# Supplementary material for: Trigger factor both holds and folds its client proteins
Source: Nat Commun. 2022 Jul 15;13:4126. doi: 10.1038/s41467-022-31767-6 (PMC9287376; doi:10.1038/s41467-022-31767-6)
Supplement: Supplementary file 6 — Source Data [file 41467_2022_31767_MOESM6_ESM.zip]

Archive with 1,806 entries (1,803 files):
- SourceDataFile/Fig1a-b/
- SourceDataFile/Fig1a-b/00001.RI1
- SourceDataFile/Fig1a-b/00001.RI3
- SourceDataFile/Fig1a-b/00002.RI1
- SourceDataFile/Fig1a-b/00002.RI3
- SourceDataFile/Fig1a-b/00003.RI1
- SourceDataFile/Fig1a-b/00003.RI3
- SourceDataFile/Fig1a-b/00004.RI1
- SourceDataFile/Fig1a-b/00004.RI3
- SourceDataFile/Fig1a-b/00005.RI1
- SourceDataFile/Fig1a-b/00005.RI3
- SourceDataFile/Fig1a-b/00006.RI1
- SourceDataFile/Fig1a-b/00006.RI3
- SourceDataFile/Fig1a-b/00007.RI1
- SourceDataFile/Fig1a-b/00007.RI3
- SourceDataFile/Fig1a-b/00008.RI1
- SourceDataFile/Fig1a-b/00008.RI3
- SourceDataFile/Fig1a-b/00009.RI1
- SourceDataFile/Fig1a-b/00009.RI3
- SourceDataFile/Fig1a-b/00010.RI1
- SourceDataFile/Fig1a-b/00010.RI3
- SourceDataFile/Fig1a-b/00011.RI1
- SourceDataFile/Fig1a-b/00011.RI3
- SourceDataFile/Fig1a-b/00012.RI1
- SourceDataFile/Fig1a-b/00012.RI3
- SourceDataFile/Fig1a-b/00013.RI1
- SourceDataFile/Fig1a-b/00013.RI3
- SourceDataFile/Fig1a-b/00014.RI1
- SourceDataFile/Fig1a-b/00014.RI3
- SourceDataFile/Fig1a-b/00015.RI1
- SourceDataFile/Fig1a-b/00015.RI3
- SourceDataFile/Fig1a-b/00016.RI1
- SourceDataFile/Fig1a-b/00016.RI3
- SourceDataFile/Fig1a-b/00017.RI1
- SourceDataFile/Fig1a-b/00017.RI3
- SourceDataFile/Fig1a-b/00018.RI1
- SourceDataFile/Fig1a-b/00018.RI3
- SourceDataFile/Fig1a-b/00019.RI1
- SourceDataFile/Fig1a-b/00019.RI3
- SourceDataFile/Fig1a-b/00020.RI1
- SourceDataFile/Fig1a-b/00020.RI3
- SourceDataFile/Fig1a-b/00021.RI1
- SourceDataFile/Fig1a-b/00021.RI3
- SourceDataFile/Fig1a-b/00022.RI1
- SourceDataFile/Fig1a-b/00022.RI3
- SourceDataFile/Fig1a-b/00023.RI1
- SourceDataFile/Fig1a-b/00023.RI3
- SourceDataFile/Fig1a-b/00024.RI1
- SourceDataFile/Fig1a-b/00024.RI3
- SourceDataFile/Fig1a-b/00025.RI1
- SourceDataFile/Fig1a-b/00025.RI3
- SourceDataFile/Fig1a-b/00026.RI1
- SourceDataFile/Fig1a-b/00026.RI3
- SourceDataFile/Fig1a-b/00027.RI1
- SourceDataFile/Fig1a-b/00027.RI3
- SourceDataFile/Fig1a-b/00028.RI1
- SourceDataFile/Fig1a-b/00028.RI3
- SourceDataFile/Fig1a-b/00029.RI1
- SourceDataFile/Fig1a-b/00029.RI3
- SourceDataFile/Fig1a-b/00030.RI1
- SourceDataFile/Fig1a-b/00030.RI3
- SourceDataFile/Fig1a-b/00031.RI1
- SourceDataFile/Fig1a-b/00031.RI3
- SourceDataFile/Fig1a-b/00032.RI1
- SourceDataFile/Fig1a-b/00032.RI3
- SourceDataFile/Fig1a-b/00033.RI1
- SourceDataFile/Fig1a-b/00033.RI3
- SourceDataFile/Fig1a-b/00034.RI1
- SourceDataFile/Fig1a-b/00034.RI3
- SourceDataFile/Fig1a-b/00035.RI1
- SourceDataFile/Fig1a-b/00035.RI3
- SourceDataFile/Fig1a-b/00036.RI1
- SourceDataFile/Fig1a-b/00036.RI3
- SourceDataFile/Fig1a-b/00037.RI1
- SourceDataFile/Fig1a-b/00037.RI3
- SourceDataFile/Fig1a-b/00038.RI1
- SourceDataFile/Fig1a-b/00038.RI3
- SourceDataFile/Fig1a-b/00039.RI1
- SourceDataFile/Fig1a-b/00039.RI3
- SourceDataFile/Fig1a-b/00040.RI1
- SourceDataFile/Fig1a-b/00040.RI3
- SourceDataFile/Fig1a-b/00041.RI1
- SourceDataFile/Fig1a-b/00041.RI3
- SourceDataFile/Fig1a-b/00042.RI1
- SourceDataFile/Fig1a-b/00042.RI3
- SourceDataFile/Fig1a-b/00043.RI1
- SourceDataFile/Fig1a-b/00043.RI3
- SourceDataFile/Fig1a-b/00044.RI1
- SourceDataFile/Fig1a-b/00044.RI3
- SourceDataFile/Fig1a-b/00045.RI1
- SourceDataFile/Fig1a-b/00045.RI3
- SourceDataFile/Fig1a-b/00046.RI1
- SourceDataFile/Fig1a-b/00046.RI3
- SourceDataFile/Fig1a-b/00047.RI1
- SourceDataFile/Fig1a-b/00047.RI3
- SourceDataFile/Fig1a-b/00048.RI1
- SourceDataFile/Fig1a-b/00048.RI3
- SourceDataFile/Fig1a-b/00049.RI1
- SourceDataFile/Fig1a-b/00049.RI3
- SourceDataFile/Fig1a-b/00050.RI1
- SourceDataFile/Fig1a-b/00050.RI3
- SourceDataFile/Fig1a-b/00051.RI1
- SourceDataFile/Fig1a-b/00051.RI3
- SourceDataFile/Fig1a-b/00052.RI1
- SourceDataFile/Fig1a-b/00052.RI3
- SourceDataFile/Fig1a-b/00053.RI1
- SourceDataFile/Fig1a-b/00053.RI3
- SourceDataFile/Fig1a-b/00054.RI1
- SourceDataFile/Fig1a-b/00054.RI3
- SourceDataFile/Fig1a-b/00055.RI1
- SourceDataFile/Fig1a-b/00055.RI3
- SourceDataFile/Fig1a-b/00056.RI1
- SourceDataFile/Fig1a-b/00056.RI3
- SourceDataFile/Fig1a-b/00057.RI1
- SourceDataFile/Fig1a-b/00057.RI3
- SourceDataFile/Fig1a-b/00058.RI1
- SourceDataFile/Fig1a-b/00058.RI3
- SourceDataFile/Fig1a-b/00059.RI1
- SourceDataFile/Fig1a-b/00059.RI3
- SourceDataFile/Fig1a-b/00060.RI1
- SourceDataFile/Fig1a-b/00060.RI3
- SourceDataFile/Fig1a-b/00061.RI1
- SourceDataFile/Fig1a-b/00061.RI3
- SourceDataFile/Fig1a-b/00062.RI1
- SourceDataFile/Fig1a-b/00062.RI3
- SourceDataFile/Fig1a-b/00063.RI1
- SourceDataFile/Fig1a-b/00063.RI3
- SourceDataFile/Fig1a-b/00064.RI1
- SourceDataFile/Fig1a-b/00064.RI3
- SourceDataFile/Fig1a-b/00065.RI1
- SourceDataFile/Fig1a-b/00065.RI3
- SourceDataFile/Fig1a-b/00066.RI1
- SourceDataFile/Fig1a-b/00066.RI3
- SourceDataFile/Fig1a-b/00067.RI1
- SourceDataFile/Fig1a-b/00067.RI3
- SourceDataFile/Fig1a-b/00068.RI1
- SourceDataFile/Fig1a-b/00068.RI3
- SourceDataFile/Fig1a-b/00069.RI1
- SourceDataFile/Fig1a-b/00069.RI3
- SourceDataFile/Fig1a-b/00070.RI1
- SourceDataFile/Fig1a-b/00070.RI3
- SourceDataFile/Fig1a-b/00071.RI1
- SourceDataFile/Fig1a-b/00071.RI3
- SourceDataFile/Fig1a-b/00072.RI1
- SourceDataFile/Fig1a-b/00072.RI3
- SourceDataFile/Fig1a-b/00073.RI1
- SourceDataFile/Fig1a-b/00073.RI3
- SourceDataFile/Fig1a-b/00074.RI1
- SourceDataFile/Fig1a-b/00074.RI3
- SourceDataFile/Fig1a-b/00075.RI1
- SourceDataFile/Fig1a-b/00075.RI3
- SourceDataFile/Fig1a-b/00076.RI1
- SourceDataFile/Fig1a-b/00076.RI3
- SourceDataFile/Fig1a-b/00077.RI1
- SourceDataFile/Fig1a-b/00077.RI3
- SourceDataFile/Fig1a-b/00078.RI1
- SourceDataFile/Fig1a-b/00078.RI3
- SourceDataFile/Fig1a-b/00079.RI1
- SourceDataFile/Fig1a-b/00079.RI3
- SourceDataFile/Fig1a-b/00080.RI1
- SourceDataFile/Fig1a-b/00080.RI3
- SourceDataFile/Fig1a-b/00081.RI1
- SourceDataFile/Fig1a-b/00081.RI3
- SourceDataFile/Fig1a-b/00082.RI1
- SourceDataFile/Fig1a-b/00082.RI3
- SourceDataFile/Fig1a-b/00083.RI1
- SourceDataFile/Fig1a-b/00083.RI3
- SourceDataFile/Fig1a-b/00084.RI1
- SourceDataFile/Fig1a-b/00084.RI3
- SourceDataFile/Fig1a-b/00085.RI1
- SourceDataFile/Fig1a-b/00085.RI3
- SourceDataFile/Fig1a-b/00086.RI1
- SourceDataFile/Fig1a-b/00086.RI3
- SourceDataFile/Fig1a-b/00087.RI1
- SourceDataFile/Fig1a-b/00087.RI3
- SourceDataFile/Fig1a-b/00088.RI1
- SourceDataFile/Fig1a-b/00088.RI3
- SourceDataFile/Fig1a-b/00089.RI1
- SourceDataFile/Fig1a-b/00089.RI3
- SourceDataFile/Fig1a-b/00090.RI1
- SourceDataFile/Fig1a-b/00090.RI3
- SourceDataFile/Fig1a-b/00091.RI1
- SourceDataFile/Fig1a-b/00091.RI3
- SourceDataFile/Fig1a-b/00092.RI1
- SourceDataFile/Fig1a-b/00092.RI3
- SourceDataFile/Fig1a-b/00093.RI1
- SourceDataFile/Fig1a-b/00093.RI3
- SourceDataFile/Fig1a-b/00094.RI1
- SourceDataFile/Fig1a-b/00094.RI3
- SourceDataFile/Fig1a-b/00095.RI1
- SourceDataFile/Fig1a-b/00095.RI3
- SourceDataFile/Fig1a-b/00096.RI1
- SourceDataFile/Fig1a-b/00096.RI3
- SourceDataFile/Fig1a-b/00097.RI1
- SourceDataFile/Fig1a-b/00097.RI3
- SourceDataFile/Fig1a-b/00098.RI1
- SourceDataFile/Fig1a-b/00098.RI3
- SourceDataFile/Fig1a-b/00099.RI1
- SourceDataFile/Fig1a-b/00099.RI3
- SourceDataFile/Fig1a-b/00100.RI1
- SourceDataFile/Fig1a-b/00100.RI3
- SourceDataFile/Fig1a-b/00101.RI1
- SourceDataFile/Fig1a-b/00101.RI3
- SourceDataFile/Fig1a-b/00102.RI1
- SourceDataFile/Fig1a-b/00102.RI3
- SourceDataFile/Fig1a-b/00103.RI1
- SourceDataFile/Fig1a-b/00103.RI3
- SourceDataFile/Fig1a-b/00104.RI1
- SourceDataFile/Fig1a-b/00104.RI3
- SourceDataFile/Fig1a-b/00105.RI1
- SourceDataFile/Fig1a-b/00105.RI3
- SourceDataFile/Fig1a-b/00106.RI1
- SourceDataFile/Fig1a-b/00106.RI3
- SourceDataFile/Fig1a-b/00107.RI1
- SourceDataFile/Fig1a-b/00107.RI3
- SourceDataFile/Fig1a-b/00108.RI1
- SourceDataFile/Fig1a-b/00108.RI3
- SourceDataFile/Fig1a-b/00109.RI1
- SourceDataFile/Fig1a-b/00109.RI3
- SourceDataFile/Fig1a-b/00110.RI1
- SourceDataFile/Fig1a-b/00110.RI3
- SourceDataFile/Fig1a-b/00111.RI1
- SourceDataFile/Fig1a-b/00111.RI3
- SourceDataFile/Fig1a-b/00112.RI1
- SourceDataFile/Fig1a-b/00112.RI3
- SourceDataFile/Fig1a-b/00113.RI1
- SourceDataFile/Fig1a-b/00113.RI3
- SourceDataFile/Fig1a-b/00114.RI1
- SourceDataFile/Fig1a-b/00114.RI3
- SourceDataFile/Fig1a-b/00115.RI1
- SourceDataFile/Fig1a-b/00115.RI3
- SourceDataFile/Fig1a-b/00116.RI1
- SourceDataFile/Fig1a-b/00116.RI3
- SourceDataFile/Fig1a-b/00117.RI1
- SourceDataFile/Fig1a-b/00117.RI3
- SourceDataFile/Fig1a-b/00118.RI1
- SourceDataFile/Fig1a-b/00118.RI3
- SourceDataFile/Fig1a-b/00119.RI1
- SourceDataFile/Fig1a-b/00119.RI3
- SourceDataFile/Fig1a-b/00120.RI1
- SourceDataFile/Fig1a-b/00120.RI3
- SourceDataFile/Fig1a-b/00121.RI1
- SourceDataFile/Fig1a-b/00121.RI3
- SourceDataFile/Fig1a-b/00122.RI1
- SourceDataFile/Fig1a-b/00122.RI3
- SourceDataFile/Fig1a-b/00123.RI1
- SourceDataFile/Fig1a-b/00123.RI3
- SourceDataFile/Fig1a-b/00124.RI1
- SourceDataFile/Fig1a-b/00124.RI3
- SourceDataFile/Fig1a-b/00125.RI1
- SourceDataFile/Fig1a-b/00125.RI3
- SourceDataFile/Fig1a-b/00126.RI1
- SourceDataFile/Fig1a-b/00126.RI3
- SourceDataFile/Fig1a-b/00127.RI1
- SourceDataFile/Fig1a-b/00127.RI3
- SourceDataFile/Fig1a-b/00128.RI1
- SourceDataFile/Fig1a-b/00128.RI3
- SourceDataFile/Fig1a-b/00129.RI1
- SourceDataFile/Fig1a-b/00129.RI3
- SourceDataFile/Fig1a-b/00130.RI1
- SourceDataFile/Fig1a-b/00130.RI3
- SourceDataFile/Fig1a-b/00131.RI1
- SourceDataFile/Fig1a-b/00131.RI3
- SourceDataFile/Fig1a-b/00132.RI1
- SourceDataFile/Fig1a-b/00132.RI3
- SourceDataFile/Fig1a-b/00133.RI1
- SourceDataFile/Fig1a-b/00133.RI3
- SourceDataFile/Fig1a-b/00134.RI1
- SourceDataFile/Fig1a-b/00134.RI3
- SourceDataFile/Fig1a-b/00135.RI1
- SourceDataFile/Fig1a-b/00135.RI3
- SourceDataFile/Fig1a-b/00136.RI1
- SourceDataFile/Fig1a-b/00136.RI3
- SourceDataFile/Fig1a-b/00137.RI1
- SourceDataFile/Fig1a-b/00137.RI3
- SourceDataFile/Fig1a-b/00138.RI1
- SourceDataFile/Fig1a-b/00138.RI3
- SourceDataFile/Fig1a-b/00139.RI1
- SourceDataFile/Fig1a-b/00139.RI3
- SourceDataFile/Fig1a-b/00140.RI1
- SourceDataFile/Fig1a-b/00140.RI3
- SourceDataFile/Fig1a-b/00141.RI1
- SourceDataFile/Fig1a-b/00141.RI3
- SourceDataFile/Fig1a-b/00142.RI1
- SourceDataFile/Fig1a-b/00142.RI3
- SourceDataFile/Fig1a-b/00143.RI1
- SourceDataFile/Fig1a-b/00143.RI3
- SourceDataFile/Fig1a-b/00144.RI1
- SourceDataFile/Fig1a-b/00144.RI3
- SourceDataFile/Fig1a-b/00145.RI1
- SourceDataFile/Fig1a-b/00145.RI3
- SourceDataFile/Fig1a-b/00146.RI1
- SourceDataFile/Fig1a-b/00146.RI3
- SourceDataFile/Fig1a-b/00147.RI1
- SourceDataFile/Fig1a-b/00147.RI3
- SourceDataFile/Fig1a-b/00148.RI1
- SourceDataFile/Fig1a-b/00148.RI3
- SourceDataFile/Fig1a-b/00149.RI1
- SourceDataFile/Fig1a-b/00149.RI3
- SourceDataFile/Fig1a-b/00150.RI1
[truncated: 1,506 more entries]
