# Supplementary material for: Trigger factor both holds and folds its client proteins
Source: Nat Commun. 2022 Jul 15;13:4126. doi: 10.1038/s41467-022-31767-6 (PMC9287376; doi:10.1038/s41467-022-31767-6)
Supplement: Supplementary file 6 — Source Data [file 41467_2022_31767_MOESM6_ESM.zip › SourceDataFile/Fig1a-b/00001.RI1]

Sample
I 1 04.0 40000 0000134 1.1580E09 280 1 
   5.8000   7.44300E+001    1.80660E+002
   5.8020   1.48320E+002    1.70880E+002
   5.8050   2.00650E+002    1.79380E+002
   5.8070   2.46300E+002    2.43740E+002
   5.8090   2.35290E+002    2.60140E+002
   5.8120   2.99220E+002    3.01590E+002
   5.8140   3.52920E+002    4.01070E+002
   5.8150   3.79320E+002    4.19670E+002
   5.8160   4.55430E+002    4.89520E+002
   5.8170   4.74520E+002    5.12310E+002
   5.8180   5.79120E+002    6.91340E+002
   5.8210   7.58650E+002    8.07630E+002
   5.8230   8.49860E+002    8.38120E+002
   5.8240   8.90050E+002    9.06100E+002
   5.8250   1.01340E+003    1.12274E+003
   5.8260   1.05951E+003    1.34243E+003
   5.8290   1.32426E+003    1.62119E+003
   5.8310   1.52823E+003    1.86024E+003
   5.8320   1.95769E+003    2.13379E+003
   5.8350   2.09442E+003    2.72031E+003
   5.8370   2.76502E+003    2.97835E+003
   5.8380   2.78005E+003    3.15547E+003
   5.8390   2.87743E+003    3.27941E+003
   5.8400   2.84220E+003    3.49577E+003
   5.8440   3.35051E+003    4.24330E+003
   5.8450   3.77716E+003    4.52403E+003
   5.8490   4.16177E+003    4.82053E+003
   5.8500   4.43318E+003    5.01651E+003
   5.8510   4.85577E+003    5.29475E+003
   5.8530   4.63170E+003    5.36368E+003
   5.8550   4.95845E+003    5.54956E+003
   5.8580   5.17120E+003    5.71023E+003
   5.8600   5.31141E+003    5.79961E+003
   5.8620   5.27026E+003    5.71233E+003
   5.8650   5.22709E+003    5.79143E+003
   5.8670   5.24420E+003    5.67758E+003
   5.8680   5.28076E+003    5.74253E+003
   5.8710   5.33083E+003    5.83945E+003
   5.8730   5.34247E+003    5.67497E+003
   5.8740   5.37238E+003    5.61892E+003
   5.8760   5.24052E+003    5.55568E+003
   5.8800   5.37918E+003    5.68144E+003
   5.8820   5.30899E+003    5.49265E+003
   5.8840   5.13214E+003    5.54035E+003
   5.8870   5.39720E+003    5.65342E+003
   5.8900   5.33237E+003    5.82401E+003
   5.8920   5.35950E+003    5.42514E+003
   5.8940   5.36106E+003    5.48433E+003
   5.8960   5.44136E+003    5.66074E+003
   5.8990   5.52793E+003    5.54299E+003
   5.9020   5.35611E+003    5.86924E+003
   5.9060   5.44015E+003    5.75676E+003
   5.9080   5.26692E+003    5.74816E+003
   5.9100   5.28597E+003    5.83499E+003
   5.9120   5.30510E+003    5.72381E+003
   5.9150   5.52609E+003    5.63740E+003
   5.9170   5.41714E+003    5.88291E+003
   5.9200   5.54175E+003    5.73958E+003
   5.9220   5.45279E+003    5.85481E+003
   5.9250   5.56162E+003    5.95467E+003
   5.9260   5.55791E+003    6.07995E+003
   5.9300   5.64080E+003    6.16514E+003
   5.9310   5.80209E+003    5.94713E+003
   5.9340   5.80018E+003    5.91199E+003
   5.9360   5.86788E+003    6.09256E+003
   5.9380   5.94840E+003    6.13962E+003
   5.9400   6.00387E+003    6.16895E+003
   5.9420   5.94661E+003    6.25543E+003
   5.9430   6.06469E+003    6.23155E+003
   5.9470   5.90468E+003    6.14282E+003
   5.9500   6.12233E+003    6.22245E+003
   5.9540   5.92403E+003    6.32940E+003
   5.9560   5.83474E+003    6.29178E+003
   5.9590   6.20892E+003    6.24761E+003
   5.9610   6.02885E+003    6.28920E+003
   5.9630   6.10174E+003    6.30131E+003
   5.9650   6.01994E+003    6.56639E+003
   5.9670   6.10042E+003    6.25445E+003
   5.9700   6.14270E+003    6.39566E+003
   5.9720   6.24950E+003    6.34545E+003
   5.9740   6.00400E+003    6.27774E+003
   5.9760   5.93968E+003    6.26071E+003
   5.9790   5.90246E+003    6.30226E+003
   5.9810   5.79818E+003    6.26740E+003
   5.9830   6.08908E+003    6.19973E+003
   5.9860   6.09256E+003    6.34351E+003
   5.9880   6.04556E+003    6.39727E+003
   5.9920   6.14086E+003    6.60029E+003
   5.9950   6.22446E+003    7.60209E+003
   5.9970   6.18528E+003    1.04490E+004
   5.9990   6.04360E+003    1.03857E+004
   6.0030   6.06990E+003    1.05124E+004
   6.0040   5.88532E+003    8.77205E+003
   6.0070   5.81264E+003    1.42330E+002
   6.0120   9.69798E+003    1.52160E+002
   6.0130   1.08287E+004    2.73820E+002
   6.0150   1.02002E+004    5.49290E+003
   6.0230   6.34140E+002    4.61541E+003
   6.0240   1.44010E+002    4.47281E+003
   6.0250   1.34920E+002    4.37434E+003
   6.0290   2.30070E+002    4.22465E+003
   6.0310   7.96930E+002    4.04836E+003
   6.0360   4.27406E+003    4.00432E+003
   6.0380   5.98966E+003    3.96377E+003
   6.0400   5.03912E+003    3.92417E+003
   6.0450   4.78100E+003    3.84385E+003
   6.0470   4.71241E+003    3.94996E+003
   6.0500   4.78716E+003    3.91624E+003
   6.0530   4.62086E+003    3.93848E+003
   6.0550   4.60568E+003    3.91768E+003
   6.0560   4.51971E+003    3.88521E+003
   6.0590   4.60764E+003    3.95610E+003
   6.0610   4.52086E+003    3.88881E+003
   6.0640   4.55101E+003    3.91710E+003
   6.0660   4.53207E+003    3.91965E+003
   6.0690   4.60493E+003    3.91329E+003
   6.0710   4.56894E+003    4.01486E+003
   6.0730   4.65486E+003    3.85450E+003
   6.0760   4.64780E+003    3.82105E+003
   6.0780   4.50170E+003    3.93726E+003
   6.0800   4.62800E+003    3.84981E+003
   6.0820   4.64652E+003    3.81600E+003
   6.0840   4.52325E+003    3.84388E+003
   6.0890   4.58096E+003    3.86033E+003
   6.0910   4.57770E+003    3.88424E+003
   6.0950   4.65192E+003    3.89562E+003
   6.0960   4.55637E+003    3.90406E+003
   6.0980   4.56032E+003    3.93224E+003
   6.1000   4.64061E+003    3.87252E+003
   6.1030   4.54237E+003    3.86730E+003
   6.1050   4.57181E+003    3.81402E+003
   6.1110   4.52924E+003    3.84416E+003
   6.1120   4.57506E+003    3.84444E+003
   6.1150   4.56176E+003    3.91080E+003
   6.1160   4.58633E+003    3.87970E+003
   6.1200   4.51298E+003    3.95724E+003
   6.1220   4.59674E+003    3.88609E+003
   6.1240   4.56811E+003    3.91361E+003
   6.1270   4.54283E+003    3.95808E+003
   6.1290   4.56619E+003    3.95559E+003
   6.1310   4.59702E+003    3.93682E+003
   6.1340   4.65927E+003    4.00558E+003
   6.1360   4.62781E+003    3.90778E+003
   6.1400   4.61761E+003    3.91929E+003
   6.1430   4.56990E+003    3.87340E+003
   6.1440   4.55350E+003    3.86623E+003
   6.1470   4.53233E+003    3.81807E+003
   6.1510   4.49418E+003    3.85234E+003
   6.1540   4.53372E+003    3.84807E+003
   6.1560   4.49971E+003    3.80374E+003
   6.1580   4.51102E+003    3.83569E+003
   6.1610   4.56883E+003    3.89596E+003
   6.1630   4.56712E+003    3.94212E+003
   6.1660   4.58200E+003    3.91469E+003
   6.1690   4.58225E+003    3.95033E+003
   6.1700   4.68035E+003    3.99506E+003
   6.1730   4.61265E+003    3.91436E+003
   6.1760   4.66248E+003    3.95510E+003
   6.1800   4.63230E+003    3.97466E+003
   6.1830   4.64681E+003    3.92718E+003
   6.1860   4.62149E+003    3.82832E+003
   6.1890   4.64318E+003    3.87518E+003
   6.1900   4.59565E+003    3.95443E+003
   6.1930   4.65124E+003    3.98579E+003
   6.1960   4.66287E+003    4.01075E+003
   6.1990   4.64212E+003    3.96426E+003
   6.2010   4.65850E+003    3.92631E+003
   6.2030   4.67325E+003    3.83130E+003
   6.2070   4.65683E+003    3.95384E+003
   6.2090   4.68873E+003    3.97864E+003
   6.2120   4.68873E+003    4.04769E+003
   6.2140   4.68517E+003    4.00691E+003
   6.2160   4.69403E+003    3.88872E+003
   6.2190   4.65301E+003    3.88334E+003
   6.2210   4.68005E+003    3.91517E+003
   6.2230   4.62991E+003    4.02591E+003
   6.2260   4.72210E+003    3.94737E+003
   6.2280   4.62244E+003    3.98523E+003
   6.2320   4.64932E+003    3.92374E+003
   6.2350   4.62279E+003    4.02117E+003
   6.2370   4.74968E+003    4.00576E+003
   6.2390   4.65291E+003    3.87102E+003
   6.2420   4.69577E+003    3.95263E+003
   6.2450   4.67416E+003    3.98551E+003
   6.2470   4.71942E+003    3.88916E+003
   6.2490   4.71482E+003    3.93866E+003
   6.2530   4.70360E+003    3.93724E+003
   6.2550   4.63348E+003    3.88572E+003
   6.2570   4.63963E+003    3.88050E+003
   6.2600   4.65625E+003    3.88125E+003
   6.2630   4.60696E+003    3.89765E+003
   6.2650   4.69774E+003    3.87767E+003
   6.2690   4.67684E+003    3.92743E+003
   6.2720   4.67284E+003    3.86617E+003
   6.2730   4.71171E+003    4.05251E+003
   6.2770   4.64813E+003    4.08429E+003
   6.2810   4.65683E+003    3.96383E+003
   6.2830   4.71287E+003    3.99449E+003
   6.2860   4.72401E+003    3.94019E+003
   6.2880   4.72609E+003    3.89033E+003
   6.2910   4.71417E+003    4.04408E+003
   6.2940   4.70811E+003    3.95654E+003
   6.2960   4.75545E+003    4.04029E+003
   6.2990   4.65546E+003    4.02196E+003
   6.3020   4.58305E+003    3.92554E+003
   6.3040   4.62506E+003    3.88623E+003
   6.3080   4.65906E+003    3.96092E+003
   6.3100   4.76465E+003    4.01082E+003
   6.3130   4.69865E+003    3.97955E+003
   6.3150   4.70302E+003    3.97795E+003
   6.3190   4.66604E+003    3.95217E+003
   6.3200   4.63609E+003    3.99772E+003
   6.3240   4.69644E+003    4.00708E+003
   6.3260   4.58458E+003    3.98588E+003
   6.3290   4.62573E+003    3.92611E+003
   6.3310   4.69264E+003    3.87723E+003
   6.3330   4.64713E+003    4.02141E+003
   6.3360   4.62016E+003    3.95323E+003
   6.3400   4.57136E+003    3.91559E+003
   6.3450   4.62685E+003    3.99768E+003
   6.3470   4.58823E+003    3.86861E+003
   6.3490   4.65668E+003    3.89716E+003
   6.3520   4.57529E+003    3.96955E+003
   6.3540   4.54923E+003    3.92133E+003
   6.3580   4.66100E+003    3.96558E+003
   6.3610   4.70686E+003    3.89771E+003
   6.3650   4.73868E+003    3.99359E+003
   6.3670   4.62786E+003    3.88032E+003
   6.3700   4.57445E+003    3.92377E+003
   6.3730   4.59453E+003    3.91283E+003
   6.3750   4.66455E+003    3.89599E+003
   6.3790   4.74023E+003    3.89648E+003
   6.3820   4.62152E+003    3.89059E+003
   6.3840   4.60741E+003    3.84609E+003
   6.3860   4.64153E+003    3.94744E+003
   6.3890   4.59749E+003    3.90834E+003
   6.3910   4.57640E+003    3.90239E+003
   6.3940   4.61166E+003    3.80691E+003
   6.3980   4.60199E+003    3.87546E+003
   6.4000   4.61265E+003    3.95058E+003
   6.4020   4.64768E+003    3.89262E+003
   6.4050   4.50167E+003    3.83852E+003
   6.4070   4.53487E+003    3.85369E+003
   6.4090   4.48551E+003    3.83531E+003
   6.4120   4.48971E+003    3.87512E+003
   6.4150   4.49902E+003    3.95005E+003
   6.4180   4.42203E+003    3.85142E+003
   6.4200   4.48910E+003    3.85446E+003
   6.4220   4.50356E+003    3.85192E+003
   6.4240   4.50025E+003    3.91426E+003
   6.4270   4.47174E+003    3.93708E+003
   6.4310   4.62540E+003    3.89721E+003
   6.4340   4.54986E+003    3.96889E+003
   6.4360   4.67724E+003    3.97880E+003
   6.4390   4.58966E+003    4.03339E+003
   6.4410   4.62185E+003    3.95124E+003
   6.4450   4.66195E+003    3.97530E+003
   6.4470   4.77579E+003    4.05429E+003
   6.4500   4.65776E+003    3.99382E+003
   6.4520   4.69940E+003    4.16096E+003
   6.4540   4.71038E+003    4.01838E+003
   6.4580   4.75979E+003    3.99122E+003
   6.4590   4.88115E+003    4.04951E+003
   6.4620   4.76199E+003    4.05505E+003
   6.4630   4.73884E+003    4.05424E+003
   6.4660   4.79618E+003    4.10990E+003
   6.4680   4.74127E+003    4.13869E+003
   6.4700   4.85169E+003    4.06163E+003
   6.4730   4.88495E+003    4.06583E+003
   6.4770   4.87488E+003    4.14335E+003
   6.4800   4.84781E+003    4.07957E+003
   6.4830   4.78398E+003    4.16766E+003
   6.4860   4.83969E+003    4.12900E+003
   6.4880   4.81915E+003    4.03550E+003
   6.4920   4.80443E+003    4.08345E+003
   6.4950   4.79755E+003    4.03873E+003
   6.4990   4.82081E+003    4.12288E+003
   6.5010   4.82438E+003    4.04968E+003
   6.5050   4.81787E+003    4.15069E+003
   6.5070   4.86113E+003    4.12877E+003
   6.5090   4.91823E+003    4.13275E+003
   6.5120   4.88263E+003    4.17364E+003
   6.5150   4.85041E+003    4.09822E+003
   6.5170   4.86089E+003    4.15273E+003
   6.5190   4.85750E+003    4.19173E+003
   6.5220   4.90029E+003    4.19966E+003
   6.5240   4.77724E+003    4.10036E+003
   6.5280   4.82088E+003    4.19180E+003
   6.5300   4.89353E+003    4.13013E+003
   6.5330   4.90179E+003    4.11976E+003
   6.5350   4.78997E+003    4.19925E+003
   6.5380   4.81301E+003    4.10998E+003
   6.5410   4.77052E+003    4.05397E+003
   6.5450   4.78340E+003    4.20873E+003
   6.5470   4.81485E+003    4.12084E+003
   6.5500   4.87223E+003    4.15490E+003
   6.5530   4.85961E+003    4.11328E+003
   6.5550   4.80079E+003    4.10614E+003
   6.5590   4.90667E+003    4.14272E+003
   6.5600   4.83090E+003    4.12240E+003
   6.5640   4.88592E+003    4.12091E+003
   6.5660   4.83090E+003    4.02186E+003
   6.5680   4.81244E+003    3.99472E+003
   6.5710   4.84840E+003    4.13080E+003
   6.5730   4.82449E+003    4.20617E+003
   6.5760   4.85488E+003    4.08774E+003
   6.5790   4.87513E+003    4.03706E+003
   6.5820   4.68025E+003    4.08122E+003
   6.5850   4.85108E+003    4.11259E+003
   6.5880   4.81687E+003    4.11893E+003
   6.5910   4.72592E+003    4.08467E+003
   6.5930   4.76768E+003    4.00258E+003
   6.5950   4.78635E+003    4.08662E+003
   6.5980   4.85537E+003    4.11319E+003
   6.6010   4.70632E+003    4.01586E+003
   6.6040   4.76035E+003    4.01696E+003
   6.6070   4.60867E+003    4.00072E+003
   6.6090   4.64953E+003    4.03453E+003
   6.6120   4.61726E+003    3.97293E+003
   6.6150   4.75178E+003    4.07441E+003
   6.6170   4.75112E+003    4.06336E+003
   6.6200   4.74098E+003    4.14956E+003
   6.6220   4.73058E+003    4.00197E+003
   6.6240   4.75045E+003    4.07927E+003
   6.6270   4.76044E+003    4.02925E+003
   6.6310   4.81136E+003    4.09001E+003
   6.6340   4.83261E+003    4.02369E+003
   6.6360   4.69902E+003    3.99915E+003
   6.6390   4.76462E+003    4.10727E+003
   6.6420   4.70763E+003    4.04537E+003
   6.6450   4.71417E+003    3.97769E+003
   6.6480   4.64497E+003    3.96987E+003
   6.6520   4.76232E+003    3.91978E+003
   6.6540   4.69621E+003    3.97362E+003
   6.6570   4.66925E+003    4.05224E+003
   6.6590   4.66400E+003    4.02158E+003
   6.6620   4.69854E+003    4.15238E+003
   6.6650   4.67579E+003    3.99129E+003
   6.6670   4.69414E+003    3.89587E+003
   6.6700   4.64057E+003    3.85704E+003
   6.6730   4.65104E+003    3.94308E+003
   6.6760   4.62781E+003    3.99182E+003
   6.6770   4.62786E+003    3.88352E+003
   6.6800   4.60989E+003    3.84467E+003
   6.6840   4.66886E+003    3.86527E+003
   6.6870   4.66527E+003    3.96209E+003
   6.6900   4.58421E+003    3.97600E+003
   6.6920   4.59420E+003    3.94526E+003
   6.6950   4.68525E+003    4.11870E+003
   6.6990   4.59987E+003    3.91043E+003
   6.7010   4.61003E+003    3.89616E+003
   6.7030   4.67461E+003    3.89387E+003
   6.7070   4.57226E+003    3.91551E+003
   6.7090   4.59123E+003    3.88132E+003
   6.7120   4.54058E+003    3.93745E+003
   6.7150   4.43646E+003    3.86300E+003
   6.7180   4.39271E+003    3.88609E+003
   6.7190   4.46778E+003    3.77235E+003
   6.7220   4.55961E+003    3.83779E+003
   6.7270   4.48808E+003    3.88965E+003
   6.7290   4.61930E+003    3.84710E+003
   6.7340   4.54337E+003    3.88955E+003
   6.7360   4.55745E+003    3.86196E+003
   6.7380   4.65346E+003    3.89783E+003
   6.7400   4.53932E+003    3.89598E+003
   6.7440   4.64637E+003    3.72917E+003
   6.7460   4.50888E+003    3.70149E+003
   6.7490   4.47832E+003    3.76453E+003
   6.7520   4.46792E+003    3.67327E+003
   6.7540   4.39008E+003    3.64506E+003
   6.7570   4.49211E+003    3.64401E+003
   6.7610   4.40815E+003    3.62557E+003
   6.7630   4.42477E+003    3.61688E+003
   6.7650   4.43427E+003    3.58964E+003
   6.7680   4.37603E+003    3.66256E+003
   6.7700   4.38055E+003    3.76160E+003
   6.7750   4.38710E+003    3.74100E+003
   6.7770   4.45117E+003    3.71390E+003
   6.7810   4.41238E+003    3.71085E+003
   6.7840   4.38703E+003    3.69088E+003
   6.7860   4.33340E+003    3.64006E+003
   6.7900   4.27840E+003    3.71190E+003
   6.7920   4.36297E+003    3.74053E+003
   6.7950   4.39274E+003    3.61871E+003
   6.7980   4.34955E+003    3.67280E+003
   6.8000   4.34669E+003    3.70646E+003
   6.8020   4.37924E+003    3.70355E+003
   6.8040   4.40442E+003    3.73367E+003
   6.8070   4.39471E+003    3.76493E+003
   6.8090   4.46452E+003    3.86128E+003
   6.8110   4.40327E+003    3.83829E+003
   6.8150   4.55298E+003    3.75570E+003
   6.8190   4.36252E+003    3.81045E+003
   6.8210   4.41276E+003    3.74613E+003
   6.8240   4.41124E+003    3.77801E+003
   6.8280   4.41764E+003    3.87165E+003
   6.8300   4.44559E+003    3.75669E+003
   6.8320   4.39680E+003    3.73860E+003
   6.8350   4.40583E+003    3.72886E+003
   6.8390   4.42294E+003    3.70659E+003
   6.8420   4.41854E+003    3.73238E+003
   6.8440   4.37656E+003    3.85032E+003
   6.8480   4.43779E+003    3.81259E+003
   6.8510   4.41380E+003    3.87876E+003
   6.8530   4.50722E+003    3.78349E+003
   6.8550   4.36959E+003    3.75553E+003
   6.8580   4.51511E+003    3.79192E+003
   6.8620   4.37023E+003    3.76136E+003
   6.8640   4.44662E+003    3.77027E+003
   6.8670   4.39927E+003    3.74633E+003
   6.8710   4.41663E+003    3.78897E+003
   6.8740   4.38504E+003    3.80924E+003
   6.8770   4.26322E+003    3.79282E+003
   6.8790   4.33928E+003    3.66105E+003
   6.8840   4.37234E+003    3.74173E+003
   6.8870   4.34658E+003    3.74330E+003
   6.8900   4.29429E+003    3.74448E+003
   6.8930   4.37537E+003    3.77805E+003
   6.8950   4.36506E+003    3.84399E+003
   6.8990   4.36825E+003    3.80756E+003
   6.9010   4.38065E+003    3.78185E+003
   6.9040   4.40220E+003    3.69173E+003
   6.9070   4.37789E+003    3.76253E+003
   6.9090   4.40026E+003    3.77574E+003
   6.9130   4.37374E+003    3.80451E+003
   6.9160   4.36176E+003    3.75264E+003
   6.9200   4.42348E+003    3.82669E+003
   6.9220   4.29302E+003    3.78898E+003
   6.9250   4.37068E+003    3.72054E+003
   6.9290   4.41079E+003    3.71152E+003
   6.9310   4.39290E+003    3.73263E+003
   6.9340   4.26659E+003    3.64876E+003
   6.9380   4.28774E+003    3.66316E+003
   6.9400   4.23905E+003    3.67568E+003
   6.9450   4.25745E+003    3.58394E+003
   6.9470   4.24620E+003    3.65082E+003
   6.9500   4.17399E+003    3.64206E+003
   6.9530   4.30354E+003    3.63403E+003
   6.9550   4.30675E+003    3.56067E+003
   6.9590   4.18888E+003    3.65476E+003
   6.9610   4.25003E+003    3.60704E+003
   6.9640   4.21259E+003    3.56455E+003
   6.9670   4.19180E+003    3.60466E+003
   6.9700   4.19308E+003    3.61856E+003
   6.9740   4.21907E+003    3.56348E+003
   6.9780   4.22783E+003    3.66001E+003
   6.9800   4.27789E+003    3.60927E+003
   6.9830   4.26408E+003    3.57615E+003
   6.9870   4.20681E+003    3.57470E+003
   6.9900   4.23328E+003    3.66249E+003
   6.9930   4.14314E+003    3.64675E+003
   6.9960   4.19022E+003    3.62741E+003
   7.0000   4.28436E+003    3.54375E+003
   7.0030   4.24620E+003    3.53706E+003
   7.0050   4.22850E+003    3.50586E+003
   7.0080   4.21168E+003    3.57480E+003
   7.0100   4.22972E+003    3.59295E+003
   7.0140   4.12898E+003    3.66653E+003
   7.0170   4.15809E+003    3.60735E+003
   7.0190   4.16796E+003    3.60965E+003
   7.0230   4.14163E+003    3.62194E+003
   7.0280   4.15904E+003    3.56849E+003
   7.0300   4.10535E+003    3.60890E+003
   7.0330   4.05536E+003    3.51204E+003
   7.0370   3.98511E+003    3.61842E+003
   7.0400   3.86395E+003    3.56068E+003
   7.0440   3.85931E+003    3.57649E+003
   7.0470   3.84997E+003    3.56992E+003
   7.0490   3.89952E+003    3.57489E+003
   7.0520   3.84579E+003    3.57615E+003
   7.0550   4.00716E+003    3.56694E+003
   7.0590   3.89082E+003    3.61077E+003
   7.0620   3.99643E+003    3.59142E+003
   7.0640   3.85353E+003    3.57389E+003
   7.0680   4.05074E+003    3.54973E+003
   7.0710   4.13740E+003    3.50715E+003
   7.0740   4.16190E+003    3.60257E+003
   7.0770   4.11136E+003    3.51601E+003
   7.0790   4.13087E+003    3.57100E+003
   7.0830   4.11691E+003    3.56591E+003
   7.0860   4.13540E+003    3.53449E+003
   7.0900   4.14491E+003    3.52756E+003
   7.0930   4.08771E+003    3.49476E+003
   7.0970   4.12873E+003    3.60329E+003
   7.0990   4.18376E+003    3.56727E+003
   7.1020   4.12350E+003    3.59018E+003
   7.1060   4.11109E+003    3.57613E+003
   7.1080   4.16552E+003    3.55175E+003
   7.1110   4.15849E+003    3.53866E+003
   7.1140   4.16330E+003    3.53781E+003
   7.1160   4.13416E+003    3.53826E+003
   7.1200   4.10054E+003    3.49944E+003
   7.1240   4.12779E+003    3.51654E+003
   7.1270   4.17727E+003    3.52456E+003
   7.1290   4.11235E+003    3.53032E+003
   7.1320   4.08343E+003    3.53340E+003
   7.1360   4.05704E+003    3.65301E+003
   7.1380   4.10003E+003    3.57433E+003
   7.1410   4.10865E+003    3.55213E+003
   7.1450   4.09820E+003    3.55110E+003
   7.1480   4.14163E+003    3.55201E+003
   7.1510   4.09676E+003    3.50190E+003
