# Supplementary material for: Trigger factor both holds and folds its client proteins
Source: Nat Commun. 2022 Jul 15;13:4126. doi: 10.1038/s41467-022-31767-6 (PMC9287376; doi:10.1038/s41467-022-31767-6)
Supplement: Supplementary file 6 — Source Data [file 41467_2022_31767_MOESM6_ESM.zip › SourceDataFile/Fig1a-b/00001.RI3]

Sample
I 3 04.1 40000 0000251 3.2180E09 280 1 
   5.8000   1.46280E+002    1.79540E+002
   5.8030   2.06390E+002    1.91040E+002
   5.8040   2.13070E+002    2.02600E+002
   5.8050   2.14030E+002    2.12930E+002
   5.8070   2.22020E+002    2.37490E+002
   5.8090   2.67020E+002    2.79240E+002
   5.8100   2.98260E+002    3.15200E+002
   5.8110   3.42810E+002    3.13170E+002
   5.8120   3.45300E+002    3.40530E+002
   5.8140   3.98150E+002    4.11980E+002
   5.8150   4.25800E+002    4.36780E+002
   5.8160   4.87730E+002    4.73950E+002
   5.8170   4.79110E+002    5.05980E+002
   5.8180   5.00540E+002    5.54090E+002
   5.8210   7.44220E+002    7.16540E+002
   5.8240   7.77970E+002    9.13180E+002
   5.8260   9.82260E+002    1.05834E+003
   5.8270   1.23298E+003    1.30999E+003
   5.8300   1.65555E+003    1.86378E+003
   5.8320   1.90879E+003    2.04043E+003
   5.8350   2.14270E+003    2.15842E+003
   5.8380   2.76975E+003    2.80186E+003
   5.8390   3.02008E+003    3.29658E+003
   5.8410   3.55629E+003    3.68498E+003
   5.8440   3.87938E+003    3.73441E+003
   5.8460   4.22654E+003    4.13053E+003
   5.8480   4.56448E+003    4.62184E+003
   5.8510   4.85947E+003    4.82750E+003
   5.8530   5.06308E+003    5.29853E+003
   5.8550   5.14211E+003    5.17649E+003
   5.8570   5.28059E+003    5.15238E+003
   5.8580   5.28871E+003    5.29957E+003
   5.8600   5.30687E+003    5.25247E+003
   5.8620   5.38384E+003    5.27003E+003
   5.8650   5.49748E+003    5.43543E+003
   5.8670   5.50964E+003    5.48169E+003
   5.8690   5.53455E+003    5.40194E+003
   5.8710   5.58817E+003    5.50475E+003
   5.8730   5.44053E+003    5.37800E+003
   5.8740   5.38699E+003    5.46905E+003
   5.8760   5.44469E+003    5.38959E+003
   5.8780   5.55465E+003    5.40730E+003
   5.8810   5.49166E+003    5.41047E+003
   5.8830   5.43899E+003    5.46112E+003
   5.8850   5.50623E+003    5.55837E+003
   5.8870   5.47953E+003    5.51528E+003
   5.8900   5.35979E+003    5.57590E+003
   5.8920   5.48585E+003    5.54720E+003
   5.8940   5.59688E+003    5.60830E+003
   5.8970   5.68702E+003    5.61773E+003
   5.8990   5.69568E+003    5.61940E+003
   5.9010   5.65476E+003    5.65486E+003
   5.9030   5.66662E+003    5.63240E+003
   5.9050   5.71092E+003    5.60600E+003
   5.9100   5.62206E+003    5.52052E+003
   5.9120   5.69589E+003    5.66497E+003
   5.9130   5.71307E+003    5.58679E+003
   5.9150   5.67648E+003    5.62556E+003
   5.9170   5.69031E+003    5.62508E+003
   5.9200   5.66035E+003    5.65525E+003
   5.9210   5.86087E+003    5.63839E+003
   5.9230   5.93410E+003    5.76462E+003
   5.9260   5.90674E+003    6.02871E+003
   5.9280   5.83360E+003    5.88215E+003
   5.9300   5.99199E+003    6.10073E+003
   5.9330   6.05235E+003    6.06899E+003
   5.9360   6.28498E+003    6.35083E+003
   5.9390   6.30676E+003    7.28130E+003
   5.9420   6.23617E+003    1.00782E+004
   5.9440   6.48598E+003    1.03129E+004
   5.9470   6.65021E+003    1.11475E+004
   5.9490   6.77593E+003    9.77251E+003
   5.9510   8.20943E+003    1.59820E+002
   5.9580   1.05379E+004    1.39590E+002
   5.9610   9.19624E+003    2.10050E+002
   5.9630   6.90410E+002    2.02177E+003
   5.9670   1.95800E+002    3.54702E+003
   5.9690   4.22520E+002    2.79910E+003
   5.9720   7.27830E+002    2.80885E+003
   5.9750   5.17031E+003    2.60992E+003
   5.9790   6.17685E+003    2.39850E+003
   5.9810   5.37326E+003    2.19432E+003
   5.9830   5.10941E+003    2.19921E+003
   5.9860   4.96966E+003    2.14751E+003
   5.9890   4.88738E+003    2.00936E+003
   5.9920   4.84865E+003    1.97707E+003
   5.9950   4.64603E+003    2.02961E+003
   5.9970   4.58372E+003    1.97332E+003
   5.9990   4.58353E+003    1.92331E+003
   6.0010   4.54645E+003    1.93600E+003
   6.0060   4.44963E+003    1.94188E+003
   6.0080   4.43043E+003    1.89399E+003
   6.0120   4.44496E+003    1.93708E+003
   6.0130   4.45294E+003    1.91097E+003
   6.0150   4.39640E+003    1.90349E+003
   6.0180   4.43847E+003    1.88581E+003
   6.0200   4.43207E+003    1.88285E+003
   6.0240   4.34194E+003    1.91118E+003
   6.0270   4.29801E+003    1.88462E+003
   6.0300   4.34950E+003    1.90951E+003
   6.0310   4.31943E+003    1.95554E+003
   6.0340   4.39451E+003    1.89092E+003
   6.0360   4.49781E+003    1.87885E+003
   6.0400   4.46423E+003    1.86072E+003
   6.0420   4.44094E+003    1.91523E+003
   6.0460   4.37905E+003    1.91195E+003
   6.0480   4.37227E+003    1.94051E+003
   6.0510   4.32993E+003    1.91135E+003
   6.0530   4.32205E+003    1.91581E+003
   6.0570   4.30243E+003    1.91601E+003
   6.0590   4.33532E+003    1.90089E+003
   6.0620   4.35331E+003    1.93102E+003
   6.0640   4.35902E+003    1.90709E+003
   6.0660   4.27795E+003    1.94354E+003
   6.0680   4.35656E+003    1.93918E+003
   6.0710   4.24194E+003    1.98343E+003
   6.0730   4.38148E+003    1.95326E+003
   6.0750   4.36747E+003    1.96070E+003
   6.0770   4.34829E+003    1.90055E+003
   6.0780   4.38825E+003    1.90533E+003
   6.0820   4.39213E+003    1.84716E+003
   6.0840   4.31833E+003    1.90980E+003
   6.0870   4.38229E+003    1.83799E+003
   6.0910   4.46995E+003    1.74249E+003
   6.0920   4.40130E+003    1.77302E+003
   6.0960   4.31607E+003    1.84264E+003
   6.0980   4.37736E+003    1.79968E+003
   6.1000   4.31982E+003    1.73348E+003
   6.1030   4.36888E+003    1.67091E+003
   6.1050   4.32423E+003    1.70715E+003
   6.1070   4.26098E+003    1.76928E+003
   6.1100   4.32910E+003    1.82471E+003
   6.1130   4.30200E+003    1.87421E+003
   6.1150   4.38754E+003    1.76718E+003
   6.1170   4.32619E+003    1.68981E+003
   6.1200   4.32702E+003    1.81116E+003
   6.1220   4.31556E+003    1.93264E+003
   6.1260   4.38338E+003    1.68251E+003
   6.1290   4.42722E+003    1.61620E+003
   6.1310   4.37682E+003    1.58171E+003
   6.1320   4.46443E+003    1.49965E+003
   6.1360   4.36378E+003    1.53545E+003
   6.1380   4.39590E+003    1.61459E+003
   6.1400   4.40169E+003    1.83422E+003
   6.1420   4.33352E+003    1.95334E+003
   6.1460   4.37145E+003    1.90640E+003
   6.1480   4.32395E+003    1.80523E+003
   6.1520   4.32993E+003    1.90658E+003
   6.1540   4.35672E+003    1.88826E+003
   6.1560   4.31805E+003    1.89895E+003
   6.1590   4.38266E+003    1.94500E+003
   6.1610   4.45213E+003    1.84849E+003
   6.1660   4.38445E+003    1.87205E+003
   6.1680   4.52597E+003    1.79686E+003
   6.1700   4.40354E+003    1.81135E+003
   6.1720   4.37899E+003    1.86845E+003
   6.1750   4.39304E+003    1.81872E+003
   6.1800   4.40394E+003    1.92379E+003
   6.1820   4.47865E+003    1.90987E+003
   6.1850   4.42681E+003    1.85548E+003
   6.1870   4.37366E+003    1.83760E+003
   6.1890   4.43897E+003    1.89708E+003
   6.1940   4.47011E+003    1.90584E+003
   6.1960   4.46801E+003    1.94821E+003
   6.1980   4.40887E+003    1.94760E+003
   6.2000   4.48347E+003    1.91898E+003
   6.2030   4.48407E+003    1.88931E+003
   6.2050   4.43463E+003    1.88247E+003
   6.2070   4.45102E+003    1.86254E+003
   6.2120   4.39176E+003    1.80234E+003
   6.2140   4.35436E+003    1.80235E+003
   6.2160   4.38443E+003    1.79143E+003
   6.2170   4.37103E+003    1.83118E+003
   6.2200   4.43468E+003    1.83141E+003
   6.2230   4.39201E+003    1.97901E+003
   6.2250   4.49987E+003    1.94104E+003
   6.2280   4.45052E+003    1.93201E+003
   6.2300   4.55184E+003    1.88079E+003
   6.2340   4.54127E+003    1.82782E+003
   6.2370   4.32734E+003    1.86330E+003
   6.2390   4.38890E+003    1.75626E+003
   6.2410   4.44021E+003    1.75778E+003
   6.2440   4.39253E+003    1.86383E+003
   6.2480   4.39808E+003    1.83521E+003
   6.2500   4.45726E+003    1.86272E+003
   6.2530   4.33207E+003    1.76092E+003
   6.2550   4.28116E+003    1.76691E+003
   6.2570   4.31455E+003    1.83136E+003
   6.2590   4.32899E+003    1.82069E+003
   6.2630   4.34137E+003    1.75362E+003
   6.2640   4.47312E+003    1.80868E+003
   6.2660   4.35726E+003    1.89343E+003
   6.2690   4.31471E+003    1.90043E+003
   6.2720   4.44953E+003    1.82516E+003
   6.2730   4.39602E+003    1.94332E+003
   6.2780   4.49233E+003    1.75942E+003
   6.2810   4.49165E+003    1.74472E+003
   6.2830   4.42256E+003    1.78552E+003
   6.2850   4.42985E+003    1.77898E+003
   6.2880   4.46747E+003    1.86786E+003
   6.2910   4.52542E+003    1.96754E+003
   6.2940   4.43990E+003    1.89192E+003
   6.2970   4.53725E+003    1.92171E+003
   6.2990   4.50541E+003    1.86662E+003
   6.3010   4.47608E+003    1.80836E+003
   6.3040   4.37190E+003    1.81997E+003
   6.3080   4.50668E+003    1.82855E+003
   6.3100   4.56037E+003    1.82985E+003
   6.3130   4.55730E+003    1.83738E+003
   6.3150   4.50582E+003    1.86049E+003
   6.3170   4.49490E+003    1.83741E+003
   6.3190   4.40952E+003    1.82935E+003
   6.3220   4.51576E+003    1.84716E+003
   6.3260   4.42210E+003    1.82378E+003
   6.3280   4.51954E+003    1.89058E+003
   6.3310   4.47384E+003    1.93945E+003
   6.3350   4.42917E+003    1.82587E+003
   6.3380   4.45716E+003    1.85242E+003
   6.3420   4.49191E+003    1.83589E+003
   6.3450   4.40455E+003    1.84108E+003
   6.3470   4.40743E+003    1.90485E+003
   6.3520   4.37381E+003    1.89457E+003
   6.3540   4.36727E+003    1.80476E+003
   6.3580   4.17058E+003    1.77474E+003
   6.3600   4.27205E+003    1.80635E+003
   6.3620   4.31233E+003    1.79503E+003
   6.3650   4.39672E+003    1.79292E+003
   6.3670   4.45734E+003    1.83548E+003
   6.3700   4.49482E+003    1.89719E+003
   6.3710   4.47098E+003    1.85686E+003
   6.3750   4.50363E+003    1.82370E+003
   6.3770   4.41940E+003    1.82200E+003
   6.3800   4.49860E+003    1.90249E+003
   6.3820   4.42241E+003    1.88337E+003
   6.3840   4.30842E+003    1.83559E+003
   6.3860   4.41439E+003    1.85814E+003
   6.3890   4.45383E+003    1.82665E+003
   6.3930   4.34130E+003    1.88293E+003
   6.3960   4.34212E+003    1.91108E+003
   6.3980   4.36117E+003    1.81131E+003
   6.4020   4.37608E+003    1.87117E+003
   6.4060   4.31088E+003    1.87680E+003
   6.4080   4.26569E+003    1.82180E+003
   6.4110   4.27136E+003    1.80006E+003
   6.4130   4.27778E+003    1.81497E+003
   6.4160   4.34100E+003    1.79388E+003
   6.4180   4.28372E+003    1.78469E+003
   6.4200   4.24592E+003    1.81173E+003
   6.4230   4.19278E+003    1.86487E+003
   6.4270   4.40362E+003    1.88220E+003
   6.4300   4.28710E+003    1.80695E+003
   6.4320   4.29466E+003    1.95680E+003
   6.4360   4.43206E+003    1.90203E+003
   6.4380   4.40325E+003    1.88754E+003
   6.4400   4.50429E+003    1.89830E+003
   6.4440   4.46677E+003    1.90557E+003
   6.4470   4.39434E+003    1.86575E+003
   6.4490   4.47512E+003    1.90205E+003
   6.4520   4.47731E+003    1.92337E+003
   6.4540   4.55810E+003    1.95630E+003
   6.4580   4.47865E+003    1.92090E+003
   6.4590   4.51191E+003    1.89843E+003
   6.4610   4.58775E+003    1.95403E+003
   6.4640   4.54744E+003    1.84191E+003
   6.4670   4.56846E+003    1.91667E+003
   6.4700   4.56813E+003    1.99877E+003
   6.4720   4.60107E+003    1.99761E+003
   6.4750   4.61416E+003    1.92012E+003
   6.4780   4.59160E+003    2.00831E+003
   6.4810   4.53335E+003    1.98489E+003
   6.4830   4.57227E+003    1.88481E+003
   6.4850   4.55791E+003    2.03136E+003
   6.4890   4.44626E+003    1.98702E+003
   6.4910   4.59751E+003    1.98692E+003
   6.4940   4.51935E+003    1.96694E+003
   6.4970   4.52957E+003    1.95575E+003
   6.4990   4.56932E+003    2.02076E+003
   6.5010   4.58641E+003    2.00676E+003
   6.5050   4.62446E+003    2.01989E+003
   6.5080   4.69294E+003    1.98752E+003
   6.5100   4.68832E+003    2.02675E+003
   6.5120   4.69352E+003    2.04901E+003
   6.5140   4.69455E+003    2.04800E+003
   6.5170   4.70037E+003    1.94247E+003
   6.5190   4.72165E+003    1.97454E+003
   6.5220   4.69074E+003    2.00462E+003
   6.5240   4.60432E+003    1.97206E+003
   6.5280   4.65201E+003    1.89457E+003
   6.5300   4.64215E+003    1.93952E+003
   6.5330   4.58925E+003    1.99804E+003
   6.5350   4.62546E+003    2.00347E+003
   6.5390   4.62912E+003    1.99562E+003
   6.5420   4.57100E+003    2.01529E+003
   6.5450   4.59217E+003    2.00773E+003
   6.5480   4.65527E+003    1.93157E+003
   6.5500   4.54809E+003    2.00092E+003
   6.5530   4.53810E+003    1.91286E+003
   6.5550   4.60268E+003    2.01783E+003
   6.5570   4.55701E+003    1.94830E+003
   6.5590   4.58681E+003    2.03221E+003
   6.5640   4.63308E+003    1.96098E+003
   6.5670   4.58054E+003    1.98709E+003
   6.5690   4.59707E+003    1.96861E+003
   6.5710   4.61965E+003    1.98312E+003
   6.5730   4.57118E+003    1.97431E+003
   6.5760   4.57570E+003    1.91619E+003
   6.5790   4.61095E+003    1.87931E+003
   6.5820   4.53677E+003    1.93954E+003
   6.5850   4.59978E+003    1.93934E+003
   6.5890   4.50191E+003    1.95372E+003
   6.5920   4.50658E+003    1.96070E+003
   6.5940   4.57451E+003    1.94732E+003
   6.5970   4.47987E+003    1.99422E+003
   6.5980   4.55982E+003    1.95270E+003
   6.6010   4.54452E+003    1.96044E+003
   6.6040   4.60441E+003    1.98015E+003
   6.6060   4.53681E+003    1.99621E+003
   6.6090   4.57193E+003    1.97157E+003
   6.6110   4.57433E+003    2.00615E+003
   6.6150   4.56319E+003    1.94422E+003
   6.6170   4.46917E+003    2.01542E+003
   6.6190   4.45523E+003    1.95926E+003
   6.6220   4.48808E+003    1.98071E+003
   6.6270   4.51781E+003    2.02548E+003
   6.6290   4.57214E+003    1.96891E+003
   6.6310   4.52435E+003    1.94280E+003
   6.6330   4.56382E+003    1.94797E+003
   6.6350   4.49447E+003    1.97040E+003
   6.6380   4.61197E+003    1.90806E+003
   6.6420   4.55155E+003    1.92999E+003
   6.6450   4.46137E+003    1.96443E+003
   6.6480   4.43872E+003    1.93353E+003
   6.6510   4.45934E+003    1.88957E+003
   6.6530   4.49772E+003    1.93661E+003
   6.6560   4.51016E+003    1.98802E+003
   6.6580   4.44707E+003    1.88655E+003
   6.6620   4.47603E+003    1.92074E+003
   6.6650   4.47474E+003    1.93751E+003
   6.6670   4.47842E+003    1.93730E+003
   6.6710   4.47163E+003    1.89844E+003
   6.6740   4.47124E+003    1.87918E+003
   6.6760   4.42375E+003    1.90331E+003
   6.6780   4.38505E+003    1.87137E+003
   6.6800   4.40067E+003    1.91482E+003
   6.6850   4.39461E+003    1.86814E+003
   6.6870   4.41828E+003    1.95228E+003
   6.6910   4.36826E+003    1.92027E+003
   6.6950   4.39160E+003    1.89294E+003
   6.6960   4.35413E+003    1.92598E+003
   6.6990   4.37906E+003    1.88668E+003
   6.7010   4.39199E+003    1.88002E+003
   6.7050   4.38284E+003    1.85861E+003
   6.7070   4.32428E+003    1.84356E+003
   6.7090   4.26063E+003    1.88682E+003
   6.7120   4.34316E+003    1.84464E+003
   6.7140   4.29459E+003    1.85135E+003
   6.7180   4.20601E+003    1.92205E+003
   6.7190   4.29985E+003    1.86599E+003
   6.7220   4.35777E+003    1.85347E+003
   6.7240   4.33068E+003    1.86799E+003
   6.7280   4.34165E+003    1.85606E+003
   6.7310   4.40167E+003    1.92954E+003
   6.7340   4.34899E+003    1.89600E+003
   6.7360   4.35291E+003    1.85178E+003
   6.7380   4.33786E+003    1.90419E+003
   6.7410   4.31827E+003    1.90358E+003
   6.7450   4.26431E+003    1.88386E+003
   6.7460   4.24884E+003    1.79325E+003
   6.7490   4.28152E+003    1.83834E+003
   6.7520   4.28434E+003    1.79406E+003
   6.7540   4.23712E+003    1.75043E+003
   6.7560   4.18829E+003    1.80093E+003
   6.7610   4.17636E+003    1.78343E+003
   6.7630   4.22994E+003    1.75968E+003
   6.7660   4.19793E+003    1.76416E+003
   6.7680   4.22589E+003    1.82675E+003
   6.7700   4.21290E+003    1.81918E+003
   6.7750   4.26806E+003    1.74523E+003
   6.7770   4.26393E+003    1.74609E+003
   6.7790   4.26722E+003    1.73419E+003
   6.7830   4.22522E+003    1.79246E+003
   6.7860   4.22793E+003    1.81753E+003
   6.7890   4.25030E+003    1.75988E+003
   6.7930   4.18778E+003    1.77275E+003
   6.7950   4.17374E+003    1.81259E+003
   6.7970   4.12002E+003    1.84833E+003
   6.8000   4.17955E+003    1.79739E+003
   6.8030   4.22982E+003    1.78533E+003
   6.8050   4.20072E+003    1.79228E+003
   6.8080   4.16533E+003    1.81015E+003
   6.8110   4.19265E+003    1.84293E+003
   6.8140   4.24665E+003    1.77598E+003
   6.8150   4.24029E+003    1.76625E+003
   6.8190   4.18145E+003    1.82919E+003
   6.8230   4.20017E+003    1.80779E+003
   6.8260   4.28256E+003    1.80748E+003
   6.8300   4.16524E+003    1.76607E+003
   6.8320   4.19858E+003    1.84522E+003
   6.8340   4.20378E+003    1.80420E+003
   6.8380   4.26844E+003    1.76666E+003
   6.8390   4.23964E+003    1.78882E+003
   6.8440   4.26406E+003    1.84415E+003
   6.8460   4.17400E+003    1.88165E+003
   6.8500   4.28626E+003    1.86159E+003
   6.8530   4.27612E+003    1.81644E+003
   6.8550   4.34269E+003    1.83684E+003
   6.8580   4.23226E+003    1.84649E+003
   6.8610   4.23216E+003    1.82452E+003
   6.8640   4.24596E+003    1.78137E+003
   6.8660   4.17820E+003    1.79061E+003
   6.8700   4.23926E+003    1.76121E+003
   6.8720   4.20053E+003    1.77849E+003
   6.8750   4.18845E+003    1.77196E+003
   6.8780   4.18705E+003    1.80517E+003
   6.8820   4.21669E+003    1.83048E+003
   6.8860   4.16082E+003    1.80865E+003
   6.8890   4.15276E+003    1.81080E+003
   6.8930   4.20746E+003    1.79290E+003
   6.8950   4.21022E+003    1.86493E+003
   6.8980   4.21424E+003    1.80774E+003
   6.9010   4.27199E+003    1.77765E+003
   6.9050   4.21036E+003    1.78662E+003
   6.9070   4.28370E+003    1.78239E+003
   6.9100   4.21478E+003    1.77685E+003
   6.9130   4.19529E+003    1.79472E+003
   6.9150   4.27974E+003    1.80034E+003
   6.9180   4.23964E+003    1.83346E+003
   6.9220   4.19747E+003    1.80049E+003
   6.9250   4.12311E+003    1.81090E+003
   6.9270   4.22601E+003    1.76528E+003
   6.9320   4.12080E+003    1.78165E+003
   6.9350   4.11349E+003    1.77398E+003
   6.9380   4.08879E+003    1.77557E+003
   6.9400   4.12875E+003    1.76038E+003
   6.9440   4.09513E+003    1.75859E+003
   6.9470   4.05671E+003    1.73959E+003
   6.9490   4.07166E+003    1.75800E+003
   6.9520   4.11544E+003    1.73621E+003
   6.9550   4.13099E+003    1.75766E+003
   6.9570   4.13230E+003    1.73530E+003
   6.9610   4.06089E+003    1.73678E+003
   6.9630   4.06941E+003    1.73486E+003
   6.9650   4.12750E+003    1.72961E+003
   6.9690   4.07395E+003    1.77508E+003
   6.9720   4.12329E+003    1.77468E+003
   6.9760   4.16506E+003    1.74448E+003
   6.9780   4.08428E+003    1.73736E+003
   6.9830   4.06406E+003    1.73080E+003
   6.9850   4.14965E+003    1.77447E+003
   6.9890   4.11741E+003    1.76645E+003
   6.9920   4.14576E+003    1.71598E+003
   6.9940   4.14159E+003    1.70310E+003
   6.9970   4.21992E+003    1.72192E+003
   7.0010   4.11287E+003    1.75871E+003
   7.0050   4.04852E+003    1.75582E+003
   7.0070   4.04756E+003    1.74606E+003
   7.0100   4.03703E+003    1.70121E+003
   7.0120   4.01486E+003    1.69932E+003
   7.0150   4.02002E+003    1.74922E+003
   7.0190   4.07858E+003    1.75463E+003
   7.0210   4.02134E+003    1.66953E+003
   7.0240   3.92386E+003    1.69211E+003
   7.0280   3.91199E+003    1.68768E+003
   7.0300   3.97566E+003    1.69410E+003
   7.0340   3.93944E+003    1.68628E+003
   7.0370   3.96112E+003    1.71939E+003
   7.0400   3.94270E+003    1.70335E+003
   7.0430   4.05205E+003    1.73530E+003
   7.0440   4.03121E+003    1.72031E+003
   7.0480   4.04779E+003    1.72160E+003
   7.0510   3.99324E+003    1.70852E+003
   7.0530   4.07143E+003    1.71006E+003
   7.0570   4.02734E+003    1.74825E+003
   7.0590   4.09329E+003    1.72213E+003
   7.0620   3.97013E+003    1.70769E+003
   7.0650   3.93753E+003    1.66421E+003
   7.0700   4.04224E+003    1.68097E+003
   7.0720   4.07689E+003    1.68985E+003
   7.0750   4.02853E+003    1.73305E+003
   7.0790   4.05736E+003    1.68082E+003
   7.0810   3.91986E+003    1.67709E+003
   7.0850   3.99375E+003    1.65292E+003
   7.0880   4.02047E+003    1.66507E+003
   7.0910   3.99682E+003    1.71107E+003
   7.0930   3.96410E+003    1.67663E+003
   7.0970   3.91311E+003    1.70414E+003
   7.1000   3.97498E+003    1.73044E+003
   7.1040   3.96622E+003    1.71701E+003
   7.1070   3.97824E+003    1.69691E+003
   7.1090   4.02960E+003    1.71399E+003
   7.1120   3.97924E+003    1.69365E+003
   7.1150   3.90892E+003    1.72286E+003
   7.1180   3.90648E+003    1.66086E+003
   7.1220   3.90957E+003    1.67417E+003
   7.1260   3.89478E+003    1.66751E+003
   7.1290   3.99146E+003    1.69301E+003
   7.1330   3.95367E+003    1.66242E+003
   7.1360   3.96908E+003    1.66914E+003
   7.1390   3.96656E+003    1.65224E+003
   7.1410   4.03950E+003    1.68622E+003
   7.1450   4.01126E+003    1.67235E+003
   7.1480   3.94940E+003    1.63551E+003
   7.1510   3.98692E+003    1.67909E+003
