# Supplementary material for: Trigger factor both holds and folds its client proteins
Source: Nat Commun. 2022 Jul 15;13:4126. doi: 10.1038/s41467-022-31767-6 (PMC9287376; doi:10.1038/s41467-022-31767-6)
Supplement: Supplementary file 6 — Source Data [file 41467_2022_31767_MOESM6_ESM.zip › SourceDataFile/Fig1a-b/00002.RI1]

Sample
I 1 04.1 40000 0000314 4.3310E09 280 1 
   5.8000   9.84900E+001    1.48410E+002
   5.8030   1.93190E+002    1.99460E+002
   5.8050   2.21220E+002    2.09310E+002
   5.8070   2.34630E+002    2.43950E+002
   5.8080   2.42770E+002    2.74480E+002
   5.8090   2.70850E+002    2.84260E+002
   5.8110   3.43500E+002    3.59320E+002
   5.8140   3.66820E+002    4.32660E+002
   5.8160   4.61540E+002    4.97480E+002
   5.8180   5.74380E+002    6.68510E+002
   5.8210   7.25670E+002    7.41930E+002
   5.8230   8.76370E+002    9.86090E+002
   5.8260   1.20431E+003    1.49072E+003
   5.8280   1.45249E+003    1.74041E+003
   5.8310   1.63758E+003    1.89980E+003
   5.8320   1.99361E+003    2.33636E+003
   5.8350   2.39453E+003    2.67541E+003
   5.8370   2.75538E+003    2.91914E+003
   5.8400   3.05423E+003    3.64074E+003
   5.8420   3.46180E+003    4.12151E+003
   5.8440   3.92391E+003    4.48578E+003
   5.8460   4.23235E+003    4.75064E+003
   5.8480   4.41537E+003    4.97200E+003
   5.8510   4.89210E+003    5.00829E+003
   5.8530   4.88901E+003    5.20498E+003
   5.8580   5.14143E+003    5.62990E+003
   5.8600   5.43475E+003    5.53131E+003
   5.8620   5.35089E+003    5.67771E+003
   5.8640   5.32585E+003    5.69267E+003
   5.8670   5.32460E+003    5.64928E+003
   5.8690   5.44929E+003    5.87673E+003
   5.8710   5.35711E+003    5.65534E+003
   5.8730   5.51461E+003    5.59966E+003
   5.8740   5.50551E+003    5.53832E+003
   5.8760   5.44073E+003    5.48348E+003
   5.8780   5.31313E+003    5.61192E+003
   5.8800   5.41914E+003    5.65191E+003
   5.8810   5.45026E+003    5.50908E+003
   5.8850   5.33852E+003    5.64162E+003
   5.8860   5.45096E+003    5.68367E+003
   5.8890   5.42497E+003    5.65551E+003
   5.8910   5.44323E+003    5.70633E+003
   5.8920   5.43518E+003    5.54526E+003
   5.8940   5.48478E+003    5.55975E+003
   5.8980   5.40480E+003    5.65096E+003
   5.9000   5.46949E+003    5.60420E+003
   5.9020   5.57754E+003    5.86311E+003
   5.9050   5.48106E+003    5.73705E+003
   5.9060   5.45673E+003    5.76584E+003
   5.9090   5.50452E+003    5.75465E+003
   5.9100   5.36109E+003    5.67726E+003
   5.9120   5.49504E+003    5.60513E+003
   5.9140   5.60872E+003    5.58912E+003
   5.9170   5.72321E+003    5.73417E+003
   5.9200   5.70413E+003    5.75176E+003
   5.9230   5.72848E+003    5.75461E+003
   5.9260   5.71880E+003    5.80713E+003
   5.9270   5.72903E+003    6.01897E+003
   5.9290   5.70876E+003    6.17272E+003
   5.9310   5.80413E+003    5.87631E+003
   5.9350   5.90821E+003    5.86601E+003
   5.9380   5.94329E+003    6.01249E+003
   5.9390   6.13606E+003    6.18084E+003
   5.9430   6.14525E+003    6.21184E+003
   5.9440   6.12159E+003    6.21071E+003
   5.9470   5.96364E+003    6.10827E+003
   5.9490   6.26405E+003    6.21654E+003
   5.9510   6.10240E+003    6.16986E+003
   5.9520   6.05680E+003    6.34145E+003
   5.9560   6.04633E+003    6.24313E+003
   5.9570   6.04068E+003    6.22941E+003
   5.9610   6.06146E+003    6.20271E+003
   5.9620   6.26045E+003    6.16264E+003
   5.9630   6.19782E+003    6.21725E+003
   5.9660   6.06509E+003    6.27105E+003
   5.9700   6.20737E+003    6.31264E+003
   5.9720   6.12529E+003    6.38582E+003
   5.9740   6.22409E+003    6.25841E+003
   5.9770   6.01310E+003    6.25789E+003
   5.9790   5.83281E+003    6.28783E+003
   5.9810   5.84806E+003    6.25001E+003
   5.9830   6.05141E+003    6.20992E+003
   5.9860   6.15441E+003    6.22606E+003
   5.9890   6.09282E+003    6.33302E+003
   5.9920   6.08399E+003    6.36624E+003
   5.9940   6.20224E+003    7.00753E+003
   5.9970   6.27618E+003    8.00341E+003
   6.0010   5.99421E+003    1.06272E+004
   6.0020   6.09501E+003    1.05124E+004
   6.0040   5.99617E+003    9.17513E+003
   6.0060   5.79928E+003    1.64280E+002
   6.0130   1.05943E+004    2.39590E+002
   6.0150   1.05617E+004    5.71610E+002
   6.0190   1.04172E+004    5.45895E+003
   6.0250   1.97350E+002    4.50489E+003
   6.0290   1.64950E+002    4.55828E+003
   6.0310   3.29560E+002    4.55136E+003
   6.0340   1.64840E+003    4.42032E+003
   6.0370   4.59926E+003    4.38008E+003
   6.0390   6.42001E+003    4.31061E+003
   6.0400   5.03219E+003    4.23236E+003
   6.0440   5.13765E+003    4.14601E+003
   6.0460   5.00981E+003    4.08456E+003
   6.0480   4.92483E+003    4.00867E+003
   6.0500   4.88435E+003    4.06328E+003
   6.0530   4.83057E+003    3.90741E+003
   6.0550   4.73698E+003    3.91292E+003
   6.0570   4.75058E+003    4.01952E+003
   6.0610   4.67918E+003    3.93516E+003
   6.0620   4.74094E+003    3.87972E+003
   6.0640   4.64813E+003    3.91957E+003
   6.0670   4.62559E+003    3.84666E+003
   6.0690   4.67002E+003    3.85611E+003
   6.0730   4.68323E+003    3.97886E+003
   6.0750   4.71875E+003    3.92555E+003
   6.0770   4.67481E+003    3.96299E+003
   6.0800   4.63361E+003    3.96790E+003
   6.0820   4.70370E+003    3.97123E+003
   6.0840   4.66148E+003    3.85645E+003
   6.0870   4.65637E+003    3.92650E+003
   6.0900   4.67591E+003    3.92908E+003
   6.0920   4.61901E+003    3.86229E+003
   6.0940   4.57554E+003    3.88155E+003
   6.0960   4.59163E+003    3.95150E+003
   6.0980   4.56071E+003    3.88427E+003
   6.1020   4.55877E+003    3.93758E+003
   6.1050   4.61003E+003    3.91476E+003
   6.1080   4.52404E+003    3.93961E+003
   6.1090   4.53395E+003    3.92972E+003
   6.1110   4.59331E+003    3.91632E+003
   6.1140   4.62701E+003    3.86226E+003
   6.1170   4.55079E+003    3.85351E+003
   6.1200   4.62474E+003    3.95303E+003
   6.1220   4.58776E+003    3.90021E+003
   6.1240   4.64521E+003    3.91398E+003
   6.1260   4.61444E+003    3.98688E+003
   6.1300   4.62444E+003    3.99634E+003
   6.1330   4.63582E+003    4.09093E+003
   6.1360   4.58360E+003    3.98488E+003
   6.1380   4.67513E+003    3.95682E+003
   6.1400   4.67035E+003    3.99762E+003
   6.1430   4.65139E+003    3.95175E+003
   6.1450   4.59038E+003    3.91558E+003
   6.1480   4.58711E+003    3.87893E+003
   6.1520   4.53743E+003    3.86323E+003
   6.1540   4.57339E+003    3.96568E+003
   6.1560   4.61966E+003    4.00176E+003
   6.1600   4.55103E+003    3.88486E+003
   6.1610   4.56595E+003    3.81956E+003
   6.1620   4.55268E+003    3.96364E+003
   6.1650   4.63686E+003    3.87360E+003
   6.1670   4.59748E+003    3.92259E+003
   6.1690   4.70756E+003    3.98199E+003
   6.1720   4.66269E+003    4.02329E+003
   6.1750   4.61951E+003    4.03151E+003
   6.1780   4.59176E+003    3.90864E+003
   6.1810   4.64351E+003    3.98691E+003
   6.1830   4.63869E+003    3.95386E+003
   6.1850   4.65020E+003    3.89260E+003
   6.1870   4.68726E+003    3.99853E+003
   6.1910   4.68815E+003    3.98000E+003
   6.1930   4.60862E+003    4.03848E+003
   6.1960   4.60461E+003    3.97371E+003
   6.1980   4.72670E+003    3.96094E+003
   6.2010   4.78502E+003    4.05935E+003
   6.2050   4.74450E+003    4.01723E+003
   6.2070   4.72735E+003    3.95899E+003
   6.2090   4.81774E+003    4.02690E+003
   6.2100   4.70085E+003    3.95914E+003
   6.2140   4.74130E+003    4.01543E+003
   6.2170   4.67639E+003    3.96237E+003
   6.2200   4.68882E+003    3.98506E+003
   6.2220   4.71809E+003    3.96921E+003
   6.2250   4.69492E+003    4.07616E+003
   6.2280   4.77372E+003    4.01180E+003
   6.2310   4.65117E+003    4.00430E+003
   6.2320   4.75693E+003    3.95509E+003
   6.2350   4.73254E+003    4.17119E+003
   6.2370   4.72073E+003    3.99188E+003
   6.2400   4.71156E+003    3.98011E+003
   6.2430   4.68427E+003    3.97732E+003
   6.2460   4.76633E+003    3.95328E+003
   6.2480   4.68405E+003    3.93925E+003
   6.2510   4.75069E+003    3.94092E+003
   6.2520   4.76702E+003    3.91853E+003
   6.2550   4.67704E+003    3.95896E+003
   6.2570   4.67698E+003    3.97037E+003
   6.2600   4.67095E+003    3.93730E+003
   6.2620   4.65296E+003    3.93854E+003
   6.2650   4.70750E+003    3.94084E+003
   6.2680   4.68334E+003    3.92026E+003
   6.2720   4.71419E+003    3.97040E+003
   6.2730   4.79479E+003    4.00022E+003
   6.2770   4.76404E+003    4.01642E+003
   6.2780   4.71877E+003    4.01381E+003
   6.2810   4.71348E+003    4.03444E+003
   6.2850   4.71364E+003    4.13152E+003
   6.2880   4.72342E+003    4.00168E+003
   6.2900   4.71618E+003    3.98597E+003
   6.2950   4.75734E+003    3.98628E+003
   6.2970   4.73836E+003    3.99928E+003
   6.3010   4.75298E+003    3.98393E+003
   6.3040   4.56298E+003    3.88532E+003
   6.3060   4.79126E+003    3.99513E+003
   6.3080   4.74322E+003    4.08854E+003
   6.3110   4.73046E+003    4.12252E+003
   6.3130   4.78441E+003    3.98319E+003
   6.3170   4.66187E+003    3.99710E+003
   6.3200   4.61770E+003    4.00476E+003
   6.3230   4.68433E+003    3.95672E+003
   6.3260   4.68383E+003    3.91650E+003
   6.3290   4.69469E+003    3.94313E+003
   6.3310   4.67963E+003    3.93906E+003
   6.3330   4.55770E+003    4.03033E+003
   6.3370   4.70225E+003    4.01228E+003
   6.3390   4.64581E+003    3.98702E+003
   6.3420   4.52902E+003    3.96283E+003
   6.3450   4.63589E+003    4.01975E+003
   6.3470   4.61541E+003    3.89425E+003
   6.3490   4.57341E+003    3.89413E+003
   6.3520   4.59889E+003    3.99680E+003
   6.3540   4.72208E+003    3.98272E+003
   6.3580   4.62459E+003    3.95660E+003
   6.3600   4.66400E+003    3.95511E+003
   6.3640   4.71067E+003    4.06631E+003
   6.3650   4.67406E+003    3.98066E+003
   6.3690   4.61885E+003    3.94491E+003
   6.3710   4.54447E+003    3.96788E+003
   6.3750   4.59914E+003    4.02628E+003
   6.3770   4.73651E+003    4.02031E+003
   6.3800   4.64770E+003    4.01963E+003
   6.3810   4.69056E+003    3.96305E+003
   6.3840   4.63976E+003    3.97421E+003
   6.3870   4.62964E+003    3.96855E+003
   6.3900   4.67579E+003    3.93664E+003
   6.3920   4.65487E+003    3.88873E+003
   6.3950   4.63320E+003    3.78652E+003
   6.3980   4.64398E+003    3.87444E+003
   6.4000   4.61215E+003    3.89406E+003
   6.4030   4.56006E+003    3.83375E+003
   6.4060   4.58017E+003    3.90341E+003
   6.4090   4.52657E+003    3.89145E+003
   6.4110   4.53732E+003    3.83897E+003
   6.4140   4.49231E+003    3.93936E+003
   6.4160   4.48834E+003    3.83546E+003
   6.4200   4.48054E+003    3.88898E+003
   6.4230   4.52246E+003    3.84549E+003
   6.4260   4.54968E+003    3.92643E+003
   6.4270   4.59587E+003    3.91517E+003
   6.4300   4.63760E+003    3.95215E+003
   6.4330   4.63661E+003    3.93379E+003
   6.4360   4.64260E+003    3.99963E+003
   6.4380   4.65387E+003    4.01934E+003
   6.4400   4.63400E+003    3.93400E+003
   6.4430   4.70485E+003    4.11475E+003
   6.4460   4.76518E+003    4.06768E+003
   6.4500   4.77636E+003    4.10661E+003
   6.4520   4.77663E+003    4.09044E+003
   6.4540   4.75843E+003    4.05872E+003
   6.4560   4.72073E+003    4.10163E+003
   6.4590   4.83650E+003    4.05493E+003
   6.4610   4.80747E+003    4.09228E+003
   6.4650   4.80965E+003    4.02761E+003
   6.4670   4.78239E+003    4.03908E+003
   6.4690   4.81383E+003    4.13796E+003
   6.4720   4.84107E+003    4.10144E+003
   6.4770   4.84248E+003    4.15191E+003
   6.4790   4.85392E+003    4.08458E+003
   6.4810   4.80962E+003    4.14286E+003
   6.4840   4.71552E+003    4.06896E+003
   6.4860   4.80968E+003    4.10332E+003
   6.4900   4.78005E+003    4.07783E+003
   6.4940   4.74851E+003    4.18754E+003
   6.4950   4.85424E+003    4.19515E+003
   6.4980   4.83258E+003    4.12013E+003
   6.5000   4.88956E+003    4.06367E+003
   6.5030   4.85467E+003    4.10916E+003
   6.5050   4.89932E+003    4.18462E+003
   6.5080   4.85055E+003    4.18671E+003
   6.5100   4.87327E+003    4.25929E+003
   6.5140   4.84257E+003    4.22678E+003
   6.5170   4.91616E+003    4.17139E+003
   6.5190   4.88179E+003    4.24812E+003
   6.5220   4.95640E+003    4.15172E+003
   6.5240   4.85519E+003    4.24602E+003
   6.5260   4.79707E+003    4.21918E+003
   6.5290   4.92027E+003    4.21524E+003
   6.5330   4.83993E+003    4.11968E+003
   6.5350   4.88726E+003    4.16489E+003
   6.5370   4.84079E+003    4.09274E+003
   6.5400   4.85355E+003    4.25440E+003
   6.5420   4.84117E+003    4.05677E+003
   6.5450   4.87368E+003    4.14167E+003
   6.5480   4.87664E+003    4.16957E+003
   6.5510   4.82092E+003    4.18308E+003
   6.5530   4.89914E+003    4.13485E+003
   6.5540   4.82313E+003    4.17082E+003
   6.5570   4.86000E+003    4.12493E+003
   6.5600   4.81556E+003    4.22514E+003
   6.5650   4.80201E+003    4.06161E+003
   6.5680   4.90918E+003    4.01345E+003
   6.5700   4.95958E+003    4.18927E+003
   6.5720   4.87982E+003    4.11287E+003
   6.5760   4.86625E+003    4.09728E+003
   6.5790   4.86515E+003    4.12453E+003
   6.5820   4.80510E+003    4.10604E+003
   6.5850   4.83017E+003    4.09654E+003
   6.5860   4.87767E+003    4.04448E+003
   6.5890   4.67019E+003    4.06662E+003
   6.5930   4.84006E+003    4.11191E+003
   6.5960   4.81910E+003    4.09428E+003
   6.5980   4.83555E+003    4.22438E+003
   6.6000   4.76279E+003    4.11065E+003
   6.6040   4.78700E+003    4.14307E+003
   6.6060   4.74988E+003    4.11237E+003
   6.6090   4.75964E+003    4.08312E+003
   6.6130   4.63645E+003    4.07782E+003
   6.6150   4.71683E+003    4.08882E+003
   6.6160   4.83569E+003    4.08276E+003
   6.6190   4.77681E+003    4.06696E+003
   6.6220   4.78884E+003    4.09112E+003
   6.6250   4.79614E+003    4.13014E+003
   6.6270   4.79677E+003    4.04570E+003
   6.6310   4.77955E+003    4.13013E+003
   6.6330   4.76421E+003    4.13087E+003
   6.6360   4.83864E+003    4.04326E+003
   6.6390   4.79194E+003    3.99308E+003
   6.6420   4.71746E+003    4.03923E+003
   6.6450   4.64440E+003    3.99651E+003
   6.6500   4.73132E+003    4.01015E+003
   6.6520   4.75716E+003    3.96112E+003
   6.6540   4.66588E+003    4.06660E+003
   6.6570   4.78553E+003    4.02278E+003
   6.6610   4.68567E+003    4.05130E+003
   6.6640   4.79193E+003    4.06565E+003
   6.6670   4.74249E+003    4.03725E+003
   6.6700   4.65586E+003    4.02313E+003
   6.6720   4.62185E+003    3.90316E+003
   6.6760   4.68531E+003    4.05112E+003
   6.6790   4.65426E+003    4.06374E+003
   6.6810   4.65088E+003    3.96274E+003
   6.6830   4.68246E+003    3.95756E+003
   6.6850   4.69226E+003    3.92998E+003
   6.6880   4.73403E+003    4.01501E+003
   6.6900   4.73177E+003    4.04758E+003
   6.6930   4.64401E+003    3.95682E+003
   6.6960   4.61413E+003    4.10428E+003
   6.6980   4.65377E+003    4.01207E+003
   6.7010   4.69901E+003    3.95203E+003
   6.7050   4.63113E+003    4.04205E+003
   6.7080   4.60553E+003    3.95342E+003
   6.7100   4.57662E+003    3.94643E+003
   6.7120   4.56457E+003    3.92446E+003
   6.7180   4.42192E+003    3.86062E+003
   6.7190   4.44469E+003    3.93986E+003
   6.7210   4.50955E+003    3.79882E+003
   6.7250   4.63965E+003    3.91340E+003
   6.7270   4.52591E+003    3.83833E+003
   6.7300   4.56680E+003    3.88963E+003
   6.7330   4.63650E+003    3.93325E+003
   6.7370   4.56107E+003    3.93302E+003
   6.7380   4.60355E+003    3.89306E+003
   6.7430   4.60482E+003    3.93682E+003
   6.7450   4.51076E+003    3.59761E+003
   6.7470   4.51797E+003    3.69389E+003
   6.7500   4.45010E+003    3.77341E+003
   6.7540   4.45281E+003    3.66759E+003
   6.7560   4.43968E+003    3.63518E+003
   6.7610   4.41107E+003    3.58798E+003
   6.7630   4.39028E+003    3.66537E+003
   6.7660   4.43404E+003    3.70985E+003
   6.7680   4.39991E+003    3.81801E+003
   6.7720   4.42233E+003    3.73724E+003
   6.7760   4.48127E+003    3.73529E+003
   6.7790   4.40846E+003    3.75386E+003
   6.7810   4.47725E+003    3.78552E+003
   6.7830   4.37008E+003    3.72099E+003
   6.7860   4.43652E+003    3.74675E+003
   6.7890   4.37829E+003    3.71346E+003
   6.7910   4.33087E+003    3.72483E+003
   6.7940   4.41790E+003    3.73793E+003
   6.7970   4.39812E+003    3.76512E+003
   6.8000   4.41663E+003    3.74016E+003
   6.8020   4.38230E+003    3.73974E+003
   6.8070   4.45403E+003    3.76253E+003
   6.8100   4.45431E+003    3.81340E+003
   6.8130   4.46081E+003    3.79862E+003
   6.8170   4.46875E+003    3.93535E+003
   6.8190   4.46913E+003    3.81986E+003
   6.8220   4.49564E+003    3.79696E+003
   6.8230   4.53364E+003    3.84369E+003
   6.8260   4.41636E+003    3.86375E+003
   6.8280   4.41017E+003    3.69880E+003
   6.8300   4.38491E+003    3.74623E+003
   6.8340   4.42805E+003    3.77534E+003
   6.8370   4.48774E+003    3.74736E+003
   6.8390   4.40689E+003    3.72688E+003
   6.8420   4.47491E+003    3.73828E+003
   6.8460   4.45443E+003    3.90770E+003
   6.8480   4.47122E+003    3.83054E+003
   6.8510   4.46277E+003    3.82355E+003
   6.8530   4.45549E+003    3.89982E+003
   6.8570   4.52236E+003    3.89005E+003
   6.8620   4.42163E+003    3.97263E+003
   6.8640   4.45388E+003    3.77473E+003
   6.8670   4.42872E+003    3.87405E+003
   6.8690   4.38051E+003    3.73483E+003
   6.8730   4.43092E+003    3.78438E+003
   6.8780   4.34635E+003    3.75653E+003
   6.8800   4.42294E+003    3.75419E+003
   6.8830   4.33649E+003    3.71663E+003
   6.8850   4.28906E+003    3.76620E+003
   6.8880   4.41304E+003    3.70619E+003
   6.8910   4.29362E+003    3.74269E+003
   6.8940   4.44650E+003    3.71631E+003
   6.8960   4.39431E+003    3.79730E+003
   6.8990   4.32693E+003    3.76992E+003
   6.9020   4.48135E+003    3.82785E+003
   6.9040   4.42798E+003    3.77983E+003
   6.9080   4.39694E+003    3.78885E+003
   6.9120   4.36867E+003    3.76520E+003
   6.9150   4.38711E+003    3.69893E+003
   6.9180   4.38338E+003    3.79067E+003
   6.9220   4.33666E+003    3.81449E+003
   6.9240   4.41009E+003    3.74072E+003
   6.9270   4.43877E+003    3.72510E+003
   6.9310   4.37643E+003    3.72427E+003
   6.9340   4.39712E+003    3.71528E+003
   6.9360   4.37237E+003    3.75436E+003
   6.9400   4.29361E+003    3.62571E+003
   6.9420   4.35007E+003    3.61851E+003
   6.9450   4.29514E+003    3.61461E+003
   6.9470   4.34652E+003    3.64076E+003
   6.9500   4.26917E+003    3.68852E+003
   6.9520   4.35709E+003    3.64048E+003
   6.9560   4.27567E+003    3.61324E+003
   6.9610   4.35318E+003    3.69636E+003
   6.9630   4.27506E+003    3.63623E+003
   6.9670   4.25115E+003    3.69545E+003
   6.9690   4.23792E+003    3.70099E+003
   6.9730   4.18833E+003    3.70151E+003
   6.9760   4.21449E+003    3.71790E+003
   6.9790   4.37101E+003    3.60573E+003
   6.9820   4.28704E+003    3.65579E+003
   6.9850   4.26171E+003    3.64982E+003
   6.9870   4.32408E+003    3.70179E+003
   6.9900   4.29737E+003    3.60156E+003
   6.9940   4.17429E+003    3.64241E+003
   6.9960   4.17793E+003    3.56383E+003
   6.9990   4.26830E+003    3.65892E+003
   7.0020   4.26531E+003    3.51146E+003
   7.0050   4.31687E+003    3.56736E+003
   7.0080   4.23897E+003    3.54497E+003
   7.0110   4.29899E+003    3.56042E+003
   7.0150   4.19210E+003    3.67229E+003
   7.0190   4.19457E+003    3.66820E+003
   7.0210   4.25735E+003    3.59259E+003
   7.0240   4.17024E+003    3.60237E+003
   7.0280   4.20066E+003    3.51784E+003
   7.0320   4.07648E+003    3.57962E+003
   7.0350   4.05316E+003    3.61556E+003
   7.0370   4.07649E+003    3.63840E+003
   7.0400   3.91908E+003    3.60790E+003
   7.0430   3.93791E+003    3.55321E+003
   7.0460   3.92374E+003    3.65648E+003
   7.0490   3.87782E+003    3.61944E+003
   7.0520   3.91668E+003    3.66935E+003
   7.0530   3.89699E+003    3.57753E+003
   7.0580   3.96641E+003    3.57087E+003
   7.0620   3.96939E+003    3.66596E+003
   7.0640   3.92684E+003    3.55321E+003
   7.0680   4.03920E+003    3.59818E+003
   7.0700   4.27971E+003    3.58410E+003
   7.0740   4.21640E+003    3.64988E+003
   7.0780   4.20280E+003    3.59767E+003
   7.0810   4.16350E+003    3.61890E+003
   7.0840   4.22925E+003    3.60510E+003
   7.0860   4.28829E+003    3.52223E+003
   7.0880   4.14178E+003    3.64675E+003
   7.0920   4.17248E+003    3.52014E+003
   7.0950   4.22633E+003    3.51528E+003
   7.0980   4.09428E+003    3.58055E+003
   7.1000   4.17195E+003    3.59078E+003
   7.1040   4.14357E+003    3.59721E+003
   7.1080   4.18326E+003    3.56673E+003
   7.1110   4.09414E+003    3.53949E+003
   7.1150   4.16532E+003    3.52731E+003
   7.1170   4.15593E+003    3.51416E+003
   7.1220   4.19850E+003    3.56713E+003
   7.1250   4.13359E+003    3.50955E+003
   7.1280   4.02796E+003    3.47778E+003
   7.1310   4.07256E+003    3.52416E+003
   7.1340   4.04827E+003    3.55786E+003
   7.1370   4.11384E+003    3.59086E+003
   7.1400   4.09689E+003    3.57699E+003
   7.1420   4.12487E+003    3.50724E+003
   7.1450   4.11064E+003    3.56743E+003
   7.1480   4.18697E+003    3.57970E+003
   7.1500   4.07714E+003    3.57174E+003
