# Supplementary material for: Trigger factor both holds and folds its client proteins
Source: Nat Commun. 2022 Jul 15;13:4126. doi: 10.1038/s41467-022-31767-6 (PMC9287376; doi:10.1038/s41467-022-31767-6)
Supplement: Supplementary file 6 — Source Data [file 41467_2022_31767_MOESM6_ESM.zip › SourceDataFile/Fig1a-b/00002.RI3]

Sample
I 3 04.1 40000 0000431 6.3730E09 280 1 
   5.8000   1.38120E+002    1.79600E+002
   5.8020   2.16970E+002    1.85670E+002
   5.8030   2.20110E+002    2.02030E+002
   5.8050   2.32750E+002    2.12450E+002
   5.8080   2.36380E+002    2.69780E+002
   5.8090   3.12910E+002    3.21150E+002
   5.8120   3.33030E+002    3.39420E+002
   5.8140   4.22100E+002    4.19520E+002
   5.8170   4.67250E+002    5.25610E+002
   5.8180   5.87490E+002    6.75480E+002
   5.8190   6.86050E+002    6.93140E+002
   5.8210   7.50710E+002    7.85860E+002
   5.8220   8.40090E+002    9.17800E+002
   5.8230   9.00840E+002    1.01322E+003
   5.8260   1.10427E+003    1.31811E+003
   5.8270   1.37272E+003    1.54291E+003
   5.8290   1.70404E+003    1.88149E+003
   5.8310   1.89499E+003    2.10422E+003
   5.8330   2.13985E+003    2.36714E+003
   5.8350   2.47453E+003    2.57862E+003
   5.8370   2.87413E+003    3.02859E+003
   5.8390   3.15704E+003    3.29050E+003
   5.8400   3.52665E+003    3.66802E+003
   5.8420   3.80573E+003    3.97028E+003
   5.8440   4.11086E+003    4.34218E+003
   5.8460   4.35819E+003    4.44032E+003
   5.8480   4.64833E+003    4.62475E+003
   5.8490   4.82465E+003    4.92370E+003
   5.8510   4.94656E+003    4.97079E+003
   5.8530   5.04498E+003    5.19449E+003
   5.8560   5.40130E+003    5.29907E+003
   5.8580   5.34179E+003    5.24810E+003
   5.8600   5.51372E+003    5.38886E+003
   5.8620   5.51819E+003    5.50286E+003
   5.8650   5.56049E+003    5.55256E+003
   5.8670   5.49315E+003    5.51871E+003
   5.8690   5.62423E+003    5.57018E+003
   5.8710   5.52639E+003    5.35862E+003
   5.8740   5.54636E+003    5.37559E+003
   5.8760   5.50262E+003    5.56571E+003
   5.8780   5.61300E+003    5.50096E+003
   5.8810   5.49048E+003    5.39931E+003
   5.8830   5.47762E+003    5.61666E+003
   5.8850   5.60829E+003    5.45449E+003
   5.8870   5.51459E+003    5.50384E+003
   5.8900   5.51986E+003    5.59925E+003
   5.8920   5.57968E+003    5.69987E+003
   5.8940   5.67365E+003    5.59317E+003
   5.8970   5.74979E+003    5.65039E+003
   5.8990   5.68893E+003    5.72329E+003
   5.9010   5.72687E+003    5.69255E+003
   5.9030   5.79692E+003    5.62200E+003
   5.9050   5.75126E+003    5.61893E+003
   5.9080   5.68740E+003    5.53441E+003
   5.9100   5.67241E+003    5.71201E+003
   5.9120   5.75110E+003    5.74758E+003
   5.9150   5.77085E+003    5.74851E+003
   5.9170   5.80079E+003    5.73629E+003
   5.9200   5.81139E+003    5.79166E+003
   5.9210   5.98879E+003    5.80595E+003
   5.9230   6.08370E+003    5.98088E+003
   5.9260   6.04689E+003    5.95677E+003
   5.9280   6.10839E+003    5.96060E+003
   5.9300   6.10744E+003    6.09705E+003
   5.9330   6.29569E+003    6.41876E+003
   5.9360   6.37756E+003    6.90651E+003
   5.9390   6.39881E+003    8.36889E+003
   5.9410   6.44903E+003    1.06237E+004
   5.9430   6.48207E+003    1.04763E+004
   5.9450   6.59357E+003    1.07581E+004
   5.9470   6.81835E+003    9.89416E+003
   5.9490   7.40483E+003    1.54120E+002
   5.9560   1.03488E+004    1.65100E+002
   5.9590   1.06237E+004    1.94310E+002
   5.9610   3.94465E+003    1.21835E+003
   5.9650   1.48210E+002    3.98491E+003
   5.9670   3.13860E+002    3.17954E+003
   5.9700   7.57290E+002    3.17458E+003
   5.9730   2.66228E+003    2.93201E+003
   5.9750   6.95308E+003    2.74144E+003
   5.9770   5.55496E+003    2.66694E+003
   5.9800   5.69190E+003    2.54421E+003
   5.9830   5.37728E+003    2.46837E+003
   5.9840   5.30799E+003    2.47116E+003
   5.9880   5.16303E+003    2.36164E+003
   5.9900   5.15571E+003    2.30040E+003
   5.9920   5.14712E+003    2.22286E+003
   5.9950   5.02723E+003    2.17400E+003
   5.9970   4.99652E+003    2.03629E+003
   6.0020   4.87805E+003    2.03385E+003
   6.0030   4.79047E+003    1.96802E+003
   6.0050   4.71761E+003    1.97857E+003
   6.0080   4.72290E+003    1.97140E+003
   6.0110   4.57601E+003    1.94035E+003
   6.0140   4.52447E+003    1.93787E+003
   6.0150   4.64032E+003    1.95042E+003
   6.0170   4.58852E+003    1.93008E+003
   6.0210   4.48907E+003    1.96157E+003
   6.0230   4.47433E+003    1.92693E+003
   6.0250   4.47139E+003    1.95871E+003
   6.0270   4.41172E+003    1.90005E+003
   6.0280   4.43250E+003    1.94789E+003
   6.0310   4.40338E+003    1.97359E+003
   6.0340   4.42618E+003    1.99482E+003
   6.0360   4.57657E+003    1.97750E+003
   6.0380   4.45008E+003    1.94647E+003
   6.0400   4.46067E+003    1.93079E+003
   6.0440   4.51549E+003    1.95608E+003
   6.0450   4.49403E+003    1.89915E+003
   6.0470   4.33748E+003    1.91572E+003
   6.0500   4.36446E+003    1.94450E+003
   6.0530   4.36805E+003    1.94386E+003
   6.0550   4.44106E+003    1.87738E+003
   6.0570   4.32886E+003    1.90465E+003
   6.0590   4.33452E+003    1.96921E+003
   6.0620   4.44138E+003    1.97195E+003
   6.0660   4.33500E+003    1.94567E+003
   6.0680   4.33048E+003    1.96019E+003
   6.0700   4.32822E+003    1.98470E+003
   6.0710   4.28718E+003    1.95711E+003
   6.0750   4.40541E+003    2.03430E+003
   6.0770   4.40786E+003    1.93167E+003
   6.0800   4.34235E+003    1.99368E+003
   6.0820   4.46049E+003    1.88755E+003
   6.0860   4.41511E+003    1.90405E+003
   6.0890   4.50121E+003    1.79829E+003
   6.0920   4.35890E+003    1.79318E+003
   6.0940   4.31074E+003    1.80833E+003
   6.0960   4.35577E+003    1.79955E+003
   6.1010   4.39667E+003    1.80801E+003
   6.1030   4.41299E+003    1.70432E+003
   6.1070   4.33684E+003    1.80314E+003
   6.1100   4.41774E+003    1.82883E+003
   6.1130   4.38151E+003    1.77364E+003
   6.1150   4.44454E+003    1.83353E+003
   6.1170   4.37958E+003    1.86093E+003
   6.1200   4.28474E+003    1.84667E+003
   6.1220   4.29147E+003    1.81185E+003
   6.1240   4.46306E+003    1.75496E+003
   6.1260   4.50981E+003    1.69321E+003
   6.1290   4.44943E+003    1.61575E+003
   6.1310   4.44978E+003    1.55626E+003
   6.1340   4.47759E+003    1.50877E+003
   6.1360   4.41002E+003    1.58173E+003
   6.1380   4.47540E+003    1.68760E+003
   6.1410   4.45353E+003    1.89343E+003
   6.1450   4.44469E+003    1.95252E+003
   6.1470   4.37737E+003    1.91420E+003
   6.1500   4.45674E+003    1.88918E+003
   6.1520   4.41092E+003    1.87541E+003
   6.1540   4.40612E+003    1.95724E+003
   6.1570   4.45548E+003    1.91073E+003
   6.1600   4.47773E+003    1.90003E+003
   6.1630   4.41649E+003    1.85050E+003
   6.1650   4.51955E+003    1.83713E+003
   6.1680   4.52633E+003    1.85425E+003
   6.1700   4.45520E+003    1.83603E+003
   6.1720   4.47618E+003    1.90431E+003
   6.1750   4.49553E+003    1.86741E+003
   6.1780   4.41495E+003    1.87500E+003
   6.1800   4.43441E+003    1.96693E+003
   6.1820   4.50839E+003    1.93654E+003
   6.1840   4.44245E+003    1.88088E+003
   6.1860   4.43177E+003    1.84708E+003
   6.1900   4.55366E+003    1.88406E+003
   6.1930   4.65074E+003    1.88637E+003
   6.1960   4.46421E+003    1.94671E+003
   6.1990   4.50252E+003    1.95124E+003
   6.2010   4.52662E+003    1.92698E+003
   6.2030   4.65823E+003    1.90215E+003
   6.2070   4.51965E+003    1.91069E+003
   6.2090   4.45302E+003    1.89174E+003
   6.2120   4.39945E+003    1.87531E+003
   6.2140   4.46946E+003    1.85370E+003
   6.2160   4.40210E+003    1.77795E+003
   6.2190   4.52873E+003    1.90671E+003
   6.2220   4.45392E+003    1.96595E+003
   6.2240   4.55438E+003    1.96482E+003
   6.2260   4.43323E+003    1.92668E+003
   6.2280   4.47209E+003    1.94837E+003
   6.2300   4.48305E+003    1.82462E+003
   6.2330   4.49943E+003    1.86203E+003
   6.2370   4.51182E+003    1.85198E+003
   6.2390   4.54618E+003    1.78001E+003
   6.2410   4.47849E+003    1.77211E+003
   6.2450   4.48989E+003    1.90825E+003
   6.2470   4.41937E+003    1.85905E+003
   6.2510   4.53141E+003    1.83817E+003
   6.2540   4.32901E+003    1.85344E+003
   6.2550   4.35235E+003    1.81001E+003
   6.2570   4.35507E+003    1.82988E+003
   6.2600   4.30760E+003    1.84233E+003
   6.2620   4.38062E+003    1.83447E+003
   6.2670   4.41079E+003    1.86644E+003
   6.2690   4.43882E+003    1.93147E+003
   6.2710   4.52633E+003    1.85905E+003
   6.2730   4.52331E+003    1.91680E+003
   6.2760   4.52045E+003    1.85074E+003
   6.2790   4.53809E+003    1.77482E+003
   6.2810   4.56309E+003    1.78082E+003
   6.2850   4.54006E+003    1.78377E+003
   6.2870   4.48729E+003    1.92220E+003
   6.2900   4.48103E+003    1.90263E+003
   6.2940   4.44053E+003    1.88067E+003
   6.2970   4.56134E+003    1.94664E+003
   6.3000   4.46302E+003    1.89308E+003
   6.3010   4.42565E+003    1.82604E+003
   6.3050   4.43464E+003    1.85817E+003
   6.3080   4.61290E+003    1.89750E+003
   6.3100   4.56813E+003    1.81920E+003
   6.3130   4.54565E+003    1.87592E+003
   6.3150   4.49487E+003    1.90643E+003
   6.3170   4.55438E+003    1.89118E+003
   6.3190   4.51181E+003    1.93036E+003
   6.3220   4.46488E+003    1.93769E+003
   6.3260   4.43127E+003    1.84712E+003
   6.3290   4.50695E+003    1.93577E+003
   6.3310   4.59614E+003    1.85538E+003
   6.3330   4.56393E+003    1.81693E+003
   6.3370   4.44801E+003    1.89314E+003
   6.3400   4.47898E+003    1.97236E+003
   6.3420   4.50523E+003    1.84577E+003
   6.3450   4.43515E+003    1.84825E+003
   6.3470   4.43100E+003    1.92281E+003
   6.3490   4.25895E+003    1.86518E+003
   6.3530   4.40143E+003    1.92789E+003
   6.3560   4.42917E+003    1.87227E+003
   6.3580   4.25503E+003    1.78612E+003
   6.3600   4.34144E+003    1.82248E+003
   6.3620   4.32115E+003    1.84766E+003
   6.3650   4.49292E+003    1.85244E+003
   6.3690   4.45315E+003    1.91185E+003
   6.3720   4.49366E+003    1.86310E+003
   6.3740   4.53833E+003    1.86310E+003
   6.3770   4.44749E+003    1.90413E+003
   6.3790   4.47584E+003    1.85865E+003
   6.3820   4.46977E+003    1.89167E+003
   6.3850   4.45211E+003    1.88004E+003
   6.3870   4.45055E+003    1.92056E+003
   6.3900   4.45542E+003    1.85431E+003
   6.3920   4.36716E+003    1.84775E+003
   6.3950   4.40059E+003    1.88447E+003
   6.3980   4.41848E+003    1.86526E+003
   6.4020   4.44052E+003    1.89457E+003
   6.4030   4.37867E+003    1.90339E+003
   6.4060   4.43210E+003    1.86516E+003
   6.4090   4.36338E+003    1.79077E+003
   6.4110   4.39139E+003    1.85754E+003
   6.4140   4.35348E+003    1.79668E+003
   6.4160   4.35586E+003    1.82100E+003
   6.4170   4.28970E+003    1.78591E+003
   6.4200   4.30283E+003    1.84655E+003
   6.4230   4.22210E+003    1.86297E+003
   6.4250   4.46518E+003    1.89367E+003
   6.4290   4.42464E+003    1.89244E+003
   6.4300   4.30482E+003    1.85330E+003
   6.4330   4.39449E+003    1.88972E+003
   6.4360   4.45865E+003    1.91886E+003
   6.4400   4.50514E+003    1.93654E+003
   6.4430   4.44884E+003    1.97165E+003
   6.4470   4.54582E+003    1.88750E+003
   6.4500   4.54896E+003    1.96945E+003
   6.4540   4.50963E+003    1.95355E+003
   6.4560   4.56033E+003    1.94710E+003
   6.4580   4.64115E+003    1.95164E+003
   6.4590   4.64455E+003    1.96475E+003
   6.4630   4.63588E+003    1.94859E+003
   6.4660   4.60119E+003    1.92901E+003
   6.4680   4.61312E+003    1.98291E+003
   6.4720   4.67602E+003    1.98502E+003
   6.4740   4.64869E+003    1.98258E+003
   6.4770   4.62020E+003    2.00289E+003
   6.4790   4.69431E+003    2.00668E+003
   6.4830   4.59565E+003    1.96522E+003
   6.4860   4.61565E+003    2.07158E+003
   6.4890   4.60241E+003    2.01134E+003
   6.4930   4.59382E+003    2.00226E+003
   6.4940   4.62236E+003    2.02745E+003
   6.4970   4.62596E+003    1.94744E+003
   6.5000   4.64720E+003    2.03405E+003
   6.5020   4.62880E+003    2.00897E+003
   6.5050   4.64021E+003    2.04596E+003
   6.5080   4.72383E+003    2.01447E+003
   6.5100   4.65170E+003    2.02267E+003
   6.5120   4.70662E+003    2.05330E+003
   6.5150   4.68851E+003    2.04408E+003
   6.5170   4.73916E+003    2.02702E+003
   6.5200   4.77636E+003    1.98633E+003
   6.5230   4.74889E+003    1.98961E+003
   6.5250   4.64652E+003    1.90418E+003
   6.5270   4.69385E+003    1.96342E+003
   6.5300   4.68258E+003    1.93690E+003
   6.5330   4.64803E+003    2.02601E+003
   6.5350   4.58655E+003    2.02701E+003
   6.5380   4.71868E+003    1.99571E+003
   6.5410   4.64924E+003    2.00626E+003
   6.5440   4.60689E+003    1.96595E+003
   6.5470   4.63478E+003    1.95855E+003
   6.5510   4.65785E+003    2.04886E+003
   6.5540   4.67145E+003    1.98175E+003
   6.5570   4.62522E+003    1.94894E+003
   6.5590   4.68849E+003    1.98611E+003
   6.5620   4.68972E+003    1.99736E+003
   6.5640   4.66626E+003    1.96544E+003
   6.5670   4.69800E+003    2.02490E+003
   6.5690   4.67800E+003    1.97015E+003
   6.5710   4.70176E+003    1.98541E+003
   6.5750   4.74147E+003    1.99155E+003
   6.5780   4.66378E+003    1.91271E+003
   6.5800   4.68657E+003    1.95523E+003
   6.5830   4.59376E+003    1.98930E+003
   6.5860   4.70630E+003    1.95324E+003
   6.5890   4.63290E+003    1.96134E+003
   6.5920   4.62567E+003    2.00211E+003
   6.5960   4.57700E+003    2.00549E+003
   6.5980   4.60449E+003    1.98956E+003
   6.6010   4.62085E+003    2.00331E+003
   6.6030   4.58823E+003    2.00131E+003
   6.6060   4.65240E+003    2.05026E+003
   6.6090   4.62170E+003    1.96676E+003
   6.6110   4.58175E+003    1.95608E+003
   6.6130   4.55883E+003    1.94609E+003
   6.6150   4.57879E+003    1.97799E+003
   6.6170   4.60327E+003    1.96727E+003
   6.6200   4.58677E+003    1.94803E+003
   6.6240   4.59419E+003    2.03722E+003
   6.6270   4.59250E+003    1.97040E+003
   6.6300   4.56752E+003    1.98016E+003
   6.6330   4.58786E+003    1.98263E+003
   6.6360   4.63339E+003    1.97479E+003
   6.6390   4.59510E+003    1.95676E+003
   6.6420   4.46650E+003    1.97099E+003
   6.6440   4.53592E+003    1.93654E+003
   6.6460   4.53701E+003    1.92861E+003
   6.6490   4.54158E+003    1.92325E+003
   6.6520   4.52151E+003    1.93249E+003
   6.6560   4.52119E+003    1.96050E+003
   6.6580   4.49277E+003    1.97546E+003
   6.6600   4.48764E+003    1.92291E+003
   6.6630   4.52544E+003    1.91202E+003
   6.6660   4.55194E+003    1.91572E+003
   6.6690   4.42958E+003    1.98879E+003
   6.6710   4.47682E+003    1.97714E+003
   6.6740   4.51794E+003    1.90947E+003
   6.6760   4.54482E+003    1.93631E+003
   6.6780   4.53439E+003    1.97978E+003
   6.6810   4.43723E+003    1.91732E+003
   6.6850   4.44315E+003    1.90943E+003
   6.6870   4.48384E+003    1.91818E+003
   6.6900   4.48457E+003    1.89505E+003
   6.6920   4.45003E+003    1.92233E+003
   6.6960   4.42318E+003    1.90737E+003
   6.7000   4.48587E+003    1.91638E+003
   6.7010   4.42975E+003    1.91539E+003
   6.7030   4.50689E+003    1.86989E+003
   6.7070   4.42096E+003    1.88681E+003
   6.7100   4.35069E+003    1.84888E+003
   6.7120   4.31295E+003    1.88502E+003
   6.7150   4.34393E+003    1.83994E+003
   6.7190   4.36308E+003    1.93131E+003
   6.7220   4.34966E+003    1.89213E+003
   6.7240   4.38570E+003    1.85747E+003
   6.7270   4.39820E+003    1.90732E+003
   6.7300   4.37492E+003    1.89149E+003
   6.7330   4.40947E+003    1.94006E+003
   6.7360   4.37607E+003    1.88677E+003
   6.7400   4.39333E+003    1.93945E+003
   6.7420   4.31226E+003    1.93241E+003
   6.7450   4.24602E+003    1.92980E+003
   6.7460   4.26368E+003    1.85018E+003
   6.7500   4.25041E+003    1.78844E+003
   6.7540   4.21377E+003    1.77670E+003
   6.7570   4.20803E+003    1.78630E+003
   6.7590   4.28622E+003    1.86356E+003
   6.7630   4.25568E+003    1.82119E+003
   6.7660   4.21841E+003    1.79901E+003
   6.7670   4.32390E+003    1.89159E+003
   6.7720   4.29674E+003    1.80239E+003
   6.7750   4.31176E+003    1.75908E+003
   6.7780   4.28322E+003    1.77989E+003
   6.7810   4.24210E+003    1.74655E+003
   6.7840   4.26228E+003    1.77138E+003
   6.7870   4.29108E+003    1.82007E+003
   6.7910   4.16518E+003    1.79694E+003
   6.7930   4.17645E+003    1.78048E+003
   6.7950   4.20158E+003    1.82283E+003
   6.7990   4.25962E+003    1.88188E+003
   6.8020   4.19020E+003    1.85572E+003
   6.8040   4.27026E+003    1.84882E+003
   6.8060   4.28379E+003    1.81599E+003
   6.8090   4.25890E+003    1.78455E+003
   6.8130   4.29326E+003    1.85228E+003
   6.8160   4.37471E+003    1.82133E+003
   6.8200   4.16499E+003    1.81634E+003
   6.8230   4.24055E+003    1.81067E+003
   6.8250   4.29084E+003    1.80038E+003
   6.8280   4.31657E+003    1.85912E+003
   6.8300   4.24220E+003    1.81047E+003
   6.8350   4.30491E+003    1.82884E+003
   6.8370   4.27835E+003    1.83916E+003
   6.8390   4.32213E+003    1.83834E+003
   6.8430   4.30582E+003    1.86816E+003
   6.8460   4.36024E+003    1.83425E+003
   6.8480   4.31769E+003    1.85597E+003
   6.8510   4.49661E+003    1.84062E+003
   6.8550   4.39732E+003    1.81602E+003
   6.8580   4.35295E+003    1.87447E+003
   6.8600   4.30362E+003    1.78412E+003
   6.8630   4.27657E+003    1.79826E+003
   6.8660   4.32716E+003    1.79329E+003
   6.8690   4.16352E+003    1.83535E+003
   6.8710   4.26746E+003    1.80588E+003
   6.8740   4.24851E+003    1.81656E+003
   6.8780   4.20372E+003    1.79646E+003
   6.8800   4.37434E+003    1.84646E+003
   6.8840   4.19055E+003    1.82291E+003
   6.8850   4.21999E+003    1.84062E+003
   6.8880   4.27775E+003    1.81777E+003
   6.8920   4.25307E+003    1.81423E+003
   6.8960   4.22739E+003    1.85315E+003
   6.8990   4.25107E+003    1.82654E+003
   6.9020   4.33220E+003    1.85028E+003
   6.9050   4.22152E+003    1.81248E+003
   6.9080   4.30443E+003    1.80832E+003
   6.9130   4.22412E+003    1.81261E+003
   6.9140   4.30304E+003    1.79074E+003
   6.9160   4.23860E+003    1.83959E+003
   6.9200   4.29916E+003    1.82082E+003
   6.9250   4.20338E+003    1.80883E+003
   6.9290   4.24083E+003    1.84003E+003
   6.9310   4.19911E+003    1.79925E+003
   6.9330   4.18619E+003    1.80245E+003
   6.9380   4.16576E+003    1.79474E+003
   6.9420   4.09888E+003    1.74266E+003
   6.9450   4.14692E+003    1.76905E+003
   6.9470   4.14798E+003    1.74898E+003
   6.9490   4.10265E+003    1.76274E+003
   6.9540   4.15176E+003    1.76707E+003
   6.9570   4.14522E+003    1.78045E+003
   6.9590   4.15463E+003    1.76021E+003
   6.9610   4.13960E+003    1.79788E+003
   6.9640   4.11053E+003    1.76734E+003
   6.9680   4.09404E+003    1.78677E+003
   6.9700   4.09204E+003    1.80095E+003
   6.9720   4.16635E+003    1.77222E+003
   6.9770   4.14014E+003    1.75853E+003
   6.9810   4.23248E+003    1.74698E+003
   6.9850   4.20400E+003    1.82773E+003
   6.9870   4.17956E+003    1.78682E+003
   6.9910   4.19973E+003    1.79031E+003
   6.9940   4.23705E+003    1.78184E+003
   6.9970   4.13912E+003    1.74382E+003
   7.0010   4.08874E+003    1.76427E+003
   7.0030   4.16805E+003    1.77819E+003
   7.0070   4.22928E+003    1.71763E+003
   7.0100   4.11048E+003    1.73845E+003
   7.0120   4.10463E+003    1.71773E+003
   7.0150   4.07989E+003    1.74077E+003
   7.0180   4.05791E+003    1.75017E+003
   7.0210   4.06637E+003    1.77416E+003
   7.0250   4.04951E+003    1.71974E+003
   7.0280   3.98569E+003    1.71253E+003
   7.0300   3.87492E+003    1.74489E+003
   7.0350   3.95933E+003    1.74172E+003
   7.0380   3.97781E+003    1.73034E+003
   7.0410   4.01332E+003    1.75861E+003
   7.0440   4.04778E+003    1.73381E+003
   7.0480   4.06240E+003    1.72691E+003
   7.0510   4.01464E+003    1.76405E+003
   7.0530   4.18224E+003    1.76019E+003
   7.0570   4.06228E+003    1.73066E+003
   7.0610   4.00422E+003    1.70495E+003
   7.0620   4.04186E+003    1.74528E+003
   7.0650   3.91440E+003    1.74672E+003
   7.0690   4.02401E+003    1.67417E+003
   7.0710   3.98343E+003    1.67998E+003
   7.0740   3.99951E+003    1.70722E+003
   7.0770   4.01894E+003    1.71785E+003
   7.0810   3.99508E+003    1.71660E+003
   7.0850   3.94388E+003    1.73642E+003
   7.0880   4.00979E+003    1.72384E+003
   7.0900   3.99534E+003    1.73218E+003
   7.0930   3.91752E+003    1.71935E+003
   7.0970   3.94812E+003    1.71243E+003
   7.1000   3.92885E+003    1.74061E+003
   7.1040   4.01145E+003    1.72870E+003
   7.1060   3.98864E+003    1.71785E+003
   7.1080   4.02846E+003    1.72761E+003
   7.1120   3.98208E+003    1.71418E+003
   7.1150   3.93568E+003    1.68060E+003
   7.1180   4.00697E+003    1.65866E+003
   7.1200   3.98785E+003    1.70411E+003
   7.1240   3.94366E+003    1.66664E+003
   7.1260   4.00497E+003    1.67692E+003
   7.1290   3.98846E+003    1.71882E+003
   7.1330   3.90584E+003    1.67820E+003
   7.1360   3.97590E+003    1.69517E+003
   7.1390   3.94184E+003    1.69863E+003
   7.1430   3.91989E+003    1.66052E+003
   7.1460   3.96845E+003    1.79430E+003
   7.1490   3.91875E+003    1.68579E+003
   7.1520   3.98444E+003    1.69278E+003
