# Supplementary material for: Trigger factor both holds and folds its client proteins
Source: Nat Commun. 2022 Jul 15;13:4126. doi: 10.1038/s41467-022-31767-6 (PMC9287376; doi:10.1038/s41467-022-31767-6)
Supplement: Supplementary file 6 — Source Data [file 41467_2022_31767_MOESM6_ESM.zip › SourceDataFile/Fig1a-b/00003.RI1]

Sample
I 1 04.1 40000 0000492 7.4500E09 280 1 
   5.8000   9.57700E+001    1.40390E+002
   5.8020   1.44960E+002    1.84990E+002
   5.8040   2.16080E+002    2.06410E+002
   5.8060   2.38920E+002    2.33180E+002
   5.8080   2.33620E+002    2.67550E+002
   5.8090   2.78670E+002    2.93430E+002
   5.8100   3.18300E+002    3.36280E+002
   5.8110   3.40810E+002    3.74890E+002
   5.8130   3.80070E+002    4.25690E+002
   5.8140   4.25010E+002    4.41940E+002
   5.8150   4.31650E+002    4.66820E+002
   5.8160   5.59340E+002    5.54260E+002
   5.8170   5.45930E+002    6.28810E+002
   5.8180   6.43070E+002    7.08550E+002
   5.8200   7.57520E+002    8.57310E+002
   5.8230   9.41770E+002    9.58790E+002
   5.8240   1.09129E+003    1.06764E+003
   5.8260   1.11566E+003    1.23622E+003
   5.8270   1.33766E+003    1.63368E+003
   5.8310   1.63295E+003    2.09690E+003
   5.8330   1.97561E+003    2.22641E+003
   5.8350   2.30676E+003    2.93296E+003
   5.8360   2.74634E+003    3.01835E+003
   5.8370   2.86156E+003    3.33444E+003
   5.8390   3.07136E+003    3.40959E+003
   5.8420   3.29641E+003    3.88458E+003
   5.8440   3.65471E+003    4.27100E+003
   5.8460   4.10718E+003    4.58882E+003
   5.8490   4.58357E+003    5.02670E+003
   5.8510   4.94427E+003    5.08683E+003
   5.8520   4.90524E+003    5.41474E+003
   5.8530   5.05977E+003    5.40458E+003
   5.8550   5.15197E+003    5.44666E+003
   5.8580   5.38954E+003    5.53727E+003
   5.8600   5.46613E+003    5.64845E+003
   5.8620   5.54100E+003    5.64961E+003
   5.8640   5.42234E+003    5.64852E+003
   5.8670   5.45527E+003    5.70135E+003
   5.8690   5.43887E+003    5.61404E+003
   5.8710   5.40758E+003    5.66438E+003
   5.8740   5.52701E+003    5.51823E+003
   5.8760   5.51349E+003    5.40499E+003
   5.8780   5.39724E+003    5.56357E+003
   5.8800   5.39661E+003    5.48650E+003
   5.8820   5.49546E+003    5.63709E+003
   5.8830   5.37495E+003    5.50683E+003
   5.8860   5.55957E+003    5.61037E+003
   5.8870   5.42688E+003    5.67645E+003
   5.8900   5.54045E+003    5.72776E+003
   5.8920   5.57400E+003    5.57690E+003
   5.8940   5.57592E+003    5.36733E+003
   5.8960   5.56011E+003    5.51143E+003
   5.8980   5.57699E+003    5.52592E+003
   5.9010   5.39642E+003    5.76859E+003
   5.9060   5.63671E+003    5.66489E+003
   5.9100   5.62269E+003    5.66471E+003
   5.9120   5.56077E+003    5.63299E+003
   5.9150   5.54452E+003    5.64728E+003
   5.9170   5.65495E+003    5.78754E+003
   5.9180   5.84709E+003    5.84026E+003
   5.9210   5.69234E+003    5.78748E+003
   5.9220   5.76395E+003    5.82250E+003
   5.9240   5.73662E+003    5.79894E+003
   5.9270   5.82312E+003    6.07430E+003
   5.9290   5.78465E+003    6.16315E+003
   5.9300   5.95306E+003    5.89576E+003
   5.9340   5.88030E+003    5.79826E+003
   5.9360   6.09489E+003    5.93899E+003
   5.9370   5.98356E+003    6.20061E+003
   5.9390   5.99576E+003    6.23104E+003
   5.9420   6.10583E+003    6.22362E+003
   5.9450   6.28309E+003    6.19659E+003
   5.9470   5.84671E+003    6.13312E+003
   5.9500   6.20533E+003    6.32631E+003
   5.9530   6.06391E+003    6.10825E+003
   5.9540   6.05519E+003    6.28806E+003
   5.9570   6.02153E+003    6.20616E+003
   5.9600   6.12728E+003    6.18431E+003
   5.9620   6.20656E+003    6.08552E+003
   5.9650   5.98354E+003    6.25461E+003
   5.9680   6.21047E+003    6.39547E+003
   5.9690   6.17563E+003    6.35476E+003
   5.9700   6.19139E+003    6.33760E+003
   5.9730   6.26092E+003    6.28225E+003
   5.9760   6.12803E+003    6.30460E+003
   5.9790   6.06760E+003    6.23235E+003
   5.9810   6.04581E+003    6.25617E+003
   5.9840   6.15918E+003    6.20821E+003
   5.9860   6.08570E+003    6.30069E+003
   5.9900   6.05327E+003    6.24983E+003
   5.9920   6.11728E+003    6.38263E+003
   5.9950   6.13807E+003    6.86684E+003
   5.9970   6.30191E+003    8.66927E+003
   6.0000   6.15526E+003    1.02197E+004
   6.0020   6.10690E+003    1.06668E+004
   6.0040   5.97321E+003    7.67525E+003
   6.0080   5.73230E+003    1.91320E+002
   6.0130   1.05369E+004    2.31370E+002
   6.0150   1.05351E+004    1.03458E+003
   6.0200   1.05182E+004    5.72789E+003
   6.0250   4.82310E+002    4.88408E+003
   6.0260   1.40890E+002    5.00069E+003
   6.0290   2.10450E+002    4.70811E+003
   6.0310   5.04130E+002    4.72458E+003
   6.0340   1.66941E+003    4.71865E+003
   6.0360   4.04397E+003    4.66924E+003
   6.0380   6.43488E+003    4.53947E+003
   6.0410   4.91950E+003    4.42447E+003
   6.0450   5.18292E+003    4.35358E+003
   6.0470   5.04613E+003    4.30159E+003
   6.0500   5.01544E+003    4.19817E+003
   6.0510   4.95759E+003    4.16630E+003
   6.0540   4.89518E+003    4.01863E+003
   6.0570   4.83327E+003    4.01929E+003
   6.0600   4.76162E+003    4.01593E+003
   6.0640   4.74092E+003    3.99062E+003
   6.0670   4.75079E+003    4.00009E+003
   6.0680   4.73920E+003    3.97417E+003
   6.0710   4.72145E+003    3.95972E+003
   6.0730   4.67873E+003    3.96595E+003
   6.0760   4.61952E+003    3.85406E+003
   6.0780   4.64470E+003    3.96405E+003
   6.0800   4.63880E+003    4.01526E+003
   6.0820   4.65013E+003    3.85796E+003
   6.0850   4.54397E+003    4.00275E+003
   6.0890   4.63375E+003    3.86114E+003
   6.0910   4.71060E+003    3.92403E+003
   6.0930   4.57975E+003    3.85552E+003
   6.0960   4.66976E+003    3.87118E+003
   6.0980   4.53237E+003    3.90218E+003
   6.1010   4.59883E+003    3.89233E+003
   6.1050   4.52498E+003    3.89841E+003
   6.1070   4.57003E+003    3.85936E+003
   6.1090   4.55024E+003    3.80116E+003
   6.1120   4.61199E+003    3.94432E+003
   6.1150   4.50222E+003    3.98518E+003
   6.1180   4.49757E+003    3.87757E+003
   6.1200   4.59592E+003    3.84889E+003
   6.1220   4.60473E+003    3.87259E+003
   6.1240   4.57069E+003    3.90818E+003
   6.1270   4.62896E+003    3.95397E+003
   6.1300   4.58310E+003    3.90797E+003
   6.1330   4.60796E+003    3.89745E+003
   6.1360   4.57922E+003    3.95595E+003
   6.1390   4.60790E+003    3.98602E+003
   6.1430   4.65854E+003    3.99717E+003
   6.1450   4.62016E+003    3.98233E+003
   6.1480   4.59672E+003    3.85428E+003
   6.1510   4.62457E+003    3.88141E+003
   6.1520   4.60445E+003    3.90825E+003
   6.1560   4.62464E+003    3.90035E+003
   6.1590   4.63124E+003    3.91420E+003
   6.1610   4.54438E+003    3.88018E+003
   6.1630   4.63309E+003    3.93873E+003
   6.1670   4.68003E+003    3.94903E+003
   6.1690   4.57699E+003    3.98707E+003
   6.1720   4.61678E+003    3.90555E+003
   6.1750   4.56450E+003    4.02459E+003
   6.1780   4.66875E+003    3.96991E+003
   6.1800   4.58884E+003    4.01465E+003
   6.1820   4.57197E+003    3.99306E+003
   6.1840   4.67550E+003    3.98908E+003
   6.1870   4.64461E+003    3.84139E+003
   6.1900   4.69277E+003    3.94595E+003
   6.1930   4.56945E+003    3.93163E+003
   6.1960   4.58243E+003    3.95722E+003
   6.1990   4.69899E+003    3.96456E+003
   6.2020   4.74257E+003    4.00474E+003
   6.2050   4.72244E+003    4.07874E+003
   6.2080   4.68701E+003    4.02093E+003
   6.2100   4.68487E+003    4.03126E+003
   6.2120   4.62254E+003    3.99547E+003
   6.2140   4.84200E+003    3.92984E+003
   6.2190   4.69498E+003    3.95681E+003
   6.2210   4.63814E+003    4.00379E+003
   6.2240   4.68317E+003    3.94362E+003
   6.2260   4.67951E+003    3.93169E+003
   6.2280   4.68576E+003    3.98088E+003
   6.2310   4.74939E+003    3.95639E+003
   6.2340   4.71186E+003    3.98330E+003
   6.2360   4.68587E+003    3.98830E+003
   6.2390   4.75643E+003    3.99284E+003
   6.2420   4.78521E+003    4.00356E+003
   6.2440   4.70163E+003    3.92142E+003
   6.2470   4.71169E+003    3.94155E+003
   6.2500   4.63649E+003    3.98440E+003
   6.2530   4.65511E+003    3.99184E+003
   6.2550   4.56001E+003    3.91923E+003
   6.2570   4.64859E+003    4.02149E+003
   6.2600   4.67197E+003    3.88496E+003
   6.2630   4.65795E+003    4.01141E+003
   6.2650   4.68510E+003    3.96185E+003
   6.2680   4.67558E+003    3.84829E+003
   6.2710   4.69766E+003    3.94745E+003
   6.2730   4.70949E+003    4.02778E+003
   6.2760   4.74172E+003    4.03399E+003
   6.2790   4.74946E+003    3.99597E+003
   6.2810   4.70933E+003    4.02816E+003
   6.2830   4.78228E+003    3.96114E+003
   6.2860   4.66584E+003    4.05357E+003
   6.2900   4.70562E+003    4.02447E+003
   6.2920   4.77889E+003    4.01467E+003
   6.2940   4.72869E+003    4.06971E+003
   6.2970   4.75511E+003    4.00597E+003
   6.2990   4.83454E+003    4.04453E+003
   6.3040   4.54484E+003    3.88727E+003
   6.3060   4.75722E+003    3.94621E+003
   6.3100   4.74420E+003    4.09478E+003
   6.3110   4.76246E+003    4.02300E+003
   6.3130   4.64453E+003    4.04432E+003
   6.3150   4.70784E+003    3.96673E+003
   6.3190   4.66855E+003    3.97025E+003
   6.3220   4.63839E+003    3.96419E+003
   6.3240   4.68916E+003    3.99247E+003
   6.3260   4.62504E+003    4.00482E+003
   6.3290   4.62583E+003    3.97260E+003
   6.3320   4.62994E+003    4.00621E+003
   6.3350   4.66479E+003    4.07863E+003
   6.3380   4.70225E+003    3.92589E+003
   6.3400   4.63050E+003    3.96744E+003
   6.3420   4.66101E+003    3.94107E+003
   6.3450   4.54627E+003    3.94623E+003
   6.3480   4.71814E+003    3.92126E+003
   6.3520   4.57086E+003    4.03014E+003
   6.3540   4.58746E+003    3.97384E+003
   6.3560   4.54094E+003    3.96282E+003
   6.3580   4.68317E+003    3.95424E+003
   6.3620   4.66211E+003    3.94749E+003
   6.3650   4.77712E+003    3.94112E+003
   6.3660   4.64083E+003    3.96345E+003
   6.3700   4.53246E+003    3.95889E+003
   6.3710   4.64121E+003    4.02965E+003
   6.3750   4.65195E+003    3.97410E+003
   6.3780   4.70737E+003    3.96613E+003
   6.3800   4.62178E+003    3.98127E+003
   6.3820   4.62212E+003    3.93759E+003
   6.3850   4.71828E+003    3.87382E+003
   6.3870   4.69015E+003    3.91113E+003
   6.3910   4.68176E+003    3.96068E+003
   6.3930   4.73950E+003    3.82946E+003
   6.3970   4.57755E+003    3.85356E+003
   6.3990   4.58660E+003    3.95562E+003
   6.4020   4.56172E+003    3.85593E+003
   6.4050   4.59395E+003    3.84531E+003
   6.4080   4.53822E+003    3.87437E+003
   6.4110   4.46333E+003    3.85495E+003
   6.4130   4.49087E+003    3.83968E+003
   6.4160   4.42021E+003    3.83745E+003
   6.4170   4.51198E+003    3.88917E+003
   6.4210   4.46726E+003    3.93539E+003
   6.4230   4.52624E+003    3.92008E+003
   6.4250   4.60054E+003    3.86427E+003
   6.4280   4.56696E+003    3.96407E+003
   6.4310   4.63602E+003    3.94836E+003
   6.4340   4.61831E+003    3.93951E+003
   6.4370   4.59491E+003    4.03196E+003
   6.4400   4.65627E+003    3.99934E+003
   6.4430   4.68838E+003    4.05479E+003
   6.4450   4.72083E+003    4.07333E+003
   6.4490   4.71977E+003    4.05321E+003
   6.4520   4.72720E+003    4.04432E+003
   6.4540   4.72732E+003    4.07124E+003
   6.4560   4.72983E+003    4.07228E+003
   6.4590   4.81261E+003    4.13350E+003
   6.4610   4.77077E+003    4.17876E+003
   6.4630   4.84006E+003    4.04383E+003
   6.4670   4.87096E+003    4.09158E+003
   6.4690   4.85890E+003    4.12824E+003
   6.4720   4.83259E+003    4.13255E+003
   6.4750   4.80518E+003    4.05276E+003
   6.4780   4.83318E+003    4.07755E+003
   6.4810   4.80564E+003    4.16594E+003
   6.4820   4.79729E+003    4.18597E+003
   6.4850   4.75871E+003    4.01981E+003
   6.4890   4.76226E+003    4.09497E+003
   6.4920   4.74204E+003    4.12995E+003
   6.4950   4.78289E+003    4.12068E+003
   6.4970   4.81683E+003    4.15606E+003
   6.5000   4.83735E+003    4.16834E+003
   6.5030   4.84600E+003    4.12553E+003
   6.5060   4.87043E+003    4.19563E+003
   6.5090   4.91828E+003    4.12121E+003
   6.5100   4.90066E+003    4.18255E+003
   6.5140   4.98379E+003    4.19013E+003
   6.5160   4.87579E+003    4.16960E+003
   6.5190   4.95138E+003    4.19359E+003
   6.5220   4.98273E+003    4.16365E+003
   6.5250   4.68939E+003    4.16956E+003
   6.5260   4.79008E+003    4.17032E+003
   6.5280   4.85024E+003    4.11588E+003
   6.5310   4.92058E+003    4.17354E+003
   6.5350   4.85923E+003    4.14291E+003
   6.5390   4.93090E+003    4.11469E+003
   6.5410   4.82597E+003    4.08696E+003
   6.5450   4.81071E+003    4.07294E+003
   6.5470   4.79200E+003    4.06823E+003
   6.5500   4.79399E+003    4.10012E+003
   6.5530   4.83568E+003    4.12130E+003
   6.5560   4.77782E+003    4.17668E+003
   6.5570   4.88900E+003    4.19967E+003
   6.5610   4.80327E+003    4.15580E+003
   6.5630   4.76319E+003    4.11211E+003
   6.5660   4.86565E+003    4.01509E+003
   6.5690   4.85633E+003    4.08367E+003
   6.5700   4.83916E+003    4.21411E+003
   6.5730   4.87041E+003    4.08048E+003
   6.5750   4.86308E+003    4.13523E+003
   6.5780   4.79540E+003    4.15425E+003
   6.5800   4.73257E+003    4.16868E+003
   6.5830   4.85008E+003    4.15130E+003
   6.5860   4.87757E+003    4.09111E+003
   6.5890   4.82276E+003    4.03501E+003
   6.5910   4.77119E+003    4.05668E+003
   6.5950   4.75993E+003    4.08668E+003
   6.5980   4.79890E+003    4.09833E+003
   6.6010   4.70029E+003    4.04845E+003
   6.6040   4.77107E+003    4.12400E+003
   6.6080   4.72344E+003    4.08033E+003
   6.6110   4.72251E+003    4.07137E+003
   6.6140   4.63655E+003    4.07261E+003
   6.6160   4.84006E+003    4.05997E+003
   6.6180   4.75775E+003    4.08402E+003
   6.6220   4.81508E+003    4.16309E+003
   6.6240   4.77162E+003    4.13937E+003
   6.6260   4.76753E+003    4.02694E+003
   6.6290   4.75322E+003    4.04458E+003
   6.6310   4.78312E+003    4.09982E+003
   6.6350   4.74513E+003    4.06136E+003
   6.6380   4.76866E+003    4.03250E+003
   6.6410   4.76569E+003    4.03823E+003
   6.6430   4.69257E+003    3.96689E+003
   6.6460   4.62929E+003    3.96956E+003
   6.6500   4.69962E+003    3.98511E+003
   6.6540   4.72403E+003    4.11105E+003
   6.6560   4.67232E+003    4.01957E+003
   6.6580   4.65317E+003    3.94489E+003
   6.6630   4.67516E+003    3.97305E+003
   6.6660   4.61908E+003    4.02833E+003
   6.6690   4.70029E+003    3.89282E+003
   6.6720   4.67935E+003    3.96694E+003
   6.6740   4.73726E+003    3.96700E+003
   6.6770   4.66359E+003    4.01342E+003
   6.6790   4.66594E+003    3.94810E+003
   6.6810   4.61869E+003    3.93711E+003
   6.6830   4.66186E+003    3.90087E+003
   6.6860   4.61899E+003    3.91599E+003
   6.6900   4.66373E+003    4.09021E+003
   6.6930   4.65169E+003    3.94034E+003
   6.6960   4.71230E+003    3.93375E+003
   6.6990   4.66137E+003    3.97548E+003
   6.7010   4.59629E+003    3.93130E+003
   6.7040   4.61509E+003    3.95766E+003
   6.7080   4.65427E+003    3.88229E+003
   6.7100   4.55391E+003    3.91000E+003
   6.7120   4.58519E+003    3.88737E+003
   6.7150   4.46303E+003    3.82124E+003
   6.7190   4.47534E+003    3.89552E+003
   6.7220   4.46078E+003    3.86094E+003
   6.7240   4.53213E+003    3.81787E+003
   6.7270   4.52445E+003    3.82642E+003
   6.7280   4.61895E+003    3.85514E+003
   6.7340   4.68304E+003    3.84237E+003
   6.7360   4.64427E+003    3.84696E+003
   6.7380   4.62132E+003    3.84105E+003
   6.7420   4.56093E+003    3.90060E+003
   6.7450   4.57985E+003    3.58671E+003
   6.7500   4.51879E+003    3.72796E+003
   6.7520   4.45481E+003    3.65844E+003
   6.7540   4.52452E+003    3.60226E+003
   6.7570   4.48321E+003    3.62870E+003
   6.7610   4.39196E+003    3.64898E+003
   6.7630   4.42818E+003    3.69145E+003
   6.7650   4.44232E+003    3.71108E+003
   6.7680   4.44003E+003    3.72527E+003
   6.7700   4.40688E+003    3.72231E+003
   6.7750   4.38111E+003    3.79830E+003
   6.7780   4.38696E+003    3.72180E+003
   6.7820   4.41173E+003    3.69746E+003
   6.7840   4.34948E+003    3.69893E+003
   6.7860   4.42761E+003    3.65905E+003
   6.7900   4.29301E+003    3.77360E+003
   6.7930   4.40413E+003    3.80878E+003
   6.7950   4.47648E+003    3.72943E+003
   6.7970   4.35671E+003    3.74187E+003
   6.8000   4.39680E+003    3.78589E+003
   6.8030   4.43944E+003    3.72564E+003
   6.8070   4.41473E+003    3.75737E+003
   6.8100   4.45152E+003    3.82296E+003
   6.8110   4.42989E+003    3.78718E+003
   6.8160   4.43436E+003    3.85522E+003
   6.8190   4.50212E+003    3.75454E+003
   6.8220   4.39123E+003    3.84804E+003
   6.8230   4.43847E+003    3.78167E+003
   6.8260   4.46318E+003    3.70973E+003
   6.8300   4.45481E+003    3.76155E+003
   6.8320   4.40561E+003    3.75935E+003
   6.8360   4.40947E+003    3.76454E+003
   6.8390   4.42101E+003    3.81515E+003
   6.8420   4.40822E+003    3.88418E+003
   6.8450   4.40136E+003    3.78996E+003
   6.8480   4.50286E+003    3.86021E+003
   6.8510   4.48763E+003    3.92799E+003
   6.8540   4.50083E+003    3.81441E+003
   6.8560   4.46025E+003    3.83326E+003
   6.8600   4.48961E+003    3.83000E+003
   6.8630   4.41318E+003    3.82539E+003
   6.8660   4.41189E+003    3.72816E+003
   6.8690   4.40336E+003    3.80117E+003
   6.8710   4.46486E+003    3.74203E+003
   6.8750   4.41206E+003    3.71916E+003
   6.8780   4.33911E+003    3.76193E+003
   6.8810   4.38012E+003    3.72125E+003
   6.8840   4.39280E+003    3.66965E+003
   6.8860   4.31472E+003    3.72522E+003
   6.8900   4.24756E+003    3.80303E+003
   6.8930   4.44705E+003    3.77852E+003
   6.8960   4.33448E+003    3.85948E+003
   6.9000   4.36348E+003    3.80802E+003
   6.9020   4.42455E+003    3.76709E+003
   6.9050   4.37309E+003    3.78207E+003
   6.9080   4.44576E+003    3.69654E+003
   6.9110   4.33801E+003    3.82805E+003
   6.9140   4.37568E+003    3.69247E+003
   6.9160   4.37448E+003    3.73682E+003
   6.9200   4.38493E+003    3.68507E+003
   6.9230   4.30841E+003    3.84949E+003
   6.9250   4.36894E+003    3.77897E+003
   6.9290   4.38111E+003    3.73566E+003
   6.9310   4.42272E+003    3.64562E+003
   6.9360   4.42993E+003    3.64673E+003
   6.9380   4.27887E+003    3.63809E+003
   6.9430   4.27498E+003    3.56108E+003
   6.9450   4.28218E+003    3.65489E+003
   6.9470   4.24344E+003    3.63231E+003
   6.9510   4.31369E+003    3.62743E+003
   6.9540   4.28832E+003    3.62618E+003
   6.9570   4.36467E+003    3.60034E+003
   6.9590   4.28043E+003    3.59337E+003
   6.9620   4.24168E+003    3.63231E+003
   6.9650   4.21361E+003    3.63499E+003
   6.9690   4.09235E+003    3.58453E+003
   6.9700   4.11096E+003    3.64995E+003
   6.9730   4.13727E+003    3.60886E+003
   6.9770   4.27430E+003    3.53771E+003
   6.9800   4.30958E+003    3.62475E+003
   6.9840   4.27098E+003    3.57458E+003
   6.9870   4.23267E+003    3.57644E+003
   6.9900   4.24752E+003    3.51556E+003
   6.9940   4.17440E+003    3.62992E+003
   6.9970   4.20353E+003    3.54558E+003
   7.0000   4.32745E+003    3.58234E+003
   7.0030   4.37570E+003    3.57069E+003
   7.0050   4.29463E+003    3.50579E+003
   7.0090   4.28298E+003    3.58923E+003
   7.0120   4.19705E+003    3.59863E+003
   7.0150   4.26092E+003    3.56867E+003
   7.0170   4.15696E+003    3.60078E+003
   7.0190   4.19876E+003    3.62417E+003
   7.0230   4.09189E+003    3.60213E+003
   7.0260   4.10649E+003    3.56517E+003
   7.0290   4.16959E+003    3.52964E+003
   7.0330   4.14778E+003    3.52221E+003
   7.0350   4.15294E+003    3.61152E+003
   7.0390   4.18220E+003    3.55922E+003
   7.0420   4.22915E+003    3.61862E+003
   7.0460   4.00859E+003    3.55723E+003
   7.0500   3.95100E+003    3.57507E+003
   7.0520   4.00737E+003    3.60265E+003
   7.0550   4.07513E+003    3.57188E+003
   7.0570   4.19288E+003    3.56785E+003
   7.0610   4.18317E+003    3.49967E+003
   7.0640   4.10785E+003    3.58650E+003
   7.0680   4.13643E+003    3.51267E+003
   7.0710   4.13942E+003    3.56718E+003
   7.0730   4.19018E+003    3.56370E+003
   7.0750   4.19372E+003    3.59805E+003
   7.0790   4.14786E+003    3.52901E+003
   7.0820   4.19135E+003    3.53735E+003
   7.0860   4.06527E+003    3.49526E+003
   7.0900   4.12683E+003    3.49208E+003
   7.0930   4.18201E+003    3.55741E+003
   7.0970   4.06780E+003    3.50612E+003
   7.0990   4.08683E+003    3.52894E+003
   7.1020   4.09404E+003    3.54059E+003
   7.1060   4.14076E+003    3.53604E+003
   7.1080   4.13296E+003    3.54354E+003
   7.1110   4.11823E+003    3.63020E+003
   7.1140   4.07873E+003    3.44744E+003
   7.1160   4.06263E+003    3.56073E+003
   7.1200   4.10150E+003    3.51856E+003
   7.1230   4.09724E+003    3.50118E+003
   7.1270   4.09662E+003    3.49805E+003
   7.1290   4.02375E+003    3.47809E+003
   7.1310   4.09359E+003    3.43994E+003
   7.1340   4.01175E+003    3.50923E+003
   7.1370   4.06819E+003    3.58978E+003
   7.1400   4.09677E+003    3.51893E+003
   7.1440   4.13656E+003    3.50550E+003
   7.1460   4.04782E+003    3.52104E+003
   7.1500   4.08028E+003    3.62044E+003
