# Supplementary material for: Trigger factor both holds and folds its client proteins
Source: Nat Commun. 2022 Jul 15;13:4126. doi: 10.1038/s41467-022-31767-6 (PMC9287376; doi:10.1038/s41467-022-31767-6)
Supplement: Supplementary file 6 — Source Data [file 41467_2022_31767_MOESM6_ESM.zip › SourceDataFile/Fig1a-b/00003.RI3]

Sample
I 3 04.1 40000 0000608 9.4920E09 280 1 
   5.8000   1.55000E+002    1.97300E+002
   5.8030   2.22030E+002    2.15240E+002
   5.8040   2.25260E+002    2.14340E+002
   5.8060   2.31090E+002    2.31960E+002
   5.8080   2.77430E+002    2.83010E+002
   5.8090   3.11450E+002    3.35740E+002
   5.8110   3.75960E+002    3.83200E+002
   5.8130   4.04890E+002    4.41730E+002
   5.8140   4.45020E+002    4.74380E+002
   5.8160   5.50670E+002    5.28950E+002
   5.8170   6.33450E+002    6.73700E+002
   5.8190   7.08420E+002    7.69960E+002
   5.8200   7.55100E+002    8.24920E+002
   5.8210   9.36990E+002    9.73660E+002
   5.8230   1.02077E+003    1.07059E+003
   5.8240   1.15070E+003    1.27146E+003
   5.8260   1.43403E+003    1.56532E+003
   5.8280   1.67791E+003    1.73794E+003
   5.8290   1.90702E+003    1.92130E+003
   5.8300   2.02055E+003    1.99826E+003
   5.8310   2.02249E+003    2.16265E+003
   5.8330   2.37711E+003    2.60297E+003
   5.8350   2.90996E+003    2.96754E+003
   5.8370   3.13628E+003    3.43503E+003
   5.8390   3.51489E+003    3.67156E+003
   5.8400   3.69722E+003    3.93701E+003
   5.8420   4.05168E+003    3.94561E+003
   5.8440   4.14165E+003    4.37450E+003
   5.8450   4.44647E+003    4.49224E+003
   5.8470   4.72825E+003    4.83780E+003
   5.8490   4.99132E+003    4.78462E+003
   5.8510   5.18095E+003    5.33453E+003
   5.8540   5.30241E+003    5.29890E+003
   5.8560   5.40103E+003    5.46906E+003
   5.8580   5.53997E+003    5.41978E+003
   5.8600   5.54717E+003    5.51576E+003
   5.8620   5.52300E+003    5.48626E+003
   5.8630   5.59888E+003    5.53981E+003
   5.8650   5.66222E+003    5.65439E+003
   5.8670   5.62367E+003    5.52035E+003
   5.8690   5.58447E+003    5.40534E+003
   5.8720   5.56598E+003    5.54341E+003
   5.8740   5.58594E+003    5.60285E+003
   5.8760   5.56496E+003    5.55894E+003
   5.8780   5.57812E+003    5.55489E+003
   5.8810   5.64541E+003    5.48550E+003
   5.8830   5.53811E+003    5.55915E+003
   5.8850   5.56687E+003    5.54205E+003
   5.8870   5.55602E+003    5.57685E+003
   5.8900   5.49899E+003    5.66037E+003
   5.8920   5.60486E+003    5.67476E+003
   5.8940   5.83223E+003    5.76225E+003
   5.8970   5.83780E+003    5.79342E+003
   5.9000   5.80142E+003    5.76332E+003
   5.9010   5.85331E+003    5.69197E+003
   5.9040   5.77125E+003    5.65306E+003
   5.9060   5.80855E+003    5.64362E+003
   5.9090   5.65702E+003    5.70169E+003
   5.9100   5.73642E+003    5.85256E+003
   5.9130   5.85073E+003    5.87351E+003
   5.9150   5.82115E+003    5.88338E+003
   5.9180   5.92196E+003    5.87148E+003
   5.9200   6.02119E+003    5.86979E+003
   5.9230   6.02771E+003    5.99500E+003
   5.9240   6.01930E+003    5.96137E+003
   5.9250   6.10348E+003    6.02840E+003
   5.9270   6.11585E+003    6.25320E+003
   5.9290   6.10314E+003    6.14927E+003
   5.9310   6.16452E+003    6.17122E+003
   5.9340   6.44535E+003    6.42160E+003
   5.9360   6.37871E+003    7.14560E+003
   5.9380   6.46249E+003    8.32643E+003
   5.9390   6.45330E+003    1.11365E+004
   5.9420   6.55593E+003    1.07537E+004
   5.9430   6.56952E+003    1.06210E+004
   5.9450   6.73042E+003    1.02876E+004
   5.9470   6.88165E+003    6.68239E+003
   5.9500   8.72232E+003    1.45320E+002
   5.9560   1.11902E+004    1.70340E+002
   5.9570   1.04595E+004    2.57710E+002
   5.9610   3.22123E+003    4.20431E+003
   5.9650   2.08560E+002    4.14931E+003
   5.9700   4.60040E+002    3.47181E+003
   5.9730   4.55020E+003    3.31444E+003
   5.9740   7.53985E+003    3.20236E+003
   5.9770   6.49597E+003    3.04633E+003
   5.9790   6.00396E+003    2.83737E+003
   5.9820   5.62284E+003    2.80232E+003
   5.9840   5.65869E+003    2.61181E+003
   5.9860   5.61650E+003    2.54436E+003
   5.9880   5.53143E+003    2.44515E+003
   5.9900   5.35945E+003    2.42576E+003
   5.9940   5.32819E+003    2.35359E+003
   5.9950   5.31816E+003    2.33200E+003
   5.9970   5.26068E+003    2.28505E+003
   5.9980   5.24357E+003    2.27628E+003
   6.0020   5.10155E+003    2.18123E+003
   6.0050   5.14529E+003    2.09653E+003
   6.0060   4.93207E+003    2.10151E+003
   6.0090   4.86771E+003    2.04268E+003
   6.0130   4.84712E+003    2.02451E+003
   6.0150   4.83976E+003    2.04269E+003
   6.0170   4.85468E+003    2.00714E+003
   6.0210   4.74643E+003    1.97174E+003
   6.0230   4.69937E+003    1.99032E+003
   6.0250   4.64514E+003    2.04188E+003
   6.0270   4.54859E+003    1.98222E+003
   6.0310   4.62955E+003    1.94681E+003
   6.0330   4.56011E+003    1.99593E+003
   6.0360   4.56125E+003    2.00806E+003
   6.0370   4.63596E+003    1.99203E+003
   6.0380   4.61322E+003    1.96321E+003
   6.0410   4.67150E+003    1.99185E+003
   6.0450   4.49918E+003    1.99961E+003
   6.0470   4.51196E+003    1.95476E+003
   6.0500   4.51658E+003    1.95472E+003
   6.0520   4.40555E+003    2.03538E+003
   6.0550   4.49550E+003    1.97781E+003
   6.0570   4.40076E+003    2.01559E+003
   6.0590   4.41483E+003    1.94940E+003
   6.0620   4.44080E+003    1.96751E+003
   6.0660   4.44803E+003    1.99278E+003
   6.0680   4.48263E+003    1.99286E+003
   6.0690   4.46231E+003    2.01520E+003
   6.0710   4.39357E+003    2.00882E+003
   6.0750   4.47439E+003    1.98576E+003
   6.0780   4.56319E+003    2.00232E+003
   6.0800   4.47168E+003    1.96357E+003
   6.0820   4.49904E+003    1.94242E+003
   6.0840   4.44029E+003    1.97308E+003
   6.0860   4.43840E+003    1.94512E+003
   6.0890   4.59566E+003    1.86571E+003
   6.0910   4.66235E+003    1.84705E+003
   6.0920   4.48256E+003    1.80947E+003
   6.0950   4.43453E+003    1.83114E+003
   6.0980   4.47436E+003    1.84019E+003
   6.1000   4.45204E+003    1.79403E+003
   6.1030   4.45094E+003    1.79327E+003
   6.1060   4.49858E+003    1.83407E+003
   6.1090   4.39209E+003    1.83948E+003
   6.1110   4.39367E+003    1.80575E+003
   6.1120   4.44115E+003    1.79602E+003
   6.1150   4.47628E+003    1.82585E+003
   6.1200   4.38806E+003    1.93818E+003
   6.1230   4.36732E+003    1.89867E+003
   6.1250   4.53684E+003    1.67493E+003
   6.1270   4.50391E+003    1.66396E+003
   6.1290   4.60261E+003    1.64140E+003
   6.1310   4.53168E+003    1.55606E+003
   6.1350   4.49655E+003    1.51884E+003
   6.1380   4.62819E+003    1.72566E+003
   6.1400   4.56627E+003    1.84841E+003
   6.1410   4.54660E+003    1.92616E+003
   6.1430   4.52763E+003    2.01844E+003
   6.1460   4.43716E+003    2.00576E+003
   6.1490   4.47057E+003    1.90112E+003
   6.1520   4.44192E+003    1.90932E+003
   6.1540   4.46311E+003    1.94832E+003
   6.1560   4.55986E+003    1.95010E+003
   6.1610   4.55061E+003    1.90495E+003
   6.1630   4.47533E+003    1.88604E+003
   6.1660   4.51079E+003    1.86199E+003
   6.1680   4.59919E+003    1.86119E+003
   6.1700   4.56586E+003    1.86326E+003
   6.1720   4.51603E+003    1.86360E+003
   6.1750   4.53078E+003    1.84446E+003
   6.1780   4.48400E+003    1.89553E+003
   6.1800   4.48980E+003    1.97300E+003
   6.1820   4.52749E+003    1.98302E+003
   6.1840   4.49524E+003    1.93037E+003
   6.1860   4.44442E+003    1.87730E+003
   6.1890   4.60915E+003    1.88151E+003
   6.1920   4.56259E+003    1.97367E+003
   6.1940   4.56653E+003    1.97398E+003
   6.1960   4.57172E+003    1.95011E+003
   6.1980   4.54180E+003    1.99061E+003
   6.2000   4.51148E+003    2.00895E+003
   6.2050   4.57737E+003    2.01731E+003
   6.2070   4.53605E+003    1.96382E+003
   6.2090   4.53230E+003    1.87195E+003
   6.2120   4.51921E+003    1.92154E+003
   6.2140   4.50753E+003    1.86063E+003
   6.2170   4.54822E+003    1.90683E+003
   6.2200   4.50975E+003    1.92501E+003
   6.2230   4.49213E+003    2.01048E+003
   6.2260   4.54295E+003    2.00049E+003
   6.2280   4.53939E+003    1.92788E+003
   6.2300   4.58630E+003    1.93768E+003
   6.2320   4.63155E+003    1.92211E+003
   6.2370   4.53432E+003    1.93613E+003
   6.2390   4.60068E+003    1.79857E+003
   6.2410   4.52352E+003    1.78313E+003
   6.2430   4.58109E+003    1.86621E+003
   6.2460   4.46927E+003    1.86113E+003
   6.2480   4.66177E+003    1.92634E+003
   6.2510   4.42336E+003    1.82395E+003
   6.2550   4.38373E+003    1.83949E+003
   6.2570   4.48432E+003    1.85540E+003
   6.2590   4.43802E+003    1.84406E+003
   6.2620   4.39931E+003    1.88159E+003
   6.2640   4.53264E+003    1.86682E+003
   6.2690   4.52519E+003    1.96857E+003
   6.2710   4.59433E+003    1.91622E+003
   6.2730   4.57445E+003    1.93524E+003
   6.2770   4.53547E+003    1.86920E+003
   6.2810   4.55405E+003    1.78733E+003
   6.2830   4.59564E+003    1.83400E+003
   6.2840   4.55149E+003    1.81289E+003
   6.2860   4.50198E+003    1.86185E+003
   6.2880   4.59206E+003    1.95959E+003
   6.2920   4.62261E+003    1.95585E+003
   6.2940   4.52582E+003    1.98696E+003
   6.2960   4.55322E+003    1.95769E+003
   6.2990   4.52319E+003    1.92768E+003
   6.3020   4.52711E+003    1.85523E+003
   6.3060   4.45465E+003    1.89508E+003
   6.3080   4.60401E+003    1.89079E+003
   6.3100   4.67450E+003    1.92815E+003
   6.3130   4.58900E+003    1.86085E+003
   6.3150   4.59432E+003    1.91445E+003
   6.3180   4.64741E+003    1.90682E+003
   6.3210   4.54690E+003    1.93696E+003
   6.3240   4.59565E+003    1.94426E+003
   6.3270   4.60329E+003    1.93987E+003
   6.3290   4.59456E+003    1.94528E+003
   6.3320   4.57110E+003    1.96457E+003
   6.3330   4.54386E+003    1.89281E+003
   6.3380   4.54519E+003    1.93368E+003
   6.3400   4.51014E+003    1.94105E+003
   6.3420   4.62225E+003    1.94503E+003
   6.3430   4.61970E+003    1.87894E+003
   6.3470   4.57603E+003    1.91200E+003
   6.3510   4.43116E+003    1.93351E+003
   6.3540   4.46844E+003    1.99142E+003
   6.3560   4.51960E+003    1.87271E+003
   6.3580   4.35937E+003    1.84986E+003
   6.3620   4.44631E+003    1.86529E+003
   6.3650   4.45741E+003    1.85178E+003
   6.3670   4.62887E+003    1.88787E+003
   6.3700   4.58712E+003    1.96561E+003
   6.3720   4.57852E+003    1.90223E+003
   6.3750   4.57053E+003    1.88188E+003
   6.3790   4.50923E+003    1.91184E+003
   6.3820   4.51402E+003    1.88542E+003
   6.3840   4.47933E+003    1.95544E+003
   6.3850   4.45673E+003    1.92695E+003
   6.3880   4.54779E+003    1.92672E+003
   6.3910   4.52876E+003    1.91666E+003
   6.3930   4.40958E+003    1.95516E+003
   6.3960   4.49771E+003    1.92463E+003
   6.3990   4.42461E+003    1.87933E+003
   6.4020   4.47853E+003    1.91276E+003
   6.4050   4.43305E+003    1.92850E+003
   6.4090   4.36262E+003    1.86515E+003
   6.4110   4.45809E+003    1.89009E+003
   6.4140   4.37839E+003    1.88192E+003
   6.4180   4.47837E+003    1.83065E+003
   6.4210   4.41954E+003    1.87862E+003
   6.4240   4.34128E+003    1.86400E+003
   6.4270   4.43887E+003    1.91499E+003
   6.4290   4.57486E+003    1.90312E+003
   6.4320   4.39236E+003    1.90808E+003
   6.4350   4.47248E+003    1.95093E+003
   6.4370   4.58005E+003    1.97987E+003
   6.4390   4.54385E+003    1.93629E+003
   6.4410   4.60007E+003    1.94658E+003
   6.4430   4.53345E+003    1.98122E+003
   6.4470   4.56355E+003    1.99262E+003
   6.4490   4.68346E+003    1.96424E+003
   6.4520   4.62327E+003    1.97204E+003
   6.4540   4.64906E+003    2.06960E+003
   6.4560   4.65375E+003    1.96116E+003
   6.4590   4.68753E+003    1.98510E+003
   6.4610   4.70191E+003    1.99608E+003
   6.4630   4.69146E+003    1.95436E+003
   6.4680   4.67506E+003    1.99795E+003
   6.4700   4.75452E+003    2.04149E+003
   6.4730   4.75552E+003    2.06990E+003
   6.4750   4.71784E+003    2.02907E+003
   6.4770   4.72540E+003    1.99187E+003
   6.4790   4.77047E+003    2.03423E+003
   6.4830   4.76664E+003    1.98631E+003
   6.4850   4.69080E+003    2.03164E+003
   6.4860   4.73450E+003    2.07353E+003
   6.4900   4.70591E+003    2.02868E+003
   6.4940   4.73998E+003    2.05757E+003
   6.4970   4.72445E+003    2.00791E+003
   6.4990   4.68039E+003    1.99803E+003
   6.5010   4.71613E+003    2.12091E+003
   6.5030   4.66514E+003    2.02722E+003
   6.5060   4.77640E+003    2.00751E+003
   6.5100   4.76522E+003    2.03076E+003
   6.5120   4.77285E+003    2.11537E+003
   6.5150   4.75445E+003    2.04137E+003
   6.5170   4.85451E+003    2.02212E+003
   6.5210   4.77012E+003    2.01525E+003
   6.5230   4.72012E+003    2.03350E+003
   6.5260   4.74650E+003    1.96647E+003
   6.5280   4.79625E+003    1.93968E+003
   6.5310   4.78660E+003    1.96556E+003
   6.5330   4.70536E+003    2.03121E+003
   6.5350   4.74336E+003    2.10033E+003
   6.5380   4.68711E+003    2.03881E+003
   6.5410   4.75107E+003    2.03504E+003
   6.5420   4.76717E+003    2.05218E+003
   6.5470   4.76140E+003    2.06532E+003
   6.5500   4.64466E+003    2.03413E+003
   6.5520   4.71804E+003    2.06817E+003
   6.5540   4.62719E+003    1.99641E+003
   6.5560   4.73048E+003    2.00852E+003
   6.5610   4.80507E+003    2.05390E+003
   6.5630   4.74617E+003    2.06024E+003
   6.5660   4.73792E+003    2.01509E+003
   6.5680   4.77482E+003    2.05745E+003
   6.5700   4.71792E+003    1.98604E+003
   6.5730   4.78939E+003    2.03867E+003
   6.5760   4.66812E+003    1.98589E+003
   6.5790   4.79662E+003    1.95687E+003
   6.5820   4.72729E+003    1.99756E+003
   6.5850   4.71213E+003    2.00149E+003
   6.5860   4.73264E+003    1.93902E+003
   6.5890   4.68373E+003    2.03911E+003
   6.5910   4.71605E+003    1.99908E+003
   6.5940   4.78436E+003    2.04352E+003
   6.5980   4.72912E+003    1.98106E+003
   6.6010   4.74396E+003    1.99371E+003
   6.6030   4.71642E+003    2.00492E+003
   6.6060   4.74198E+003    2.07579E+003
   6.6090   4.80648E+003    2.02353E+003
   6.6130   4.63239E+003    2.06321E+003
   6.6160   4.72707E+003    1.99121E+003
   6.6180   4.64199E+003    2.05922E+003
   6.6200   4.63122E+003    2.02163E+003
   6.6230   4.70743E+003    2.00954E+003
   6.6260   4.66734E+003    1.98215E+003
   6.6290   4.70497E+003    2.00568E+003
   6.6320   4.65138E+003    1.99613E+003
   6.6350   4.64632E+003    2.04015E+003
   6.6360   4.76008E+003    2.00681E+003
   6.6390   4.58170E+003    2.01341E+003
   6.6420   4.60371E+003    1.98008E+003
   6.6450   4.62371E+003    1.96824E+003
   6.6490   4.62988E+003    1.99211E+003
   6.6530   4.60802E+003    1.97357E+003
   6.6560   4.56053E+003    1.99651E+003
   6.6580   4.64179E+003    2.00726E+003
   6.6610   4.57552E+003    2.02556E+003
   6.6650   4.66712E+003    1.92062E+003
   6.6670   4.59851E+003    1.95759E+003
   6.6690   4.52385E+003    1.98566E+003
   6.6710   4.52187E+003    1.97364E+003
   6.6740   4.62835E+003    1.92464E+003
   6.6780   4.49242E+003    1.95551E+003
   6.6830   4.50723E+003    1.97588E+003
   6.6850   4.52187E+003    1.95671E+003
   6.6880   4.56079E+003    1.90410E+003
   6.6900   4.54780E+003    1.89864E+003
   6.6940   4.57150E+003    1.97945E+003
   6.6970   4.46559E+003    1.95538E+003
   6.6990   4.54878E+003    1.94818E+003
   6.7010   4.55454E+003    1.91701E+003
   6.7050   4.48845E+003    1.93100E+003
   6.7080   4.38486E+003    1.99710E+003
   6.7120   4.43695E+003    1.88389E+003
   6.7140   4.43945E+003    1.90519E+003
   6.7150   4.35226E+003    1.93151E+003
   6.7190   4.41112E+003    1.94237E+003
   6.7220   4.49270E+003    1.89515E+003
   6.7260   4.45360E+003    1.93782E+003
   6.7290   4.44224E+003    1.93936E+003
   6.7300   4.53339E+003    1.92377E+003
   6.7320   4.46188E+003    1.93487E+003
   6.7360   4.43106E+003    1.91578E+003
   6.7380   4.42686E+003    1.96641E+003
   6.7400   4.46505E+003    1.90676E+003
   6.7430   4.41029E+003    1.92376E+003
   6.7460   4.29090E+003    1.88633E+003
   6.7490   4.30912E+003    1.85115E+003
   6.7520   4.27340E+003    1.83991E+003
   6.7560   4.29008E+003    1.80968E+003
   6.7590   4.23467E+003    1.88432E+003
   6.7610   4.40603E+003    1.84486E+003
   6.7630   4.36427E+003    1.84041E+003
   6.7660   4.26203E+003    1.86573E+003
   6.7700   4.44781E+003    1.83948E+003
   6.7720   4.34340E+003    1.80978E+003
   6.7750   4.36045E+003    1.83735E+003
   6.7790   4.31107E+003    1.77754E+003
   6.7810   4.32331E+003    1.76636E+003
   6.7840   4.34185E+003    1.79832E+003
   6.7860   4.36035E+003    1.82480E+003
   6.7900   4.42775E+003    1.82070E+003
   6.7930   4.27216E+003    1.81812E+003
   6.7960   4.19678E+003    1.87335E+003
   6.8000   4.26354E+003    1.81414E+003
   6.8040   4.27272E+003    1.87902E+003
   6.8070   4.29515E+003    1.88260E+003
   6.8110   4.31780E+003    1.84838E+003
   6.8130   4.35338E+003    1.85170E+003
   6.8160   4.34057E+003    1.81270E+003
   6.8190   4.25648E+003    1.83181E+003
   6.8230   4.33274E+003    1.82723E+003
   6.8260   4.41615E+003    1.86004E+003
   6.8280   4.39627E+003    1.94461E+003
   6.8300   4.32386E+003    1.83587E+003
   6.8320   4.33280E+003    1.87474E+003
   6.8360   4.35977E+003    1.82742E+003
   6.8390   4.34165E+003    1.86926E+003
   6.8420   4.37757E+003    1.83015E+003
   6.8440   4.32489E+003    1.89601E+003
   6.8480   4.39159E+003    1.92082E+003
   6.8500   4.38160E+003    1.87699E+003
   6.8530   4.38125E+003    1.84879E+003
   6.8580   4.34834E+003    1.82047E+003
   6.8600   4.37038E+003    1.87681E+003
   6.8630   4.30845E+003    1.84330E+003
   6.8660   4.28037E+003    1.83713E+003
   6.8670   4.30112E+003    1.87934E+003
   6.8720   4.38721E+003    1.80733E+003
   6.8760   4.32003E+003    1.80167E+003
   6.8780   4.32770E+003    1.85850E+003
   6.8810   4.28078E+003    1.84254E+003
   6.8840   4.24606E+003    1.85409E+003
   6.8860   4.32842E+003    1.91330E+003
   6.8890   4.31113E+003    1.86665E+003
   6.8940   4.36230E+003    1.81522E+003
   6.8980   4.35780E+003    1.89260E+003
   6.9000   4.32752E+003    1.85157E+003
   6.9040   4.33057E+003    1.83278E+003
   6.9060   4.28536E+003    1.84374E+003
   6.9100   4.28268E+003    1.80426E+003
   6.9130   4.36531E+003    1.85386E+003
   6.9150   4.37753E+003    1.89186E+003
   6.9190   4.28378E+003    1.82256E+003
   6.9220   4.26629E+003    1.84789E+003
   6.9250   4.28074E+003    1.84744E+003
   6.9290   4.25030E+003    1.78456E+003
   6.9310   4.20821E+003    1.78177E+003
   6.9340   4.24022E+003    1.78717E+003
   6.9370   4.17538E+003    1.81137E+003
   6.9400   4.18951E+003    1.78434E+003
   6.9430   4.24047E+003    1.79934E+003
   6.9450   4.18451E+003    1.77974E+003
   6.9480   4.19251E+003    1.74830E+003
   6.9500   4.21117E+003    1.72228E+003
   6.9540   4.19563E+003    1.80875E+003
   6.9570   4.22322E+003    1.78198E+003
   6.9600   4.12334E+003    1.77268E+003
   6.9630   4.20075E+003    1.77317E+003
   6.9660   4.18624E+003    1.85106E+003
   6.9690   4.18202E+003    1.81153E+003
   6.9720   4.23179E+003    1.82410E+003
   6.9760   4.14648E+003    1.83132E+003
   6.9780   4.18235E+003    1.81779E+003
   6.9820   4.21087E+003    1.81427E+003
   6.9850   4.22842E+003    1.78259E+003
   6.9870   4.14467E+003    1.82858E+003
   6.9910   4.20642E+003    1.77386E+003
   6.9940   4.20417E+003    1.72953E+003
   6.9970   4.22617E+003    1.78658E+003
   7.0010   4.20505E+003    1.80376E+003
   7.0030   4.18299E+003    1.77831E+003
   7.0050   4.16640E+003    1.75824E+003
   7.0090   4.23038E+003    1.75929E+003
   7.0130   4.14373E+003    1.75493E+003
   7.0170   4.14739E+003    1.77713E+003
   7.0190   4.08150E+003    1.75800E+003
   7.0220   4.11909E+003    1.72462E+003
   7.0250   4.14614E+003    1.73230E+003
   7.0280   3.96420E+003    1.76343E+003
   7.0320   3.99969E+003    1.76479E+003
   7.0330   3.99792E+003    1.74843E+003
   7.0370   4.00110E+003    1.74822E+003
   7.0390   4.02257E+003    1.79871E+003
   7.0440   4.09666E+003    1.74873E+003
   7.0470   4.09952E+003    1.79133E+003
   7.0490   4.14316E+003    1.75844E+003
   7.0530   4.01358E+003    1.80196E+003
   7.0570   4.15455E+003    1.77028E+003
   7.0610   4.11764E+003    1.76276E+003
   7.0620   4.10041E+003    1.73498E+003
   7.0630   3.95045E+003    1.73674E+003
   7.0680   3.99537E+003    1.72328E+003
   7.0720   4.05692E+003    1.75051E+003
   7.0750   4.10525E+003    1.75889E+003
   7.0770   4.04916E+003    1.70323E+003
   7.0790   4.10410E+003    1.69794E+003
   7.0840   3.94845E+003    1.73937E+003
   7.0860   3.96753E+003    1.73337E+003
   7.0890   4.14198E+003    1.74769E+003
   7.0910   4.09238E+003    1.73996E+003
   7.0950   4.00139E+003    1.72694E+003
   7.0990   3.90419E+003    1.72774E+003
   7.1010   4.03801E+003    1.75554E+003
   7.1050   4.08634E+003    1.73239E+003
   7.1090   4.05433E+003    1.72345E+003
   7.1110   4.07720E+003    1.72056E+003
   7.1150   4.02796E+003    1.72895E+003
   7.1180   4.05087E+003    1.69132E+003
   7.1220   4.00246E+003    1.69643E+003
   7.1230   4.06712E+003    1.71994E+003
   7.1280   4.03314E+003    1.74989E+003
   7.1310   4.03583E+003    1.67550E+003
   7.1330   4.09137E+003    1.69872E+003
   7.1350   3.99381E+003    1.70194E+003
   7.1390   4.01542E+003    1.73440E+003
   7.1410   4.03612E+003    1.73110E+003
   7.1470   4.00516E+003    1.70705E+003
   7.1490   3.94955E+003    1.67086E+003
   7.1520   4.00438E+003    1.75043E+003
