# Supplementary material for: Trigger factor both holds and folds its client proteins
Source: Nat Commun. 2022 Jul 15;13:4126. doi: 10.1038/s41467-022-31767-6 (PMC9287376; doi:10.1038/s41467-022-31767-6)
Supplement: Supplementary file 6 — Source Data [file 41467_2022_31767_MOESM6_ESM.zip › SourceDataFile/Fig1a-b/00004.RI1]

Sample
I 1 04.1 40000 0000669 1.0560E10 281 1 
   5.8000   1.26940E+002    1.75750E+002
   5.8020   2.12080E+002    1.91560E+002
   5.8030   2.29000E+002    2.20250E+002
   5.8050   2.33160E+002    2.33820E+002
   5.8060   2.32530E+002    2.47170E+002
   5.8070   2.58620E+002    2.86200E+002
   5.8090   3.03360E+002    3.22350E+002
   5.8110   3.70250E+002    3.62610E+002
   5.8120   3.88780E+002    3.79460E+002
   5.8140   4.54710E+002    4.50920E+002
   5.8160   5.35690E+002    5.52740E+002
   5.8170   5.73340E+002    6.82220E+002
   5.8190   7.55810E+002    8.06990E+002
   5.8210   8.49930E+002    9.51560E+002
   5.8220   9.54990E+002    9.69590E+002
   5.8240   1.14976E+003    1.45414E+003
   5.8270   1.43858E+003    1.60023E+003
   5.8280   1.65947E+003    1.74368E+003
   5.8300   1.72028E+003    1.92221E+003
   5.8320   2.05912E+003    2.42837E+003
   5.8350   2.65951E+003    2.91323E+003
   5.8370   2.85375E+003    3.32023E+003
   5.8400   3.25022E+003    3.83185E+003
   5.8420   3.73048E+003    4.18510E+003
   5.8440   4.16596E+003    4.56347E+003
   5.8460   4.54985E+003    4.75282E+003
   5.8480   4.80600E+003    5.16299E+003
   5.8510   4.94688E+003    5.12953E+003
   5.8530   5.21996E+003    5.45170E+003
   5.8550   5.19291E+003    5.54605E+003
   5.8580   5.41507E+003    5.60142E+003
   5.8620   5.53432E+003    5.57815E+003
   5.8630   5.44582E+003    5.58450E+003
   5.8640   5.40932E+003    5.56005E+003
   5.8660   5.40356E+003    5.58648E+003
   5.8670   5.40095E+003    5.72267E+003
   5.8690   5.32423E+003    5.70607E+003
   5.8710   5.48102E+003    5.49548E+003
   5.8740   5.55151E+003    5.56023E+003
   5.8760   5.39574E+003    5.48481E+003
   5.8780   5.39403E+003    5.56335E+003
   5.8790   5.44636E+003    5.60719E+003
   5.8830   5.44517E+003    5.59537E+003
   5.8850   5.51876E+003    5.70439E+003
   5.8870   5.40256E+003    5.63556E+003
   5.8880   5.44811E+003    5.65071E+003
   5.8920   5.53875E+003    5.50621E+003
   5.8940   5.61930E+003    5.50627E+003
   5.8970   5.55885E+003    5.67047E+003
   5.9000   5.62424E+003    5.65063E+003
   5.9030   5.50916E+003    5.75713E+003
   5.9050   5.63623E+003    5.78529E+003
   5.9060   5.66043E+003    5.75560E+003
   5.9070   5.65541E+003    5.76000E+003
   5.9100   5.62759E+003    5.69867E+003
   5.9120   5.53370E+003    5.70920E+003
   5.9140   5.62573E+003    5.57605E+003
   5.9170   5.71438E+003    5.71801E+003
   5.9190   5.66736E+003    5.74638E+003
   5.9210   5.72159E+003    5.81121E+003
   5.9230   5.82462E+003    5.86422E+003
   5.9250   5.66465E+003    5.93117E+003
   5.9280   5.81029E+003    6.06357E+003
   5.9290   5.95654E+003    6.02651E+003
   5.9320   6.02070E+003    5.80182E+003
   5.9350   6.11420E+003    5.86418E+003
   5.9360   6.00479E+003    6.07339E+003
   5.9380   6.06941E+003    6.11495E+003
   5.9410   6.17722E+003    6.10398E+003
   5.9430   6.32209E+003    6.23684E+003
   5.9460   5.95713E+003    6.15332E+003
   5.9480   6.02071E+003    6.04368E+003
   5.9490   6.19977E+003    6.13581E+003
   5.9510   6.08426E+003    6.16176E+003
   5.9530   6.11334E+003    6.14496E+003
   5.9560   5.93572E+003    6.07808E+003
   5.9610   6.12752E+003    6.11633E+003
   5.9630   6.24614E+003    6.29004E+003
   5.9650   6.16642E+003    6.17815E+003
   5.9660   6.06825E+003    6.20051E+003
   5.9670   6.27601E+003    6.24220E+003
   5.9700   6.14453E+003    6.25771E+003
   5.9720   6.14300E+003    6.17944E+003
   5.9760   6.07007E+003    6.19593E+003
   5.9780   6.00101E+003    6.12100E+003
   5.9790   5.88559E+003    6.25059E+003
   5.9850   6.05961E+003    6.20420E+003
   5.9860   6.15267E+003    6.20086E+003
   5.9880   6.13064E+003    6.24478E+003
   5.9900   6.09601E+003    6.26345E+003
   5.9930   6.26322E+003    6.79051E+003
   5.9950   6.30374E+003    8.71147E+003
   5.9990   6.19658E+003    1.04866E+004
   6.0030   6.10844E+003    1.07002E+004
   6.0060   5.92852E+003    2.10377E+003
   6.0080   6.15384E+003    1.63330E+002
   6.0120   9.86792E+003    2.24030E+002
   6.0150   1.04859E+004    1.09294E+003
   6.0200   1.04378E+004    5.84490E+003
   6.0240   2.28630E+002    5.13561E+003
   6.0270   1.72480E+002    5.01072E+003
   6.0300   3.50420E+002    4.96544E+003
   6.0310   1.01281E+003    4.83755E+003
   6.0340   2.47988E+003    4.80020E+003
   6.0360   6.31816E+003    4.84496E+003
   6.0380   5.57383E+003    4.69367E+003
   6.0410   5.40241E+003    4.68566E+003
   6.0450   5.20881E+003    4.54966E+003
   6.0480   5.09830E+003    4.63425E+003
   6.0500   5.15435E+003    4.47128E+003
   6.0510   5.03273E+003    4.29930E+003
   6.0540   4.99408E+003    4.22076E+003
   6.0570   4.98049E+003    4.19833E+003
   6.0610   4.92973E+003    4.15997E+003
   6.0630   4.82127E+003    4.09193E+003
   6.0660   4.75706E+003    4.05518E+003
   6.0680   4.84230E+003    4.04000E+003
   6.0710   4.75637E+003    4.07069E+003
   6.0730   4.77904E+003    3.97063E+003
   6.0770   4.68650E+003    4.02319E+003
   6.0790   4.77841E+003    3.98070E+003
   6.0840   4.63851E+003    3.94154E+003
   6.0860   4.71583E+003    4.05441E+003
   6.0890   4.64410E+003    3.93332E+003
   6.0910   4.61470E+003    3.90609E+003
   6.0930   4.66333E+003    3.91434E+003
   6.0960   4.65761E+003    3.92933E+003
   6.0980   4.63877E+003    3.91595E+003
   6.1010   4.67627E+003    3.99983E+003
   6.1030   4.56535E+003    3.81549E+003
   6.1080   4.46575E+003    3.91473E+003
   6.1100   4.53583E+003    3.85202E+003
   6.1120   4.56046E+003    3.89159E+003
   6.1130   4.51606E+003    3.88097E+003
   6.1160   4.55538E+003    3.95661E+003
   6.1190   4.59705E+003    3.86939E+003
   6.1220   4.69694E+003    3.90581E+003
   6.1240   4.65259E+003    3.90845E+003
   6.1260   4.62885E+003    3.95344E+003
   6.1310   4.65638E+003    3.92855E+003
   6.1340   4.65756E+003    3.91262E+003
   6.1350   4.60533E+003    3.91154E+003
   6.1390   4.68243E+003    3.92366E+003
   6.1400   4.67669E+003    3.90796E+003
   6.1430   4.62530E+003    3.89754E+003
   6.1450   4.62106E+003    3.92381E+003
   6.1480   4.64704E+003    3.93130E+003
   6.1500   4.68754E+003    3.85524E+003
   6.1530   4.55526E+003    3.93763E+003
   6.1550   4.57968E+003    3.87948E+003
   6.1590   4.57820E+003    3.88884E+003
   6.1610   4.60934E+003    3.84500E+003
   6.1630   4.60736E+003    3.85335E+003
   6.1650   4.66742E+003    3.94817E+003
   6.1680   4.63576E+003    4.00809E+003
   6.1700   4.78754E+003    3.91216E+003
   6.1740   4.65230E+003    4.12864E+003
   6.1770   4.61445E+003    3.92331E+003
   6.1800   4.59262E+003    3.92378E+003
   6.1810   4.66396E+003    3.96839E+003
   6.1840   4.59298E+003    3.92711E+003
   6.1890   4.64276E+003    3.89914E+003
   6.1900   4.59298E+003    3.96032E+003
   6.1930   4.65421E+003    4.04459E+003
   6.1960   4.62643E+003    4.04455E+003
   6.1980   4.69696E+003    4.02007E+003
   6.2000   4.81879E+003    4.01833E+003
   6.2050   4.73175E+003    3.98939E+003
   6.2070   4.82717E+003    3.96520E+003
   6.2090   4.71024E+003    3.98459E+003
   6.2120   4.71145E+003    3.99702E+003
   6.2140   4.67285E+003    4.04253E+003
   6.2160   4.68354E+003    3.98395E+003
   6.2200   4.64979E+003    3.92747E+003
   6.2220   4.71374E+003    3.96768E+003
   6.2230   4.67811E+003    3.96142E+003
   6.2260   4.67608E+003    3.87413E+003
   6.2300   4.71006E+003    4.03433E+003
   6.2340   4.68416E+003    4.00292E+003
   6.2370   4.68686E+003    3.99404E+003
   6.2390   4.67508E+003    4.00663E+003
   6.2420   4.71850E+003    4.05106E+003
   6.2450   4.70356E+003    4.04451E+003
   6.2480   4.71153E+003    3.95491E+003
   6.2510   4.74420E+003    4.02574E+003
   6.2530   4.70361E+003    3.97600E+003
   6.2550   4.68642E+003    4.00076E+003
   6.2570   4.72428E+003    3.94725E+003
   6.2600   4.67411E+003    4.00109E+003
   6.2630   4.73495E+003    4.02078E+003
   6.2650   4.67941E+003    4.12110E+003
   6.2660   4.66871E+003    3.96306E+003
   6.2690   4.78670E+003    3.88244E+003
   6.2720   4.72853E+003    3.98259E+003
   6.2760   4.82922E+003    4.00217E+003
   6.2780   4.72692E+003    4.04115E+003
   6.2810   4.82015E+003    3.97559E+003
   6.2830   4.74162E+003    4.03329E+003
   6.2870   4.77573E+003    4.03638E+003
   6.2900   4.71135E+003    3.99987E+003
   6.2920   4.69442E+003    3.98179E+003
   6.2940   4.74719E+003    4.04901E+003
   6.2970   4.74784E+003    4.02341E+003
   6.2990   4.80499E+003    4.15865E+003
   6.3040   4.71700E+003    3.93359E+003
   6.3060   4.60932E+003    4.00434E+003
   6.3080   4.74198E+003    4.10846E+003
   6.3100   4.75079E+003    4.02773E+003
   6.3130   4.80577E+003    4.00525E+003
   6.3160   4.78588E+003    4.05007E+003
   6.3190   4.62161E+003    4.05759E+003
   6.3220   4.65788E+003    3.99299E+003
   6.3240   4.69630E+003    4.04621E+003
   6.3260   4.67550E+003    4.01304E+003
   6.3290   4.72228E+003    4.00041E+003
   6.3330   4.67250E+003    4.01132E+003
   6.3350   4.67461E+003    4.04291E+003
   6.3380   4.63681E+003    4.03857E+003
   6.3400   4.58356E+003    3.97756E+003
   6.3420   4.64339E+003    3.98808E+003
   6.3440   4.62863E+003    4.02195E+003
   6.3490   4.64065E+003    3.98887E+003
   6.3510   4.56756E+003    3.95313E+003
   6.3530   4.53818E+003    4.02829E+003
   6.3550   4.60965E+003    4.04392E+003
   6.3580   4.64754E+003    3.94998E+003
   6.3610   4.71462E+003    3.98178E+003
   6.3650   4.71259E+003    4.02300E+003
   6.3670   4.65665E+003    3.91219E+003
   6.3700   4.62549E+003    3.96657E+003
   6.3720   4.49575E+003    3.93442E+003
   6.3740   4.63346E+003    4.03367E+003
   6.3760   4.63980E+003    3.99016E+003
   6.3790   4.78090E+003    4.10086E+003
   6.3820   4.64418E+003    3.99536E+003
   6.3850   4.69174E+003    3.92717E+003
   6.3890   4.65339E+003    3.92324E+003
   6.3910   4.63348E+003    3.95129E+003
   6.3940   4.69098E+003    3.90587E+003
   6.3960   4.67104E+003    3.95846E+003
   6.3980   4.69496E+003    3.92728E+003
   6.4020   4.59826E+003    3.96954E+003
   6.4040   4.54118E+003    3.90616E+003
   6.4060   4.58881E+003    3.90504E+003
   6.4090   4.52781E+003    3.92949E+003
   6.4120   4.43619E+003    3.89913E+003
   6.4140   4.56951E+003    3.92710E+003
   6.4170   4.50222E+003    3.85769E+003
   6.4200   4.49123E+003    3.89889E+003
   6.4230   4.49572E+003    3.95491E+003
   6.4250   4.48630E+003    3.85716E+003
   6.4270   4.55346E+003    3.96733E+003
   6.4310   4.66844E+003    3.94484E+003
   6.4340   4.62260E+003    3.96152E+003
   6.4380   4.68171E+003    4.04054E+003
   6.4400   4.70689E+003    4.06693E+003
   6.4420   4.67628E+003    4.10202E+003
   6.4450   4.71460E+003    4.01940E+003
   6.4470   4.71399E+003    4.05898E+003
   6.4500   4.71986E+003    4.09777E+003
   6.4520   4.72593E+003    3.99599E+003
   6.4550   4.74928E+003    4.05562E+003
   6.4580   4.82583E+003    4.06361E+003
   6.4610   4.79158E+003    4.12053E+003
   6.4640   4.76770E+003    4.28503E+003
   6.4660   4.83862E+003    4.15656E+003
   6.4680   4.85892E+003    4.15782E+003
   6.4700   4.83899E+003    4.08137E+003
   6.4750   4.79744E+003    4.10534E+003
   6.4770   4.84714E+003    4.08385E+003
   6.4800   4.84121E+003    4.08200E+003
   6.4830   4.86899E+003    4.12800E+003
   6.4860   4.85592E+003    4.13863E+003
   6.4880   4.87424E+003    4.11875E+003
   6.4910   4.81281E+003    4.14985E+003
   6.4940   4.77834E+003    4.13794E+003
   6.4970   4.76688E+003    4.12479E+003
   6.4990   4.76504E+003    4.11468E+003
   6.5020   4.83640E+003    4.13019E+003
   6.5050   4.84138E+003    4.15743E+003
   6.5070   4.82092E+003    4.07508E+003
   6.5100   4.83814E+003    4.22229E+003
   6.5120   4.86454E+003    4.20397E+003
   6.5170   4.96091E+003    4.19210E+003
   6.5190   4.97574E+003    4.24322E+003
   6.5220   4.99538E+003    4.20252E+003
   6.5260   4.78045E+003    4.17263E+003
   6.5300   4.92297E+003    4.17330E+003
   6.5350   4.91132E+003    4.13754E+003
   6.5380   4.84716E+003    4.13551E+003
   6.5400   4.78975E+003    4.14731E+003
   6.5420   4.84689E+003    4.14087E+003
   6.5460   4.93501E+003    4.12976E+003
   6.5480   4.85119E+003    4.14802E+003
   6.5520   4.86417E+003    4.14924E+003
   6.5540   4.85751E+003    4.10616E+003
   6.5560   4.87947E+003    4.10054E+003
   6.5590   4.80418E+003    4.11766E+003
   6.5620   4.88060E+003    4.13008E+003
   6.5660   4.79186E+003    4.05797E+003
   6.5690   4.83927E+003    3.95329E+003
   6.5720   4.86464E+003    4.18330E+003
   6.5750   4.83585E+003    4.13693E+003
   6.5770   4.86796E+003    4.13188E+003
   6.5800   4.83628E+003    4.09809E+003
   6.5830   4.77738E+003    4.11696E+003
   6.5850   4.83097E+003    4.12106E+003
   6.5880   4.82342E+003    4.12467E+003
   6.5910   4.86002E+003    4.05345E+003
   6.5940   4.74857E+003    4.13817E+003
   6.5970   4.81219E+003    4.15459E+003
   6.6000   4.75304E+003    4.09025E+003
   6.6020   4.68284E+003    4.14435E+003
   6.6040   4.86536E+003    4.07688E+003
   6.6060   4.73535E+003    4.05666E+003
   6.6100   4.77394E+003    4.05402E+003
   6.6130   4.69150E+003    4.08571E+003
   6.6150   4.81976E+003    4.08293E+003
   6.6170   4.78737E+003    4.02167E+003
   6.6200   4.77458E+003    4.06263E+003
   6.6240   4.82808E+003    4.03560E+003
   6.6260   4.84697E+003    4.10821E+003
   6.6290   4.79895E+003    4.05336E+003
   6.6320   4.71326E+003    4.10794E+003
   6.6360   4.84161E+003    4.12829E+003
   6.6390   4.78107E+003    4.11706E+003
   6.6420   4.77293E+003    4.04554E+003
   6.6440   4.78916E+003    4.00482E+003
   6.6460   4.77294E+003    4.02496E+003
   6.6490   4.76114E+003    3.93228E+003
   6.6520   4.68655E+003    4.00879E+003
   6.6550   4.70566E+003    3.97071E+003
   6.6560   4.76726E+003    3.99540E+003
   6.6580   4.79554E+003    4.10692E+003
   6.6620   4.68789E+003    4.02408E+003
   6.6650   4.71148E+003    4.06774E+003
   6.6690   4.81632E+003    3.98330E+003
   6.6710   4.69290E+003    3.99018E+003
   6.6740   4.79811E+003    3.99957E+003
   6.6780   4.69638E+003    3.94383E+003
   6.6810   4.66563E+003    3.94306E+003
   6.6850   4.67640E+003    3.92886E+003
   6.6870   4.62679E+003    3.99758E+003
   6.6900   4.62842E+003    4.00392E+003
   6.6940   4.64906E+003    3.95798E+003
   6.6970   4.73944E+003    3.90585E+003
   6.6980   4.70629E+003    3.91268E+003
   6.7010   4.64745E+003    4.01579E+003
   6.7040   4.58043E+003    3.95347E+003
   6.7070   4.62271E+003    3.87798E+003
   6.7100   4.53333E+003    3.89236E+003
   6.7130   4.57421E+003    3.89581E+003
   6.7150   4.41432E+003    3.89180E+003
   6.7180   4.42991E+003    3.89880E+003
   6.7190   4.44257E+003    3.80443E+003
   6.7220   4.49253E+003    3.87951E+003
   6.7270   4.58989E+003    3.86530E+003
   6.7290   4.54856E+003    3.88064E+003
   6.7330   4.59412E+003    3.84497E+003
   6.7360   4.61429E+003    3.81987E+003
   6.7380   4.57307E+003    3.90246E+003
   6.7430   4.57941E+003    3.78117E+003
   6.7460   4.53553E+003    3.67774E+003
   6.7490   4.49330E+003    3.69696E+003
   6.7520   4.45506E+003    3.68513E+003
   6.7540   4.54728E+003    3.65697E+003
   6.7560   4.45047E+003    3.61458E+003
   6.7590   4.42263E+003    3.61519E+003
   6.7610   4.44349E+003    3.66539E+003
   6.7640   4.39188E+003    3.60654E+003
   6.7680   4.42282E+003    3.77072E+003
   6.7720   4.40103E+003    3.75787E+003
   6.7740   4.43778E+003    3.74365E+003
   6.7760   4.43508E+003    3.66611E+003
   6.7790   4.41149E+003    3.72032E+003
   6.7840   4.33921E+003    3.68367E+003
   6.7860   4.34136E+003    3.67997E+003
   6.7900   4.33382E+003    3.66674E+003
   6.7930   4.33608E+003    3.73008E+003
   6.7950   4.43198E+003    3.70648E+003
   6.7980   4.36742E+003    3.76083E+003
   6.8000   4.36749E+003    3.72415E+003
   6.8030   4.39534E+003    3.72128E+003
   6.8070   4.42220E+003    3.68218E+003
   6.8090   4.42614E+003    3.81943E+003
   6.8110   4.50217E+003    3.77242E+003
   6.8140   4.37931E+003    3.81070E+003
   6.8190   4.46479E+003    3.75985E+003
   6.8210   4.41849E+003    3.83161E+003
   6.8240   4.42073E+003    3.89780E+003
   6.8260   4.52444E+003    3.82454E+003
   6.8300   4.46066E+003    3.81800E+003
   6.8320   4.42160E+003    3.78720E+003
   6.8350   4.42259E+003    3.84495E+003
   6.8390   4.36894E+003    3.73525E+003
   6.8410   4.44828E+003    3.77195E+003
   6.8440   4.44866E+003    3.87285E+003
   6.8480   4.49739E+003    3.80042E+003
   6.8500   4.49825E+003    3.82237E+003
   6.8530   4.48989E+003    3.78951E+003
   6.8550   4.52385E+003    3.83262E+003
   6.8590   4.53872E+003    3.73480E+003
   6.8630   4.46799E+003    3.89659E+003
   6.8650   4.44086E+003    3.67361E+003
   6.8690   4.41670E+003    3.71202E+003
   6.8710   4.41717E+003    3.74273E+003
   6.8750   4.42633E+003    3.77711E+003
   6.8780   4.32964E+003    3.76261E+003
   6.8810   4.35777E+003    3.75709E+003
   6.8840   4.36638E+003    3.77576E+003
   6.8860   4.38801E+003    3.80106E+003
   6.8890   4.39647E+003    3.72136E+003
   6.8930   4.45073E+003    3.79741E+003
   6.8960   4.36135E+003    3.78785E+003
   6.9000   4.33610E+003    3.77419E+003
   6.9020   4.51134E+003    3.80765E+003
   6.9040   4.41585E+003    3.80728E+003
   6.9080   4.39938E+003    3.77566E+003
   6.9130   4.41695E+003    3.84421E+003
   6.9140   4.43623E+003    3.76078E+003
   6.9170   4.44021E+003    3.72749E+003
   6.9200   4.40617E+003    3.81082E+003
   6.9240   4.37490E+003    3.71090E+003
   6.9270   4.40228E+003    3.70320E+003
   6.9300   4.41630E+003    3.77062E+003
   6.9330   4.34496E+003    3.62743E+003
   6.9360   4.30503E+003    3.73277E+003
   6.9400   4.24930E+003    3.67036E+003
   6.9430   4.27837E+003    3.55181E+003
   6.9450   4.29350E+003    3.61765E+003
   6.9490   4.27494E+003    3.60296E+003
   6.9520   4.33671E+003    3.60419E+003
   6.9550   4.30100E+003    3.57202E+003
   6.9570   4.26621E+003    3.69686E+003
   6.9600   4.31649E+003    3.60265E+003
   6.9630   4.21848E+003    3.64564E+003
   6.9670   4.20667E+003    3.63597E+003
   6.9710   4.14635E+003    3.65567E+003
   6.9730   4.24029E+003    3.56450E+003
   6.9780   4.33306E+003    3.62426E+003
   6.9800   4.25492E+003    3.67125E+003
   6.9830   4.31319E+003    3.56043E+003
   6.9850   4.21239E+003    3.62522E+003
   6.9880   4.29168E+003    3.60510E+003
   6.9920   4.17476E+003    3.62044E+003
   6.9960   4.15274E+003    3.58205E+003
   6.9990   4.21696E+003    3.54457E+003
   7.0020   4.29011E+003    3.52907E+003
   7.0050   4.24182E+003    3.59810E+003
   7.0080   4.23520E+003    3.58589E+003
   7.0120   4.29082E+003    3.60797E+003
   7.0140   4.20008E+003    3.61419E+003
   7.0170   4.18946E+003    3.63469E+003
   7.0210   4.17896E+003    3.59049E+003
   7.0240   4.16794E+003    3.54704E+003
   7.0280   4.18102E+003    3.55895E+003
   7.0310   4.16629E+003    3.53823E+003
   7.0340   4.15267E+003    3.58110E+003
   7.0370   4.14615E+003    3.56857E+003
   7.0390   4.10937E+003    3.62685E+003
   7.0430   4.11030E+003    3.60615E+003
   7.0440   3.97274E+003    3.54368E+003
   7.0470   3.90830E+003    3.57671E+003
   7.0520   3.92921E+003    3.59805E+003
   7.0560   4.14740E+003    3.61634E+003
   7.0580   4.12323E+003    3.62017E+003
   7.0620   4.16336E+003    3.60052E+003
   7.0650   4.11608E+003    3.51822E+003
   7.0690   4.24374E+003    3.53072E+003
   7.0720   4.14944E+003    3.62914E+003
   7.0750   4.19569E+003    3.50670E+003
   7.0770   4.08853E+003    3.53395E+003
   7.0810   4.17339E+003    3.50969E+003
   7.0840   4.13913E+003    3.58322E+003
   7.0880   4.10388E+003    3.52151E+003
   7.0910   4.18324E+003    3.50062E+003
   7.0930   4.17027E+003    3.56842E+003
   7.0970   4.15985E+003    3.56974E+003
   7.1000   4.08890E+003    3.50787E+003
   7.1020   4.09173E+003    3.58595E+003
   7.1040   4.22729E+003    3.56464E+003
   7.1080   4.08871E+003    3.56235E+003
   7.1130   4.07849E+003    3.54107E+003
   7.1150   4.03702E+003    3.42261E+003
   7.1180   4.09142E+003    3.48141E+003
   7.1220   4.09552E+003    3.62845E+003
   7.1250   4.03886E+003    3.46927E+003
   7.1270   4.14402E+003    3.48719E+003
   7.1310   4.05266E+003    3.42686E+003
   7.1340   4.02859E+003    3.50694E+003
   7.1360   4.02683E+003    3.49822E+003
   7.1390   3.99113E+003    3.57550E+003
   7.1430   4.08348E+003    3.52034E+003
   7.1480   4.12547E+003    3.51447E+003
   7.1490   4.10866E+003    3.48382E+003
   7.1520   4.12874E+003    3.46138E+003
