# Supplementary material for: Trigger factor both holds and folds its client proteins
Source: Nat Commun. 2022 Jul 15;13:4126. doi: 10.1038/s41467-022-31767-6 (PMC9287376; doi:10.1038/s41467-022-31767-6)
Supplement: Supplementary file 6 — Source Data [file 41467_2022_31767_MOESM6_ESM.zip › SourceDataFile/Fig1a-b/00004.RI3]

Sample
I 3 04.1 40000 0000786 1.2610E10 281 1 
   5.8000   1.57500E+002    1.89130E+002
   5.8020   2.05810E+002    1.98010E+002
   5.8050   2.25730E+002    2.16380E+002
   5.8060   2.33740E+002    2.43000E+002
   5.8070   2.37200E+002    2.41460E+002
   5.8080   2.76960E+002    2.59880E+002
   5.8090   3.07350E+002    3.14510E+002
   5.8100   3.43270E+002    3.39360E+002
   5.8120   3.57410E+002    3.74700E+002
   5.8130   4.16060E+002    4.58240E+002
   5.8150   4.85200E+002    5.37770E+002
   5.8170   5.75320E+002    6.84460E+002
   5.8180   6.60140E+002    7.09440E+002
   5.8190   7.19490E+002    7.63570E+002
   5.8210   7.99300E+002    8.50720E+002
   5.8230   1.01380E+003    1.04910E+003
   5.8240   1.11623E+003    1.31303E+003
   5.8270   1.43205E+003    1.49488E+003
   5.8280   1.66889E+003    1.71906E+003
   5.8300   1.85034E+003    1.84098E+003
   5.8330   2.27061E+003    2.60783E+003
   5.8360   2.84641E+003    3.00853E+003
   5.8370   3.13777E+003    3.19868E+003
   5.8390   3.38363E+003    3.65612E+003
   5.8420   3.72730E+003    3.92256E+003
   5.8440   4.12417E+003    4.22948E+003
   5.8460   4.45337E+003    4.57601E+003
   5.8490   4.87436E+003    4.89109E+003
   5.8510   4.87393E+003    5.20213E+003
   5.8530   5.24635E+003    5.32921E+003
   5.8550   5.39094E+003    5.29609E+003
   5.8570   5.34506E+003    5.28202E+003
   5.8580   5.39063E+003    5.40439E+003
   5.8600   5.46055E+003    5.42058E+003
   5.8620   5.49061E+003    5.52397E+003
   5.8650   5.56324E+003    5.56213E+003
   5.8670   5.61265E+003    5.55166E+003
   5.8690   5.62638E+003    5.41696E+003
   5.8710   5.50493E+003    5.53373E+003
   5.8720   5.53228E+003    5.52128E+003
   5.8740   5.53800E+003    5.59514E+003
   5.8760   5.60606E+003    5.51034E+003
   5.8780   5.64744E+003    5.61971E+003
   5.8800   5.55037E+003    5.54057E+003
   5.8830   5.59060E+003    5.55029E+003
   5.8850   5.48850E+003    5.46596E+003
   5.8870   5.48224E+003    5.54969E+003
   5.8880   5.55693E+003    5.47641E+003
   5.8910   5.49473E+003    5.62461E+003
   5.8940   5.66128E+003    5.55942E+003
   5.8960   5.74206E+003    5.63600E+003
   5.8990   5.81434E+003    5.72156E+003
   5.9010   5.82521E+003    5.77218E+003
   5.9020   5.72034E+003    5.69997E+003
   5.9040   5.79968E+003    5.62138E+003
   5.9070   5.68391E+003    5.59826E+003
   5.9090   5.68844E+003    5.56468E+003
   5.9100   5.66972E+003    5.76563E+003
   5.9120   5.71439E+003    5.78608E+003
   5.9150   5.82051E+003    5.80244E+003
   5.9180   5.74565E+003    5.79263E+003
   5.9200   5.91094E+003    5.80275E+003
   5.9220   5.88053E+003    5.89974E+003
   5.9240   6.08925E+003    5.97883E+003
   5.9250   6.09148E+003    5.98682E+003
   5.9270   5.99092E+003    6.05337E+003
   5.9290   6.08432E+003    6.08761E+003
   5.9330   6.21588E+003    6.25171E+003
   5.9350   6.50773E+003    6.56277E+003
   5.9360   6.37625E+003    6.78234E+003
   5.9380   6.48615E+003    7.56994E+003
   5.9410   6.42010E+003    1.08189E+004
   5.9450   6.51155E+003    1.02504E+004
   5.9470   6.68357E+003    1.04859E+004
   5.9490   7.00353E+003    6.82111E+003
   5.9500   8.15613E+003    1.52710E+002
   5.9570   1.08880E+004    2.15570E+002
   5.9600   7.74897E+003    1.66826E+003
   5.9630   1.66840E+002    4.82712E+003
   5.9670   2.18090E+002    4.68047E+003
   5.9690   3.71110E+002    3.76210E+003
   5.9720   1.13315E+003    3.70929E+003
   5.9740   3.34175E+003    3.57641E+003
   5.9750   7.06539E+003    3.43330E+003
   5.9760   6.47404E+003    3.30861E+003
   5.9790   6.04406E+003    3.17847E+003
   5.9810   5.80399E+003    3.02996E+003
   5.9860   5.64890E+003    2.89643E+003
   5.9880   5.63886E+003    2.80743E+003
   5.9900   5.66684E+003    2.69568E+003
   5.9920   5.52996E+003    2.58475E+003
   5.9950   5.64148E+003    2.50412E+003
   5.9970   5.44522E+003    2.45534E+003
   6.0010   5.38427E+003    2.39763E+003
   6.0030   5.26791E+003    2.34865E+003
   6.0060   5.20879E+003    2.27275E+003
   6.0080   5.19356E+003    2.27055E+003
   6.0090   5.29142E+003    2.19488E+003
   6.0110   5.09794E+003    2.19000E+003
   6.0150   5.01685E+003    2.12560E+003
   6.0170   4.97772E+003    2.12525E+003
   6.0210   4.93074E+003    2.06221E+003
   6.0220   5.00649E+003    2.03001E+003
   6.0240   4.76604E+003    2.04967E+003
   6.0250   4.81577E+003    2.02492E+003
   6.0290   4.69636E+003    1.97178E+003
   6.0310   4.68089E+003    2.02262E+003
   6.0340   4.77251E+003    2.01100E+003
   6.0360   4.75832E+003    1.99945E+003
   6.0380   4.65186E+003    1.99829E+003
   6.0400   4.66642E+003    1.97072E+003
   6.0450   4.61975E+003    1.97739E+003
   6.0480   4.57043E+003    1.95184E+003
   6.0500   4.73413E+003    1.99389E+003
   6.0520   4.50425E+003    1.95938E+003
   6.0540   4.51924E+003    1.97045E+003
   6.0560   4.52884E+003    1.97905E+003
   6.0590   4.52218E+003    1.97710E+003
   6.0610   4.45413E+003    1.97453E+003
   6.0640   4.47548E+003    1.98024E+003
   6.0660   4.48894E+003    1.96228E+003
   6.0680   4.44429E+003    1.98329E+003
   6.0710   4.48055E+003    2.01907E+003
   6.0740   4.51211E+003    1.99946E+003
   6.0770   4.52092E+003    2.01470E+003
   6.0800   4.33990E+003    1.96908E+003
   6.0820   4.43026E+003    1.95928E+003
   6.0870   4.46989E+003    1.96899E+003
   6.0890   4.48302E+003    1.82761E+003
   6.0920   4.55346E+003    1.76804E+003
   6.0930   4.46648E+003    1.79649E+003
   6.0960   4.36407E+003    1.85974E+003
   6.0990   4.56648E+003    1.81305E+003
   6.1020   4.48043E+003    1.81468E+003
   6.1040   4.46180E+003    1.75301E+003
   6.1050   4.50691E+003    1.81102E+003
   6.1090   4.53581E+003    1.87040E+003
   6.1110   4.42972E+003    1.78989E+003
   6.1150   4.45355E+003    1.82319E+003
   6.1160   4.34864E+003    1.87534E+003
   6.1190   4.37337E+003    1.92350E+003
   6.1220   4.39982E+003    1.90618E+003
   6.1240   4.32238E+003    1.91145E+003
   6.1290   4.52622E+003    1.63718E+003
   6.1310   4.52130E+003    1.61495E+003
   6.1350   4.51182E+003    1.59862E+003
   6.1380   4.47303E+003    1.60302E+003
   6.1400   4.57877E+003    1.70193E+003
   6.1410   4.44663E+003    1.93222E+003
   6.1450   4.38980E+003    1.96545E+003
   6.1490   4.44377E+003    1.87240E+003
   6.1520   4.45101E+003    1.98571E+003
   6.1540   4.40450E+003    1.93982E+003
   6.1560   4.43224E+003    1.93938E+003
   6.1600   4.50277E+003    1.95813E+003
   6.1630   4.41972E+003    1.87837E+003
   6.1650   4.45183E+003    1.90864E+003
   6.1680   4.45899E+003    1.85087E+003
   6.1700   4.47225E+003    1.89643E+003
   6.1720   4.47256E+003    1.88813E+003
   6.1740   4.50031E+003    1.92457E+003
   6.1770   4.50629E+003    1.92874E+003
   6.1810   4.45492E+003    1.95183E+003
   6.1840   4.49043E+003    1.91376E+003
   6.1860   4.53302E+003    1.94461E+003
   6.1880   4.43738E+003    1.90823E+003
   6.1910   4.52671E+003    1.94522E+003
   6.1930   4.49404E+003    1.95221E+003
   6.1960   4.47884E+003    1.99010E+003
   6.1990   4.62253E+003    1.98794E+003
   6.2010   4.43948E+003    1.99741E+003
   6.2050   4.55105E+003    1.91034E+003
   6.2070   4.57801E+003    1.98680E+003
   6.2090   4.54561E+003    1.94689E+003
   6.2120   4.50392E+003    1.87209E+003
   6.2140   4.47984E+003    1.86225E+003
   6.2170   4.49640E+003    1.85881E+003
   6.2200   4.48334E+003    1.92020E+003
   6.2210   4.44927E+003    1.94313E+003
   6.2230   4.48436E+003    2.00877E+003
   6.2250   4.49057E+003    1.96804E+003
   6.2300   4.47937E+003    1.92765E+003
   6.2320   4.50694E+003    1.89618E+003
   6.2360   4.50157E+003    1.92416E+003
   6.2390   4.50130E+003    1.91569E+003
   6.2400   4.58853E+003    1.81297E+003
   6.2420   4.53639E+003    1.79635E+003
   6.2440   4.50898E+003    1.89793E+003
   6.2480   4.46880E+003    1.87430E+003
   6.2530   4.46397E+003    1.82294E+003
   6.2550   4.37779E+003    1.82703E+003
   6.2570   4.37113E+003    1.89052E+003
   6.2630   4.40797E+003    1.90151E+003
   6.2640   4.50149E+003    1.82837E+003
   6.2670   4.44919E+003    1.87132E+003
   6.2680   4.54267E+003    1.92955E+003
   6.2710   4.51310E+003    1.88573E+003
   6.2730   4.56688E+003    1.90943E+003
   6.2780   4.61309E+003    1.83722E+003
   6.2810   4.54959E+003    1.82538E+003
   6.2830   4.57461E+003    1.82444E+003
   6.2860   4.56217E+003    1.80830E+003
   6.2900   4.52017E+003    1.93400E+003
   6.2920   4.59329E+003    1.99389E+003
   6.2940   4.49575E+003    1.92535E+003
   6.2970   4.59428E+003    1.93701E+003
   6.2990   4.55118E+003    1.92817E+003
   6.3030   4.47174E+003    1.85223E+003
   6.3060   4.43469E+003    1.87339E+003
   6.3080   4.53235E+003    1.89531E+003
   6.3100   4.60583E+003    1.89496E+003
   6.3120   4.58428E+003    1.87892E+003
   6.3150   4.57456E+003    1.98352E+003
   6.3170   4.56136E+003    1.91371E+003
   6.3200   4.54744E+003    1.92214E+003
   6.3220   4.48311E+003    1.94096E+003
   6.3240   4.52208E+003    1.92401E+003
   6.3260   4.53922E+003    1.89971E+003
   6.3290   4.59295E+003    1.96305E+003
   6.3330   4.53940E+003    1.87258E+003
   6.3350   4.47710E+003    1.88456E+003
   6.3400   4.48275E+003    1.91363E+003
   6.3450   4.61384E+003    1.86695E+003
   6.3470   4.50087E+003    1.86018E+003
   6.3490   4.32743E+003    1.91727E+003
   6.3530   4.43808E+003    1.97517E+003
   6.3540   4.36815E+003    1.93063E+003
   6.3560   4.39185E+003    1.87092E+003
   6.3590   4.30210E+003    1.86856E+003
   6.3620   4.37029E+003    1.90220E+003
   6.3650   4.43160E+003    1.84330E+003
   6.3680   4.52495E+003    1.89126E+003
   6.3690   4.52430E+003    1.94561E+003
   6.3730   4.54684E+003    1.95748E+003
   6.3760   4.61126E+003    1.86326E+003
   6.3780   4.45482E+003    1.88557E+003
   6.3810   4.48921E+003    1.86565E+003
   6.3830   4.48016E+003    1.88462E+003
   6.3870   4.34729E+003    1.92301E+003
   6.3890   4.53910E+003    1.87806E+003
   6.3930   4.46937E+003    1.92169E+003
   6.3950   4.45836E+003    1.92301E+003
   6.3980   4.42381E+003    1.89281E+003
   6.4000   4.49842E+003    1.92200E+003
   6.4020   4.38381E+003    1.93645E+003
   6.4060   4.42139E+003    1.91084E+003
   6.4090   4.37390E+003    1.82001E+003
   6.4120   4.35418E+003    1.88227E+003
   6.4130   4.31829E+003    1.87181E+003
   6.4150   4.43676E+003    1.82306E+003
   6.4180   4.40216E+003    1.87914E+003
   6.4200   4.42810E+003    1.82708E+003
   6.4220   4.31449E+003    1.81375E+003
   6.4250   4.41363E+003    1.86515E+003
   6.4270   4.49696E+003    1.90060E+003
   6.4300   4.45289E+003    1.86815E+003
   6.4330   4.43958E+003    1.95509E+003
   6.4370   4.50551E+003    1.93806E+003
   6.4390   4.50148E+003    1.92398E+003
   6.4410   4.55893E+003    1.95565E+003
   6.4440   4.59791E+003    1.94634E+003
   6.4480   4.56916E+003    1.95738E+003
   6.4520   4.61268E+003    1.95970E+003
   6.4540   4.60362E+003    2.02549E+003
   6.4560   4.58202E+003    1.97701E+003
   6.4570   4.61444E+003    1.94880E+003
   6.4610   4.59105E+003    1.97075E+003
   6.4630   4.66068E+003    1.91221E+003
   6.4670   4.68992E+003    1.96705E+003
   6.4680   4.68199E+003    2.01410E+003
   6.4710   4.72373E+003    1.99744E+003
   6.4720   4.68262E+003    2.00924E+003
   6.4750   4.68072E+003    2.00977E+003
   6.4780   4.67644E+003    2.04169E+003
   6.4830   4.65375E+003    2.01780E+003
   6.4850   4.65441E+003    2.02885E+003
   6.4880   4.61029E+003    2.00223E+003
   6.4910   4.61186E+003    2.03001E+003
   6.4930   4.63005E+003    2.00653E+003
   6.4960   4.62401E+003    2.04053E+003
   6.5000   4.67009E+003    2.05065E+003
   6.5030   4.62008E+003    2.03483E+003
   6.5050   4.68648E+003    2.03811E+003
   6.5080   4.79364E+003    2.07148E+003
   6.5100   4.76133E+003    2.09567E+003
   6.5140   4.71027E+003    2.07756E+003
   6.5150   4.73973E+003    2.08035E+003
   6.5190   4.79393E+003    2.00779E+003
   6.5210   4.75657E+003    2.02901E+003
   6.5230   4.77902E+003    2.01971E+003
   6.5250   4.77424E+003    1.96450E+003
   6.5280   4.80542E+003    1.87757E+003
   6.5300   4.67886E+003    1.95377E+003
   6.5330   4.67585E+003    2.01076E+003
   6.5360   4.67000E+003    2.03839E+003
   6.5390   4.74858E+003    2.00781E+003
   6.5410   4.72886E+003    1.96814E+003
   6.5440   4.68463E+003    2.03340E+003
   6.5470   4.69831E+003    2.03424E+003
   6.5500   4.63485E+003    2.06659E+003
   6.5530   4.69178E+003    1.99982E+003
   6.5550   4.74937E+003    2.01494E+003
   6.5570   4.71870E+003    2.05901E+003
   6.5600   4.69103E+003    2.03951E+003
   6.5640   4.66808E+003    2.01023E+003
   6.5670   4.67615E+003    2.03601E+003
   6.5700   4.68834E+003    2.05888E+003
   6.5710   4.78436E+003    1.99604E+003
   6.5730   4.67435E+003    2.01156E+003
   6.5760   4.67818E+003    1.99845E+003
   6.5790   4.67604E+003    1.90770E+003
   6.5820   4.56758E+003    1.99065E+003
   6.5850   4.64252E+003    1.93771E+003
   6.5880   4.63200E+003    2.00958E+003
   6.5920   4.63952E+003    1.99193E+003
   6.5950   4.62940E+003    2.02179E+003
   6.5980   4.65443E+003    2.00717E+003
   6.6010   4.75703E+003    2.01374E+003
   6.6040   4.61071E+003    2.02266E+003
   6.6070   4.68220E+003    2.06132E+003
   6.6100   4.67573E+003    2.01047E+003
   6.6130   4.63309E+003    2.00708E+003
   6.6150   4.64579E+003    2.01288E+003
   6.6160   4.63038E+003    1.96480E+003
   6.6190   4.60040E+003    2.02062E+003
   6.6220   4.61287E+003    1.95295E+003
   6.6240   4.58647E+003    2.00424E+003
   6.6260   4.66571E+003    2.00722E+003
   6.6290   4.61668E+003    1.97782E+003
   6.6330   4.63762E+003    1.96213E+003
   6.6360   4.62277E+003    2.03792E+003
   6.6400   4.59760E+003    1.99757E+003
   6.6430   4.56720E+003    1.99215E+003
   6.6440   4.61878E+003    2.05610E+003
   6.6470   4.62125E+003    1.95845E+003
   6.6510   4.59190E+003    2.00816E+003
   6.6530   4.56417E+003    1.94638E+003
   6.6560   4.63186E+003    1.97594E+003
   6.6580   4.55894E+003    1.96726E+003
   6.6620   4.47922E+003    1.97435E+003
   6.6640   4.50623E+003    1.92071E+003
   6.6670   4.58265E+003    1.98605E+003
   6.6690   4.50593E+003    2.01120E+003
   6.6710   4.54795E+003    1.98558E+003
   6.6740   4.55961E+003    1.93539E+003
   6.6780   4.50393E+003    1.93106E+003
   6.6810   4.52883E+003    1.96062E+003
   6.6830   4.47576E+003    1.94901E+003
   6.6850   4.42246E+003    1.95209E+003
   6.6870   4.43221E+003    1.93394E+003
   6.6920   4.51658E+003    1.94883E+003
   6.6940   4.47381E+003    1.92416E+003
   6.6970   4.43651E+003    1.96333E+003
   6.6990   4.49059E+003    1.89195E+003
   6.7010   4.52346E+003    1.95816E+003
   6.7040   4.44687E+003    1.91384E+003
   6.7080   4.39701E+003    1.88595E+003
   6.7130   4.39248E+003    1.88038E+003
   6.7140   4.35156E+003    1.85157E+003
   6.7170   4.40908E+003    1.90299E+003
   6.7190   4.40377E+003    1.92819E+003
   6.7220   4.40540E+003    1.88729E+003
   6.7240   4.37866E+003    1.89955E+003
   6.7280   4.41189E+003    1.91360E+003
   6.7310   4.40829E+003    1.94702E+003
   6.7330   4.45853E+003    1.92020E+003
   6.7360   4.46946E+003    1.91446E+003
   6.7400   4.44537E+003    1.99940E+003
   6.7430   4.38518E+003    1.89920E+003
   6.7450   4.25645E+003    1.92705E+003
   6.7480   4.30950E+003    1.87036E+003
   6.7520   4.27165E+003    1.87732E+003
   6.7540   4.16791E+003    1.85036E+003
   6.7560   4.35480E+003    1.85573E+003
   6.7590   4.33276E+003    1.82366E+003
   6.7630   4.33765E+003    1.85794E+003
   6.7660   4.25918E+003    1.81816E+003
   6.7680   4.31464E+003    1.82380E+003
   6.7700   4.39824E+003    1.84062E+003
   6.7720   4.24521E+003    1.76030E+003
   6.7770   4.30232E+003    1.84362E+003
   6.7810   4.25396E+003    1.76459E+003
   6.7840   4.24374E+003    1.84897E+003
   6.7860   4.36799E+003    1.84697E+003
   6.7900   4.27165E+003    1.79274E+003
   6.7930   4.26699E+003    1.81214E+003
   6.7950   4.24045E+003    1.91701E+003
   6.7970   4.24282E+003    1.84090E+003
   6.8010   4.36868E+003    1.83895E+003
   6.8040   4.21100E+003    1.83217E+003
   6.8070   4.27428E+003    1.84390E+003
   6.8110   4.29347E+003    1.90021E+003
   6.8140   4.23513E+003    1.84709E+003
   6.8160   4.33159E+003    1.84612E+003
   6.8180   4.32879E+003    1.82126E+003
   6.8210   4.30149E+003    1.84427E+003
   6.8250   4.31084E+003    1.86810E+003
   6.8280   4.35803E+003    1.85293E+003
   6.8300   4.26375E+003    1.86926E+003
   6.8320   4.26181E+003    1.83876E+003
   6.8350   4.29837E+003    1.88035E+003
   6.8390   4.29798E+003    1.81966E+003
   6.8410   4.24084E+003    1.87428E+003
   6.8440   4.36829E+003    1.87339E+003
   6.8480   4.42909E+003    1.89324E+003
   6.8510   4.37107E+003    1.84005E+003
   6.8530   4.39245E+003    1.85230E+003
   6.8570   4.28397E+003    1.88048E+003
   6.8580   4.37157E+003    1.82199E+003
   6.8620   4.29880E+003    1.86993E+003
   6.8640   4.28480E+003    1.85438E+003
   6.8670   4.21552E+003    1.82783E+003
   6.8700   4.32103E+003    1.77392E+003
   6.8730   4.27941E+003    1.79435E+003
   6.8760   4.28217E+003    1.79676E+003
   6.8790   4.34429E+003    1.84595E+003
   6.8840   4.25193E+003    1.81036E+003
   6.8870   4.26301E+003    1.82571E+003
   6.8890   4.20981E+003    1.80936E+003
   6.8930   4.24658E+003    1.80368E+003
   6.8950   4.27033E+003    1.79137E+003
   6.8990   4.33448E+003    1.89657E+003
   6.9020   4.31537E+003    1.89252E+003
   6.9050   4.38856E+003    1.84928E+003
   6.9070   4.32030E+003    1.84478E+003
   6.9100   4.28923E+003    1.82086E+003
   6.9130   4.27033E+003    1.88543E+003
   6.9150   4.35702E+003    1.79522E+003
   6.9180   4.25719E+003    1.82854E+003
   6.9210   4.23364E+003    1.78269E+003
   6.9240   4.28754E+003    1.82557E+003
   6.9270   4.20413E+003    1.83724E+003
   6.9310   4.19473E+003    1.78515E+003
   6.9340   4.16906E+003    1.86103E+003
   6.9380   4.19775E+003    1.78057E+003
   6.9410   4.16319E+003    1.77535E+003
   6.9450   4.17881E+003    1.78744E+003
   6.9470   4.15078E+003    1.73504E+003
   6.9490   4.17837E+003    1.79478E+003
   6.9520   4.15702E+003    1.76454E+003
   6.9550   4.20669E+003    1.81600E+003
   6.9570   4.21180E+003    1.77472E+003
   6.9600   4.10830E+003    1.75393E+003
   6.9620   4.20107E+003    1.72636E+003
   6.9660   4.12174E+003    1.78804E+003
   6.9690   4.16846E+003    1.82596E+003
   6.9700   4.10748E+003    1.81119E+003
   6.9750   4.10126E+003    1.78670E+003
   6.9780   4.16024E+003    1.76999E+003
   6.9810   4.16332E+003    1.79213E+003
   6.9850   4.19367E+003    1.79430E+003
   6.9870   4.19057E+003    1.80505E+003
   6.9910   4.26094E+003    1.78617E+003
   6.9940   4.20742E+003    1.73118E+003
   6.9980   4.16041E+003    1.79139E+003
   7.0010   4.12879E+003    1.79697E+003
   7.0030   4.18896E+003    1.77647E+003
   7.0060   4.08384E+003    1.75845E+003
   7.0100   4.10851E+003    1.72475E+003
   7.0120   4.07026E+003    1.73324E+003
   7.0150   4.12787E+003    1.76012E+003
   7.0170   4.10375E+003    1.72520E+003
   7.0210   4.09314E+003    1.77966E+003
   7.0240   4.08906E+003    1.72631E+003
   7.0280   3.96478E+003    1.75245E+003
   7.0300   3.92873E+003    1.74433E+003
   7.0340   3.95726E+003    1.79403E+003
   7.0370   4.01764E+003    1.78266E+003
   7.0390   3.98613E+003    1.71675E+003
   7.0440   4.09797E+003    1.77674E+003
   7.0470   4.09398E+003    1.72041E+003
   7.0490   4.06093E+003    1.72645E+003
   7.0530   4.05007E+003    1.73925E+003
   7.0560   4.09113E+003    1.73256E+003
   7.0600   4.10774E+003    1.73800E+003
   7.0620   4.06584E+003    1.74787E+003
   7.0660   3.91897E+003    1.72289E+003
   7.0670   3.96092E+003    1.72661E+003
   7.0700   4.08520E+003    1.78377E+003
   7.0720   4.04249E+003    1.79325E+003
   7.0760   3.97894E+003    1.71212E+003
   7.0790   4.04865E+003    1.70659E+003
   7.0820   4.04665E+003    1.72412E+003
   7.0860   3.96189E+003    1.66842E+003
   7.0880   4.07650E+003    1.72397E+003
   7.0910   4.06490E+003    1.75252E+003
   7.0950   3.97738E+003    1.75724E+003
   7.0990   3.90112E+003    1.77436E+003
   7.1010   4.02713E+003    1.73260E+003
   7.1040   3.98572E+003    1.72060E+003
   7.1070   4.06922E+003    1.74513E+003
   7.1100   4.00335E+003    1.73601E+003
   7.1130   4.03578E+003    1.73144E+003
   7.1160   3.98720E+003    1.71506E+003
   7.1190   3.95247E+003    1.69076E+003
   7.1240   4.00563E+003    1.67937E+003
   7.1250   3.93622E+003    1.71643E+003
   7.1300   3.94951E+003    1.69562E+003
   7.1330   4.01578E+003    1.71567E+003
   7.1360   3.99097E+003    1.69815E+003
   7.1380   3.93176E+003    1.70834E+003
   7.1420   3.97894E+003    1.72354E+003
   7.1450   3.97589E+003    1.69992E+003
   7.1490   3.95903E+003    1.74188E+003
   7.1520   3.98897E+003    1.68918E+003
