# Supplementary material for: Trigger factor both holds and folds its client proteins
Source: Nat Commun. 2022 Jul 15;13:4126. doi: 10.1038/s41467-022-31767-6 (PMC9287376; doi:10.1038/s41467-022-31767-6)
Supplement: Supplementary file 6 — Source Data [file 41467_2022_31767_MOESM6_ESM.zip › SourceDataFile/Fig1a-b/00005.RI1]

Sample
I 1 04.0 40000 0000851 1.3760E10 280 1 
   5.8000   8.43400E+001    1.68800E+002
   5.8050   1.92900E+002    1.88950E+002
   5.8070   2.52490E+002    2.41030E+002
   5.8080   2.49380E+002    2.73910E+002
   5.8100   2.87340E+002    3.14260E+002
   5.8120   3.56790E+002    3.80720E+002
   5.8140   3.85210E+002    3.86400E+002
   5.8160   4.59050E+002    5.17690E+002
   5.8180   5.36890E+002    6.03410E+002
   5.8210   6.78070E+002    8.57130E+002
   5.8230   9.67850E+002    1.04598E+003
   5.8260   1.22349E+003    1.24881E+003
   5.8270   1.40635E+003    1.59416E+003
   5.8290   1.48618E+003    1.65196E+003
   5.8310   1.76230E+003    1.95642E+003
   5.8320   2.00952E+003    2.22286E+003
   5.8350   2.25768E+003    2.53077E+003
   5.8380   2.78020E+003    2.94677E+003
   5.8400   3.11878E+003    3.65739E+003
   5.8440   3.44428E+003    4.15780E+003
   5.8450   4.04152E+003    4.33694E+003
   5.8460   4.41260E+003    4.85304E+003
   5.8480   4.77389E+003    5.10073E+003
   5.8510   4.95846E+003    5.19095E+003
   5.8530   5.08351E+003    5.39044E+003
   5.8550   5.32001E+003    5.51138E+003
   5.8570   5.29821E+003    5.61804E+003
   5.8580   5.49636E+003    5.60328E+003
   5.8600   5.52098E+003    5.61276E+003
   5.8620   5.62443E+003    5.74354E+003
   5.8640   5.56806E+003    5.71253E+003
   5.8670   5.46934E+003    5.75603E+003
   5.8690   5.54748E+003    5.84668E+003
   5.8700   5.44497E+003    5.86374E+003
   5.8720   5.58810E+003    5.65379E+003
   5.8740   5.62954E+003    5.72079E+003
   5.8760   5.54882E+003    5.70514E+003
   5.8780   5.49332E+003    5.67821E+003
   5.8820   5.59730E+003    5.64059E+003
   5.8840   5.41902E+003    5.65450E+003
   5.8870   5.52336E+003    5.72041E+003
   5.8900   5.54624E+003    5.76847E+003
   5.8910   5.70012E+003    5.71467E+003
   5.8920   5.61601E+003    5.52896E+003
   5.8950   5.58303E+003    5.55170E+003
   5.8970   5.57835E+003    5.56648E+003
   5.8990   5.72739E+003    5.72952E+003
   5.9010   5.68988E+003    5.74054E+003
   5.9040   5.67034E+003    5.81526E+003
   5.9060   5.65770E+003    5.75432E+003
   5.9090   5.63221E+003    5.81757E+003
   5.9100   5.56077E+003    5.69621E+003
   5.9130   5.70163E+003    5.76635E+003
   5.9160   5.85432E+003    5.80361E+003
   5.9180   5.75874E+003    5.76733E+003
   5.9200   5.88659E+003    5.97302E+003
   5.9220   5.89232E+003    5.94213E+003
   5.9250   5.97552E+003    6.00304E+003
   5.9270   6.02194E+003    6.10602E+003
   5.9300   5.95956E+003    6.10570E+003
   5.9330   6.07294E+003    5.93700E+003
   5.9350   6.14767E+003    5.98078E+003
   5.9360   6.09723E+003    6.13570E+003
   5.9390   6.29191E+003    6.30146E+003
   5.9420   6.28779E+003    6.23836E+003
   5.9440   6.34914E+003    6.29970E+003
   5.9470   6.15720E+003    6.29904E+003
   5.9480   6.13986E+003    6.25675E+003
   5.9510   6.24426E+003    6.26763E+003
   5.9540   6.17058E+003    6.32693E+003
   5.9550   6.05756E+003    6.27832E+003
   5.9560   6.22343E+003    6.34767E+003
   5.9580   6.31446E+003    6.29608E+003
   5.9610   6.21192E+003    6.19917E+003
   5.9630   6.34162E+003    6.40974E+003
   5.9670   6.37046E+003    6.39114E+003
   5.9700   6.29376E+003    6.40818E+003
   5.9720   6.43176E+003    6.45696E+003
   5.9740   6.33387E+003    6.29977E+003
   5.9770   6.07892E+003    6.35978E+003
   5.9790   6.06425E+003    6.36819E+003
   5.9810   5.98829E+003    6.35071E+003
   5.9840   6.24729E+003    6.34056E+003
   5.9880   6.33639E+003    6.39856E+003
   5.9900   6.30139E+003    6.56102E+003
   5.9940   6.37401E+003    7.18228E+003
   5.9970   6.32534E+003    1.07575E+004
   6.0000   6.12930E+003    1.06420E+004
   6.0020   6.28227E+003    1.07909E+004
   6.0030   6.32617E+003    1.04026E+004
   6.0060   6.03415E+003    1.78960E+002
   6.0130   1.11010E+004    2.86890E+002
   6.0150   1.07077E+004    1.02360E+003
   6.0180   1.07742E+004    5.17955E+003
   6.0220   2.49357E+003    5.42738E+003
   6.0270   1.39150E+002    5.25000E+003
   6.0280   1.86140E+002    5.31383E+003
   6.0300   2.93680E+002    5.15747E+003
   6.0330   9.41760E+002    5.11340E+003
   6.0350   4.00179E+003    5.01821E+003
   6.0380   6.58618E+003    5.01129E+003
   6.0400   5.53242E+003    4.92051E+003
   6.0440   5.39792E+003    4.81374E+003
   6.0470   5.24873E+003    4.77658E+003
   6.0490   5.28077E+003    4.66886E+003
   6.0520   5.14229E+003    4.65165E+003
   6.0550   5.16509E+003    4.55116E+003
   6.0580   5.12931E+003    4.51162E+003
   6.0590   5.06857E+003    4.46979E+003
   6.0610   4.92162E+003    4.37178E+003
   6.0640   5.06327E+003    4.42023E+003
   6.0680   4.93659E+003    4.26731E+003
   6.0690   5.00582E+003    4.37456E+003
   6.0720   4.99376E+003    4.14224E+003
   6.0750   4.93091E+003    4.19862E+003
   6.0770   4.81199E+003    4.15306E+003
   6.0790   4.88304E+003    4.20571E+003
   6.0820   4.87827E+003    4.09373E+003
   6.0840   4.79843E+003    4.03703E+003
   6.0870   4.79059E+003    4.07082E+003
   6.0890   4.80199E+003    3.96227E+003
   6.0910   4.73476E+003    4.05582E+003
   6.0940   4.78322E+003    4.00259E+003
   6.0970   4.66409E+003    4.00236E+003
   6.1010   4.71741E+003    4.00749E+003
   6.1030   4.65973E+003    4.00800E+003
   6.1050   4.78221E+003    3.95659E+003
   6.1080   4.74244E+003    3.93175E+003
   6.1100   4.68311E+003    3.96006E+003
   6.1120   4.67504E+003    3.92156E+003
   6.1160   4.65087E+003    3.96505E+003
   6.1200   4.63272E+003    4.02125E+003
   6.1220   4.64445E+003    3.99674E+003
   6.1240   4.65156E+003    4.00911E+003
   6.1270   4.63772E+003    4.01899E+003
   6.1290   4.73575E+003    4.05845E+003
   6.1310   4.69937E+003    3.95920E+003
   6.1340   4.76311E+003    4.03482E+003
   6.1370   4.74269E+003    3.98233E+003
   6.1390   4.77128E+003    4.04311E+003
   6.1410   4.76729E+003    3.90993E+003
   6.1450   4.64704E+003    3.95206E+003
   6.1470   4.65101E+003    3.98963E+003
   6.1490   4.74738E+003    4.00743E+003
   6.1520   4.72188E+003    3.96390E+003
   6.1540   4.70180E+003    3.99167E+003
   6.1560   4.67343E+003    4.03960E+003
   6.1590   4.69395E+003    3.95864E+003
   6.1610   4.77659E+003    3.97308E+003
   6.1650   4.68274E+003    4.03054E+003
   6.1680   4.68640E+003    3.95678E+003
   6.1700   4.69939E+003    3.98156E+003
   6.1720   4.72465E+003    4.02121E+003
   6.1760   4.75906E+003    4.04648E+003
   6.1780   4.72835E+003    3.98593E+003
   6.1800   4.70289E+003    4.11417E+003
   6.1840   4.73670E+003    3.97000E+003
   6.1870   4.76536E+003    3.97875E+003
   6.1900   4.70055E+003    3.95938E+003
   6.1920   4.75592E+003    4.03878E+003
   6.1960   4.73281E+003    3.96961E+003
   6.1980   4.74086E+003    4.02931E+003
   6.2010   4.79051E+003    4.09054E+003
   6.2020   4.74911E+003    4.12331E+003
   6.2050   4.84874E+003    4.08105E+003
   6.2070   4.88186E+003    4.08519E+003
   6.2100   4.78751E+003    4.09572E+003
   6.2140   4.80757E+003    4.08242E+003
   6.2170   4.78525E+003    4.10780E+003
   6.2210   4.82185E+003    4.08780E+003
   6.2230   4.72931E+003    4.06948E+003
   6.2250   4.79069E+003    4.03363E+003
   6.2280   4.79609E+003    4.02690E+003
   6.2310   4.83625E+003    4.04489E+003
   6.2340   4.84269E+003    4.12544E+003
   6.2370   4.76941E+003    4.09389E+003
   6.2390   4.77462E+003    4.04963E+003
   6.2420   4.82104E+003    4.09371E+003
   6.2440   4.79049E+003    4.07326E+003
   6.2460   4.77193E+003    4.08081E+003
   6.2480   4.81191E+003    4.09123E+003
   6.2510   4.78976E+003    3.97235E+003
   6.2550   4.84186E+003    4.06155E+003
   6.2560   4.85315E+003    4.04675E+003
   6.2580   4.79363E+003    4.00010E+003
   6.2620   4.75762E+003    4.01971E+003
   6.2640   4.71752E+003    4.01338E+003
   6.2680   4.83028E+003    4.05903E+003
   6.2720   4.91638E+003    4.00235E+003
   6.2730   4.73797E+003    4.12543E+003
   6.2760   4.82238E+003    4.18895E+003
   6.2780   4.79636E+003    4.11103E+003
   6.2810   4.88773E+003    4.08786E+003
   6.2840   4.90763E+003    4.08579E+003
   6.2870   4.81784E+003    4.08457E+003
   6.2900   4.87177E+003    4.08269E+003
   6.2920   4.86534E+003    4.15754E+003
   6.2950   4.87302E+003    4.16844E+003
   6.2970   4.87595E+003    4.03394E+003
   6.2990   4.85199E+003    4.15709E+003
   6.3020   4.77325E+003    3.93309E+003
   6.3040   4.61185E+003    3.98470E+003
   6.3070   4.82338E+003    4.04730E+003
   6.3090   4.83638E+003    4.09021E+003
   6.3110   4.83903E+003    4.08639E+003
   6.3150   4.84302E+003    4.12680E+003
   6.3190   4.70786E+003    4.09610E+003
   6.3220   4.68524E+003    4.10053E+003
   6.3240   4.77926E+003    4.15645E+003
   6.3280   4.75542E+003    3.97936E+003
   6.3300   4.75340E+003    4.09091E+003
   6.3330   4.74663E+003    4.04200E+003
   6.3350   4.71350E+003    4.04522E+003
   6.3380   4.72200E+003    4.10687E+003
   6.3400   4.67170E+003    4.01389E+003
   6.3440   4.72340E+003    4.11442E+003
   6.3470   4.73610E+003    4.03870E+003
   6.3510   4.62136E+003    4.11253E+003
   6.3540   4.65106E+003    4.09737E+003
   6.3560   4.66643E+003    4.01272E+003
   6.3580   4.65477E+003    4.07903E+003
   6.3600   4.77794E+003    4.03820E+003
   6.3630   4.82605E+003    4.00929E+003
   6.3650   4.91320E+003    4.02809E+003
   6.3690   4.68962E+003    4.07096E+003
   6.3730   4.66568E+003    4.05040E+003
   6.3750   4.79408E+003    4.10939E+003
   6.3780   4.83450E+003    4.09189E+003
   6.3810   4.77793E+003    4.04898E+003
   6.3840   4.77384E+003    4.12790E+003
   6.3870   4.83774E+003    4.09849E+003
   6.3900   4.74505E+003    4.01021E+003
   6.3920   4.77999E+003    4.12467E+003
   6.3950   4.65412E+003    3.92998E+003
   6.3980   4.74743E+003    3.99541E+003
   6.4000   4.73204E+003    4.05294E+003
   6.4020   4.67965E+003    4.06094E+003
   6.4060   4.67807E+003    3.98214E+003
   6.4080   4.55558E+003    3.94140E+003
   6.4110   4.61413E+003    4.00008E+003
   6.4140   4.62121E+003    3.90629E+003
   6.4160   4.52627E+003    3.92472E+003
   6.4190   4.56619E+003    3.97559E+003
   6.4210   4.57641E+003    4.03891E+003
   6.4240   4.68681E+003    3.98431E+003
   6.4290   4.61433E+003    4.01601E+003
   6.4310   4.70880E+003    3.97734E+003
   6.4340   4.72100E+003    4.06132E+003
   6.4360   4.78872E+003    4.11150E+003
   6.4380   4.73126E+003    4.11948E+003
   6.4410   4.77727E+003    4.12958E+003
   6.4430   4.75532E+003    4.14518E+003
   6.4460   4.83082E+003    4.18299E+003
   6.4480   4.81998E+003    4.22127E+003
   6.4520   4.83873E+003    4.16573E+003
   6.4540   4.78382E+003    4.21808E+003
   6.4560   4.86571E+003    4.08970E+003
   6.4590   4.90716E+003    4.17990E+003
   6.4610   4.92518E+003    4.15864E+003
   6.4640   4.83059E+003    4.17792E+003
   6.4680   4.94915E+003    4.16436E+003
   6.4700   4.96605E+003    4.20395E+003
   6.4730   4.94585E+003    4.15829E+003
   6.4770   4.91387E+003    4.18993E+003
   6.4790   5.02073E+003    4.21393E+003
   6.4820   4.95956E+003    4.25176E+003
   6.4840   4.88847E+003    4.18851E+003
   6.4880   4.90137E+003    4.16237E+003
   6.4900   4.87816E+003    4.30715E+003
   6.4940   4.84718E+003    4.12884E+003
   6.4970   4.89146E+003    4.25820E+003
   6.4990   4.90013E+003    4.25805E+003
   6.5020   4.86798E+003    4.29210E+003
   6.5050   4.93134E+003    4.22182E+003
   6.5070   4.95273E+003    4.27678E+003
   6.5100   4.89931E+003    4.24544E+003
   6.5120   4.95100E+003    4.25574E+003
   6.5150   4.96503E+003    4.25206E+003
   6.5180   5.05498E+003    4.26249E+003
   6.5210   5.02451E+003    4.32775E+003
   6.5240   5.01211E+003    4.30924E+003
   6.5260   4.79248E+003    4.25332E+003
   6.5310   5.01417E+003    4.24247E+003
   6.5330   4.91793E+003    4.17070E+003
   6.5350   4.91529E+003    4.19637E+003
   6.5390   4.96902E+003    4.19700E+003
   6.5410   4.88340E+003    4.13579E+003
   6.5450   4.90231E+003    4.19806E+003
   6.5460   4.89471E+003    4.18740E+003
   6.5480   4.94022E+003    4.23704E+003
   6.5510   4.94013E+003    4.28009E+003
   6.5530   4.90089E+003    4.21451E+003
   6.5570   4.89711E+003    4.14707E+003
   6.5600   4.92579E+003    4.17216E+003
   6.5620   4.90061E+003    4.23573E+003
   6.5640   4.96628E+003    4.32227E+003
   6.5660   4.95086E+003    4.06286E+003
   6.5690   4.96151E+003    4.10328E+003
   6.5720   4.98289E+003    4.16471E+003
   6.5750   4.91961E+003    4.25452E+003
   6.5780   4.91537E+003    4.18922E+003
   6.5800   4.88903E+003    4.16187E+003
   6.5850   4.85975E+003    4.14980E+003
   6.5880   4.99785E+003    4.28455E+003
   6.5910   4.77662E+003    4.22446E+003
   6.5930   4.92567E+003    4.15203E+003
   6.5960   4.93228E+003    4.15690E+003
   6.5980   4.92699E+003    4.24723E+003
   6.6010   4.84486E+003    4.11656E+003
   6.6030   4.86209E+003    4.17930E+003
   6.6050   4.77660E+003    4.15036E+003
   6.6080   4.80521E+003    4.20528E+003
   6.6110   4.75585E+003    4.16354E+003
   6.6150   4.87770E+003    4.18724E+003
   6.6180   4.87468E+003    4.21149E+003
   6.6220   4.95293E+003    4.21140E+003
   6.6240   4.97006E+003    4.15110E+003
   6.6270   4.85396E+003    4.12379E+003
   6.6300   4.86335E+003    4.17507E+003
   6.6320   4.80155E+003    4.12983E+003
   6.6350   4.92521E+003    4.06146E+003
   6.6380   4.75238E+003    4.13494E+003
   6.6400   4.96487E+003    4.16282E+003
   6.6420   4.85022E+003    4.12408E+003
   6.6450   4.79653E+003    4.05617E+003
   6.6480   4.65996E+003    4.13779E+003
   6.6520   4.84528E+003    4.07086E+003
   6.6550   4.80877E+003    4.16813E+003
   6.6580   4.82915E+003    4.06773E+003
   6.6610   4.76264E+003    4.09125E+003
   6.6630   4.78193E+003    4.20594E+003
   6.6650   4.81849E+003    4.19674E+003
   6.6680   4.80512E+003    3.98588E+003
   6.6720   4.75483E+003    4.04560E+003
   6.6740   4.75700E+003    4.09838E+003
   6.6780   4.73982E+003    4.01702E+003
   6.6810   4.78525E+003    4.03919E+003
   6.6830   4.86865E+003    4.08084E+003
   6.6850   4.75125E+003    4.03290E+003
   6.6880   4.74634E+003    3.99867E+003
   6.6910   4.77187E+003    4.00083E+003
   6.6930   4.73417E+003    4.05763E+003
   6.6970   4.72082E+003    4.09938E+003
   6.6990   4.72207E+003    4.01184E+003
   6.7010   4.80325E+003    3.98378E+003
   6.7030   4.80373E+003    3.97086E+003
   6.7050   4.74907E+003    4.01303E+003
   6.7080   4.64558E+003    4.03821E+003
   6.7120   4.68601E+003    3.97307E+003
   6.7150   4.57277E+003    3.97822E+003
   6.7180   4.51614E+003    3.88951E+003
   6.7210   4.60060E+003    3.83635E+003
   6.7220   4.61166E+003    3.88131E+003
   6.7260   4.60540E+003    3.95429E+003
   6.7300   4.63183E+003    3.89399E+003
   6.7340   4.62542E+003    3.97606E+003
   6.7360   4.73107E+003    3.98755E+003
   6.7370   4.61666E+003    3.95980E+003
   6.7400   4.57727E+003    4.03836E+003
   6.7430   4.64209E+003    3.79617E+003
   6.7460   4.61013E+003    3.68773E+003
   6.7470   4.53116E+003    3.89022E+003
   6.7490   4.55978E+003    3.83326E+003
   6.7540   4.59113E+003    3.65538E+003
   6.7560   4.54319E+003    3.70164E+003
   6.7610   4.46723E+003    3.67676E+003
   6.7630   4.48352E+003    3.70333E+003
   6.7660   4.51118E+003    3.70294E+003
   6.7680   4.49463E+003    3.77366E+003
   6.7700   4.46836E+003    3.82127E+003
   6.7750   4.49628E+003    3.75997E+003
   6.7770   4.43301E+003    3.81656E+003
   6.7790   4.52294E+003    3.83395E+003
   6.7810   4.54130E+003    3.85877E+003
   6.7850   4.55637E+003    3.75856E+003
   6.7880   4.39596E+003    3.75600E+003
   6.7910   4.37474E+003    3.76653E+003
   6.7930   4.49399E+003    3.83577E+003
   6.7980   4.45440E+003    3.82401E+003
   6.8000   4.43167E+003    3.85603E+003
   6.8020   4.50581E+003    3.77579E+003
   6.8060   4.48566E+003    3.83974E+003
   6.8090   4.56380E+003    3.92606E+003
   6.8130   4.53801E+003    3.87311E+003
   6.8160   4.51655E+003    3.89408E+003
   6.8190   4.54709E+003    3.94208E+003
   6.8230   4.47080E+003    3.91140E+003
   6.8260   4.49726E+003    3.78453E+003
   6.8300   4.52303E+003    3.91283E+003
   6.8320   4.50590E+003    3.87254E+003
   6.8350   4.50875E+003    3.84858E+003
   6.8370   4.51290E+003    3.84047E+003
   6.8410   4.54122E+003    3.88339E+003
   6.8440   4.55028E+003    3.82761E+003
   6.8460   4.53429E+003    3.91135E+003
   6.8490   4.57846E+003    3.92585E+003
   6.8530   4.59579E+003    3.93263E+003
   6.8550   4.57966E+003    3.86206E+003
   6.8580   4.62835E+003    3.93324E+003
   6.8610   4.52755E+003    3.92077E+003
   6.8640   4.53251E+003    3.83601E+003
   6.8670   4.51081E+003    3.89508E+003
   6.8700   4.45575E+003    3.89231E+003
   6.8750   4.48640E+003    3.82491E+003
   6.8790   4.39774E+003    3.83271E+003
   6.8800   4.46506E+003    3.77859E+003
   6.8840   4.49777E+003    3.82886E+003
   6.8860   4.38360E+003    3.78706E+003
   6.8890   4.48324E+003    3.85281E+003
   6.8900   4.38953E+003    3.83046E+003
   6.8950   4.45353E+003    3.78601E+003
   6.8970   4.46694E+003    3.76275E+003
   6.8990   4.39590E+003    3.92407E+003
   6.9020   4.47144E+003    3.84883E+003
   6.9050   4.51933E+003    3.83623E+003
   6.9090   4.41883E+003    3.86448E+003
   6.9130   4.52175E+003    3.76237E+003
   6.9170   4.44128E+003    3.77886E+003
   6.9200   4.49516E+003    3.80088E+003
   6.9220   4.44287E+003    3.94103E+003
   6.9270   4.42375E+003    3.76610E+003
   6.9290   4.40329E+003    3.82573E+003
   6.9310   4.46146E+003    3.75870E+003
   6.9340   4.43984E+003    3.68911E+003
   6.9380   4.36180E+003    3.70156E+003
   6.9400   4.29879E+003    3.65135E+003
   6.9450   4.35031E+003    3.68470E+003
   6.9490   4.27100E+003    3.74465E+003
   6.9520   4.32507E+003    3.63166E+003
   6.9550   4.31919E+003    3.66629E+003
   6.9590   4.33503E+003    3.74512E+003
   6.9610   4.36064E+003    3.71608E+003
   6.9650   4.33467E+003    3.69146E+003
   6.9680   4.30606E+003    3.66643E+003
   6.9710   4.21212E+003    3.66184E+003
   6.9740   4.24126E+003    3.70542E+003
   6.9770   4.27361E+003    3.65029E+003
   6.9810   4.35088E+003    3.62750E+003
   6.9840   4.45034E+003    3.63203E+003
   6.9870   4.34769E+003    3.71381E+003
   6.9890   4.31082E+003    3.66702E+003
   6.9920   4.28031E+003    3.65335E+003
   6.9960   4.24800E+003    3.68769E+003
   6.9990   4.18869E+003    3.66232E+003
   7.0010   4.39523E+003    3.66097E+003
   7.0050   4.37047E+003    3.57647E+003
   7.0070   4.36764E+003    3.58492E+003
   7.0100   4.30184E+003    3.74104E+003
   7.0130   4.30341E+003    3.66323E+003
   7.0170   4.30297E+003    3.66237E+003
   7.0190   4.17991E+003    3.62635E+003
   7.0230   4.25580E+003    3.63090E+003
   7.0260   4.24606E+003    3.62528E+003
   7.0280   4.29529E+003    3.61650E+003
   7.0320   4.21178E+003    3.63332E+003
   7.0340   4.19526E+003    3.60848E+003
   7.0370   4.20756E+003    3.68413E+003
   7.0420   4.25729E+003    3.71462E+003
   7.0440   4.10797E+003    3.71021E+003
   7.0470   3.95299E+003    3.63405E+003
   7.0490   4.01687E+003    3.62773E+003
   7.0520   3.97277E+003    3.68236E+003
   7.0560   4.17360E+003    3.67405E+003
   7.0590   4.28216E+003    3.64802E+003
   7.0630   4.16949E+003    3.55238E+003
   7.0650   4.23352E+003    3.66933E+003
   7.0690   4.22072E+003    3.60117E+003
   7.0740   4.28576E+003    3.56607E+003
   7.0770   4.20439E+003    3.57359E+003
   7.0790   4.21400E+003    3.60487E+003
   7.0810   4.21497E+003    3.60870E+003
   7.0850   4.15653E+003    3.52129E+003
   7.0900   4.20155E+003    3.59025E+003
   7.0920   4.15963E+003    3.59321E+003
   7.0950   4.18371E+003    3.54182E+003
   7.0970   4.25514E+003    3.61163E+003
   7.1010   4.14717E+003    3.59063E+003
   7.1030   4.14219E+003    3.60134E+003
   7.1060   4.25026E+003    3.68785E+003
   7.1090   4.23487E+003    3.65717E+003
   7.1130   4.18205E+003    3.61859E+003
   7.1160   4.18675E+003    3.51714E+003
   7.1180   4.13887E+003    3.55037E+003
   7.1220   4.19390E+003    3.70962E+003
   7.1250   4.14290E+003    3.50361E+003
   7.1290   4.11910E+003    3.55629E+003
   7.1320   4.12776E+003    3.50343E+003
   7.1350   4.14146E+003    3.63283E+003
   7.1380   4.14864E+003    3.55678E+003
   7.1410   4.12746E+003    3.51800E+003
   7.1440   4.20375E+003    3.57766E+003
   7.1480   4.22268E+003    3.60140E+003
   7.1500   4.10769E+003    3.61084E+003
