# Supplementary material for: Trigger factor both holds and folds its client proteins
Source: Nat Commun. 2022 Jul 15;13:4126. doi: 10.1038/s41467-022-31767-6 (PMC9287376; doi:10.1038/s41467-022-31767-6)
Supplement: Supplementary file 6 — Source Data [file 41467_2022_31767_MOESM6_ESM.zip › SourceDataFile/Fig1a-b/00005.RI3]

Sample
I 3 04.1 40000 0000963 1.5700E10 280 1 
   5.8000   1.45590E+002    2.00720E+002
   5.8030   2.29300E+002    1.89820E+002
   5.8050   2.39820E+002    2.11190E+002
   5.8060   2.49970E+002    2.29090E+002
   5.8070   2.38450E+002    2.35330E+002
   5.8080   2.81800E+002    2.61560E+002
   5.8090   3.03060E+002    3.19300E+002
   5.8110   3.21680E+002    3.24640E+002
   5.8120   3.80890E+002    3.76840E+002
   5.8140   4.18010E+002    4.20530E+002
   5.8150   4.48910E+002    4.46410E+002
   5.8170   5.17600E+002    5.35350E+002
   5.8180   5.87690E+002    6.37490E+002
   5.8190   7.29900E+002    6.54640E+002
   5.8210   7.06510E+002    8.03400E+002
   5.8250   1.04469E+003    1.33915E+003
   5.8280   1.38286E+003    1.52030E+003
   5.8300   1.65721E+003    1.78721E+003
   5.8310   1.78451E+003    1.97943E+003
   5.8320   2.13831E+003    2.38141E+003
   5.8350   2.51863E+003    2.69689E+003
   5.8370   2.86438E+003    3.02642E+003
   5.8390   3.33840E+003    3.50225E+003
   5.8410   3.50098E+003    3.58465E+003
   5.8420   3.76319E+003    3.95237E+003
   5.8440   3.90772E+003    4.11721E+003
   5.8460   4.35102E+003    4.43750E+003
   5.8480   4.68753E+003    4.78593E+003
   5.8510   4.89909E+003    5.25665E+003
   5.8530   5.16945E+003    5.25219E+003
   5.8550   5.17638E+003    5.27510E+003
   5.8560   5.43411E+003    5.13286E+003
   5.8580   5.23501E+003    5.31854E+003
   5.8600   5.29808E+003    5.37773E+003
   5.8620   5.41850E+003    5.41861E+003
   5.8630   5.44642E+003    5.43422E+003
   5.8670   5.43448E+003    5.42785E+003
   5.8690   5.47159E+003    5.43640E+003
   5.8710   5.43181E+003    5.36828E+003
   5.8720   5.52188E+003    5.56858E+003
   5.8740   5.50946E+003    5.53074E+003
   5.8760   5.41468E+003    5.47207E+003
   5.8790   5.45320E+003    5.37926E+003
   5.8800   5.48143E+003    5.34666E+003
   5.8830   5.58160E+003    5.42577E+003
   5.8850   5.54904E+003    5.39349E+003
   5.8890   5.49758E+003    5.43653E+003
   5.8920   5.45527E+003    5.51914E+003
   5.8940   5.55161E+003    5.46330E+003
   5.8960   5.65640E+003    5.52876E+003
   5.8990   5.68338E+003    5.67592E+003
   5.9000   5.74070E+003    5.76239E+003
   5.9030   5.71575E+003    5.45625E+003
   5.9070   5.62769E+003    5.53606E+003
   5.9100   5.70346E+003    5.60041E+003
   5.9120   5.78175E+003    5.68405E+003
   5.9140   5.74549E+003    5.68632E+003
   5.9170   5.63975E+003    5.77798E+003
   5.9200   5.72326E+003    5.77910E+003
   5.9210   5.89332E+003    5.83308E+003
   5.9230   5.87352E+003    5.85375E+003
   5.9250   5.86748E+003    5.91693E+003
   5.9260   5.94545E+003    6.04015E+003
   5.9290   6.06399E+003    5.99809E+003
   5.9310   6.08670E+003    6.28329E+003
   5.9330   6.16351E+003    6.18027E+003
   5.9360   6.17557E+003    6.45229E+003
   5.9370   6.23851E+003    6.87801E+003
   5.9390   6.22705E+003    8.47376E+003
   5.9420   6.34299E+003    1.07392E+004
   5.9450   6.44017E+003    1.00660E+004
   5.9470   6.58529E+003    1.03917E+004
   5.9490   7.07690E+003    4.39627E+003
   5.9510   9.24527E+003    1.49200E+002
   5.9550   1.01119E+004    1.80400E+002
   5.9590   1.01107E+004    4.90630E+002
   5.9610   1.08592E+003    4.31979E+003
   5.9660   1.78650E+002    4.92067E+003
   5.9690   4.04110E+002    3.99079E+003
   5.9700   9.84550E+002    3.93443E+003
   5.9730   2.99078E+003    3.85138E+003
   5.9750   5.52750E+003    3.74793E+003
   5.9770   6.66621E+003    3.63363E+003
   5.9790   6.04661E+003    3.46736E+003
   5.9830   5.83104E+003    3.28848E+003
   5.9860   5.73685E+003    3.13814E+003
   5.9880   5.80442E+003    3.05193E+003
   5.9900   5.63420E+003    2.87497E+003
   5.9920   5.67047E+003    2.72456E+003
   5.9970   5.52214E+003    2.61938E+003
   6.0000   5.46714E+003    2.49079E+003
   6.0040   5.30887E+003    2.41022E+003
   6.0060   5.28117E+003    2.35776E+003
   6.0070   5.33428E+003    2.35635E+003
   6.0110   5.23706E+003    2.34593E+003
   6.0130   5.24247E+003    2.20537E+003
   6.0150   5.15201E+003    2.22460E+003
   6.0180   5.11979E+003    2.18121E+003
   6.0200   5.03681E+003    2.17195E+003
   6.0220   4.95652E+003    2.14820E+003
   6.0240   4.95068E+003    2.10954E+003
   6.0270   4.84418E+003    2.10094E+003
   6.0310   4.87374E+003    2.04016E+003
   6.0340   4.83312E+003    2.04985E+003
   6.0360   4.88536E+003    2.06112E+003
   6.0380   4.82523E+003    2.00273E+003
   6.0400   4.79415E+003    1.98043E+003
   6.0430   4.74476E+003    1.95785E+003
   6.0440   4.78036E+003    2.00563E+003
   6.0480   4.68798E+003    1.93425E+003
   6.0510   4.62682E+003    1.99809E+003
   6.0550   4.55044E+003    1.98645E+003
   6.0570   4.51472E+003    1.94682E+003
   6.0590   4.47399E+003    1.96968E+003
   6.0610   4.45914E+003    1.96585E+003
   6.0660   4.39466E+003    1.99715E+003
   6.0680   4.57899E+003    2.02487E+003
   6.0690   4.40798E+003    1.98737E+003
   6.0710   4.39988E+003    2.00996E+003
   6.0740   4.48321E+003    1.97185E+003
   6.0780   4.51676E+003    1.94185E+003
   6.0800   4.44531E+003    2.01086E+003
   6.0820   4.41804E+003    2.00564E+003
   6.0840   4.41099E+003    1.89847E+003
   6.0890   4.49405E+003    1.90619E+003
   6.0910   4.49020E+003    1.76945E+003
   6.0930   4.38685E+003    1.79357E+003
   6.0960   4.37309E+003    1.84447E+003
   6.0980   4.33996E+003    1.87832E+003
   6.1010   4.44932E+003    1.80088E+003
   6.1040   4.37430E+003    1.74064E+003
   6.1050   4.34765E+003    1.78471E+003
   6.1080   4.44097E+003    1.77860E+003
   6.1130   4.33167E+003    1.77312E+003
   6.1150   4.41798E+003    1.81794E+003
   6.1170   4.34966E+003    1.81983E+003
   6.1200   4.26186E+003    1.89624E+003
   6.1220   4.36139E+003    1.90528E+003
   6.1250   4.40829E+003    1.72822E+003
   6.1270   4.47820E+003    1.63748E+003
   6.1290   4.51741E+003    1.63708E+003
   6.1310   4.46878E+003    1.56514E+003
   6.1340   4.39069E+003    1.58432E+003
   6.1360   4.43532E+003    1.60491E+003
   6.1390   4.51373E+003    1.71453E+003
   6.1410   4.45258E+003    1.84333E+003
   6.1430   4.39148E+003    2.05414E+003
   6.1470   4.36907E+003    1.92481E+003
   6.1490   4.34601E+003    1.84531E+003
   6.1520   4.42952E+003    1.91874E+003
   6.1540   4.43781E+003    1.96595E+003
   6.1560   4.34726E+003    1.94277E+003
   6.1590   4.53138E+003    1.94471E+003
   6.1610   4.44135E+003    1.88719E+003
   6.1650   4.51200E+003    1.87710E+003
   6.1680   4.47630E+003    1.87681E+003
   6.1700   4.39507E+003    1.88599E+003
   6.1720   4.42176E+003    1.92792E+003
   6.1750   4.43987E+003    1.84848E+003
   6.1780   4.46987E+003    1.92924E+003
   6.1810   4.42353E+003    1.94931E+003
   6.1820   4.49991E+003    1.89993E+003
   6.1850   4.45599E+003    1.92213E+003
   6.1870   4.43078E+003    1.87059E+003
   6.1900   4.44263E+003    1.97082E+003
   6.1930   4.53414E+003    1.97506E+003
   6.1950   4.51159E+003    1.97477E+003
   6.1980   4.44898E+003    1.94504E+003
   6.2000   4.53978E+003    1.98149E+003
   6.2030   4.55574E+003    1.96873E+003
   6.2060   4.49501E+003    1.91738E+003
   6.2080   4.48757E+003    1.90606E+003
   6.2120   4.48581E+003    1.85658E+003
   6.2130   4.33866E+003    1.86485E+003
   6.2150   4.47719E+003    1.81849E+003
   6.2180   4.48629E+003    1.88287E+003
   6.2210   4.43761E+003    1.92272E+003
   6.2230   4.52601E+003    1.97565E+003
   6.2260   4.44005E+003    1.93083E+003
   6.2290   4.41694E+003    1.92424E+003
   6.2310   4.53391E+003    1.88534E+003
   6.2330   4.46043E+003    1.90988E+003
   6.2350   4.44485E+003    1.90316E+003
   6.2390   4.51482E+003    1.81696E+003
   6.2410   4.48541E+003    1.78846E+003
   6.2430   4.40389E+003    1.84521E+003
   6.2460   4.45931E+003    1.84294E+003
   6.2480   4.51187E+003    1.88132E+003
   6.2520   4.42180E+003    1.85626E+003
   6.2550   4.31651E+003    1.79504E+003
   6.2570   4.33547E+003    1.79518E+003
   6.2580   4.35500E+003    1.85176E+003
   6.2600   4.31563E+003    1.85090E+003
   6.2630   4.41551E+003    1.84502E+003
   6.2670   4.46329E+003    1.92375E+003
   6.2680   4.43145E+003    1.93489E+003
   6.2710   4.50449E+003    1.90235E+003
   6.2730   4.55615E+003    1.87028E+003
   6.2760   4.56306E+003    1.84497E+003
   6.2780   4.50276E+003    1.81713E+003
   6.2820   4.51328E+003    1.80559E+003
   6.2840   4.54395E+003    1.76940E+003
   6.2870   4.49037E+003    1.91708E+003
   6.2880   4.51150E+003    1.92045E+003
   6.2910   4.47285E+003    1.97704E+003
   6.2950   4.49426E+003    1.90997E+003
   6.2970   4.54680E+003    1.91996E+003
   6.2990   4.49067E+003    1.84437E+003
   6.3020   4.37396E+003    1.82941E+003
   6.3040   4.41415E+003    1.87556E+003
   6.3060   4.51268E+003    1.86926E+003
   6.3110   4.54700E+003    1.86804E+003
   6.3150   4.46393E+003    1.90564E+003
   6.3170   4.59767E+003    1.83830E+003
   6.3190   4.48269E+003    1.84073E+003
   6.3240   4.48010E+003    1.88814E+003
   6.3260   4.44858E+003    1.89825E+003
   6.3290   4.50900E+003    1.94036E+003
   6.3310   4.51669E+003    1.90009E+003
   6.3350   4.54594E+003    1.84668E+003
   6.3380   4.50146E+003    1.88114E+003
   6.3400   4.49569E+003    1.88147E+003
   6.3430   4.45628E+003    1.85637E+003
   6.3450   4.44169E+003    1.90177E+003
   6.3470   4.43693E+003    1.88318E+003
   6.3500   4.42509E+003    1.89538E+003
   6.3540   4.45223E+003    1.95271E+003
   6.3560   4.33220E+003    1.82606E+003
   6.3580   4.29807E+003    1.80442E+003
   6.3610   4.29976E+003    1.83654E+003
   6.3630   4.32767E+003    1.84471E+003
   6.3650   4.56208E+003    1.82488E+003
   6.3700   4.54057E+003    1.91891E+003
   6.3720   4.53453E+003    1.90424E+003
   6.3730   4.52370E+003    1.90734E+003
   6.3750   4.48662E+003    1.83054E+003
   6.3780   4.41425E+003    1.92221E+003
   6.3820   4.48312E+003    1.84780E+003
   6.3840   4.44485E+003    1.86551E+003
   6.3860   4.43272E+003    1.89659E+003
   6.3880   4.46264E+003    1.93220E+003
   6.3910   4.46872E+003    1.89874E+003
   6.3930   4.34461E+003    1.88759E+003
   6.3970   4.44761E+003    1.91414E+003
   6.4000   4.39576E+003    1.86360E+003
   6.4030   4.39948E+003    1.90481E+003
   6.4060   4.33081E+003    1.91234E+003
   6.4090   4.25729E+003    1.79183E+003
   6.4110   4.35519E+003    1.83717E+003
   6.4130   4.34377E+003    1.83559E+003
   6.4160   4.31685E+003    1.79064E+003
   6.4170   4.31679E+003    1.84876E+003
   6.4220   4.23967E+003    1.87607E+003
   6.4250   4.37656E+003    1.87988E+003
   6.4280   4.42913E+003    1.89557E+003
   6.4290   4.47421E+003    1.92783E+003
   6.4310   4.38541E+003    1.87227E+003
   6.4340   4.39318E+003    1.95872E+003
   6.4380   4.43142E+003    1.93516E+003
   6.4400   4.51954E+003    1.90108E+003
   6.4430   4.50720E+003    1.97085E+003
   6.4450   4.53168E+003    1.96738E+003
   6.4490   4.57637E+003    1.92398E+003
   6.4520   4.53940E+003    1.94220E+003
   6.4540   4.59236E+003    1.98478E+003
   6.4560   4.60268E+003    1.95245E+003
   6.4590   4.61668E+003    2.03414E+003
   6.4630   4.60716E+003    1.94690E+003
   6.4660   4.60846E+003    1.93236E+003
   6.4680   4.67848E+003    2.04384E+003
   6.4700   4.65906E+003    1.96927E+003
   6.4730   4.71218E+003    1.96926E+003
   6.4750   4.63063E+003    2.01197E+003
   6.4770   4.64023E+003    1.98556E+003
   6.4800   4.68386E+003    2.01999E+003
   6.4850   4.61006E+003    1.97262E+003
   6.4860   4.71812E+003    2.01088E+003
   6.4880   4.64217E+003    2.01968E+003
   6.4910   4.55852E+003    2.01351E+003
   6.4950   4.58170E+003    1.99634E+003
   6.4980   4.67525E+003    1.95030E+003
   6.5000   4.65071E+003    2.01831E+003
   6.5030   4.66120E+003    1.98378E+003
   6.5060   4.66410E+003    1.97403E+003
   6.5090   4.68454E+003    2.08379E+003
   6.5130   4.59246E+003    2.07471E+003
   6.5140   4.72376E+003    2.02793E+003
   6.5170   4.73191E+003    2.00531E+003
   6.5190   4.80541E+003    2.01267E+003
   6.5230   4.73641E+003    1.99561E+003
   6.5260   4.65131E+003    1.92933E+003
   6.5300   4.62353E+003    1.94514E+003
   6.5310   4.58354E+003    1.93083E+003
   6.5330   4.67709E+003    2.05616E+003
   6.5360   4.63425E+003    2.03520E+003
   6.5400   4.72695E+003    2.01482E+003
   6.5420   4.62081E+003    2.00905E+003
   6.5450   4.58141E+003    1.99126E+003
   6.5480   4.57450E+003    1.96734E+003
   6.5510   4.54811E+003    2.02436E+003
   6.5530   4.65604E+003    1.98413E+003
   6.5570   4.62721E+003    1.96774E+003
   6.5600   4.72362E+003    2.01767E+003
   6.5620   4.73940E+003    2.03513E+003
   6.5650   4.67926E+003    2.02852E+003
   6.5680   4.71349E+003    1.97741E+003
   6.5710   4.66239E+003    1.97327E+003
   6.5730   4.61922E+003    1.94750E+003
   6.5750   4.64281E+003    1.96447E+003
   6.5780   4.63431E+003    1.94827E+003
   6.5800   4.62532E+003    1.94108E+003
   6.5820   4.56677E+003    1.95059E+003
   6.5860   4.69274E+003    1.93178E+003
   6.5880   4.64673E+003    1.98025E+003
   6.5910   4.62374E+003    1.99805E+003
   6.5930   4.55995E+003    1.96375E+003
   6.5980   4.58008E+003    1.98261E+003
   6.6010   4.69469E+003    1.97854E+003
   6.6020   4.61568E+003    1.99469E+003
   6.6060   4.63015E+003    1.98849E+003
   6.6080   4.62067E+003    2.01740E+003
   6.6110   4.57065E+003    1.97242E+003
   6.6140   4.57751E+003    1.96886E+003
   6.6160   4.57699E+003    2.02201E+003
   6.6180   4.54909E+003    2.03581E+003
   6.6220   4.59822E+003    2.00599E+003
   6.6240   4.61472E+003    2.03392E+003
   6.6270   4.57421E+003    2.02378E+003
   6.6290   4.52006E+003    2.04721E+003
   6.6310   4.54234E+003    2.05563E+003
   6.6330   4.54265E+003    1.97200E+003
   6.6360   4.55731E+003    1.98879E+003
   6.6400   4.54467E+003    1.94476E+003
   6.6430   4.56168E+003    1.97867E+003
   6.6450   4.51650E+003    2.01277E+003
   6.6470   4.61712E+003    1.92324E+003
   6.6510   4.44100E+003    1.93340E+003
   6.6540   4.52202E+003    1.92170E+003
   6.6560   4.54973E+003    1.97489E+003
   6.6580   4.48662E+003    1.93445E+003
   6.6620   4.47189E+003    1.93563E+003
   6.6650   4.47862E+003    1.89260E+003
   6.6680   4.47893E+003    1.94952E+003
   6.6710   4.43239E+003    1.94060E+003
   6.6740   4.47357E+003    1.91360E+003
   6.6770   4.50647E+003    1.91222E+003
   6.6800   4.40751E+003    1.94247E+003
   6.6830   4.44724E+003    1.96171E+003
   6.6850   4.42723E+003    1.92123E+003
   6.6870   4.45947E+003    1.90678E+003
   6.6900   4.37834E+003    1.94294E+003
   6.6920   4.43107E+003    1.92387E+003
   6.6940   4.47370E+003    1.93108E+003
   6.6990   4.45409E+003    1.88077E+003
   6.7010   4.43206E+003    1.89810E+003
   6.7040   4.48431E+003    1.89691E+003
   6.7070   4.41494E+003    1.87666E+003
   6.7100   4.31924E+003    1.86717E+003
   6.7120   4.33437E+003    1.87193E+003
   6.7150   4.30562E+003    1.85104E+003
   6.7190   4.33639E+003    1.93721E+003
   6.7210   4.39255E+003    1.91641E+003
   6.7240   4.36181E+003    1.87905E+003
   6.7270   4.36663E+003    1.88101E+003
   6.7280   4.36725E+003    1.88933E+003
   6.7310   4.39200E+003    1.87726E+003
   6.7340   4.41983E+003    1.89976E+003
   6.7380   4.38676E+003    1.88661E+003
   6.7400   4.30562E+003    1.91218E+003
   6.7430   4.31132E+003    1.87124E+003
   6.7470   4.24154E+003    1.85745E+003
   6.7490   4.27681E+003    1.84381E+003
   6.7520   4.26785E+003    1.80672E+003
   6.7560   4.22004E+003    1.78787E+003
   6.7590   4.19394E+003    1.84691E+003
   6.7610   4.23495E+003    1.82534E+003
   6.7630   4.26405E+003    1.86553E+003
   6.7680   4.30772E+003    1.85223E+003
   6.7700   4.24708E+003    1.82419E+003
   6.7720   4.24045E+003    1.83395E+003
   6.7750   4.21346E+003    1.77605E+003
   6.7770   4.27803E+003    1.81308E+003
   6.7820   4.22131E+003    1.75277E+003
   6.7840   4.21614E+003    1.79728E+003
   6.7880   4.24265E+003    1.79122E+003
   6.7910   4.25904E+003    1.84968E+003
   6.7930   4.19153E+003    1.83280E+003
   6.7950   4.13191E+003    1.84609E+003
   6.7970   4.21734E+003    1.83130E+003
   6.8010   4.22067E+003    1.83195E+003
   6.8020   4.25556E+003    1.83427E+003
   6.8060   4.30084E+003    1.86952E+003
   6.8100   4.26722E+003    1.84880E+003
   6.8130   4.27689E+003    1.90357E+003
   6.8150   4.25893E+003    1.84734E+003
   6.8180   4.24757E+003    1.81982E+003
   6.8210   4.24210E+003    1.90360E+003
   6.8230   4.17949E+003    1.81883E+003
   6.8280   4.29328E+003    1.87069E+003
   6.8300   4.21038E+003    1.85087E+003
   6.8320   4.24144E+003    1.83600E+003
   6.8350   4.20072E+003    1.85860E+003
   6.8380   4.27498E+003    1.85888E+003
   6.8410   4.24876E+003    1.84140E+003
   6.8440   4.24563E+003    1.86509E+003
   6.8480   4.30419E+003    1.85100E+003
   6.8520   4.30349E+003    1.88894E+003
   6.8550   4.31939E+003    1.89516E+003
   6.8570   4.35534E+003    1.87536E+003
   6.8600   4.32383E+003    1.84973E+003
   6.8620   4.28070E+003    1.78821E+003
   6.8660   4.27977E+003    1.76788E+003
   6.8700   4.23411E+003    1.85223E+003
   6.8720   4.28838E+003    1.78916E+003
   6.8750   4.23497E+003    1.80727E+003
   6.8780   4.19573E+003    1.80634E+003
   6.8820   4.21169E+003    1.84014E+003
   6.8850   4.18208E+003    1.82306E+003
   6.8870   4.24847E+003    1.88138E+003
   6.8910   4.21015E+003    1.79895E+003
   6.8930   4.24213E+003    1.82019E+003
   6.8970   4.17999E+003    1.84188E+003
   6.9000   4.29807E+003    1.83217E+003
   6.9010   4.20759E+003    1.84700E+003
   6.9060   4.25193E+003    1.78786E+003
   6.9100   4.23018E+003    1.82193E+003
   6.9130   4.23182E+003    1.82095E+003
   6.9140   4.23810E+003    1.82839E+003
   6.9160   4.23043E+003    1.83999E+003
   6.9200   4.24741E+003    1.84700E+003
   6.9240   4.14288E+003    1.85032E+003
   6.9270   4.26317E+003    1.78684E+003
   6.9290   4.15354E+003    1.79103E+003
   6.9320   4.13044E+003    1.76184E+003
   6.9360   4.10355E+003    1.82756E+003
   6.9400   4.14462E+003    1.71993E+003
   6.9420   4.10835E+003    1.76952E+003
   6.9450   4.10332E+003    1.76365E+003
   6.9470   4.14010E+003    1.70756E+003
   6.9520   4.12252E+003    1.73871E+003
   6.9550   4.09266E+003    1.75500E+003
   6.9580   4.17273E+003    1.75490E+003
   6.9630   4.03355E+003    1.78168E+003
   6.9670   4.04650E+003    1.75347E+003
   6.9690   4.06413E+003    1.75367E+003
   6.9720   4.15606E+003    1.81210E+003
   6.9740   4.14409E+003    1.78255E+003
   6.9780   4.07526E+003    1.77857E+003
   6.9810   4.13391E+003    1.76353E+003
   6.9850   4.07974E+003    1.78285E+003
   6.9870   4.21517E+003    1.81091E+003
   6.9900   4.13323E+003    1.75047E+003
   6.9940   4.08578E+003    1.75667E+003
   6.9970   4.15721E+003    1.73017E+003
   7.0010   4.09329E+003    1.76219E+003
   7.0030   4.09564E+003    1.78745E+003
   7.0060   4.08498E+003    1.75040E+003
   7.0100   4.00378E+003    1.74831E+003
   7.0120   4.05271E+003    1.72539E+003
   7.0150   4.06134E+003    1.71704E+003
   7.0170   4.04579E+003    1.76432E+003
   7.0210   4.02647E+003    1.74033E+003
   7.0240   3.94775E+003    1.75318E+003
   7.0260   3.95296E+003    1.72229E+003
   7.0280   3.94227E+003    1.70397E+003
   7.0330   3.86490E+003    1.68885E+003
   7.0370   3.90060E+003    1.74146E+003
   7.0400   3.93395E+003    1.72949E+003
   7.0440   4.01927E+003    1.72016E+003
   7.0460   3.99475E+003    1.73450E+003
   7.0500   4.03836E+003    1.75905E+003
   7.0520   3.94583E+003    1.78377E+003
   7.0570   3.95681E+003    1.70703E+003
   7.0590   3.97917E+003    1.71726E+003
   7.0620   4.02090E+003    1.75951E+003
   7.0660   3.85314E+003    1.69909E+003
   7.0680   3.97809E+003    1.66887E+003
   7.0710   3.99244E+003    1.73726E+003
   7.0730   3.97306E+003    1.71528E+003
   7.0760   3.95700E+003    1.73422E+003
   7.0790   3.94564E+003    1.65584E+003
   7.0810   3.95414E+003    1.69195E+003
   7.0860   3.95973E+003    1.70214E+003
   7.0880   3.94434E+003    1.69952E+003
   7.0920   3.94160E+003    1.69128E+003
   7.0970   3.97009E+003    1.67515E+003
   7.1000   3.95290E+003    1.70765E+003
   7.1040   4.02110E+003    1.70655E+003
   7.1060   3.94611E+003    1.68950E+003
   7.1100   3.91195E+003    1.72060E+003
   7.1140   3.96004E+003    1.67692E+003
   7.1170   3.87294E+003    1.70706E+003
   7.1200   3.97287E+003    1.73190E+003
   7.1220   3.92501E+003    1.72950E+003
   7.1250   4.01193E+003    1.63830E+003
   7.1280   3.96854E+003    1.66353E+003
   7.1320   3.86530E+003    1.68553E+003
   7.1340   3.97286E+003    1.67679E+003
   7.1380   3.93363E+003    1.72958E+003
   7.1410   3.96228E+003    1.67581E+003
   7.1450   3.98929E+003    1.71524E+003
   7.1480   3.90582E+003    1.74518E+003
   7.1510   4.02120E+003    1.69542E+003
