# Supplementary material for: Trigger factor both holds and folds its client proteins
Source: Nat Commun. 2022 Jul 15;13:4126. doi: 10.1038/s41467-022-31767-6 (PMC9287376; doi:10.1038/s41467-022-31767-6)
Supplement: Supplementary file 6 — Source Data [file 41467_2022_31767_MOESM6_ESM.zip › SourceDataFile/Fig1a-b/00006.RI1]

Sample
I 1 04.1 40000 0001027 1.6830E10 280 1 
   5.8000   5.96300E+001    1.65570E+002
   5.8030   1.46330E+002    1.60050E+002
   5.8040   1.83870E+002    1.70260E+002
   5.8050   2.25970E+002    2.19920E+002
   5.8060   2.32050E+002    2.24250E+002
   5.8080   2.38400E+002    2.76510E+002
   5.8100   2.73360E+002    3.16360E+002
   5.8120   3.08700E+002    3.38710E+002
   5.8140   3.73070E+002    3.84810E+002
   5.8170   4.74710E+002    5.03910E+002
   5.8190   5.20620E+002    5.55240E+002
   5.8210   6.91820E+002    7.99610E+002
   5.8230   8.41430E+002    8.67850E+002
   5.8240   8.76570E+002    9.78490E+002
   5.8260   9.72980E+002    1.07131E+003
   5.8280   1.39997E+003    1.47999E+003
   5.8300   1.54319E+003    1.80320E+003
   5.8330   1.79655E+003    2.11323E+003
   5.8350   2.17174E+003    2.59904E+003
   5.8370   2.73485E+003    3.09665E+003
   5.8390   2.95166E+003    3.54151E+003
   5.8420   3.15483E+003    3.88509E+003
   5.8440   3.46021E+003    4.04305E+003
   5.8450   3.94667E+003    4.61963E+003
   5.8470   4.44788E+003    4.56991E+003
   5.8490   4.54836E+003    4.79187E+003
   5.8510   4.97349E+003    5.11168E+003
   5.8550   5.13944E+003    5.43127E+003
   5.8560   5.44098E+003    5.58296E+003
   5.8580   5.53341E+003    5.67428E+003
   5.8600   5.55991E+003    5.60652E+003
   5.8620   5.62708E+003    5.68433E+003
   5.8650   5.56318E+003    5.64646E+003
   5.8670   5.51551E+003    5.71518E+003
   5.8690   5.58042E+003    5.80802E+003
   5.8710   5.40965E+003    5.80412E+003
   5.8730   5.66538E+003    5.76002E+003
   5.8740   5.58289E+003    5.60157E+003
   5.8760   5.57642E+003    5.60745E+003
   5.8780   5.47751E+003    5.60290E+003
   5.8800   5.57077E+003    5.70691E+003
   5.8830   5.53429E+003    5.60660E+003
   5.8850   5.44293E+003    5.59975E+003
   5.8870   5.59276E+003    5.65944E+003
   5.8890   5.55636E+003    5.68914E+003
   5.8920   5.70606E+003    5.63671E+003
   5.8940   5.69090E+003    5.57426E+003
   5.8960   5.59285E+003    5.66725E+003
   5.8990   5.55189E+003    5.65643E+003
   5.9010   5.72369E+003    5.75146E+003
   5.9030   5.68471E+003    5.85858E+003
   5.9070   5.68149E+003    5.72983E+003
   5.9090   5.66916E+003    5.84299E+003
   5.9100   5.71202E+003    5.76676E+003
   5.9120   5.67365E+003    5.82832E+003
   5.9130   5.64906E+003    5.63784E+003
   5.9170   5.81213E+003    5.79177E+003
   5.9180   5.69090E+003    5.86979E+003
   5.9220   5.88253E+003    5.92391E+003
   5.9240   5.83666E+003    5.97728E+003
   5.9270   5.84349E+003    5.96041E+003
   5.9290   5.84830E+003    6.11850E+003
   5.9310   5.97877E+003    6.13506E+003
   5.9330   6.13309E+003    5.95455E+003
   5.9360   6.05954E+003    5.90417E+003
   5.9380   6.17140E+003    6.11614E+003
   5.9390   6.07617E+003    6.26208E+003
   5.9430   6.26070E+003    6.35759E+003
   5.9450   6.34483E+003    6.33790E+003
   5.9480   6.16520E+003    6.22142E+003
   5.9490   6.26595E+003    6.38117E+003
   5.9520   6.19820E+003    6.35454E+003
   5.9540   6.25290E+003    6.30188E+003
   5.9560   6.15781E+003    6.26915E+003
   5.9590   6.33131E+003    6.49895E+003
   5.9610   6.32267E+003    6.37704E+003
   5.9630   6.32575E+003    6.24151E+003
   5.9660   6.21802E+003    6.40608E+003
   5.9670   6.30114E+003    6.42162E+003
   5.9700   6.21019E+003    6.41074E+003
   5.9720   6.33148E+003    6.35728E+003
   5.9750   6.29175E+003    6.23734E+003
   5.9770   6.04960E+003    6.33016E+003
   5.9790   6.10079E+003    6.24539E+003
   5.9810   5.96595E+003    6.31323E+003
   5.9830   6.11488E+003    6.30407E+003
   5.9860   6.31589E+003    6.25800E+003
   5.9870   6.24412E+003    6.21080E+003
   5.9900   6.20699E+003    6.52762E+003
   5.9920   6.28171E+003    6.44527E+003
   5.9940   6.34837E+003    7.21203E+003
   5.9970   6.27053E+003    9.81133E+003
   6.0010   6.19559E+003    1.06307E+004
   6.0030   6.20413E+003    1.05825E+004
   6.0040   6.00880E+003    7.90596E+003
   6.0070   5.67014E+003    1.73260E+002
   6.0130   1.04855E+004    3.06080E+002
   6.0150   1.05664E+004    2.38665E+003
   6.0210   9.50506E+003    6.34695E+003
   6.0250   3.94930E+002    5.33888E+003
   6.0260   1.55390E+002    5.67175E+003
   6.0300   2.21250E+002    5.29907E+003
   6.0310   6.54090E+002    5.31020E+003
   6.0350   2.18700E+003    5.29777E+003
   6.0370   6.53237E+003    5.24874E+003
   6.0390   5.43229E+003    5.08051E+003
   6.0410   5.67525E+003    5.06742E+003
   6.0440   5.44970E+003    5.01540E+003
   6.0450   5.37621E+003    4.92834E+003
   6.0480   5.34076E+003    4.87485E+003
   6.0530   5.23025E+003    4.81406E+003
   6.0550   5.16531E+003    4.70431E+003
   6.0570   5.19380E+003    4.64941E+003
   6.0600   5.13185E+003    4.71066E+003
   6.0620   5.12163E+003    4.53345E+003
   6.0650   4.99263E+003    4.53495E+003
   6.0670   5.05952E+003    4.52767E+003
   6.0690   4.92690E+003    4.39138E+003
   6.0710   4.92205E+003    4.42932E+003
   6.0730   4.90954E+003    4.46694E+003
   6.0780   4.92971E+003    4.25727E+003
   6.0800   4.96490E+003    4.30605E+003
   6.0820   4.91597E+003    4.20344E+003
   6.0850   4.87244E+003    4.16723E+003
   6.0890   4.81864E+003    4.18690E+003
   6.0920   4.93131E+003    4.05392E+003
   6.0940   4.73522E+003    4.11472E+003
   6.0960   4.68294E+003    4.10163E+003
   6.0980   4.74706E+003    4.06510E+003
   6.1010   4.65379E+003    4.14513E+003
   6.1050   4.61571E+003    4.06150E+003
   6.1080   4.63221E+003    4.00224E+003
   6.1110   4.77756E+003    3.97853E+003
   6.1130   4.66801E+003    3.96786E+003
   6.1150   4.69647E+003    4.05496E+003
   6.1170   4.63591E+003    4.00515E+003
   6.1200   4.65542E+003    3.98896E+003
   6.1220   4.66176E+003    4.02876E+003
   6.1250   4.68242E+003    4.00450E+003
   6.1270   4.72609E+003    4.07791E+003
   6.1290   4.77410E+003    3.98819E+003
   6.1320   4.76188E+003    3.97722E+003
   6.1340   4.64975E+003    4.02478E+003
   6.1360   4.72975E+003    4.06105E+003
   6.1400   4.75316E+003    4.06733E+003
   6.1430   4.70365E+003    3.97391E+003
   6.1450   4.69838E+003    4.04209E+003
   6.1480   4.66966E+003    3.97531E+003
   6.1520   4.70340E+003    4.03386E+003
   6.1540   4.74111E+003    4.03145E+003
   6.1560   4.64828E+003    3.98691E+003
   6.1580   4.66477E+003    3.89244E+003
   6.1610   4.68723E+003    3.98995E+003
   6.1630   4.69646E+003    4.00003E+003
   6.1650   4.70960E+003    4.00275E+003
   6.1680   4.66183E+003    4.04894E+003
   6.1700   4.67521E+003    4.06916E+003
   6.1730   4.65618E+003    4.08353E+003
   6.1770   4.75448E+003    4.06591E+003
   6.1780   4.72790E+003    4.01687E+003
   6.1820   4.70439E+003    4.07164E+003
   6.1830   4.70472E+003    4.03970E+003
   6.1860   4.78146E+003    3.92639E+003
   6.1890   4.65746E+003    4.00742E+003
   6.1920   4.71789E+003    4.06384E+003
   6.1940   4.74713E+003    4.02227E+003
   6.1980   4.76315E+003    3.98118E+003
   6.2000   4.81573E+003    4.07895E+003
   6.2030   4.84602E+003    4.10566E+003
   6.2070   4.77845E+003    4.02348E+003
   6.2090   4.81664E+003    4.07249E+003
   6.2120   4.80432E+003    4.09694E+003
   6.2150   4.71653E+003    4.00525E+003
   6.2190   4.73546E+003    4.05234E+003
   6.2210   4.78950E+003    4.07117E+003
   6.2230   4.85529E+003    4.15667E+003
   6.2260   4.78843E+003    4.14819E+003
   6.2300   4.76572E+003    4.07785E+003
   6.2320   4.81756E+003    4.03750E+003
   6.2350   4.87628E+003    4.10870E+003
   6.2390   4.75922E+003    4.06215E+003
   6.2440   4.75589E+003    4.07645E+003
   6.2460   4.78403E+003    4.10937E+003
   6.2490   4.78681E+003    4.08018E+003
   6.2520   4.72526E+003    4.05048E+003
   6.2550   4.70000E+003    4.10188E+003
   6.2570   4.73105E+003    4.08297E+003
   6.2590   4.79291E+003    4.09153E+003
   6.2620   4.79375E+003    4.04496E+003
   6.2650   4.78583E+003    4.02483E+003
   6.2700   4.80127E+003    3.96715E+003
   6.2720   4.80543E+003    4.03021E+003
   6.2730   4.83008E+003    4.10704E+003
   6.2750   4.74660E+003    4.10537E+003
   6.2790   4.77637E+003    4.15039E+003
   6.2810   4.81559E+003    4.01855E+003
   6.2850   4.83816E+003    4.05274E+003
   6.2860   4.85408E+003    4.05956E+003
   6.2900   4.83531E+003    4.07101E+003
   6.2930   4.82072E+003    4.12698E+003
   6.2970   4.79834E+003    4.05819E+003
   6.2990   4.75854E+003    4.08226E+003
   6.3010   4.81675E+003    4.04783E+003
   6.3040   4.67098E+003    3.95184E+003
   6.3060   4.75460E+003    4.15522E+003
   6.3080   4.86170E+003    4.21927E+003
   6.3110   4.76858E+003    4.18806E+003
   6.3130   4.82788E+003    4.11139E+003
   6.3150   4.77099E+003    4.14351E+003
   6.3190   4.69998E+003    4.10557E+003
   6.3220   4.77860E+003    4.07087E+003
   6.3240   4.72101E+003    4.06571E+003
   6.3260   4.72597E+003    4.11356E+003
   6.3290   4.71198E+003    4.00024E+003
   6.3310   4.77230E+003    4.01603E+003
   6.3360   4.70616E+003    4.15094E+003
   6.3380   4.71026E+003    4.02827E+003
   6.3420   4.68034E+003    4.08886E+003
   6.3440   4.78689E+003    4.12677E+003
   6.3470   4.64124E+003    4.09765E+003
   6.3490   4.76127E+003    4.13789E+003
   6.3520   4.68951E+003    4.13441E+003
   6.3560   4.71404E+003    4.08686E+003
   6.3590   4.69470E+003    4.00868E+003
   6.3620   4.78906E+003    3.97625E+003
   6.3640   4.80306E+003    4.03772E+003
   6.3670   4.79757E+003    4.06639E+003
   6.3680   4.71316E+003    4.05574E+003
   6.3710   4.66927E+003    4.06456E+003
   6.3730   4.68306E+003    4.06821E+003
   6.3770   4.80074E+003    4.11347E+003
   6.3790   4.77823E+003    4.10249E+003
   6.3820   4.70845E+003    4.07067E+003
   6.3840   4.72367E+003    4.00040E+003
   6.3870   4.77030E+003    3.99229E+003
   6.3910   4.73564E+003    3.96721E+003
   6.3940   4.78712E+003    4.03126E+003
   6.3960   4.74991E+003    3.91593E+003
   6.3990   4.62950E+003    3.97309E+003
   6.4020   4.65665E+003    3.93635E+003
   6.4040   4.64359E+003    4.12170E+003
   6.4070   4.62689E+003    3.93589E+003
   6.4090   4.62831E+003    4.07100E+003
   6.4120   4.60303E+003    3.93608E+003
   6.4140   4.61745E+003    3.92970E+003
   6.4160   4.59735E+003    3.95293E+003
   6.4200   4.57182E+003    3.98604E+003
   6.4220   4.56028E+003    3.98150E+003
   6.4240   4.58020E+003    4.06823E+003
   6.4250   4.59354E+003    3.98526E+003
   6.4270   4.69524E+003    3.96872E+003
   6.4310   4.66376E+003    4.02856E+003
   6.4330   4.68590E+003    4.12811E+003
   6.4360   4.67593E+003    4.01203E+003
   6.4400   4.73101E+003    4.14349E+003
   6.4430   4.78144E+003    4.11177E+003
   6.4450   4.80668E+003    4.07707E+003
   6.4490   4.88204E+003    4.11400E+003
   6.4520   4.79733E+003    4.10540E+003
   6.4550   4.78460E+003    4.11004E+003
   6.4560   4.77303E+003    4.15617E+003
   6.4590   4.88023E+003    4.12700E+003
   6.4620   4.82287E+003    4.19185E+003
   6.4650   4.87141E+003    4.15918E+003
   6.4680   4.91355E+003    4.19348E+003
   6.4700   4.89521E+003    4.12477E+003
   6.4720   4.91943E+003    4.24691E+003
   6.4750   4.87285E+003    4.19233E+003
   6.4770   4.94200E+003    4.20951E+003
   6.4810   5.02788E+003    4.21608E+003
   6.4830   4.85407E+003    4.14570E+003
   6.4850   4.87030E+003    4.21017E+003
   6.4880   4.87293E+003    4.12837E+003
   6.4910   4.80114E+003    4.16115E+003
   6.4940   4.82574E+003    4.14531E+003
   6.4970   4.84165E+003    4.24425E+003
   6.4990   4.82922E+003    4.16881E+003
   6.5030   4.89277E+003    4.20963E+003
   6.5050   4.87275E+003    4.25695E+003
   6.5080   4.88752E+003    4.22116E+003
   6.5090   4.98419E+003    4.29631E+003
   6.5110   5.04461E+003    4.28897E+003
   6.5140   4.96825E+003    4.23059E+003
   6.5160   4.95438E+003    4.24132E+003
   6.5190   4.97482E+003    4.26949E+003
   6.5220   5.02544E+003    4.27403E+003
   6.5240   4.90032E+003    4.20296E+003
   6.5260   4.81097E+003    4.24344E+003
   6.5280   4.93658E+003    4.17005E+003
   6.5310   4.94127E+003    4.19329E+003
   6.5350   4.96531E+003    4.20379E+003
   6.5380   4.89902E+003    4.11402E+003
   6.5410   5.02221E+003    4.13788E+003
   6.5440   4.95013E+003    4.15134E+003
   6.5470   4.92126E+003    4.25895E+003
   6.5480   4.91126E+003    4.28345E+003
   6.5520   4.92781E+003    4.19089E+003
   6.5550   4.96089E+003    4.23233E+003
   6.5580   4.98292E+003    4.20355E+003
   6.5600   4.97754E+003    4.28793E+003
   6.5620   5.02621E+003    4.21735E+003
   6.5660   4.87302E+003    4.11573E+003
   6.5690   4.94853E+003    4.08453E+003
   6.5710   5.01464E+003    4.27248E+003
   6.5730   4.93048E+003    4.21802E+003
   6.5750   4.94847E+003    4.33153E+003
   6.5770   4.87127E+003    4.17927E+003
   6.5800   4.86128E+003    4.16866E+003
   6.5820   4.80248E+003    4.17514E+003
   6.5860   4.98206E+003    4.28190E+003
   6.5880   4.97688E+003    4.23949E+003
   6.5910   4.85997E+003    4.15584E+003
   6.5940   4.84806E+003    4.17788E+003
   6.5970   4.93117E+003    4.18485E+003
   6.6000   4.87720E+003    4.25512E+003
   6.6020   4.79961E+003    4.29261E+003
   6.6040   4.85452E+003    4.15582E+003
   6.6060   4.86284E+003    4.09442E+003
   6.6090   4.76777E+003    4.18286E+003
   6.6130   4.72855E+003    4.10054E+003
   6.6160   4.90609E+003    4.14910E+003
   6.6180   4.82656E+003    4.20137E+003
   6.6200   4.91066E+003    4.08989E+003
   6.6230   4.94958E+003    4.10277E+003
   6.6250   4.85348E+003    4.13047E+003
   6.6290   4.88402E+003    4.16992E+003
   6.6300   4.91066E+003    4.18840E+003
   6.6330   4.88166E+003    4.17582E+003
   6.6360   4.83503E+003    4.04090E+003
   6.6400   4.82184E+003    4.10194E+003
   6.6420   4.89498E+003    4.06884E+003
   6.6450   4.74470E+003    4.05706E+003
   6.6480   4.73564E+003    4.05894E+003
   6.6510   4.85326E+003    4.07654E+003
   6.6530   4.84254E+003    4.11279E+003
   6.6560   4.80526E+003    4.06154E+003
   6.6600   4.82695E+003    4.08534E+003
   6.6610   4.86636E+003    4.12480E+003
   6.6640   4.90160E+003    4.10869E+003
   6.6670   4.77407E+003    4.03517E+003
   6.6710   4.74457E+003    4.03785E+003
   6.6720   4.73279E+003    3.98896E+003
   6.6740   4.70571E+003    4.06434E+003
   6.6780   4.69174E+003    3.95199E+003
   6.6810   4.74852E+003    4.03008E+003
   6.6830   4.70516E+003    3.95494E+003
   6.6850   4.73172E+003    4.00291E+003
   6.6880   4.72415E+003    3.99528E+003
   6.6900   4.75381E+003    4.02478E+003
   6.6940   4.76648E+003    4.01193E+003
   6.6970   4.75316E+003    4.03262E+003
   6.7000   4.74218E+003    3.99714E+003
   6.7020   4.77893E+003    3.98310E+003
   6.7060   4.73821E+003    4.02700E+003
   6.7080   4.72021E+003    3.91278E+003
   6.7120   4.65724E+003    3.98843E+003
   6.7130   4.59925E+003    4.00676E+003
   6.7150   4.60178E+003    3.90541E+003
   6.7190   4.54361E+003    3.85235E+003
   6.7220   4.63352E+003    3.90545E+003
   6.7240   4.62287E+003    3.86593E+003
   6.7270   4.60797E+003    3.94499E+003
   6.7310   4.73686E+003    3.95043E+003
   6.7340   4.70458E+003    3.96541E+003
   6.7380   4.65837E+003    3.93026E+003
   6.7400   4.66036E+003    4.01859E+003
   6.7430   4.71717E+003    3.86585E+003
   6.7460   4.58205E+003    3.70015E+003
   6.7490   4.52388E+003    3.80941E+003
   6.7520   4.51786E+003    3.76422E+003
   6.7560   4.53354E+003    3.67747E+003
   6.7570   4.53281E+003    3.70674E+003
   6.7610   4.43592E+003    3.64505E+003
   6.7640   4.43975E+003    3.71453E+003
   6.7670   4.51779E+003    3.77717E+003
   6.7700   4.54160E+003    3.74442E+003
   6.7720   4.49542E+003    3.78964E+003
   6.7750   4.44872E+003    3.79445E+003
   6.7790   4.47194E+003    3.82334E+003
   6.7810   4.49149E+003    3.81388E+003
   6.7840   4.51957E+003    3.78273E+003
   6.7880   4.41491E+003    3.75775E+003
   6.7900   4.36345E+003    3.75979E+003
   6.7930   4.45266E+003    3.79479E+003
   6.7970   4.41950E+003    3.76777E+003
   6.8000   4.41130E+003    3.77590E+003
   6.8020   4.48341E+003    3.73955E+003
   6.8040   4.42188E+003    3.79800E+003
   6.8080   4.49061E+003    3.79550E+003
   6.8110   4.53857E+003    3.83623E+003
   6.8140   4.53124E+003    3.88128E+003
   6.8170   4.58169E+003    3.91588E+003
   6.8200   4.51532E+003    3.89727E+003
   6.8230   4.50851E+003    3.90877E+003
   6.8270   4.51870E+003    3.91444E+003
   6.8300   4.50961E+003    3.86043E+003
   6.8340   4.47309E+003    3.82767E+003
   6.8350   4.52034E+003    3.85572E+003
   6.8390   4.52607E+003    3.90045E+003
   6.8420   4.50909E+003    3.88579E+003
   6.8460   4.54227E+003    3.87443E+003
   6.8480   4.52344E+003    3.83835E+003
   6.8510   4.51155E+003    3.91811E+003
   6.8550   4.55109E+003    3.93255E+003
   6.8560   4.59890E+003    3.88696E+003
   6.8580   4.61663E+003    3.89241E+003
   6.8600   4.48721E+003    3.92344E+003
   6.8640   4.43462E+003    3.87219E+003
   6.8670   4.50528E+003    3.74759E+003
   6.8690   4.49045E+003    3.82386E+003
   6.8730   4.44843E+003    3.81302E+003
   6.8760   4.53628E+003    3.83357E+003
   6.8800   4.42749E+003    3.87990E+003
   6.8830   4.49738E+003    3.82310E+003
   6.8850   4.40403E+003    3.82958E+003
   6.8890   4.42271E+003    3.84594E+003
   6.8930   4.42882E+003    3.79792E+003
   6.8960   4.41849E+003    3.80545E+003
   6.9000   4.37888E+003    3.85682E+003
   6.9010   4.45449E+003    3.83172E+003
   6.9050   4.44647E+003    3.79059E+003
   6.9090   4.46460E+003    3.83007E+003
   6.9120   4.48417E+003    3.83953E+003
   6.9140   4.42733E+003    3.81918E+003
   6.9160   4.44031E+003    3.86678E+003
   6.9200   4.48195E+003    3.84281E+003
   6.9230   4.41659E+003    3.77671E+003
   6.9270   4.47405E+003    3.79849E+003
   6.9300   4.43828E+003    3.73485E+003
   6.9320   4.42886E+003    3.72979E+003
   6.9360   4.36677E+003    3.64259E+003
   6.9390   4.33752E+003    3.71320E+003
   6.9430   4.26080E+003    3.67855E+003
   6.9450   4.38846E+003    3.68462E+003
   6.9480   4.36192E+003    3.63919E+003
   6.9520   4.33264E+003    3.70088E+003
   6.9540   4.34079E+003    3.58568E+003
   6.9570   4.41560E+003    3.73693E+003
   6.9600   4.32798E+003    3.65498E+003
   6.9630   4.35046E+003    3.64969E+003
   6.9660   4.25081E+003    3.62992E+003
   6.9680   4.15951E+003    3.69361E+003
   6.9710   4.20408E+003    3.63177E+003
   6.9750   4.30298E+003    3.74375E+003
   6.9790   4.37025E+003    3.67446E+003
   6.9820   4.30206E+003    3.67511E+003
   6.9850   4.30210E+003    3.68897E+003
   6.9880   4.36932E+003    3.61954E+003
   6.9920   4.24218E+003    3.63090E+003
   6.9940   4.28605E+003    3.62407E+003
   6.9990   4.27703E+003    3.57150E+003
   7.0010   4.41935E+003    3.58172E+003
   7.0050   4.38238E+003    3.58484E+003
   7.0070   4.32135E+003    3.53792E+003
   7.0090   4.31996E+003    3.54138E+003
   7.0120   4.22586E+003    3.71239E+003
   7.0150   4.21515E+003    3.71229E+003
   7.0180   4.23166E+003    3.66676E+003
   7.0220   4.15134E+003    3.77090E+003
   7.0250   4.18069E+003    3.61176E+003
   7.0280   4.20080E+003    3.64215E+003
   7.0310   4.19740E+003    3.65495E+003
   7.0340   4.14818E+003    3.64429E+003
   7.0370   4.18004E+003    3.70073E+003
   7.0410   4.18918E+003    3.60173E+003
   7.0440   4.13797E+003    3.62871E+003
   7.0460   4.08187E+003    3.65457E+003
   7.0500   3.98379E+003    3.66350E+003
   7.0530   3.97478E+003    3.63705E+003
   7.0560   4.16319E+003    3.60818E+003
   7.0600   4.22797E+003    3.54928E+003
   7.0620   4.12997E+003    3.58673E+003
   7.0650   4.20801E+003    3.65725E+003
   7.0670   4.16179E+003    3.57473E+003
   7.0710   4.16038E+003    3.60743E+003
   7.0730   4.20230E+003    3.57797E+003
   7.0770   4.18956E+003    3.59893E+003
   7.0790   4.14980E+003    3.58829E+003
   7.0840   4.24177E+003    3.61893E+003
   7.0860   4.14280E+003    3.57790E+003
   7.0890   4.16485E+003    3.55478E+003
   7.0930   4.17758E+003    3.58647E+003
   7.0970   4.22284E+003    3.57971E+003
   7.0990   4.18815E+003    3.59387E+003
   7.1020   4.21578E+003    3.59017E+003
   7.1040   4.12640E+003    3.53818E+003
   7.1080   4.24381E+003    3.65227E+003
   7.1110   4.20350E+003    3.58882E+003
   7.1150   4.17083E+003    3.66294E+003
   7.1170   4.17150E+003    3.57300E+003
   7.1200   4.12122E+003    3.56282E+003
   7.1220   4.08095E+003    3.63019E+003
   7.1270   4.14403E+003    3.50265E+003
   7.1310   4.11234E+003    3.58119E+003
   7.1330   4.05852E+003    3.51653E+003
   7.1360   4.12137E+003    3.56142E+003
   7.1380   4.15001E+003    3.55394E+003
   7.1430   4.06205E+003    3.54799E+003
   7.1450   4.13073E+003    3.61072E+003
   7.1490   4.02855E+003    3.63654E+003
   7.1530   4.15204E+003    3.60588E+003
