# Supplementary material for: Trigger factor both holds and folds its client proteins
Source: Nat Commun. 2022 Jul 15;13:4126. doi: 10.1038/s41467-022-31767-6 (PMC9287376; doi:10.1038/s41467-022-31767-6)
Supplement: Supplementary file 6 — Source Data [file 41467_2022_31767_MOESM6_ESM.zip › SourceDataFile/Fig1a-b/00006.RI3]

Sample
I 3 04.1 40000 0001142 1.8850E10 280 1 
   5.8000   1.48600E+002    1.93620E+002
   5.8030   2.26890E+002    1.91100E+002
   5.8060   2.37120E+002    2.39350E+002
   5.8070   2.40550E+002    2.47610E+002
   5.8080   2.59160E+002    2.78710E+002
   5.8090   3.08700E+002    2.97160E+002
   5.8100   3.41710E+002    3.18730E+002
   5.8120   3.44000E+002    3.50150E+002
   5.8140   4.16490E+002    4.42100E+002
   5.8150   4.57420E+002    4.93550E+002
   5.8170   4.99730E+002    4.80990E+002
   5.8180   5.60480E+002    7.77150E+002
   5.8200   8.58340E+002    9.14560E+002
   5.8230   1.05152E+003    1.10006E+003
   5.8260   1.23469E+003    1.35905E+003
   5.8270   1.39309E+003    1.46099E+003
   5.8280   1.53449E+003    1.49904E+003
   5.8290   1.51695E+003    1.77906E+003
   5.8310   1.87446E+003    1.91991E+003
   5.8320   2.15278E+003    2.32356E+003
   5.8350   2.32905E+003    2.61230E+003
   5.8370   2.73552E+003    3.07505E+003
   5.8380   3.09211E+003    3.13414E+003
   5.8400   3.18068E+003    3.47365E+003
   5.8420   3.89846E+003    4.09362E+003
   5.8450   4.41928E+003    4.42873E+003
   5.8480   4.75617E+003    4.66365E+003
   5.8510   4.86972E+003    4.92480E+003
   5.8530   5.09383E+003    5.32198E+003
   5.8550   5.27481E+003    5.28144E+003
   5.8570   5.39693E+003    5.33482E+003
   5.8600   5.39864E+003    5.39300E+003
   5.8610   5.39901E+003    5.43403E+003
   5.8620   5.52240E+003    5.33321E+003
   5.8640   5.58149E+003    5.45775E+003
   5.8670   5.48526E+003    5.52310E+003
   5.8700   5.48494E+003    5.37574E+003
   5.8730   5.50223E+003    5.48367E+003
   5.8750   5.42519E+003    5.40048E+003
   5.8770   5.56989E+003    5.47972E+003
   5.8780   5.52369E+003    5.52177E+003
   5.8810   5.52517E+003    5.45629E+003
   5.8820   5.53263E+003    5.40820E+003
   5.8850   5.48332E+003    5.47285E+003
   5.8870   5.44741E+003    5.47237E+003
   5.8880   5.44770E+003    5.54055E+003
   5.8910   5.49779E+003    5.54503E+003
   5.8920   5.52612E+003    5.55396E+003
   5.8940   5.63147E+003    5.56899E+003
   5.8970   5.59741E+003    5.62214E+003
   5.8980   5.77380E+003    5.79666E+003
   5.9010   5.78342E+003    5.64411E+003
   5.9030   5.69941E+003    5.63645E+003
   5.9050   5.63643E+003    5.63205E+003
   5.9060   5.65521E+003    5.62646E+003
   5.9100   5.63457E+003    5.61900E+003
   5.9120   5.72973E+003    5.66147E+003
   5.9150   5.76532E+003    5.83588E+003
   5.9170   5.76840E+003    5.80535E+003
   5.9190   5.93800E+003    5.86342E+003
   5.9210   5.85453E+003    5.84336E+003
   5.9240   6.03168E+003    5.96911E+003
   5.9260   5.95112E+003    5.91335E+003
   5.9290   6.03430E+003    6.15843E+003
   5.9310   6.22005E+003    6.09951E+003
   5.9330   6.22361E+003    6.13014E+003
   5.9340   6.24027E+003    6.30861E+003
   5.9380   6.29912E+003    6.94493E+003
   5.9400   6.43495E+003    1.06305E+004
   5.9430   6.57243E+003    1.09044E+004
   5.9450   6.51872E+003    1.07316E+004
   5.9470   6.60649E+003    1.07316E+004
   5.9480   6.77298E+003    9.16861E+003
   5.9500   7.62875E+003    1.53230E+002
   5.9570   1.04500E+004    2.03050E+002
   5.9590   1.02600E+004    4.82940E+002
   5.9610   1.47838E+003    5.79858E+003
   5.9670   2.63640E+002    4.22031E+003
   5.9700   9.83210E+002    4.17790E+003
   5.9730   3.05384E+003    4.12123E+003
   5.9750   6.93543E+003    3.95567E+003
   5.9770   7.32372E+003    3.80189E+003
   5.9790   6.11435E+003    3.77595E+003
   5.9820   5.87766E+003    3.50976E+003
   5.9850   5.86364E+003    3.49285E+003
   5.9860   5.82157E+003    3.31770E+003
   5.9890   5.79288E+003    3.29601E+003
   5.9910   5.89080E+003    3.13698E+003
   5.9930   5.72527E+003    2.99930E+003
   5.9970   5.70317E+003    2.84550E+003
   5.9990   5.68599E+003    2.80585E+003
   6.0010   5.59963E+003    2.73336E+003
   6.0030   5.52113E+003    2.63852E+003
   6.0040   5.52409E+003    2.63838E+003
   6.0060   5.43816E+003    2.53962E+003
   6.0100   5.42352E+003    2.50026E+003
   6.0130   5.36944E+003    2.53032E+003
   6.0140   5.35575E+003    2.37472E+003
   6.0170   5.36770E+003    2.37527E+003
   6.0190   5.34857E+003    2.28083E+003
   6.0230   5.28744E+003    2.20892E+003
   6.0250   5.11828E+003    2.23083E+003
   6.0280   5.01503E+003    2.19098E+003
   6.0300   4.97682E+003    2.14845E+003
   6.0330   4.98057E+003    2.08367E+003
   6.0350   4.97244E+003    2.11201E+003
   6.0370   5.06712E+003    2.11811E+003
   6.0400   4.94275E+003    2.06292E+003
   6.0430   4.91240E+003    2.02120E+003
   6.0450   4.83368E+003    2.00677E+003
   6.0480   4.72298E+003    1.97456E+003
   6.0500   4.71331E+003    1.97026E+003
   6.0530   4.70630E+003    2.05617E+003
   6.0570   4.65271E+003    1.96464E+003
   6.0590   4.57640E+003    1.98584E+003
   6.0620   4.58757E+003    1.98135E+003
   6.0660   4.51304E+003    1.98296E+003
   6.0690   4.64114E+003    1.99200E+003
   6.0710   4.42367E+003    1.95322E+003
   6.0730   4.58364E+003    2.00850E+003
   6.0750   4.60401E+003    1.97119E+003
   6.0780   4.48376E+003    1.97824E+003
   6.0800   4.54160E+003    1.98470E+003
   6.0850   4.46466E+003    1.92942E+003
   6.0870   4.41199E+003    1.94610E+003
   6.0890   4.53142E+003    1.89446E+003
   6.0900   4.57654E+003    1.84498E+003
   6.0920   4.48434E+003    1.88626E+003
   6.0950   4.46582E+003    1.81492E+003
   6.0980   4.36767E+003    1.79812E+003
   6.1010   4.47308E+003    1.77436E+003
   6.1040   4.44231E+003    1.85171E+003
   6.1050   4.53256E+003    1.74692E+003
   6.1080   4.35994E+003    1.78906E+003
   6.1090   4.38341E+003    1.80332E+003
   6.1130   4.40326E+003    1.76820E+003
   6.1150   4.44200E+003    1.83306E+003
   6.1180   4.40043E+003    1.80913E+003
   6.1200   4.35966E+003    1.91224E+003
   6.1230   4.35355E+003    1.90297E+003
   6.1250   4.48469E+003    1.77666E+003
   6.1270   4.50762E+003    1.66271E+003
   6.1290   4.57292E+003    1.67472E+003
   6.1330   4.46621E+003    1.52525E+003
   6.1360   4.40474E+003    1.55004E+003
   6.1380   4.48605E+003    1.70219E+003
   6.1410   4.49253E+003    1.89269E+003
   6.1430   4.51521E+003    1.96539E+003
   6.1450   4.53530E+003    1.98869E+003
   6.1480   4.39887E+003    1.89717E+003
   6.1520   4.47495E+003    1.92036E+003
   6.1540   4.47936E+003    1.94825E+003
   6.1550   4.38976E+003    1.94534E+003
   6.1580   4.49292E+003    1.91764E+003
   6.1600   4.57206E+003    1.96462E+003
   6.1630   4.37698E+003    1.88208E+003
   6.1660   4.51319E+003    1.86912E+003
   6.1680   4.51677E+003    1.85098E+003
   6.1710   4.51118E+003    1.89392E+003
   6.1730   4.53033E+003    1.92537E+003
   6.1750   4.47043E+003    1.86406E+003
   6.1800   4.46809E+003    1.90090E+003
   6.1820   4.44102E+003    1.98807E+003
   6.1840   4.53151E+003    1.88216E+003
   6.1870   4.48021E+003    1.90267E+003
   6.1890   4.48572E+003    1.95080E+003
   6.1910   4.57769E+003    1.91722E+003
   6.1940   4.49201E+003    1.95128E+003
   6.1970   4.46903E+003    2.02491E+003
   6.2000   4.51173E+003    1.95492E+003
   6.2020   4.50095E+003    1.95199E+003
   6.2050   4.47653E+003    1.92851E+003
   6.2070   4.46774E+003    2.01064E+003
   6.2100   4.45548E+003    1.86708E+003
   6.2120   4.46162E+003    1.88906E+003
   6.2140   4.40243E+003    1.89198E+003
   6.2160   4.51304E+003    1.85681E+003
   6.2190   4.43474E+003    1.90861E+003
   6.2230   4.47824E+003    1.99939E+003
   6.2250   4.54691E+003    2.00889E+003
   6.2280   4.49330E+003    1.94529E+003
   6.2300   4.52365E+003    1.88888E+003
   6.2330   4.52879E+003    1.87732E+003
   6.2350   4.43712E+003    1.89822E+003
   6.2380   4.53401E+003    1.85120E+003
   6.2400   4.56821E+003    1.74993E+003
   6.2440   4.47911E+003    1.85180E+003
   6.2460   4.41829E+003    1.88787E+003
   6.2480   4.50662E+003    1.87801E+003
   6.2510   4.40750E+003    1.82739E+003
   6.2540   4.33598E+003    1.83700E+003
   6.2550   4.40722E+003    1.79861E+003
   6.2590   4.38366E+003    1.83678E+003
   6.2610   4.37294E+003    1.82044E+003
   6.2630   4.43697E+003    1.81729E+003
   6.2660   4.50868E+003    1.90949E+003
   6.2690   4.50952E+003    1.91780E+003
   6.2710   4.52534E+003    1.91638E+003
   6.2740   4.48654E+003    1.89172E+003
   6.2760   4.57639E+003    1.86783E+003
   6.2790   4.50315E+003    1.86147E+003
   6.2810   4.54132E+003    1.83367E+003
   6.2840   4.56110E+003    1.80014E+003
   6.2850   4.64428E+003    1.83004E+003
   6.2880   4.52233E+003    1.95315E+003
   6.2920   4.47733E+003    1.93778E+003
   6.2940   4.55603E+003    1.98031E+003
   6.2970   4.57479E+003    1.95290E+003
   6.2990   4.56769E+003    1.92892E+003
   6.3010   4.44090E+003    1.84112E+003
   6.3040   4.50697E+003    1.90715E+003
   6.3060   4.64649E+003    1.92769E+003
   6.3100   4.61994E+003    1.87397E+003
   6.3130   4.56252E+003    1.87432E+003
   6.3150   4.57970E+003    1.89922E+003
   6.3170   4.52558E+003    1.93473E+003
   6.3220   4.56302E+003    1.94194E+003
   6.3240   4.54048E+003    1.92930E+003
   6.3270   4.60736E+003    1.88490E+003
   6.3300   4.59394E+003    1.97593E+003
   6.3330   4.54786E+003    1.91423E+003
   6.3370   4.48572E+003    1.88853E+003
   6.3390   4.47060E+003    1.92868E+003
   6.3430   4.57378E+003    1.83007E+003
   6.3450   4.49936E+003    1.90250E+003
   6.3470   4.42354E+003    1.93863E+003
   6.3490   4.32605E+003    1.92925E+003
   6.3530   4.50254E+003    1.96927E+003
   6.3560   4.39976E+003    1.86226E+003
   6.3590   4.29372E+003    1.81884E+003
   6.3610   4.38341E+003    1.84263E+003
   6.3630   4.38324E+003    1.84374E+003
   6.3650   4.55919E+003    1.85772E+003
   6.3680   4.53216E+003    1.92233E+003
   6.3730   4.51691E+003    1.92277E+003
   6.3750   4.59515E+003    1.89582E+003
   6.3780   4.51928E+003    1.85130E+003
   6.3800   4.49920E+003    1.93306E+003
   6.3820   4.57056E+003    1.90210E+003
   6.3840   4.41426E+003    1.92157E+003
   6.3890   4.44612E+003    1.92551E+003
   6.3910   4.51862E+003    1.89391E+003
   6.3930   4.37145E+003    1.87556E+003
   6.3940   4.35817E+003    1.88312E+003
   6.3980   4.37077E+003    1.87961E+003
   6.4000   4.34313E+003    1.86412E+003
   6.4030   4.52217E+003    1.92858E+003
   6.4050   4.40705E+003    1.91484E+003
   6.4080   4.32533E+003    1.81527E+003
   6.4110   4.36301E+003    1.78315E+003
   6.4130   4.32402E+003    1.87080E+003
   6.4150   4.38131E+003    1.88922E+003
   6.4180   4.40281E+003    1.80312E+003
   6.4200   4.35496E+003    1.78660E+003
   6.4230   4.26846E+003    1.88968E+003
   6.4250   4.40124E+003    1.89452E+003
   6.4300   4.45170E+003    1.88541E+003
   6.4320   4.48392E+003    1.91468E+003
   6.4340   4.47402E+003    1.96411E+003
   6.4370   4.53045E+003    1.92936E+003
   6.4400   4.60216E+003    1.89998E+003
   6.4430   4.57212E+003    1.95692E+003
   6.4450   4.49266E+003    1.93850E+003
   6.4470   4.52492E+003    1.91685E+003
   6.4500   4.63434E+003    1.97983E+003
   6.4520   4.52255E+003    1.99068E+003
   6.4540   4.60384E+003    1.95894E+003
   6.4580   4.64993E+003    1.96114E+003
   6.4610   4.63694E+003    2.01345E+003
   6.4630   4.62047E+003    1.92566E+003
   6.4660   4.71091E+003    1.95849E+003
   6.4690   4.64572E+003    2.01715E+003
   6.4720   4.69458E+003    2.04577E+003
   6.4740   4.77247E+003    2.00927E+003
   6.4770   4.67717E+003    2.01791E+003
   6.4790   4.63485E+003    2.05776E+003
   6.4820   4.66887E+003    1.94387E+003
   6.4860   4.68996E+003    2.00531E+003
   6.4890   4.63013E+003    1.96473E+003
   6.4910   4.60310E+003    2.07163E+003
   6.4940   4.67624E+003    1.95101E+003
   6.4960   4.61430E+003    2.01580E+003
   6.4990   4.65972E+003    2.02908E+003
   6.5010   4.68746E+003    2.05204E+003
   6.5030   4.61000E+003    2.02756E+003
   6.5070   4.75273E+003    2.05610E+003
   6.5100   4.76911E+003    2.05226E+003
   6.5120   4.74017E+003    2.07805E+003
   6.5150   4.72457E+003    2.00661E+003
   6.5180   4.73440E+003    2.04968E+003
   6.5210   4.72841E+003    2.01262E+003
   6.5230   4.71491E+003    1.97724E+003
   6.5260   4.73462E+003    2.00403E+003
   6.5300   4.61715E+003    1.99477E+003
   6.5330   4.64676E+003    2.03636E+003
   6.5350   4.67738E+003    2.05795E+003
   6.5380   4.66234E+003    1.99831E+003
   6.5400   4.68369E+003    2.06945E+003
   6.5420   4.67467E+003    2.01697E+003
   6.5460   4.71197E+003    1.99642E+003
   6.5480   4.64283E+003    2.07244E+003
   6.5500   4.62998E+003    1.96896E+003
   6.5530   4.68870E+003    2.03852E+003
   6.5570   4.69266E+003    2.00915E+003
   6.5600   4.72507E+003    2.06233E+003
   6.5640   4.64354E+003    2.02847E+003
   6.5670   4.72775E+003    2.00155E+003
   6.5690   4.66298E+003    2.04069E+003
   6.5720   4.67651E+003    1.96491E+003
   6.5750   4.69284E+003    2.01994E+003
   6.5770   4.61065E+003    1.96682E+003
   6.5790   4.66429E+003    1.92193E+003
   6.5830   4.60168E+003    1.98055E+003
   6.5860   4.68935E+003    1.97434E+003
   6.5890   4.65178E+003    1.97186E+003
   6.5920   4.64006E+003    1.99972E+003
   6.5940   4.60806E+003    1.98360E+003
   6.5970   4.61009E+003    2.04088E+003
   6.6000   4.67204E+003    1.99261E+003
   6.6010   4.60454E+003    1.99631E+003
   6.6040   4.59028E+003    2.01443E+003
   6.6060   4.59202E+003    2.00029E+003
   6.6080   4.60672E+003    1.99170E+003
   6.6130   4.59948E+003    1.98645E+003
   6.6150   4.60530E+003    2.04759E+003
   6.6180   4.65627E+003    2.01981E+003
   6.6210   4.58568E+003    2.00159E+003
   6.6240   4.60325E+003    2.02564E+003
   6.6260   4.58427E+003    2.03484E+003
   6.6300   4.60418E+003    2.00603E+003
   6.6320   4.53720E+003    2.04472E+003
   6.6360   4.63356E+003    2.03200E+003
   6.6380   4.61113E+003    2.01027E+003
   6.6400   4.54481E+003    1.96739E+003
   6.6440   4.61796E+003    1.96958E+003
   6.6460   4.63161E+003    2.03297E+003
   6.6480   4.61560E+003    1.89679E+003
   6.6510   4.48890E+003    1.98629E+003
   6.6540   4.52690E+003    1.97846E+003
   6.6560   4.55210E+003    2.00285E+003
   6.6590   4.53524E+003    2.00427E+003
   6.6630   4.50379E+003    1.96619E+003
   6.6650   4.53720E+003    1.95253E+003
   6.6680   4.53627E+003    1.95177E+003
   6.6710   4.46535E+003    1.92218E+003
   6.6740   4.48353E+003    1.90618E+003
   6.6770   4.52583E+003    1.96180E+003
   6.6790   4.54046E+003    1.96402E+003
   6.6830   4.44744E+003    1.92089E+003
   6.6850   4.56873E+003    1.94403E+003
   6.6870   4.45428E+003    1.90972E+003
   6.6900   4.36789E+003    1.96184E+003
   6.6920   4.48814E+003    1.92357E+003
   6.6950   4.42419E+003    1.92248E+003
   6.6980   4.42371E+003    1.93640E+003
   6.7010   4.44486E+003    1.92670E+003
   6.7060   4.41584E+003    1.86366E+003
   6.7080   4.37175E+003    1.90899E+003
   6.7120   4.38237E+003    1.88632E+003
   6.7140   4.35375E+003    1.85767E+003
   6.7170   4.36126E+003    1.94795E+003
   6.7200   4.33069E+003    1.94155E+003
   6.7210   4.35430E+003    1.88172E+003
   6.7240   4.36078E+003    1.93088E+003
   6.7270   4.33395E+003    1.92472E+003
   6.7300   4.39839E+003    1.90423E+003
   6.7330   4.43875E+003    1.92548E+003
   6.7360   4.49889E+003    1.95307E+003
   6.7380   4.48310E+003    1.95285E+003
   6.7400   4.34084E+003    1.96140E+003
   6.7430   4.31653E+003    1.91172E+003
   6.7460   4.28817E+003    1.87404E+003
   6.7480   4.28514E+003    1.88490E+003
   6.7520   4.27611E+003    1.80875E+003
   6.7540   4.25144E+003    1.86805E+003
   6.7570   4.25982E+003    1.80718E+003
   6.7610   4.24826E+003    1.83312E+003
   6.7640   4.20040E+003    1.86489E+003
   6.7680   4.27248E+003    1.83235E+003
   6.7700   4.31326E+003    1.83415E+003
   6.7740   4.29995E+003    1.79475E+003
   6.7770   4.27177E+003    1.82071E+003
   6.7790   4.23001E+003    1.80801E+003
   6.7820   4.22938E+003    1.78935E+003
   6.7850   4.23203E+003    1.78511E+003
   6.7880   4.29269E+003    1.82277E+003
   6.7910   4.28680E+003    1.79982E+003
   6.7940   4.16340E+003    1.86097E+003
   6.7960   4.20799E+003    1.84738E+003
   6.7990   4.31273E+003    1.86589E+003
   6.8020   4.27361E+003    1.84804E+003
   6.8050   4.24820E+003    1.85528E+003
   6.8080   4.29234E+003    1.80832E+003
   6.8110   4.26975E+003    1.86662E+003
   6.8140   4.28810E+003    1.84528E+003
   6.8170   4.31422E+003    1.82920E+003
   6.8190   4.20546E+003    1.83139E+003
   6.8210   4.27428E+003    1.88000E+003
   6.8240   4.24375E+003    1.84014E+003
   6.8280   4.35332E+003    1.90174E+003
   6.8300   4.20155E+003    1.83929E+003
   6.8340   4.30147E+003    1.85433E+003
   6.8350   4.18840E+003    1.83767E+003
   6.8390   4.33139E+003    1.80119E+003
   6.8420   4.25560E+003    1.85424E+003
   6.8450   4.32284E+003    1.86132E+003
   6.8490   4.27624E+003    1.88442E+003
   6.8500   4.36133E+003    1.91498E+003
   6.8520   4.34019E+003    1.92422E+003
   6.8550   4.33785E+003    1.80281E+003
   6.8590   4.31427E+003    1.83889E+003
   6.8620   4.29615E+003    1.80020E+003
   6.8660   4.28520E+003    1.84994E+003
   6.8690   4.17543E+003    1.90213E+003
   6.8710   4.23390E+003    1.77293E+003
   6.8750   4.22423E+003    1.79842E+003
   6.8770   4.26507E+003    1.79955E+003
   6.8790   4.24172E+003    1.84719E+003
   6.8820   4.25494E+003    1.80068E+003
   6.8850   4.26773E+003    1.84928E+003
   6.8880   4.23978E+003    1.86419E+003
   6.8910   4.23976E+003    1.82041E+003
   6.8930   4.23780E+003    1.81513E+003
   6.8960   4.24301E+003    1.82431E+003
   6.8990   4.33951E+003    1.85852E+003
   6.9020   4.23846E+003    1.85527E+003
   6.9050   4.25287E+003    1.79467E+003
   6.9080   4.30211E+003    1.82484E+003
   6.9110   4.28749E+003    1.85724E+003
   6.9140   4.24571E+003    1.84525E+003
   6.9170   4.23384E+003    1.80495E+003
   6.9200   4.29506E+003    1.82201E+003
   6.9230   4.26104E+003    1.82343E+003
   6.9270   4.22852E+003    1.82127E+003
   6.9290   4.23846E+003    1.79593E+003
   6.9320   4.20110E+003    1.83310E+003
   6.9360   4.12292E+003    1.77648E+003
   6.9380   4.13610E+003    1.77154E+003
   6.9410   4.13089E+003    1.79134E+003
   6.9450   4.10177E+003    1.76614E+003
   6.9470   4.11521E+003    1.76104E+003
   6.9490   4.10240E+003    1.84174E+003
   6.9520   4.20550E+003    1.71741E+003
   6.9560   4.15250E+003    1.76363E+003
   6.9590   4.14754E+003    1.78374E+003
   6.9630   4.15828E+003    1.78322E+003
   6.9670   4.14296E+003    1.75695E+003
   6.9700   4.04192E+003    1.79904E+003
   6.9730   4.10974E+003    1.79464E+003
   6.9750   4.12657E+003    1.77695E+003
   6.9780   4.14557E+003    1.75961E+003
   6.9820   4.09390E+003    1.78493E+003
   6.9850   4.11810E+003    1.81132E+003
   6.9870   4.14717E+003    1.83604E+003
   6.9910   4.13880E+003    1.81054E+003
   6.9920   4.11440E+003    1.72756E+003
   6.9960   4.13723E+003    1.73615E+003
   6.9980   4.12763E+003    1.79671E+003
   7.0030   4.15302E+003    1.75206E+003
   7.0060   4.15515E+003    1.71618E+003
   7.0100   4.11914E+003    1.75757E+003
   7.0130   4.06331E+003    1.71465E+003
   7.0170   4.05513E+003    1.72232E+003
   7.0190   4.09628E+003    1.73829E+003
   7.0230   3.99708E+003    1.73054E+003
   7.0260   4.03484E+003    1.75121E+003
   7.0280   3.88704E+003    1.72127E+003
   7.0320   3.94175E+003    1.73029E+003
   7.0350   3.97089E+003    1.72659E+003
   7.0370   3.95588E+003    1.72814E+003
   7.0400   3.96676E+003    1.75102E+003
   7.0440   4.07351E+003    1.74621E+003
   7.0470   4.08688E+003    1.73893E+003
   7.0490   4.05956E+003    1.72241E+003
   7.0520   4.01599E+003    1.73734E+003
   7.0560   4.01575E+003    1.74225E+003
   7.0590   4.04387E+003    1.68052E+003
   7.0620   4.04769E+003    1.72611E+003
   7.0650   3.87098E+003    1.69161E+003
   7.0680   4.00930E+003    1.72368E+003
   7.0710   4.02554E+003    1.72840E+003
   7.0760   3.96228E+003    1.73560E+003
   7.0790   3.97403E+003    1.74453E+003
   7.0810   3.91281E+003    1.68258E+003
   7.0840   3.90597E+003    1.69690E+003
   7.0870   3.99999E+003    1.72375E+003
   7.0900   3.96676E+003    1.69487E+003
   7.0930   3.89962E+003    1.68947E+003
   7.0960   3.88264E+003    1.78307E+003
   7.1000   3.89975E+003    1.73098E+003
   7.1030   4.05529E+003    1.70980E+003
   7.1060   4.08025E+003    1.74084E+003
   7.1090   4.02816E+003    1.71136E+003
   7.1130   3.97837E+003    1.67967E+003
   7.1150   3.92849E+003    1.69848E+003
   7.1200   4.02585E+003    1.66438E+003
   7.1230   3.91285E+003    1.69470E+003
   7.1250   3.98242E+003    1.72234E+003
   7.1280   3.98979E+003    1.72862E+003
   7.1320   3.95828E+003    1.67643E+003
   7.1350   3.94368E+003    1.71607E+003
   7.1360   3.97330E+003    1.66169E+003
   7.1390   3.98856E+003    1.69006E+003
   7.1440   3.93662E+003    1.70095E+003
   7.1450   3.93822E+003    1.67836E+003
   7.1480   3.90015E+003    1.69335E+003
   7.1520   4.02419E+003    1.71010E+003
