# Supplementary material for: Trigger factor both holds and folds its client proteins
Source: Nat Commun. 2022 Jul 15;13:4126. doi: 10.1038/s41467-022-31767-6 (PMC9287376; doi:10.1038/s41467-022-31767-6)
Supplement: Supplementary file 6 — Source Data [file 41467_2022_31767_MOESM6_ESM.zip › SourceDataFile/Fig1a-b/00007.RI1]

Sample
I 1 04.0 40000 0001204 1.9950E10 280 1 
   5.8000   1.02450E+002    1.50560E+002
   5.8020   1.47400E+002    1.83590E+002
   5.8030   1.86580E+002    2.12740E+002
   5.8050   2.35180E+002    2.28650E+002
   5.8070   2.38990E+002    2.49850E+002
   5.8090   2.81400E+002    2.70700E+002
   5.8100   3.18260E+002    2.96850E+002
   5.8120   3.50490E+002    3.66860E+002
   5.8140   4.01770E+002    4.34540E+002
   5.8160   4.64310E+002    5.07890E+002
   5.8170   5.32770E+002    5.68350E+002
   5.8180   6.19250E+002    7.48800E+002
   5.8210   8.13100E+002    8.64310E+002
   5.8240   9.96660E+002    1.05538E+003
   5.8260   1.10620E+003    1.13696E+003
   5.8280   1.35990E+003    1.55099E+003
   5.8290   1.59809E+003    1.67285E+003
   5.8320   1.83547E+003    2.07843E+003
   5.8350   2.23926E+003    2.46443E+003
   5.8380   2.86054E+003    3.27233E+003
   5.8400   3.07134E+003    3.66656E+003
   5.8420   3.34907E+003    4.08687E+003
   5.8440   3.53850E+003    4.19976E+003
   5.8460   4.12484E+003    4.57071E+003
   5.8490   4.78962E+003    4.98918E+003
   5.8510   5.03033E+003    5.14394E+003
   5.8530   5.11075E+003    5.44796E+003
   5.8540   5.16876E+003    5.45878E+003
   5.8550   5.29221E+003    5.60221E+003
   5.8580   5.38415E+003    5.66279E+003
   5.8600   5.46851E+003    5.73731E+003
   5.8620   5.53003E+003    5.71449E+003
   5.8650   5.52720E+003    5.68494E+003
   5.8670   5.51510E+003    5.82751E+003
   5.8690   5.52060E+003    5.69332E+003
   5.8710   5.45251E+003    5.80309E+003
   5.8740   5.53876E+003    5.58707E+003
   5.8760   5.50433E+003    5.58626E+003
   5.8780   5.45812E+003    5.61132E+003
   5.8810   5.57981E+003    5.56627E+003
   5.8830   5.50961E+003    5.68527E+003
   5.8850   5.50578E+003    5.72742E+003
   5.8870   5.65869E+003    5.76029E+003
   5.8900   5.61485E+003    5.71657E+003
   5.8920   5.55609E+003    5.63480E+003
   5.8940   5.61857E+003    5.42568E+003
   5.8960   5.62486E+003    5.60620E+003
   5.8990   5.69364E+003    5.53328E+003
   5.9010   5.66410E+003    5.72031E+003
   5.9030   5.57893E+003    5.79843E+003
   5.9050   5.64275E+003    5.75983E+003
   5.9080   5.62612E+003    5.67299E+003
   5.9100   5.55700E+003    5.81495E+003
   5.9120   5.56657E+003    5.61982E+003
   5.9130   5.75171E+003    5.70774E+003
   5.9160   5.83102E+003    5.82768E+003
   5.9200   5.80090E+003    5.87570E+003
   5.9220   5.76355E+003    5.88851E+003
   5.9230   5.85947E+003    6.00421E+003
   5.9260   5.98977E+003    6.02452E+003
   5.9290   5.92233E+003    6.14094E+003
   5.9310   5.94551E+003    6.07555E+003
   5.9320   5.96479E+003    5.87405E+003
   5.9360   6.10239E+003    6.02575E+003
   5.9380   6.05369E+003    6.13855E+003
   5.9400   6.25431E+003    6.17484E+003
   5.9420   6.27994E+003    6.20817E+003
   5.9450   6.23588E+003    6.25556E+003
   5.9470   6.03101E+003    6.22278E+003
   5.9500   6.17767E+003    6.16483E+003
   5.9520   6.18885E+003    6.32694E+003
   5.9530   6.22091E+003    6.38404E+003
   5.9560   6.10518E+003    6.31866E+003
   5.9590   6.19395E+003    6.37865E+003
   5.9610   6.21378E+003    6.14798E+003
   5.9630   6.34963E+003    6.23584E+003
   5.9660   6.21602E+003    6.42211E+003
   5.9700   6.27897E+003    6.30901E+003
   5.9730   6.33369E+003    6.27728E+003
   5.9760   6.19899E+003    6.28070E+003
   5.9770   6.12008E+003    6.18165E+003
   5.9800   5.99089E+003    6.28446E+003
   5.9820   6.21137E+003    6.26329E+003
   5.9850   6.22497E+003    6.16205E+003
   5.9880   6.19079E+003    6.31777E+003
   5.9890   6.11886E+003    6.37435E+003
   5.9910   6.15694E+003    6.43581E+003
   5.9930   6.21829E+003    7.04261E+003
   5.9970   6.28109E+003    9.66489E+003
   6.0000   6.23532E+003    1.09942E+004
   6.0030   6.32863E+003    1.05396E+004
   6.0070   5.97013E+003    1.88170E+002
   6.0130   1.09071E+004    4.67680E+002
   6.0150   1.09418E+004    2.12538E+003
   6.0210   9.95968E+003    6.66642E+003
   6.0230   7.34470E+002    5.38972E+003
   6.0270   1.56500E+002    5.55157E+003
   6.0300   2.42590E+002    5.50469E+003
   6.0320   6.45590E+002    5.44184E+003
   6.0350   2.08217E+003    5.31518E+003
   6.0370   6.28569E+003    5.26521E+003
   6.0380   5.76873E+003    5.22039E+003
   6.0410   5.68624E+003    5.12204E+003
   6.0430   5.45770E+003    5.07389E+003
   6.0460   5.44635E+003    5.04127E+003
   6.0500   5.38996E+003    4.97358E+003
   6.0520   5.27014E+003    4.87388E+003
   6.0570   5.22772E+003    4.76993E+003
   6.0590   5.13131E+003    4.77764E+003
   6.0620   5.11253E+003    4.76825E+003
   6.0640   5.00529E+003    4.64037E+003
   6.0670   5.09175E+003    4.65118E+003
   6.0690   5.08969E+003    4.58666E+003
   6.0710   4.98016E+003    4.55925E+003
   6.0730   5.07638E+003    4.45117E+003
   6.0770   4.94992E+003    4.35345E+003
   6.0800   4.90653E+003    4.45657E+003
   6.0820   4.90293E+003    4.33673E+003
   6.0850   4.89429E+003    4.32510E+003
   6.0870   4.89887E+003    4.29615E+003
   6.0890   4.84217E+003    4.23721E+003
   6.0920   4.84078E+003    4.12096E+003
   6.0940   4.76390E+003    4.19312E+003
   6.0960   4.73259E+003    4.16328E+003
   6.0980   4.68784E+003    4.10506E+003
   6.1010   4.79607E+003    4.05340E+003
   6.1030   4.79439E+003    4.07691E+003
   6.1050   4.64651E+003    4.08090E+003
   6.1110   4.76324E+003    4.05519E+003
   6.1130   4.58640E+003    4.08099E+003
   6.1150   4.62992E+003    3.93475E+003
   6.1180   4.74692E+003    4.04150E+003
   6.1220   4.69205E+003    3.98845E+003
   6.1240   4.68119E+003    4.02348E+003
   6.1270   4.66658E+003    4.04086E+003
   6.1290   4.73457E+003    4.13545E+003
   6.1310   4.77598E+003    4.00371E+003
   6.1330   4.63106E+003    4.08162E+003
   6.1380   4.63769E+003    4.08794E+003
   6.1390   4.72258E+003    4.04088E+003
   6.1420   4.69013E+003    3.98004E+003
   6.1430   4.66613E+003    4.00260E+003
   6.1450   4.66212E+003    3.91937E+003
   6.1470   4.68406E+003    3.94978E+003
   6.1510   4.58441E+003    3.97911E+003
   6.1520   4.64134E+003    3.98816E+003
   6.1560   4.72431E+003    3.99355E+003
   6.1590   4.68159E+003    3.88183E+003
   6.1610   4.67360E+003    3.91310E+003
   6.1630   4.67771E+003    3.96610E+003
   6.1670   4.69012E+003    4.03032E+003
   6.1700   4.75257E+003    4.04313E+003
   6.1720   4.67933E+003    4.04209E+003
   6.1750   4.78741E+003    3.99909E+003
   6.1780   4.70313E+003    3.94080E+003
   6.1800   4.68899E+003    4.04481E+003
   6.1830   4.73524E+003    3.89403E+003
   6.1850   4.65479E+003    3.87897E+003
   6.1870   4.78000E+003    3.92704E+003
   6.1900   4.70174E+003    3.99257E+003
   6.1930   4.66436E+003    4.03870E+003
   6.1960   4.72939E+003    3.97283E+003
   6.1980   4.71648E+003    4.07117E+003
   6.2000   4.81549E+003    4.10281E+003
   6.2030   4.75424E+003    4.07822E+003
   6.2070   4.78602E+003    4.07704E+003
   6.2100   4.74055E+003    4.01048E+003
   6.2120   4.75107E+003    3.99399E+003
   6.2150   4.75348E+003    4.08548E+003
   6.2180   4.79679E+003    3.97869E+003
   6.2210   4.66604E+003    3.99646E+003
   6.2230   4.71877E+003    4.05243E+003
   6.2260   4.77260E+003    4.08394E+003
   6.2280   4.81760E+003    4.01075E+003
   6.2300   4.71484E+003    4.02882E+003
   6.2330   4.77254E+003    4.11719E+003
   6.2370   4.74635E+003    4.08504E+003
   6.2390   4.79985E+003    4.10698E+003
   6.2410   4.78534E+003    4.04280E+003
   6.2440   4.76370E+003    4.09034E+003
   6.2460   4.86844E+003    4.09840E+003
   6.2490   4.66606E+003    4.17824E+003
   6.2530   4.70596E+003    3.98939E+003
   6.2550   4.71630E+003    4.08619E+003
   6.2570   4.77359E+003    4.14477E+003
   6.2590   4.72325E+003    4.09684E+003
   6.2630   4.75107E+003    4.02659E+003
   6.2660   4.69636E+003    4.05516E+003
   6.2690   4.75130E+003    4.01875E+003
   6.2720   4.76585E+003    4.06915E+003
   6.2740   4.82839E+003    4.14147E+003
   6.2790   4.78016E+003    4.16074E+003
   6.2810   4.85844E+003    4.09204E+003
   6.2820   4.74579E+003    4.21361E+003
   6.2850   4.80527E+003    4.17753E+003
   6.2880   4.74439E+003    4.09477E+003
   6.2900   4.84214E+003    4.06992E+003
   6.2940   4.93067E+003    4.16672E+003
   6.2970   4.87402E+003    4.05239E+003
   6.2990   4.77972E+003    4.15654E+003
   6.3010   4.77794E+003    3.98550E+003
   6.3040   4.60700E+003    3.95257E+003
   6.3070   4.77727E+003    4.15227E+003
   6.3110   4.78800E+003    4.10774E+003
   6.3130   4.84413E+003    4.13649E+003
   6.3160   4.76923E+003    4.07364E+003
   6.3190   4.75531E+003    4.06165E+003
   6.3220   4.67292E+003    3.94516E+003
   6.3240   4.73860E+003    4.09170E+003
   6.3280   4.78496E+003    4.10712E+003
   6.3310   4.74188E+003    4.05776E+003
   6.3330   4.77987E+003    4.05062E+003
   6.3360   4.64497E+003    4.11230E+003
   6.3380   4.74791E+003    4.03786E+003
   6.3420   4.65149E+003    4.07107E+003
   6.3450   4.64767E+003    4.00162E+003
   6.3470   4.61904E+003    3.99758E+003
   6.3490   4.65034E+003    4.01499E+003
   6.3540   4.67257E+003    4.07141E+003
   6.3560   4.62211E+003    4.10289E+003
   6.3600   4.73926E+003    4.01642E+003
   6.3630   4.67559E+003    3.96821E+003
   6.3650   4.71845E+003    3.96891E+003
   6.3670   4.68548E+003    4.08041E+003
   6.3690   4.70883E+003    4.01350E+003
   6.3730   4.67516E+003    4.04515E+003
   6.3760   4.80982E+003    4.09064E+003
   6.3780   4.74508E+003    4.03625E+003
   6.3820   4.71018E+003    3.97032E+003
   6.3840   4.77147E+003    3.95800E+003
   6.3860   4.77337E+003    4.00007E+003
   6.3880   4.67918E+003    4.04715E+003
   6.3920   4.68032E+003    3.97830E+003
   6.3940   4.64500E+003    3.85591E+003
   6.3980   4.62817E+003    3.97723E+003
   6.4000   4.62621E+003    3.97932E+003
   6.4020   4.63862E+003    4.03345E+003
   6.4050   4.59197E+003    4.00916E+003
   6.4080   4.56758E+003    3.93533E+003
   6.4110   4.58619E+003    3.95313E+003
   6.4120   4.51337E+003    3.97726E+003
   6.4170   4.54861E+003    3.96259E+003
   6.4200   4.53719E+003    3.83727E+003
   6.4220   4.55003E+003    3.94338E+003
   6.4250   4.59191E+003    3.97872E+003
   6.4290   4.68178E+003    4.02366E+003
   6.4310   4.62371E+003    4.01488E+003
   6.4330   4.69728E+003    3.98806E+003
   6.4360   4.76180E+003    4.03718E+003
   6.4380   4.69538E+003    4.09200E+003
   6.4410   4.76745E+003    4.05498E+003
   6.4430   4.79758E+003    4.07849E+003
   6.4450   4.84023E+003    4.02602E+003
   6.4470   4.80477E+003    4.13828E+003
   6.4500   4.81521E+003    4.10308E+003
   6.4540   4.82447E+003    4.11475E+003
   6.4560   4.77214E+003    4.08933E+003
   6.4590   4.88792E+003    4.14597E+003
   6.4610   4.89368E+003    4.16911E+003
   6.4650   4.90959E+003    4.12688E+003
   6.4680   4.88904E+003    4.10798E+003
   6.4700   4.83665E+003    4.15165E+003
   6.4730   4.85526E+003    4.22829E+003
   6.4750   5.03672E+003    4.15763E+003
   6.4770   4.84356E+003    4.15113E+003
   6.4800   4.90987E+003    4.15639E+003
   6.4850   4.94144E+003    4.14940E+003
   6.4880   4.93036E+003    4.13932E+003
   6.4910   4.84285E+003    4.18050E+003
   6.4920   4.91037E+003    4.22924E+003
   6.4950   4.83987E+003    4.18973E+003
   6.4970   4.92699E+003    4.13686E+003
   6.4990   4.87444E+003    4.21201E+003
   6.5020   4.87471E+003    4.13652E+003
   6.5050   4.89278E+003    4.15453E+003
   6.5080   4.92563E+003    4.27576E+003
   6.5110   5.00178E+003    4.26769E+003
   6.5140   5.04292E+003    4.22084E+003
   6.5160   4.96787E+003    4.24931E+003
   6.5190   5.09956E+003    4.29686E+003
   6.5210   5.08364E+003    4.25999E+003
   6.5240   4.93545E+003    4.21057E+003
   6.5270   4.81884E+003    4.27651E+003
   6.5310   4.98353E+003    4.23882E+003
   6.5330   4.84410E+003    4.21294E+003
   6.5350   4.91740E+003    4.15495E+003
   6.5380   4.94402E+003    4.11825E+003
   6.5410   4.95333E+003    4.09043E+003
   6.5420   4.87078E+003    4.16474E+003
   6.5460   4.99529E+003    4.14648E+003
   6.5480   4.95977E+003    4.14583E+003
   6.5510   4.89307E+003    4.16309E+003
   6.5540   4.93727E+003    4.14972E+003
   6.5570   4.89738E+003    4.11355E+003
   6.5600   4.86615E+003    4.17551E+003
   6.5620   4.88394E+003    4.13837E+003
   6.5660   4.90944E+003    4.13420E+003
   6.5690   4.88220E+003    4.05388E+003
   6.5730   4.96214E+003    4.21528E+003
   6.5750   4.86777E+003    4.21185E+003
   6.5770   4.92474E+003    4.21719E+003
   6.5790   4.91435E+003    4.12271E+003
   6.5830   4.79940E+003    4.18508E+003
   6.5860   4.95638E+003    4.17975E+003
   6.5880   4.87256E+003    4.15923E+003
   6.5900   4.84233E+003    4.11732E+003
   6.5930   4.83973E+003    4.13646E+003
   6.5960   4.86830E+003    4.15573E+003
   6.5980   4.88901E+003    4.20721E+003
   6.6020   4.82623E+003    4.17033E+003
   6.6040   4.82929E+003    4.12884E+003
   6.6070   4.85752E+003    4.13810E+003
   6.6100   4.69473E+003    4.14414E+003
   6.6140   4.75457E+003    4.15342E+003
   6.6160   4.85077E+003    4.12901E+003
   6.6190   4.82554E+003    4.09073E+003
   6.6200   4.83665E+003    4.13225E+003
   6.6240   4.86359E+003    4.08908E+003
   6.6270   4.82011E+003    4.13142E+003
   6.6310   4.85000E+003    4.14631E+003
   6.6330   4.84875E+003    4.18318E+003
   6.6350   4.79845E+003    4.04728E+003
   6.6390   4.84931E+003    4.13188E+003
   6.6420   4.76941E+003    4.11388E+003
   6.6440   4.78140E+003    4.08719E+003
   6.6460   4.77880E+003    4.03886E+003
   6.6490   4.69414E+003    4.03394E+003
   6.6530   4.75638E+003    4.03529E+003
   6.6550   4.79994E+003    4.11579E+003
   6.6590   4.74931E+003    4.08404E+003
   6.6610   4.73263E+003    4.00820E+003
   6.6630   4.75889E+003    4.04883E+003
   6.6670   4.74850E+003    3.96714E+003
   6.6700   4.69866E+003    3.93479E+003
   6.6740   4.75450E+003    4.00324E+003
   6.6760   4.71036E+003    4.05165E+003
   6.6780   4.74531E+003    3.95161E+003
   6.6810   4.74817E+003    3.95713E+003
   6.6850   4.75005E+003    3.99147E+003
   6.6870   4.72263E+003    4.08685E+003
   6.6890   4.77009E+003    4.14470E+003
   6.6920   4.75081E+003    4.02035E+003
   6.6960   4.71922E+003    4.09343E+003
   6.6980   4.72666E+003    4.11061E+003
   6.7010   4.67354E+003    4.04337E+003
   6.7030   4.76734E+003    4.03922E+003
   6.7070   4.69416E+003    3.93782E+003
   6.7100   4.58301E+003    4.02975E+003
   6.7120   4.66824E+003    3.96126E+003
   6.7150   4.52886E+003    3.91084E+003
   6.7170   4.52219E+003    3.90721E+003
   6.7190   4.56785E+003    3.87867E+003
   6.7230   4.55415E+003    3.82836E+003
   6.7270   4.51563E+003    3.96640E+003
   6.7300   4.60955E+003    3.85826E+003
   6.7320   4.70151E+003    3.93837E+003
   6.7350   4.60994E+003    3.92946E+003
   6.7380   4.58224E+003    3.95407E+003
   6.7400   4.58643E+003    3.99796E+003
   6.7430   4.63678E+003    3.76102E+003
   6.7460   4.57770E+003    3.67194E+003
   6.7520   4.55111E+003    3.79501E+003
   6.7540   4.53044E+003    3.64549E+003
   6.7570   4.46438E+003    3.72973E+003
   6.7610   4.38305E+003    3.66191E+003
   6.7630   4.50361E+003    3.69225E+003
   6.7660   4.44965E+003    3.73001E+003
   6.7680   4.42978E+003    3.73867E+003
   6.7720   4.41812E+003    3.85114E+003
   6.7750   4.47165E+003    3.80379E+003
   6.7770   4.50987E+003    3.78386E+003
   6.7810   4.50195E+003    3.80528E+003
   6.7840   4.52285E+003    3.74955E+003
   6.7880   4.38827E+003    3.74264E+003
   6.7900   4.42256E+003    3.74148E+003
   6.7930   4.50280E+003    3.70912E+003
   6.7950   4.49308E+003    3.75334E+003
   6.7980   4.45703E+003    3.74641E+003
   6.8020   4.41943E+003    3.81912E+003
   6.8050   4.38761E+003    3.72077E+003
   6.8070   4.49140E+003    3.78842E+003
   6.8100   4.50188E+003    3.88835E+003
   6.8130   4.48050E+003    3.82106E+003
   6.8170   4.56949E+003    3.82840E+003
   6.8200   4.42415E+003    3.85732E+003
   6.8220   4.49083E+003    3.83842E+003
   6.8250   4.46795E+003    3.79586E+003
   6.8280   4.53843E+003    3.77240E+003
   6.8310   4.48414E+003    3.83249E+003
   6.8340   4.38285E+003    3.77794E+003
   6.8370   4.47547E+003    3.82814E+003
   6.8390   4.40526E+003    3.81890E+003
   6.8430   4.49412E+003    3.82811E+003
   6.8440   4.55676E+003    3.87499E+003
   6.8480   4.53293E+003    3.88440E+003
   6.8510   4.47158E+003    3.84273E+003
   6.8540   4.60519E+003    3.93168E+003
   6.8560   4.51819E+003    3.88713E+003
   6.8600   4.51189E+003    3.78551E+003
   6.8620   4.45183E+003    3.91603E+003
   6.8650   4.50770E+003    3.79594E+003
   6.8690   4.40908E+003    3.81819E+003
   6.8720   4.41350E+003    3.79971E+003
   6.8750   4.47058E+003    3.83354E+003
   6.8780   4.38342E+003    3.77723E+003
   6.8810   4.40695E+003    3.80642E+003
   6.8840   4.44716E+003    3.85141E+003
   6.8870   4.46528E+003    3.79573E+003
   6.8900   4.37992E+003    3.86069E+003
   6.8920   4.45386E+003    3.84527E+003
   6.8950   4.47838E+003    3.90424E+003
   6.8980   4.38914E+003    3.76550E+003
   6.9020   4.44785E+003    3.83776E+003
   6.9050   4.42936E+003    3.84733E+003
   6.9080   4.40485E+003    3.83511E+003
   6.9110   4.40611E+003    3.83991E+003
   6.9140   4.40231E+003    3.76058E+003
   6.9180   4.48037E+003    3.85733E+003
   6.9220   4.41010E+003    3.79793E+003
   6.9240   4.42972E+003    3.80125E+003
   6.9280   4.48475E+003    3.72590E+003
   6.9290   4.36271E+003    3.76760E+003
   6.9330   4.34183E+003    3.67708E+003
   6.9360   4.33394E+003    3.71315E+003
   6.9390   4.28856E+003    3.65819E+003
   6.9410   4.35706E+003    3.69730E+003
   6.9430   4.26995E+003    3.64866E+003
   6.9470   4.26916E+003    3.65463E+003
   6.9500   4.29723E+003    3.65365E+003
   6.9540   4.33889E+003    3.67880E+003
   6.9570   4.39058E+003    3.69832E+003
   6.9610   4.34476E+003    3.66642E+003
   6.9640   4.27946E+003    3.69137E+003
   6.9670   4.30030E+003    3.68085E+003
   6.9700   4.21220E+003    3.75768E+003
   6.9730   4.25800E+003    3.61385E+003
   6.9760   4.23378E+003    3.66527E+003
   6.9790   4.35179E+003    3.63794E+003
   6.9830   4.35870E+003    3.68511E+003
   6.9850   4.35394E+003    3.66985E+003
   6.9880   4.30845E+003    3.63933E+003
   6.9910   4.30240E+003    3.69579E+003
   6.9940   4.17835E+003    3.60740E+003
   6.9960   4.16084E+003    3.64905E+003
   7.0000   4.30047E+003    3.58760E+003
   7.0030   4.32381E+003    3.59957E+003
   7.0070   4.26530E+003    3.59998E+003
   7.0100   4.27929E+003    3.67715E+003
   7.0140   4.23599E+003    3.68547E+003
   7.0150   4.18046E+003    3.69204E+003
   7.0190   4.16529E+003    3.68789E+003
   7.0210   4.15644E+003    3.64428E+003
   7.0250   4.19400E+003    3.62672E+003
   7.0280   4.21627E+003    3.63477E+003
   7.0320   4.16149E+003    3.58602E+003
   7.0350   4.20606E+003    3.54859E+003
   7.0380   4.12534E+003    3.62392E+003
   7.0400   4.19171E+003    3.67046E+003
   7.0440   4.10142E+003    3.65670E+003
   7.0470   3.93546E+003    3.57948E+003
   7.0500   3.96394E+003    3.60540E+003
   7.0530   3.99022E+003    3.57535E+003
   7.0560   4.18348E+003    3.64845E+003
   7.0590   4.16263E+003    3.63229E+003
   7.0630   4.07944E+003    3.66710E+003
   7.0660   4.18470E+003    3.59895E+003
   7.0700   4.20326E+003    3.65539E+003
   7.0720   4.23454E+003    3.57709E+003
   7.0750   4.16108E+003    3.57265E+003
   7.0780   4.26065E+003    3.59792E+003
   7.0810   4.14235E+003    3.59204E+003
   7.0840   4.18488E+003    3.60544E+003
   7.0860   4.16331E+003    3.53524E+003
   7.0910   4.21518E+003    3.49408E+003
   7.0950   4.13984E+003    3.59340E+003
   7.0980   4.25084E+003    3.60673E+003
   7.1020   4.17438E+003    3.60475E+003
   7.1060   4.12614E+003    3.58737E+003
   7.1080   4.08838E+003    3.59833E+003
   7.1110   4.19511E+003    3.54629E+003
   7.1150   4.11823E+003    3.60736E+003
   7.1190   4.11784E+003    3.58151E+003
   7.1220   4.12428E+003    3.56610E+003
   7.1240   4.09893E+003    3.53163E+003
   7.1270   4.11220E+003    3.54852E+003
   7.1290   4.17036E+003    3.60870E+003
   7.1330   4.10838E+003    3.53375E+003
   7.1360   4.11881E+003    3.61876E+003
   7.1400   4.10061E+003    3.63507E+003
   7.1420   4.13654E+003    3.54470E+003
   7.1440   4.14429E+003    3.65871E+003
   7.1490   4.18382E+003    3.57464E+003
   7.1520   4.14914E+003    3.54068E+003
