# Supplementary material for: Trigger factor both holds and folds its client proteins
Source: Nat Commun. 2022 Jul 15;13:4126. doi: 10.1038/s41467-022-31767-6 (PMC9287376; doi:10.1038/s41467-022-31767-6)
Supplement: Supplementary file 6 — Source Data [file 41467_2022_31767_MOESM6_ESM.zip › SourceDataFile/Fig1a-b/00007.RI3]

Sample
I 3 04.0 40000 0001318 2.1960E10 280 1 
   5.8000   1.51670E+002    1.83180E+002
   5.8020   2.28610E+002    1.90170E+002
   5.8030   2.18250E+002    2.08980E+002
   5.8040   2.30820E+002    2.32010E+002
   5.8070   2.45200E+002    2.59120E+002
   5.8080   3.12630E+002    3.22890E+002
   5.8100   3.33510E+002    3.71680E+002
   5.8110   3.82610E+002    3.86560E+002
   5.8120   4.33450E+002    4.40640E+002
   5.8140   4.79680E+002    4.81550E+002
   5.8160   5.27370E+002    5.68800E+002
   5.8170   5.49530E+002    6.12430E+002
   5.8190   7.26740E+002    7.98880E+002
   5.8210   8.75010E+002    8.99020E+002
   5.8230   1.08426E+003    1.04052E+003
   5.8260   1.20197E+003    1.42189E+003
   5.8270   1.49305E+003    1.59324E+003
   5.8300   1.78912E+003    1.91259E+003
   5.8330   2.31377E+003    2.55787E+003
   5.8350   2.67897E+003    2.75920E+003
   5.8370   2.90982E+003    3.12904E+003
   5.8390   3.31270E+003    3.57753E+003
   5.8400   3.61277E+003    3.79722E+003
   5.8420   4.02526E+003    4.05218E+003
   5.8440   4.41216E+003    4.45007E+003
   5.8460   4.54244E+003    4.62015E+003
   5.8490   4.86716E+003    4.92988E+003
   5.8510   5.04063E+003    5.12619E+003
   5.8530   5.19786E+003    5.16438E+003
   5.8550   5.35546E+003    5.35245E+003
   5.8580   5.30008E+003    5.35948E+003
   5.8600   5.51403E+003    5.41261E+003
   5.8620   5.50882E+003    5.37094E+003
   5.8650   5.54685E+003    5.52950E+003
   5.8670   5.47441E+003    5.51274E+003
   5.8690   5.51654E+003    5.41920E+003
   5.8700   5.53877E+003    5.46137E+003
   5.8710   5.44166E+003    5.49386E+003
   5.8740   5.46067E+003    5.52711E+003
   5.8760   5.55841E+003    5.60687E+003
   5.8780   5.52515E+003    5.55286E+003
   5.8790   5.49529E+003    5.36343E+003
   5.8810   5.46853E+003    5.54731E+003
   5.8830   5.43850E+003    5.50554E+003
   5.8860   5.41002E+003    5.44350E+003
   5.8870   5.51848E+003    5.56611E+003
   5.8900   5.38492E+003    5.57609E+003
   5.8920   5.56625E+003    5.65547E+003
   5.8940   5.84586E+003    5.67869E+003
   5.8960   5.69614E+003    5.68776E+003
   5.8990   5.74769E+003    5.90421E+003
   5.9010   5.81834E+003    5.54897E+003
   5.9030   5.66649E+003    5.63669E+003
   5.9040   5.70592E+003    5.51448E+003
   5.9080   5.67267E+003    5.61028E+003
   5.9090   5.74487E+003    5.66628E+003
   5.9120   5.67885E+003    5.65373E+003
   5.9150   5.80250E+003    5.71817E+003
   5.9170   5.81883E+003    5.77176E+003
   5.9180   5.78635E+003    5.73281E+003
   5.9210   5.87480E+003    5.72301E+003
   5.9250   5.95399E+003    5.91638E+003
   5.9270   6.15775E+003    5.93144E+003
   5.9290   6.12345E+003    6.12148E+003
   5.9340   6.17497E+003    6.17836E+003
   5.9350   6.42981E+003    6.67232E+003
   5.9380   6.27319E+003    7.40343E+003
   5.9390   6.34351E+003    1.04494E+004
   5.9420   6.49760E+003    1.06305E+004
   5.9450   6.57572E+003    1.03226E+004
   5.9470   6.71580E+003    8.18837E+003
   5.9500   8.21695E+003    1.45880E+002
   5.9540   1.03069E+004    1.68840E+002
   5.9570   1.04662E+004    5.05110E+002
   5.9610   1.62351E+003    4.67736E+003
   5.9650   1.66550E+002    5.28567E+003
   5.9670   3.62600E+002    4.65413E+003
   5.9700   1.14929E+003    4.39536E+003
   5.9730   3.77629E+003    4.21441E+003
   5.9750   7.65636E+003    4.20871E+003
   5.9770   6.51561E+003    4.07879E+003
   5.9790   5.78837E+003    3.94376E+003
   5.9810   5.95573E+003    3.70009E+003
   5.9860   5.95966E+003    3.60035E+003
   5.9880   5.76327E+003    3.44550E+003
   5.9900   5.77123E+003    3.38144E+003
   5.9940   5.66967E+003    3.15513E+003
   5.9970   5.78147E+003    3.08640E+003
   5.9990   5.76922E+003    3.01524E+003
   6.0000   5.64421E+003    2.88022E+003
   6.0040   5.68984E+003    2.73993E+003
   6.0060   5.61024E+003    2.73343E+003
   6.0080   5.54451E+003    2.67535E+003
   6.0090   5.51263E+003    2.64489E+003
   6.0120   5.50219E+003    2.55197E+003
   6.0130   5.36817E+003    2.50722E+003
   6.0150   5.41142E+003    2.47069E+003
   6.0170   5.28797E+003    2.48518E+003
   6.0220   5.26562E+003    2.40728E+003
   6.0240   5.38536E+003    2.35038E+003
   6.0260   5.26398E+003    2.30945E+003
   6.0290   5.18243E+003    2.28877E+003
   6.0310   5.11434E+003    2.21390E+003
   6.0340   5.14842E+003    2.25105E+003
   6.0360   5.29813E+003    2.24221E+003
   6.0380   5.09871E+003    2.16917E+003
   6.0420   5.08883E+003    2.15218E+003
   6.0450   4.89991E+003    2.14249E+003
   6.0480   4.94045E+003    2.10333E+003
   6.0500   4.87843E+003    2.04377E+003
   6.0520   4.80185E+003    2.09573E+003
   6.0550   4.86137E+003    2.02030E+003
   6.0570   4.70753E+003    2.06125E+003
   6.0590   4.78048E+003    2.02737E+003
   6.0620   4.72270E+003    2.06788E+003
   6.0640   4.80497E+003    2.03122E+003
   6.0660   4.66234E+003    2.07275E+003
   6.0680   4.68646E+003    2.02118E+003
   6.0710   4.60976E+003    2.04984E+003
   6.0730   4.65016E+003    2.00102E+003
   6.0760   4.65443E+003    1.97786E+003
   6.0780   4.59875E+003    2.04439E+003
   6.0800   4.57320E+003    1.98994E+003
   6.0820   4.58731E+003    1.94387E+003
   6.0870   4.49711E+003    1.90322E+003
   6.0890   4.62498E+003    1.86016E+003
   6.0910   4.56178E+003    1.82461E+003
   6.0940   4.48525E+003    1.87024E+003
   6.0960   4.51005E+003    1.80830E+003
   6.0980   4.58678E+003    1.85417E+003
   6.1030   4.47913E+003    1.82871E+003
   6.1050   4.49240E+003    1.76442E+003
   6.1070   4.47804E+003    1.80070E+003
   6.1100   4.40213E+003    1.83717E+003
   6.1120   4.41219E+003    1.86044E+003
   6.1150   4.51644E+003    1.83857E+003
   6.1160   4.34571E+003    1.84501E+003
   6.1190   4.38521E+003    1.90765E+003
   6.1200   4.47989E+003    1.95391E+003
   6.1220   4.39667E+003    1.90240E+003
   6.1260   4.54485E+003    1.71762E+003
   6.1290   4.51994E+003    1.67841E+003
   6.1340   4.51243E+003    1.50490E+003
   6.1360   4.45684E+003    1.60153E+003
   6.1380   4.46387E+003    1.63186E+003
   6.1400   4.52817E+003    1.80101E+003
   6.1420   4.50675E+003    1.98533E+003
   6.1470   4.38148E+003    1.95416E+003
   6.1520   4.46996E+003    1.90949E+003
   6.1540   4.47562E+003    1.99903E+003
   6.1560   4.41985E+003    1.95574E+003
   6.1600   4.51640E+003    2.03683E+003
   6.1610   4.45136E+003    1.92381E+003
   6.1630   4.39958E+003    1.86817E+003
   6.1680   4.47958E+003    1.86646E+003
   6.1700   4.44629E+003    1.91323E+003
   6.1730   4.54313E+003    1.91365E+003
   6.1760   4.49941E+003    1.89871E+003
   6.1780   4.50036E+003    1.94152E+003
   6.1800   4.50158E+003    1.95180E+003
   6.1830   4.57193E+003    1.96764E+003
   6.1860   4.49357E+003    1.90781E+003
   6.1890   4.42699E+003    1.94031E+003
   6.1910   4.52235E+003    1.96835E+003
   6.1940   4.57033E+003    1.92958E+003
   6.1960   4.49421E+003    1.99136E+003
   6.2000   4.47135E+003    1.99585E+003
   6.2030   4.52083E+003    1.95295E+003
   6.2050   4.53226E+003    1.94626E+003
   6.2070   4.54847E+003    1.94219E+003
   6.2090   4.46415E+003    1.90500E+003
   6.2120   4.47866E+003    1.89388E+003
   6.2140   4.47973E+003    1.84803E+003
   6.2190   4.58598E+003    1.84684E+003
   6.2210   4.52323E+003    1.94652E+003
   6.2230   4.43455E+003    1.98270E+003
   6.2250   4.61765E+003    1.97509E+003
   6.2280   4.50711E+003    1.95142E+003
   6.2320   4.48403E+003    1.91481E+003
   6.2350   4.48458E+003    1.86101E+003
   6.2370   4.41196E+003    1.93017E+003
   6.2390   4.48530E+003    1.89308E+003
   6.2410   4.57433E+003    1.79711E+003
   6.2430   4.47157E+003    1.86147E+003
   6.2470   4.44468E+003    1.88675E+003
   6.2500   4.46616E+003    1.91338E+003
   6.2530   4.47496E+003    1.86608E+003
   6.2540   4.35052E+003    1.85279E+003
   6.2570   4.42897E+003    1.88752E+003
   6.2600   4.42888E+003    1.86543E+003
   6.2630   4.43304E+003    1.90285E+003
   6.2640   4.45953E+003    1.84279E+003
   6.2660   4.45008E+003    1.92404E+003
   6.2690   4.46159E+003    1.94640E+003
   6.2720   4.51589E+003    1.90228E+003
   6.2760   4.49743E+003    1.89984E+003
   6.2790   4.56772E+003    1.89542E+003
   6.2810   4.48776E+003    1.80036E+003
   6.2820   4.52711E+003    1.82568E+003
   6.2860   4.51850E+003    1.79053E+003
   6.2900   4.56630E+003    1.95133E+003
   6.2930   4.52019E+003    1.96206E+003
   6.2960   4.58302E+003    1.97056E+003
   6.2990   4.57861E+003    1.94415E+003
   6.3000   4.55130E+003    1.83347E+003
   6.3040   4.43149E+003    1.86473E+003
   6.3080   4.59024E+003    1.90222E+003
   6.3100   4.66299E+003    1.88519E+003
   6.3130   4.64480E+003    1.89927E+003
   6.3150   4.49064E+003    1.89722E+003
   6.3170   4.51891E+003    1.93902E+003
   6.3200   4.48605E+003    1.92474E+003
   6.3240   4.54521E+003    1.94336E+003
   6.3260   4.48545E+003    1.91469E+003
   6.3290   4.54499E+003    1.94967E+003
   6.3310   4.56873E+003    1.96824E+003
   6.3330   4.51642E+003    1.91823E+003
   6.3360   4.51867E+003    1.88125E+003
   6.3380   4.58336E+003    1.93946E+003
   6.3410   4.52445E+003    1.93697E+003
   6.3430   4.48214E+003    1.87023E+003
   6.3460   4.51581E+003    1.94633E+003
   6.3490   4.49385E+003    1.93334E+003
   6.3510   4.37844E+003    1.95670E+003
   6.3540   4.46371E+003    1.99504E+003
   6.3560   4.41546E+003    1.82439E+003
   6.3590   4.34852E+003    1.81254E+003
   6.3610   4.39379E+003    1.85441E+003
   6.3650   4.49678E+003    1.90629E+003
   6.3670   4.62700E+003    1.90799E+003
   6.3690   4.55485E+003    1.95478E+003
   6.3720   4.57543E+003    1.88390E+003
   6.3750   4.47596E+003    1.90178E+003
   6.3770   4.50160E+003    1.93389E+003
   6.3800   4.53087E+003    1.88715E+003
   6.3840   4.44200E+003    1.89158E+003
   6.3860   4.42520E+003    1.92043E+003
   6.3880   4.47273E+003    1.91709E+003
   6.3910   4.51837E+003    1.88771E+003
   6.3940   4.43131E+003    1.86554E+003
   6.3960   4.45990E+003    1.94526E+003
   6.3990   4.38655E+003    1.88783E+003
   6.4020   4.51948E+003    1.87282E+003
   6.4030   4.44872E+003    1.97307E+003
   6.4060   4.37932E+003    1.90194E+003
   6.4090   4.42486E+003    1.81825E+003
   6.4120   4.31330E+003    1.83726E+003
   6.4140   4.32747E+003    1.82050E+003
   6.4180   4.36700E+003    1.81407E+003
   6.4200   4.50713E+003    1.83486E+003
   6.4230   4.30899E+003    1.86114E+003
   6.4240   4.35376E+003    1.91141E+003
   6.4280   4.47416E+003    1.88340E+003
   6.4310   4.34796E+003    1.96038E+003
   6.4340   4.44322E+003    1.94963E+003
   6.4360   4.38487E+003    1.97113E+003
   6.4380   4.51203E+003    1.93472E+003
   6.4400   4.52971E+003    1.92592E+003
   6.4430   4.58857E+003    1.94441E+003
   6.4460   4.58375E+003    1.97036E+003
   6.4490   4.51247E+003    1.91015E+003
   6.4520   4.54114E+003    1.96184E+003
   6.4540   4.51311E+003    1.94708E+003
   6.4560   4.60375E+003    1.97867E+003
   6.4590   4.64987E+003    2.02005E+003
   6.4610   4.71514E+003    1.98069E+003
   6.4640   4.64849E+003    1.99889E+003
   6.4660   4.70472E+003    1.91872E+003
   6.4680   4.68416E+003    1.95820E+003
   6.4700   4.63561E+003    1.99546E+003
   6.4740   4.68283E+003    2.02077E+003
   6.4770   4.62894E+003    2.02928E+003
   6.4810   4.71126E+003    2.00146E+003
   6.4830   4.68211E+003    1.99571E+003
   6.4850   4.67416E+003    1.99086E+003
   6.4880   4.73217E+003    2.01196E+003
   6.4910   4.61610E+003    2.01029E+003
   6.4930   4.60569E+003    1.99415E+003
   6.4970   4.69738E+003    2.03054E+003
   6.4990   4.62772E+003    2.03276E+003
   6.5010   4.72712E+003    2.05520E+003
   6.5050   4.75884E+003    2.04759E+003
   6.5080   4.76015E+003    1.99408E+003
   6.5100   4.81042E+003    2.05042E+003
   6.5130   4.70987E+003    2.10565E+003
   6.5150   4.81156E+003    2.07582E+003
   6.5180   4.72102E+003    2.01031E+003
   6.5220   4.74279E+003    1.99669E+003
   6.5240   4.76678E+003    1.96580E+003
   6.5260   4.69617E+003    1.95271E+003
   6.5300   4.74048E+003    1.91352E+003
   6.5330   4.67803E+003    2.00937E+003
   6.5350   4.64917E+003    2.06035E+003
   6.5390   4.70826E+003    2.01596E+003
   6.5420   4.71995E+003    2.01100E+003
   6.5440   4.67397E+003    1.97976E+003
   6.5470   4.70841E+003    1.98473E+003
   6.5510   4.58915E+003    2.01082E+003
   6.5530   4.67411E+003    1.95844E+003
   6.5560   4.67916E+003    1.96973E+003
   6.5570   4.71947E+003    2.02194E+003
   6.5600   4.71235E+003    2.08859E+003
   6.5630   4.65455E+003    2.01682E+003
   6.5660   4.74804E+003    2.06042E+003
   6.5670   4.69161E+003    2.07012E+003
   6.5700   4.75553E+003    2.04533E+003
   6.5720   4.70354E+003    2.03123E+003
   6.5760   4.66168E+003    2.02859E+003
   6.5790   4.64929E+003    1.92241E+003
   6.5820   4.59147E+003    1.94270E+003
   6.5860   4.72779E+003    1.94685E+003
   6.5880   4.68915E+003    1.98002E+003
   6.5900   4.69425E+003    1.99165E+003
   6.5920   4.63183E+003    2.00685E+003
   6.5940   4.65835E+003    2.01576E+003
   6.5980   4.64492E+003    1.95721E+003
   6.6010   4.64274E+003    2.01648E+003
   6.6030   4.69831E+003    2.03706E+003
   6.6060   4.61938E+003    2.02379E+003
   6.6090   4.62446E+003    2.04221E+003
   6.6130   4.58562E+003    1.98003E+003
   6.6140   4.60140E+003    1.99869E+003
   6.6170   4.63272E+003    2.04843E+003
   6.6200   4.66437E+003    2.05293E+003
   6.6240   4.61117E+003    2.02651E+003
   6.6260   4.60253E+003    2.00995E+003
   6.6300   4.58910E+003    1.99477E+003
   6.6320   4.58772E+003    2.03825E+003
   6.6350   4.56373E+003    2.01395E+003
   6.6380   4.54517E+003    1.96710E+003
   6.6420   4.54703E+003    2.01379E+003
   6.6440   4.56973E+003    2.03182E+003
   6.6460   4.56943E+003    1.96129E+003
   6.6490   4.48077E+003    1.96720E+003
   6.6520   4.56606E+003    1.97802E+003
   6.6550   4.48673E+003    1.98864E+003
   6.6560   4.55031E+003    2.01293E+003
   6.6600   4.56420E+003    1.98635E+003
   6.6620   4.56441E+003    1.97681E+003
   6.6650   4.46203E+003    1.92877E+003
   6.6670   4.52492E+003    1.97534E+003
   6.6700   4.47179E+003    1.96541E+003
   6.6740   4.49689E+003    1.88545E+003
   6.6760   4.50288E+003    1.98001E+003
   6.6800   4.45299E+003    1.91827E+003
   6.6830   4.45622E+003    1.99841E+003
   6.6850   4.48799E+003    1.94033E+003
   6.6870   4.44704E+003    1.94336E+003
   6.6910   4.51947E+003    1.96285E+003
   6.6940   4.46685E+003    1.94868E+003
   6.6970   4.48920E+003    1.95138E+003
   6.7000   4.48648E+003    1.95057E+003
   6.7010   4.43238E+003    1.92358E+003
   6.7050   4.42049E+003    1.93491E+003
   6.7080   4.32690E+003    1.92215E+003
   6.7100   4.42313E+003    1.91037E+003
   6.7120   4.34178E+003    1.92331E+003
   6.7150   4.34264E+003    1.89624E+003
   6.7180   4.32943E+003    1.91324E+003
   6.7200   4.35800E+003    1.93055E+003
   6.7240   4.39676E+003    1.92775E+003
   6.7270   4.41013E+003    1.92841E+003
   6.7290   4.39782E+003    1.98692E+003
   6.7320   4.48692E+003    1.88835E+003
   6.7360   4.39878E+003    1.93082E+003
   6.7380   4.47925E+003    1.91047E+003
   6.7410   4.34840E+003    1.92436E+003
   6.7450   4.29929E+003    1.90484E+003
   6.7470   4.31144E+003    1.89510E+003
   6.7490   4.28592E+003    1.82739E+003
   6.7540   4.29817E+003    1.81863E+003
   6.7560   4.19264E+003    1.82843E+003
   6.7590   4.27776E+003    1.83394E+003
   6.7630   4.27181E+003    1.84194E+003
   6.7660   4.19679E+003    1.87345E+003
   6.7700   4.25889E+003    1.85711E+003
   6.7720   4.27367E+003    1.81071E+003
   6.7750   4.31631E+003    1.77246E+003
   6.7770   4.19889E+003    1.80689E+003
   6.7790   4.23256E+003    1.74101E+003
   6.7830   4.30363E+003    1.86594E+003
   6.7860   4.23196E+003    1.82948E+003
   6.7880   4.29506E+003    1.85866E+003
   6.7930   4.28118E+003    1.87634E+003
   6.7940   4.22793E+003    1.89280E+003
   6.7970   4.27711E+003    1.87216E+003
   6.8000   4.22750E+003    1.87280E+003
   6.8020   4.24562E+003    1.83684E+003
   6.8050   4.26223E+003    1.84513E+003
   6.8080   4.26860E+003    1.85299E+003
   6.8110   4.31954E+003    1.89773E+003
   6.8140   4.30357E+003    1.83455E+003
   6.8170   4.26241E+003    1.85582E+003
   6.8200   4.28222E+003    1.86395E+003
   6.8230   4.22479E+003    1.85441E+003
   6.8260   4.36367E+003    1.80442E+003
   6.8300   4.28280E+003    1.83184E+003
   6.8330   4.24817E+003    1.82439E+003
   6.8350   4.33465E+003    1.82977E+003
   6.8380   4.29375E+003    1.84029E+003
   6.8410   4.20239E+003    1.85804E+003
   6.8440   4.34459E+003    1.87070E+003
   6.8460   4.33623E+003    1.87386E+003
   6.8510   4.32939E+003    1.88811E+003
   6.8520   4.32324E+003    1.87037E+003
   6.8550   4.25547E+003    1.88885E+003
   6.8580   4.27920E+003    1.83015E+003
   6.8610   4.31920E+003    1.85603E+003
   6.8640   4.28234E+003    1.81955E+003
   6.8660   4.30566E+003    1.86091E+003
   6.8700   4.32728E+003    1.80710E+003
   6.8730   4.26939E+003    1.79005E+003
   6.8780   4.30530E+003    1.80757E+003
   6.8800   4.31107E+003    1.82718E+003
   6.8830   4.23062E+003    1.86829E+003
   6.8850   4.25369E+003    1.87073E+003
   6.8890   4.28852E+003    1.79035E+003
   6.8930   4.26633E+003    1.85725E+003
   6.8950   4.34832E+003    1.85984E+003
   6.8970   4.23390E+003    1.83230E+003
   6.9000   4.23974E+003    1.82298E+003
   6.9020   4.24566E+003    1.86777E+003
   6.9050   4.24487E+003    1.84646E+003
   6.9080   4.27384E+003    1.84787E+003
   6.9110   4.25969E+003    1.85450E+003
   6.9140   4.25183E+003    1.80514E+003
   6.9180   4.25339E+003    1.80914E+003
   6.9210   4.27617E+003    1.83226E+003
   6.9240   4.21463E+003    1.80799E+003
   6.9270   4.19326E+003    1.79264E+003
   6.9290   4.22400E+003    1.80086E+003
   6.9330   4.22926E+003    1.81043E+003
   6.9370   4.11182E+003    1.81821E+003
   6.9400   4.14405E+003    1.76076E+003
   6.9430   4.11662E+003    1.76053E+003
   6.9450   4.07804E+003    1.77183E+003
   6.9470   4.08504E+003    1.76954E+003
   6.9500   4.17950E+003    1.74607E+003
   6.9520   4.14272E+003    1.75092E+003
   6.9540   4.16205E+003    1.73600E+003
   6.9570   4.15550E+003    1.77152E+003
   6.9610   4.12578E+003    1.72940E+003
   6.9640   4.14758E+003    1.76805E+003
   6.9680   4.15931E+003    1.78246E+003
   6.9710   4.12958E+003    1.79637E+003
   6.9730   4.07137E+003    1.78036E+003
   6.9770   4.08088E+003    1.80818E+003
   6.9800   4.19538E+003    1.77594E+003
   6.9850   4.13397E+003    1.83078E+003
   6.9870   4.14754E+003    1.77800E+003
   6.9900   4.15272E+003    1.77766E+003
   6.9940   4.13491E+003    1.74795E+003
   6.9960   4.05699E+003    1.72473E+003
   6.9990   4.13105E+003    1.77436E+003
   7.0010   4.05717E+003    1.77593E+003
   7.0050   4.09481E+003    1.79981E+003
   7.0080   4.06503E+003    1.77271E+003
   7.0100   4.06970E+003    1.72063E+003
   7.0140   4.12364E+003    1.74260E+003
   7.0150   4.02974E+003    1.74869E+003
   7.0190   4.05708E+003    1.73929E+003
   7.0240   4.05306E+003    1.72926E+003
   7.0280   3.86660E+003    1.70683E+003
   7.0300   3.97564E+003    1.67758E+003
   7.0340   3.93132E+003    1.71504E+003
   7.0370   4.00159E+003    1.75189E+003
   7.0400   3.99567E+003    1.74294E+003
   7.0440   3.98852E+003    1.76390E+003
   7.0460   3.99297E+003    1.76923E+003
   7.0480   4.03271E+003    1.68638E+003
   7.0510   4.05175E+003    1.78757E+003
   7.0540   4.03816E+003    1.74287E+003
   7.0570   4.03965E+003    1.76056E+003
   7.0610   4.01915E+003    1.71773E+003
   7.0620   4.06587E+003    1.72880E+003
   7.0650   3.88251E+003    1.73287E+003
   7.0680   4.08098E+003    1.74310E+003
   7.0720   4.01554E+003    1.70476E+003
   7.0750   4.04394E+003    1.69370E+003
   7.0790   4.03112E+003    1.69854E+003
   7.0810   3.92587E+003    1.66917E+003
   7.0850   3.97520E+003    1.67971E+003
   7.0880   4.06055E+003    1.69267E+003
   7.0910   4.04355E+003    1.73064E+003
   7.0930   4.03655E+003    1.74828E+003
   7.0970   3.88729E+003    1.71191E+003
   7.1000   3.95395E+003    1.73116E+003
   7.1040   3.99772E+003    1.74657E+003
   7.1060   4.00226E+003    1.74564E+003
   7.1080   3.98808E+003    1.69869E+003
   7.1110   3.94717E+003    1.67963E+003
   7.1140   3.97370E+003    1.73383E+003
   7.1180   3.92251E+003    1.70467E+003
   7.1210   3.92444E+003    1.66823E+003
   7.1240   3.94162E+003    1.71309E+003
   7.1270   4.06554E+003    1.71849E+003
   7.1310   3.95891E+003    1.67093E+003
   7.1340   3.98388E+003    1.67114E+003
   7.1370   3.94770E+003    1.72161E+003
   7.1410   3.98752E+003    1.72264E+003
   7.1450   3.92410E+003    1.68857E+003
   7.1480   3.94227E+003    1.63071E+003
   7.1510   3.93119E+003    1.66555E+003
