# Supplementary material for: Trigger factor both holds and folds its client proteins
Source: Nat Commun. 2022 Jul 15;13:4126. doi: 10.1038/s41467-022-31767-6 (PMC9287376; doi:10.1038/s41467-022-31767-6)
Supplement: Supplementary file 6 — Source Data [file 41467_2022_31767_MOESM6_ESM.zip › SourceDataFile/Fig1a-b/00008.RI1]

Sample
I 1 04.0 40000 0001380 2.3040E10 280 1 
   5.8000   5.39000E+001    1.25130E+002
   5.8020   1.07900E+002    1.41860E+002
   5.8030   1.29450E+002    1.77840E+002
   5.8050   1.92530E+002    1.91150E+002
   5.8070   2.31520E+002    2.10320E+002
   5.8080   2.27800E+002    2.47170E+002
   5.8090   2.35340E+002    2.69540E+002
   5.8100   2.52240E+002    2.93760E+002
   5.8120   2.94080E+002    3.22210E+002
   5.8140   3.74380E+002    3.67890E+002
   5.8170   4.13090E+002    4.41700E+002
   5.8180   5.38690E+002    6.19690E+002
   5.8210   6.80680E+002    6.45350E+002
   5.8240   7.28480E+002    8.32720E+002
   5.8260   1.08225E+003    1.17857E+003
   5.8280   1.23396E+003    1.48572E+003
   5.8300   1.46595E+003    1.59053E+003
   5.8310   1.60108E+003    1.88983E+003
   5.8320   1.96917E+003    2.14355E+003
   5.8350   2.07427E+003    2.49489E+003
   5.8370   2.50637E+003    2.51242E+003
   5.8390   2.94775E+003    3.26231E+003
   5.8420   3.12227E+003    3.81498E+003
   5.8440   3.53493E+003    3.98985E+003
   5.8460   3.82055E+003    4.40992E+003
   5.8470   4.25108E+003    4.46946E+003
   5.8490   4.30840E+003    4.71153E+003
   5.8510   4.69294E+003    4.83229E+003
   5.8530   4.94625E+003    5.06560E+003
   5.8550   5.05178E+003    5.33429E+003
   5.8560   5.17502E+003    5.42026E+003
   5.8580   5.26493E+003    5.35801E+003
   5.8600   5.39423E+003    5.53582E+003
   5.8620   5.44014E+003    5.56041E+003
   5.8650   5.39251E+003    5.69845E+003
   5.8670   5.52473E+003    5.62733E+003
   5.8690   5.36878E+003    5.66996E+003
   5.8720   5.44903E+003    5.69222E+003
   5.8740   5.54177E+003    5.68212E+003
   5.8760   5.43256E+003    5.51680E+003
   5.8780   5.48131E+003    5.46347E+003
   5.8810   5.51955E+003    5.50793E+003
   5.8830   5.38893E+003    5.67703E+003
   5.8850   5.35271E+003    5.50239E+003
   5.8870   5.41363E+003    5.63968E+003
   5.8880   5.53715E+003    5.63567E+003
   5.8900   5.51051E+003    5.63165E+003
   5.8920   5.43144E+003    5.55469E+003
   5.8940   5.65783E+003    5.52613E+003
   5.8970   5.59155E+003    5.52984E+003
   5.8990   5.63248E+003    5.47629E+003
   5.9010   5.56928E+003    5.51895E+003
   5.9030   5.44191E+003    5.74559E+003
   5.9040   5.55337E+003    5.75077E+003
   5.9080   5.55108E+003    5.71650E+003
   5.9100   5.65169E+003    5.68536E+003
   5.9120   5.42496E+003    5.61612E+003
   5.9130   5.57390E+003    5.63272E+003
   5.9160   5.59750E+003    5.55999E+003
   5.9180   5.79837E+003    5.77736E+003
   5.9210   5.81421E+003    5.83910E+003
   5.9230   5.74929E+003    5.76667E+003
   5.9260   5.90234E+003    5.93691E+003
   5.9290   5.99650E+003    6.02364E+003
   5.9320   5.82661E+003    5.77874E+003
   5.9340   5.95742E+003    5.80464E+003
   5.9350   6.04807E+003    5.81983E+003
   5.9380   6.07508E+003    5.98040E+003
   5.9390   6.09672E+003    6.24356E+003
   5.9450   6.23899E+003    6.22778E+003
   5.9470   5.98571E+003    6.14471E+003
   5.9480   6.13802E+003    6.06271E+003
   5.9500   6.22727E+003    6.18022E+003
   5.9540   6.21183E+003    6.09568E+003
   5.9560   6.08279E+003    6.04790E+003
   5.9580   6.22610E+003    6.14174E+003
   5.9610   6.15271E+003    6.13605E+003
   5.9630   6.32770E+003    6.17780E+003
   5.9650   6.36026E+003    6.31086E+003
   5.9680   6.20098E+003    6.30063E+003
   5.9720   6.24791E+003    6.31181E+003
   5.9750   6.08426E+003    6.23479E+003
   5.9770   5.87512E+003    6.26917E+003
   5.9790   6.01648E+003    6.18783E+003
   5.9820   5.89393E+003    6.18823E+003
   5.9850   6.12448E+003    6.15240E+003
   5.9880   6.16383E+003    6.25171E+003
   5.9900   6.05307E+003    6.30870E+003
   5.9930   6.27182E+003    6.42614E+003
   5.9940   6.06020E+003    6.54463E+003
   5.9960   6.14622E+003    8.04162E+003
   5.9980   6.28108E+003    1.03167E+004
   6.0000   6.10593E+003    1.05899E+004
   6.0030   6.13036E+003    1.04595E+004
   6.0040   6.17153E+003    8.97634E+003
   6.0070   5.67851E+003    2.03530E+002
   6.0140   1.03173E+004    5.98350E+002
   6.0190   1.05087E+004    4.88729E+003
   6.0220   5.31706E+003    6.67150E+003
   6.0260   2.52380E+002    5.56601E+003
   6.0270   1.61430E+002    5.53044E+003
   6.0310   3.46650E+002    5.37961E+003
   6.0350   1.09786E+003    5.41950E+003
   6.0370   4.17408E+003    5.44140E+003
   6.0390   5.80347E+003    5.36141E+003
   6.0420   5.84365E+003    5.23001E+003
   6.0450   5.40909E+003    5.16550E+003
   6.0480   5.43650E+003    5.04979E+003
   6.0500   5.28201E+003    5.11682E+003
   6.0550   5.21740E+003    4.91568E+003
   6.0570   5.23918E+003    4.90148E+003
   6.0600   5.16145E+003    4.81840E+003
   6.0610   5.29301E+003    4.85204E+003
   6.0640   5.09068E+003    4.75199E+003
   6.0670   5.01815E+003    4.66410E+003
   6.0710   5.16533E+003    4.66619E+003
   6.0730   5.18566E+003    4.65351E+003
   6.0760   4.92128E+003    4.51076E+003
   6.0780   4.99685E+003    4.54989E+003
   6.0800   5.07590E+003    4.49614E+003
   6.0840   4.84820E+003    4.33952E+003
   6.0870   4.85417E+003    4.33425E+003
   6.0920   4.88451E+003    4.26693E+003
   6.0950   4.82292E+003    4.18219E+003
   6.0960   4.72241E+003    4.21802E+003
   6.1000   4.74199E+003    4.21631E+003
   6.1010   4.79003E+003    4.17305E+003
   6.1050   4.63535E+003    4.06011E+003
   6.1080   4.69138E+003    4.05905E+003
   6.1100   4.61535E+003    4.03151E+003
   6.1110   4.66395E+003    3.97953E+003
   6.1150   4.69495E+003    4.13046E+003
   6.1190   4.60757E+003    4.04156E+003
   6.1220   4.60828E+003    4.00275E+003
   6.1240   4.64515E+003    4.06536E+003
   6.1260   4.62540E+003    3.98470E+003
   6.1290   4.65040E+003    4.01953E+003
   6.1320   4.62610E+003    4.02870E+003
   6.1340   4.67392E+003    4.03404E+003
   6.1360   4.67453E+003    3.96228E+003
   6.1390   4.68834E+003    3.98260E+003
   6.1420   4.65106E+003    4.02077E+003
   6.1450   4.53878E+003    4.01856E+003
   6.1470   4.65788E+003    3.90657E+003
   6.1490   4.58706E+003    4.03378E+003
   6.1520   4.59590E+003    3.95724E+003
   6.1560   4.63120E+003    3.97316E+003
   6.1580   4.64197E+003    3.92868E+003
   6.1610   4.59324E+003    3.93564E+003
   6.1620   4.70057E+003    3.99635E+003
   6.1660   4.63078E+003    4.05870E+003
   6.1680   4.62636E+003    3.96571E+003
   6.1720   4.69041E+003    3.98622E+003
   6.1740   4.65504E+003    4.04853E+003
   6.1780   4.65004E+003    3.94580E+003
   6.1800   4.63996E+003    3.90232E+003
   6.1820   4.69346E+003    3.94907E+003
   6.1830   4.62186E+003    3.84289E+003
   6.1870   4.67333E+003    3.87252E+003
   6.1910   4.64395E+003    3.91442E+003
   6.1940   4.64061E+003    3.96073E+003
   6.1960   4.67864E+003    3.97161E+003
   6.1980   4.67866E+003    4.00484E+003
   6.2010   4.72760E+003    3.98195E+003
   6.2030   4.73578E+003    4.00919E+003
   6.2060   4.68063E+003    4.01063E+003
   6.2080   4.69989E+003    3.93986E+003
   6.2100   4.70333E+003    4.07679E+003
   6.2140   4.68127E+003    4.03510E+003
   6.2160   4.71247E+003    3.98081E+003
   6.2180   4.63485E+003    4.03525E+003
   6.2230   4.69936E+003    4.03546E+003
   6.2250   4.74437E+003    4.01454E+003
   6.2280   4.67608E+003    4.01682E+003
   6.2300   4.76411E+003    4.00613E+003
   6.2330   4.80119E+003    4.09250E+003
   6.2350   4.70405E+003    4.11573E+003
   6.2370   4.65006E+003    4.03627E+003
   6.2390   4.73496E+003    4.01369E+003
   6.2440   4.68260E+003    4.03924E+003
   6.2460   4.70646E+003    3.97042E+003
   6.2480   4.71172E+003    4.05021E+003
   6.2500   4.70865E+003    3.96848E+003
   6.2540   4.72429E+003    4.00774E+003
   6.2570   4.70856E+003    4.00712E+003
   6.2600   4.66638E+003    3.97394E+003
   6.2620   4.62513E+003    3.97830E+003
   6.2650   4.66314E+003    3.96606E+003
   6.2680   4.68192E+003    3.95782E+003
   6.2700   4.69429E+003    4.00045E+003
   6.2730   4.76070E+003    4.02714E+003
   6.2760   4.65047E+003    4.07576E+003
   6.2790   4.72286E+003    4.05576E+003
   6.2810   4.74950E+003    4.10969E+003
   6.2840   4.70613E+003    4.09649E+003
   6.2860   4.66013E+003    4.06607E+003
   6.2900   4.82809E+003    4.09874E+003
   6.2930   4.69609E+003    4.07428E+003
   6.2950   4.75253E+003    4.04354E+003
   6.2960   4.76367E+003    4.04968E+003
   6.3000   4.71550E+003    4.11517E+003
   6.3040   4.55328E+003    3.93190E+003
   6.3060   4.67357E+003    4.00713E+003
   6.3080   4.83707E+003    4.06905E+003
   6.3110   4.76477E+003    4.13364E+003
   6.3150   4.73327E+003    4.11611E+003
   6.3170   4.66914E+003    4.04826E+003
   6.3200   4.67793E+003    4.01067E+003
   6.3220   4.69135E+003    4.05937E+003
   6.3240   4.66633E+003    3.97618E+003
   6.3260   4.70291E+003    4.01695E+003
   6.3290   4.78223E+003    3.97054E+003
   6.3310   4.65806E+003    4.02312E+003
   6.3340   4.65196E+003    4.06197E+003
   6.3380   4.61595E+003    4.03368E+003
   6.3400   4.65825E+003    4.05271E+003
   6.3420   4.59351E+003    4.05466E+003
   6.3450   4.63049E+003    4.03917E+003
   6.3490   4.59970E+003    3.94456E+003
   6.3510   4.54070E+003    3.97528E+003
   6.3540   4.68193E+003    4.00718E+003
   6.3560   4.65758E+003    4.06222E+003
   6.3580   4.63943E+003    4.07154E+003
   6.3630   4.61939E+003    4.01305E+003
   6.3650   4.65157E+003    3.95103E+003
   6.3680   4.67541E+003    3.89701E+003
   6.3700   4.56239E+003    4.06091E+003
   6.3730   4.72885E+003    4.08319E+003
   6.3780   4.77657E+003    4.02907E+003
   6.3800   4.69164E+003    3.99190E+003
   6.3820   4.71639E+003    3.99372E+003
   6.3840   4.66088E+003    3.93084E+003
   6.3880   4.65785E+003    3.88505E+003
   6.3910   4.64554E+003    3.93218E+003
   6.3930   4.58677E+003    3.86754E+003
   6.3960   4.66963E+003    3.94426E+003
   6.3980   4.60686E+003    3.94189E+003
   6.4020   4.55166E+003    3.91662E+003
   6.4050   4.71507E+003    3.87303E+003
   6.4080   4.52020E+003    3.88625E+003
   6.4100   4.57120E+003    3.94444E+003
   6.4130   4.52699E+003    3.86705E+003
   6.4140   4.49737E+003    3.95113E+003
   6.4180   4.45064E+003    3.95545E+003
   6.4220   4.44885E+003    3.87997E+003
   6.4250   4.46658E+003    4.00030E+003
   6.4270   4.59486E+003    3.90528E+003
   6.4290   4.61442E+003    3.99763E+003
   6.4310   4.61681E+003    4.02648E+003
   6.4340   4.62744E+003    4.07060E+003
   6.4380   4.64504E+003    4.01223E+003
   6.4400   4.72597E+003    4.03118E+003
   6.4430   4.71596E+003    4.02829E+003
   6.4450   4.70604E+003    4.12627E+003
   6.4470   4.76692E+003    4.05898E+003
   6.4500   4.71631E+003    4.08166E+003
   6.4540   4.74577E+003    4.16526E+003
   6.4550   4.74318E+003    4.13105E+003
   6.4580   4.79406E+003    4.09298E+003
   6.4610   4.83963E+003    4.09767E+003
   6.4640   4.80443E+003    4.14446E+003
   6.4660   4.85520E+003    4.06022E+003
   6.4690   4.80849E+003    4.16132E+003
   6.4720   4.88202E+003    4.13557E+003
   6.4750   4.96499E+003    4.10107E+003
   6.4770   4.81106E+003    4.15795E+003
   6.4810   4.88098E+003    4.11719E+003
   6.4840   4.77430E+003    4.13652E+003
   6.4860   4.88548E+003    4.14724E+003
   6.4900   4.86558E+003    4.11838E+003
   6.4920   4.78656E+003    4.09716E+003
   6.4940   4.81941E+003    4.20082E+003
   6.4960   4.76052E+003    4.14596E+003
   6.4990   4.83276E+003    4.13757E+003
   6.5010   4.87532E+003    4.17122E+003
   6.5040   4.86759E+003    4.18898E+003
   6.5070   4.93252E+003    4.24809E+003
   6.5100   4.81737E+003    4.19926E+003
   6.5140   4.95491E+003    4.21604E+003
   6.5170   4.90589E+003    4.20988E+003
   6.5190   4.96720E+003    4.18243E+003
   6.5220   4.99665E+003    4.15895E+003
   6.5250   4.76665E+003    4.21019E+003
   6.5280   4.85044E+003    4.13591E+003
   6.5300   4.94694E+003    4.19962E+003
   6.5320   4.78832E+003    4.18696E+003
   6.5350   4.86358E+003    4.10470E+003
   6.5380   4.80876E+003    4.09326E+003
   6.5400   4.86320E+003    4.12678E+003
   6.5420   4.81439E+003    4.16432E+003
   6.5460   4.79613E+003    4.14325E+003
   6.5480   4.87795E+003    4.13267E+003
   6.5500   4.76837E+003    4.18156E+003
   6.5530   4.88297E+003    4.17102E+003
   6.5560   4.86869E+003    4.10711E+003
   6.5600   4.82699E+003    4.13083E+003
   6.5630   4.87527E+003    4.09754E+003
   6.5660   4.83350E+003    4.12840E+003
   6.5690   4.92407E+003    4.03585E+003
   6.5710   4.85926E+003    4.12038E+003
   6.5730   4.90349E+003    4.17029E+003
   6.5770   4.79623E+003    4.11187E+003
   6.5800   4.79138E+003    4.10006E+003
   6.5840   4.75715E+003    4.13639E+003
   6.5860   4.86006E+003    4.13207E+003
   6.5890   4.77228E+003    4.00822E+003
   6.5910   4.81533E+003    4.13767E+003
   6.5950   4.95450E+003    4.11712E+003
   6.5970   4.87613E+003    4.07662E+003
   6.5990   4.79559E+003    4.16067E+003
   6.6020   4.72593E+003    4.12288E+003
   6.6060   4.80016E+003    4.05698E+003
   6.6090   4.75440E+003    4.06693E+003
   6.6110   4.70447E+003    4.09250E+003
   6.6150   4.79418E+003    4.03101E+003
   6.6170   4.82180E+003    4.05718E+003
   6.6220   4.73415E+003    4.06018E+003
   6.6250   4.87230E+003    4.02324E+003
   6.6270   4.81303E+003    4.00952E+003
   6.6300   4.79212E+003    4.05813E+003
   6.6310   4.73066E+003    4.03350E+003
   6.6350   4.83360E+003    4.06985E+003
   6.6370   4.75388E+003    4.00071E+003
   6.6400   4.77318E+003    4.06508E+003
   6.6420   4.79463E+003    4.14282E+003
   6.6450   4.74015E+003    4.05696E+003
   6.6470   4.68594E+003    4.07990E+003
   6.6490   4.77083E+003    3.97953E+003
   6.6530   4.74150E+003    3.98687E+003
   6.6550   4.69807E+003    4.09203E+003
   6.6580   4.77606E+003    4.02882E+003
   6.6600   4.78247E+003    4.06429E+003
   6.6650   4.76375E+003    4.01466E+003
   6.6670   4.72470E+003    4.02311E+003
   6.6700   4.77660E+003    4.07020E+003
   6.6720   4.73150E+003    3.94081E+003
   6.6760   4.63535E+003    4.07977E+003
   6.6780   4.66337E+003    3.97484E+003
   6.6820   4.58380E+003    3.96950E+003
   6.6850   4.70356E+003    3.98808E+003
   6.6870   4.64388E+003    3.98333E+003
   6.6900   4.64828E+003    3.98013E+003
   6.6910   4.65365E+003    3.94761E+003
   6.6950   4.72953E+003    4.07839E+003
   6.6970   4.70495E+003    3.97249E+003
   6.7000   4.66451E+003    4.06977E+003
   6.7010   4.72341E+003    3.95186E+003
   6.7060   4.69473E+003    3.94596E+003
   6.7080   4.64797E+003    3.91257E+003
   6.7120   4.57391E+003    3.90481E+003
   6.7150   4.41593E+003    3.82808E+003
   6.7170   4.54275E+003    3.76666E+003
   6.7220   4.53738E+003    3.87088E+003
   6.7240   4.68667E+003    3.79145E+003
   6.7270   4.49038E+003    3.86992E+003
   6.7280   4.63450E+003    3.87184E+003
   6.7310   4.60957E+003    3.92117E+003
   6.7350   4.55262E+003    3.97028E+003
   6.7380   4.72472E+003    3.84879E+003
   6.7400   4.59396E+003    3.89253E+003
   6.7440   4.58780E+003    3.69841E+003
   6.7460   4.53251E+003    3.70084E+003
   6.7470   4.54827E+003    3.82685E+003
   6.7500   4.58924E+003    3.74172E+003
   6.7540   4.45769E+003    3.68061E+003
   6.7560   4.44769E+003    3.57368E+003
   6.7580   4.45099E+003    3.64405E+003
   6.7610   4.51484E+003    3.64213E+003
   6.7650   4.36469E+003    3.58688E+003
   6.7680   4.44138E+003    3.76174E+003
   6.7700   4.49847E+003    3.71347E+003
   6.7750   4.44706E+003    3.70247E+003
   6.7770   4.45496E+003    3.75328E+003
   6.7790   4.45185E+003    3.70714E+003
   6.7820   4.46815E+003    3.73289E+003
   6.7840   4.41400E+003    3.69090E+003
   6.7890   4.33597E+003    3.72011E+003
   6.7910   4.36340E+003    3.80814E+003
   6.7930   4.42723E+003    3.69679E+003
   6.7970   4.38054E+003    3.72665E+003
   6.8010   4.39046E+003    3.73613E+003
   6.8020   4.38016E+003    3.74841E+003
   6.8040   4.32921E+003    3.75502E+003
   6.8090   4.45603E+003    3.82020E+003
   6.8130   4.43657E+003    3.83041E+003
   6.8150   4.50939E+003    3.87505E+003
   6.8190   4.36690E+003    3.78005E+003
   6.8210   4.47572E+003    3.78716E+003
   6.8250   4.46685E+003    3.80532E+003
   6.8280   4.36609E+003    3.77514E+003
   6.8300   4.42749E+003    3.72089E+003
   6.8320   4.40532E+003    3.84358E+003
   6.8350   4.46709E+003    3.81450E+003
   6.8390   4.39221E+003    3.83108E+003
   6.8420   4.44563E+003    3.80740E+003
   6.8450   4.50175E+003    3.86708E+003
   6.8480   4.47371E+003    3.80265E+003
   6.8510   4.47981E+003    3.86307E+003
   6.8550   4.50066E+003    3.77566E+003
   6.8570   4.50001E+003    3.83679E+003
   6.8610   4.51526E+003    3.79573E+003
   6.8630   4.44719E+003    3.82941E+003
   6.8660   4.40612E+003    3.72949E+003
   6.8690   4.44310E+003    3.72874E+003
   6.8720   4.38698E+003    3.79270E+003
   6.8750   4.38368E+003    3.80685E+003
   6.8770   4.39208E+003    3.77249E+003
   6.8820   4.37508E+003    3.77132E+003
   6.8850   4.29297E+003    3.85386E+003
   6.8860   4.49532E+003    3.83249E+003
   6.8900   4.37002E+003    3.81816E+003
   6.8930   4.29356E+003    3.78207E+003
   6.8950   4.37408E+003    3.77261E+003
   6.8980   4.37247E+003    3.81239E+003
   6.9010   4.48768E+003    3.75610E+003
   6.9050   4.42919E+003    3.79580E+003
   6.9080   4.36549E+003    3.81049E+003
   6.9130   4.42752E+003    3.77763E+003
   6.9150   4.38000E+003    3.72183E+003
   6.9170   4.48902E+003    3.69973E+003
   6.9220   4.40061E+003    3.75525E+003
   6.9250   4.34338E+003    3.77945E+003
   6.9290   4.37922E+003    3.75359E+003
   6.9320   4.30318E+003    3.65743E+003
   6.9360   4.31472E+003    3.67308E+003
   6.9390   4.29671E+003    3.66878E+003
   6.9430   4.30213E+003    3.63721E+003
   6.9450   4.22809E+003    3.67778E+003
   6.9470   4.39427E+003    3.76876E+003
   6.9500   4.31179E+003    3.71336E+003
   6.9540   4.27994E+003    3.63705E+003
   6.9570   4.38801E+003    3.68390E+003
   6.9600   4.19829E+003    3.63640E+003
   6.9640   4.21705E+003    3.64289E+003
   6.9660   4.18273E+003    3.64605E+003
   6.9700   4.13483E+003    3.63935E+003
   6.9740   4.17853E+003    3.59433E+003
   6.9760   4.13058E+003    3.62222E+003
   6.9790   4.25896E+003    3.64787E+003
   6.9830   4.27849E+003    3.62442E+003
   6.9850   4.26860E+003    3.61229E+003
   6.9870   4.25567E+003    3.58516E+003
   6.9900   4.22319E+003    3.60300E+003
   6.9930   4.16046E+003    3.57271E+003
   6.9960   4.18356E+003    3.69943E+003
   6.9980   4.22364E+003    3.54961E+003
   7.0030   4.25371E+003    3.53752E+003
   7.0050   4.25503E+003    3.55015E+003
   7.0100   4.27252E+003    3.53301E+003
   7.0120   4.15892E+003    3.65839E+003
   7.0150   4.20634E+003    3.62957E+003
   7.0190   4.15425E+003    3.58444E+003
   7.0230   4.14961E+003    3.62262E+003
   7.0260   4.18346E+003    3.52822E+003
   7.0280   4.13352E+003    3.57642E+003
   7.0300   4.12371E+003    3.54882E+003
   7.0340   4.15372E+003    3.52738E+003
   7.0380   4.14109E+003    3.57771E+003
   7.0400   4.18238E+003    3.60839E+003
   7.0440   4.09649E+003    3.56006E+003
   7.0460   3.95243E+003    3.58014E+003
   7.0490   3.92357E+003    3.57405E+003
   7.0520   3.97128E+003    3.58668E+003
   7.0560   4.12305E+003    3.58652E+003
   7.0590   4.10818E+003    3.59336E+003
   7.0610   4.16709E+003    3.52584E+003
   7.0650   4.18798E+003    3.59012E+003
   7.0680   4.13454E+003    3.62519E+003
   7.0700   4.17517E+003    3.59043E+003
   7.0740   4.10807E+003    3.55833E+003
   7.0780   4.13151E+003    3.54802E+003
   7.0810   4.09681E+003    3.58552E+003
   7.0840   4.10937E+003    3.56098E+003
   7.0870   4.15907E+003    3.47575E+003
   7.0900   4.11269E+003    3.62607E+003
   7.0930   4.06323E+003    3.54157E+003
   7.0950   4.10151E+003    3.50249E+003
   7.0990   4.13808E+003    3.52278E+003
   7.1020   4.06632E+003    3.55156E+003
   7.1060   4.06681E+003    3.54169E+003
   7.1090   4.18733E+003    3.58198E+003
   7.1130   4.14729E+003    3.53863E+003
   7.1160   4.08942E+003    3.52330E+003
   7.1190   3.99693E+003    3.54748E+003
   7.1220   4.02089E+003    3.48181E+003
   7.1260   4.08841E+003    3.44178E+003
   7.1290   4.08105E+003    3.49049E+003
   7.1320   4.04713E+003    3.51575E+003
   7.1350   3.99887E+003    3.52689E+003
   7.1380   4.00890E+003    3.56976E+003
   7.1410   4.10097E+003    3.49232E+003
   7.1440   4.07347E+003    3.56239E+003
   7.1460   4.06956E+003    3.49935E+003
   7.1490   4.04449E+003    3.59932E+003
   7.1530   4.09525E+003    3.54499E+003
