# Supplementary material for: Trigger factor both holds and folds its client proteins
Source: Nat Commun. 2022 Jul 15;13:4126. doi: 10.1038/s41467-022-31767-6 (PMC9287376; doi:10.1038/s41467-022-31767-6)
Supplement: Supplementary file 6 — Source Data [file 41467_2022_31767_MOESM6_ESM.zip › SourceDataFile/Fig1a-b/00008.RI3]

Sample
I 3 04.0 40000 0001497 2.5080E10 280 1 
   5.8010   1.38930E+002    1.96030E+002
   5.8060   2.30170E+002    2.19900E+002
   5.8070   2.10500E+002    2.28960E+002
   5.8080   2.53150E+002    2.52780E+002
   5.8090   2.77400E+002    2.90460E+002
   5.8140   3.70760E+002    3.93570E+002
   5.8170   4.48630E+002    4.49300E+002
   5.8180   5.02720E+002    5.78430E+002
   5.8210   6.85190E+002    8.05070E+002
   5.8240   8.65480E+002    9.63240E+002
   5.8260   1.15759E+003    1.12052E+003
   5.8270   1.24904E+003    1.38254E+003
   5.8280   1.54394E+003    1.53144E+003
   5.8300   1.73077E+003    1.81832E+003
   5.8330   1.95813E+003    2.28298E+003
   5.8350   2.40264E+003    2.41038E+003
   5.8360   2.59841E+003    2.86841E+003
   5.8380   2.87850E+003    3.08637E+003
   5.8400   3.30557E+003    3.43709E+003
   5.8410   3.64998E+003    3.76441E+003
   5.8440   3.94095E+003    3.87594E+003
   5.8470   4.47308E+003    4.54988E+003
   5.8490   4.56230E+003    4.61501E+003
   5.8510   4.79385E+003    4.88417E+003
   5.8530   5.07309E+003    5.13686E+003
   5.8550   5.09895E+003    5.24499E+003
   5.8560   5.20509E+003    5.18507E+003
   5.8580   5.35034E+003    5.37383E+003
   5.8600   5.40085E+003    5.44133E+003
   5.8620   5.49804E+003    5.49852E+003
   5.8640   5.61375E+003    5.50359E+003
   5.8650   5.61030E+003    5.47158E+003
   5.8680   5.55730E+003    5.39712E+003
   5.8690   5.48331E+003    5.48979E+003
   5.8740   5.36522E+003    5.45801E+003
   5.8760   5.38914E+003    5.33899E+003
   5.8780   5.54503E+003    5.43953E+003
   5.8800   5.50648E+003    5.46992E+003
   5.8830   5.53342E+003    5.45982E+003
   5.8850   5.53000E+003    5.42343E+003
   5.8870   5.35873E+003    5.46555E+003
   5.8900   5.36283E+003    5.55955E+003
   5.8920   5.44856E+003    5.61613E+003
   5.8940   5.62279E+003    5.62939E+003
   5.8960   5.62831E+003    5.59939E+003
   5.8990   5.75890E+003    5.78877E+003
   5.9010   5.75425E+003    5.60148E+003
   5.9030   5.65087E+003    5.65041E+003
   5.9050   5.71241E+003    5.57825E+003
   5.9080   5.58512E+003    5.55513E+003
   5.9090   5.58929E+003    5.59012E+003
   5.9120   5.63776E+003    5.67701E+003
   5.9150   5.62598E+003    5.75141E+003
   5.9180   5.67699E+003    5.65932E+003
   5.9200   5.76445E+003    5.72451E+003
   5.9210   5.90329E+003    5.70364E+003
   5.9230   6.03026E+003    5.67756E+003
   5.9260   6.02868E+003    5.93177E+003
   5.9290   5.98915E+003    6.01565E+003
   5.9300   6.06105E+003    6.15050E+003
   5.9330   6.18252E+003    6.19698E+003
   5.9340   6.14647E+003    6.28007E+003
   5.9370   6.24202E+003    6.79621E+003
   5.9380   6.38963E+003    7.18295E+003
   5.9400   6.27878E+003    1.01249E+004
   5.9420   6.45078E+003    1.00962E+004
   5.9440   6.52119E+003    1.04238E+004
   5.9460   6.58024E+003    1.15682E+004
   5.9480   6.76714E+003    6.77615E+003
   5.9510   8.12960E+003    1.76650E+002
   5.9570   1.01563E+004    2.59770E+002
   5.9600   7.19561E+003    4.30729E+003
   5.9650   1.81200E+002    5.25874E+003
   5.9690   3.43490E+002    4.60738E+003
   5.9720   1.18616E+003    4.51033E+003
   5.9740   4.93329E+003    4.43905E+003
   5.9770   6.73782E+003    4.29707E+003
   5.9800   6.14742E+003    4.12858E+003
   5.9820   5.93517E+003    3.93420E+003
   5.9840   5.95678E+003    3.95923E+003
   5.9860   5.85654E+003    3.86680E+003
   5.9880   5.90862E+003    3.61418E+003
   5.9920   5.79725E+003    3.54943E+003
   5.9950   5.85833E+003    3.41239E+003
   5.9970   5.80211E+003    3.27065E+003
   5.9990   5.85658E+003    3.20345E+003
   6.0040   5.62873E+003    3.02088E+003
   6.0060   5.72074E+003    3.07809E+003
   6.0090   5.57797E+003    2.82407E+003
   6.0120   5.66543E+003    2.76732E+003
   6.0130   5.58966E+003    2.74637E+003
   6.0150   5.46675E+003    2.69262E+003
   6.0170   5.52693E+003    2.62266E+003
   6.0210   5.39072E+003    2.49967E+003
   6.0230   5.44139E+003    2.49176E+003
   6.0250   5.35152E+003    2.45610E+003
   6.0270   5.20532E+003    2.45092E+003
   6.0300   5.21336E+003    2.36753E+003
   6.0310   5.21150E+003    2.36349E+003
   6.0330   5.20679E+003    2.33542E+003
   6.0360   5.34417E+003    2.32726E+003
   6.0380   5.25399E+003    2.28851E+003
   6.0400   5.19885E+003    2.27991E+003
   6.0430   5.18879E+003    2.21539E+003
   6.0450   5.06435E+003    2.17968E+003
   6.0470   4.99129E+003    2.14271E+003
   6.0500   5.01034E+003    2.13616E+003
   6.0520   4.87041E+003    2.14183E+003
   6.0550   4.88001E+003    2.11084E+003
   6.0590   4.87595E+003    2.06657E+003
   6.0610   4.84645E+003    2.05293E+003
   6.0640   4.75369E+003    2.00594E+003
   6.0660   4.74746E+003    2.06387E+003
   6.0690   4.71511E+003    2.06426E+003
   6.0710   4.72473E+003    2.06267E+003
   6.0730   4.70738E+003    2.04762E+003
   6.0750   4.76372E+003    1.98692E+003
   6.0780   4.67162E+003    2.01767E+003
   6.0800   4.83013E+003    2.04809E+003
   6.0840   4.66688E+003    2.02961E+003
   6.0860   4.65732E+003    1.90980E+003
   6.0910   4.67006E+003    1.89008E+003
   6.0930   4.54620E+003    1.85855E+003
   6.0940   4.58887E+003    1.81706E+003
   6.0970   4.58560E+003    1.78250E+003
   6.1000   4.65818E+003    1.81979E+003
   6.1040   4.63285E+003    1.77238E+003
   6.1070   4.50735E+003    1.81346E+003
   6.1100   4.38018E+003    1.81328E+003
   6.1120   4.45730E+003    1.80819E+003
   6.1150   4.51894E+003    1.78843E+003
   6.1160   4.45052E+003    1.84797E+003
   6.1200   4.32545E+003    1.85921E+003
   6.1220   4.48907E+003    1.93866E+003
   6.1240   4.43076E+003    1.88389E+003
   6.1270   4.55083E+003    1.67306E+003
   6.1290   4.56695E+003    1.65367E+003
   6.1310   4.53826E+003    1.70544E+003
   6.1330   4.48397E+003    1.57118E+003
   6.1360   4.51942E+003    1.56768E+003
   6.1380   4.47449E+003    1.66538E+003
   6.1400   4.51054E+003    1.81130E+003
   6.1430   4.42924E+003    1.89638E+003
   6.1440   4.48302E+003    1.99842E+003
   6.1460   4.40625E+003    1.96735E+003
   6.1490   4.49689E+003    1.86245E+003
   6.1520   4.42633E+003    1.93472E+003
   6.1540   4.40270E+003    1.94488E+003
   6.1580   4.52740E+003    1.94125E+003
   6.1610   4.50470E+003    1.90969E+003
   6.1630   4.43434E+003    1.86370E+003
   6.1650   4.56206E+003    1.89993E+003
   6.1690   4.46283E+003    1.90303E+003
   6.1700   4.51977E+003    1.86042E+003
   6.1740   4.45642E+003    1.95358E+003
   6.1760   4.47615E+003    1.84700E+003
   6.1770   4.43537E+003    1.86261E+003
   6.1800   4.48954E+003    1.96778E+003
   6.1840   4.45556E+003    1.91620E+003
   6.1860   4.45386E+003    1.96123E+003
   6.1890   4.45015E+003    1.95581E+003
   6.1910   4.49553E+003    1.98701E+003
   6.1940   4.47551E+003    1.94017E+003
   6.1960   4.48321E+003    1.96081E+003
   6.1980   4.51154E+003    1.98139E+003
   6.2000   4.48305E+003    1.95643E+003
   6.2020   4.53111E+003    1.98780E+003
   6.2050   4.53287E+003    1.98949E+003
   6.2080   4.46529E+003    1.96577E+003
   6.2090   4.46583E+003    1.90939E+003
   6.2120   4.50406E+003    1.94326E+003
   6.2140   4.44388E+003    1.85921E+003
   6.2170   4.45379E+003    1.86934E+003
   6.2210   4.39780E+003    1.91599E+003
   6.2230   4.43016E+003    2.00994E+003
   6.2250   4.48710E+003    1.98577E+003
   6.2280   4.55062E+003    1.95237E+003
   6.2300   4.45084E+003    1.91053E+003
   6.2320   4.50297E+003    1.91494E+003
   6.2350   4.48412E+003    1.93210E+003
   6.2380   4.45408E+003    1.86886E+003
   6.2410   4.58468E+003    1.83060E+003
   6.2430   4.51602E+003    1.83810E+003
   6.2440   4.43749E+003    1.86302E+003
   6.2470   4.39461E+003    1.83759E+003
   6.2490   4.51882E+003    1.87892E+003
   6.2520   4.40234E+003    1.86550E+003
   6.2540   4.37313E+003    1.85887E+003
   6.2580   4.41391E+003    1.85993E+003
   6.2620   4.35816E+003    1.82372E+003
   6.2640   4.44979E+003    1.86436E+003
   6.2660   4.41523E+003    1.94050E+003
   6.2690   4.55147E+003    1.94225E+003
   6.2720   4.58257E+003    1.91164E+003
   6.2750   4.51150E+003    1.94808E+003
   6.2770   4.51530E+003    1.85689E+003
   6.2810   4.49706E+003    1.76975E+003
   6.2830   4.53262E+003    1.81863E+003
   6.2850   4.54655E+003    1.81966E+003
   6.2880   4.48956E+003    1.94640E+003
   6.2900   4.51388E+003    1.99052E+003
   6.2920   4.53745E+003    1.95455E+003
   6.2950   4.49627E+003    1.94704E+003
   6.2970   4.53346E+003    1.96749E+003
   6.3000   4.55815E+003    1.91127E+003
   6.3030   4.42694E+003    1.84464E+003
   6.3060   4.40930E+003    1.91037E+003
   6.3080   4.56387E+003    1.89521E+003
   6.3100   4.59866E+003    1.85681E+003
   6.3150   4.59592E+003    1.92109E+003
   6.3160   4.47425E+003    1.90352E+003
   6.3200   4.53615E+003    1.90853E+003
   6.3220   4.50822E+003    1.90105E+003
   6.3240   4.49002E+003    1.86970E+003
   6.3260   4.50896E+003    1.89296E+003
   6.3290   4.60768E+003    1.96466E+003
   6.3310   4.57499E+003    1.93318E+003
   6.3330   4.50210E+003    1.86745E+003
   6.3360   4.58784E+003    1.89545E+003
   6.3380   4.45628E+003    1.91524E+003
   6.3400   4.56281E+003    1.95821E+003
   6.3450   4.55147E+003    1.91272E+003
   6.3490   4.44094E+003    1.87346E+003
   6.3510   4.49777E+003    1.92641E+003
   6.3540   4.47219E+003    1.96990E+003
   6.3590   4.30300E+003    1.80389E+003
   6.3610   4.36718E+003    1.84658E+003
   6.3650   4.46654E+003    1.84620E+003
   6.3670   4.51513E+003    1.89654E+003
   6.3700   4.50572E+003    1.88487E+003
   6.3730   4.59332E+003    1.85170E+003
   6.3760   4.43943E+003    1.87531E+003
   6.3780   4.48798E+003    1.90056E+003
   6.3820   4.50643E+003    1.84874E+003
   6.3840   4.39328E+003    1.90092E+003
   6.3860   4.43402E+003    1.90558E+003
   6.3890   4.45699E+003    1.88387E+003
   6.3910   4.42384E+003    1.88077E+003
   6.3930   4.41875E+003    1.90709E+003
   6.3960   4.36310E+003    1.93878E+003
   6.4000   4.47280E+003    1.87987E+003
   6.4020   4.48689E+003    1.92499E+003
   6.4050   4.39716E+003    1.94388E+003
   6.4070   4.35724E+003    1.86883E+003
   6.4110   4.36827E+003    1.83204E+003
   6.4120   4.35980E+003    1.82886E+003
   6.4160   4.37798E+003    1.81812E+003
   6.4180   4.36138E+003    1.82148E+003
   6.4210   4.33710E+003    1.80523E+003
   6.4220   4.26630E+003    1.87024E+003
   6.4250   4.41138E+003    1.86002E+003
   6.4290   4.44171E+003    1.91811E+003
   6.4320   4.50452E+003    1.87453E+003
   6.4340   4.43305E+003    1.90157E+003
   6.4370   4.44074E+003    1.89812E+003
   6.4390   4.57367E+003    1.95840E+003
   6.4410   4.53728E+003    1.95486E+003
   6.4430   4.49912E+003    1.98505E+003
   6.4460   4.54819E+003    1.98878E+003
   6.4480   4.51030E+003    1.93041E+003
   6.4520   4.60569E+003    1.96659E+003
   6.4540   4.63949E+003    2.02792E+003
   6.4580   4.61902E+003    1.97884E+003
   6.4590   4.61887E+003    1.95338E+003
   6.4630   4.64609E+003    1.92126E+003
   6.4670   4.61773E+003    1.96583E+003
   6.4680   4.62443E+003    2.02856E+003
   6.4720   4.70728E+003    2.06013E+003
   6.4740   4.64283E+003    1.95262E+003
   6.4770   4.61580E+003    1.98257E+003
   6.4790   4.71005E+003    2.00481E+003
   6.4830   4.65774E+003    1.98594E+003
   6.4850   4.65243E+003    1.98627E+003
   6.4880   4.68185E+003    2.06126E+003
   6.4900   4.55306E+003    1.98007E+003
   6.4930   4.62449E+003    2.02132E+003
   6.4950   4.75206E+003    1.99958E+003
   6.4990   4.66769E+003    2.03571E+003
   6.5010   4.60862E+003    2.04799E+003
   6.5030   4.69317E+003    2.03803E+003
   6.5060   4.68427E+003    2.01487E+003
   6.5090   4.68479E+003    2.03141E+003
   6.5120   4.75065E+003    2.07276E+003
   6.5150   4.77279E+003    2.07266E+003
   6.5170   4.76133E+003    2.04092E+003
   6.5200   4.67154E+003    2.00821E+003
   6.5230   4.72123E+003    1.99611E+003
   6.5260   4.64667E+003    1.96094E+003
   6.5270   4.71899E+003    1.99628E+003
   6.5300   4.76870E+003    1.95735E+003
   6.5320   4.66125E+003    1.97348E+003
   6.5330   4.73259E+003    2.02324E+003
   6.5370   4.64082E+003    2.03495E+003
   6.5410   4.67257E+003    2.00826E+003
   6.5420   4.60410E+003    2.00580E+003
   6.5440   4.63435E+003    1.99908E+003
   6.5470   4.68503E+003    1.97588E+003
   6.5510   4.70851E+003    2.01631E+003
   6.5540   4.71630E+003    1.98995E+003
   6.5590   4.63447E+003    2.02392E+003
   6.5610   4.66923E+003    1.98827E+003
   6.5630   4.63765E+003    2.00547E+003
   6.5660   4.65726E+003    1.99873E+003
   6.5690   4.70323E+003    2.00749E+003
   6.5710   4.65949E+003    2.00597E+003
   6.5750   4.65580E+003    2.00813E+003
   6.5770   4.66150E+003    1.94826E+003
   6.5790   4.66941E+003    1.86550E+003
   6.5820   4.59614E+003    1.99351E+003
   6.5850   4.58289E+003    1.95784E+003
   6.5860   4.73827E+003    1.96549E+003
   6.5880   4.64747E+003    1.99915E+003
   6.5900   4.67395E+003    1.99994E+003
   6.5930   4.57963E+003    2.02443E+003
   6.5970   4.55031E+003    2.03227E+003
   6.5980   4.60851E+003    2.01397E+003
   6.6020   4.59757E+003    1.98897E+003
   6.6050   4.63889E+003    2.02982E+003
   6.6080   4.61895E+003    1.97674E+003
   6.6110   4.54923E+003    1.98355E+003
   6.6140   4.57729E+003    1.97125E+003
   6.6170   4.63941E+003    2.00231E+003
   6.6200   4.55347E+003    2.00416E+003
   6.6220   4.54695E+003    2.00106E+003
   6.6250   4.67130E+003    1.99541E+003
   6.6270   4.62099E+003    2.00352E+003
   6.6310   4.64087E+003    1.96932E+003
   6.6320   4.56602E+003    1.99920E+003
   6.6350   4.58883E+003    1.95056E+003
   6.6360   4.66524E+003    1.98468E+003
   6.6400   4.58316E+003    1.94822E+003
   6.6430   4.59168E+003    1.96319E+003
   6.6450   4.59120E+003    2.04238E+003
   6.6490   4.57128E+003    1.95245E+003
   6.6520   4.56113E+003    1.99809E+003
   6.6540   4.53194E+003    1.95270E+003
   6.6580   4.52407E+003    1.97116E+003
   6.6600   4.50492E+003    1.95016E+003
   6.6630   4.58762E+003    1.94366E+003
   6.6670   4.48660E+003    1.94961E+003
   6.6700   4.48302E+003    2.01270E+003
   6.6720   4.47593E+003    1.96985E+003
   6.6740   4.44814E+003    1.89573E+003
   6.6760   4.52108E+003    1.97518E+003
   6.6780   4.44945E+003    1.92255E+003
   6.6810   4.50979E+003    1.93266E+003
   6.6850   4.53129E+003    1.95212E+003
   6.6870   4.42112E+003    1.94926E+003
   6.6880   4.51838E+003    1.95433E+003
   6.6900   4.48983E+003    1.96779E+003
   6.6920   4.39044E+003    1.94304E+003
   6.6950   4.51593E+003    1.88924E+003
   6.6990   4.40980E+003    1.95421E+003
   6.7010   4.45947E+003    1.95616E+003
   6.7030   4.46273E+003    1.89463E+003
   6.7070   4.39199E+003    1.91207E+003
   6.7100   4.37314E+003    1.93523E+003
   6.7130   4.35000E+003    1.89726E+003
   6.7160   4.32014E+003    1.92394E+003
   6.7190   4.33341E+003    1.93323E+003
   6.7210   4.43706E+003    1.89594E+003
   6.7240   4.33302E+003    1.90981E+003
   6.7270   4.36835E+003    1.85954E+003
   6.7310   4.40327E+003    1.94510E+003
   6.7340   4.41661E+003    1.89484E+003
   6.7350   4.44142E+003    1.93084E+003
   6.7380   4.42564E+003    1.88397E+003
   6.7410   4.34175E+003    1.97935E+003
   6.7430   4.35340E+003    1.94780E+003
   6.7450   4.27223E+003    1.89208E+003
   6.7480   4.23347E+003    1.88759E+003
   6.7520   4.31498E+003    1.83313E+003
   6.7540   4.27666E+003    1.81833E+003
   6.7560   4.27361E+003    1.80919E+003
   6.7610   4.21231E+003    1.81075E+003
   6.7630   4.20928E+003    1.85586E+003
   6.7660   4.24941E+003    1.82153E+003
   6.7700   4.28953E+003    1.81249E+003
   6.7720   4.27748E+003    1.86371E+003
   6.7740   4.25752E+003    1.75028E+003
   6.7770   4.26327E+003    1.79144E+003
   6.7810   4.25738E+003    1.79166E+003
   6.7840   4.29493E+003    1.85342E+003
   6.7860   4.30771E+003    1.83254E+003
   6.7880   4.23358E+003    1.85142E+003
   6.7910   4.27822E+003    1.79956E+003
   6.7950   4.18959E+003    1.85219E+003
   6.7980   4.27199E+003    1.90294E+003
   6.8010   4.26145E+003    1.87097E+003
   6.8040   4.29971E+003    1.83215E+003
   6.8060   4.21150E+003    1.82673E+003
   6.8100   4.27384E+003    1.86590E+003
   6.8130   4.22972E+003    1.86773E+003
   6.8160   4.32428E+003    1.81692E+003
   6.8190   4.30378E+003    1.85613E+003
   6.8210   4.22066E+003    1.89392E+003
   6.8250   4.26208E+003    1.80391E+003
   6.8280   4.27786E+003    1.90285E+003
   6.8300   4.27326E+003    1.87615E+003
   6.8320   4.23172E+003    1.79228E+003
   6.8340   4.23366E+003    1.75659E+003
   6.8370   4.27247E+003    1.84513E+003
   6.8390   4.26627E+003    1.81992E+003
   6.8420   4.26521E+003    1.85933E+003
   6.8460   4.36936E+003    1.86087E+003
   6.8490   4.28821E+003    1.88653E+003
   6.8510   4.37929E+003    1.88582E+003
   6.8530   4.34015E+003    1.86101E+003
   6.8570   4.28001E+003    1.87607E+003
   6.8600   4.27891E+003    1.87478E+003
   6.8620   4.24710E+003    1.84238E+003
   6.8650   4.30627E+003    1.83719E+003
   6.8670   4.25958E+003    1.84700E+003
   6.8710   4.18673E+003    1.79455E+003
   6.8750   4.15927E+003    1.78137E+003
   6.8780   4.25817E+003    1.78126E+003
   6.8810   4.26659E+003    1.86949E+003
   6.8850   4.23722E+003    1.83296E+003
   6.8860   4.28713E+003    1.87473E+003
   6.8890   4.26392E+003    1.87021E+003
   6.8910   4.25165E+003    1.83038E+003
   6.8950   4.27121E+003    1.83312E+003
   6.8980   4.27117E+003    1.87633E+003
   6.9010   4.33736E+003    1.90816E+003
   6.9040   4.23543E+003    1.81863E+003
   6.9070   4.25842E+003    1.82219E+003
   6.9110   4.27200E+003    1.82426E+003
   6.9140   4.28357E+003    1.84128E+003
   6.9170   4.21874E+003    1.80143E+003
   6.9200   4.24004E+003    1.78572E+003
   6.9230   4.23495E+003    1.82130E+003
   6.9270   4.18879E+003    1.79008E+003
   6.9300   4.08784E+003    1.77079E+003
   6.9320   4.15963E+003    1.78432E+003
   6.9360   4.14357E+003    1.83237E+003
   6.9390   4.13127E+003    1.73563E+003
   6.9430   4.07586E+003    1.76988E+003
   6.9450   4.09719E+003    1.78693E+003
   6.9470   4.14609E+003    1.77844E+003
   6.9510   4.08426E+003    1.74362E+003
   6.9520   4.16846E+003    1.76108E+003
   6.9560   4.12031E+003    1.75319E+003
   6.9580   4.12801E+003    1.76318E+003
   6.9610   4.05649E+003    1.76131E+003
   6.9640   4.09753E+003    1.74372E+003
   6.9670   4.08124E+003    1.76190E+003
   6.9710   4.08967E+003    1.77505E+003
   6.9740   4.13779E+003    1.81702E+003
   6.9770   4.09647E+003    1.80338E+003
   6.9800   4.14140E+003    1.77410E+003
   6.9830   4.03369E+003    1.81021E+003
   6.9870   4.17130E+003    1.77688E+003
   6.9890   4.12546E+003    1.77843E+003
   6.9920   4.11220E+003    1.76610E+003
   6.9960   4.12282E+003    1.73405E+003
   6.9990   4.12670E+003    1.76426E+003
   7.0010   4.12852E+003    1.77001E+003
   7.0040   4.16301E+003    1.75712E+003
   7.0080   4.07069E+003    1.73815E+003
   7.0110   4.07479E+003    1.70537E+003
   7.0150   4.03577E+003    1.70528E+003
   7.0170   4.02203E+003    1.75476E+003
   7.0190   4.01769E+003    1.75450E+003
   7.0230   3.92846E+003    1.75271E+003
   7.0260   3.97046E+003    1.73302E+003
   7.0290   3.98903E+003    1.70725E+003
   7.0320   3.85328E+003    1.72845E+003
   7.0350   3.89658E+003    1.72595E+003
   7.0380   4.00666E+003    1.72112E+003
   7.0410   4.03096E+003    1.71444E+003
   7.0440   4.05967E+003    1.74137E+003
   7.0480   4.01056E+003    1.76729E+003
   7.0500   4.03405E+003    1.75799E+003
   7.0530   4.01315E+003    1.74366E+003
   7.0570   4.06071E+003    1.73694E+003
   7.0610   4.01120E+003    1.72966E+003
   7.0630   3.94808E+003    1.72276E+003
   7.0660   3.93401E+003    1.72714E+003
   7.0700   4.01315E+003    1.72796E+003
   7.0730   3.94720E+003    1.76125E+003
   7.0760   3.95527E+003    1.69489E+003
   7.0790   4.02334E+003    1.69804E+003
   7.0810   4.00424E+003    1.69538E+003
   7.0840   3.94940E+003    1.73727E+003
   7.0880   3.95779E+003    1.73848E+003
   7.0910   4.04671E+003    1.74436E+003
   7.0950   3.91093E+003    1.70802E+003
   7.0970   3.90567E+003    1.72235E+003
   7.1000   3.87755E+003    1.72974E+003
   7.1040   4.04199E+003    1.73532E+003
   7.1070   3.98584E+003    1.68338E+003
   7.1110   3.98635E+003    1.74519E+003
   7.1140   3.99525E+003    1.73711E+003
   7.1170   3.99766E+003    1.71549E+003
   7.1190   3.97051E+003    1.72441E+003
   7.1230   3.97275E+003    1.70531E+003
   7.1270   3.86274E+003    1.71477E+003
   7.1310   3.91178E+003    1.63964E+003
   7.1320   3.95500E+003    1.68413E+003
   7.1350   3.94031E+003    1.74525E+003
   7.1370   3.98929E+003    1.66834E+003
   7.1410   3.91090E+003    1.72810E+003
   7.1450   3.94569E+003    1.73517E+003
   7.1490   3.96801E+003    1.70426E+003
   7.1510   3.89653E+003    1.64583E+003
