# Supplementary material for: Trigger factor both holds and folds its client proteins
Source: Nat Commun. 2022 Jul 15;13:4126. doi: 10.1038/s41467-022-31767-6 (PMC9287376; doi:10.1038/s41467-022-31767-6)
Supplement: Supplementary file 6 — Source Data [file 41467_2022_31767_MOESM6_ESM.zip › SourceDataFile/Fig1a-b/00009.RI1]

Sample
I 1 04.0 40000 0001557 2.6160E10 280 1 
   5.8000   8.33000E+001    1.74150E+002
   5.8020   1.40410E+002    1.78700E+002
   5.8030   1.84450E+002    1.98250E+002
   5.8050   2.34000E+002    2.01540E+002
   5.8060   2.35140E+002    2.39920E+002
   5.8070   2.32320E+002    2.63850E+002
   5.8080   2.51920E+002    2.73660E+002
   5.8090   2.63420E+002    2.85040E+002
   5.8100   3.12880E+002    3.16200E+002
   5.8110   3.00330E+002    3.54680E+002
   5.8140   3.87960E+002    4.38130E+002
   5.8170   4.88260E+002    5.24790E+002
   5.8180   5.51470E+002    5.74890E+002
   5.8190   6.40070E+002    6.84790E+002
   5.8210   6.78360E+002    7.87020E+002
   5.8220   8.43420E+002    8.58830E+002
   5.8240   8.89380E+002    9.65440E+002
   5.8260   1.15747E+003    1.12519E+003
   5.8290   1.44658E+003    1.70283E+003
   5.8300   1.73890E+003    1.86146E+003
   5.8320   1.98137E+003    2.00427E+003
   5.8350   2.34719E+003    2.69918E+003
   5.8370   2.92461E+003    3.06946E+003
   5.8400   2.84499E+003    3.33628E+003
   5.8420   3.14597E+003    3.69769E+003
   5.8440   3.57173E+003    4.18277E+003
   5.8460   4.00476E+003    4.59630E+003
   5.8480   4.61314E+003    4.87006E+003
   5.8490   4.63942E+003    4.96327E+003
   5.8510   4.87805E+003    5.06149E+003
   5.8530   5.05738E+003    5.42393E+003
   5.8560   5.40229E+003    5.37629E+003
   5.8580   5.28877E+003    5.62281E+003
   5.8600   5.42918E+003    5.73500E+003
   5.8620   5.53918E+003    5.69908E+003
   5.8640   5.47751E+003    5.67557E+003
   5.8670   5.49484E+003    5.60707E+003
   5.8690   5.59304E+003    5.74374E+003
   5.8700   5.51881E+003    5.77675E+003
   5.8740   5.55963E+003    5.58748E+003
   5.8760   5.58017E+003    5.56766E+003
   5.8780   5.55973E+003    5.55796E+003
   5.8800   5.47645E+003    5.63782E+003
   5.8830   5.47935E+003    5.74775E+003
   5.8860   5.50493E+003    5.65580E+003
   5.8880   5.58421E+003    5.65708E+003
   5.8900   5.59141E+003    5.73381E+003
   5.8920   5.59037E+003    5.66896E+003
   5.8940   5.68548E+003    5.42524E+003
   5.8970   5.57494E+003    5.55746E+003
   5.8990   5.56842E+003    5.59311E+003
   5.9010   5.61835E+003    5.69014E+003
   5.9040   5.65544E+003    5.79241E+003
   5.9050   5.63485E+003    5.69957E+003
   5.9080   5.65901E+003    5.69175E+003
   5.9100   5.57368E+003    5.71437E+003
   5.9130   5.63126E+003    5.71422E+003
   5.9150   5.69732E+003    5.58879E+003
   5.9180   5.76555E+003    5.78080E+003
   5.9200   5.75391E+003    5.83712E+003
   5.9210   5.74348E+003    5.86626E+003
   5.9220   5.75688E+003    5.82898E+003
   5.9260   5.77288E+003    5.96102E+003
   5.9280   6.02014E+003    6.21942E+003
   5.9320   5.92337E+003    5.96155E+003
   5.9340   6.00992E+003    5.93555E+003
   5.9360   6.17891E+003    5.80528E+003
   5.9380   6.08222E+003    6.09936E+003
   5.9390   6.10122E+003    6.14402E+003
   5.9450   6.20636E+003    6.25302E+003
   5.9460   6.23593E+003    6.18830E+003
   5.9480   6.06994E+003    6.23589E+003
   5.9500   6.18966E+003    6.12340E+003
   5.9510   6.30999E+003    6.22539E+003
   5.9540   6.23289E+003    6.25569E+003
   5.9560   6.03759E+003    6.19233E+003
   5.9580   6.10985E+003    6.19616E+003
   5.9610   6.24372E+003    6.36770E+003
   5.9630   6.37029E+003    6.12340E+003
   5.9650   6.34590E+003    6.25161E+003
   5.9680   6.22019E+003    6.28451E+003
   5.9720   6.26302E+003    6.27075E+003
   5.9740   6.28978E+003    6.22922E+003
   5.9760   6.26036E+003    6.27551E+003
   5.9770   6.04610E+003    6.20689E+003
   5.9790   6.07597E+003    6.18474E+003
   5.9830   5.99811E+003    6.30432E+003
   5.9860   6.23114E+003    6.31098E+003
   5.9880   6.33804E+003    6.29781E+003
   5.9900   6.33527E+003    6.24177E+003
   5.9920   6.30328E+003    6.41768E+003
   5.9970   6.27313E+003    8.66077E+003
   6.0000   6.31712E+003    1.10736E+004
   6.0010   6.34392E+003    1.09666E+004
   6.0040   6.09715E+003    1.08287E+004
   6.0060   6.05772E+003    4.83661E+003
   6.0090   5.95453E+003    2.19520E+002
   6.0150   1.02773E+004    1.25088E+003
   6.0210   1.04955E+004    6.45318E+003
   6.0240   3.43870E+002    5.67931E+003
   6.0270   1.61030E+002    5.59297E+003
   6.0310   3.78350E+002    5.60365E+003
   6.0340   1.11620E+003    5.61613E+003
   6.0360   3.92582E+003    5.47721E+003
   6.0370   6.67668E+003    5.42900E+003
   6.0390   6.73707E+003    5.41927E+003
   6.0420   5.70982E+003    5.36730E+003
   6.0450   5.57495E+003    5.27695E+003
   6.0480   5.52936E+003    5.40339E+003
   6.0500   5.49120E+003    5.38191E+003
   6.0540   5.43656E+003    5.16725E+003
   6.0570   5.33793E+003    5.06456E+003
   6.0590   5.29524E+003    5.01214E+003
   6.0620   5.25676E+003    5.01236E+003
   6.0640   5.20204E+003    4.97350E+003
   6.0660   5.20941E+003    4.88267E+003
   6.0690   5.26681E+003    4.81733E+003
   6.0730   5.11278E+003    4.83524E+003
   6.0750   5.10996E+003    4.73399E+003
   6.0780   5.15390E+003    4.61935E+003
   6.0800   4.97344E+003    4.70647E+003
   6.0820   5.03261E+003    4.55787E+003
   6.0840   4.97273E+003    4.61810E+003
   6.0890   4.95268E+003    4.47315E+003
   6.0910   4.92389E+003    4.40827E+003
   6.0930   4.88896E+003    4.35940E+003
   6.0950   4.89225E+003    4.40477E+003
   6.0970   4.78052E+003    4.36724E+003
   6.1000   4.83803E+003    4.29362E+003
   6.1020   4.72779E+003    4.30752E+003
   6.1050   4.82924E+003    4.25980E+003
   6.1070   4.69077E+003    4.20296E+003
   6.1090   4.73154E+003    4.14908E+003
   6.1110   4.76300E+003    4.20133E+003
   6.1150   4.70231E+003    4.08194E+003
   6.1170   4.67345E+003    4.12061E+003
   6.1220   4.67343E+003    4.12712E+003
   6.1240   4.70368E+003    4.09359E+003
   6.1260   4.65539E+003    4.15251E+003
   6.1290   4.71226E+003    4.18002E+003
   6.1310   4.71681E+003    4.07141E+003
   6.1340   4.68896E+003    4.11991E+003
   6.1380   4.66596E+003    4.10494E+003
   6.1400   4.71674E+003    4.05474E+003
   6.1430   4.70483E+003    4.03996E+003
   6.1450   4.62781E+003    4.04503E+003
   6.1480   4.60366E+003    4.08342E+003
   6.1510   4.70154E+003    4.00154E+003
   6.1520   4.65412E+003    4.01575E+003
   6.1540   4.59814E+003    3.97732E+003
   6.1570   4.61120E+003    3.99452E+003
   6.1610   4.62358E+003    3.97273E+003
   6.1630   4.59496E+003    3.95194E+003
   6.1660   4.68017E+003    4.09981E+003
   6.1680   4.67932E+003    4.11310E+003
   6.1720   4.75782E+003    3.99591E+003
   6.1750   4.65043E+003    3.99743E+003
   6.1770   4.71875E+003    4.00520E+003
   6.1800   4.67340E+003    4.12379E+003
   6.1830   4.64583E+003    4.04767E+003
   6.1850   4.73962E+003    3.93248E+003
   6.1890   4.72799E+003    3.94922E+003
   6.1910   4.71339E+003    4.00700E+003
   6.1940   4.67975E+003    4.02804E+003
   6.1960   4.70958E+003    4.04900E+003
   6.1980   4.71614E+003    4.01968E+003
   6.2010   4.75324E+003    4.10136E+003
   6.2050   4.79877E+003    4.01392E+003
   6.2070   4.79303E+003    4.02079E+003
   6.2090   4.72528E+003    4.06535E+003
   6.2120   4.66473E+003    4.02448E+003
   6.2140   4.73677E+003    4.01236E+003
   6.2160   4.68481E+003    4.01027E+003
   6.2190   4.62974E+003    4.02210E+003
   6.2230   4.71019E+003    4.07240E+003
   6.2260   4.76710E+003    4.01279E+003
   6.2280   4.77086E+003    4.12791E+003
   6.2300   4.72529E+003    4.14789E+003
   6.2330   4.80642E+003    4.04085E+003
   6.2370   4.82123E+003    4.08260E+003
   6.2410   4.67247E+003    4.09806E+003
   6.2430   4.82218E+003    4.06199E+003
   6.2450   4.72400E+003    4.01633E+003
   6.2470   4.73191E+003    4.15106E+003
   6.2500   4.70066E+003    4.00216E+003
   6.2530   4.67314E+003    4.06622E+003
   6.2550   4.69787E+003    4.03630E+003
   6.2570   4.69285E+003    4.13335E+003
   6.2600   4.65569E+003    4.10460E+003
   6.2620   4.70961E+003    4.07921E+003
   6.2640   4.73790E+003    4.04128E+003
   6.2680   4.76098E+003    3.99665E+003
   6.2720   4.77641E+003    4.03834E+003
   6.2740   4.73573E+003    4.09761E+003
   6.2760   4.73757E+003    4.13243E+003
   6.2780   4.79476E+003    4.14097E+003
   6.2810   4.85469E+003    4.07313E+003
   6.2850   4.78238E+003    4.14836E+003
   6.2870   4.70519E+003    4.14677E+003
   6.2900   4.74895E+003    4.10371E+003
   6.2920   4.75114E+003    4.05632E+003
   6.2940   4.79611E+003    4.10860E+003
   6.2970   4.82702E+003    4.12971E+003
   6.2990   4.81729E+003    4.07616E+003
   6.3020   4.55435E+003    3.98930E+003
   6.3060   4.69065E+003    4.10760E+003
   6.3080   4.80732E+003    4.21167E+003
   6.3110   4.73108E+003    4.06426E+003
   6.3130   4.78493E+003    4.14927E+003
   6.3150   4.70255E+003    4.03529E+003
   6.3170   4.67841E+003    4.04458E+003
   6.3220   4.69069E+003    4.06069E+003
   6.3240   4.78634E+003    4.05791E+003
   6.3260   4.79522E+003    4.06017E+003
   6.3290   4.69946E+003    4.02442E+003
   6.3310   4.79917E+003    4.05808E+003
   6.3360   4.73777E+003    4.13093E+003
   6.3380   4.72961E+003    4.11028E+003
   6.3420   4.65620E+003    4.04922E+003
   6.3430   4.66596E+003    4.08940E+003
   6.3470   4.57728E+003    4.01562E+003
   6.3490   4.70157E+003    4.08463E+003
   6.3520   4.63361E+003    4.08817E+003
   6.3540   4.73397E+003    3.99785E+003
   6.3560   4.70333E+003    4.06597E+003
   6.3590   4.74267E+003    3.97796E+003
   6.3610   4.77131E+003    4.00832E+003
   6.3650   4.78043E+003    3.99143E+003
   6.3670   4.65412E+003    4.03983E+003
   6.3700   4.58954E+003    4.08792E+003
   6.3730   4.65533E+003    3.98902E+003
   6.3750   4.78901E+003    3.95654E+003
   6.3780   4.79929E+003    4.09700E+003
   6.3820   4.69380E+003    4.01030E+003
   6.3840   4.72746E+003    4.02874E+003
   6.3860   4.69810E+003    4.02067E+003
   6.3890   4.71542E+003    4.00768E+003
   6.3930   4.77814E+003    4.01025E+003
   6.3960   4.74199E+003    3.91797E+003
   6.3980   4.70335E+003    3.97398E+003
   6.4000   4.75185E+003    4.09892E+003
   6.4020   4.68023E+003    4.08047E+003
   6.4050   4.60717E+003    4.00734E+003
   6.4080   4.56764E+003    3.97706E+003
   6.4110   4.67095E+003    3.95076E+003
   6.4150   4.53853E+003    3.89841E+003
   6.4180   4.54163E+003    3.91801E+003
   6.4220   4.52813E+003    3.90694E+003
   6.4240   4.49808E+003    3.95467E+003
   6.4270   4.62122E+003    3.95404E+003
   6.4290   4.63153E+003    4.02556E+003
   6.4320   4.76529E+003    3.98062E+003
   6.4340   4.65091E+003    3.94095E+003
   6.4380   4.72859E+003    4.05326E+003
   6.4400   4.74137E+003    4.06415E+003
   6.4430   4.71483E+003    4.00237E+003
   6.4450   4.79912E+003    4.06338E+003
   6.4490   4.87721E+003    4.08531E+003
   6.4520   4.81910E+003    4.15165E+003
   6.4540   4.81340E+003    4.20258E+003
   6.4560   4.84687E+003    4.13187E+003
   6.4590   4.82602E+003    4.11317E+003
   6.4610   4.86661E+003    4.12971E+003
   6.4640   4.87062E+003    4.19196E+003
   6.4670   4.92449E+003    4.12863E+003
   6.4690   4.87966E+003    4.13467E+003
   6.4730   4.87616E+003    4.12006E+003
   6.4750   4.94057E+003    4.30654E+003
   6.4780   4.93261E+003    4.09629E+003
   6.4790   4.87261E+003    4.17863E+003
   6.4830   4.85745E+003    4.12302E+003
   6.4850   4.89875E+003    4.19793E+003
   6.4880   4.85412E+003    4.15219E+003
   6.4910   4.80351E+003    4.19154E+003
   6.4940   4.84748E+003    4.13186E+003
   6.4960   4.86067E+003    4.17154E+003
   6.4990   4.85790E+003    4.11624E+003
   6.5020   4.82504E+003    4.17041E+003
   6.5050   4.92799E+003    4.19433E+003
   6.5080   5.00545E+003    4.24855E+003
   6.5100   4.93885E+003    4.22525E+003
   6.5120   5.02311E+003    4.20474E+003
   6.5150   4.97224E+003    4.23872E+003
   6.5190   4.99138E+003    4.15570E+003
   6.5220   5.00568E+003    4.28126E+003
   6.5250   4.78745E+003    4.21381E+003
   6.5280   4.82963E+003    4.19563E+003
   6.5310   4.94179E+003    4.19475E+003
   6.5330   4.95897E+003    4.16039E+003
   6.5370   4.88157E+003    4.18461E+003
   6.5390   4.91469E+003    4.15953E+003
   6.5410   4.88173E+003    4.21442E+003
   6.5440   4.81974E+003    4.16346E+003
   6.5470   4.85453E+003    4.17010E+003
   6.5490   4.85029E+003    4.19280E+003
   6.5520   4.87634E+003    4.19314E+003
   6.5540   4.87473E+003    4.19890E+003
   6.5560   4.87186E+003    4.24547E+003
   6.5590   4.87870E+003    4.22234E+003
   6.5620   4.85073E+003    4.27589E+003
   6.5660   4.95914E+003    4.15862E+003
   6.5670   4.97563E+003    4.08963E+003
   6.5700   4.88325E+003    4.20361E+003
   6.5740   4.88404E+003    4.16204E+003
   6.5790   4.86135E+003    4.17328E+003
   6.5800   4.92176E+003    4.25822E+003
   6.5830   4.82436E+003    4.19972E+003
   6.5850   4.95929E+003    4.19860E+003
   6.5880   4.89334E+003    4.26526E+003
   6.5910   4.81680E+003    4.20916E+003
   6.5930   4.87360E+003    4.18429E+003
   6.5950   4.85470E+003    4.15751E+003
   6.5980   4.99158E+003    4.17653E+003
   6.6010   4.85791E+003    4.18459E+003
   6.6030   4.78558E+003    4.07845E+003
   6.6060   4.80127E+003    4.07483E+003
   6.6090   4.85012E+003    4.14664E+003
   6.6120   4.82823E+003    4.10824E+003
   6.6150   4.80867E+003    4.05839E+003
   6.6170   4.81207E+003    4.14186E+003
   6.6200   4.78459E+003    4.06765E+003
   6.6240   4.78755E+003    4.09235E+003
   6.6270   4.84352E+003    4.09317E+003
   6.6310   4.85231E+003    4.14261E+003
   6.6350   4.83820E+003    4.15926E+003
   6.6360   4.85237E+003    4.14755E+003
   6.6400   4.86539E+003    4.02650E+003
   6.6430   4.84685E+003    4.08761E+003
   6.6450   4.80059E+003    4.05866E+003
   6.6480   4.79694E+003    4.07085E+003
   6.6510   4.76091E+003    3.99851E+003
   6.6540   4.78569E+003    4.16669E+003
   6.6560   4.67678E+003    4.06236E+003
   6.6580   4.73848E+003    4.03531E+003
   6.6620   4.69229E+003    4.08358E+003
   6.6650   4.75897E+003    4.10319E+003
   6.6680   4.72270E+003    3.99999E+003
   6.6710   4.77762E+003    4.01765E+003
   6.6740   4.76246E+003    4.09435E+003
   6.6770   4.68499E+003    4.04566E+003
   6.6800   4.70800E+003    4.05634E+003
   6.6830   4.70051E+003    3.98542E+003
   6.6850   4.67397E+003    4.00797E+003
   6.6900   4.66097E+003    4.05146E+003
   6.6920   4.72277E+003    3.99034E+003
   6.6940   4.69694E+003    4.03060E+003
   6.6970   4.71542E+003    4.10841E+003
   6.6990   4.73219E+003    4.02439E+003
   6.7010   4.68054E+003    4.08189E+003
   6.7050   4.68911E+003    3.95972E+003
   6.7080   4.77730E+003    4.00374E+003
   6.7100   4.71121E+003    4.01704E+003
   6.7140   4.56472E+003    3.90333E+003
   6.7170   4.47622E+003    3.95185E+003
   6.7190   4.51708E+003    3.87486E+003
   6.7220   4.49936E+003    3.86230E+003
   6.7240   4.64207E+003    3.81034E+003
   6.7270   4.53932E+003    3.92572E+003
   6.7310   4.69606E+003    3.91376E+003
   6.7360   4.64299E+003    3.98407E+003
   6.7380   4.59117E+003    3.96471E+003
   6.7400   4.60158E+003    4.03604E+003
   6.7430   4.59627E+003    3.79110E+003
   6.7460   4.55460E+003    3.71555E+003
   6.7490   4.52556E+003    3.87622E+003
   6.7520   4.64599E+003    3.72850E+003
   6.7540   4.49188E+003    3.73086E+003
   6.7560   4.45851E+003    3.72562E+003
   6.7610   4.43801E+003    3.67860E+003
   6.7630   4.42760E+003    3.76893E+003
   6.7650   4.43338E+003    3.71905E+003
   6.7680   4.44244E+003    3.66478E+003
   6.7700   4.44276E+003    3.71479E+003
   6.7720   4.44621E+003    3.80378E+003
   6.7750   4.37486E+003    3.71391E+003
   6.7790   4.46264E+003    3.82127E+003
   6.7810   4.45472E+003    3.81886E+003
   6.7840   4.42994E+003    3.77643E+003
   6.7880   4.44710E+003    3.85400E+003
   6.7900   4.31387E+003    3.77105E+003
   6.7930   4.44383E+003    3.80974E+003
   6.7970   4.45468E+003    3.86828E+003
   6.7990   4.42372E+003    3.79173E+003
   6.8020   4.34027E+003    3.80996E+003
   6.8040   4.40691E+003    3.75539E+003
   6.8080   4.55211E+003    3.92987E+003
   6.8110   4.45142E+003    3.85731E+003
   6.8130   4.48731E+003    3.89178E+003
   6.8160   4.46342E+003    3.83937E+003
   6.8190   4.49638E+003    3.86810E+003
   6.8230   4.45390E+003    4.01487E+003
   6.8250   4.47757E+003    3.91206E+003
   6.8280   4.44132E+003    3.87038E+003
   6.8300   4.45372E+003    3.84110E+003
   6.8330   4.47434E+003    3.76785E+003
   6.8350   4.46278E+003    3.77954E+003
   6.8390   4.46742E+003    3.81650E+003
   6.8420   4.49863E+003    3.87755E+003
   6.8460   4.48406E+003    3.84228E+003
   6.8480   4.51111E+003    3.86775E+003
   6.8510   4.52865E+003    3.86596E+003
   6.8530   4.57572E+003    3.91440E+003
   6.8550   4.49361E+003    3.92693E+003
   6.8600   4.46813E+003    3.80506E+003
   6.8620   4.50389E+003    3.92845E+003
   6.8650   4.46264E+003    3.83325E+003
   6.8690   4.42392E+003    3.87452E+003
   6.8730   4.53316E+003    3.87220E+003
   6.8750   4.40936E+003    3.79951E+003
   6.8780   4.36742E+003    3.85823E+003
   6.8820   4.39942E+003    3.77382E+003
   6.8850   4.43470E+003    3.76912E+003
   6.8870   4.43469E+003    3.74383E+003
   6.8910   4.36867E+003    3.77554E+003
   6.8940   4.41361E+003    3.84613E+003
   6.8960   4.43295E+003    3.84024E+003
   6.9000   4.33399E+003    3.88318E+003
   6.9020   4.47462E+003    3.89100E+003
   6.9050   4.50928E+003    3.82765E+003
   6.9080   4.42846E+003    3.86163E+003
   6.9110   4.41113E+003    3.78322E+003
   6.9140   4.43886E+003    3.82147E+003
   6.9170   4.45896E+003    3.76836E+003
   6.9200   4.44978E+003    3.89101E+003
   6.9230   4.43540E+003    3.82913E+003
   6.9270   4.44174E+003    3.76276E+003
   6.9300   4.45747E+003    3.77705E+003
   6.9340   4.34138E+003    3.71121E+003
   6.9360   4.37185E+003    3.72198E+003
   6.9390   4.30130E+003    3.70029E+003
   6.9430   4.32172E+003    3.65338E+003
   6.9450   4.34963E+003    3.65177E+003
   6.9480   4.34392E+003    3.74179E+003
   6.9520   4.25664E+003    3.64179E+003
   6.9540   4.40810E+003    3.58247E+003
   6.9560   4.37831E+003    3.62947E+003
   6.9600   4.28577E+003    3.64175E+003
   6.9630   4.29899E+003    3.62957E+003
   6.9670   4.24019E+003    3.68872E+003
   6.9700   4.14777E+003    3.66606E+003
   6.9740   4.21545E+003    3.72213E+003
   6.9780   4.27988E+003    3.67321E+003
   6.9790   4.30615E+003    3.70910E+003
   6.9830   4.32351E+003    3.64744E+003
   6.9850   4.18851E+003    3.67976E+003
   6.9890   4.26620E+003    3.60546E+003
   6.9920   4.20823E+003    3.67769E+003
   6.9960   4.19712E+003    3.68770E+003
   6.9970   4.21749E+003    3.64507E+003
   6.9990   4.27786E+003    3.66855E+003
   7.0030   4.23488E+003    3.56601E+003
   7.0070   4.26229E+003    3.51372E+003
   7.0100   4.21400E+003    3.68588E+003
   7.0120   4.17061E+003    3.64225E+003
   7.0150   4.19266E+003    3.64014E+003
   7.0190   4.16786E+003    3.58444E+003
   7.0230   4.14101E+003    3.60871E+003
   7.0260   4.13004E+003    3.61008E+003
   7.0280   4.13228E+003    3.63254E+003
   7.0300   4.15819E+003    3.58320E+003
   7.0340   4.11561E+003    3.57547E+003
   7.0370   4.10424E+003    3.57491E+003
   7.0400   4.15462E+003    3.62023E+003
   7.0430   4.14055E+003    3.66494E+003
   7.0460   4.00589E+003    3.62314E+003
   7.0490   4.00808E+003    3.71558E+003
   7.0510   3.94553E+003    3.63564E+003
   7.0550   4.06519E+003    3.63038E+003
   7.0580   4.12779E+003    3.58124E+003
   7.0610   4.17334E+003    3.57782E+003
   7.0660   4.12995E+003    3.64258E+003
   7.0680   4.17114E+003    3.56399E+003
   7.0710   4.10092E+003    3.57090E+003
   7.0750   4.14425E+003    3.57749E+003
   7.0770   4.12440E+003    3.49295E+003
   7.0810   4.15476E+003    3.60976E+003
   7.0840   4.09764E+003    3.66951E+003
   7.0860   4.13722E+003    3.63911E+003
   7.0900   4.12097E+003    3.48912E+003
   7.0930   4.13984E+003    3.60331E+003
   7.0960   4.18409E+003    3.53279E+003
   7.0970   4.09026E+003    3.66492E+003
   7.1000   4.16767E+003    3.54489E+003
   7.1040   4.20174E+003    3.59329E+003
   7.1060   4.09113E+003    3.63661E+003
   7.1100   4.17607E+003    3.53949E+003
   7.1140   4.13525E+003    3.51465E+003
   7.1180   4.10322E+003    3.58943E+003
   7.1220   4.10535E+003    3.56336E+003
   7.1240   4.13592E+003    3.53879E+003
   7.1270   4.06348E+003    3.52940E+003
   7.1310   4.04799E+003    3.62291E+003
   7.1340   4.03134E+003    3.59788E+003
   7.1370   4.08253E+003    3.49834E+003
   7.1390   4.12376E+003    3.59164E+003
   7.1430   4.11501E+003    3.62140E+003
   7.1450   4.15507E+003    3.61620E+003
   7.1480   4.07745E+003    3.55343E+003
   7.1500   4.10297E+003    3.52034E+003
