# Supplementary material for: Trigger factor both holds and folds its client proteins
Source: Nat Commun. 2022 Jul 15;13:4126. doi: 10.1038/s41467-022-31767-6 (PMC9287376; doi:10.1038/s41467-022-31767-6)
Supplement: Supplementary file 6 — Source Data [file 41467_2022_31767_MOESM6_ESM.zip › SourceDataFile/Fig1a-b/00009.RI3]

Sample
I 3 04.0 40000 0001672 2.8160E10 280 1 
   5.8000   1.21720E+002    1.76140E+002
   5.8020   1.88570E+002    1.84670E+002
   5.8040   2.09900E+002    2.11670E+002
   5.8050   2.17610E+002    2.20220E+002
   5.8070   2.40660E+002    2.57850E+002
   5.8080   2.66160E+002    2.64070E+002
   5.8090   2.91610E+002    2.81610E+002
   5.8100   3.18770E+002    3.00840E+002
   5.8110   3.57300E+002    3.58290E+002
   5.8140   4.08490E+002    4.29730E+002
   5.8150   4.42080E+002    4.52160E+002
   5.8170   4.59440E+002    4.78140E+002
   5.8180   5.23010E+002    6.16810E+002
   5.8200   7.14290E+002    9.16310E+002
   5.8230   8.75490E+002    9.17120E+002
   5.8240   1.05349E+003    1.08089E+003
   5.8260   1.05470E+003    1.15938E+003
   5.8270   1.36715E+003    1.33439E+003
   5.8300   1.53527E+003    1.64417E+003
   5.8330   2.12858E+003    2.44859E+003
   5.8350   2.48905E+003    3.07462E+003
   5.8390   3.16866E+003    3.32771E+003
   5.8400   3.29860E+003    3.51844E+003
   5.8420   3.72429E+003    3.76670E+003
   5.8440   4.14045E+003    4.44744E+003
   5.8460   4.48346E+003    4.56953E+003
   5.8490   4.70543E+003    4.76872E+003
   5.8510   5.08713E+003    4.93176E+003
   5.8530   5.11698E+003    5.26307E+003
   5.8560   5.31490E+003    5.23381E+003
   5.8580   5.35836E+003    5.37788E+003
   5.8600   5.43036E+003    5.39180E+003
   5.8620   5.56288E+003    5.48965E+003
   5.8640   5.55689E+003    5.46589E+003
   5.8670   5.60173E+003    5.55018E+003
   5.8690   5.58965E+003    5.50946E+003
   5.8710   5.57271E+003    5.58097E+003
   5.8730   5.56338E+003    5.60650E+003
   5.8740   5.62966E+003    5.50185E+003
   5.8760   5.67584E+003    5.65160E+003
   5.8780   5.74878E+003    5.63492E+003
   5.8810   5.66063E+003    5.52885E+003
   5.8830   5.65175E+003    5.49810E+003
   5.8850   5.51188E+003    5.59911E+003
   5.8870   5.44956E+003    5.53286E+003
   5.8890   5.60352E+003    5.57041E+003
   5.8920   5.44972E+003    5.64762E+003
   5.8940   5.63974E+003    5.61897E+003
   5.8970   5.73483E+003    5.64092E+003
   5.8990   5.82324E+003    5.80045E+003
   5.9010   5.75322E+003    5.67768E+003
   5.9030   5.65425E+003    5.66177E+003
   5.9060   5.71904E+003    5.72762E+003
   5.9080   5.73938E+003    5.68221E+003
   5.9100   5.72363E+003    5.66749E+003
   5.9110   5.82730E+003    5.75018E+003
   5.9130   5.81240E+003    5.72575E+003
   5.9150   5.88538E+003    5.78993E+003
   5.9190   5.80405E+003    5.72330E+003
   5.9210   5.80657E+003    5.95254E+003
   5.9240   6.03018E+003    6.00095E+003
   5.9260   5.99012E+003    5.99941E+003
   5.9280   6.01970E+003    6.14446E+003
   5.9300   6.12920E+003    6.14011E+003
   5.9320   6.24039E+003    6.15154E+003
   5.9340   6.21918E+003    6.37721E+003
   5.9380   6.40313E+003    7.37628E+003
   5.9390   6.38043E+003    9.03428E+003
   5.9430   6.50424E+003    1.03279E+004
   5.9450   6.60185E+003    1.07508E+004
   5.9470   6.62487E+003    1.04385E+004
   5.9500   7.27963E+003    4.11055E+003
   5.9510   9.22954E+003    1.72150E+002
   5.9560   1.02658E+004    2.42040E+002
   5.9580   1.02350E+004    1.00775E+003
   5.9630   5.24490E+002    6.17052E+003
   5.9670   1.97000E+002    4.99359E+003
   5.9680   3.49290E+002    4.96444E+003
   5.9700   7.88680E+002    4.83828E+003
   5.9740   2.77007E+003    4.66772E+003
   5.9760   7.84531E+003    4.50739E+003
   5.9780   6.06642E+003    4.47953E+003
   5.9810   6.11079E+003    4.24638E+003
   5.9840   6.13717E+003    4.28062E+003
   5.9860   6.05205E+003    4.08842E+003
   5.9880   5.95629E+003    3.93288E+003
   5.9900   5.96766E+003    3.85135E+003
   5.9930   5.98999E+003    3.64973E+003
   5.9950   5.87984E+003    3.49829E+003
   5.9970   5.83660E+003    3.49658E+003
   6.0010   5.87264E+003    3.39476E+003
   6.0020   5.87460E+003    3.27305E+003
   6.0050   5.78698E+003    3.19790E+003
   6.0080   5.80482E+003    3.04968E+003
   6.0120   5.79100E+003    3.05877E+003
   6.0130   5.71873E+003    2.93524E+003
   6.0140   5.57155E+003    2.86370E+003
   6.0150   5.62670E+003    2.81527E+003
   6.0190   5.60040E+003    2.76787E+003
   6.0220   5.55820E+003    2.68071E+003
   6.0250   5.54356E+003    2.60089E+003
   6.0280   5.47248E+003    2.56400E+003
   6.0300   5.40201E+003    2.55603E+003
   6.0310   5.42787E+003    2.54665E+003
   6.0350   5.38054E+003    2.53430E+003
   6.0360   5.39103E+003    2.46054E+003
   6.0390   5.34809E+003    2.48475E+003
   6.0400   5.42613E+003    2.39181E+003
   6.0450   5.31140E+003    2.36209E+003
   6.0480   5.28093E+003    2.31507E+003
   6.0500   5.14257E+003    2.28599E+003
   6.0550   5.18372E+003    2.19862E+003
   6.0570   5.09709E+003    2.20919E+003
   6.0590   5.01631E+003    2.11950E+003
   6.0610   5.03856E+003    2.15754E+003
   6.0640   4.94402E+003    2.14165E+003
   6.0660   4.87602E+003    2.17496E+003
   6.0680   4.98358E+003    2.14360E+003
   6.0700   4.83565E+003    2.11824E+003
   6.0740   4.92771E+003    2.08773E+003
   6.0760   4.84274E+003    2.06848E+003
   6.0780   4.79633E+003    2.07335E+003
   6.0800   4.87686E+003    2.06373E+003
   6.0830   4.74922E+003    2.02669E+003
   6.0860   4.78562E+003    2.00213E+003
   6.0890   4.78252E+003    1.94601E+003
   6.0910   4.88084E+003    1.94497E+003
   6.0930   4.73520E+003    1.88663E+003
   6.0960   4.67477E+003    1.88529E+003
   6.0980   4.76517E+003    1.83812E+003
   6.1010   4.72643E+003    1.85246E+003
   6.1040   4.62628E+003    1.84272E+003
   6.1050   4.62247E+003    1.87184E+003
   6.1100   4.59328E+003    1.86387E+003
   6.1110   4.62929E+003    1.81979E+003
   6.1130   4.60677E+003    1.82991E+003
   6.1150   4.64187E+003    1.83241E+003
   6.1200   4.49603E+003    1.90924E+003
   6.1220   4.50263E+003    1.97805E+003
   6.1240   4.49974E+003    1.84868E+003
   6.1270   4.59637E+003    1.75201E+003
   6.1290   4.64614E+003    1.63388E+003
   6.1310   4.65154E+003    1.63993E+003
   6.1340   4.57866E+003    1.58637E+003
   6.1380   4.54479E+003    1.68072E+003
   6.1400   4.61208E+003    1.88482E+003
   6.1430   4.56812E+003    1.99978E+003
   6.1450   4.58221E+003    1.99261E+003
   6.1470   4.56319E+003    1.99198E+003
   6.1490   4.61173E+003    1.97806E+003
   6.1520   4.53961E+003    1.94207E+003
   6.1540   4.50503E+003    2.01020E+003
   6.1560   4.49626E+003    1.99118E+003
   6.1600   4.57480E+003    1.93199E+003
   6.1610   4.57646E+003    1.99845E+003
   6.1630   4.54833E+003    1.94740E+003
   6.1670   4.54874E+003    1.89005E+003
   6.1700   4.57348E+003    1.93408E+003
   6.1720   4.55465E+003    1.96320E+003
   6.1750   4.51798E+003    1.91834E+003
   6.1780   4.52589E+003    1.96457E+003
   6.1810   4.52426E+003    2.00871E+003
   6.1830   4.57472E+003    1.96442E+003
   6.1870   4.54417E+003    1.96083E+003
   6.1890   4.59190E+003    1.94137E+003
   6.1910   4.60613E+003    1.98301E+003
   6.1930   4.60834E+003    2.00588E+003
   6.1960   4.53285E+003    1.99077E+003
   6.1980   4.51354E+003    2.04488E+003
   6.2000   4.53116E+003    2.01383E+003
   6.2030   4.58126E+003    2.03053E+003
   6.2050   4.59898E+003    1.96199E+003
   6.2070   4.56748E+003    1.95680E+003
   6.2090   4.61875E+003    1.87515E+003
   6.2120   4.50900E+003    1.92002E+003
   6.2140   4.59362E+003    1.83064E+003
   6.2190   4.56177E+003    1.91161E+003
   6.2210   4.53556E+003    1.99582E+003
   6.2230   4.54532E+003    2.02310E+003
   6.2280   4.48885E+003    2.01751E+003
   6.2300   4.49490E+003    1.98670E+003
   6.2320   4.56406E+003    1.91612E+003
   6.2350   4.48336E+003    1.94775E+003
   6.2390   4.54772E+003    1.89378E+003
   6.2410   4.61955E+003    1.84343E+003
   6.2440   4.58524E+003    1.88008E+003
   6.2460   4.50057E+003    1.85152E+003
   6.2480   4.61015E+003    1.89526E+003
   6.2520   4.44273E+003    1.93424E+003
   6.2540   4.36741E+003    1.88561E+003
   6.2560   4.46690E+003    1.84876E+003
   6.2580   4.44784E+003    1.92952E+003
   6.2600   4.44718E+003    1.89099E+003
   6.2620   4.49990E+003    1.82003E+003
   6.2650   4.57659E+003    1.93422E+003
   6.2690   4.57329E+003    1.93095E+003
   6.2710   4.62384E+003    1.91737E+003
   6.2730   4.56430E+003    1.90691E+003
   6.2770   4.55762E+003    1.87650E+003
   6.2800   4.58849E+003    1.82829E+003
   6.2830   4.72868E+003    1.82478E+003
   6.2850   4.64344E+003    1.89405E+003
   6.2890   4.65204E+003    2.02897E+003
   6.2900   4.76292E+003    2.02506E+003
   6.2940   4.53053E+003    1.99269E+003
   6.2970   4.62343E+003    1.97642E+003
   6.2990   4.64009E+003    1.98215E+003
   6.3010   4.51447E+003    1.89174E+003
   6.3040   4.46943E+003    1.89348E+003
   6.3060   4.58494E+003    1.91813E+003
   6.3080   4.65215E+003    1.90509E+003
   6.3110   4.65136E+003    1.87606E+003
   6.3140   4.53404E+003    1.87442E+003
   6.3160   4.65325E+003    1.95526E+003
   6.3200   4.58686E+003    1.90702E+003
   6.3220   4.55763E+003    1.92992E+003
   6.3260   4.53246E+003    1.95111E+003
   6.3290   4.63981E+003    2.00656E+003
   6.3310   4.60988E+003    1.97040E+003
   6.3330   4.62472E+003    1.94934E+003
   6.3360   4.64653E+003    1.87292E+003
   6.3390   4.55698E+003    1.97856E+003
   6.3420   4.72820E+003    1.86089E+003
   6.3450   4.58010E+003    1.94444E+003
   6.3470   4.59040E+003    1.94812E+003
   6.3510   4.43195E+003    1.95196E+003
   6.3530   4.48236E+003    1.96815E+003
   6.3560   4.48466E+003    1.87660E+003
   6.3580   4.46008E+003    1.83199E+003
   6.3600   4.45362E+003    1.89950E+003
   6.3610   4.50064E+003    1.88612E+003
   6.3650   4.55583E+003    1.91835E+003
   6.3680   4.67107E+003    1.97065E+003
   6.3710   4.57877E+003    1.91521E+003
   6.3740   4.50664E+003    1.96030E+003
   6.3770   4.58446E+003    1.91546E+003
   6.3800   4.53333E+003    1.87739E+003
   6.3820   4.58058E+003    1.91491E+003
   6.3850   4.43122E+003    1.91984E+003
   6.3880   4.51399E+003    1.96324E+003
   6.3910   4.54102E+003    1.91418E+003
   6.3930   4.47680E+003    1.96530E+003
   6.3980   4.43557E+003    1.93104E+003
   6.4000   4.44587E+003    1.91331E+003
   6.4030   4.52842E+003    1.97053E+003
   6.4050   4.47090E+003    1.92933E+003
   6.4070   4.38587E+003    1.90737E+003
   6.4090   4.47911E+003    1.93163E+003
   6.4120   4.43444E+003    1.86392E+003
   6.4140   4.37815E+003    1.85212E+003
   6.4180   4.40322E+003    1.85224E+003
   6.4220   4.38226E+003    1.87643E+003
   6.4240   4.40564E+003    2.01636E+003
   6.4270   4.46696E+003    1.92776E+003
   6.4290   4.43591E+003    1.92416E+003
   6.4320   4.49919E+003    1.96328E+003
   6.4340   4.50096E+003    1.97416E+003
   6.4370   4.52212E+003    1.98206E+003
   6.4390   4.59746E+003    1.96781E+003
   6.4410   4.59231E+003    1.97169E+003
   6.4430   4.51130E+003    1.96887E+003
   6.4470   4.56524E+003    1.94671E+003
   6.4490   4.65103E+003    1.96955E+003
   6.4510   4.66762E+003    2.00986E+003
   6.4540   4.63695E+003    2.04600E+003
   6.4570   4.70763E+003    2.02709E+003
   6.4580   4.67371E+003    2.00445E+003
   6.4610   4.65267E+003    2.03666E+003
   6.4630   4.68444E+003    1.95170E+003
   6.4650   4.70684E+003    1.98995E+003
   6.4680   4.68056E+003    2.01697E+003
   6.4710   4.73142E+003    2.05091E+003
   6.4740   4.77769E+003    2.05718E+003
   6.4770   4.70416E+003    2.06749E+003
   6.4790   4.72659E+003    2.04364E+003
   6.4820   4.68992E+003    2.04151E+003
   6.4840   4.69770E+003    2.03378E+003
   6.4870   4.69575E+003    2.09346E+003
   6.4890   4.72309E+003    2.04479E+003
   6.4930   4.71255E+003    2.09358E+003
   6.4940   4.65339E+003    2.07120E+003
   6.4990   4.75762E+003    2.05315E+003
   6.5020   4.77354E+003    2.12453E+003
   6.5050   4.84178E+003    2.12193E+003
   6.5060   4.78104E+003    2.03807E+003
   6.5100   4.76921E+003    2.06251E+003
   6.5120   4.88206E+003    2.06534E+003
   6.5140   4.80496E+003    2.10923E+003
   6.5170   4.81737E+003    2.04430E+003
   6.5190   4.78760E+003    2.03185E+003
   6.5230   4.78257E+003    2.01588E+003
   6.5240   4.76000E+003    1.99182E+003
   6.5280   4.81214E+003    1.93448E+003
   6.5310   4.78237E+003    1.98754E+003
   6.5330   4.72392E+003    2.09046E+003
   6.5370   4.64495E+003    2.07957E+003
   6.5400   4.73677E+003    2.06159E+003
   6.5420   4.75165E+003    2.02049E+003
   6.5440   4.77354E+003    2.09539E+003
   6.5470   4.81015E+003    2.04525E+003
   6.5500   4.66702E+003    2.06488E+003
   6.5530   4.63775E+003    2.08906E+003
   6.5550   4.85235E+003    2.01734E+003
   6.5580   4.65267E+003    2.05793E+003
   6.5600   4.71842E+003    2.09616E+003
   6.5620   4.68561E+003    2.04969E+003
   6.5640   4.70029E+003    2.00650E+003
   6.5670   4.76124E+003    2.04910E+003
   6.5700   4.71272E+003    2.03587E+003
   6.5730   4.71276E+003    2.03943E+003
   6.5760   4.74463E+003    1.98856E+003
   6.5790   4.71746E+003    1.97014E+003
   6.5830   4.61773E+003    1.97326E+003
   6.5850   4.66168E+003    2.02617E+003
   6.5880   4.74784E+003    2.07504E+003
   6.5910   4.61561E+003    2.03983E+003
   6.5930   4.64851E+003    2.01729E+003
   6.5970   4.70095E+003    2.05600E+003
   6.5980   4.63381E+003    2.07593E+003
   6.6010   4.78531E+003    2.05283E+003
   6.6060   4.65288E+003    2.07007E+003
   6.6080   4.71545E+003    2.07387E+003
   6.6100   4.68576E+003    2.02515E+003
   6.6130   4.68716E+003    2.02313E+003
   6.6150   4.62896E+003    2.03751E+003
   6.6190   4.58963E+003    2.03070E+003
   6.6220   4.71607E+003    2.04110E+003
   6.6240   4.62600E+003    2.03538E+003
   6.6280   4.65756E+003    2.02883E+003
   6.6310   4.65009E+003    2.00211E+003
   6.6330   4.66905E+003    2.00584E+003
   6.6350   4.63234E+003    2.03805E+003
   6.6380   4.63414E+003    2.02447E+003
   6.6400   4.58859E+003    2.05939E+003
   6.6430   4.65111E+003    1.99632E+003
   6.6450   4.58708E+003    2.03228E+003
   6.6480   4.55191E+003    1.97079E+003
   6.6500   4.66990E+003    2.00148E+003
   6.6530   4.55984E+003    2.02497E+003
   6.6560   4.62295E+003    2.00635E+003
   6.6580   4.57667E+003    2.02615E+003
   6.6600   4.59445E+003    2.02084E+003
   6.6620   4.58170E+003    1.98672E+003
   6.6660   4.55522E+003    2.04398E+003
   6.6680   4.54466E+003    1.96258E+003
   6.6710   4.61042E+003    1.98509E+003
   6.6730   4.54809E+003    1.96801E+003
   6.6760   4.53863E+003    2.00481E+003
   6.6780   4.53903E+003    1.95525E+003
   6.6830   4.49352E+003    2.01536E+003
   6.6850   4.43050E+003    1.95585E+003
   6.6870   4.50016E+003    1.91402E+003
   6.6900   4.45743E+003    2.00905E+003
   6.6920   4.47874E+003    2.02268E+003
   6.6940   4.49019E+003    1.92220E+003
   6.6960   4.47176E+003    1.92769E+003
   6.7000   4.54734E+003    1.94368E+003
   6.7020   4.57467E+003    1.90659E+003
   6.7050   4.62928E+003    1.94761E+003
   6.7080   4.41168E+003    1.94030E+003
   6.7110   4.35402E+003    1.95413E+003
   6.7150   4.34034E+003    1.90961E+003
   6.7180   4.33168E+003    1.97837E+003
   6.7200   4.39196E+003    1.96271E+003
   6.7230   4.39027E+003    1.92301E+003
   6.7260   4.40045E+003    1.94951E+003
   6.7290   4.48124E+003    1.95382E+003
   6.7330   4.44180E+003    1.95504E+003
   6.7350   4.46637E+003    1.97372E+003
   6.7370   4.41044E+003    1.91154E+003
   6.7400   4.41195E+003    1.95992E+003
   6.7430   4.38593E+003    1.90055E+003
   6.7460   4.34861E+003    1.88696E+003
   6.7470   4.32922E+003    1.86984E+003
   6.7480   4.34386E+003    1.88170E+003
   6.7520   4.32850E+003    1.88563E+003
   6.7540   4.29363E+003    1.81981E+003
   6.7590   4.34642E+003    1.86540E+003
   6.7610   4.34927E+003    1.88076E+003
   6.7650   4.30934E+003    1.82509E+003
   6.7680   4.35173E+003    1.91499E+003
   6.7700   4.34689E+003    1.86719E+003
   6.7740   4.30705E+003    1.81417E+003
   6.7760   4.28542E+003    1.81358E+003
   6.7790   4.33742E+003    1.81864E+003
   6.7820   4.32474E+003    1.82231E+003
   6.7860   4.33061E+003    1.81985E+003
   6.7880   4.30033E+003    1.87458E+003
   6.7910   4.27821E+003    1.85378E+003
   6.7930   4.27556E+003    1.87791E+003
   6.7950   4.29226E+003    1.87740E+003
   6.7990   4.28717E+003    1.85858E+003
   6.8010   4.38343E+003    1.87832E+003
   6.8040   4.27104E+003    1.90181E+003
   6.8090   4.36814E+003    1.85063E+003
   6.8110   4.33532E+003    1.87163E+003
   6.8160   4.33373E+003    1.85707E+003
   6.8190   4.28462E+003    1.84863E+003
   6.8210   4.26096E+003    1.88690E+003
   6.8250   4.32250E+003    1.85006E+003
   6.8280   4.35963E+003    1.90713E+003
   6.8300   4.29795E+003    1.86747E+003
   6.8330   4.34943E+003    1.88579E+003
   6.8350   4.30391E+003    1.87327E+003
   6.8390   4.35567E+003    1.81294E+003
   6.8410   4.36800E+003    1.88757E+003
   6.8440   4.31674E+003    1.87689E+003
   6.8460   4.43025E+003    1.92539E+003
   6.8480   4.42014E+003    1.98270E+003
   6.8510   4.38279E+003    1.87797E+003
   6.8540   4.39768E+003    1.87462E+003
   6.8580   4.38161E+003    1.92623E+003
   6.8600   4.31706E+003    1.86530E+003
   6.8620   4.29959E+003    1.86943E+003
   6.8670   4.31300E+003    1.84875E+003
   6.8690   4.26366E+003    1.86565E+003
   6.8730   4.32696E+003    1.85856E+003
   6.8750   4.29856E+003    1.81941E+003
   6.8780   4.35164E+003    1.86199E+003
   6.8810   4.29453E+003    1.92195E+003
   6.8840   4.40267E+003    1.91989E+003
   6.8870   4.27745E+003    1.86661E+003
   6.8900   4.30896E+003    1.84776E+003
   6.8930   4.22371E+003    1.84412E+003
   6.8950   4.30654E+003    1.82661E+003
   6.8980   4.39524E+003    1.90845E+003
   6.9020   4.33144E+003    1.90197E+003
   6.9040   4.33554E+003    1.84758E+003
   6.9070   4.34223E+003    1.85488E+003
   6.9110   4.32190E+003    1.80907E+003
   6.9150   4.35670E+003    1.84985E+003
   6.9180   4.27621E+003    1.85639E+003
   6.9200   4.29366E+003    1.80543E+003
   6.9230   4.23638E+003    1.79164E+003
   6.9270   4.25845E+003    1.81849E+003
   6.9310   4.26367E+003    1.79431E+003
   6.9330   4.21679E+003    1.79109E+003
   6.9360   4.24438E+003    1.77917E+003
   6.9390   4.15402E+003    1.78155E+003
   6.9420   4.16397E+003    1.81247E+003
   6.9450   4.18394E+003    1.81053E+003
   6.9460   4.16465E+003    1.77400E+003
   6.9490   4.08297E+003    1.72903E+003
   6.9520   4.21051E+003    1.76808E+003
   6.9550   4.21398E+003    1.78717E+003
   6.9590   4.12988E+003    1.80382E+003
   6.9610   4.14373E+003    1.76951E+003
   6.9640   4.14966E+003    1.86091E+003
   6.9660   4.16100E+003    1.78352E+003
   6.9700   4.07861E+003    1.80784E+003
   6.9740   4.15001E+003    1.82436E+003
   6.9760   4.12662E+003    1.77112E+003
   6.9790   4.14801E+003    1.83040E+003
   6.9830   4.22022E+003    1.85503E+003
   6.9850   4.14994E+003    1.81190E+003
   6.9870   4.17210E+003    1.85927E+003
   6.9890   4.18855E+003    1.82811E+003
   6.9930   4.15914E+003    1.75903E+003
   6.9970   4.17894E+003    1.76233E+003
   7.0000   4.17025E+003    1.79973E+003
   7.0030   4.16106E+003    1.77196E+003
   7.0050   4.08507E+003    1.78450E+003
   7.0080   4.19292E+003    1.77176E+003
   7.0120   4.11077E+003    1.71636E+003
   7.0150   4.09255E+003    1.78540E+003
   7.0180   4.06552E+003    1.78391E+003
   7.0210   4.05356E+003    1.79294E+003
   7.0260   4.03914E+003    1.73201E+003
   7.0280   3.93242E+003    1.75041E+003
   7.0300   3.94823E+003    1.74671E+003
   7.0330   3.93609E+003    1.72743E+003
   7.0370   3.98436E+003    1.80588E+003
   7.0400   4.01340E+003    1.73365E+003
   7.0440   4.08445E+003    1.73206E+003
   7.0470   4.11096E+003    1.76483E+003
   7.0490   4.05930E+003    1.71655E+003
   7.0530   4.05065E+003    1.79994E+003
   7.0560   4.08333E+003    1.75345E+003
   7.0590   4.16971E+003    1.77654E+003
   7.0620   4.12609E+003    1.79467E+003
   7.0640   4.01071E+003    1.71707E+003
   7.0680   4.05963E+003    1.72553E+003
   7.0710   4.08667E+003    1.77650E+003
   7.0740   3.97975E+003    1.72916E+003
   7.0780   4.03535E+003    1.73172E+003
   7.0810   4.01710E+003    1.71475E+003
   7.0840   3.99797E+003    1.73977E+003
   7.0870   4.03541E+003    1.69620E+003
   7.0910   4.04590E+003    1.76938E+003
   7.0930   3.97397E+003    1.74537E+003
   7.0960   4.00580E+003    1.73618E+003
   7.1000   4.00139E+003    1.74331E+003
   7.1020   3.97575E+003    1.72492E+003
   7.1040   4.06127E+003    1.72981E+003
   7.1080   3.99623E+003    1.69958E+003
   7.1110   4.05764E+003    1.70529E+003
   7.1150   4.00081E+003    1.70437E+003
   7.1180   4.03309E+003    1.70321E+003
   7.1220   3.96726E+003    1.71898E+003
   7.1250   4.00169E+003    1.72615E+003
   7.1290   3.99791E+003    1.69690E+003
   7.1320   3.95929E+003    1.71444E+003
   7.1340   3.96037E+003    1.67572E+003
   7.1360   4.01849E+003    1.70475E+003
   7.1410   4.03646E+003    1.75150E+003
   7.1440   3.97768E+003    1.71969E+003
   7.1460   3.97712E+003    1.69195E+003
   7.1480   3.97371E+003    1.67670E+003
   7.1510   4.05570E+003    1.68637E+003
