# Supplementary material for: Trigger factor both holds and folds its client proteins
Source: Nat Commun. 2022 Jul 15;13:4126. doi: 10.1038/s41467-022-31767-6 (PMC9287376; doi:10.1038/s41467-022-31767-6)
Supplement: Supplementary file 6 — Source Data [file 41467_2022_31767_MOESM6_ESM.zip › SourceDataFile/Fig1a-b/00010.RI1]

Sample
I 1 04.0 40000 0001734 2.9270E10 280 1 
   5.8000   6.14500E+001    1.47790E+002
   5.8020   1.45470E+002    1.46520E+002
   5.8040   1.75450E+002    2.08430E+002
   5.8050   2.33540E+002    2.08380E+002
   5.8070   2.38430E+002    2.60150E+002
   5.8080   2.50640E+002    2.74580E+002
   5.8090   2.50870E+002    2.83780E+002
   5.8110   3.31410E+002    3.26730E+002
   5.8120   3.47570E+002    3.75790E+002
   5.8140   3.90920E+002    4.18910E+002
   5.8170   4.62440E+002    4.95450E+002
   5.8180   5.65930E+002    5.92530E+002
   5.8210   6.86630E+002    7.42910E+002
   5.8230   8.52210E+002    8.55230E+002
   5.8260   1.14230E+003    1.20388E+003
   5.8280   1.34059E+003    1.62118E+003
   5.8300   1.70631E+003    1.81754E+003
   5.8330   1.84351E+003    2.21268E+003
   5.8350   2.11961E+003    2.45389E+003
   5.8370   2.70793E+003    2.85487E+003
   5.8390   2.91985E+003    3.38139E+003
   5.8420   3.24800E+003    3.73294E+003
   5.8440   3.56023E+003    4.08975E+003
   5.8460   3.82838E+003    4.50439E+003
   5.8490   4.51064E+003    4.83587E+003
   5.8530   4.98606E+003    5.22641E+003
   5.8560   5.29473E+003    5.51182E+003
   5.8570   5.37855E+003    5.50476E+003
   5.8580   5.43180E+003    5.57432E+003
   5.8600   5.50938E+003    5.68245E+003
   5.8620   5.54385E+003    5.66300E+003
   5.8650   5.55198E+003    5.79336E+003
   5.8670   5.60739E+003    5.57750E+003
   5.8690   5.47841E+003    5.69042E+003
   5.8720   5.38123E+003    5.77186E+003
   5.8730   5.53670E+003    5.55248E+003
   5.8760   5.47142E+003    5.55197E+003
   5.8780   5.47832E+003    5.52712E+003
   5.8810   5.49432E+003    5.63401E+003
   5.8820   5.51828E+003    5.59305E+003
   5.8850   5.43646E+003    5.72997E+003
   5.8870   5.62253E+003    5.68729E+003
   5.8890   5.58384E+003    5.77959E+003
   5.8910   5.58334E+003    5.68963E+003
   5.8920   5.70035E+003    5.76327E+003
   5.8940   5.63432E+003    5.54055E+003
   5.8970   5.61658E+003    5.69228E+003
   5.8980   5.69290E+003    5.53474E+003
   5.9010   5.60607E+003    5.72538E+003
   5.9040   5.60086E+003    5.83969E+003
   5.9060   5.67201E+003    5.71070E+003
   5.9090   5.56999E+003    5.88334E+003
   5.9100   5.63121E+003    5.84657E+003
   5.9120   5.53867E+003    5.73943E+003
   5.9150   5.71244E+003    5.60086E+003
   5.9160   5.68560E+003    5.68018E+003
   5.9200   5.77611E+003    5.94390E+003
   5.9210   5.78171E+003    5.82182E+003
   5.9240   5.90569E+003    5.83947E+003
   5.9260   5.92082E+003    5.89558E+003
   5.9270   5.97793E+003    6.14966E+003
   5.9290   5.89315E+003    6.18959E+003
   5.9330   6.00796E+003    5.99155E+003
   5.9360   6.13789E+003    5.89847E+003
   5.9380   6.11139E+003    6.08966E+003
   5.9390   6.17570E+003    6.24049E+003
   5.9450   6.13472E+003    6.21982E+003
   5.9470   6.28396E+003    6.24642E+003
   5.9490   6.11552E+003    6.37003E+003
   5.9520   6.21176E+003    6.29239E+003
   5.9540   6.33204E+003    6.26161E+003
   5.9560   6.11113E+003    6.19144E+003
   5.9590   6.24441E+003    6.27941E+003
   5.9630   6.25590E+003    6.27976E+003
   5.9660   6.19071E+003    6.26985E+003
   5.9680   6.30372E+003    6.31977E+003
   5.9700   6.21849E+003    6.32064E+003
   5.9720   6.27784E+003    6.28976E+003
   5.9750   6.24642E+003    6.38844E+003
   5.9770   6.18987E+003    6.32202E+003
   5.9810   6.07516E+003    6.18349E+003
   5.9840   6.03686E+003    6.32026E+003
   5.9850   6.29831E+003    6.24116E+003
   5.9870   6.20528E+003    6.30190E+003
   5.9900   6.24150E+003    6.40913E+003
   5.9930   6.26865E+003    6.61280E+003
   5.9970   6.26542E+003    8.35576E+003
   5.9990   6.33949E+003    1.01388E+004
   6.0010   6.23521E+003    1.07202E+004
   6.0020   6.11561E+003    1.04121E+004
   6.0040   6.23777E+003    1.05876E+004
   6.0060   6.13354E+003    5.26102E+003
   6.0090   5.97335E+003    2.66600E+002
   6.0150   1.05396E+004    1.15680E+003
   6.0210   1.06046E+004    6.56442E+003
   6.0240   1.03952E+003    5.89093E+003
   6.0250   1.96530E+002    5.83364E+003
   6.0280   1.75790E+002    5.78026E+003
   6.0310   4.04340E+002    5.72013E+003
   6.0360   3.33385E+003    5.74357E+003
   6.0380   7.29213E+003    5.57205E+003
   6.0400   5.41055E+003    5.56579E+003
   6.0430   5.88741E+003    5.49615E+003
   6.0450   5.57877E+003    5.44251E+003
   6.0500   5.51632E+003    5.30431E+003
   6.0520   5.46895E+003    5.30527E+003
   6.0550   5.45303E+003    5.37469E+003
   6.0570   5.35080E+003    5.19966E+003
   6.0590   5.38748E+003    5.24234E+003
   6.0610   5.35946E+003    5.07770E+003
   6.0640   5.23969E+003    5.09306E+003
   6.0660   5.24022E+003    5.04284E+003
   6.0690   5.33255E+003    5.03940E+003
   6.0710   5.24678E+003    5.03647E+003
   6.0730   5.27184E+003    4.91761E+003
   6.0760   5.27046E+003    4.89076E+003
   6.0770   5.14327E+003    4.78792E+003
   6.0800   5.11271E+003    4.83195E+003
   6.0820   5.02364E+003    4.70400E+003
   6.0840   5.16729E+003    4.64448E+003
   6.0890   5.08296E+003    4.70660E+003
   6.0910   4.95040E+003    4.51481E+003
   6.0940   4.97482E+003    4.63529E+003
   6.0980   4.86339E+003    4.42804E+003
   6.1000   4.87957E+003    4.51873E+003
   6.1010   4.91063E+003    4.49947E+003
   6.1040   4.88196E+003    4.33459E+003
   6.1070   4.80657E+003    4.40804E+003
   6.1110   4.75450E+003    4.30911E+003
   6.1130   4.74251E+003    4.30375E+003
   6.1150   4.73122E+003    4.32767E+003
   6.1160   4.70484E+003    4.30914E+003
   6.1200   4.70601E+003    4.23192E+003
   6.1210   4.64554E+003    4.18695E+003
   6.1240   4.81329E+003    4.27770E+003
   6.1270   4.89268E+003    4.17840E+003
   6.1290   4.75033E+003    4.22189E+003
   6.1310   4.78440E+003    4.16870E+003
   6.1340   4.69244E+003    4.17548E+003
   6.1360   4.72714E+003    4.12660E+003
   6.1390   4.77013E+003    4.05267E+003
   6.1410   4.82117E+003    4.02728E+003
   6.1450   4.62567E+003    4.07837E+003
   6.1470   4.74523E+003    4.05927E+003
   6.1510   4.67085E+003    4.07012E+003
   6.1540   4.54421E+003    4.09271E+003
   6.1560   4.64693E+003    3.91576E+003
   6.1590   4.69791E+003    3.96487E+003
   6.1610   4.63395E+003    4.03962E+003
   6.1650   4.68368E+003    4.09135E+003
   6.1670   4.66658E+003    4.08588E+003
   6.1700   4.73925E+003    4.08832E+003
   6.1710   4.71536E+003    4.06549E+003
   6.1750   4.67372E+003    4.07246E+003
   6.1770   4.73531E+003    4.10453E+003
   6.1800   4.63336E+003    4.02743E+003
   6.1840   4.72727E+003    3.98965E+003
   6.1870   4.76340E+003    3.99839E+003
   6.1890   4.74125E+003    4.02258E+003
   6.1910   4.71655E+003    4.08799E+003
   6.1940   4.84836E+003    4.10192E+003
   6.1980   4.73726E+003    4.04831E+003
   6.2010   4.83279E+003    4.14181E+003
   6.2030   4.69813E+003    4.08903E+003
   6.2050   4.74858E+003    4.07950E+003
   6.2080   4.83439E+003    4.10554E+003
   6.2120   4.72070E+003    4.11392E+003
   6.2140   4.70764E+003    4.05109E+003
   6.2160   4.76086E+003    4.10949E+003
   6.2170   4.76271E+003    4.08861E+003
   6.2210   4.67292E+003    4.06595E+003
   6.2230   4.74772E+003    4.07476E+003
   6.2260   4.76917E+003    4.09135E+003
   6.2280   4.84441E+003    4.08082E+003
   6.2310   4.74704E+003    4.07931E+003
   6.2330   4.79277E+003    4.13863E+003
   6.2370   4.78369E+003    4.10044E+003
   6.2390   4.73860E+003    4.12344E+003
   6.2410   4.77884E+003    4.05199E+003
   6.2450   4.76289E+003    4.07404E+003
   6.2480   4.76161E+003    4.06822E+003
   6.2510   4.73144E+003    4.02312E+003
   6.2540   4.71166E+003    4.05149E+003
   6.2550   4.71083E+003    4.17788E+003
   6.2570   4.75554E+003    4.02727E+003
   6.2600   4.70678E+003    4.10331E+003
   6.2630   4.76767E+003    4.11543E+003
   6.2660   4.71499E+003    3.93801E+003
   6.2690   4.82448E+003    4.03819E+003
   6.2720   4.78765E+003    4.00642E+003
   6.2740   4.82423E+003    4.10667E+003
   6.2770   4.84796E+003    4.10803E+003
   6.2790   4.79092E+003    4.07556E+003
   6.2820   4.76784E+003    4.14133E+003
   6.2850   4.85121E+003    4.05698E+003
   6.2870   4.84082E+003    4.09576E+003
   6.2900   4.74959E+003    4.15510E+003
   6.2940   4.80256E+003    4.13051E+003
   6.2970   4.79573E+003    4.11077E+003
   6.2990   4.75939E+003    4.23949E+003
   6.3010   4.74833E+003    4.02928E+003
   6.3040   4.69220E+003    4.05906E+003
   6.3080   4.83731E+003    4.10373E+003
   6.3100   4.79476E+003    4.10815E+003
   6.3130   4.78395E+003    4.13559E+003
   6.3150   4.79608E+003    4.07251E+003
   6.3180   4.72666E+003    4.11556E+003
   6.3200   4.74929E+003    4.05358E+003
   6.3240   4.75985E+003    4.13079E+003
   6.3290   4.76264E+003    4.02148E+003
   6.3310   4.73661E+003    4.01394E+003
   6.3330   4.68189E+003    4.13683E+003
   6.3370   4.69763E+003    4.05665E+003
   6.3400   4.62909E+003    4.09106E+003
   6.3420   4.67443E+003    4.05960E+003
   6.3450   4.60409E+003    4.07465E+003
   6.3470   4.60019E+003    4.02590E+003
   6.3510   4.66941E+003    4.09825E+003
   6.3540   4.67019E+003    4.04957E+003
   6.3550   4.70110E+003    4.07663E+003
   6.3560   4.69267E+003    4.08625E+003
   6.3600   4.75043E+003    4.04950E+003
   6.3630   4.65139E+003    4.06287E+003
   6.3650   4.80803E+003    3.98865E+003
   6.3680   4.80304E+003    4.03427E+003
   6.3700   4.67857E+003    4.04290E+003
   6.3750   4.70581E+003    4.13285E+003
   6.3770   4.78160E+003    4.08353E+003
   6.3800   4.76802E+003    4.12884E+003
   6.3840   4.70237E+003    4.03322E+003
   6.3870   4.77188E+003    3.95596E+003
   6.3890   4.72720E+003    4.06962E+003
   6.3930   4.71554E+003    3.99660E+003
   6.3950   4.69791E+003    3.90950E+003
   6.3980   4.70852E+003    3.93050E+003
   6.4000   4.68006E+003    4.03450E+003
   6.4020   4.60863E+003    3.99811E+003
   6.4050   4.66456E+003    3.95349E+003
   6.4080   4.60797E+003    4.00134E+003
   6.4110   4.65491E+003    3.94364E+003
   6.4130   4.54454E+003    3.91338E+003
   6.4160   4.51094E+003    3.91321E+003
   6.4180   4.53100E+003    3.96285E+003
   6.4210   4.51756E+003    3.96034E+003
   6.4240   4.62754E+003    3.95230E+003
   6.4270   4.66904E+003    4.02327E+003
   6.4300   4.67057E+003    3.99992E+003
   6.4340   4.71701E+003    4.09204E+003
   6.4360   4.75353E+003    4.09203E+003
   6.4380   4.79261E+003    4.05976E+003
   6.4410   4.75641E+003    4.08556E+003
   6.4450   4.78109E+003    4.07721E+003
   6.4470   4.86036E+003    4.15149E+003
   6.4490   4.84070E+003    4.10384E+003
   6.4520   4.85256E+003    4.11110E+003
   6.4550   4.79137E+003    4.10379E+003
   6.4560   4.76213E+003    4.15440E+003
   6.4590   4.87742E+003    4.17881E+003
   6.4610   4.85940E+003    4.18009E+003
   6.4650   4.85391E+003    4.18607E+003
   6.4670   4.92284E+003    4.11964E+003
   6.4700   4.94399E+003    4.21673E+003
   6.4720   4.95938E+003    4.18710E+003
   6.4770   4.91486E+003    4.17808E+003
   6.4790   4.98229E+003    4.20947E+003
   6.4810   4.92370E+003    4.15057E+003
   6.4840   4.96723E+003    4.21845E+003
   6.4880   4.94072E+003    4.17073E+003
   6.4910   4.88751E+003    4.26196E+003
   6.4940   4.93043E+003    4.14606E+003
   6.4980   4.85704E+003    4.18517E+003
   6.4990   4.88826E+003    4.13799E+003
   6.5020   4.91831E+003    4.14835E+003
   6.5050   4.98584E+003    4.22630E+003
   6.5080   4.95433E+003    4.17141E+003
   6.5100   4.92610E+003    4.27033E+003
   6.5150   5.02102E+003    4.20272E+003
   6.5170   4.96038E+003    4.25787E+003
   6.5190   5.03523E+003    4.21954E+003
   6.5210   4.96188E+003    4.26371E+003
   6.5240   5.00183E+003    4.26096E+003
   6.5270   4.86390E+003    4.24466E+003
   6.5290   4.97757E+003    4.19681E+003
   6.5330   4.96356E+003    4.17411E+003
   6.5350   4.93712E+003    4.25865E+003
   6.5380   4.94329E+003    4.13358E+003
   6.5410   4.92953E+003    4.23760E+003
   6.5450   4.97563E+003    4.13909E+003
   6.5470   4.96122E+003    4.19560E+003
   6.5500   4.92285E+003    4.24915E+003
   6.5540   4.89311E+003    4.12549E+003
   6.5570   4.90590E+003    4.16772E+003
   6.5590   4.89494E+003    4.17242E+003
   6.5600   4.88154E+003    4.20042E+003
   6.5640   4.90039E+003    4.17847E+003
   6.5660   4.94078E+003    4.10820E+003
   6.5690   5.00657E+003    4.07742E+003
   6.5710   4.94017E+003    4.22887E+003
   6.5750   4.85112E+003    4.26264E+003
   6.5790   4.89326E+003    4.19631E+003
   6.5810   4.94050E+003    4.22903E+003
   6.5850   4.85687E+003    4.11042E+003
   6.5880   4.98041E+003    4.21083E+003
   6.5890   4.86665E+003    4.16261E+003
   6.5920   4.87816E+003    4.09767E+003
   6.5950   4.86375E+003    4.14491E+003
   6.5980   4.90290E+003    4.20271E+003
   6.6010   4.80865E+003    4.18994E+003
   6.6040   4.82081E+003    4.13057E+003
   6.6060   4.80033E+003    4.09404E+003
   6.6100   4.81229E+003    4.15952E+003
   6.6130   4.70829E+003    4.12506E+003
   6.6150   4.82823E+003    4.11905E+003
   6.6170   4.93081E+003    4.19400E+003
   6.6190   4.81357E+003    4.17345E+003
   6.6220   4.81296E+003    4.13494E+003
   6.6250   4.87342E+003    4.26033E+003
   6.6290   4.92825E+003    4.24535E+003
   6.6310   4.90749E+003    4.18619E+003
   6.6350   4.82922E+003    4.07301E+003
   6.6370   4.79469E+003    4.12079E+003
   6.6400   4.82208E+003    4.12114E+003
   6.6440   4.87943E+003    4.11415E+003
   6.6470   4.82236E+003    4.20556E+003
   6.6480   4.78241E+003    4.08422E+003
   6.6520   4.80619E+003    4.12409E+003
   6.6550   4.78141E+003    4.07111E+003
   6.6580   4.83327E+003    4.10808E+003
   6.6600   4.80814E+003    4.08097E+003
   6.6620   4.82666E+003    4.04837E+003
   6.6650   4.81949E+003    4.09136E+003
   6.6680   4.74713E+003    4.03131E+003
   6.6710   4.69866E+003    4.02618E+003
   6.6740   4.69709E+003    4.04950E+003
   6.6760   4.75274E+003    4.02239E+003
   6.6790   4.73197E+003    4.01023E+003
   6.6830   4.69564E+003    3.97379E+003
   6.6850   4.70463E+003    4.01189E+003
   6.6870   4.74056E+003    4.05619E+003
   6.6920   4.71732E+003    4.13219E+003
   6.6940   4.78472E+003    4.02472E+003
   6.6970   4.80822E+003    4.01426E+003
   6.6990   4.67958E+003    4.03315E+003
   6.7020   4.70651E+003    4.04163E+003
   6.7060   4.70153E+003    3.96104E+003
   6.7080   4.73104E+003    3.95481E+003
   6.7120   4.66701E+003    3.98024E+003
   6.7140   4.57053E+003    3.94387E+003
   6.7160   4.54764E+003    3.90565E+003
   6.7190   4.52518E+003    3.92290E+003
   6.7210   4.56614E+003    3.94362E+003
   6.7240   4.63172E+003    3.89328E+003
   6.7290   4.75308E+003    3.98692E+003
   6.7310   4.65881E+003    3.96075E+003
   6.7340   4.72872E+003    4.04577E+003
   6.7380   4.63206E+003    3.97979E+003
   6.7410   4.70781E+003    3.90431E+003
   6.7440   4.61521E+003    3.80838E+003
   6.7450   4.66656E+003    3.71363E+003
   6.7480   4.55340E+003    3.84362E+003
   6.7520   4.48997E+003    3.72549E+003
   6.7560   4.50590E+003    3.73497E+003
   6.7590   4.48301E+003    3.65069E+003
   6.7610   4.55444E+003    3.67662E+003
   6.7630   4.45920E+003    3.78401E+003
   6.7650   4.47862E+003    3.75726E+003
   6.7680   4.47158E+003    3.73393E+003
   6.7720   4.52057E+003    3.86173E+003
   6.7750   4.44453E+003    3.77266E+003
   6.7770   4.47874E+003    3.80119E+003
   6.7810   4.53759E+003    3.80749E+003
   6.7830   4.47800E+003    3.75492E+003
   6.7860   4.45338E+003    3.76894E+003
   6.7880   4.40367E+003    3.76597E+003
   6.7920   4.37992E+003    3.83741E+003
   6.7950   4.50804E+003    3.77860E+003
   6.7980   4.42713E+003    3.83430E+003
   6.8000   4.47554E+003    3.83790E+003
   6.8020   4.39013E+003    3.83903E+003
   6.8060   4.45543E+003    3.79679E+003
   6.8100   4.52551E+003    3.85925E+003
   6.8110   4.46861E+003    3.89624E+003
   6.8130   4.52888E+003    3.95618E+003
   6.8160   4.51318E+003    3.87731E+003
   6.8200   4.45507E+003    3.86801E+003
   6.8240   4.50313E+003    4.01909E+003
   6.8280   4.47178E+003    3.82683E+003
   6.8300   4.47838E+003    3.76647E+003
   6.8330   4.48740E+003    3.83277E+003
   6.8370   4.51048E+003    3.83846E+003
   6.8390   4.49526E+003    3.75375E+003
   6.8420   4.54757E+003    3.86557E+003
   6.8440   4.44701E+003    3.92039E+003
   6.8460   4.53255E+003    3.88760E+003
   6.8490   4.46853E+003    3.91201E+003
   6.8530   4.56693E+003    3.90389E+003
   6.8570   4.50764E+003    4.01062E+003
   6.8590   4.61111E+003    3.84707E+003
   6.8630   4.42140E+003    3.89930E+003
   6.8660   4.43988E+003    3.77382E+003
   6.8690   4.44266E+003    3.91386E+003
   6.8710   4.46245E+003    3.79208E+003
   6.8750   4.46992E+003    3.76693E+003
   6.8780   4.43817E+003    3.90601E+003
   6.8810   4.41713E+003    3.91871E+003
   6.8850   4.39555E+003    3.81894E+003
   6.8880   4.49550E+003    3.78433E+003
   6.8890   4.42909E+003    3.92843E+003
   6.8930   4.43716E+003    3.89661E+003
   6.8950   4.47970E+003    3.83743E+003
   6.8990   4.38972E+003    3.85560E+003
   6.9020   4.49384E+003    3.87088E+003
   6.9040   4.43817E+003    3.79704E+003
   6.9080   4.44341E+003    3.81032E+003
   6.9110   4.47621E+003    3.86506E+003
   6.9140   4.53287E+003    3.86387E+003
   6.9180   4.43488E+003    3.80107E+003
   6.9220   4.42284E+003    3.79095E+003
   6.9250   4.44044E+003    3.81632E+003
   6.9270   4.46511E+003    3.80506E+003
   6.9310   4.45539E+003    3.81685E+003
   6.9340   4.34528E+003    3.66157E+003
   6.9380   4.34336E+003    3.73566E+003
   6.9400   4.32966E+003    3.60756E+003
   6.9430   4.34804E+003    3.75427E+003
   6.9460   4.33898E+003    3.66694E+003
   6.9490   4.39045E+003    3.68058E+003
   6.9520   4.33716E+003    3.71919E+003
   6.9550   4.28433E+003    3.77123E+003
   6.9570   4.26338E+003    3.62854E+003
   6.9610   4.34153E+003    3.64927E+003
   6.9650   4.31705E+003    3.72758E+003
   6.9680   4.14376E+003    3.63507E+003
   6.9720   4.22796E+003    3.67229E+003
   6.9760   4.24521E+003    3.64441E+003
   6.9780   4.33651E+003    3.72037E+003
   6.9820   4.33558E+003    3.73255E+003
   6.9850   4.30647E+003    3.71507E+003
   6.9880   4.21032E+003    3.62930E+003
   6.9910   4.30441E+003    3.64942E+003
   6.9940   4.20742E+003    3.63001E+003
   6.9970   4.20123E+003    3.55171E+003
   7.0000   4.30187E+003    3.55700E+003
   7.0030   4.32438E+003    3.62799E+003
   7.0060   4.39764E+003    3.63562E+003
   7.0080   4.29052E+003    3.61896E+003
   7.0120   4.23752E+003    3.69095E+003
   7.0150   4.22374E+003    3.62869E+003
   7.0170   4.29202E+003    3.68959E+003
   7.0220   4.20634E+003    3.64515E+003
   7.0250   4.15806E+003    3.66123E+003
   7.0280   4.16351E+003    3.64628E+003
   7.0300   4.19427E+003    3.62377E+003
   7.0340   4.16044E+003    3.60310E+003
   7.0370   4.22713E+003    3.64857E+003
   7.0410   4.19200E+003    3.56888E+003
   7.0440   4.05947E+003    3.59148E+003
   7.0460   4.01688E+003    3.68200E+003
   7.0490   3.98833E+003    3.57385E+003
   7.0520   4.00581E+003    3.65193E+003
   7.0550   4.08701E+003    3.70938E+003
   7.0590   4.13612E+003    3.57663E+003
   7.0620   4.21496E+003    3.63632E+003
   7.0640   4.10885E+003    3.53791E+003
   7.0680   4.23184E+003    3.61172E+003
   7.0700   4.18687E+003    3.64534E+003
   7.0740   4.13924E+003    3.59068E+003
   7.0770   4.13377E+003    3.61798E+003
   7.0810   4.12943E+003    3.56088E+003
   7.0840   4.16666E+003    3.66156E+003
   7.0860   4.23116E+003    3.59603E+003
   7.0900   4.23094E+003    3.56146E+003
   7.0930   4.16573E+003    3.62768E+003
   7.0960   4.10595E+003    3.57882E+003
   7.1000   4.09271E+003    3.57759E+003
   7.1020   4.12588E+003    3.62085E+003
   7.1040   4.22910E+003    3.65065E+003
   7.1080   4.05965E+003    3.60051E+003
   7.1100   4.15971E+003    3.63392E+003
   7.1130   4.14796E+003    3.56885E+003
   7.1160   4.16839E+003    3.61960E+003
   7.1200   4.13626E+003    3.49538E+003
   7.1220   4.12212E+003    3.51405E+003
   7.1260   4.10758E+003    3.56895E+003
   7.1310   4.08285E+003    3.59187E+003
   7.1330   4.14794E+003    3.59926E+003
   7.1360   4.05397E+003    3.58349E+003
   7.1400   4.12418E+003    3.57610E+003
   7.1420   4.13454E+003    3.64954E+003
   7.1450   4.16373E+003    3.52769E+003
   7.1490   4.08588E+003    3.54661E+003
   7.1510   4.16463E+003    3.52526E+003
