# Supplementary material for: Trigger factor both holds and folds its client proteins
Source: Nat Commun. 2022 Jul 15;13:4126. doi: 10.1038/s41467-022-31767-6 (PMC9287376; doi:10.1038/s41467-022-31767-6)
Supplement: Supplementary file 6 — Source Data [file 41467_2022_31767_MOESM6_ESM.zip › SourceDataFile/Fig1a-b/00010.RI3]

Sample
I 3 04.0 40000 0001850 3.1310E10 280 1 
   5.8000   9.44000E+001    1.71500E+002
   5.8020   1.65770E+002    1.72270E+002
   5.8030   2.16880E+002    1.89700E+002
   5.8050   2.27250E+002    1.91540E+002
   5.8070   2.45840E+002    2.25590E+002
   5.8090   2.91170E+002    2.70270E+002
   5.8120   3.16650E+002    3.33450E+002
   5.8140   3.75950E+002    3.96720E+002
   5.8160   4.27690E+002    4.19590E+002
   5.8170   5.21060E+002    5.22340E+002
   5.8180   5.39260E+002    5.17590E+002
   5.8210   6.90170E+002    7.93630E+002
   5.8230   9.37700E+002    1.02907E+003
   5.8260   1.07185E+003    1.05730E+003
   5.8270   1.15086E+003    1.38241E+003
   5.8280   1.37047E+003    1.44907E+003
   5.8300   1.49727E+003    1.80943E+003
   5.8330   1.84695E+003    2.00433E+003
   5.8350   2.27812E+003    2.65929E+003
   5.8360   2.81893E+003    3.03672E+003
   5.8390   3.06199E+003    3.09997E+003
   5.8410   3.19163E+003    3.51338E+003
   5.8440   3.84109E+003    3.73278E+003
   5.8460   4.27106E+003    4.16454E+003
   5.8490   4.56134E+003    4.68070E+003
   5.8510   4.75961E+003    4.82816E+003
   5.8520   5.06685E+003    5.18544E+003
   5.8530   5.14549E+003    5.18793E+003
   5.8560   5.22107E+003    5.33278E+003
   5.8580   5.32302E+003    5.35216E+003
   5.8600   5.38083E+003    5.51688E+003
   5.8620   5.44779E+003    5.40617E+003
   5.8630   5.54266E+003    5.45054E+003
   5.8640   5.53805E+003    5.58755E+003
   5.8670   5.50493E+003    5.69576E+003
   5.8690   5.55239E+003    5.54268E+003
   5.8710   5.56386E+003    5.59066E+003
   5.8740   5.54647E+003    5.50490E+003
   5.8760   5.48255E+003    5.49362E+003
   5.8780   5.63101E+003    5.61567E+003
   5.8790   5.71928E+003    5.59695E+003
   5.8820   5.52424E+003    5.47469E+003
   5.8830   5.57682E+003    5.53763E+003
   5.8850   5.66805E+003    5.55888E+003
   5.8880   5.57867E+003    5.62671E+003
   5.8910   5.53377E+003    5.55954E+003
   5.8940   5.58427E+003    5.69547E+003
   5.8970   5.68876E+003    5.67148E+003
   5.8980   5.88021E+003    5.63988E+003
   5.8990   5.83935E+003    5.77964E+003
   5.9000   5.77720E+003    5.72575E+003
   5.9030   5.71535E+003    5.61019E+003
   5.9050   5.74392E+003    5.53938E+003
   5.9090   5.67898E+003    5.55300E+003
   5.9120   5.71422E+003    5.74424E+003
   5.9140   5.79799E+003    5.77928E+003
   5.9170   5.79235E+003    5.80298E+003
   5.9190   5.82913E+003    5.80234E+003
   5.9210   5.95441E+003    5.82110E+003
   5.9230   5.99857E+003    5.88160E+003
   5.9260   6.03617E+003    6.07843E+003
   5.9270   6.09506E+003    6.06982E+003
   5.9290   6.08559E+003    6.12404E+003
   5.9320   6.18793E+003    6.14741E+003
   5.9360   6.22419E+003    6.33143E+003
   5.9380   6.27830E+003    6.52328E+003
   5.9400   6.28951E+003    8.51268E+003
   5.9420   6.40300E+003    1.03429E+004
   5.9440   6.50282E+003    1.06835E+004
   5.9450   6.71372E+003    1.06336E+004
   5.9490   6.73461E+003    7.87818E+003
   5.9510   8.33549E+003    1.87750E+002
   5.9570   1.02350E+004    2.52030E+002
   5.9580   1.04219E+004    4.84780E+002
   5.9630   2.24575E+003    6.26032E+003
   5.9670   2.54270E+002    4.82690E+003
   5.9690   3.40700E+002    4.99357E+003
   5.9720   7.82160E+002    4.96598E+003
   5.9750   4.20959E+003    4.84031E+003
   5.9770   7.24174E+003    4.66307E+003
   5.9810   6.32257E+003    4.46517E+003
   5.9830   6.05038E+003    4.36403E+003
   5.9860   5.99518E+003    4.26829E+003
   5.9880   6.02309E+003    4.19668E+003
   5.9920   5.95421E+003    4.09577E+003
   5.9950   5.97900E+003    3.92240E+003
   5.9970   5.95165E+003    3.78147E+003
   5.9980   5.90617E+003    3.76707E+003
   6.0000   5.85808E+003    3.64092E+003
   6.0010   5.92453E+003    3.55384E+003
   6.0040   5.76380E+003    3.46561E+003
   6.0060   5.88426E+003    3.42630E+003
   6.0090   5.89680E+003    3.27784E+003
   6.0110   5.78183E+003    3.19346E+003
   6.0130   5.76464E+003    3.17493E+003
   6.0160   5.72666E+003    3.06597E+003
   6.0170   5.62059E+003    2.96590E+003
   6.0200   5.68901E+003    2.87262E+003
   6.0240   5.66506E+003    2.83786E+003
   6.0270   5.65467E+003    2.78479E+003
   6.0280   5.58302E+003    2.72358E+003
   6.0310   5.58050E+003    2.63798E+003
   6.0340   5.52422E+003    2.64111E+003
   6.0360   5.57020E+003    2.65844E+003
   6.0380   5.55296E+003    2.57335E+003
   6.0400   5.47901E+003    2.52165E+003
   6.0430   5.42385E+003    2.51451E+003
   6.0460   5.41535E+003    2.40117E+003
   6.0480   5.37862E+003    2.38393E+003
   6.0500   5.33038E+003    2.38432E+003
   6.0530   5.36601E+003    2.30844E+003
   6.0550   5.27571E+003    2.32325E+003
   6.0570   5.17730E+003    2.28285E+003
   6.0590   5.17291E+003    2.35360E+003
   6.0620   5.14328E+003    2.21454E+003
   6.0650   5.12276E+003    2.19524E+003
   6.0680   5.17164E+003    2.18555E+003
   6.0700   5.02178E+003    2.20468E+003
   6.0730   4.99842E+003    2.20768E+003
   6.0750   5.03146E+003    2.11129E+003
   6.0770   4.99608E+003    2.08582E+003
   6.0790   4.92206E+003    2.11497E+003
   6.0820   4.83822E+003    2.06765E+003
   6.0840   4.89180E+003    2.10008E+003
   6.0870   4.87015E+003    2.06767E+003
   6.0910   4.91527E+003    1.97097E+003
   6.0930   4.83304E+003    1.95959E+003
   6.0940   4.75614E+003    1.92569E+003
   6.0960   4.83839E+003    1.91880E+003
   6.0980   4.75149E+003    1.86750E+003
   6.1010   4.69193E+003    1.85878E+003
   6.1040   4.70747E+003    1.85614E+003
   6.1070   4.67142E+003    1.88397E+003
   6.1100   4.63619E+003    1.86061E+003
   6.1110   4.64441E+003    1.85406E+003
   6.1130   4.63751E+003    1.83731E+003
   6.1150   4.74924E+003    1.88161E+003
   6.1200   4.46796E+003    1.90768E+003
   6.1220   4.52010E+003    1.93790E+003
   6.1240   4.63414E+003    1.91777E+003
   6.1270   4.65854E+003    1.73606E+003
   6.1290   4.70562E+003    1.66256E+003
   6.1320   4.63037E+003    1.57982E+003
   6.1340   4.64327E+003    1.61320E+003
   6.1380   4.62396E+003    1.63437E+003
   6.1390   4.68143E+003    1.81240E+003
   6.1430   4.65688E+003    1.99811E+003
   6.1450   4.59428E+003    1.99137E+003
   6.1470   4.59969E+003    1.94773E+003
   6.1510   4.62709E+003    1.96217E+003
   6.1540   4.53027E+003    2.01028E+003
   6.1560   4.54620E+003    2.01788E+003
   6.1590   4.63878E+003    1.97397E+003
   6.1610   4.52649E+003    1.90784E+003
   6.1650   4.56396E+003    1.85130E+003
   6.1680   4.67391E+003    1.91902E+003
   6.1700   4.63158E+003    1.94955E+003
   6.1730   4.59120E+003    1.97643E+003
   6.1750   4.51585E+003    1.88734E+003
   6.1800   4.51826E+003    1.96913E+003
   6.1810   4.54959E+003    2.00000E+003
   6.1840   4.59132E+003    1.91739E+003
   6.1850   4.60424E+003    1.90881E+003
   6.1890   4.59993E+003    1.96710E+003
   6.1900   4.59508E+003    1.94877E+003
   6.1930   4.61892E+003    1.97898E+003
   6.1960   4.64367E+003    2.04544E+003
   6.1980   4.55959E+003    2.03340E+003
   6.2000   4.57332E+003    2.00870E+003
   6.2030   4.51116E+003    2.02564E+003
   6.2050   4.67840E+003    1.87781E+003
   6.2080   4.63510E+003    1.97883E+003
   6.2120   4.60457E+003    1.88512E+003
   6.2140   4.60843E+003    1.94850E+003
   6.2160   4.58580E+003    1.89546E+003
   6.2180   4.61862E+003    1.95784E+003
   6.2210   4.50710E+003    1.98040E+003
   6.2250   4.54391E+003    2.10862E+003
   6.2280   4.60021E+003    1.94245E+003
   6.2300   4.57519E+003    1.99056E+003
   6.2320   4.65663E+003    1.88861E+003
   6.2350   4.50029E+003    1.96624E+003
   6.2370   4.57669E+003    1.92236E+003
   6.2400   4.58481E+003    1.82847E+003
   6.2430   4.57080E+003    1.87374E+003
   6.2450   4.57745E+003    1.97554E+003
   6.2480   4.50979E+003    1.91099E+003
   6.2510   4.53899E+003    1.87948E+003
   6.2540   4.36344E+003    1.82060E+003
   6.2550   4.39662E+003    1.87984E+003
   6.2570   4.49322E+003    1.86705E+003
   6.2600   4.41074E+003    1.92011E+003
   6.2620   4.44820E+003    1.85476E+003
   6.2660   4.49507E+003    1.97590E+003
   6.2690   4.49404E+003    1.99235E+003
   6.2720   4.62070E+003    1.97182E+003
   6.2730   4.63971E+003    1.94858E+003
   6.2770   4.61351E+003    1.91338E+003
   6.2800   4.60759E+003    1.83731E+003
   6.2820   4.63896E+003    1.86208E+003
   6.2850   4.74526E+003    1.81250E+003
   6.2880   4.56965E+003    1.86838E+003
   6.2900   4.57190E+003    1.99511E+003
   6.2910   4.60540E+003    2.01143E+003
   6.2950   4.53014E+003    2.00666E+003
   6.2970   4.64027E+003    2.01543E+003
   6.2990   4.60134E+003    1.98150E+003
   6.3010   4.48397E+003    1.88303E+003
   6.3050   4.46041E+003    1.89279E+003
   6.3080   4.62569E+003    1.93336E+003
   6.3100   4.65617E+003    1.89358E+003
   6.3130   4.64123E+003    1.88664E+003
   6.3150   4.59198E+003    1.98629E+003
   6.3170   4.63444E+003    1.92995E+003
   6.3220   4.57468E+003    1.92926E+003
   6.3240   4.64048E+003    2.01307E+003
   6.3260   4.60219E+003    1.96527E+003
   6.3280   4.58677E+003    1.99174E+003
   6.3310   4.56515E+003    1.96333E+003
   6.3340   4.58677E+003    1.90191E+003
   6.3380   4.56329E+003    1.94658E+003
   6.3420   4.63128E+003    1.89776E+003
   6.3450   4.56423E+003    1.89606E+003
   6.3470   4.52327E+003    1.93063E+003
   6.3510   4.47639E+003    1.99706E+003
   6.3540   4.47652E+003    1.97252E+003
   6.3570   4.40911E+003    1.84575E+003
   6.3580   4.42444E+003    1.86226E+003
   6.3630   4.50168E+003    1.91666E+003
   6.3650   4.59231E+003    1.84506E+003
   6.3670   4.54389E+003    1.89096E+003
   6.3700   4.58499E+003    1.98346E+003
   6.3730   4.58669E+003    1.93114E+003
   6.3750   4.60142E+003    1.87301E+003
   6.3780   4.50443E+003    1.92965E+003
   6.3820   4.55138E+003    1.91746E+003
   6.3840   4.45574E+003    1.95501E+003
   6.3860   4.41477E+003    2.00074E+003
   6.3890   4.58531E+003    1.93331E+003
   6.3910   4.55330E+003    1.92632E+003
   6.3940   4.49362E+003    1.95351E+003
   6.3970   4.50575E+003    1.94584E+003
   6.3990   4.48390E+003    1.91394E+003
   6.4000   4.46896E+003    1.95078E+003
   6.4020   4.46195E+003    1.93991E+003
   6.4060   4.42670E+003    1.90584E+003
   6.4100   4.45362E+003    1.92195E+003
   6.4140   4.45168E+003    1.86738E+003
   6.4160   4.44049E+003    1.85173E+003
   6.4190   4.41735E+003    1.87001E+003
   6.4210   4.38109E+003    1.84244E+003
   6.4240   4.38143E+003    1.93641E+003
   6.4270   4.53925E+003    1.90561E+003
   6.4310   4.42368E+003    1.96407E+003
   6.4320   4.41950E+003    1.97403E+003
   6.4360   4.53715E+003    1.94509E+003
   6.4380   4.58947E+003    1.96846E+003
   6.4400   4.58930E+003    1.92575E+003
   6.4430   4.58808E+003    2.00476E+003
   6.4450   4.58787E+003    1.98522E+003
   6.4480   4.56671E+003    1.95772E+003
   6.4500   4.66636E+003    2.00864E+003
   6.4520   4.65795E+003    2.04493E+003
   6.4550   4.71603E+003    2.06786E+003
   6.4570   4.69225E+003    1.99334E+003
   6.4590   4.73351E+003    2.01634E+003
   6.4630   4.66807E+003    1.97426E+003
   6.4670   4.73161E+003    1.96900E+003
   6.4700   4.61210E+003    2.04020E+003
   6.4720   4.78629E+003    2.03674E+003
   6.4750   4.77949E+003    2.07917E+003
   6.4770   4.73316E+003    2.03102E+003
   6.4810   4.68778E+003    2.05854E+003
   6.4830   4.75877E+003    1.96947E+003
   6.4860   4.72340E+003    1.98531E+003
   6.4880   4.67619E+003    2.01233E+003
   6.4910   4.67630E+003    2.06472E+003
   6.4940   4.63869E+003    2.03349E+003
   6.4970   4.69898E+003    2.05041E+003
   6.4990   4.80590E+003    2.04709E+003
   6.5010   4.71953E+003    2.10481E+003
   6.5040   4.72943E+003    2.06431E+003
   6.5050   4.76152E+003    2.01600E+003
   6.5080   4.87706E+003    2.06424E+003
   6.5110   4.81943E+003    2.07894E+003
   6.5140   4.80848E+003    2.10084E+003
   6.5170   4.74879E+003    2.09270E+003
   6.5190   4.83634E+003    2.06460E+003
   6.5220   4.81876E+003    2.01570E+003
   6.5240   4.73914E+003    2.03174E+003
   6.5260   4.74250E+003    1.97882E+003
   6.5310   4.74099E+003    2.00343E+003
   6.5330   4.82132E+003    2.05476E+003
   6.5370   4.71597E+003    2.04927E+003
   6.5390   4.77671E+003    2.06897E+003
   6.5410   4.81122E+003    2.07303E+003
   6.5420   4.71543E+003    2.05754E+003
   6.5450   4.68205E+003    2.02432E+003
   6.5480   4.72675E+003    2.02027E+003
   6.5510   4.70095E+003    2.03762E+003
   6.5530   4.73123E+003    2.05865E+003
   6.5570   4.77997E+003    2.01005E+003
   6.5600   4.77150E+003    2.08694E+003
   6.5630   4.71972E+003    2.03148E+003
   6.5660   4.69702E+003    2.08419E+003
   6.5690   4.75566E+003    2.07505E+003
   6.5710   4.79665E+003    2.00837E+003
   6.5720   4.75420E+003    1.98177E+003
   6.5760   4.64054E+003    1.99922E+003
   6.5780   4.67439E+003    1.92724E+003
   6.5820   4.64199E+003    1.97626E+003
   6.5850   4.64712E+003    1.97007E+003
   6.5880   4.66926E+003    2.01187E+003
   6.5890   4.69828E+003    1.99799E+003
   6.5920   4.78781E+003    1.99701E+003
   6.5950   4.70567E+003    1.98787E+003
   6.5980   4.62679E+003    2.09723E+003
   6.6000   4.71892E+003    2.04419E+003
   6.6020   4.72365E+003    2.00758E+003
   6.6060   4.61945E+003    2.05979E+003
   6.6090   4.68128E+003    2.06545E+003
   6.6130   4.62951E+003    2.02271E+003
   6.6150   4.67733E+003    1.97342E+003
   6.6170   4.66963E+003    2.07173E+003
   6.6190   4.70498E+003    1.98753E+003
   6.6240   4.63869E+003    2.09706E+003
   6.6260   4.64787E+003    2.06974E+003
   6.6290   4.64589E+003    1.98740E+003
   6.6310   4.68140E+003    2.01352E+003
   6.6350   4.64432E+003    2.06749E+003
   6.6370   4.65318E+003    2.05776E+003
   6.6400   4.64871E+003    2.10613E+003
   6.6440   4.62338E+003    2.03706E+003
   6.6450   4.65694E+003    2.05486E+003
   6.6480   4.63495E+003    1.99361E+003
   6.6520   4.60188E+003    2.00712E+003
   6.6550   4.62577E+003    1.97509E+003
   6.6580   4.63470E+003    2.06112E+003
   6.6600   4.55303E+003    1.94363E+003
   6.6630   4.60762E+003    1.97140E+003
   6.6650   4.61852E+003    1.93890E+003
   6.6670   4.57375E+003    2.00326E+003
   6.6700   4.56447E+003    1.99739E+003
   6.6710   4.49674E+003    1.97072E+003
   6.6750   4.56312E+003    1.98978E+003
   6.6780   4.54993E+003    1.99362E+003
   6.6810   4.52084E+003    1.97787E+003
   6.6830   4.53644E+003    1.99331E+003
   6.6870   4.53162E+003    1.96996E+003
   6.6880   4.50738E+003    2.00063E+003
   6.6920   4.52851E+003    1.94200E+003
   6.6940   4.57576E+003    1.96331E+003
   6.6960   4.46224E+003    1.97711E+003
   6.6990   4.58316E+003    1.96463E+003
   6.7010   4.49674E+003    1.94073E+003
   6.7050   4.53674E+003    1.91218E+003
   6.7080   4.43980E+003    1.92882E+003
   6.7100   4.42266E+003    1.95424E+003
   6.7130   4.40430E+003    1.93734E+003
   6.7150   4.40308E+003    1.86657E+003
   6.7170   4.37471E+003    1.89275E+003
   6.7210   4.44534E+003    1.91806E+003
   6.7240   4.41067E+003    1.94492E+003
   6.7270   4.44735E+003    1.93834E+003
   6.7290   4.41803E+003    1.92663E+003
   6.7310   4.50732E+003    1.98032E+003
   6.7330   4.47670E+003    1.94660E+003
   6.7370   4.43057E+003    1.92914E+003
   6.7400   4.45945E+003    1.95207E+003
   6.7440   4.37436E+003    1.93820E+003
   6.7460   4.32386E+003    1.95477E+003
   6.7500   4.27428E+003    1.93175E+003
   6.7520   4.37996E+003    1.88229E+003
   6.7540   4.34396E+003    1.84590E+003
   6.7590   4.33615E+003    1.87891E+003
   6.7610   4.33038E+003    1.91577E+003
   6.7630   4.35922E+003    1.92514E+003
   6.7660   4.35393E+003    1.89782E+003
   6.7700   4.35687E+003    1.88864E+003
   6.7730   4.30459E+003    1.80949E+003
   6.7750   4.27951E+003    1.82485E+003
   6.7790   4.42606E+003    1.76032E+003
   6.7810   4.28809E+003    1.76490E+003
   6.7840   4.30879E+003    1.91212E+003
   6.7860   4.28975E+003    1.80900E+003
   6.7880   4.27556E+003    1.85430E+003
   6.7910   4.31622E+003    1.84237E+003
   6.7950   4.26057E+003    1.88983E+003
   6.7980   4.25986E+003    1.87321E+003
   6.8000   4.34113E+003    1.90402E+003
   6.8050   4.29950E+003    1.87260E+003
   6.8070   4.23961E+003    1.85586E+003
   6.8110   4.38420E+003    1.89204E+003
   6.8140   4.32688E+003    1.86917E+003
   6.8160   4.36044E+003    1.87203E+003
   6.8200   4.26126E+003    1.89162E+003
   6.8220   4.30609E+003    1.85888E+003
   6.8250   4.31123E+003    1.91710E+003
   6.8280   4.36477E+003    1.91626E+003
   6.8300   4.24521E+003    1.89477E+003
   6.8330   4.31929E+003    1.88004E+003
   6.8370   4.39241E+003    1.91174E+003
   6.8390   4.36133E+003    1.90524E+003
   6.8420   4.35493E+003    1.86511E+003
   6.8440   4.34802E+003    1.88114E+003
   6.8480   4.40398E+003    1.87666E+003
   6.8500   4.45068E+003    1.91824E+003
   6.8530   4.38409E+003    1.89753E+003
   6.8570   4.40738E+003    1.86599E+003
   6.8600   4.33466E+003    1.87713E+003
   6.8620   4.34330E+003    1.88108E+003
   6.8660   4.41653E+003    1.87128E+003
   6.8690   4.25031E+003    1.88833E+003
   6.8720   4.30330E+003    1.83562E+003
   6.8740   4.27362E+003    1.85266E+003
   6.8770   4.32704E+003    1.82835E+003
   6.8800   4.27621E+003    1.88130E+003
   6.8830   4.28494E+003    1.84821E+003
   6.8860   4.30034E+003    1.86297E+003
   6.8880   4.30053E+003    1.88375E+003
   6.8910   4.26109E+003    1.86860E+003
   6.8930   4.27750E+003    1.84607E+003
   6.8960   4.30400E+003    1.91609E+003
   6.8990   4.38263E+003    1.88024E+003
   6.9020   4.32280E+003    1.89742E+003
   6.9040   4.23899E+003    1.87206E+003
   6.9080   4.26841E+003    1.82822E+003
   6.9120   4.27163E+003    1.87737E+003
   6.9140   4.33875E+003    1.85068E+003
   6.9170   4.29310E+003    1.85767E+003
   6.9200   4.27624E+003    1.86041E+003
   6.9230   4.27825E+003    1.83999E+003
   6.9260   4.31404E+003    1.82960E+003
   6.9300   4.23227E+003    1.86623E+003
   6.9320   4.21400E+003    1.79897E+003
   6.9340   4.21007E+003    1.84535E+003
   6.9380   4.12734E+003    1.82811E+003
   6.9420   4.16662E+003    1.80475E+003
   6.9440   4.16448E+003    1.79526E+003
   6.9470   4.14490E+003    1.78595E+003
   6.9490   4.23595E+003    1.74682E+003
   6.9520   4.23352E+003    1.79578E+003
   6.9560   4.18196E+003    1.85340E+003
   6.9590   4.24956E+003    1.85139E+003
   6.9630   4.12896E+003    1.79424E+003
   6.9650   4.15744E+003    1.78893E+003
   6.9680   4.10816E+003    1.79270E+003
   6.9700   4.21144E+003    1.84041E+003
   6.9750   4.18064E+003    1.80002E+003
   6.9780   4.15954E+003    1.81335E+003
   6.9810   4.16955E+003    1.78805E+003
   6.9840   4.20163E+003    1.81113E+003
   6.9860   4.20763E+003    1.81825E+003
   6.9890   4.15209E+003    1.77318E+003
   6.9930   4.21947E+003    1.76606E+003
   6.9960   4.23108E+003    1.78568E+003
   6.9980   4.16206E+003    1.76764E+003
   7.0010   4.16728E+003    1.82963E+003
   7.0050   4.11823E+003    1.76794E+003
   7.0080   4.09562E+003    1.79482E+003
   7.0100   4.11175E+003    1.75601E+003
   7.0140   4.11678E+003    1.73556E+003
   7.0160   4.13205E+003    1.74479E+003
   7.0190   4.16663E+003    1.81403E+003
   7.0230   4.09783E+003    1.78299E+003
   7.0260   3.97255E+003    1.78301E+003
   7.0280   3.91531E+003    1.76223E+003
   7.0310   3.97209E+003    1.71995E+003
   7.0350   4.01764E+003    1.75447E+003
   7.0370   4.00233E+003    1.76823E+003
   7.0410   4.07951E+003    1.75049E+003
   7.0440   4.04428E+003    1.78319E+003
   7.0480   4.17407E+003    1.76538E+003
   7.0520   3.98593E+003    1.77849E+003
   7.0540   4.04435E+003    1.75867E+003
   7.0570   4.02007E+003    1.73697E+003
   7.0610   4.00139E+003    1.74598E+003
   7.0630   4.04506E+003    1.74820E+003
   7.0680   4.00994E+003    1.74513E+003
   7.0710   4.10038E+003    1.74606E+003
   7.0730   4.08483E+003    1.77370E+003
   7.0770   4.09632E+003    1.72897E+003
   7.0800   4.00315E+003    1.77571E+003
   7.0840   3.92445E+003    1.72225E+003
   7.0860   4.01328E+003    1.74700E+003
   7.0880   4.11830E+003    1.73665E+003
   7.0910   4.08489E+003    1.73341E+003
   7.0950   3.98764E+003    1.75888E+003
   7.0990   3.95660E+003    1.73211E+003
   7.1020   3.97825E+003    1.68795E+003
   7.1040   4.07501E+003    1.74618E+003
   7.1080   4.03767E+003    1.74073E+003
   7.1110   3.97813E+003    1.74713E+003
   7.1150   4.02916E+003    1.72532E+003
   7.1180   4.07854E+003    1.77601E+003
   7.1200   3.99650E+003    1.73433E+003
   7.1240   3.99226E+003    1.69243E+003
   7.1270   4.01605E+003    1.70323E+003
   7.1310   3.98238E+003    1.68640E+003
   7.1320   3.96159E+003    1.71284E+003
   7.1340   4.07013E+003    1.70090E+003
   7.1380   3.95199E+003    1.72319E+003
   7.1420   4.04453E+003    1.70261E+003
   7.1440   4.04352E+003    1.67477E+003
   7.1480   4.04919E+003    1.69649E+003
   7.1500   4.00613E+003    1.65988E+003
