# Supplementary material for: Trigger factor both holds and folds its client proteins
Source: Nat Commun. 2022 Jul 15;13:4126. doi: 10.1038/s41467-022-31767-6 (PMC9287376; doi:10.1038/s41467-022-31767-6)
Supplement: Supplementary file 6 — Source Data [file 41467_2022_31767_MOESM6_ESM.zip › SourceDataFile/Fig1a-b/00011.RI1]

Sample
I 1 04.0 40000 0001912 3.2390E10 280 1 
   5.8000   5.48200E+001    1.17850E+002
   5.8030   1.22860E+002    1.89460E+002
   5.8060   2.33300E+002    2.24190E+002
   5.8080   2.46660E+002    2.62560E+002
   5.8090   2.46530E+002    2.61950E+002
   5.8110   2.75880E+002    3.03560E+002
   5.8140   3.20530E+002    3.76910E+002
   5.8150   3.93470E+002    4.32850E+002
   5.8170   4.38430E+002    4.38610E+002
   5.8180   5.32360E+002    6.88000E+002
   5.8210   7.17490E+002    7.45980E+002
   5.8240   8.66230E+002    9.33280E+002
   5.8260   1.02348E+003    1.02330E+003
   5.8270   1.22937E+003    1.52186E+003
   5.8300   1.53930E+003    1.59031E+003
   5.8310   1.62854E+003    1.75238E+003
   5.8330   1.72187E+003    1.93442E+003
   5.8340   2.03531E+003    2.20402E+003
   5.8350   2.27761E+003    2.83439E+003
   5.8390   2.86336E+003    3.15560E+003
   5.8420   3.13958E+003    3.71465E+003
   5.8440   3.51259E+003    4.04728E+003
   5.8460   3.81839E+003    4.37368E+003
   5.8480   4.41171E+003    4.65229E+003
   5.8510   4.85985E+003    5.08502E+003
   5.8530   4.98606E+003    5.25014E+003
   5.8550   5.20229E+003    5.47737E+003
   5.8580   5.30131E+003    5.52641E+003
   5.8600   5.52891E+003    5.66297E+003
   5.8620   5.58459E+003    5.53249E+003
   5.8640   5.42129E+003    5.73786E+003
   5.8650   5.60593E+003    5.75546E+003
   5.8670   5.53523E+003    5.71325E+003
   5.8690   5.46741E+003    5.64688E+003
   5.8710   5.44095E+003    5.67932E+003
   5.8730   5.41538E+003    5.62255E+003
   5.8740   5.63624E+003    5.56230E+003
   5.8760   5.45919E+003    5.57161E+003
   5.8780   5.49070E+003    5.58212E+003
   5.8810   5.43283E+003    5.64355E+003
   5.8820   5.65991E+003    5.61517E+003
   5.8840   5.40490E+003    5.61981E+003
   5.8850   5.47512E+003    5.59139E+003
   5.8890   5.57887E+003    5.69669E+003
   5.8920   5.60920E+003    5.76210E+003
   5.8940   5.63135E+003    5.47236E+003
   5.8960   5.63799E+003    5.63058E+003
   5.8970   5.67925E+003    5.55784E+003
   5.9010   5.60953E+003    5.44335E+003
   5.9030   5.50831E+003    5.60051E+003
   5.9050   5.63627E+003    5.78327E+003
   5.9080   5.55118E+003    5.72123E+003
   5.9100   5.50584E+003    5.82263E+003
   5.9120   5.59395E+003    5.76015E+003
   5.9140   5.66230E+003    5.59638E+003
   5.9160   5.73340E+003    5.86941E+003
   5.9190   5.87366E+003    5.88604E+003
   5.9210   5.77659E+003    5.90541E+003
   5.9240   5.79044E+003    5.90477E+003
   5.9260   5.84059E+003    6.00064E+003
   5.9280   5.88633E+003    6.06041E+003
   5.9300   5.93873E+003    6.22817E+003
   5.9320   6.00930E+003    5.88908E+003
   5.9360   5.99534E+003    5.93124E+003
   5.9380   6.12818E+003    5.91541E+003
   5.9390   6.10402E+003    6.05961E+003
   5.9400   6.16954E+003    6.21109E+003
   5.9420   6.16032E+003    6.31375E+003
   5.9450   6.38884E+003    6.28432E+003
   5.9470   6.09931E+003    6.20671E+003
   5.9510   6.30729E+003    6.27329E+003
   5.9530   6.15388E+003    6.31376E+003
   5.9560   6.20230E+003    6.25650E+003
   5.9570   6.19155E+003    6.17047E+003
   5.9610   6.43085E+003    6.21050E+003
   5.9630   6.28267E+003    6.18528E+003
   5.9650   6.23096E+003    6.21078E+003
   5.9680   6.29287E+003    6.37369E+003
   5.9700   6.22636E+003    6.27745E+003
   5.9720   6.25604E+003    6.29069E+003
   5.9750   6.15484E+003    6.28687E+003
   5.9780   6.08940E+003    6.45033E+003
   5.9790   6.19821E+003    6.24313E+003
   5.9810   5.92133E+003    6.30214E+003
   5.9830   6.21085E+003    6.24882E+003
   5.9860   6.29623E+003    6.35026E+003
   5.9880   6.25123E+003    6.30851E+003
   5.9900   6.08711E+003    6.26856E+003
   5.9930   6.16116E+003    6.55022E+003
   5.9960   6.35093E+003    7.44905E+003
   5.9990   6.27060E+003    9.79122E+003
   6.0010   6.23292E+003    1.06935E+004
   6.0040   6.29378E+003    1.07263E+004
   6.0060   6.11901E+003    5.26717E+003
   6.0080   5.87560E+003    2.32650E+002
   6.0150   1.10195E+004    5.70000E+002
   6.0180   1.04963E+004    6.48650E+003
   6.0240   1.83821E+003    6.21539E+003
   6.0260   1.62100E+002    5.86381E+003
   6.0270   1.45350E+002    5.77747E+003
   6.0310   3.20570E+002    5.68615E+003
   6.0330   1.28033E+003    5.65142E+003
   6.0370   5.80124E+003    5.71406E+003
   6.0390   6.96604E+003    5.60773E+003
   6.0410   5.64098E+003    5.50550E+003
   6.0430   5.66633E+003    5.54438E+003
   6.0470   5.61998E+003    5.47389E+003
   6.0490   5.63489E+003    5.45655E+003
   6.0530   5.51107E+003    5.36401E+003
   6.0550   5.45477E+003    5.31200E+003
   6.0570   5.47551E+003    5.39245E+003
   6.0590   5.37933E+003    5.30572E+003
   6.0620   5.31506E+003    5.40236E+003
   6.0640   5.41901E+003    5.05464E+003
   6.0680   5.27418E+003    5.08904E+003
   6.0690   5.32375E+003    5.11149E+003
   6.0720   5.30233E+003    5.06150E+003
   6.0730   5.19093E+003    5.09836E+003
   6.0770   5.19044E+003    4.99965E+003
   6.0800   5.15116E+003    4.86889E+003
   6.0820   5.25037E+003    4.89525E+003
   6.0860   5.21470E+003    4.66807E+003
   6.0870   5.03451E+003    4.74370E+003
   6.0890   5.00787E+003    4.74295E+003
   6.0930   4.96168E+003    4.70568E+003
   6.0960   5.02802E+003    4.63578E+003
   6.0980   4.88738E+003    4.58938E+003
   6.1010   4.89793E+003    4.62097E+003
   6.1040   4.80485E+003    4.51113E+003
   6.1050   4.80040E+003    4.48427E+003
   6.1090   4.82804E+003    4.34514E+003
   6.1110   4.74133E+003    4.38224E+003
   6.1130   4.79872E+003    4.31622E+003
   6.1150   4.77355E+003    4.34664E+003
   6.1180   4.72540E+003    4.27720E+003
   6.1210   4.81848E+003    4.30437E+003
   6.1240   4.73196E+003    4.27675E+003
   6.1260   4.77239E+003    4.26689E+003
   6.1290   4.75867E+003    4.26154E+003
   6.1310   4.66952E+003    4.22849E+003
   6.1330   4.71125E+003    4.11604E+003
   6.1370   4.80150E+003    4.22338E+003
   6.1400   4.71679E+003    4.18797E+003
   6.1420   4.81376E+003    4.19087E+003
   6.1450   4.65579E+003    4.06329E+003
   6.1470   4.73548E+003    4.07254E+003
   6.1500   4.63689E+003    4.03680E+003
   6.1540   4.65408E+003    4.10764E+003
   6.1560   4.73792E+003    4.07879E+003
   6.1580   4.63983E+003    4.06745E+003
   6.1600   4.65646E+003    4.12863E+003
   6.1630   4.58414E+003    4.10230E+003
   6.1660   4.67934E+003    4.05812E+003
   6.1690   4.57360E+003    4.04749E+003
   6.1700   4.70765E+003    4.09183E+003
   6.1750   4.61671E+003    4.12008E+003
   6.1770   4.63099E+003    4.07919E+003
   6.1800   4.68119E+003    4.05602E+003
   6.1840   4.71609E+003    4.04460E+003
   6.1870   4.68300E+003    4.02018E+003
   6.1880   4.66473E+003    4.05732E+003
   6.1910   4.68728E+003    3.96401E+003
   6.1930   4.67499E+003    4.06778E+003
   6.1960   4.69104E+003    4.01091E+003
   6.1990   4.74620E+003    4.05574E+003
   6.2010   4.82372E+003    4.21050E+003
   6.2030   4.82167E+003    4.07253E+003
   6.2070   4.79761E+003    4.11335E+003
   6.2090   4.77638E+003    4.04998E+003
   6.2120   4.78737E+003    4.06744E+003
   6.2140   4.70694E+003    4.01968E+003
   6.2160   4.70125E+003    4.03430E+003
   6.2190   4.69660E+003    4.05202E+003
   6.2210   4.77169E+003    4.01809E+003
   6.2230   4.75891E+003    4.15078E+003
   6.2260   4.71214E+003    4.03558E+003
   6.2300   4.77363E+003    4.10095E+003
   6.2320   4.70579E+003    4.07878E+003
   6.2350   4.81616E+003    4.12962E+003
   6.2380   4.79479E+003    4.11169E+003
   6.2410   4.75238E+003    4.08451E+003
   6.2440   4.70263E+003    4.03285E+003
   6.2460   4.77187E+003    4.09359E+003
   6.2490   4.80244E+003    4.05971E+003
   6.2540   4.80727E+003    4.06100E+003
   6.2550   4.72785E+003    4.12773E+003
   6.2570   4.73339E+003    4.05632E+003
   6.2600   4.73174E+003    3.97744E+003
   6.2630   4.81751E+003    3.94340E+003
   6.2650   4.69814E+003    3.98025E+003
   6.2680   4.78992E+003    3.95486E+003
   6.2700   4.70519E+003    4.08779E+003
   6.2720   4.72137E+003    3.94518E+003
   6.2760   4.79709E+003    4.06316E+003
   6.2780   4.75419E+003    4.06326E+003
   6.2810   4.76717E+003    4.13227E+003
   6.2840   4.75396E+003    4.08111E+003
   6.2880   4.74816E+003    4.07681E+003
   6.2900   4.76883E+003    4.11068E+003
   6.2930   4.78953E+003    4.04373E+003
   6.2950   4.76106E+003    4.02269E+003
   6.2990   4.80065E+003    4.19772E+003
   6.3010   4.72007E+003    3.99859E+003
   6.3040   4.57466E+003    3.96723E+003
   6.3070   4.76811E+003    4.13875E+003
   6.3090   4.74838E+003    4.12662E+003
   6.3130   4.86662E+003    4.20298E+003
   6.3140   4.76998E+003    4.10272E+003
   6.3160   4.72587E+003    4.06442E+003
   6.3190   4.69044E+003    4.12345E+003
   6.3220   4.68184E+003    3.98635E+003
   6.3240   4.72992E+003    4.05345E+003
   6.3260   4.75998E+003    4.08369E+003
   6.3290   4.73249E+003    4.03814E+003
   6.3310   4.71549E+003    4.02149E+003
   6.3330   4.66349E+003    4.12065E+003
   6.3380   4.75600E+003    4.08372E+003
   6.3400   4.61378E+003    4.02220E+003
   6.3440   4.63820E+003    4.06779E+003
   6.3450   4.65217E+003    4.14136E+003
   6.3480   4.72743E+003    4.02252E+003
   6.3520   4.59796E+003    4.03139E+003
   6.3540   4.73350E+003    4.10513E+003
   6.3560   4.67270E+003    4.05315E+003
   6.3590   4.70492E+003    4.07719E+003
   6.3610   4.70300E+003    3.97217E+003
   6.3650   4.71244E+003    4.10968E+003
   6.3680   4.72731E+003    4.00710E+003
   6.3700   4.63691E+003    3.89470E+003
   6.3730   4.69017E+003    4.09717E+003
   6.3750   4.71877E+003    4.10760E+003
   6.3770   4.78155E+003    4.08535E+003
   6.3790   4.72603E+003    4.02574E+003
   6.3820   4.73672E+003    4.05582E+003
   6.3860   4.75568E+003    4.03673E+003
   6.3890   4.69750E+003    3.98426E+003
   6.3910   4.64159E+003    3.92399E+003
   6.3930   4.69562E+003    3.82472E+003
   6.3980   4.71145E+003    3.92632E+003
   6.4000   4.66702E+003    4.01926E+003
   6.4020   4.62480E+003    3.94560E+003
   6.4050   4.64445E+003    3.93636E+003
   6.4080   4.57728E+003    3.90996E+003
   6.4110   4.53805E+003    3.92423E+003
   6.4140   4.59209E+003    4.04275E+003
   6.4160   4.57105E+003    3.93404E+003
   6.4190   4.53815E+003    3.91794E+003
   6.4210   4.49077E+003    3.93414E+003
   6.4240   4.59481E+003    3.96856E+003
   6.4270   4.59254E+003    3.99199E+003
   6.4290   4.63855E+003    4.03574E+003
   6.4320   4.68334E+003    3.95328E+003
   6.4360   4.73139E+003    4.10932E+003
   6.4380   4.73123E+003    4.05297E+003
   6.4410   4.68662E+003    4.10858E+003
   6.4430   4.69698E+003    4.05756E+003
   6.4450   4.75627E+003    4.04183E+003
   6.4490   4.81506E+003    4.15913E+003
   6.4520   4.79767E+003    4.11644E+003
   6.4550   4.75349E+003    4.11421E+003
   6.4570   4.83644E+003    4.16595E+003
   6.4600   4.84827E+003    4.13336E+003
   6.4630   4.80756E+003    4.17039E+003
   6.4650   4.85149E+003    4.17417E+003
   6.4680   4.94209E+003    4.14821E+003
   6.4700   4.85748E+003    4.13830E+003
   6.4710   4.88568E+003    4.15386E+003
   6.4750   4.91583E+003    4.25771E+003
   6.4780   4.91908E+003    4.10848E+003
   6.4810   4.91547E+003    4.20919E+003
   6.4840   4.85044E+003    4.21895E+003
   6.4860   4.86376E+003    4.24313E+003
   6.4900   4.83686E+003    4.10025E+003
   6.4920   4.77934E+003    4.23234E+003
   6.4950   4.80780E+003    4.21174E+003
   6.4990   4.93698E+003    4.17448E+003
   6.5000   4.88415E+003    4.25994E+003
   6.5030   4.94852E+003    4.18177E+003
   6.5060   4.93428E+003    4.16470E+003
   6.5100   4.88049E+003    4.22447E+003
   6.5120   4.97009E+003    4.23158E+003
   6.5150   4.92249E+003    4.28621E+003
   6.5170   4.98500E+003    4.30592E+003
   6.5190   4.97984E+003    4.16927E+003
   6.5230   4.98142E+003    4.24141E+003
   6.5260   4.81859E+003    4.29346E+003
   6.5280   4.88701E+003    4.30451E+003
   6.5310   4.98775E+003    4.16748E+003
   6.5330   4.98994E+003    4.14745E+003
   6.5370   4.93187E+003    4.16052E+003
   6.5400   4.83579E+003    4.12719E+003
   6.5420   4.98403E+003    4.15226E+003
   6.5450   5.02998E+003    4.18026E+003
   6.5470   4.96853E+003    4.15005E+003
   6.5510   4.84220E+003    4.12792E+003
   6.5540   4.86751E+003    4.11442E+003
   6.5570   4.88414E+003    4.15224E+003
   6.5600   4.94618E+003    4.22143E+003
   6.5630   4.89582E+003    4.18542E+003
   6.5660   4.94834E+003    4.09225E+003
   6.5680   4.90583E+003    4.09050E+003
   6.5700   4.94988E+003    4.14955E+003
   6.5730   4.88515E+003    4.20562E+003
   6.5750   4.92220E+003    4.13900E+003
   6.5790   4.86486E+003    4.18223E+003
   6.5810   4.85669E+003    4.21067E+003
   6.5850   4.90349E+003    4.21733E+003
   6.5880   4.90377E+003    4.24467E+003
   6.5890   4.82125E+003    4.07778E+003
   6.5920   4.81557E+003    4.13321E+003
   6.5970   4.77861E+003    4.16692E+003
   6.5990   4.98085E+003    4.13197E+003
   6.6020   4.72670E+003    4.09744E+003
   6.6050   4.83875E+003    4.05683E+003
   6.6070   4.71748E+003    4.09628E+003
   6.6100   4.73899E+003    4.08239E+003
   6.6130   4.82785E+003    4.17570E+003
   6.6150   4.90146E+003    4.13336E+003
   6.6170   4.87855E+003    4.16387E+003
   6.6200   4.84761E+003    4.10306E+003
   6.6220   4.79192E+003    4.20424E+003
   6.6260   4.84741E+003    4.10388E+003
   6.6280   4.94776E+003    4.12758E+003
   6.6310   4.90319E+003    4.18688E+003
   6.6330   4.91904E+003    4.14812E+003
   6.6360   4.82769E+003    4.11334E+003
   6.6400   4.80037E+003    4.13251E+003
   6.6420   4.85750E+003    4.15202E+003
   6.6450   4.76114E+003    4.11174E+003
   6.6470   4.74485E+003    4.09012E+003
   6.6500   4.77508E+003    4.05295E+003
   6.6530   4.80216E+003    3.99628E+003
   6.6560   4.78261E+003    4.12164E+003
   6.6580   4.80378E+003    4.05297E+003
   6.6610   4.78569E+003    4.00355E+003
   6.6630   4.74873E+003    4.09222E+003
   6.6670   4.70841E+003    4.11615E+003
   6.6690   4.75077E+003    4.01115E+003
   6.6710   4.74744E+003    4.02210E+003
   6.6740   4.72746E+003    4.14225E+003
   6.6780   4.69836E+003    4.04809E+003
   6.6810   4.69905E+003    3.99467E+003
   6.6830   4.70488E+003    3.94957E+003
   6.6870   4.64660E+003    4.04675E+003
   6.6900   4.68825E+003    4.01349E+003
   6.6920   4.75363E+003    4.06146E+003
   6.6940   4.72077E+003    4.05644E+003
   6.6990   4.74396E+003    4.02522E+003
   6.7010   4.74114E+003    4.04943E+003
   6.7030   4.72209E+003    3.96889E+003
   6.7060   4.68892E+003    3.92735E+003
   6.7080   4.66984E+003    4.00244E+003
   6.7130   4.68283E+003    3.97288E+003
   6.7140   4.59923E+003    3.98723E+003
   6.7180   4.54036E+003    3.88665E+003
   6.7190   4.49565E+003    3.90189E+003
   6.7220   4.60704E+003    3.92001E+003
   6.7260   4.63817E+003    3.88412E+003
   6.7280   4.65223E+003    3.99048E+003
   6.7310   4.63943E+003    3.92176E+003
   6.7350   4.68672E+003    3.97209E+003
   6.7380   4.59664E+003    3.94254E+003
   6.7400   4.64868E+003    3.94611E+003
   6.7440   4.61787E+003    3.85355E+003
   6.7450   4.57021E+003    3.64246E+003
   6.7480   4.49032E+003    3.74099E+003
   6.7500   4.48808E+003    3.88840E+003
   6.7540   4.53265E+003    3.71200E+003
   6.7550   4.55826E+003    3.74836E+003
   6.7590   4.45704E+003    3.62689E+003
   6.7610   4.49541E+003    3.67345E+003
   6.7630   4.44214E+003    3.71940E+003
   6.7660   4.52578E+003    3.72386E+003
   6.7700   4.48142E+003    3.74595E+003
   6.7730   4.45488E+003    3.79727E+003
   6.7770   4.40522E+003    3.76719E+003
   6.7790   4.49533E+003    3.84045E+003
   6.7810   4.51267E+003    3.75201E+003
   6.7840   4.48222E+003    3.74598E+003
   6.7880   4.39323E+003    3.72223E+003
   6.7910   4.33427E+003    3.75634E+003
   6.7950   4.47452E+003    3.80799E+003
   6.7970   4.39264E+003    3.74795E+003
   6.8000   4.49214E+003    3.76940E+003
   6.8020   4.37513E+003    3.77922E+003
   6.8050   4.46473E+003    3.78234E+003
   6.8070   4.41493E+003    3.81225E+003
   6.8100   4.50686E+003    3.78093E+003
   6.8140   4.45167E+003    3.88776E+003
   6.8160   4.48135E+003    3.83583E+003
   6.8190   4.50489E+003    3.82842E+003
   6.8210   4.43316E+003    3.86463E+003
   6.8250   4.44245E+003    3.89135E+003
   6.8280   4.42555E+003    3.82452E+003
   6.8300   4.41128E+003    3.82281E+003
   6.8320   4.47339E+003    3.77803E+003
   6.8370   4.48417E+003    3.80135E+003
   6.8390   4.46316E+003    3.80549E+003
   6.8420   4.47708E+003    3.89104E+003
   6.8450   4.49098E+003    3.90280E+003
   6.8470   4.57706E+003    3.91458E+003
   6.8510   4.50920E+003    3.93151E+003
   6.8530   4.51797E+003    3.88862E+003
   6.8560   4.58750E+003    3.88836E+003
   6.8580   4.49810E+003    3.82175E+003
   6.8600   4.46133E+003    3.81998E+003
   6.8640   4.44746E+003    3.85019E+003
   6.8670   4.48910E+003    3.76935E+003
   6.8710   4.45388E+003    3.82992E+003
   6.8750   4.44482E+003    3.86059E+003
   6.8780   4.33687E+003    3.78385E+003
   6.8800   4.38614E+003    3.77766E+003
   6.8840   4.39326E+003    3.77775E+003
   6.8860   4.36134E+003    3.84717E+003
   6.8910   4.36120E+003    3.83035E+003
   6.8930   4.43228E+003    3.82953E+003
   6.8960   4.40940E+003    3.82970E+003
   6.8990   4.36867E+003    3.87075E+003
   6.9020   4.45093E+003    3.83523E+003
   6.9040   4.42263E+003    3.82383E+003
   6.9080   4.43911E+003    3.79202E+003
   6.9120   4.41370E+003    3.75663E+003
   6.9140   4.39445E+003    3.72948E+003
   6.9180   4.40348E+003    3.78289E+003
   6.9200   4.39119E+003    3.85115E+003
   6.9230   4.38761E+003    3.78841E+003
   6.9270   4.44179E+003    3.81754E+003
   6.9290   4.37175E+003    3.81217E+003
   6.9320   4.41351E+003    3.70202E+003
   6.9340   4.37073E+003    3.69229E+003
   6.9380   4.27926E+003    3.74374E+003
   6.9430   4.30654E+003    3.63441E+003
   6.9450   4.29907E+003    3.68430E+003
   6.9470   4.30907E+003    3.75724E+003
   6.9500   4.29912E+003    3.67446E+003
   6.9540   4.35232E+003    3.67174E+003
   6.9560   4.31154E+003    3.60184E+003
   6.9590   4.21731E+003    3.68610E+003
   6.9610   4.29036E+003    3.61878E+003
   6.9650   4.27543E+003    3.67032E+003
   6.9670   4.20065E+003    3.64270E+003
   6.9700   4.14931E+003    3.64328E+003
   6.9730   4.25411E+003    3.71213E+003
   6.9770   4.26847E+003    3.71547E+003
   6.9800   4.26088E+003    3.60866E+003
   6.9840   4.30215E+003    3.69099E+003
   6.9860   4.28033E+003    3.57943E+003
   6.9900   4.26696E+003    3.69961E+003
   6.9930   4.20415E+003    3.65227E+003
   6.9960   4.21895E+003    3.65117E+003
   6.9990   4.22925E+003    3.58223E+003
   7.0010   4.31610E+003    3.61545E+003
   7.0050   4.20876E+003    3.67530E+003
   7.0080   4.25669E+003    3.50126E+003
   7.0120   4.21605E+003    3.63538E+003
   7.0150   4.23255E+003    3.60617E+003
   7.0170   4.22200E+003    3.65721E+003
   7.0210   4.12161E+003    3.65152E+003
   7.0250   4.15593E+003    3.59531E+003
   7.0280   4.13824E+003    3.59646E+003
   7.0310   4.17238E+003    3.65551E+003
   7.0330   4.20495E+003    3.64054E+003
   7.0360   4.11507E+003    3.58116E+003
   7.0400   4.12295E+003    3.60405E+003
   7.0420   4.19347E+003    3.58350E+003
   7.0470   3.95599E+003    3.67490E+003
   7.0500   4.01091E+003    3.64332E+003
   7.0530   3.98838E+003    3.59764E+003
   7.0560   4.14712E+003    3.63433E+003
   7.0590   4.26134E+003    3.63539E+003
   7.0610   4.16976E+003    3.60664E+003
   7.0640   4.09635E+003    3.60888E+003
   7.0680   4.12085E+003    3.64880E+003
   7.0720   4.17198E+003    3.54909E+003
   7.0750   4.18161E+003    3.58902E+003
   7.0780   4.16357E+003    3.61497E+003
   7.0810   4.19894E+003    3.60308E+003
   7.0840   4.15396E+003    3.53310E+003
   7.0880   4.12493E+003    3.50906E+003
   7.0910   4.13571E+003    3.55059E+003
   7.0930   4.21816E+003    3.52086E+003
   7.0970   4.15316E+003    3.48016E+003
   7.1000   4.15553E+003    3.56950E+003
   7.1030   4.13881E+003    3.55623E+003
   7.1040   4.15521E+003    3.66622E+003
   7.1090   4.15131E+003    3.51824E+003
   7.1120   4.18916E+003    3.56582E+003
   7.1150   4.19011E+003    3.57867E+003
   7.1170   4.04453E+003    3.49523E+003
   7.1210   4.14556E+003    3.59191E+003
   7.1240   4.09053E+003    3.52170E+003
   7.1280   4.10817E+003    3.45979E+003
   7.1310   4.06944E+003    3.58488E+003
   7.1350   4.11712E+003    3.59919E+003
   7.1360   4.13292E+003    3.58812E+003
   7.1410   4.10788E+003    3.56108E+003
   7.1440   4.06013E+003    3.58250E+003
   7.1470   4.14028E+003    3.59104E+003
   7.1490   4.04782E+003    3.59518E+003
   7.1530   4.11213E+003    3.61080E+003
