# Supplementary material for: Trigger factor both holds and folds its client proteins
Source: Nat Commun. 2022 Jul 15;13:4126. doi: 10.1038/s41467-022-31767-6 (PMC9287376; doi:10.1038/s41467-022-31767-6)
Supplement: Supplementary file 6 — Source Data [file 41467_2022_31767_MOESM6_ESM.zip › SourceDataFile/Fig1a-b/00011.RI3]

Sample
I 3 04.0 40000 0002026 3.4380E10 280 1 
   5.8000   1.31700E+002    2.18940E+002
   5.8060   2.34500E+002    2.34380E+002
   5.8070   2.46550E+002    2.51350E+002
   5.8090   2.75090E+002    2.93430E+002
   5.8120   3.31420E+002    3.29010E+002
   5.8150   4.19590E+002    4.65150E+002
   5.8160   4.88380E+002    5.43180E+002
   5.8180   6.23670E+002    6.66690E+002
   5.8210   6.54700E+002    7.26850E+002
   5.8230   8.84390E+002    9.38650E+002
   5.8260   9.75640E+002    1.13321E+003
   5.8270   1.25141E+003    1.36236E+003
   5.8290   1.52095E+003    1.60300E+003
   5.8300   1.84857E+003    1.67633E+003
   5.8330   1.90652E+003    2.13369E+003
   5.8350   2.36835E+003    2.49655E+003
   5.8370   2.77268E+003    2.86185E+003
   5.8380   2.79473E+003    3.04267E+003
   5.8400   3.18446E+003    3.51718E+003
   5.8420   3.61344E+003    3.71359E+003
   5.8440   3.90809E+003    4.24805E+003
   5.8460   4.52254E+003    4.48968E+003
   5.8490   4.61258E+003    4.84807E+003
   5.8510   4.84794E+003    5.07965E+003
   5.8550   5.15355E+003    5.26544E+003
   5.8560   5.26223E+003    5.22446E+003
   5.8580   5.30748E+003    5.40872E+003
   5.8590   5.36682E+003    5.41096E+003
   5.8610   5.38766E+003    5.53445E+003
   5.8630   5.49803E+003    5.52257E+003
   5.8640   5.49393E+003    5.68127E+003
   5.8670   5.56794E+003    5.53972E+003
   5.8690   5.56652E+003    5.54742E+003
   5.8710   5.47866E+003    5.45987E+003
   5.8740   5.40975E+003    5.41256E+003
   5.8760   5.39660E+003    5.40586E+003
   5.8780   5.56283E+003    5.41749E+003
   5.8800   5.50568E+003    5.50279E+003
   5.8820   5.43805E+003    5.46615E+003
   5.8830   5.53093E+003    5.49090E+003
   5.8850   5.46911E+003    5.40587E+003
   5.8890   5.41242E+003    5.54654E+003
   5.8920   5.44561E+003    5.77642E+003
   5.8940   5.46567E+003    5.69268E+003
   5.8960   5.57373E+003    5.70135E+003
   5.8990   5.75832E+003    5.74367E+003
   5.9010   5.72533E+003    5.76480E+003
   5.9040   5.61323E+003    5.56315E+003
   5.9070   5.67371E+003    5.58317E+003
   5.9100   5.56174E+003    5.55573E+003
   5.9120   5.67784E+003    5.72071E+003
   5.9140   5.70912E+003    5.78628E+003
   5.9160   5.82019E+003    5.72330E+003
   5.9190   5.69953E+003    5.86073E+003
   5.9210   5.88627E+003    5.80891E+003
   5.9230   5.90447E+003    5.95208E+003
   5.9260   6.05496E+003    5.99866E+003
   5.9280   6.00715E+003    6.06374E+003
   5.9300   6.07723E+003    6.04431E+003
   5.9330   6.22982E+003    6.30231E+003
   5.9350   6.32097E+003    6.49095E+003
   5.9380   6.29571E+003    6.91041E+003
   5.9400   6.51720E+003    7.79229E+003
   5.9410   6.17970E+003    1.02600E+004
   5.9440   6.47711E+003    1.11010E+004
   5.9470   6.60732E+003    1.07657E+004
   5.9480   7.06106E+003    5.31139E+003
   5.9520   9.56029E+003    2.21810E+002
   5.9580   1.03226E+004    5.06990E+002
   5.9610   6.26349E+003    2.08146E+003
   5.9630   3.15050E+002    6.42473E+003
   5.9680   2.47000E+002    4.94579E+003
   5.9720   8.17620E+002    4.97846E+003
   5.9740   3.96284E+003    5.00417E+003
   5.9760   7.52572E+003    4.87989E+003
   5.9790   5.84472E+003    4.81200E+003
   5.9810   6.13053E+003    4.63568E+003
   5.9840   6.10022E+003    4.50061E+003
   5.9860   6.01721E+003    4.40775E+003
   5.9880   6.00274E+003    4.38320E+003
   5.9900   5.93526E+003    4.15163E+003
   5.9920   5.94489E+003    4.03552E+003
   5.9940   5.91041E+003    3.99928E+003
   5.9970   5.92066E+003    3.77948E+003
   6.0010   5.85561E+003    3.68297E+003
   6.0030   5.88265E+003    3.73042E+003
   6.0060   5.94395E+003    3.62268E+003
   6.0080   5.89626E+003    3.45135E+003
   6.0100   5.78848E+003    3.39236E+003
   6.0130   5.72858E+003    3.25722E+003
   6.0160   5.72502E+003    3.22433E+003
   6.0180   5.75534E+003    3.09369E+003
   6.0200   5.67001E+003    3.09374E+003
   6.0220   5.69862E+003    2.93962E+003
   6.0240   5.62670E+003    2.91482E+003
   6.0270   5.60680E+003    2.93162E+003
   6.0300   5.58557E+003    2.79376E+003
   6.0310   5.53899E+003    2.74319E+003
   6.0340   5.52689E+003    2.70216E+003
   6.0360   5.60566E+003    2.75727E+003
   6.0390   5.56845E+003    2.65869E+003
   6.0400   5.53834E+003    2.63291E+003
   6.0440   5.48221E+003    2.50123E+003
   6.0460   5.43368E+003    2.53804E+003
   6.0480   5.32335E+003    2.49258E+003
   6.0500   5.37536E+003    2.47920E+003
   6.0520   5.28525E+003    2.44935E+003
   6.0570   5.25732E+003    2.38061E+003
   6.0590   5.10498E+003    2.30327E+003
   6.0620   5.17833E+003    2.29566E+003
   6.0640   5.09958E+003    2.30314E+003
   6.0660   5.10368E+003    2.29036E+003
   6.0680   5.09285E+003    2.25590E+003
   6.0710   5.20799E+003    2.25554E+003
   6.0730   5.01210E+003    2.26105E+003
   6.0750   5.07705E+003    2.19458E+003
   6.0780   4.98940E+003    2.14286E+003
   6.0800   5.09370E+003    2.13700E+003
   6.0820   4.91806E+003    2.12263E+003
   6.0850   4.93928E+003    2.07854E+003
   6.0870   5.02613E+003    2.02128E+003
   6.0890   4.95297E+003    2.00896E+003
   6.0920   5.02811E+003    1.91385E+003
   6.0960   4.79086E+003    1.92079E+003
   6.0980   4.92445E+003    1.87083E+003
   6.1020   4.83780E+003    1.88722E+003
   6.1040   4.83549E+003    1.83867E+003
   6.1070   4.73373E+003    1.88780E+003
   6.1090   4.67643E+003    1.86971E+003
   6.1130   4.59665E+003    1.87304E+003
   6.1150   4.68096E+003    1.87320E+003
   6.1200   4.55783E+003    1.91825E+003
   6.1220   4.56756E+003    2.00462E+003
   6.1240   4.54832E+003    2.01764E+003
   6.1260   4.64497E+003    1.74894E+003
   6.1290   4.71924E+003    1.66800E+003
   6.1310   4.67120E+003    1.66843E+003
   6.1330   4.64910E+003    1.60382E+003
   6.1360   4.62718E+003    1.64686E+003
   6.1380   4.64616E+003    1.68605E+003
   6.1400   4.64092E+003    1.86574E+003
   6.1450   4.62059E+003    1.99001E+003
   6.1470   4.49584E+003    1.97229E+003
   6.1490   4.57457E+003    1.87760E+003
   6.1520   4.55044E+003    1.94753E+003
   6.1550   4.57607E+003    1.93762E+003
   6.1590   4.60663E+003    1.98270E+003
   6.1610   4.58747E+003    1.96973E+003
   6.1620   4.52487E+003    1.94846E+003
   6.1650   4.51449E+003    1.91733E+003
   6.1680   4.54587E+003    1.84291E+003
   6.1700   4.60290E+003    1.87490E+003
   6.1720   4.57960E+003    1.93678E+003
   6.1760   4.60046E+003    1.91486E+003
   6.1780   4.56958E+003    1.92780E+003
   6.1800   4.51372E+003    1.95150E+003
   6.1820   4.54685E+003    1.97369E+003
   6.1850   4.55928E+003    1.93533E+003
   6.1890   4.48002E+003    1.92514E+003
   6.1910   4.55796E+003    1.94603E+003
   6.1930   4.59019E+003    1.96573E+003
   6.1960   4.53646E+003    1.97178E+003
   6.2000   4.50587E+003    2.01964E+003
   6.2010   4.64553E+003    2.06268E+003
   6.2030   4.63239E+003    1.96613E+003
   6.2070   4.62993E+003    2.00475E+003
   6.2090   4.60753E+003    1.97738E+003
   6.2120   4.59269E+003    1.88882E+003
   6.2140   4.45422E+003    1.85466E+003
   6.2160   4.56252E+003    1.85515E+003
   6.2180   4.53434E+003    1.87018E+003
   6.2210   4.41785E+003    1.99324E+003
   6.2230   4.53876E+003    1.99145E+003
   6.2260   4.62988E+003    1.98299E+003
   6.2280   4.49800E+003    1.95502E+003
   6.2320   4.62001E+003    1.88720E+003
   6.2340   4.53221E+003    1.98414E+003
   6.2370   4.50724E+003    1.90567E+003
   6.2390   4.56679E+003    1.84292E+003
   6.2420   4.58290E+003    1.84528E+003
   6.2460   4.46939E+003    1.95024E+003
   6.2480   4.48353E+003    1.90765E+003
   6.2500   4.49098E+003    1.88264E+003
   6.2530   4.42721E+003    1.93857E+003
   6.2550   4.39944E+003    1.88430E+003
   6.2590   4.48338E+003    1.87812E+003
   6.2630   4.37912E+003    1.92031E+003
   6.2640   4.50412E+003    1.88000E+003
   6.2660   4.44911E+003    1.89629E+003
   6.2680   4.43290E+003    1.95761E+003
   6.2720   4.56502E+003    1.91335E+003
   6.2730   4.61049E+003    1.96669E+003
   6.2770   4.65265E+003    1.83812E+003
   6.2790   4.53708E+003    1.84032E+003
   6.2810   4.58004E+003    1.80680E+003
   6.2840   4.64196E+003    1.82613E+003
   6.2870   4.56432E+003    1.93927E+003
   6.2900   4.66232E+003    2.03562E+003
   6.2920   4.57146E+003    1.96569E+003
   6.2940   4.60687E+003    1.99507E+003
   6.2970   4.62215E+003    1.98381E+003
   6.2990   4.61285E+003    1.93263E+003
   6.3020   4.48615E+003    1.88467E+003
   6.3040   4.43306E+003    1.92392E+003
   6.3080   4.65904E+003    1.88727E+003
   6.3100   4.65971E+003    1.92466E+003
   6.3130   4.62120E+003    1.88808E+003
   6.3150   4.53052E+003    1.91952E+003
   6.3170   4.52126E+003    1.93748E+003
   6.3200   4.58784E+003    1.91128E+003
   6.3220   4.56918E+003    1.95907E+003
   6.3240   4.56687E+003    1.98066E+003
   6.3260   4.51456E+003    1.92314E+003
   6.3290   4.56009E+003    1.92260E+003
   6.3310   4.55882E+003    1.93224E+003
   6.3330   4.57229E+003    1.97583E+003
   6.3360   4.59123E+003    1.93389E+003
   6.3380   4.47934E+003    1.94115E+003
   6.3420   4.56283E+003    1.95083E+003
   6.3450   4.56965E+003    1.88523E+003
   6.3470   4.45937E+003    1.91230E+003
   6.3490   4.36726E+003    1.93849E+003
   6.3510   4.41829E+003    1.95741E+003
   6.3550   4.47014E+003    1.94226E+003
   6.3580   4.43627E+003    1.82894E+003
   6.3610   4.38276E+003    1.87352E+003
   6.3640   4.46625E+003    1.89253E+003
   6.3650   4.61736E+003    1.85142E+003
   6.3680   4.63384E+003    1.95619E+003
   6.3690   4.68496E+003    1.91317E+003
   6.3740   4.61903E+003    1.90505E+003
   6.3770   4.61553E+003    1.88281E+003
   6.3790   4.53524E+003    1.95667E+003
   6.3800   4.54572E+003    1.89968E+003
   6.3840   4.51170E+003    1.92349E+003
   6.3860   4.45472E+003    1.89630E+003
   6.3890   4.48363E+003    1.91225E+003
   6.3920   4.39951E+003    1.92002E+003
   6.3950   4.52357E+003    1.89350E+003
   6.3980   4.40958E+003    1.92264E+003
   6.4020   4.44037E+003    1.90715E+003
   6.4050   4.42856E+003    1.94612E+003
   6.4070   4.35848E+003    1.86946E+003
   6.4090   4.39289E+003    1.81033E+003
   6.4120   4.39064E+003    1.89213E+003
   6.4160   4.38607E+003    1.85727E+003
   6.4180   4.47780E+003    1.79974E+003
   6.4210   4.37266E+003    1.85573E+003
   6.4220   4.35467E+003    1.88994E+003
   6.4250   4.45927E+003    1.89017E+003
   6.4270   4.44413E+003    1.89616E+003
   6.4300   4.50724E+003    1.94101E+003
   6.4320   4.47672E+003    1.92033E+003
   6.4340   4.48247E+003    1.95023E+003
   6.4360   4.45430E+003    2.02507E+003
   6.4390   4.57586E+003    1.92779E+003
   6.4410   4.50692E+003    1.98716E+003
   6.4450   4.54517E+003    1.97191E+003
   6.4480   4.66165E+003    1.91896E+003
   6.4500   4.49703E+003    1.97682E+003
   6.4520   4.54308E+003    2.00293E+003
   6.4560   4.64923E+003    1.98933E+003
   6.4590   4.62169E+003    1.97708E+003
   6.4620   4.69732E+003    1.99171E+003
   6.4640   4.63653E+003    1.92125E+003
   6.4670   4.62899E+003    1.96773E+003
   6.4690   4.61688E+003    2.02230E+003
   6.4720   4.67766E+003    2.03181E+003
   6.4750   4.70298E+003    2.03904E+003
   6.4770   4.62455E+003    2.05009E+003
   6.4790   4.80595E+003    2.09149E+003
   6.4820   4.77115E+003    2.07517E+003
   6.4840   4.65192E+003    1.99178E+003
   6.4870   4.70709E+003    2.04764E+003
   6.4900   4.76710E+003    2.03791E+003
   6.4930   4.63576E+003    1.96167E+003
   6.4950   4.75109E+003    2.05574E+003
   6.4970   4.76024E+003    2.10105E+003
   6.5000   4.63752E+003    2.09184E+003
   6.5040   4.65456E+003    2.04784E+003
   6.5070   4.71419E+003    2.07620E+003
   6.5100   4.82278E+003    2.03484E+003
   6.5120   4.76572E+003    2.04530E+003
   6.5140   4.68311E+003    2.10727E+003
   6.5170   4.77676E+003    2.00319E+003
   6.5190   4.80384E+003    2.01817E+003
   6.5230   4.77010E+003    2.02188E+003
   6.5240   4.70304E+003    1.99135E+003
   6.5260   4.82371E+003    1.96541E+003
   6.5290   4.74684E+003    1.90196E+003
   6.5320   4.69837E+003    1.98401E+003
   6.5330   4.77118E+003    2.08609E+003
   6.5370   4.63904E+003    2.17250E+003
   6.5390   4.90242E+003    2.05144E+003
   6.5420   4.73541E+003    2.04624E+003
   6.5430   4.68059E+003    2.05036E+003
   6.5470   4.67327E+003    1.98246E+003
   6.5510   4.64310E+003    2.05257E+003
   6.5550   4.70175E+003    2.01361E+003
   6.5570   4.69247E+003    2.01658E+003
   6.5600   4.74933E+003    2.03816E+003
   6.5630   4.71255E+003    2.03661E+003
   6.5660   4.73106E+003    2.07076E+003
   6.5680   4.73904E+003    2.02809E+003
   6.5700   4.71323E+003    2.01211E+003
   6.5730   4.74254E+003    1.99949E+003
   6.5750   4.67094E+003    1.98193E+003
   6.5770   4.66363E+003    1.97328E+003
   6.5790   4.69224E+003    1.93036E+003
   6.5820   4.61050E+003    1.96991E+003
   6.5860   4.79901E+003    2.01433E+003
   6.5880   4.68032E+003    2.03386E+003
   6.5910   4.68338E+003    2.03111E+003
   6.5940   4.65457E+003    1.98684E+003
   6.5970   4.68797E+003    2.05830E+003
   6.6000   4.69804E+003    1.98941E+003
   6.6020   4.65575E+003    2.00844E+003
   6.6060   4.63451E+003    2.04765E+003
   6.6090   4.64801E+003    2.01411E+003
   6.6110   4.62534E+003    1.98453E+003
   6.6150   4.64265E+003    2.03903E+003
   6.6170   4.63201E+003    2.04344E+003
   6.6190   4.55894E+003    2.02739E+003
   6.6230   4.62565E+003    2.01394E+003
   6.6250   4.63867E+003    2.05601E+003
   6.6270   4.63596E+003    2.00318E+003
   6.6310   4.61853E+003    1.98362E+003
   6.6330   4.54389E+003    1.98808E+003
   6.6350   4.59533E+003    2.01244E+003
   6.6380   4.60604E+003    1.99169E+003
   6.6400   4.59558E+003    1.97103E+003
   6.6430   4.58040E+003    1.96866E+003
   6.6450   4.49394E+003    2.03502E+003
   6.6470   4.59496E+003    1.97180E+003
   6.6510   4.52879E+003    1.96217E+003
   6.6530   4.55360E+003    1.98754E+003
   6.6560   4.54160E+003    2.00004E+003
   6.6600   4.59024E+003    2.02084E+003
   6.6620   4.52879E+003    1.99991E+003
   6.6650   4.49825E+003    1.96224E+003
   6.6670   4.61111E+003    1.96726E+003
   6.6710   4.45935E+003    1.98836E+003
   6.6740   4.54219E+003    1.95778E+003
   6.6760   4.46119E+003    1.97356E+003
   6.6780   4.47295E+003    1.97367E+003
   6.6800   4.52081E+003    1.98202E+003
   6.6830   4.47314E+003    1.94746E+003
   6.6850   4.49060E+003    1.94674E+003
   6.6900   4.46561E+003    1.97093E+003
   6.6940   4.54499E+003    2.02361E+003
   6.6970   4.51133E+003    1.91318E+003
   6.6980   4.45712E+003    1.96882E+003
   6.7010   4.51235E+003    1.97032E+003
   6.7060   4.46169E+003    1.89375E+003
   6.7080   4.38350E+003    1.90275E+003
   6.7100   4.39815E+003    1.94747E+003
   6.7140   4.38175E+003    1.87878E+003
   6.7180   4.34921E+003    1.95323E+003
   6.7200   4.37228E+003    1.91305E+003
   6.7230   4.40194E+003    1.93534E+003
   6.7250   4.35301E+003    1.93336E+003
   6.7280   4.38193E+003    1.96073E+003
   6.7320   4.38784E+003    1.92804E+003
   6.7350   4.39969E+003    1.93817E+003
   6.7380   4.44124E+003    1.95258E+003
   6.7400   4.36122E+003    1.97964E+003
   6.7430   4.35228E+003    1.87216E+003
   6.7460   4.24229E+003    1.88692E+003
   6.7480   4.36568E+003    1.84127E+003
   6.7520   4.26536E+003    1.83549E+003
   6.7530   4.29856E+003    1.83151E+003
   6.7550   4.32430E+003    1.87014E+003
   6.7590   4.24489E+003    1.87517E+003
   6.7610   4.28363E+003    1.79799E+003
   6.7650   4.32990E+003    1.83319E+003
   6.7660   4.23464E+003    1.84802E+003
   6.7700   4.32701E+003    1.83684E+003
   6.7730   4.27557E+003    1.82385E+003
   6.7760   4.24554E+003    1.80219E+003
   6.7790   4.28919E+003    1.83866E+003
   6.7820   4.30965E+003    1.82460E+003
   6.7860   4.26389E+003    1.83452E+003
   6.7880   4.30034E+003    1.81578E+003
   6.7930   4.21843E+003    1.84765E+003
   6.7950   4.24904E+003    1.80826E+003
   6.7980   4.27914E+003    1.83776E+003
   6.8010   4.24041E+003    1.90509E+003
   6.8040   4.25544E+003    1.91457E+003
   6.8070   4.29446E+003    1.90089E+003
   6.8080   4.25979E+003    1.86192E+003
   6.8110   4.34361E+003    1.88393E+003
   6.8140   4.36413E+003    1.81531E+003
   6.8180   4.29014E+003    1.87109E+003
   6.8210   4.22271E+003    1.83352E+003
   6.8230   4.29250E+003    1.81211E+003
   6.8270   4.31936E+003    1.88904E+003
   6.8300   4.31220E+003    1.89353E+003
   6.8340   4.29317E+003    1.84153E+003
   6.8350   4.27357E+003    1.88601E+003
   6.8380   4.36253E+003    1.89467E+003
   6.8420   4.28635E+003    1.91015E+003
   6.8440   4.35676E+003    1.89484E+003
   6.8480   4.35835E+003    1.88128E+003
   6.8500   4.33445E+003    1.94895E+003
   6.8510   4.33914E+003    1.87662E+003
   6.8540   4.39588E+003    1.84347E+003
   6.8570   4.30997E+003    1.90301E+003
   6.8600   4.25125E+003    1.83911E+003
   6.8630   4.31917E+003    1.82944E+003
   6.8650   4.27532E+003    1.86603E+003
   6.8680   4.21862E+003    1.88775E+003
   6.8700   4.28026E+003    1.82096E+003
   6.8740   4.31517E+003    1.77925E+003
   6.8770   4.22088E+003    1.80906E+003
   6.8790   4.22414E+003    1.85764E+003
   6.8830   4.20314E+003    1.81088E+003
   6.8850   4.24559E+003    1.86022E+003
   6.8880   4.23453E+003    1.86841E+003
   6.8920   4.28430E+003    1.87414E+003
   6.8950   4.24758E+003    1.81042E+003
   6.8960   4.25474E+003    1.87996E+003
   6.9010   4.27041E+003    1.90610E+003
   6.9040   4.26602E+003    1.89308E+003
   6.9070   4.25988E+003    1.81893E+003
   6.9100   4.28643E+003    1.85441E+003
   6.9130   4.26320E+003    1.88494E+003
   6.9160   4.26459E+003    1.85921E+003
   6.9180   4.22603E+003    1.84305E+003
   6.9200   4.32885E+003    1.83678E+003
   6.9230   4.23327E+003    1.82561E+003
   6.9270   4.20531E+003    1.83224E+003
   6.9310   4.17430E+003    1.79251E+003
   6.9340   4.21387E+003    1.79313E+003
   6.9380   4.16531E+003    1.81539E+003
   6.9400   4.16261E+003    1.82031E+003
   6.9430   4.23155E+003    1.74811E+003
   6.9470   4.19211E+003    1.82394E+003
   6.9490   4.14727E+003    1.73977E+003
   6.9520   4.16404E+003    1.78532E+003
   6.9550   4.12926E+003    1.77799E+003
   6.9570   4.12600E+003    1.75899E+003
   6.9610   4.08000E+003    1.80942E+003
   6.9640   4.09673E+003    1.77197E+003
   6.9670   4.13717E+003    1.81622E+003
   6.9690   4.13791E+003    1.79738E+003
   6.9710   4.15173E+003    1.79989E+003
   6.9750   4.08520E+003    1.77527E+003
   6.9790   4.07878E+003    1.83337E+003
   6.9820   4.15797E+003    1.81115E+003
   6.9850   4.15697E+003    1.80638E+003
   6.9870   4.32144E+003    1.81823E+003
   6.9910   4.19196E+003    1.82936E+003
   6.9940   4.16995E+003    1.75023E+003
   6.9960   4.09437E+003    1.77200E+003
   6.9990   4.11607E+003    1.79711E+003
   7.0030   4.02945E+003    1.77655E+003
   7.0060   4.12251E+003    1.75850E+003
   7.0090   4.15474E+003    1.74877E+003
   7.0120   4.05661E+003    1.70461E+003
   7.0160   4.05708E+003    1.72538E+003
   7.0180   4.03949E+003    1.75999E+003
   7.0220   4.06071E+003    1.75502E+003
   7.0230   3.99153E+003    1.70411E+003
   7.0260   4.03539E+003    1.74316E+003
   7.0300   3.89793E+003    1.73878E+003
   7.0330   3.98453E+003    1.73539E+003
   7.0370   3.92948E+003    1.72106E+003
   7.0390   3.94298E+003    1.74750E+003
   7.0420   4.00514E+003    1.72767E+003
   7.0460   4.05978E+003    1.75975E+003
   7.0480   4.07852E+003    1.71318E+003
   7.0520   3.95780E+003    1.76976E+003
   7.0550   4.11398E+003    1.73972E+003
   7.0590   4.02749E+003    1.70327E+003
   7.0620   4.01592E+003    1.80614E+003
   7.0660   3.90792E+003    1.71222E+003
   7.0690   4.01007E+003    1.71842E+003
   7.0700   3.98533E+003    1.73138E+003
   7.0730   4.06514E+003    1.74297E+003
   7.0770   4.00576E+003    1.74405E+003
   7.0800   4.01765E+003    1.71192E+003
   7.0840   3.93755E+003    1.73581E+003
   7.0860   4.01433E+003    1.72162E+003
   7.0880   3.98622E+003    1.76263E+003
   7.0910   3.97721E+003    1.65037E+003
   7.0950   3.98188E+003    1.70885E+003
   7.0980   3.93626E+003    1.73433E+003
   7.1020   3.97625E+003    1.69993E+003
   7.1050   3.93873E+003    1.74247E+003
   7.1080   3.92379E+003    1.76957E+003
   7.1100   4.01768E+003    1.69689E+003
   7.1130   3.98769E+003    1.74921E+003
   7.1170   3.93403E+003    1.67671E+003
   7.1200   3.91360E+003    1.72412E+003
   7.1230   4.00194E+003    1.69344E+003
   7.1250   4.00676E+003    1.72348E+003
   7.1290   3.97436E+003    1.66305E+003
   7.1330   3.91554E+003    1.70529E+003
   7.1360   3.99327E+003    1.70208E+003
   7.1390   3.92698E+003    1.68901E+003
   7.1420   3.99994E+003    1.69906E+003
   7.1440   3.91032E+003    1.68219E+003
   7.1480   3.97539E+003    1.64946E+003
   7.1510   3.98959E+003    1.64816E+003
