# Supplementary material for: Trigger factor both holds and folds its client proteins
Source: Nat Commun. 2022 Jul 15;13:4126. doi: 10.1038/s41467-022-31767-6 (PMC9287376; doi:10.1038/s41467-022-31767-6)
Supplement: Supplementary file 6 — Source Data [file 41467_2022_31767_MOESM6_ESM.zip › SourceDataFile/Fig1a-b/00012.RI1]

Sample
I 1 04.0 40000 0002087 3.5430E10 280 1 
   5.8000   4.06400E+001    1.43520E+002
   5.8030   1.37700E+002    1.61790E+002
   5.8050   1.94500E+002    2.13510E+002
   5.8060   2.21540E+002    2.27500E+002
   5.8070   2.51670E+002    2.36720E+002
   5.8090   2.35910E+002    2.61610E+002
   5.8120   2.65490E+002    3.06130E+002
   5.8140   3.33660E+002    3.25200E+002
   5.8150   3.60420E+002    4.12160E+002
   5.8170   4.56880E+002    4.93500E+002
   5.8190   5.31610E+002    6.23260E+002
   5.8210   6.03350E+002    6.80680E+002
   5.8220   7.04050E+002    7.83010E+002
   5.8240   7.83040E+002    8.17580E+002
   5.8260   1.07101E+003    1.14652E+003
   5.8280   1.29588E+003    1.42342E+003
   5.8300   1.45936E+003    1.66938E+003
   5.8320   1.71501E+003    1.97079E+003
   5.8330   1.93846E+003    2.13683E+003
   5.8350   2.07281E+003    2.37294E+003
   5.8360   2.23210E+003    2.70345E+003
   5.8390   2.83229E+003    3.12303E+003
   5.8420   3.08449E+003    3.72697E+003
   5.8440   3.39246E+003    4.00281E+003
   5.8460   3.85930E+003    4.40794E+003
   5.8470   4.13397E+003    4.57197E+003
   5.8490   4.53933E+003    4.87387E+003
   5.8510   4.81450E+003    4.97101E+003
   5.8530   4.92135E+003    5.33842E+003
   5.8560   5.33370E+003    5.42341E+003
   5.8580   5.30240E+003    5.45262E+003
   5.8600   5.48815E+003    5.62386E+003
   5.8620   5.54590E+003    5.58291E+003
   5.8650   5.46459E+003    5.60150E+003
   5.8670   5.52045E+003    5.67506E+003
   5.8690   5.44987E+003    5.67602E+003
   5.8710   5.37726E+003    5.67318E+003
   5.8730   5.40973E+003    5.60450E+003
   5.8760   5.54452E+003    5.63556E+003
   5.8780   5.45184E+003    5.57312E+003
   5.8810   5.44159E+003    5.63046E+003
   5.8830   5.47431E+003    5.55107E+003
   5.8840   5.51260E+003    5.67172E+003
   5.8870   5.45053E+003    5.50527E+003
   5.8900   5.56976E+003    5.61397E+003
   5.8920   5.56719E+003    5.57962E+003
   5.8930   5.55111E+003    5.68174E+003
   5.8940   5.67172E+003    5.49436E+003
   5.8970   5.59710E+003    5.46793E+003
   5.8980   5.64348E+003    5.56544E+003
   5.9010   5.68182E+003    5.57343E+003
   5.9030   5.54980E+003    5.70151E+003
   5.9060   5.66312E+003    5.86775E+003
   5.9070   5.56070E+003    5.67314E+003
   5.9100   5.54524E+003    5.77562E+003
   5.9120   5.54132E+003    5.74869E+003
   5.9140   5.61952E+003    5.63216E+003
   5.9170   5.67537E+003    5.72799E+003
   5.9200   5.70326E+003    5.78100E+003
   5.9210   5.65287E+003    5.88918E+003
   5.9240   5.84704E+003    5.88301E+003
   5.9270   5.80411E+003    5.96603E+003
   5.9290   5.90332E+003    6.12343E+003
   5.9300   5.92045E+003    6.02721E+003
   5.9330   5.92546E+003    5.88559E+003
   5.9350   5.93637E+003    5.86553E+003
   5.9380   6.06668E+003    6.02811E+003
   5.9410   6.20745E+003    6.18594E+003
   5.9420   6.21823E+003    6.16438E+003
   5.9440   6.13196E+003    6.16484E+003
   5.9450   6.14692E+003    6.29816E+003
   5.9480   6.00767E+003    6.21302E+003
   5.9510   6.12321E+003    6.22156E+003
   5.9560   6.20814E+003    6.23004E+003
   5.9570   6.15764E+003    6.37344E+003
   5.9580   6.25819E+003    6.25517E+003
   5.9610   6.28297E+003    6.36014E+003
   5.9620   6.27044E+003    6.21149E+003
   5.9650   6.23687E+003    6.32255E+003
   5.9700   6.24074E+003    6.26539E+003
   5.9720   6.24215E+003    6.34504E+003
   5.9750   6.12883E+003    6.28272E+003
   5.9770   6.13879E+003    6.24676E+003
   5.9780   5.98037E+003    6.21945E+003
   5.9800   5.88239E+003    6.17903E+003
   5.9840   6.02755E+003    6.15345E+003
   5.9850   6.24664E+003    6.11748E+003
   5.9880   6.29095E+003    6.17023E+003
   5.9900   6.21510E+003    6.30292E+003
   5.9920   6.14021E+003    6.40571E+003
   5.9940   6.20590E+003    6.68476E+003
   5.9970   6.30209E+003    8.39196E+003
   6.0000   6.27800E+003    1.06005E+004
   6.0020   6.13031E+003    1.03436E+004
   6.0040   6.15514E+003    1.06336E+004
   6.0060   5.70839E+003    2.16860E+002
   6.0150   1.04225E+004    4.37550E+002
   6.0170   1.03436E+004    4.62494E+003
   6.0220   4.90397E+003    6.41292E+003
   6.0250   3.38110E+002    5.61492E+003
   6.0280   1.94380E+002    5.83323E+003
   6.0300   2.91410E+002    5.72574E+003
   6.0330   9.42870E+002    5.83553E+003
   6.0340   2.49848E+003    5.69132E+003
   6.0370   6.97778E+003    5.79233E+003
   6.0400   6.04368E+003    5.69078E+003
   6.0430   5.92692E+003    5.60204E+003
   6.0440   5.69911E+003    5.47861E+003
   6.0460   5.64840E+003    5.44344E+003
   6.0480   5.57575E+003    5.39868E+003
   6.0500   5.48135E+003    5.51744E+003
   6.0550   5.50863E+003    5.36459E+003
   6.0570   5.49980E+003    5.25736E+003
   6.0590   5.49417E+003    5.31664E+003
   6.0610   5.41515E+003    5.28692E+003
   6.0630   5.37933E+003    5.26959E+003
   6.0660   5.29739E+003    5.12374E+003
   6.0680   5.36958E+003    5.10424E+003
   6.0710   5.28991E+003    5.10509E+003
   6.0730   5.23414E+003    5.08726E+003
   6.0770   5.34091E+003    4.96264E+003
   6.0790   5.18550E+003    4.95005E+003
   6.0820   5.27618E+003    4.94115E+003
   6.0840   5.14425E+003    4.85195E+003
   6.0860   5.14410E+003    4.85460E+003
   6.0880   5.10338E+003    4.93441E+003
   6.0910   5.01898E+003    4.83265E+003
   6.0950   5.08239E+003    4.75274E+003
   6.0980   4.96586E+003    4.60046E+003
   6.1020   4.92006E+003    4.58703E+003
   6.1050   4.88343E+003    4.54777E+003
   6.1070   4.81617E+003    4.42495E+003
   6.1100   4.83077E+003    4.48826E+003
   6.1120   4.84825E+003    4.49752E+003
   6.1150   4.74025E+003    4.45031E+003
   6.1170   4.68611E+003    4.36757E+003
   6.1190   4.66003E+003    4.31142E+003
   6.1220   4.79951E+003    4.34861E+003
   6.1240   4.73949E+003    4.38226E+003
   6.1280   4.68110E+003    4.34160E+003
   6.1300   4.84226E+003    4.29413E+003
   6.1330   4.71913E+003    4.26008E+003
   6.1340   4.73156E+003    4.28284E+003
   6.1360   4.74276E+003    4.25147E+003
   6.1390   4.61457E+003    4.18868E+003
   6.1420   4.64344E+003    4.21305E+003
   6.1450   4.67120E+003    4.10360E+003
   6.1470   4.63739E+003    4.09020E+003
   6.1510   4.63309E+003    4.07336E+003
   6.1540   4.68264E+003    4.09513E+003
   6.1560   4.64415E+003    4.06874E+003
   6.1600   4.67822E+003    4.00145E+003
   6.1610   4.64258E+003    4.04266E+003
   6.1650   4.69963E+003    4.08638E+003
   6.1680   4.68916E+003    4.12503E+003
   6.1700   4.71151E+003    4.02075E+003
   6.1720   4.69563E+003    4.11581E+003
   6.1750   4.71018E+003    4.10953E+003
   6.1770   4.74586E+003    4.02473E+003
   6.1800   4.71912E+003    4.06261E+003
   6.1840   4.66845E+003    4.03518E+003
   6.1850   4.73859E+003    3.94607E+003
   6.1890   4.78453E+003    3.98393E+003
   6.1910   4.65497E+003    4.03288E+003
   6.1940   4.66516E+003    4.05214E+003
   6.1960   4.70424E+003    4.09113E+003
   6.1990   4.75329E+003    4.04921E+003
   6.2030   4.79792E+003    4.08710E+003
   6.2050   4.76593E+003    4.17126E+003
   6.2070   4.71256E+003    3.98091E+003
   6.2090   4.76818E+003    4.02150E+003
   6.2140   4.65474E+003    4.05266E+003
   6.2160   4.69706E+003    4.04953E+003
   6.2190   4.73413E+003    4.00304E+003
   6.2210   4.72531E+003    3.99319E+003
   6.2240   4.75411E+003    4.07418E+003
   6.2280   4.74368E+003    4.04160E+003
   6.2300   4.77652E+003    4.05765E+003
   6.2320   4.80141E+003    4.13364E+003
   6.2340   4.75052E+003    4.06772E+003
   6.2370   4.72611E+003    4.08672E+003
   6.2390   4.80644E+003    4.08705E+003
   6.2420   4.67770E+003    4.06028E+003
   6.2440   4.71153E+003    4.07716E+003
   6.2470   4.71812E+003    4.06532E+003
   6.2500   4.73063E+003    4.09654E+003
   6.2530   4.77305E+003    4.11228E+003
   6.2560   4.71278E+003    3.98548E+003
   6.2590   4.65267E+003    3.99510E+003
   6.2610   4.70357E+003    4.02626E+003
   6.2640   4.70949E+003    4.01454E+003
   6.2670   4.70029E+003    4.03064E+003
   6.2690   4.76273E+003    4.01565E+003
   6.2720   4.76322E+003    4.03674E+003
   6.2740   4.79762E+003    4.05379E+003
   6.2760   4.63490E+003    4.14043E+003
   6.2800   4.78485E+003    4.13471E+003
   6.2820   4.76199E+003    4.14971E+003
   6.2850   4.86239E+003    4.08736E+003
   6.2880   4.79941E+003    4.09314E+003
   6.2910   4.79663E+003    4.07354E+003
   6.2940   4.74127E+003    4.07896E+003
   6.2960   4.76278E+003    4.03607E+003
   6.2990   4.77184E+003    4.11026E+003
   6.3020   4.67739E+003    3.99520E+003
   6.3060   4.65698E+003    4.08592E+003
   6.3080   4.80777E+003    4.08252E+003
   6.3110   4.75509E+003    4.13751E+003
   6.3130   4.75744E+003    4.14282E+003
   6.3160   4.78745E+003    4.10223E+003
   6.3190   4.67403E+003    4.03827E+003
   6.3220   4.67889E+003    4.10354E+003
   6.3240   4.73386E+003    4.09165E+003
   6.3270   4.73067E+003    4.11898E+003
   6.3290   4.68864E+003    4.00278E+003
   6.3330   4.70230E+003    4.01179E+003
   6.3360   4.66441E+003    4.14696E+003
   6.3380   4.66621E+003    4.08086E+003
   6.3400   4.75454E+003    4.06473E+003
   6.3440   4.63990E+003    4.04248E+003
   6.3470   4.59362E+003    4.02522E+003
   6.3490   4.66115E+003    4.12279E+003
   6.3520   4.58673E+003    4.03288E+003
   6.3540   4.63247E+003    4.04717E+003
   6.3580   4.72987E+003    4.02463E+003
   6.3610   4.72117E+003    4.02563E+003
   6.3640   4.76152E+003    3.95645E+003
   6.3650   4.74175E+003    4.04574E+003
   6.3670   4.68891E+003    4.01107E+003
   6.3700   4.70293E+003    4.03410E+003
   6.3750   4.65631E+003    4.13097E+003
   6.3770   4.77349E+003    4.03189E+003
   6.3780   4.81001E+003    4.01965E+003
   6.3820   4.71944E+003    4.05550E+003
   6.3840   4.69833E+003    3.97066E+003
   6.3890   4.71141E+003    3.97245E+003
   6.3900   4.62864E+003    4.00160E+003
   6.3930   4.68473E+003    3.91404E+003
   6.3960   4.64638E+003    3.97445E+003
   6.3990   4.64704E+003    4.09050E+003
   6.4020   4.67747E+003    3.97628E+003
   6.4050   4.61615E+003    3.93439E+003
   6.4070   4.59939E+003    3.93574E+003
   6.4100   4.59990E+003    3.86465E+003
   6.4130   4.56794E+003    3.88778E+003
   6.4160   4.52105E+003    3.88803E+003
   6.4190   4.58588E+003    3.93009E+003
   6.4220   4.48567E+003    3.87416E+003
   6.4240   4.56593E+003    3.94704E+003
   6.4270   4.60984E+003    3.97145E+003
   6.4300   4.66839E+003    3.98952E+003
   6.4320   4.63539E+003    4.02658E+003
   6.4360   4.63677E+003    4.01930E+003
   6.4380   4.71743E+003    4.06508E+003
   6.4410   4.73617E+003    4.17322E+003
   6.4430   4.67723E+003    4.07321E+003
   6.4470   4.78787E+003    4.08446E+003
   6.4500   4.76722E+003    4.10256E+003
   6.4520   4.73745E+003    4.14022E+003
   6.4540   4.73824E+003    4.10064E+003
   6.4560   4.74009E+003    4.14071E+003
   6.4590   4.87801E+003    4.17874E+003
   6.4610   4.76539E+003    4.16386E+003
   6.4630   4.82294E+003    4.14629E+003
   6.4650   4.80664E+003    4.14562E+003
   6.4680   4.83881E+003    4.12671E+003
   6.4720   4.91859E+003    4.18851E+003
   6.4750   4.86560E+003    4.16237E+003
   6.4770   4.89427E+003    4.20333E+003
   6.4790   4.86734E+003    4.12483E+003
   6.4820   4.88380E+003    4.24971E+003
   6.4860   4.82998E+003    4.16646E+003
   6.4880   4.84403E+003    4.16363E+003
   6.4900   4.87385E+003    4.09601E+003
   6.4930   4.85946E+003    4.11442E+003
   6.4950   4.83835E+003    4.16562E+003
   6.4990   4.89645E+003    4.13762E+003
   6.5030   4.88474E+003    4.13742E+003
   6.5050   4.91831E+003    4.13527E+003
   6.5080   4.91657E+003    4.18569E+003
   6.5110   4.89958E+003    4.18311E+003
   6.5140   4.86698E+003    4.23344E+003
   6.5170   5.01722E+003    4.23338E+003
   6.5180   4.94973E+003    4.23263E+003
   6.5210   4.99731E+003    4.19216E+003
   6.5240   4.97007E+003    4.20207E+003
   6.5260   4.79219E+003    4.16389E+003
   6.5290   4.93972E+003    4.17959E+003
   6.5330   4.96465E+003    4.17080E+003
   6.5350   4.93234E+003    4.16259E+003
   6.5380   4.82705E+003    4.25948E+003
   6.5400   4.84165E+003    4.17130E+003
   6.5440   4.97557E+003    4.14191E+003
   6.5460   4.92233E+003    4.20522E+003
   6.5480   4.84929E+003    4.21192E+003
   6.5500   4.87161E+003    4.27712E+003
   6.5540   4.88202E+003    4.07361E+003
   6.5560   4.91394E+003    4.18615E+003
   6.5600   4.91562E+003    4.12285E+003
   6.5630   4.87725E+003    4.18418E+003
   6.5650   4.90115E+003    4.13458E+003
   6.5680   4.88663E+003    4.04003E+003
   6.5700   4.92565E+003    4.12577E+003
   6.5730   4.93274E+003    4.18897E+003
   6.5760   4.97682E+003    4.10342E+003
   6.5780   4.84821E+003    4.18144E+003
   6.5800   4.82369E+003    4.14569E+003
   6.5840   4.78497E+003    4.11221E+003
   6.5880   4.92647E+003    4.16712E+003
   6.5900   4.82180E+003    4.09519E+003
   6.5920   4.86624E+003    4.07499E+003
   6.5980   4.83071E+003    4.08974E+003
   6.6010   4.82219E+003    4.12343E+003
   6.6040   4.84317E+003    4.14716E+003
   6.6060   4.78602E+003    4.05016E+003
   6.6090   4.70492E+003    4.14482E+003
   6.6130   4.82109E+003    4.17175E+003
   6.6150   4.83119E+003    4.07401E+003
   6.6160   4.83664E+003    4.14312E+003
   6.6190   4.85641E+003    4.16242E+003
   6.6220   4.75827E+003    4.11237E+003
   6.6250   4.76859E+003    4.14160E+003
   6.6280   4.82090E+003    4.13085E+003
   6.6300   4.81707E+003    4.14639E+003
   6.6330   4.82601E+003    4.11506E+003
   6.6360   4.77304E+003    4.09726E+003
   6.6390   4.81176E+003    4.15328E+003
   6.6420   4.78734E+003    4.10269E+003
   6.6450   4.76031E+003    4.02149E+003
   6.6480   4.76313E+003    4.02944E+003
   6.6510   4.73628E+003    4.00944E+003
   6.6540   4.70289E+003    4.15499E+003
   6.6570   4.79152E+003    4.01690E+003
   6.6600   4.66090E+003    3.99523E+003
   6.6620   4.76236E+003    4.08512E+003
   6.6650   4.74427E+003    4.10658E+003
   6.6670   4.70832E+003    4.07946E+003
   6.6700   4.69174E+003    4.01147E+003
   6.6720   4.73100E+003    3.95149E+003
   6.6760   4.60540E+003    4.03156E+003
   6.6780   4.72855E+003    3.89897E+003
   6.6800   4.73017E+003    3.95734E+003
   6.6830   4.65203E+003    3.97113E+003
   6.6860   4.68514E+003    3.94473E+003
   6.6900   4.64984E+003    4.02805E+003
   6.6920   4.69499E+003    3.99892E+003
   6.6960   4.69436E+003    4.00017E+003
   6.6990   4.63100E+003    3.99399E+003
   6.7010   4.69297E+003    3.93234E+003
   6.7050   4.66233E+003    4.00400E+003
   6.7070   4.63173E+003    3.94707E+003
   6.7100   4.63106E+003    3.99157E+003
   6.7130   4.55563E+003    3.93953E+003
   6.7170   4.43013E+003    3.90312E+003
   6.7190   4.55148E+003    3.90534E+003
   6.7220   4.46318E+003    3.84531E+003
   6.7240   4.61441E+003    3.90817E+003
   6.7270   4.54634E+003    3.90049E+003
   6.7300   4.57631E+003    3.89614E+003
   6.7310   4.64532E+003    3.99424E+003
   6.7330   4.66473E+003    3.91905E+003
   6.7370   4.60665E+003    3.86266E+003
   6.7400   4.57820E+003    3.93511E+003
   6.7430   4.55656E+003    3.85672E+003
   6.7470   4.59210E+003    3.71090E+003
   6.7480   4.55293E+003    3.75597E+003
   6.7520   4.49614E+003    3.70032E+003
   6.7540   4.43248E+003    3.68162E+003
   6.7590   4.53847E+003    3.68995E+003
   6.7610   4.45988E+003    3.67886E+003
   6.7630   4.51133E+003    3.70115E+003
   6.7680   4.39469E+003    3.77855E+003
   6.7700   4.40520E+003    3.70254E+003
   6.7730   4.41387E+003    3.82300E+003
   6.7750   4.47893E+003    3.73798E+003
   6.7780   4.49195E+003    3.79920E+003
   6.7820   4.54338E+003    3.83487E+003
   6.7840   4.51066E+003    3.74707E+003
   6.7880   4.29617E+003    3.68139E+003
   6.7900   4.30599E+003    3.81299E+003
   6.7930   4.41991E+003    3.73054E+003
   6.7950   4.44009E+003    3.78773E+003
   6.7980   4.44215E+003    3.76699E+003
   6.8020   4.36331E+003    3.78415E+003
   6.8040   4.41629E+003    3.78280E+003
   6.8070   4.51253E+003    3.79987E+003
   6.8110   4.43099E+003    3.81185E+003
   6.8140   4.43071E+003    3.79747E+003
   6.8160   4.49187E+003    3.80040E+003
   6.8200   4.48994E+003    3.84393E+003
   6.8230   4.42383E+003    3.81351E+003
   6.8260   4.52604E+003    3.77642E+003
   6.8290   4.45058E+003    3.83476E+003
   6.8310   4.44309E+003    3.79935E+003
   6.8350   4.44217E+003    3.82494E+003
   6.8370   4.40971E+003    3.85402E+003
   6.8400   4.36986E+003    3.85381E+003
   6.8440   4.46182E+003    3.84183E+003
   6.8470   4.51771E+003    3.92929E+003
   6.8500   4.44312E+003    3.89075E+003
   6.8510   4.52799E+003    3.86989E+003
   6.8550   4.54978E+003    3.84072E+003
   6.8580   4.51399E+003    3.86121E+003
   6.8620   4.47009E+003    3.85299E+003
   6.8640   4.46486E+003    3.77676E+003
   6.8670   4.45052E+003    3.76316E+003
   6.8710   4.38093E+003    3.74110E+003
   6.8730   4.42282E+003    3.80956E+003
   6.8770   4.41407E+003    3.76111E+003
   6.8800   4.38045E+003    3.84528E+003
   6.8820   4.41145E+003    3.78969E+003
   6.8850   4.39058E+003    3.80230E+003
   6.8880   4.41873E+003    3.79938E+003
   6.8910   4.32765E+003    3.82602E+003
   6.8940   4.39798E+003    3.80639E+003
   6.8980   4.43967E+003    3.79289E+003
   6.9000   4.33458E+003    3.82493E+003
   6.9040   4.48597E+003    3.77950E+003
   6.9070   4.43103E+003    3.81482E+003
   6.9090   4.41278E+003    3.73881E+003
   6.9110   4.44282E+003    3.82861E+003
   6.9130   4.40129E+003    3.82325E+003
   6.9170   4.40465E+003    3.79349E+003
   6.9200   4.40992E+003    3.80495E+003
   6.9230   4.37183E+003    3.78283E+003
   6.9270   4.35620E+003    3.77984E+003
   6.9300   4.37833E+003    3.83244E+003
   6.9320   4.44240E+003    3.71784E+003
   6.9340   4.41242E+003    3.66235E+003
   6.9380   4.34181E+003    3.62060E+003
   6.9410   4.27035E+003    3.64345E+003
   6.9450   4.34615E+003    3.62134E+003
   6.9480   4.27230E+003    3.72398E+003
   6.9500   4.26973E+003    3.66155E+003
   6.9530   4.31436E+003    3.62602E+003
   6.9550   4.32736E+003    3.58385E+003
   6.9590   4.30462E+003    3.61902E+003
   6.9630   4.24736E+003    3.62724E+003
   6.9640   4.25811E+003    3.64224E+003
   6.9690   4.09921E+003    3.68248E+003
   6.9720   4.19729E+003    3.69456E+003
   6.9760   4.13483E+003    3.68468E+003
   6.9780   4.26843E+003    3.62600E+003
   6.9800   4.31247E+003    3.67218E+003
   6.9840   4.33351E+003    3.61600E+003
   6.9860   4.20842E+003    3.66311E+003
   6.9900   4.29528E+003    3.60122E+003
   6.9940   4.16565E+003    3.59878E+003
   6.9960   4.16266E+003    3.59619E+003
   6.9990   4.26194E+003    3.61988E+003
   7.0020   4.32280E+003    3.56332E+003
   7.0060   4.29090E+003    3.58752E+003
   7.0080   4.28613E+003    3.56931E+003
   7.0100   4.23563E+003    3.55751E+003
   7.0140   4.17662E+003    3.63755E+003
   7.0170   4.16385E+003    3.61445E+003
   7.0190   4.24716E+003    3.66570E+003
   7.0220   4.19106E+003    3.68397E+003
   7.0250   4.15337E+003    3.64888E+003
   7.0290   4.15327E+003    3.61155E+003
   7.0310   4.13573E+003    3.56311E+003
   7.0350   4.09161E+003    3.60193E+003
   7.0370   4.09728E+003    3.57764E+003
   7.0420   4.21508E+003    3.60627E+003
   7.0440   3.93625E+003    3.57453E+003
   7.0460   3.93668E+003    3.58650E+003
   7.0500   3.94451E+003    3.64907E+003
   7.0540   4.00422E+003    3.64316E+003
   7.0580   4.09039E+003    3.54985E+003
   7.0610   4.16975E+003    3.56835E+003
   7.0630   4.02989E+003    3.65457E+003
   7.0670   4.19790E+003    3.64829E+003
   7.0680   4.14529E+003    3.60359E+003
   7.0720   4.15426E+003    3.58896E+003
   7.0750   4.08974E+003    3.53311E+003
   7.0770   4.11752E+003    3.51200E+003
   7.0800   4.12990E+003    3.54691E+003
   7.0830   4.13204E+003    3.46719E+003
   7.0880   4.11017E+003    3.60114E+003
   7.0910   4.15878E+003    3.44420E+003
   7.0930   4.18006E+003    3.54866E+003
   7.0970   4.15248E+003    3.57063E+003
   7.1020   4.10947E+003    3.62335E+003
   7.1060   4.19574E+003    3.58841E+003
   7.1080   4.09290E+003    3.59759E+003
   7.1100   4.12077E+003    3.53764E+003
   7.1130   4.07022E+003    3.65303E+003
   7.1160   4.08973E+003    3.48876E+003
   7.1190   4.09191E+003    3.56593E+003
   7.1220   4.13625E+003    3.52141E+003
   7.1250   4.15077E+003    3.52617E+003
   7.1280   4.08899E+003    3.51775E+003
   7.1310   4.04906E+003    3.56890E+003
   7.1320   4.07982E+003    3.61786E+003
   7.1360   4.02054E+003    3.53835E+003
   7.1410   4.09836E+003    3.50750E+003
   7.1440   4.12072E+003    3.58534E+003
   7.1480   4.08679E+003    3.53927E+003
   7.1510   4.05088E+003    3.49934E+003
