# Supplementary material for: Trigger factor both holds and folds its client proteins
Source: Nat Commun. 2022 Jul 15;13:4126. doi: 10.1038/s41467-022-31767-6 (PMC9287376; doi:10.1038/s41467-022-31767-6)
Supplement: Supplementary file 6 — Source Data [file 41467_2022_31767_MOESM6_ESM.zip › SourceDataFile/Fig1a-b/00012.RI3]

Sample
I 3 04.0 40000 0002203 3.7490E10 280 1 
   5.8000   1.05080E+002    1.69370E+002
   5.8030   1.79690E+002    1.74380E+002
   5.8060   2.27380E+002    2.06280E+002
   5.8070   2.48000E+002    2.16720E+002
   5.8080   2.38270E+002    2.49120E+002
   5.8090   2.88250E+002    2.73640E+002
   5.8100   3.17210E+002    2.93510E+002
   5.8110   3.49470E+002    3.43040E+002
   5.8140   3.51690E+002    3.64050E+002
   5.8170   4.45120E+002    4.48150E+002
   5.8180   5.81520E+002    5.82980E+002
   5.8210   6.98430E+002    7.30120E+002
   5.8230   8.14600E+002    8.36480E+002
   5.8240   8.91810E+002    9.04660E+002
   5.8260   1.08232E+003    1.08869E+003
   5.8270   1.15758E+003    1.33251E+003
   5.8300   1.56285E+003    1.69742E+003
   5.8330   1.87652E+003    2.06157E+003
   5.8350   2.32521E+003    2.55253E+003
   5.8390   2.88701E+003    3.17807E+003
   5.8420   3.60260E+003    3.65759E+003
   5.8440   3.79638E+003    4.04528E+003
   5.8460   4.31698E+003    4.40325E+003
   5.8490   4.61146E+003    4.77608E+003
   5.8510   4.80081E+003    4.97644E+003
   5.8530   5.12172E+003    5.26191E+003
   5.8550   5.27465E+003    5.24081E+003
   5.8560   5.28601E+003    5.33302E+003
   5.8580   5.45915E+003    5.38587E+003
   5.8600   5.40712E+003    5.39602E+003
   5.8620   5.49740E+003    5.52377E+003
   5.8650   5.52563E+003    5.56285E+003
   5.8670   5.50371E+003    5.74017E+003
   5.8690   5.56649E+003    5.62461E+003
   5.8720   5.56808E+003    5.56704E+003
   5.8760   5.43368E+003    5.61561E+003
   5.8780   5.68762E+003    5.54455E+003
   5.8800   5.64066E+003    5.44051E+003
   5.8830   5.65680E+003    5.51529E+003
   5.8850   5.57825E+003    5.57767E+003
   5.8870   5.58172E+003    5.55560E+003
   5.8880   5.44843E+003    5.63426E+003
   5.8910   5.45648E+003    5.69737E+003
   5.8920   5.48339E+003    5.71310E+003
   5.8940   5.70298E+003    5.66673E+003
   5.8960   5.68025E+003    5.64400E+003
   5.8990   5.80023E+003    5.74654E+003
   5.9010   5.78614E+003    5.77613E+003
   5.9030   5.76083E+003    5.58373E+003
   5.9060   5.71471E+003    5.62375E+003
   5.9090   5.74153E+003    5.54926E+003
   5.9100   5.78191E+003    5.50838E+003
   5.9120   5.71237E+003    5.71583E+003
   5.9140   5.83935E+003    5.87920E+003
   5.9160   5.81939E+003    5.79307E+003
   5.9190   5.77087E+003    5.82404E+003
   5.9220   5.81313E+003    5.92510E+003
   5.9240   5.97309E+003    5.97573E+003
   5.9260   6.08710E+003    6.02596E+003
   5.9270   6.10806E+003    6.04020E+003
   5.9300   6.09734E+003    6.12513E+003
   5.9340   6.20632E+003    6.18715E+003
   5.9360   6.34467E+003    6.53354E+003
   5.9380   6.37328E+003    7.11139E+003
   5.9400   6.44165E+003    8.19549E+003
   5.9420   6.38822E+003    1.03117E+004
   5.9450   6.78209E+003    1.02044E+004
   5.9500   7.01836E+003    5.23983E+003
   5.9520   8.23448E+003    1.78240E+002
   5.9570   1.06005E+004    4.88680E+002
   5.9610   3.44260E+003    6.52558E+003
   5.9680   2.05540E+002    5.34128E+003
   5.9700   5.55250E+002    5.12225E+003
   5.9740   3.62746E+003    5.05135E+003
   5.9770   7.77055E+003    4.96014E+003
   5.9790   6.07877E+003    4.86525E+003
   5.9810   6.24438E+003    4.78575E+003
   5.9830   6.25217E+003    4.82712E+003
   5.9850   6.06497E+003    4.72509E+003
   5.9870   6.04406E+003    4.49222E+003
   5.9880   6.01480E+003    4.45406E+003
   5.9900   5.99716E+003    4.36467E+003
   5.9920   5.93659E+003    4.25662E+003
   5.9950   6.06963E+003    4.27571E+003
   5.9970   5.97896E+003    4.10819E+003
   5.9990   5.91612E+003    3.92202E+003
   6.0030   5.96238E+003    3.91197E+003
   6.0060   5.96858E+003    3.80782E+003
   6.0080   5.90789E+003    3.70353E+003
   6.0110   5.83116E+003    3.58697E+003
   6.0120   5.83701E+003    3.55218E+003
   6.0150   5.74181E+003    3.37998E+003
   6.0170   5.79177E+003    3.34308E+003
   6.0210   5.79344E+003    3.23601E+003
   6.0230   5.71527E+003    3.16355E+003
   6.0250   5.77199E+003    3.09039E+003
   6.0280   5.70538E+003    2.99487E+003
   6.0300   5.61502E+003    2.98869E+003
   6.0320   5.61073E+003    2.97244E+003
   6.0350   5.58565E+003    2.99204E+003
   6.0360   5.61672E+003    2.88515E+003
   6.0390   5.62128E+003    2.80740E+003
   6.0400   5.59787E+003    2.77249E+003
   6.0430   5.62098E+003    2.75122E+003
   6.0460   5.57421E+003    2.70984E+003
   6.0470   5.41120E+003    2.63190E+003
   6.0500   5.41401E+003    2.62120E+003
   6.0520   5.41094E+003    2.56400E+003
   6.0540   5.43487E+003    2.55296E+003
   6.0570   5.35699E+003    2.55907E+003
   6.0590   5.24113E+003    2.49311E+003
   6.0620   5.19266E+003    2.41133E+003
   6.0640   5.27183E+003    2.38522E+003
   6.0670   5.29894E+003    2.34968E+003
   6.0690   5.15521E+003    2.33412E+003
   6.0710   5.11543E+003    2.32443E+003
   6.0740   5.15720E+003    2.28986E+003
   6.0780   5.13208E+003    2.19949E+003
   6.0800   5.16954E+003    2.27876E+003
   6.0820   5.14619E+003    2.17119E+003
   6.0850   5.00884E+003    2.12650E+003
   6.0890   5.15205E+003    2.00931E+003
   6.0920   4.94219E+003    1.98504E+003
   6.0950   4.99432E+003    1.97837E+003
   6.0960   4.98322E+003    1.96933E+003
   6.0980   4.91810E+003    1.89489E+003
   6.1020   4.82560E+003    1.91852E+003
   6.1050   4.83024E+003    1.87354E+003
   6.1080   4.81494E+003    1.90561E+003
   6.1100   4.74124E+003    1.91837E+003
   6.1130   4.82563E+003    1.90810E+003
   6.1170   4.70747E+003    1.92777E+003
   6.1200   4.71655E+003    1.99629E+003
   6.1220   4.73119E+003    2.01901E+003
   6.1230   4.69442E+003    1.99724E+003
   6.1270   4.77332E+003    1.74284E+003
   6.1290   4.81159E+003    1.69533E+003
   6.1310   4.79951E+003    1.65404E+003
   6.1330   4.75250E+003    1.60555E+003
   6.1360   4.84136E+003    1.64854E+003
   6.1380   4.73784E+003    1.81062E+003
   6.1410   4.83979E+003    1.89016E+003
   6.1430   4.70877E+003    2.03421E+003
   6.1450   4.71153E+003    2.02157E+003
   6.1480   4.65514E+003    1.96745E+003
   6.1520   4.69961E+003    1.99217E+003
   6.1540   4.64288E+003    1.98115E+003
   6.1560   4.62820E+003    1.96956E+003
   6.1590   4.66792E+003    2.04265E+003
   6.1610   4.66072E+003    1.91977E+003
   6.1650   4.64526E+003    1.91177E+003
   6.1670   4.68463E+003    1.93890E+003
   6.1690   4.71008E+003    1.99493E+003
   6.1720   4.72982E+003    1.97251E+003
   6.1750   4.61720E+003    1.92438E+003
   6.1780   4.72562E+003    1.97273E+003
   6.1800   4.60598E+003    2.00182E+003
   6.1820   4.69364E+003    1.97691E+003
   6.1840   4.58051E+003    1.98539E+003
   6.1870   4.55395E+003    1.95763E+003
   6.1900   4.58664E+003    1.98644E+003
   6.1920   4.62885E+003    2.00824E+003
   6.1940   4.60569E+003    2.01892E+003
   6.1960   4.54374E+003    2.05056E+003
   6.1980   4.55096E+003    2.05798E+003
   6.2010   4.64885E+003    2.01659E+003
   6.2050   4.63915E+003    2.02794E+003
   6.2070   4.71509E+003    1.97577E+003
   6.2110   4.65280E+003    1.91442E+003
   6.2120   4.56836E+003    1.96679E+003
   6.2140   4.55376E+003    1.89040E+003
   6.2190   4.57029E+003    1.93639E+003
   6.2210   4.51678E+003    1.99725E+003
   6.2240   4.74124E+003    2.06096E+003
   6.2260   4.54828E+003    2.00725E+003
   6.2290   4.56812E+003    1.97728E+003
   6.2320   4.61908E+003    1.94305E+003
   6.2340   4.58137E+003    1.96782E+003
   6.2380   4.69005E+003    1.90707E+003
   6.2390   4.72593E+003    1.85957E+003
   6.2420   4.54005E+003    1.88301E+003
   6.2450   4.57449E+003    1.96578E+003
   6.2480   4.64010E+003    1.93991E+003
   6.2510   4.57012E+003    1.88478E+003
   6.2540   4.38569E+003    1.86437E+003
   6.2560   4.43519E+003    1.85795E+003
   6.2590   4.42771E+003    1.90717E+003
   6.2610   4.38559E+003    1.90613E+003
   6.2640   4.50252E+003    1.91087E+003
   6.2660   4.53248E+003    1.96271E+003
   6.2690   4.65095E+003    1.99836E+003
   6.2720   4.58492E+003    1.92517E+003
   6.2730   4.72317E+003    1.96227E+003
   6.2760   4.64532E+003    1.92199E+003
   6.2790   4.62021E+003    1.83914E+003
   6.2810   4.63546E+003    1.82552E+003
   6.2830   4.63560E+003    1.82833E+003
   6.2850   4.59149E+003    1.84451E+003
   6.2880   4.61602E+003    1.99021E+003
   6.2900   4.72733E+003    2.02934E+003
   6.2940   4.60877E+003    1.93179E+003
   6.2970   4.68320E+003    1.96108E+003
   6.2990   4.69629E+003    1.96530E+003
   6.3020   4.54442E+003    1.88191E+003
   6.3050   4.58611E+003    1.92969E+003
   6.3070   4.72481E+003    1.94067E+003
   6.3110   4.64728E+003    1.88575E+003
   6.3130   4.56752E+003    1.86226E+003
   6.3160   4.61707E+003    1.98768E+003
   6.3190   4.61949E+003    1.91982E+003
   6.3200   4.63475E+003    1.96025E+003
   6.3230   4.62492E+003    1.99683E+003
   6.3260   4.58655E+003    1.92447E+003
   6.3290   4.63104E+003    2.00090E+003
   6.3310   4.61495E+003    1.94394E+003
   6.3330   4.64846E+003    1.88477E+003
   6.3350   4.68362E+003    1.91524E+003
   6.3400   4.52726E+003    1.94892E+003
   6.3420   4.60905E+003    1.93000E+003
   6.3440   4.63324E+003    1.89659E+003
   6.3470   4.58181E+003    1.95537E+003
   6.3490   4.47648E+003    1.95399E+003
   6.3520   4.47768E+003    1.97610E+003
   6.3560   4.59044E+003    1.95873E+003
   6.3570   4.53800E+003    1.84881E+003
   6.3600   4.40425E+003    1.91443E+003
   6.3630   4.42704E+003    1.89802E+003
   6.3650   4.59084E+003    1.87806E+003
   6.3670   4.59746E+003    1.96899E+003
   6.3700   4.61745E+003    2.01934E+003
   6.3730   4.65467E+003    1.92202E+003
   6.3760   4.62546E+003    1.94373E+003
   6.3790   4.58279E+003    1.95292E+003
   6.3820   4.51762E+003    1.92053E+003
   6.3840   4.58295E+003    1.91401E+003
   6.3860   4.51904E+003    1.91354E+003
   6.3890   4.57203E+003    1.94310E+003
   6.3930   4.49881E+003    1.95828E+003
   6.3950   4.50948E+003    1.96052E+003
   6.3980   4.41540E+003    1.99647E+003
   6.4000   4.44547E+003    1.92336E+003
   6.4030   4.48859E+003    2.00469E+003
   6.4060   4.46434E+003    1.93231E+003
   6.4090   4.40202E+003    1.86036E+003
   6.4120   4.40798E+003    1.85022E+003
   6.4140   4.41345E+003    1.85086E+003
   6.4180   4.39977E+003    1.88038E+003
   6.4210   4.47413E+003    1.89113E+003
   6.4230   4.35738E+003    1.89169E+003
   6.4240   4.43099E+003    1.88782E+003
   6.4280   4.50760E+003    1.93715E+003
   6.4300   4.53016E+003    1.91622E+003
   6.4340   4.57601E+003    1.97061E+003
   6.4360   4.47448E+003    1.95308E+003
   6.4380   4.54674E+003    1.97033E+003
   6.4400   4.56521E+003    1.96673E+003
   6.4420   4.59329E+003    2.00954E+003
   6.4470   4.59543E+003    1.93507E+003
   6.4500   4.69756E+003    1.99989E+003
   6.4530   4.67514E+003    2.00194E+003
   6.4560   4.60947E+003    2.08546E+003
   6.4580   4.67427E+003    2.00493E+003
   6.4590   4.72833E+003    2.03453E+003
   6.4630   4.69502E+003    1.98259E+003
   6.4660   4.69188E+003    1.96929E+003
   6.4680   4.67814E+003    2.07914E+003
   6.4710   4.72054E+003    2.09721E+003
   6.4750   4.81769E+003    2.05179E+003
   6.4770   4.71907E+003    2.03277E+003
   6.4790   4.74755E+003    2.06328E+003
   6.4820   4.73005E+003    2.09340E+003
   6.4840   4.83974E+003    2.00639E+003
   6.4860   4.72980E+003    2.05825E+003
   6.4890   4.63121E+003    2.06567E+003
   6.4910   4.70944E+003    2.03435E+003
   6.4940   4.75253E+003    1.99644E+003
   6.4970   4.68420E+003    2.04299E+003
   6.5000   4.74740E+003    2.08244E+003
   6.5030   4.64906E+003    2.05507E+003
   6.5050   4.75973E+003    2.03897E+003
   6.5090   4.80295E+003    2.08192E+003
   6.5110   4.83228E+003    2.11836E+003
   6.5150   4.74432E+003    2.11235E+003
   6.5170   4.83132E+003    2.08643E+003
   6.5210   4.81743E+003    2.05855E+003
   6.5230   4.73464E+003    2.09923E+003
   6.5250   4.78813E+003    2.05689E+003
   6.5280   4.89027E+003    2.00475E+003
   6.5300   4.72004E+003    1.96662E+003
   6.5330   4.71543E+003    2.06080E+003
   6.5360   4.71870E+003    2.11541E+003
   6.5390   4.75188E+003    2.08038E+003
   6.5410   4.73401E+003    2.02010E+003
   6.5420   4.68640E+003    2.07922E+003
   6.5460   4.70690E+003    2.05001E+003
   6.5490   4.70287E+003    2.04860E+003
   6.5510   4.73515E+003    2.05908E+003
   6.5540   4.70353E+003    2.04549E+003
   6.5560   4.72309E+003    2.01267E+003
   6.5590   4.73884E+003    2.05509E+003
   6.5620   4.70611E+003    2.05668E+003
   6.5660   4.75099E+003    2.07956E+003
   6.5690   4.71527E+003    2.10012E+003
   6.5720   4.75683E+003    2.02727E+003
   6.5740   4.77864E+003    1.99500E+003
   6.5770   4.76906E+003    2.06582E+003
   6.5800   4.70293E+003    1.95282E+003
   6.5830   4.60258E+003    1.97172E+003
   6.5860   4.70360E+003    1.98767E+003
   6.5870   4.69568E+003    2.00975E+003
   6.5890   4.73858E+003    2.04640E+003
   6.5920   4.70096E+003    2.05155E+003
   6.5950   4.59235E+003    2.05254E+003
   6.5980   4.70680E+003    2.03203E+003
   6.6020   4.72458E+003    2.02308E+003
   6.6040   4.65448E+003    2.05697E+003
   6.6080   4.68306E+003    2.02850E+003
   6.6110   4.66222E+003    2.04110E+003
   6.6150   4.71502E+003    2.05249E+003
   6.6170   4.76654E+003    2.02239E+003
   6.6200   4.64283E+003    2.04883E+003
   6.6230   4.68987E+003    2.05698E+003
   6.6270   4.63299E+003    2.07115E+003
   6.6290   4.67915E+003    2.04745E+003
   6.6310   4.70956E+003    2.06064E+003
   6.6330   4.61976E+003    2.04703E+003
   6.6370   4.70815E+003    2.01432E+003
   6.6400   4.67570E+003    1.98033E+003
   6.6420   4.61272E+003    2.03827E+003
   6.6440   4.64226E+003    2.01838E+003
   6.6470   4.60612E+003    1.98324E+003
   6.6510   4.59665E+003    2.01179E+003
   6.6530   4.66094E+003    1.99006E+003
   6.6550   4.59638E+003    1.98600E+003
   6.6570   4.63990E+003    2.02378E+003
   6.6590   4.61561E+003    2.00566E+003
   6.6630   4.61987E+003    1.96928E+003
   6.6670   4.65895E+003    2.01025E+003
   6.6700   4.62655E+003    1.99604E+003
   6.6710   4.53422E+003    2.00531E+003
   6.6740   4.59246E+003    1.94681E+003
   6.6760   4.54856E+003    1.97822E+003
   6.6790   4.54129E+003    1.94109E+003
   6.6830   4.55784E+003    2.01307E+003
   6.6850   4.56658E+003    1.99300E+003
   6.6870   4.52872E+003    2.00437E+003
   6.6900   4.50367E+003    1.95126E+003
   6.6920   4.50936E+003    1.99469E+003
   6.6960   4.52833E+003    2.00130E+003
   6.6990   4.44235E+003    1.96609E+003
   6.7010   4.49086E+003    1.96266E+003
   6.7030   4.54316E+003    1.92368E+003
   6.7060   4.55984E+003    1.95447E+003
   6.7080   4.44112E+003    1.96273E+003
   6.7100   4.43697E+003    1.93172E+003
   6.7150   4.36524E+003    1.88965E+003
   6.7180   4.36373E+003    1.93990E+003
   6.7220   4.42937E+003    1.91336E+003
   6.7240   4.44961E+003    2.02026E+003
   6.7270   4.47791E+003    1.94963E+003
   6.7280   4.39915E+003    1.96169E+003
   6.7310   4.46025E+003    1.96350E+003
   6.7340   4.48794E+003    1.98015E+003
   6.7360   4.45433E+003    1.94330E+003
   6.7400   4.40525E+003    1.97626E+003
   6.7430   4.41909E+003    1.93266E+003
   6.7460   4.30825E+003    1.90805E+003
   6.7490   4.31774E+003    1.89673E+003
   6.7520   4.35895E+003    1.88734E+003
   6.7550   4.32132E+003    1.83033E+003
   6.7580   4.34099E+003    1.89820E+003
   6.7610   4.31688E+003    1.90509E+003
   6.7630   4.37326E+003    1.90147E+003
   6.7660   4.37032E+003    1.86014E+003
   6.7680   4.39373E+003    1.93068E+003
   6.7700   4.44939E+003    1.89067E+003
   6.7720   4.38301E+003    1.83962E+003
   6.7770   4.40633E+003    1.79935E+003
   6.7800   4.28572E+003    1.76227E+003
   6.7830   4.28743E+003    1.79152E+003
   6.7840   4.27689E+003    1.82180E+003
   6.7870   4.30694E+003    1.86670E+003
   6.7910   4.34992E+003    1.81227E+003
   6.7930   4.23178E+003    1.83914E+003
   6.7960   4.30514E+003    1.92770E+003
   6.8000   4.33255E+003    1.84502E+003
   6.8020   4.35814E+003    1.90655E+003
   6.8040   4.27759E+003    1.90886E+003
   6.8080   4.34484E+003    1.87658E+003
   6.8100   4.38046E+003    1.88103E+003
   6.8130   4.31370E+003    1.88124E+003
   6.8150   4.35185E+003    1.86453E+003
   6.8190   4.22657E+003    1.87211E+003
   6.8220   4.30386E+003    1.85534E+003
   6.8260   4.39927E+003    1.88061E+003
   6.8280   4.41153E+003    1.88910E+003
   6.8300   4.30447E+003    1.92219E+003
   6.8330   4.24527E+003    1.86860E+003
   6.8370   4.34440E+003    1.84528E+003
   6.8390   4.29984E+003    1.89508E+003
   6.8420   4.34263E+003    1.87834E+003
   6.8460   4.45638E+003    1.93954E+003
   6.8480   4.37026E+003    1.95310E+003
   6.8510   4.43288E+003    1.88870E+003
   6.8540   4.39100E+003    1.81158E+003
   6.8570   4.52472E+003    1.89484E+003
   6.8590   4.36617E+003    1.87431E+003
   6.8620   4.34092E+003    1.84536E+003
   6.8650   4.36288E+003    1.84289E+003
   6.8670   4.32654E+003    1.90240E+003
   6.8700   4.30604E+003    1.84568E+003
   6.8730   4.37311E+003    1.83235E+003
   6.8760   4.31504E+003    1.81502E+003
   6.8800   4.37764E+003    1.88894E+003
   6.8820   4.27496E+003    1.82210E+003
   6.8850   4.29856E+003    1.87873E+003
   6.8870   4.26388E+003    1.85484E+003
   6.8910   4.29685E+003    1.91697E+003
   6.8950   4.34539E+003    1.86002E+003
   6.8960   4.26181E+003    1.88320E+003
   6.9000   4.29151E+003    1.87133E+003
   6.9020   4.28476E+003    1.86252E+003
   6.9060   4.35620E+003    1.86134E+003
   6.9100   4.34397E+003    1.84437E+003
   6.9130   4.32630E+003    1.86182E+003
   6.9150   4.36784E+003    1.88284E+003
   6.9180   4.31444E+003    1.86933E+003
   6.9220   4.30852E+003    1.82644E+003
   6.9240   4.26119E+003    1.86626E+003
   6.9270   4.28568E+003    1.85386E+003
   6.9290   4.24115E+003    1.79178E+003
   6.9330   4.26958E+003    1.81338E+003
   6.9360   4.24121E+003    1.80423E+003
   6.9390   4.19451E+003    1.80716E+003
   6.9430   4.17546E+003    1.80761E+003
   6.9450   4.22140E+003    1.80944E+003
   6.9490   4.21096E+003    1.75155E+003
   6.9520   4.19309E+003    1.80276E+003
   6.9550   4.23724E+003    1.77059E+003
   6.9570   4.18750E+003    1.79745E+003
   6.9610   4.15515E+003    1.81441E+003
   6.9640   4.14082E+003    1.82150E+003
   6.9690   4.17764E+003    1.82958E+003
   6.9700   4.21621E+003    1.88298E+003
   6.9730   4.25375E+003    1.82174E+003
   6.9760   4.15594E+003    1.78780E+003
   6.9790   4.19022E+003    1.79130E+003
   6.9820   4.18027E+003    1.77270E+003
   6.9850   4.12357E+003    1.80910E+003
   6.9880   4.17380E+003    1.79686E+003
   6.9920   4.20880E+003    1.76569E+003
   6.9960   4.18181E+003    1.75540E+003
   6.9990   4.20850E+003    1.79515E+003
   7.0010   4.12881E+003    1.80097E+003
   7.0050   4.13688E+003    1.80897E+003
   7.0080   4.17992E+003    1.76516E+003
   7.0100   4.07549E+003    1.76853E+003
   7.0140   4.11206E+003    1.73307E+003
   7.0160   4.12334E+003    1.79616E+003
   7.0200   4.14117E+003    1.81002E+003
   7.0230   4.04891E+003    1.75409E+003
   7.0250   4.06063E+003    1.73911E+003
   7.0280   3.97774E+003    1.71829E+003
   7.0300   3.95082E+003    1.73197E+003
   7.0340   3.97718E+003    1.75588E+003
   7.0370   3.98178E+003    1.74368E+003
   7.0400   4.01657E+003    1.75800E+003
   7.0440   4.15182E+003    1.81137E+003
   7.0470   4.09872E+003    1.76151E+003
   7.0510   4.13229E+003    1.77746E+003
   7.0540   4.02755E+003    1.74402E+003
   7.0570   4.10230E+003    1.78062E+003
   7.0610   4.09948E+003    1.74034E+003
   7.0620   4.05426E+003    1.75632E+003
   7.0660   3.97947E+003    1.76673E+003
   7.0700   4.07051E+003    1.75930E+003
   7.0720   4.11231E+003    1.74574E+003
   7.0750   4.03856E+003    1.71890E+003
   7.0770   4.08746E+003    1.72638E+003
   7.0810   3.93967E+003    1.74066E+003
   7.0830   3.95972E+003    1.71136E+003
   7.0860   4.04060E+003    1.70985E+003
   7.0900   4.06124E+003    1.70243E+003
   7.0930   3.97006E+003    1.71559E+003
   7.0970   3.98202E+003    1.75229E+003
   7.1000   4.01004E+003    1.73842E+003
   7.1020   4.03629E+003    1.73761E+003
   7.1070   4.04716E+003    1.78081E+003
   7.1100   4.04302E+003    1.74747E+003
   7.1150   4.04885E+003    1.76251E+003
   7.1160   4.02191E+003    1.72348E+003
   7.1180   4.03054E+003    1.70510E+003
   7.1220   4.01525E+003    1.68719E+003
   7.1250   4.04018E+003    1.74020E+003
   7.1270   3.92197E+003    1.70184E+003
   7.1300   3.99139E+003    1.71569E+003
   7.1330   4.01182E+003    1.70054E+003
   7.1360   3.99514E+003    1.69802E+003
   7.1400   3.98677E+003    1.67873E+003
   7.1430   4.02391E+003    1.71329E+003
   7.1450   4.02336E+003    1.67435E+003
   7.1490   3.94906E+003    1.68158E+003
   7.1530   4.03836E+003    1.61368E+003
