# Supplementary material for: Trigger factor both holds and folds its client proteins
Source: Nat Commun. 2022 Jul 15;13:4126. doi: 10.1038/s41467-022-31767-6 (PMC9287376; doi:10.1038/s41467-022-31767-6)
Supplement: Supplementary file 6 — Source Data [file 41467_2022_31767_MOESM6_ESM.zip › SourceDataFile/Fig1a-b/00013.RI1]

Sample
I 1 04.0 40000 0002263 3.8550E10 280 1 
   5.8000   4.70500E+001    1.22270E+002
   5.8020   1.38730E+002    1.64700E+002
   5.8030   1.60400E+002    2.01200E+002
   5.8050   2.08110E+002    1.93640E+002
   5.8060   2.30240E+002    2.16910E+002
   5.8080   2.47560E+002    2.37630E+002
   5.8090   2.57400E+002    2.87380E+002
   5.8120   3.25280E+002    3.85860E+002
   5.8150   3.84730E+002    4.59650E+002
   5.8170   5.02050E+002    5.15130E+002
   5.8180   5.73750E+002    5.47550E+002
   5.8200   6.11970E+002    6.66620E+002
   5.8220   7.51970E+002    8.29790E+002
   5.8230   8.80340E+002    9.78350E+002
   5.8260   1.03552E+003    1.11460E+003
   5.8280   1.29676E+003    1.43895E+003
   5.8290   1.49112E+003    1.76288E+003
   5.8330   1.88029E+003    2.25922E+003
   5.8350   2.22403E+003    2.71303E+003
   5.8370   2.85332E+003    2.93815E+003
   5.8390   2.87255E+003    3.15232E+003
   5.8420   3.16558E+003    3.62860E+003
   5.8460   3.79870E+003    4.33339E+003
   5.8490   4.44283E+003    4.74983E+003
   5.8510   4.86066E+003    4.92636E+003
   5.8530   5.06751E+003    5.32415E+003
   5.8550   5.32192E+003    5.43544E+003
   5.8580   5.30254E+003    5.55858E+003
   5.8600   5.58343E+003    5.64762E+003
   5.8620   5.51969E+003    5.66947E+003
   5.8650   5.57670E+003    5.73343E+003
   5.8690   5.49894E+003    5.67247E+003
   5.8720   5.49448E+003    5.64519E+003
   5.8740   5.72360E+003    5.57553E+003
   5.8760   5.62694E+003    5.51258E+003
   5.8780   5.54058E+003    5.55016E+003
   5.8800   5.48319E+003    5.57765E+003
   5.8830   5.59324E+003    5.62562E+003
   5.8850   5.46112E+003    5.67740E+003
   5.8870   5.64996E+003    5.72746E+003
   5.8900   5.55936E+003    5.73347E+003
   5.8920   5.78385E+003    5.55339E+003
   5.8940   5.69387E+003    5.55090E+003
   5.8960   5.71123E+003    5.58014E+003
   5.8980   5.74171E+003    5.60753E+003
   5.9000   5.81279E+003    5.60041E+003
   5.9010   5.71987E+003    5.83425E+003
   5.9050   5.72130E+003    5.84260E+003
   5.9080   5.65277E+003    5.92578E+003
   5.9100   5.74202E+003    5.82996E+003
   5.9120   5.60649E+003    5.72513E+003
   5.9140   5.69672E+003    5.68658E+003
   5.9170   5.82868E+003    5.78892E+003
   5.9200   5.86097E+003    5.97552E+003
   5.9220   5.86257E+003    5.92990E+003
   5.9240   5.92846E+003    6.07876E+003
   5.9250   5.93844E+003    5.99224E+003
   5.9290   6.04165E+003    6.18799E+003
   5.9300   6.04695E+003    6.10834E+003
   5.9330   6.10116E+003    5.95131E+003
   5.9360   6.12831E+003    5.96025E+003
   5.9380   6.20948E+003    6.19733E+003
   5.9390   6.21655E+003    6.22511E+003
   5.9420   6.18881E+003    6.26659E+003
   5.9450   6.36079E+003    6.25778E+003
   5.9460   6.13997E+003    6.27185E+003
   5.9500   6.11555E+003    6.28762E+003
   5.9510   6.29880E+003    6.24336E+003
   5.9540   6.28268E+003    6.38512E+003
   5.9560   6.24703E+003    6.22782E+003
   5.9570   6.22431E+003    6.24796E+003
   5.9590   6.21538E+003    6.27541E+003
   5.9630   6.39576E+003    6.23371E+003
   5.9660   6.17061E+003    6.27282E+003
   5.9680   6.38442E+003    6.35028E+003
   5.9700   6.35647E+003    6.32206E+003
   5.9730   6.32608E+003    6.32948E+003
   5.9770   6.23585E+003    6.22833E+003
   5.9790   6.19546E+003    6.26922E+003
   5.9810   6.05488E+003    6.20656E+003
   5.9830   6.07466E+003    6.13213E+003
   5.9860   6.21754E+003    6.32115E+003
   5.9890   6.18756E+003    6.41037E+003
   5.9900   6.25943E+003    6.45314E+003
   5.9940   6.33529E+003    6.74366E+003
   5.9950   6.33623E+003    7.76932E+003
   5.9970   6.30153E+003    1.02420E+004
   6.0000   6.34460E+003    1.06150E+004
   6.0020   6.27317E+003    1.11458E+004
   6.0040   6.15270E+003    1.03399E+004
   6.0060   5.79446E+003    2.08870E+002
   6.0130   1.02980E+004    5.12660E+002
   6.0170   1.03909E+004    4.59074E+003
   6.0230   4.74436E+003    6.41343E+003
   6.0250   1.77450E+002    5.88919E+003
   6.0290   2.12400E+002    5.89113E+003
   6.0320   5.46010E+002    5.80563E+003
   6.0350   2.68649E+003    5.84168E+003
   6.0360   7.12475E+003    5.81221E+003
   6.0380   6.34461E+003    5.72934E+003
   6.0400   5.93113E+003    5.80368E+003
   6.0440   5.84769E+003    5.63691E+003
   6.0470   5.74068E+003    5.66652E+003
   6.0480   5.75157E+003    5.68330E+003
   6.0500   5.68894E+003    5.65721E+003
   6.0520   5.71237E+003    5.57764E+003
   6.0550   5.56480E+003    5.51519E+003
   6.0590   5.54490E+003    5.43142E+003
   6.0610   5.43312E+003    5.45741E+003
   6.0640   5.42351E+003    5.36059E+003
   6.0660   5.42210E+003    5.34810E+003
   6.0680   5.51335E+003    5.28453E+003
   6.0710   5.43742E+003    5.35896E+003
   6.0750   5.42908E+003    5.20309E+003
   6.0780   5.28106E+003    5.15820E+003
   6.0790   5.32100E+003    5.14141E+003
   6.0800   5.27167E+003    5.07295E+003
   6.0850   5.24829E+003    5.00647E+003
   6.0870   5.15763E+003    5.02882E+003
   6.0890   5.19111E+003    4.92916E+003
   6.0930   5.14068E+003    4.96130E+003
   6.0940   5.08198E+003    4.91774E+003
   6.0950   5.09607E+003    4.85713E+003
   6.0980   5.05625E+003    4.84597E+003
   6.1010   4.97615E+003    4.76665E+003
   6.1040   4.91693E+003    4.83728E+003
   6.1050   4.95211E+003    4.68891E+003
   6.1090   4.89322E+003    4.71329E+003
   6.1100   4.90360E+003    4.63185E+003
   6.1140   4.87687E+003    4.55729E+003
   6.1170   4.80602E+003    4.59965E+003
   6.1180   4.82521E+003    4.58161E+003
   6.1200   4.82910E+003    4.53341E+003
   6.1220   4.85459E+003    4.50645E+003
   6.1250   4.74685E+003    4.40392E+003
   6.1290   4.81383E+003    4.54263E+003
   6.1310   4.78242E+003    4.45064E+003
   6.1340   4.84288E+003    4.42115E+003
   6.1370   4.78047E+003    4.39171E+003
   6.1380   4.76564E+003    4.41962E+003
   6.1420   4.86261E+003    4.35088E+003
   6.1450   4.73384E+003    4.39936E+003
   6.1470   4.75516E+003    4.25893E+003
   6.1490   4.69665E+003    4.17250E+003
   6.1520   4.79420E+003    4.18893E+003
   6.1540   4.73032E+003    4.34910E+003
   6.1570   4.70192E+003    4.14032E+003
   6.1600   4.74569E+003    4.22111E+003
   6.1630   4.61862E+003    4.15402E+003
   6.1670   4.78801E+003    4.11391E+003
   6.1690   4.73747E+003    4.27625E+003
   6.1710   4.78155E+003    4.20662E+003
   6.1750   4.72491E+003    4.16765E+003
   6.1770   4.69159E+003    4.19964E+003
   6.1800   4.70589E+003    4.17813E+003
   6.1820   4.73728E+003    4.13823E+003
   6.1850   4.67478E+003    4.10457E+003
   6.1890   4.79507E+003    4.07127E+003
   6.1900   4.66617E+003    4.13291E+003
   6.1930   4.69646E+003    4.17617E+003
   6.1960   4.75391E+003    4.13257E+003
   6.1980   4.73040E+003    4.08609E+003
   6.2000   4.79692E+003    4.23563E+003
   6.2030   4.76634E+003    4.13632E+003
   6.2070   4.73570E+003    4.06572E+003
   6.2100   4.86652E+003    4.15801E+003
   6.2120   4.80363E+003    4.21995E+003
   6.2140   4.70125E+003    4.15085E+003
   6.2170   4.79498E+003    4.11893E+003
   6.2210   4.71149E+003    4.01504E+003
   6.2230   4.65087E+003    4.17177E+003
   6.2260   4.73073E+003    4.21521E+003
   6.2280   4.70982E+003    4.13718E+003
   6.2300   4.72835E+003    4.13575E+003
   6.2330   4.73750E+003    4.10771E+003
   6.2340   4.82194E+003    4.12003E+003
   6.2370   4.80451E+003    4.09345E+003
   6.2400   4.88847E+003    4.16775E+003
   6.2440   4.80166E+003    4.11210E+003
   6.2460   4.72897E+003    4.19306E+003
   6.2490   4.73587E+003    4.09424E+003
   6.2520   4.76054E+003    4.07371E+003
   6.2540   4.73029E+003    4.15577E+003
   6.2570   4.80355E+003    4.14519E+003
   6.2600   4.77721E+003    4.15584E+003
   6.2630   4.66716E+003    4.13542E+003
   6.2660   4.72135E+003    4.12725E+003
   6.2680   4.76582E+003    4.00423E+003
   6.2720   4.85482E+003    4.02953E+003
   6.2730   4.81050E+003    4.18219E+003
   6.2760   4.83161E+003    4.15782E+003
   6.2780   4.90579E+003    4.06778E+003
   6.2810   4.79502E+003    4.12319E+003
   6.2840   4.82336E+003    4.22191E+003
   6.2860   4.87844E+003    4.06022E+003
   6.2880   4.80631E+003    4.06920E+003
   6.2920   4.81516E+003    4.05473E+003
   6.2950   4.88109E+003    4.17662E+003
   6.2970   4.87416E+003    4.13053E+003
   6.2990   4.84018E+003    4.17605E+003
   6.3020   4.75921E+003    4.00719E+003
   6.3050   4.72594E+003    4.07620E+003
   6.3080   4.92266E+003    4.30600E+003
   6.3100   4.78990E+003    4.18294E+003
   6.3130   4.84597E+003    4.14027E+003
   6.3150   4.79437E+003    4.11477E+003
   6.3190   4.80924E+003    4.07517E+003
   6.3220   4.72812E+003    4.16545E+003
   6.3240   4.90087E+003    4.12759E+003
   6.3270   4.84384E+003    4.20622E+003
   6.3290   4.77157E+003    4.10143E+003
   6.3330   4.78040E+003    4.14062E+003
   6.3360   4.71745E+003    4.14940E+003
   6.3380   4.82525E+003    4.16545E+003
   6.3400   4.69712E+003    4.10395E+003
   6.3420   4.72940E+003    4.13833E+003
   6.3460   4.67748E+003    4.10161E+003
   6.3490   4.66818E+003    4.12666E+003
   6.3520   4.62818E+003    4.10095E+003
   6.3540   4.81003E+003    4.04042E+003
   6.3560   4.74142E+003    4.06472E+003
   6.3590   4.77314E+003    4.05365E+003
   6.3640   4.84563E+003    4.12601E+003
   6.3650   4.75529E+003    4.12824E+003
   6.3680   4.80066E+003    3.98993E+003
   6.3700   4.76942E+003    4.07753E+003
   6.3750   4.74201E+003    4.16152E+003
   6.3760   4.72741E+003    4.15626E+003
   6.3790   4.77171E+003    4.10531E+003
   6.3820   4.80646E+003    4.04845E+003
   6.3840   4.82949E+003    4.02418E+003
   6.3860   4.86636E+003    4.00860E+003
   6.3890   4.75920E+003    3.99429E+003
   6.3930   4.70703E+003    4.00009E+003
   6.3940   4.75989E+003    3.91163E+003
   6.3960   4.70703E+003    3.90624E+003
   6.3980   4.76881E+003    3.98006E+003
   6.4020   4.69164E+003    3.96330E+003
   6.4040   4.70439E+003    4.04436E+003
   6.4090   4.60780E+003    3.94174E+003
   6.4120   4.65508E+003    3.94725E+003
   6.4140   4.61526E+003    3.98516E+003
   6.4150   4.63247E+003    4.04369E+003
   6.4180   4.58790E+003    3.96849E+003
   6.4220   4.54615E+003    3.99907E+003
   6.4250   4.61283E+003    3.99904E+003
   6.4280   4.64559E+003    4.02768E+003
   6.4300   4.78598E+003    4.10013E+003
   6.4310   4.77366E+003    4.19795E+003
   6.4360   4.70186E+003    4.03524E+003
   6.4380   4.73411E+003    4.10099E+003
   6.4410   4.76375E+003    4.12392E+003
   6.4420   4.77817E+003    4.05854E+003
   6.4450   4.87528E+003    4.16241E+003
   6.4470   4.90871E+003    4.14467E+003
   6.4510   4.85062E+003    4.14155E+003
   6.4540   4.84715E+003    4.18906E+003
   6.4560   4.83911E+003    4.15872E+003
   6.4590   4.81753E+003    4.15820E+003
   6.4610   4.91529E+003    4.19472E+003
   6.4650   4.94940E+003    4.18939E+003
   6.4680   4.98939E+003    4.24376E+003
   6.4700   4.95206E+003    4.17903E+003
   6.4720   4.94222E+003    4.17035E+003
   6.4760   4.92435E+003    4.23682E+003
   6.4790   4.91270E+003    4.21031E+003
   6.4810   4.98938E+003    4.18235E+003
   6.4840   4.93984E+003    4.21301E+003
   6.4860   4.94678E+003    4.33878E+003
   6.4890   4.88306E+003    4.25218E+003
   6.4920   4.88624E+003    4.17462E+003
   6.4950   4.83508E+003    4.19522E+003
   6.4970   4.93294E+003    4.16654E+003
   6.4990   4.91236E+003    4.16889E+003
   6.5010   4.95808E+003    4.23780E+003
   6.5050   4.94555E+003    4.28789E+003
   6.5080   4.93923E+003    4.29206E+003
   6.5110   5.04219E+003    4.27047E+003
   6.5130   5.01888E+003    4.29695E+003
   6.5160   5.01768E+003    4.25693E+003
   6.5190   5.04626E+003    4.33982E+003
   6.5230   5.09240E+003    4.31529E+003
   6.5240   5.02726E+003    4.31832E+003
   6.5260   4.80297E+003    4.26323E+003
   6.5280   4.94662E+003    4.33289E+003
   6.5330   5.07914E+003    4.32247E+003
   6.5360   4.93839E+003    4.27253E+003
   6.5390   4.98553E+003    4.16585E+003
   6.5400   5.06441E+003    4.34493E+003
   6.5420   4.98677E+003    4.24162E+003
   6.5450   4.91851E+003    4.19891E+003
   6.5480   4.95188E+003    4.15400E+003
   6.5520   5.04555E+003    4.23540E+003
   6.5540   4.89201E+003    4.19156E+003
   6.5570   4.92289E+003    4.21024E+003
   6.5590   4.94279E+003    4.26542E+003
   6.5620   4.91578E+003    4.23473E+003
   6.5660   4.99137E+003    4.22303E+003
   6.5680   4.94535E+003    4.17166E+003
   6.5710   4.95347E+003    4.22156E+003
   6.5750   4.91993E+003    4.22656E+003
   6.5770   4.99449E+003    4.21246E+003
   6.5810   4.93438E+003    4.22992E+003
   6.5840   4.90543E+003    4.23648E+003
   6.5860   4.93666E+003    4.14821E+003
   6.5880   4.98118E+003    4.23069E+003
   6.5910   4.91055E+003    4.12264E+003
   6.5950   4.89244E+003    4.19738E+003
   6.5970   4.89190E+003    4.20391E+003
   6.5980   4.91109E+003    4.27649E+003
   6.6020   4.78454E+003    4.18365E+003
   6.6040   4.91231E+003    4.20177E+003
   6.6070   4.77487E+003    4.22618E+003
   6.6110   4.85386E+003    4.14986E+003
   6.6140   4.80295E+003    4.23645E+003
   6.6160   4.81750E+003    4.22068E+003
   6.6180   4.97552E+003    4.25543E+003
   6.6220   4.89440E+003    4.19027E+003
   6.6250   4.83437E+003    4.16561E+003
   6.6280   4.90874E+003    4.16069E+003
   6.6310   4.87532E+003    4.22638E+003
   6.6350   4.92324E+003    4.18378E+003
   6.6370   4.86771E+003    4.12415E+003
   6.6380   4.82167E+003    4.16274E+003
   6.6410   4.93490E+003    4.17003E+003
   6.6420   4.82216E+003    4.18975E+003
   6.6460   4.75983E+003    4.05868E+003
   6.6490   4.73484E+003    4.12765E+003
   6.6520   4.83591E+003    4.09464E+003
   6.6540   4.82402E+003    4.17725E+003
   6.6580   4.81824E+003    4.17373E+003
   6.6610   4.82953E+003    4.14548E+003
   6.6640   4.74213E+003    4.11377E+003
   6.6670   4.74408E+003    4.12051E+003
   6.6700   4.77692E+003    4.11522E+003
   6.6720   4.79157E+003    4.09435E+003
   6.6740   4.74124E+003    4.11910E+003
   6.6780   4.73105E+003    4.07886E+003
   6.6810   4.73356E+003    4.04500E+003
   6.6850   4.73991E+003    3.96093E+003
   6.6870   4.75788E+003    4.09335E+003
   6.6900   4.76259E+003    4.07042E+003
   6.6940   4.70586E+003    4.09180E+003
   6.6960   4.78940E+003    4.22352E+003
   6.6990   4.80713E+003    4.08469E+003
   6.7010   4.78757E+003    4.12807E+003
   6.7060   4.74967E+003    3.92385E+003
   6.7080   4.71078E+003    4.04069E+003
   6.7100   4.65786E+003    4.05340E+003
   6.7120   4.73806E+003    4.09432E+003
   6.7160   4.51868E+003    3.97115E+003
   6.7190   4.51706E+003    3.92193E+003
   6.7230   4.61188E+003    3.96743E+003
   6.7240   4.74595E+003    3.87752E+003
   6.7270   4.66353E+003    3.99884E+003
   6.7320   4.65642E+003    3.92173E+003
   6.7360   4.70723E+003    4.07893E+003
   6.7380   4.70751E+003    4.01609E+003
   6.7410   4.73747E+003    4.11323E+003
   6.7420   4.63703E+003    3.85233E+003
   6.7450   4.56852E+003    3.71089E+003
   6.7470   4.54227E+003    3.89484E+003
   6.7520   4.54326E+003    3.79934E+003
   6.7540   4.55222E+003    3.69907E+003
   6.7570   4.51099E+003    3.77206E+003
   6.7610   4.51929E+003    3.71642E+003
   6.7640   4.50258E+003    3.71142E+003
   6.7660   4.51927E+003    3.78756E+003
   6.7680   4.47189E+003    3.82835E+003
   6.7730   4.43771E+003    3.87543E+003
   6.7750   4.44010E+003    3.81588E+003
   6.7790   4.48713E+003    3.86325E+003
   6.7810   4.55052E+003    3.82192E+003
   6.7830   4.42974E+003    3.79828E+003
   6.7860   4.46490E+003    3.87250E+003
   6.7900   4.37749E+003    3.81729E+003
   6.7930   4.38467E+003    3.79166E+003
   6.7950   4.51127E+003    3.84254E+003
   6.7980   4.41145E+003    3.78677E+003
   6.8010   4.45118E+003    3.81934E+003
   6.8040   4.51148E+003    3.81693E+003
   6.8070   4.46794E+003    3.95506E+003
   6.8100   4.56995E+003    3.94985E+003
   6.8130   4.49128E+003    3.87947E+003
   6.8160   4.48112E+003    3.93339E+003
   6.8190   4.56952E+003    3.93350E+003
   6.8220   4.47219E+003    3.89139E+003
   6.8250   4.48256E+003    3.89275E+003
   6.8280   4.46320E+003    3.85850E+003
   6.8300   4.46797E+003    3.88436E+003
   6.8330   4.48997E+003    3.89173E+003
   6.8370   4.47508E+003    3.87561E+003
   6.8400   4.60822E+003    3.95598E+003
   6.8420   4.51354E+003    3.83417E+003
   6.8460   4.47745E+003    3.92746E+003
   6.8490   4.50267E+003    3.97181E+003
   6.8530   4.60858E+003    3.93325E+003
   6.8550   4.56242E+003    3.90118E+003
   6.8570   4.57336E+003    3.84862E+003
   6.8610   4.56812E+003    3.88221E+003
   6.8640   4.52532E+003    3.84055E+003
   6.8670   4.47787E+003    3.79509E+003
   6.8690   4.43693E+003    3.80300E+003
   6.8720   4.53519E+003    3.82465E+003
   6.8750   4.51356E+003    3.84942E+003
   6.8780   4.51779E+003    3.91776E+003
   6.8810   4.45428E+003    3.82100E+003
   6.8840   4.41667E+003    3.82023E+003
   6.8870   4.48154E+003    3.89483E+003
   6.8890   4.40768E+003    3.90823E+003
   6.8930   4.51886E+003    3.90799E+003
   6.8960   4.48038E+003    3.93077E+003
   6.8990   4.41439E+003    3.82089E+003
   6.9030   4.43412E+003    3.87337E+003
   6.9070   4.47040E+003    3.90145E+003
   6.9100   4.48753E+003    3.84584E+003
   6.9130   4.48232E+003    3.78412E+003
   6.9150   4.43330E+003    3.84318E+003
   6.9180   4.47395E+003    3.89343E+003
   6.9220   4.38392E+003    3.87112E+003
   6.9250   4.46163E+003    3.83370E+003
   6.9280   4.44436E+003    3.72366E+003
   6.9300   4.40087E+003    3.73665E+003
   6.9340   4.37567E+003    3.72402E+003
   6.9380   4.36929E+003    3.73173E+003
   6.9400   4.33732E+003    3.69684E+003
   6.9430   4.35669E+003    3.70732E+003
   6.9450   4.46351E+003    3.72361E+003
   6.9500   4.32598E+003    3.70682E+003
   6.9540   4.39010E+003    3.67015E+003
   6.9560   4.31143E+003    3.72353E+003
   6.9570   4.39057E+003    3.72127E+003
   6.9610   4.35916E+003    3.71199E+003
   6.9650   4.23764E+003    3.66590E+003
   6.9690   4.19779E+003    3.75212E+003
   6.9710   4.26174E+003    3.77947E+003
   6.9740   4.19382E+003    3.75521E+003
   6.9760   4.24571E+003    3.68323E+003
   6.9790   4.32071E+003    3.76803E+003
   6.9820   4.29969E+003    3.66120E+003
   6.9850   4.23315E+003    3.71417E+003
   6.9890   4.27428E+003    3.66360E+003
   6.9930   4.26992E+003    3.71292E+003
   6.9960   4.18246E+003    3.68632E+003
   6.9990   4.20937E+003    3.59801E+003
   7.0030   4.32466E+003    3.66928E+003
   7.0050   4.39254E+003    3.59998E+003
   7.0090   4.26541E+003    3.62745E+003
   7.0120   4.30276E+003    3.69753E+003
   7.0150   4.27058E+003    3.63917E+003
   7.0190   4.25047E+003    3.73115E+003
   7.0210   4.13975E+003    3.71452E+003
   7.0250   4.17623E+003    3.68967E+003
   7.0280   4.13777E+003    3.62439E+003
   7.0310   4.19861E+003    3.60869E+003
   7.0330   4.12067E+003    3.63225E+003
   7.0370   4.15256E+003    3.64723E+003
   7.0390   4.17958E+003    3.66114E+003
   7.0430   4.22074E+003    3.68752E+003
   7.0470   4.01182E+003    3.62538E+003
   7.0490   3.97031E+003    3.67985E+003
   7.0530   3.99497E+003    3.69317E+003
   7.0560   4.14442E+003    3.61817E+003
   7.0590   4.16936E+003    3.58177E+003
   7.0620   4.13604E+003    3.61101E+003
   7.0680   4.20937E+003    3.72385E+003
   7.0700   4.12583E+003    3.61406E+003
   7.0720   4.18483E+003    3.58256E+003
   7.0750   4.15190E+003    3.57038E+003
   7.0790   4.22362E+003    3.59684E+003
   7.0820   4.12924E+003    3.62685E+003
   7.0840   4.13994E+003    3.57556E+003
   7.0860   4.18833E+003    3.68140E+003
   7.0890   4.17644E+003    3.55850E+003
   7.0930   4.14239E+003    3.60461E+003
   7.0970   4.12395E+003    3.60633E+003
   7.1000   4.13803E+003    3.60226E+003
   7.1020   4.12997E+003    3.56051E+003
   7.1050   4.14542E+003    3.54823E+003
   7.1090   4.21305E+003    3.70551E+003
   7.1120   4.17198E+003    3.60699E+003
   7.1150   4.14003E+003    3.55909E+003
   7.1170   4.16328E+003    3.63091E+003
   7.1200   4.15175E+003    3.58690E+003
   7.1240   4.10215E+003    3.62537E+003
   7.1290   4.10380E+003    3.57037E+003
   7.1310   4.12706E+003    3.60081E+003
   7.1330   4.11070E+003    3.55138E+003
   7.1350   4.09854E+003    3.56133E+003
   7.1380   4.11298E+003    3.65185E+003
   7.1440   4.19110E+003    3.61691E+003
   7.1470   4.18765E+003    3.64803E+003
   7.1490   4.17597E+003    3.50453E+003
   7.1510   4.18158E+003    3.56851E+003
