# Supplementary material for: Trigger factor both holds and folds its client proteins
Source: Nat Commun. 2022 Jul 15;13:4126. doi: 10.1038/s41467-022-31767-6 (PMC9287376; doi:10.1038/s41467-022-31767-6)
Supplement: Supplementary file 6 — Source Data [file 41467_2022_31767_MOESM6_ESM.zip › SourceDataFile/Fig1a-b/00013.RI3]

Sample
I 3 04.0 40000 0002377 4.0560E10 280 1 
   5.8000   9.54700E+001    1.55690E+002
   5.8030   1.69760E+002    1.73470E+002
   5.8050   2.24880E+002    1.87110E+002
   5.8060   2.30580E+002    2.04890E+002
   5.8070   2.29160E+002    2.43280E+002
   5.8090   2.56430E+002    2.67710E+002
   5.8110   3.24520E+002    3.30320E+002
   5.8120   3.42970E+002    3.60710E+002
   5.8140   4.06470E+002    3.71120E+002
   5.8170   4.43090E+002    4.83260E+002
   5.8180   5.85430E+002    6.27850E+002
   5.8210   6.95580E+002    7.15490E+002
   5.8230   9.70760E+002    9.42470E+002
   5.8260   1.03888E+003    1.08471E+003
   5.8280   1.39650E+003    1.58315E+003
   5.8300   1.71157E+003    1.85489E+003
   5.8330   1.94572E+003    2.13836E+003
   5.8350   2.20529E+003    2.19923E+003
   5.8370   2.80283E+003    3.00129E+003
   5.8390   3.21113E+003    3.28026E+003
   5.8420   3.44438E+003    3.61364E+003
   5.8440   3.96136E+003    4.06748E+003
   5.8460   4.34166E+003    4.36846E+003
   5.8490   4.55046E+003    4.67442E+003
   5.8510   4.79130E+003    4.84206E+003
   5.8530   5.01937E+003    5.11564E+003
   5.8550   5.12112E+003    5.23731E+003
   5.8570   5.26108E+003    5.22661E+003
   5.8580   5.33399E+003    5.30129E+003
   5.8600   5.30478E+003    5.43310E+003
   5.8630   5.50643E+003    5.43412E+003
   5.8650   5.53463E+003    5.52902E+003
   5.8670   5.48779E+003    5.55600E+003
   5.8690   5.51129E+003    5.44780E+003
   5.8710   5.52032E+003    5.45895E+003
   5.8740   5.47650E+003    5.54867E+003
   5.8760   5.41289E+003    5.44307E+003
   5.8780   5.48585E+003    5.48780E+003
   5.8800   5.49229E+003    5.36367E+003
   5.8830   5.51729E+003    5.34603E+003
   5.8850   5.59415E+003    5.40844E+003
   5.8870   5.47646E+003    5.37500E+003
   5.8890   5.44817E+003    5.55585E+003
   5.8920   5.47788E+003    5.57925E+003
   5.8940   5.41818E+003    5.54434E+003
   5.8960   5.60322E+003    5.59829E+003
   5.8990   5.74875E+003    5.59923E+003
   5.9010   5.74843E+003    5.75205E+003
   5.9030   5.66504E+003    5.49487E+003
   5.9060   5.74122E+003    5.57235E+003
   5.9080   5.61399E+003    5.60132E+003
   5.9100   5.79680E+003    5.61103E+003
   5.9120   5.65666E+003    5.74431E+003
   5.9130   5.64957E+003    5.71969E+003
   5.9160   5.63317E+003    5.68273E+003
   5.9180   5.69570E+003    5.70556E+003
   5.9210   5.87449E+003    5.77139E+003
   5.9240   5.85431E+003    5.79805E+003
   5.9260   6.03291E+003    5.90870E+003
   5.9280   6.00139E+003    6.06760E+003
   5.9300   6.05658E+003    6.07958E+003
   5.9330   6.11341E+003    6.22932E+003
   5.9360   6.25038E+003    6.32069E+003
   5.9380   6.33922E+003    6.62848E+003
   5.9400   6.38017E+003    8.14375E+003
   5.9420   6.36676E+003    1.07392E+004
   5.9450   6.57919E+003    1.05214E+004
   5.9470   6.60684E+003    1.05050E+004
   5.9490   6.83896E+003    9.10629E+003
   5.9560   1.02496E+004    2.50250E+002
   5.9590   1.01563E+004    1.26662E+003
   5.9630   8.73580E+002    4.61968E+003
   5.9650   1.62490E+002    5.72261E+003
   5.9680   3.00090E+002    5.45740E+003
   5.9720   8.78280E+002    5.21839E+003
   5.9740   3.85483E+003    5.18378E+003
   5.9770   7.44846E+003    5.05076E+003
   5.9790   5.79318E+003    4.96075E+003
   5.9810   6.15862E+003    4.79758E+003
   5.9830   6.09295E+003    4.89439E+003
   5.9860   5.93228E+003    4.70982E+003
   5.9880   6.07855E+003    4.64480E+003
   5.9900   5.94792E+003    4.50048E+003
   5.9920   5.90345E+003    4.41989E+003
   5.9940   5.92765E+003    4.32107E+003
   5.9970   6.01747E+003    4.21283E+003
   5.9990   5.89972E+003    4.08208E+003
   6.0010   5.86914E+003    4.00735E+003
   6.0040   5.89382E+003    3.99753E+003
   6.0070   5.89448E+003    3.81072E+003
   6.0100   5.84415E+003    3.80444E+003
   6.0120   5.76194E+003    3.68662E+003
   6.0130   5.75615E+003    3.58807E+003
   6.0160   5.78119E+003    3.52406E+003
   6.0180   5.70107E+003    3.48183E+003
   6.0220   5.69186E+003    3.33278E+003
   6.0250   5.64554E+003    3.28317E+003
   6.0270   5.64213E+003    3.18614E+003
   6.0290   5.61932E+003    3.11489E+003
   6.0310   5.65394E+003    3.05335E+003
   6.0330   5.59544E+003    3.03110E+003
   6.0360   5.65666E+003    3.00297E+003
   6.0380   5.55489E+003    2.99828E+003
   6.0400   5.62809E+003    2.93484E+003
   6.0420   5.62212E+003    2.80933E+003
   6.0450   5.53837E+003    2.81709E+003
   6.0460   5.52495E+003    2.74941E+003
   6.0480   5.44930E+003    2.68471E+003
   6.0500   5.44139E+003    2.68870E+003
   6.0530   5.37301E+003    2.67718E+003
   6.0570   5.37680E+003    2.58530E+003
   6.0590   5.29596E+003    2.53400E+003
   6.0610   5.30358E+003    2.46198E+003
   6.0640   5.19318E+003    2.48832E+003
   6.0660   5.18336E+003    2.46242E+003
   6.0680   5.22860E+003    2.40359E+003
   6.0710   5.17680E+003    2.44884E+003
   6.0730   5.21621E+003    2.37283E+003
   6.0770   5.17165E+003    2.28990E+003
   6.0780   5.11817E+003    2.32259E+003
   6.0800   5.15719E+003    2.29210E+003
   6.0820   5.14017E+003    2.26408E+003
   6.0840   5.10140E+003    2.19789E+003
   6.0870   5.06299E+003    2.13825E+003
   6.0890   5.11454E+003    2.04233E+003
   6.0910   5.02654E+003    1.99888E+003
   6.0940   4.90022E+003    2.06459E+003
   6.0960   4.93623E+003    2.00675E+003
   6.0980   4.98724E+003    1.99008E+003
   6.1010   4.95315E+003    1.92599E+003
   6.1050   4.92598E+003    1.89108E+003
   6.1100   4.85223E+003    1.92533E+003
   6.1130   5.01848E+003    1.90026E+003
   6.1160   4.82610E+003    1.90336E+003
   6.1200   4.69849E+003    1.99274E+003
   6.1220   4.71984E+003    2.05731E+003
   6.1240   4.81286E+003    1.97751E+003
   6.1250   4.83674E+003    1.78980E+003
   6.1270   4.86349E+003    1.73232E+003
   6.1290   4.88289E+003    1.76664E+003
   6.1330   4.73870E+003    1.55503E+003
   6.1360   4.75357E+003    1.64310E+003
   6.1380   4.74918E+003    1.72479E+003
   6.1400   4.74584E+003    1.86322E+003
   6.1410   4.73629E+003    1.97855E+003
   6.1450   4.72206E+003    2.07042E+003
   6.1470   4.64927E+003    1.97193E+003
   6.1490   4.56853E+003    1.92575E+003
   6.1520   4.60081E+003    1.94727E+003
   6.1550   4.63506E+003    1.96537E+003
   6.1570   4.59693E+003    1.95730E+003
   6.1610   4.66376E+003    2.00346E+003
   6.1630   4.52959E+003    1.91320E+003
   6.1660   4.73524E+003    1.93735E+003
   6.1690   4.59475E+003    1.85954E+003
   6.1700   4.62705E+003    1.91656E+003
   6.1720   4.67044E+003    1.97300E+003
   6.1760   4.67915E+003    1.90698E+003
   6.1780   4.62139E+003    2.01254E+003
   6.1810   4.55548E+003    2.02601E+003
   6.1830   4.59220E+003    1.92459E+003
   6.1870   4.58638E+003    1.94901E+003
   6.1890   4.62299E+003    1.97047E+003
   6.1910   4.69191E+003    1.97012E+003
   6.1930   4.60724E+003    1.99047E+003
   6.1960   4.59813E+003    2.01421E+003
   6.1980   4.55251E+003    1.96527E+003
   6.2000   4.61042E+003    1.97795E+003
   6.2030   4.60498E+003    1.97476E+003
   6.2050   4.63040E+003    1.95849E+003
   6.2070   4.59743E+003    2.00239E+003
   6.2100   4.64279E+003    1.89675E+003
   6.2120   4.57388E+003    1.96286E+003
   6.2140   4.57873E+003    1.89720E+003
   6.2170   4.52018E+003    1.85389E+003
   6.2210   4.52858E+003    1.96482E+003
   6.2230   4.60755E+003    2.05408E+003
   6.2260   4.56448E+003    2.01913E+003
   6.2280   4.54396E+003    1.98681E+003
   6.2310   4.63707E+003    1.92843E+003
   6.2340   4.53826E+003    1.89976E+003
   6.2370   4.52579E+003    1.98336E+003
   6.2380   4.61012E+003    1.84667E+003
   6.2420   4.57598E+003    1.80819E+003
   6.2450   4.51000E+003    1.88239E+003
   6.2470   4.56719E+003    1.94806E+003
   6.2500   4.56917E+003    1.89960E+003
   6.2530   4.37278E+003    1.80891E+003
   6.2550   4.40464E+003    1.88025E+003
   6.2570   4.53809E+003    1.86165E+003
   6.2600   4.45614E+003    1.84198E+003
   6.2620   4.48574E+003    1.86812E+003
   6.2670   4.46999E+003    1.97727E+003
   6.2680   4.51556E+003    1.96244E+003
   6.2720   4.54415E+003    1.90280E+003
   6.2730   4.57792E+003    1.96996E+003
   6.2760   4.61664E+003    1.85279E+003
   6.2780   4.61467E+003    1.82809E+003
   6.2810   4.54620E+003    1.85815E+003
   6.2830   4.61472E+003    1.80838E+003
   6.2860   4.62229E+003    1.89829E+003
   6.2900   4.62374E+003    1.95391E+003
   6.2920   4.64083E+003    1.95099E+003
   6.2940   4.63550E+003    1.96010E+003
   6.2970   4.72598E+003    1.97018E+003
   6.2990   4.56261E+003    1.93135E+003
   6.3030   4.49104E+003    1.90115E+003
   6.3060   4.58061E+003    1.89229E+003
   6.3080   4.62129E+003    1.95779E+003
   6.3110   4.66011E+003    1.88883E+003
   6.3130   4.61783E+003    1.90437E+003
   6.3150   4.71782E+003    1.96039E+003
   6.3200   4.63804E+003    1.92474E+003
   6.3220   4.58125E+003    2.01476E+003
   6.3250   4.62358E+003    1.95787E+003
   6.3270   4.60901E+003    1.94682E+003
   6.3290   4.51663E+003    1.97187E+003
   6.3310   4.53858E+003    1.89492E+003
   6.3360   4.53973E+003    1.84125E+003
   6.3380   4.55311E+003    1.93411E+003
   6.3400   4.49890E+003    1.95944E+003
   6.3420   4.55243E+003    1.90678E+003
   6.3450   4.54471E+003    1.90851E+003
   6.3470   4.58930E+003    1.92724E+003
   6.3490   4.39121E+003    1.90499E+003
   6.3520   4.45039E+003    1.92587E+003
   6.3540   4.43337E+003    1.99482E+003
   6.3560   4.44183E+003    1.86862E+003
   6.3580   4.41344E+003    1.89832E+003
   6.3630   4.36491E+003    1.89683E+003
   6.3650   4.61617E+003    1.89169E+003
   6.3670   4.56139E+003    1.97108E+003
   6.3710   4.61336E+003    1.91795E+003
   6.3730   4.53858E+003    1.87689E+003
   6.3750   4.60716E+003    1.89428E+003
   6.3770   4.56619E+003    1.91419E+003
   6.3800   4.52168E+003    1.88741E+003
   6.3840   4.46347E+003    1.93754E+003
   6.3860   4.46227E+003    1.88572E+003
   6.3900   4.53012E+003    1.90595E+003
   6.3920   4.42434E+003    1.91789E+003
   6.3960   4.51560E+003    1.93881E+003
   6.3980   4.52153E+003    1.93282E+003
   6.4000   4.49111E+003    1.92697E+003
   6.4020   4.51568E+003    1.93307E+003
   6.4050   4.46113E+003    1.97506E+003
   6.4080   4.40242E+003    1.85109E+003
   6.4120   4.38263E+003    1.93301E+003
   6.4140   4.41332E+003    1.81821E+003
   6.4170   4.44203E+003    1.83279E+003
   6.4200   4.44547E+003    1.90598E+003
   6.4210   4.36470E+003    1.86459E+003
   6.4250   4.35566E+003    1.92434E+003
   6.4270   4.41105E+003    1.97841E+003
   6.4290   4.42518E+003    1.89226E+003
   6.4310   4.40785E+003    1.90677E+003
   6.4350   4.50208E+003    2.00601E+003
   6.4380   4.50083E+003    1.94250E+003
   6.4400   4.57551E+003    1.93371E+003
   6.4430   4.61336E+003    1.97013E+003
   6.4450   4.56928E+003    1.98014E+003
   6.4490   4.62292E+003    1.95315E+003
   6.4500   4.53987E+003    2.03546E+003
   6.4540   4.57526E+003    2.00450E+003
   6.4560   4.59962E+003    1.99351E+003
   6.4590   4.60133E+003    2.01557E+003
   6.4610   4.61438E+003    1.99986E+003
   6.4630   4.66823E+003    1.94627E+003
   6.4670   4.73332E+003    1.96286E+003
   6.4700   4.67022E+003    1.99891E+003
   6.4720   4.66445E+003    2.08280E+003
   6.4740   4.68144E+003    2.04343E+003
   6.4770   4.71086E+003    2.04098E+003
   6.4810   4.66765E+003    2.06320E+003
   6.4840   4.71047E+003    2.06063E+003
   6.4850   4.74557E+003    1.99472E+003
   6.4880   4.66552E+003    2.01825E+003
   6.4900   4.68038E+003    2.02050E+003
   6.4940   4.63702E+003    2.02885E+003
   6.4970   4.71405E+003    2.07927E+003
   6.4990   4.69657E+003    2.03987E+003
   6.5010   4.71769E+003    2.06189E+003
   6.5050   4.71743E+003    2.08753E+003
   6.5080   4.75311E+003    2.04497E+003
   6.5110   4.74901E+003    2.09173E+003
   6.5130   4.71587E+003    2.08724E+003
   6.5150   4.75652E+003    2.06837E+003
   6.5160   4.72842E+003    2.10865E+003
   6.5200   4.80112E+003    2.04838E+003
   6.5230   4.81354E+003    2.06960E+003
   6.5260   4.69060E+003    1.96306E+003
   6.5280   4.73637E+003    1.93245E+003
   6.5310   4.77798E+003    1.99854E+003
   6.5330   4.66978E+003    2.03769E+003
   6.5350   4.69060E+003    2.08155E+003
   6.5390   4.63189E+003    2.03620E+003
   6.5420   4.65904E+003    2.07024E+003
   6.5440   4.67149E+003    2.07521E+003
   6.5470   4.65774E+003    2.01583E+003
   6.5500   4.63829E+003    2.03347E+003
   6.5540   4.72670E+003    2.04993E+003
   6.5570   4.71976E+003    2.00683E+003
   6.5590   4.69998E+003    2.04484E+003
   6.5620   4.69089E+003    2.07347E+003
   6.5660   4.72254E+003    2.02874E+003
   6.5680   4.73412E+003    2.06508E+003
   6.5710   4.71557E+003    1.98035E+003
   6.5730   4.75958E+003    1.99961E+003
   6.5760   4.66112E+003    2.00736E+003
   6.5790   4.68901E+003    1.94904E+003
   6.5810   4.60655E+003    2.01426E+003
   6.5840   4.53457E+003    1.97230E+003
   6.5860   4.68027E+003    1.95682E+003
   6.5880   4.61332E+003    1.98661E+003
   6.5910   4.63901E+003    2.03898E+003
   6.5950   4.59571E+003    2.04515E+003
   6.5980   4.66632E+003    2.05674E+003
   6.6000   4.65374E+003    1.97229E+003
   6.6020   4.66854E+003    1.99557E+003
   6.6060   4.64796E+003    2.04086E+003
   6.6080   4.60248E+003    2.01783E+003
   6.6110   4.66171E+003    2.01729E+003
   6.6130   4.64347E+003    2.07341E+003
   6.6160   4.66231E+003    2.06772E+003
   6.6180   4.61795E+003    2.02276E+003
   6.6200   4.60679E+003    2.03317E+003
   6.6240   4.64923E+003    2.03356E+003
   6.6270   4.60884E+003    2.00449E+003
   6.6300   4.64281E+003    1.97818E+003
   6.6320   4.66125E+003    1.99291E+003
   6.6330   4.62736E+003    1.99977E+003
   6.6360   4.59894E+003    2.00106E+003
   6.6390   4.59320E+003    1.96433E+003
   6.6420   4.67165E+003    2.00023E+003
   6.6450   4.59111E+003    1.98054E+003
   6.6470   4.57431E+003    1.96460E+003
   6.6500   4.54445E+003    1.98258E+003
   6.6540   4.57311E+003    2.01187E+003
   6.6560   4.52646E+003    1.99278E+003
   6.6580   4.53858E+003    1.98209E+003
   6.6620   4.55983E+003    1.98607E+003
   6.6650   4.56624E+003    1.94589E+003
   6.6690   4.53793E+003    2.00096E+003
   6.6710   4.47395E+003    1.94957E+003
   6.6740   4.50054E+003    1.97742E+003
   6.6770   4.51368E+003    1.97341E+003
   6.6790   4.50808E+003    1.90909E+003
   6.6810   4.43905E+003    1.98198E+003
   6.6850   4.45015E+003    1.98021E+003
   6.6870   4.44913E+003    1.90142E+003
   6.6900   4.43337E+003    1.92533E+003
   6.6930   4.49627E+003    1.97888E+003
   6.6950   4.47655E+003    1.98114E+003
   6.6980   4.51175E+003    1.94337E+003
   6.7010   4.49502E+003    1.99615E+003
   6.7040   4.49280E+003    1.96490E+003
   6.7070   4.51769E+003    1.91548E+003
   6.7100   4.32284E+003    1.90300E+003
   6.7110   4.37530E+003    1.95150E+003
   6.7140   4.34842E+003    1.90329E+003
   6.7160   4.31326E+003    1.89270E+003
   6.7190   4.40809E+003    1.91470E+003
   6.7220   4.41858E+003    1.94395E+003
   6.7260   4.42645E+003    1.92402E+003
   6.7280   4.38319E+003    1.92359E+003
   6.7310   4.44579E+003    1.97060E+003
   6.7340   4.52616E+003    1.95410E+003
   6.7380   4.37667E+003    1.90811E+003
   6.7400   4.44443E+003    1.94240E+003
   6.7410   4.30951E+003    1.94149E+003
   6.7450   4.37043E+003    1.92841E+003
   6.7470   4.29255E+003    1.89258E+003
   6.7500   4.32964E+003    1.84575E+003
   6.7540   4.26040E+003    1.83347E+003
   6.7560   4.24333E+003    1.81606E+003
   6.7610   4.26174E+003    1.81429E+003
   6.7630   4.36473E+003    1.84422E+003
   6.7650   4.22642E+003    1.85988E+003
   6.7680   4.25769E+003    1.84815E+003
   6.7700   4.26636E+003    1.87890E+003
   6.7730   4.28419E+003    1.86686E+003
   6.7750   4.36468E+003    1.77653E+003
   6.7780   4.30666E+003    1.87443E+003
   6.7800   4.24230E+003    1.80219E+003
   6.7820   4.25254E+003    1.78574E+003
   6.7850   4.28284E+003    1.79535E+003
   6.7880   4.31153E+003    1.84119E+003
   6.7910   4.29114E+003    1.76861E+003
   6.7930   4.26756E+003    1.84570E+003
   6.7950   4.22649E+003    1.84456E+003
   6.7990   4.25568E+003    1.84593E+003
   6.8020   4.29535E+003    1.82239E+003
   6.8040   4.25586E+003    1.87309E+003
   6.8080   4.29655E+003    1.87558E+003
   6.8110   4.32166E+003    1.86409E+003
   6.8140   4.31317E+003    1.86442E+003
   6.8160   4.36752E+003    1.86236E+003
   6.8200   4.26814E+003    1.86971E+003
   6.8230   4.27777E+003    1.81171E+003
   6.8260   4.34138E+003    1.82896E+003
   6.8280   4.31368E+003    1.83568E+003
   6.8300   4.29496E+003    1.89618E+003
   6.8330   4.21611E+003    1.85098E+003
   6.8370   4.29616E+003    1.86442E+003
   6.8390   4.28247E+003    1.82666E+003
   6.8440   4.25202E+003    1.85323E+003
   6.8460   4.29286E+003    1.93220E+003
   6.8490   4.39176E+003    1.89019E+003
   6.8520   4.38876E+003    1.87142E+003
   6.8550   4.36095E+003    1.84683E+003
   6.8590   4.32831E+003    1.87752E+003
   6.8620   4.34499E+003    1.84595E+003
   6.8650   4.34259E+003    1.83234E+003
   6.8670   4.16101E+003    1.81928E+003
   6.8700   4.27236E+003    1.81173E+003
   6.8730   4.28539E+003    1.81894E+003
   6.8760   4.25987E+003    1.82735E+003
   6.8800   4.31261E+003    1.90391E+003
   6.8820   4.27715E+003    1.83173E+003
   6.8850   4.19998E+003    1.86518E+003
   6.8860   4.28864E+003    1.86681E+003
   6.8890   4.27433E+003    1.84048E+003
   6.8910   4.24716E+003    1.81970E+003
   6.8950   4.22842E+003    1.87787E+003
   6.8980   4.23477E+003    1.88249E+003
   6.9010   4.22645E+003    1.82535E+003
   6.9040   4.24675E+003    1.85693E+003
   6.9060   4.21429E+003    1.84559E+003
   6.9100   4.27384E+003    1.80909E+003
   6.9130   4.29300E+003    1.88714E+003
   6.9150   4.21938E+003    1.84633E+003
   6.9180   4.30842E+003    1.81973E+003
   6.9200   4.29189E+003    1.87368E+003
   6.9230   4.23686E+003    1.86982E+003
   6.9270   4.23964E+003    1.80862E+003
   6.9290   4.22991E+003    1.79557E+003
   6.9310   4.16871E+003    1.80463E+003
   6.9350   4.13610E+003    1.79910E+003
   6.9380   4.18486E+003    1.78023E+003
   6.9410   4.09569E+003    1.76113E+003
   6.9430   4.10796E+003    1.76321E+003
   6.9450   4.11073E+003    1.82421E+003
   6.9500   4.08557E+003    1.78841E+003
   6.9520   4.09052E+003    1.81073E+003
   6.9560   4.13404E+003    1.76957E+003
   6.9580   4.15117E+003    1.77828E+003
   6.9610   4.11359E+003    1.77508E+003
   6.9650   4.15574E+003    1.76253E+003
   6.9670   4.21591E+003    1.77898E+003
   6.9700   4.11643E+003    1.81583E+003
   6.9730   4.09097E+003    1.78483E+003
   6.9760   4.15171E+003    1.78743E+003
   6.9800   4.16340E+003    1.74886E+003
   6.9830   4.09460E+003    1.78072E+003
   6.9850   4.12893E+003    1.77094E+003
   6.9870   4.15384E+003    1.81941E+003
   6.9910   4.09576E+003    1.79573E+003
   6.9940   4.13833E+003    1.73190E+003
   6.9970   4.17365E+003    1.80760E+003
   7.0010   4.03858E+003    1.76575E+003
   7.0030   4.08452E+003    1.77588E+003
   7.0060   4.08576E+003    1.75211E+003
   7.0100   4.07464E+003    1.78006E+003
   7.0140   4.02032E+003    1.74064E+003
   7.0150   4.07353E+003    1.75017E+003
   7.0190   4.01832E+003    1.75643E+003
   7.0210   4.02118E+003    1.76680E+003
   7.0260   4.08256E+003    1.71519E+003
   7.0290   3.97527E+003    1.76185E+003
   7.0310   3.91996E+003    1.71754E+003
   7.0330   3.93686E+003    1.71827E+003
   7.0370   3.99218E+003    1.73586E+003
   7.0390   3.97549E+003    1.72056E+003
   7.0430   3.99450E+003    1.68444E+003
   7.0460   4.10213E+003    1.74451E+003
   7.0490   4.01414E+003    1.72705E+003
   7.0540   4.05297E+003    1.79318E+003
   7.0560   4.02069E+003    1.77340E+003
   7.0600   4.07685E+003    1.72147E+003
   7.0620   3.97896E+003    1.70583E+003
   7.0660   3.87750E+003    1.71223E+003
   7.0690   3.98231E+003    1.73285E+003
   7.0710   3.94650E+003    1.70505E+003
   7.0750   4.01557E+003    1.72307E+003
   7.0770   4.00507E+003    1.69016E+003
   7.0810   3.89177E+003    1.73904E+003
   7.0840   3.94031E+003    1.69206E+003
   7.0860   3.97779E+003    1.70966E+003
   7.0880   4.05349E+003    1.70410E+003
   7.0920   4.03899E+003    1.72751E+003
   7.0970   3.86382E+003    1.74900E+003
   7.1000   3.96398E+003    1.73895E+003
   7.1030   4.06585E+003    1.75634E+003
   7.1060   3.97141E+003    1.73794E+003
   7.1080   4.00273E+003    1.71409E+003
   7.1110   3.89453E+003    1.67415E+003
   7.1160   3.92448E+003    1.69651E+003
   7.1180   3.87418E+003    1.70658E+003
   7.1220   3.99471E+003    1.68486E+003
   7.1240   3.98092E+003    1.69241E+003
   7.1270   3.87464E+003    1.66924E+003
   7.1310   3.95178E+003    1.67663E+003
   7.1330   3.93176E+003    1.66845E+003
   7.1350   3.90294E+003    1.71523E+003
   7.1370   3.94322E+003    1.70473E+003
   7.1410   3.89217E+003    1.72967E+003
   7.1450   3.96562E+003    1.70276E+003
   7.1480   4.02418E+003    1.62630E+003
   7.1510   3.94486E+003    1.61599E+003
