# Supplementary material for: Trigger factor both holds and folds its client proteins
Source: Nat Commun. 2022 Jul 15;13:4126. doi: 10.1038/s41467-022-31767-6 (PMC9287376; doi:10.1038/s41467-022-31767-6)
Supplement: Supplementary file 6 — Source Data [file 41467_2022_31767_MOESM6_ESM.zip › SourceDataFile/Fig1a-b/00014.RI1]

Sample
I 1 04.0 40000 0002441 4.1680E10 280 1 
   5.8000   5.90000E+001    1.31890E+002
   5.8030   1.26090E+002    1.49180E+002
   5.8050   1.65660E+002    1.68010E+002
   5.8060   2.33110E+002    2.06420E+002
   5.8080   2.52410E+002    2.27250E+002
   5.8090   2.30070E+002    2.60130E+002
   5.8110   2.68720E+002    3.12500E+002
   5.8140   3.34040E+002    3.88570E+002
   5.8170   3.82440E+002    4.30480E+002
   5.8190   5.31960E+002    5.97000E+002
   5.8210   5.90090E+002    6.17520E+002
   5.8230   8.63270E+002    9.56590E+002
   5.8260   9.55970E+002    1.12872E+003
   5.8280   1.24721E+003    1.33483E+003
   5.8300   1.39702E+003    1.54494E+003
   5.8330   1.79515E+003    1.90141E+003
   5.8350   2.21047E+003    2.53468E+003
   5.8370   2.63342E+003    3.00057E+003
   5.8400   2.93980E+003    3.34776E+003
   5.8420   2.93726E+003    3.55417E+003
   5.8430   3.10386E+003    3.76533E+003
   5.8440   3.56874E+003    4.20121E+003
   5.8460   3.85071E+003    4.56511E+003
   5.8490   4.34937E+003    4.64049E+003
   5.8530   4.89672E+003    5.34898E+003
   5.8550   5.08955E+003    5.37966E+003
   5.8560   5.28827E+003    5.45533E+003
   5.8570   5.36146E+003    5.53019E+003
   5.8600   5.35781E+003    5.66597E+003
   5.8610   5.49502E+003    5.64578E+003
   5.8620   5.51260E+003    5.54853E+003
   5.8650   5.46246E+003    5.63643E+003
   5.8670   5.53205E+003    5.60119E+003
   5.8690   5.42366E+003    5.72586E+003
   5.8720   5.56924E+003    5.71409E+003
   5.8740   5.41953E+003    5.63062E+003
   5.8760   5.48853E+003    5.57085E+003
   5.8780   5.44473E+003    5.49025E+003
   5.8810   5.54107E+003    5.45369E+003
   5.8830   5.50415E+003    5.47847E+003
   5.8840   5.43898E+003    5.68610E+003
   5.8860   5.39687E+003    5.60669E+003
   5.8890   5.65162E+003    5.69562E+003
   5.8910   5.47991E+003    5.56073E+003
   5.8920   5.56858E+003    5.63790E+003
   5.8940   5.55301E+003    5.49445E+003
   5.8960   5.47920E+003    5.49465E+003
   5.8990   5.57067E+003    5.52614E+003
   5.9010   5.62714E+003    5.66702E+003
   5.9030   5.61861E+003    5.68372E+003
   5.9060   5.68346E+003    5.70727E+003
   5.9080   5.63518E+003    5.82044E+003
   5.9100   5.62592E+003    5.64607E+003
   5.9120   5.64132E+003    5.73397E+003
   5.9150   5.69067E+003    5.60770E+003
   5.9170   5.70130E+003    5.66585E+003
   5.9200   5.75207E+003    5.89447E+003
   5.9220   5.73154E+003    5.86936E+003
   5.9250   5.75099E+003    5.91833E+003
   5.9270   5.78140E+003    6.09986E+003
   5.9290   5.87970E+003    6.26921E+003
   5.9330   5.89209E+003    6.15777E+003
   5.9360   5.96308E+003    5.94765E+003
   5.9380   6.19459E+003    5.93746E+003
   5.9400   6.19355E+003    6.18552E+003
   5.9430   6.23449E+003    6.18064E+003
   5.9450   6.24336E+003    6.34758E+003
   5.9470   6.29982E+003    6.22645E+003
   5.9490   6.08859E+003    6.32286E+003
   5.9520   6.25390E+003    6.21565E+003
   5.9540   6.32592E+003    6.37723E+003
   5.9560   6.10010E+003    6.12318E+003
   5.9590   6.08845E+003    6.20910E+003
   5.9610   6.22900E+003    6.26801E+003
   5.9630   6.24022E+003    6.13180E+003
   5.9650   6.29967E+003    6.23100E+003
   5.9680   6.19724E+003    6.36334E+003
   5.9700   6.17622E+003    6.24210E+003
   5.9740   6.33460E+003    6.33060E+003
   5.9770   6.15856E+003    6.14898E+003
   5.9790   6.15264E+003    6.22798E+003
   5.9830   5.87447E+003    6.19657E+003
   5.9860   6.11657E+003    6.14163E+003
   5.9880   6.29572E+003    6.22347E+003
   5.9900   6.25087E+003    6.13409E+003
   5.9920   6.19592E+003    6.35609E+003
   5.9950   6.15384E+003    6.67776E+003
   5.9970   6.22840E+003    8.01992E+003
   5.9990   6.36009E+003    1.05938E+004
   6.0010   6.12750E+003    1.07332E+004
   6.0040   6.32259E+003    1.10817E+004
   6.0060   6.08909E+003    9.29266E+003
   6.0090   5.76723E+003    2.16300E+002
   6.0150   1.04866E+004    4.13580E+002
   6.0170   1.12839E+004    2.08409E+003
   6.0220   8.37939E+003    6.29558E+003
   6.0260   1.54940E+002    5.86110E+003
   6.0290   2.02250E+002    5.85685E+003
   6.0330   5.01760E+002    5.87760E+003
   6.0340   1.74435E+003    5.77319E+003
   6.0370   5.95724E+003    5.85398E+003
   6.0400   6.69491E+003    5.75773E+003
   6.0420   5.88945E+003    5.70351E+003
   6.0450   5.96500E+003    5.65099E+003
   6.0460   5.68697E+003    5.63005E+003
   6.0480   5.65587E+003    5.59701E+003
   6.0500   5.86378E+003    5.66346E+003
   6.0530   5.76686E+003    5.54177E+003
   6.0570   5.61923E+003    5.48856E+003
   6.0590   5.52054E+003    5.44349E+003
   6.0600   5.42000E+003    5.33299E+003
   6.0640   5.52237E+003    5.43821E+003
   6.0660   5.44004E+003    5.30588E+003
   6.0700   5.38594E+003    5.29087E+003
   6.0730   5.48360E+003    5.28158E+003
   6.0750   5.35245E+003    5.22643E+003
   6.0770   5.33007E+003    5.17404E+003
   6.0780   5.40491E+003    5.23120E+003
   6.0810   5.32464E+003    5.19716E+003
   6.0840   5.31372E+003    5.07501E+003
   6.0870   5.12762E+003    5.06525E+003
   6.0890   5.27162E+003    5.04650E+003
   6.0910   5.15934E+003    5.02734E+003
   6.0930   5.08315E+003    4.92886E+003
   6.0960   5.07623E+003    4.91131E+003
   6.0990   5.06572E+003    4.88008E+003
   6.1020   5.04709E+003    4.72513E+003
   6.1030   4.94551E+003    4.73782E+003
   6.1050   4.87109E+003    4.65209E+003
   6.1090   4.85138E+003    4.56084E+003
   6.1120   4.86379E+003    4.64344E+003
   6.1150   4.78654E+003    4.61813E+003
   6.1170   4.77120E+003    4.58103E+003
   6.1200   4.86258E+003    4.57210E+003
   6.1230   4.84938E+003    4.50992E+003
   6.1250   4.78408E+003    4.52476E+003
   6.1280   4.89214E+003    4.52654E+003
   6.1290   4.74252E+003    4.44493E+003
   6.1320   4.84628E+003    4.40299E+003
   6.1340   4.76040E+003    4.44429E+003
   6.1380   4.77184E+003    4.35609E+003
   6.1410   4.78264E+003    4.41540E+003
   6.1430   4.75691E+003    4.31912E+003
   6.1450   4.70556E+003    4.40826E+003
   6.1470   4.75544E+003    4.22593E+003
   6.1500   4.67167E+003    4.26618E+003
   6.1520   4.69644E+003    4.33656E+003
   6.1540   4.68786E+003    4.30056E+003
   6.1570   4.64187E+003    4.20896E+003
   6.1600   4.71611E+003    4.22859E+003
   6.1610   4.67957E+003    4.19055E+003
   6.1650   4.62196E+003    4.23835E+003
   6.1680   4.68583E+003    4.16925E+003
   6.1700   4.76550E+003    4.21781E+003
   6.1720   4.66907E+003    4.10871E+003
   6.1760   4.62384E+003    4.10907E+003
   6.1780   4.70560E+003    4.16681E+003
   6.1800   4.65795E+003    4.17392E+003
   6.1830   4.66950E+003    4.06894E+003
   6.1860   4.60193E+003    4.01273E+003
   6.1890   4.68732E+003    4.07482E+003
   6.1910   4.70634E+003    4.10347E+003
   6.1930   4.70675E+003    4.15651E+003
   6.1960   4.76308E+003    4.24424E+003
   6.2000   4.69080E+003    4.13504E+003
   6.2020   4.75476E+003    4.18851E+003
   6.2050   4.70730E+003    4.25039E+003
   6.2080   4.72048E+003    4.10370E+003
   6.2120   4.77369E+003    4.18261E+003
   6.2140   4.75946E+003    4.08459E+003
   6.2160   4.71565E+003    4.17713E+003
   6.2190   4.73733E+003    4.10002E+003
   6.2210   4.64930E+003    4.05768E+003
   6.2230   4.66862E+003    4.05140E+003
   6.2260   4.65504E+003    4.05996E+003
   6.2300   4.70555E+003    4.12496E+003
   6.2320   4.73021E+003    4.08609E+003
   6.2350   4.72107E+003    4.11103E+003
   6.2390   4.70491E+003    4.20410E+003
   6.2410   4.74697E+003    4.09768E+003
   6.2440   4.70878E+003    4.10121E+003
   6.2460   4.78762E+003    4.13347E+003
   6.2480   4.68010E+003    4.13177E+003
   6.2510   4.78482E+003    4.04811E+003
   6.2540   4.78628E+003    4.03679E+003
   6.2570   4.72704E+003    4.04613E+003
   6.2590   4.71391E+003    4.03541E+003
   6.2630   4.64503E+003    4.03487E+003
   6.2660   4.78432E+003    3.98863E+003
   6.2690   4.69580E+003    4.04097E+003
   6.2720   4.78082E+003    3.99781E+003
   6.2740   4.79446E+003    4.06632E+003
   6.2770   4.76428E+003    4.21142E+003
   6.2810   4.82295E+003    4.17894E+003
   6.2830   4.77379E+003    4.10458E+003
   6.2860   4.73520E+003    4.12644E+003
   6.2880   4.69318E+003    4.08871E+003
   6.2900   4.74483E+003    4.05896E+003
   6.2920   4.73211E+003    4.06812E+003
   6.2950   4.74544E+003    4.14799E+003
   6.2970   4.73520E+003    4.12757E+003
   6.3010   4.75283E+003    4.05727E+003
   6.3040   4.57623E+003    4.03134E+003
   6.3060   4.76481E+003    4.09963E+003
   6.3100   4.83161E+003    4.10084E+003
   6.3130   4.78432E+003    4.03784E+003
   6.3170   4.73623E+003    4.08659E+003
   6.3200   4.70094E+003    4.01055E+003
   6.3220   4.69239E+003    4.10107E+003
   6.3240   4.70759E+003    4.13714E+003
   6.3270   4.76332E+003    4.02347E+003
   6.3290   4.72378E+003    4.05304E+003
   6.3320   4.74582E+003    3.97659E+003
   6.3330   4.60555E+003    4.02579E+003
   6.3360   4.65769E+003    4.06870E+003
   6.3400   4.64523E+003    4.06163E+003
   6.3430   4.64037E+003    4.04392E+003
   6.3450   4.55310E+003    3.99761E+003
   6.3490   4.69024E+003    4.02953E+003
   6.3520   4.62483E+003    4.12321E+003
   6.3540   4.63598E+003    4.07752E+003
   6.3580   4.67138E+003    4.07809E+003
   6.3610   4.76817E+003    3.99738E+003
   6.3640   4.75617E+003    3.96699E+003
   6.3670   4.64456E+003    3.98927E+003
   6.3700   4.66274E+003    4.01315E+003
   6.3730   4.73900E+003    4.11192E+003
   6.3750   4.70802E+003    4.08535E+003
   6.3780   4.76334E+003    4.00695E+003
   6.3820   4.68354E+003    3.98895E+003
   6.3840   4.64599E+003    3.93885E+003
   6.3880   4.67991E+003    4.04692E+003
   6.3910   4.70955E+003    4.01136E+003
   6.3930   4.74275E+003    3.99695E+003
   6.3950   4.73818E+003    3.85243E+003
   6.3980   4.71158E+003    3.94595E+003
   6.4000   4.58532E+003    4.12195E+003
   6.4030   4.66918E+003    4.06859E+003
   6.4050   4.58896E+003    3.95543E+003
   6.4080   4.59982E+003    3.95877E+003
   6.4110   4.57631E+003    3.95213E+003
   6.4140   4.57867E+003    3.90294E+003
   6.4180   4.60177E+003    3.91917E+003
   6.4200   4.49260E+003    3.99405E+003
   6.4210   4.59695E+003    4.01544E+003
   6.4270   4.62045E+003    3.98267E+003
   6.4290   4.70635E+003    4.03305E+003
   6.4310   4.72025E+003    3.94021E+003
   6.4360   4.71643E+003    3.94338E+003
   6.4380   4.71085E+003    3.99952E+003
   6.4400   4.73967E+003    4.12249E+003
   6.4430   4.73204E+003    4.04621E+003
   6.4450   4.75460E+003    4.11096E+003
   6.4490   4.79750E+003    4.06030E+003
   6.4520   4.78575E+003    4.09375E+003
   6.4540   4.79554E+003    4.19009E+003
   6.4570   4.80386E+003    4.15588E+003
   6.4590   4.81986E+003    4.14088E+003
   6.4610   4.91829E+003    4.33537E+003
   6.4640   4.85281E+003    4.06544E+003
   6.4670   4.94268E+003    4.21273E+003
   6.4690   4.90412E+003    4.15749E+003
   6.4710   4.93331E+003    4.15362E+003
   6.4750   4.96381E+003    4.20903E+003
   6.4770   4.85087E+003    4.25566E+003
   6.4810   4.89429E+003    4.20997E+003
   6.4840   4.83655E+003    4.18278E+003
   6.4850   4.87349E+003    4.20548E+003
   6.4880   4.89625E+003    4.08040E+003
   6.4920   4.85751E+003    4.15379E+003
   6.4940   4.86831E+003    4.15401E+003
   6.4970   4.87428E+003    4.17947E+003
   6.5010   4.90169E+003    4.21248E+003
   6.5030   4.91062E+003    4.21721E+003
   6.5060   4.90415E+003    4.23247E+003
   6.5080   4.92647E+003    4.21239E+003
   6.5100   4.92613E+003    4.31657E+003
   6.5140   5.00280E+003    4.27061E+003
   6.5170   4.91790E+003    4.23601E+003
   6.5190   4.91788E+003    4.19013E+003
   6.5220   5.05982E+003    4.27499E+003
   6.5240   4.92496E+003    4.13468E+003
   6.5280   4.83852E+003    4.22399E+003
   6.5310   5.00453E+003    4.19158E+003
   6.5330   5.00280E+003    4.22215E+003
   6.5380   4.92350E+003    4.16529E+003
   6.5410   4.87463E+003    4.11884E+003
   6.5420   4.97258E+003    4.12091E+003
   6.5450   4.89949E+003    4.15426E+003
   6.5480   4.90971E+003    4.16795E+003
   6.5500   4.84759E+003    4.16367E+003
   6.5530   4.92526E+003    4.20426E+003
   6.5550   4.87516E+003    4.18504E+003
   6.5590   4.91992E+003    4.27398E+003
   6.5610   4.92561E+003    4.21512E+003
   6.5630   4.94078E+003    4.16793E+003
   6.5660   4.95987E+003    4.09943E+003
   6.5700   4.94161E+003    4.11843E+003
   6.5720   4.95282E+003    4.13338E+003
   6.5760   4.93888E+003    4.26949E+003
   6.5790   4.88844E+003    4.18292E+003
   6.5810   4.92350E+003    4.14000E+003
   6.5840   4.85262E+003    4.19579E+003
   6.5880   4.88737E+003    4.21705E+003
   6.5890   4.90402E+003    4.18825E+003
   6.5920   4.79293E+003    4.15144E+003
   6.5950   4.86657E+003    4.21785E+003
   6.5980   4.91665E+003    4.15905E+003
   6.6010   4.86850E+003    4.16848E+003
   6.6040   4.84339E+003    4.18148E+003
   6.6070   4.76330E+003    4.08803E+003
   6.6110   4.72707E+003    4.03729E+003
   6.6130   4.69900E+003    4.16006E+003
   6.6150   4.80616E+003    4.04642E+003
   6.6180   4.81339E+003    4.05567E+003
   6.6210   4.86566E+003    4.11808E+003
   6.6220   4.80314E+003    4.09981E+003
   6.6260   4.83661E+003    4.15539E+003
   6.6280   4.83313E+003    4.13739E+003
   6.6330   4.78654E+003    4.17818E+003
   6.6350   4.80728E+003    4.09712E+003
   6.6380   4.79060E+003    4.13333E+003
   6.6400   4.81851E+003    4.09795E+003
   6.6440   4.75428E+003    4.06648E+003
   6.6470   4.62983E+003    4.03375E+003
   6.6500   4.85811E+003    4.09352E+003
   6.6530   4.75637E+003    4.00974E+003
   6.6550   4.85162E+003    4.03045E+003
   6.6580   4.75856E+003    4.05462E+003
   6.6610   4.78734E+003    4.04091E+003
   6.6640   4.71016E+003    4.10022E+003
   6.6670   4.72501E+003    4.10495E+003
   6.6690   4.76000E+003    4.01512E+003
   6.6710   4.65610E+003    4.02882E+003
   6.6740   4.62417E+003    4.11358E+003
   6.6780   4.77096E+003    3.95412E+003
   6.6800   4.66012E+003    4.00886E+003
   6.6830   4.64622E+003    3.98046E+003
   6.6870   4.68179E+003    4.07937E+003
   6.6900   4.64515E+003    4.00326E+003
   6.6940   4.68864E+003    4.04936E+003
   6.6960   4.66327E+003    4.07228E+003
   6.6990   4.70297E+003    4.01842E+003
   6.7010   4.77311E+003    4.05098E+003
   6.7050   4.65101E+003    4.04477E+003
   6.7070   4.64547E+003    3.96545E+003
   6.7090   4.61088E+003    4.00326E+003
   6.7120   4.72270E+003    4.00906E+003
   6.7150   4.48400E+003    3.95862E+003
   6.7190   4.43973E+003    3.93983E+003
   6.7220   4.51952E+003    3.92026E+003
   6.7240   4.53534E+003    3.85691E+003
   6.7280   4.58469E+003    3.99371E+003
   6.7310   4.60253E+003    3.91830E+003
   6.7330   4.64240E+003    3.98362E+003
   6.7360   4.56590E+003    3.90980E+003
   6.7380   4.58299E+003    3.98063E+003
   6.7400   4.62159E+003    3.97016E+003
   6.7430   4.60592E+003    3.68174E+003
   6.7470   4.53375E+003    3.78492E+003
   6.7500   4.52333E+003    3.76103E+003
   6.7540   4.51472E+003    3.68455E+003
   6.7550   4.49671E+003    3.65387E+003
   6.7590   4.45573E+003    3.66510E+003
   6.7630   4.41649E+003    3.69525E+003
   6.7660   4.47370E+003    3.72063E+003
   6.7680   4.43404E+003    3.76267E+003
   6.7700   4.41193E+003    3.78589E+003
   6.7740   4.42742E+003    3.70342E+003
   6.7770   4.38881E+003    3.73170E+003
   6.7790   4.50999E+003    3.79129E+003
   6.7820   4.47881E+003    3.82508E+003
   6.7860   4.47871E+003    3.76693E+003
   6.7890   4.40255E+003    3.71964E+003
   6.7920   4.30813E+003    3.74529E+003
   6.7950   4.54538E+003    3.83575E+003
   6.8000   4.35198E+003    3.78671E+003
   6.8020   4.37233E+003    3.67471E+003
   6.8070   4.45163E+003    3.76294E+003
   6.8090   4.42696E+003    3.88193E+003
   6.8120   4.44691E+003    3.84198E+003
   6.8160   4.39285E+003    3.78911E+003
   6.8180   4.47642E+003    3.86322E+003
   6.8200   4.48299E+003    3.89143E+003
   6.8240   4.46871E+003    3.79626E+003
   6.8280   4.41693E+003    3.85200E+003
   6.8300   4.46088E+003    3.79180E+003
   6.8330   4.42223E+003    3.80427E+003
   6.8360   4.40260E+003    3.85217E+003
   6.8390   4.47960E+003    3.81030E+003
   6.8420   4.46221E+003    3.88807E+003
   6.8440   4.47549E+003    3.89212E+003
   6.8460   4.46726E+003    3.84397E+003
   6.8500   4.43338E+003    3.87965E+003
   6.8520   4.53365E+003    3.84996E+003
   6.8560   4.42683E+003    3.86651E+003
   6.8590   4.55986E+003    3.80658E+003
   6.8630   4.40630E+003    3.83157E+003
   6.8660   4.44208E+003    3.75372E+003
   6.8680   4.42425E+003    3.76653E+003
   6.8720   4.37218E+003    3.76523E+003
   6.8750   4.42967E+003    3.69471E+003
   6.8780   4.37931E+003    3.74294E+003
   6.8800   4.45047E+003    3.84597E+003
   6.8830   4.36961E+003    3.79606E+003
   6.8850   4.39768E+003    3.78387E+003
   6.8890   4.42111E+003    3.76809E+003
   6.8920   4.27822E+003    3.88049E+003
   6.8940   4.45724E+003    3.85648E+003
   6.8960   4.42605E+003    3.89093E+003
   6.8990   4.38012E+003    3.76411E+003
   6.9020   4.48730E+003    3.79381E+003
   6.9050   4.40470E+003    3.80887E+003
   6.9090   4.38535E+003    3.76064E+003
   6.9130   4.48236E+003    3.74736E+003
   6.9150   4.40480E+003    3.81909E+003
   6.9180   4.31158E+003    3.85976E+003
   6.9200   4.42770E+003    3.78749E+003
   6.9240   4.28344E+003    3.81222E+003
   6.9270   4.37253E+003    3.74117E+003
   6.9310   4.39005E+003    3.76149E+003
   6.9340   4.30825E+003    3.69834E+003
   6.9370   4.32255E+003    3.55579E+003
   6.9400   4.34888E+003    3.67670E+003
   6.9430   4.26785E+003    3.67655E+003
   6.9450   4.34280E+003    3.73685E+003
   6.9490   4.31701E+003    3.73430E+003
   6.9510   4.19813E+003    3.64752E+003
   6.9540   4.31623E+003    3.68924E+003
   6.9580   4.22012E+003    3.60871E+003
   6.9610   4.32296E+003    3.68837E+003
   6.9630   4.32343E+003    3.64908E+003
   6.9670   4.22077E+003    3.66746E+003
   6.9700   4.15555E+003    3.58617E+003
   6.9720   4.26150E+003    3.63906E+003
   6.9760   4.22809E+003    3.68670E+003
   6.9790   4.30215E+003    3.66700E+003
   6.9830   4.28146E+003    3.66696E+003
   6.9850   4.31253E+003    3.70560E+003
   6.9870   4.23115E+003    3.64895E+003
   6.9910   4.23647E+003    3.69020E+003
   6.9940   4.13995E+003    3.62723E+003
   6.9960   4.13485E+003    3.65269E+003
   6.9980   4.19922E+003    3.52696E+003
   7.0020   4.22860E+003    3.63090E+003
   7.0060   4.28741E+003    3.58316E+003
   7.0080   4.17234E+003    3.64801E+003
   7.0120   4.19194E+003    3.67929E+003
   7.0150   4.10931E+003    3.62001E+003
   7.0180   4.15774E+003    3.58320E+003
   7.0220   4.19081E+003    3.60009E+003
   7.0240   4.08523E+003    3.58408E+003
   7.0270   4.14308E+003    3.60038E+003
   7.0310   4.16712E+003    3.63162E+003
   7.0340   4.10033E+003    3.58998E+003
   7.0380   4.13568E+003    3.56064E+003
   7.0400   4.12370E+003    3.62432E+003
   7.0430   4.17257E+003    3.62662E+003
   7.0470   3.89377E+003    3.60075E+003
   7.0490   3.94935E+003    3.64230E+003
   7.0530   3.89577E+003    3.60776E+003
   7.0550   4.15277E+003    3.61209E+003
   7.0580   4.13620E+003    3.56485E+003
   7.0620   4.16127E+003    3.57155E+003
   7.0660   4.05963E+003    3.58494E+003
   7.0690   4.12044E+003    3.52028E+003
   7.0720   4.20241E+003    3.53044E+003
   7.0740   4.08103E+003    3.52564E+003
   7.0790   4.20021E+003    3.52330E+003
   7.0820   4.11052E+003    3.59119E+003
   7.0840   4.09427E+003    3.49881E+003
   7.0880   4.10799E+003    3.58657E+003
   7.0910   4.09994E+003    3.52482E+003
   7.0940   4.13943E+003    3.56518E+003
   7.0970   4.11787E+003    3.58564E+003
   7.1000   4.12148E+003    3.59099E+003
   7.1020   4.09779E+003    3.68677E+003
   7.1040   4.10896E+003    3.51276E+003
   7.1080   4.15415E+003    3.58216E+003
   7.1110   4.02766E+003    3.56705E+003
   7.1150   4.10428E+003    3.53310E+003
   7.1180   4.05285E+003    3.53367E+003
   7.1200   4.04865E+003    3.60461E+003
   7.1240   4.02560E+003    3.44742E+003
   7.1270   4.09415E+003    3.53662E+003
   7.1310   4.11553E+003    3.53913E+003
   7.1340   4.05538E+003    3.54165E+003
   7.1360   3.98678E+003    3.61336E+003
   7.1390   4.12393E+003    3.45193E+003
   7.1420   4.09372E+003    3.57664E+003
   7.1450   4.13161E+003    3.57847E+003
   7.1490   4.02370E+003    3.55411E+003
   7.1510   4.02768E+003    3.49226E+003
