# Supplementary material for: Trigger factor both holds and folds its client proteins
Source: Nat Commun. 2022 Jul 15;13:4126. doi: 10.1038/s41467-022-31767-6 (PMC9287376; doi:10.1038/s41467-022-31767-6)
Supplement: Supplementary file 6 — Source Data [file 41467_2022_31767_MOESM6_ESM.zip › SourceDataFile/Fig1a-b/00014.RI3]

Sample
I 3 04.0 40000 0002558 4.3710E10 280 1 
   5.8000   1.48420E+002    2.09080E+002
   5.8050   2.30820E+002    2.38360E+002
   5.8080   2.52530E+002    2.78730E+002
   5.8090   3.14020E+002    3.31370E+002
   5.8130   3.69200E+002    4.20180E+002
   5.8150   4.49450E+002    4.78320E+002
   5.8170   4.90290E+002    5.52330E+002
   5.8180   6.24860E+002    6.83550E+002
   5.8210   7.22820E+002    8.08410E+002
   5.8230   9.33260E+002    1.00753E+003
   5.8260   1.10469E+003    1.21367E+003
   5.8280   1.41358E+003    1.61816E+003
   5.8300   1.58153E+003    1.77466E+003
   5.8310   1.89816E+003    2.06211E+003
   5.8340   2.20525E+003    2.66590E+003
   5.8360   2.96509E+003    3.21812E+003
   5.8400   3.34712E+003    3.69047E+003
   5.8420   3.65537E+003    3.82208E+003
   5.8440   3.95755E+003    4.18619E+003
   5.8450   4.28750E+003    4.44478E+003
   5.8470   4.44117E+003    4.63225E+003
   5.8490   4.87508E+003    4.80934E+003
   5.8510   4.94207E+003    5.15380E+003
   5.8530   5.23079E+003    5.12568E+003
   5.8540   5.17782E+003    5.26805E+003
   5.8580   5.24175E+003    5.28677E+003
   5.8600   5.38178E+003    5.39784E+003
   5.8620   5.52555E+003    5.69004E+003
   5.8650   5.52357E+003    5.67632E+003
   5.8670   5.47644E+003    5.55001E+003
   5.8690   5.50353E+003    5.51103E+003
   5.8710   5.47747E+003    5.55076E+003
   5.8730   5.46248E+003    5.49042E+003
   5.8750   5.41179E+003    5.46517E+003
   5.8760   5.47712E+003    5.51091E+003
   5.8780   5.48907E+003    5.48254E+003
   5.8810   5.55472E+003    5.41179E+003
   5.8830   5.48339E+003    5.40298E+003
   5.8870   5.56232E+003    5.38806E+003
   5.8880   5.41156E+003    5.60756E+003
   5.8910   5.48396E+003    5.60114E+003
   5.8940   5.58526E+003    5.52849E+003
   5.8950   5.61095E+003    5.62215E+003
   5.8970   5.77370E+003    5.61809E+003
   5.8990   5.72757E+003    5.67933E+003
   5.9010   5.70877E+003    5.72361E+003
   5.9030   5.75462E+003    5.66550E+003
   5.9050   5.71463E+003    5.54500E+003
   5.9080   5.65265E+003    5.60718E+003
   5.9100   5.76650E+003    5.57909E+003
   5.9120   5.71320E+003    5.64658E+003
   5.9130   5.73099E+003    5.76306E+003
   5.9150   5.64091E+003    5.67363E+003
   5.9180   5.65755E+003    5.73060E+003
   5.9200   5.67151E+003    5.68427E+003
   5.9220   5.85354E+003    5.79032E+003
   5.9240   5.88920E+003    5.83550E+003
   5.9260   5.93255E+003    5.99141E+003
   5.9290   6.07197E+003    6.07148E+003
   5.9300   6.05959E+003    6.10125E+003
   5.9330   6.19840E+003    6.20158E+003
   5.9360   6.39653E+003    6.49892E+003
   5.9370   6.26643E+003    7.13010E+003
   5.9400   6.27373E+003    8.69355E+003
   5.9430   6.37894E+003    1.03757E+004
   5.9450   6.48063E+003    1.02185E+004
   5.9470   6.68632E+003    1.04400E+004
   5.9490   6.81348E+003    6.71489E+003
   5.9520   9.14846E+003    2.22220E+002
   5.9580   1.00962E+004    5.71160E+002
   5.9610   3.74783E+003    6.47304E+003
   5.9670   1.97160E+002    5.19018E+003
   5.9690   3.17820E+002    5.42359E+003
   5.9720   8.35530E+002    5.26950E+003
   5.9740   3.47570E+003    5.18453E+003
   5.9770   7.43612E+003    5.21663E+003
   5.9790   6.69035E+003    5.12687E+003
   5.9810   6.34263E+003    4.97934E+003
   5.9830   6.04684E+003    4.92578E+003
   5.9860   6.05764E+003    4.81621E+003
   5.9880   6.06891E+003    4.73536E+003
   5.9900   6.09087E+003    4.54756E+003
   5.9920   5.97018E+003    4.50446E+003
   5.9970   5.90673E+003    4.41315E+003
   5.9990   5.95152E+003    4.25666E+003
   6.0020   6.07299E+003    4.23500E+003
   6.0030   5.93217E+003    4.10526E+003
   6.0060   5.92248E+003    3.97160E+003
   6.0080   5.83435E+003    3.99316E+003
   6.0110   5.99221E+003    3.88651E+003
   6.0130   5.69856E+003    3.77476E+003
   6.0150   5.83508E+003    3.65791E+003
   6.0170   5.73955E+003    3.64990E+003
   6.0210   5.74624E+003    3.55127E+003
   6.0220   5.70077E+003    3.47266E+003
   6.0240   5.73955E+003    3.38160E+003
   6.0270   5.70488E+003    3.37765E+003
   6.0300   5.72218E+003    3.28541E+003
   6.0330   5.68619E+003    3.26090E+003
   6.0360   5.56983E+003    3.12180E+003
   6.0380   5.62250E+003    3.03979E+003
   6.0410   5.59793E+003    2.99744E+003
   6.0430   5.64325E+003    3.00985E+003
   6.0460   5.52589E+003    2.98542E+003
   6.0480   5.56449E+003    2.88694E+003
   6.0510   5.50389E+003    2.74759E+003
   6.0530   5.51747E+003    2.79866E+003
   6.0570   5.44501E+003    2.76001E+003
   6.0590   5.39950E+003    2.71383E+003
   6.0620   5.29054E+003    2.65838E+003
   6.0650   5.34729E+003    2.60047E+003
   6.0660   5.28670E+003    2.55477E+003
   6.0680   5.36153E+003    2.55906E+003
   6.0710   5.44117E+003    2.60888E+003
   6.0730   5.18008E+003    2.53041E+003
   6.0750   5.31109E+003    2.41859E+003
   6.0780   5.38141E+003    2.41655E+003
   6.0800   5.25740E+003    2.36532E+003
   6.0820   5.15278E+003    2.36136E+003
   6.0840   5.21391E+003    2.35364E+003
   6.0870   5.13293E+003    2.29592E+003
   6.0900   5.16971E+003    2.14148E+003
   6.0930   5.22018E+003    2.05694E+003
   6.0960   5.00469E+003    2.11517E+003
   6.0980   5.05464E+003    2.06198E+003
   6.1000   5.06947E+003    2.01142E+003
   6.1030   4.97155E+003    1.96309E+003
   6.1060   5.04485E+003    1.94886E+003
   6.1080   4.87657E+003    1.96312E+003
   6.1130   4.86813E+003    1.98512E+003
   6.1150   4.94247E+003    1.94252E+003
   6.1160   4.85266E+003    1.93138E+003
   6.1190   4.80825E+003    1.93434E+003
   6.1220   4.85154E+003    2.00886E+003
   6.1240   4.80039E+003    2.03721E+003
   6.1270   4.85101E+003    1.83628E+003
   6.1290   4.85166E+003    1.73343E+003
   6.1310   4.88251E+003    1.72706E+003
   6.1330   4.83261E+003    1.61612E+003
   6.1360   4.81865E+003    1.61673E+003
   6.1380   4.74728E+003    1.69728E+003
   6.1400   4.81311E+003    1.87372E+003
   6.1420   4.77652E+003    1.99345E+003
   6.1450   4.76539E+003    2.06692E+003
   6.1470   4.69592E+003    1.97508E+003
   6.1520   4.77312E+003    2.03292E+003
   6.1540   4.68910E+003    2.03153E+003
   6.1570   4.67477E+003    2.00318E+003
   6.1580   4.74144E+003    1.95883E+003
   6.1610   4.68704E+003    1.98845E+003
   6.1630   4.66468E+003    1.96604E+003
   6.1660   4.68273E+003    1.91984E+003
   6.1680   4.73743E+003    1.90453E+003
   6.1710   4.72194E+003    1.93555E+003
   6.1740   4.70023E+003    1.95482E+003
   6.1770   4.68292E+003    1.92477E+003
   6.1780   4.71062E+003    1.94943E+003
   6.1810   4.68702E+003    1.98362E+003
   6.1830   4.71051E+003    2.03906E+003
   6.1860   4.68161E+003    2.00006E+003
   6.1880   4.53199E+003    1.95704E+003
   6.1910   4.64991E+003    1.95809E+003
   6.1930   4.63824E+003    2.00866E+003
   6.1960   4.70812E+003    2.02930E+003
   6.1980   4.67056E+003    2.02802E+003
   6.2030   4.64674E+003    2.03509E+003
   6.2050   4.64809E+003    1.93456E+003
   6.2090   4.67986E+003    1.99723E+003
   6.2120   4.59086E+003    1.92829E+003
   6.2140   4.55143E+003    1.93260E+003
   6.2160   4.62012E+003    1.88760E+003
   6.2200   4.62146E+003    1.93310E+003
   6.2230   4.56162E+003    1.97819E+003
   6.2250   4.62389E+003    2.01053E+003
   6.2260   4.59427E+003    2.04935E+003
   6.2290   4.53651E+003    1.92125E+003
   6.2320   4.57259E+003    1.92460E+003
   6.2350   4.58044E+003    1.94201E+003
   6.2370   4.53588E+003    1.96670E+003
   6.2390   4.65823E+003    1.86365E+003
   6.2450   4.66586E+003    1.86156E+003
   6.2460   4.59356E+003    1.93843E+003
   6.2500   4.58783E+003    1.90960E+003
   6.2520   4.57397E+003    1.94229E+003
   6.2550   4.43111E+003    1.90183E+003
   6.2600   4.45392E+003    1.86871E+003
   6.2630   4.53456E+003    1.87196E+003
   6.2650   4.51613E+003    1.87389E+003
   6.2660   4.47078E+003    1.91708E+003
   6.2700   4.58736E+003    2.00700E+003
   6.2710   4.54945E+003    1.92950E+003
   6.2750   4.60314E+003    1.97937E+003
   6.2780   4.63702E+003    1.89783E+003
   6.2810   4.51638E+003    1.82398E+003
   6.2830   4.61836E+003    1.81575E+003
   6.2860   4.59408E+003    1.83461E+003
   6.2900   4.61181E+003    1.99827E+003
   6.2920   4.63226E+003    2.03107E+003
   6.2940   4.55825E+003    1.98548E+003
   6.2960   4.62414E+003    2.00794E+003
   6.3000   4.69582E+003    1.94857E+003
   6.3040   4.60942E+003    1.85857E+003
   6.3060   4.59956E+003    1.97853E+003
   6.3080   4.63768E+003    1.96405E+003
   6.3110   4.60392E+003    1.91391E+003
   6.3120   4.67559E+003    1.86984E+003
   6.3160   4.62912E+003    1.90516E+003
   6.3190   4.55243E+003    1.97433E+003
   6.3220   4.63613E+003    1.95862E+003
   6.3240   4.63410E+003    2.00879E+003
   6.3260   4.64482E+003    1.96531E+003
   6.3310   4.57333E+003    1.98943E+003
   6.3330   4.61186E+003    1.94583E+003
   6.3360   4.52858E+003    1.93715E+003
   6.3380   4.54234E+003    1.93996E+003
   6.3420   4.59185E+003    1.98238E+003
   6.3440   4.59095E+003    1.90360E+003
   6.3470   4.59228E+003    1.94235E+003
   6.3490   4.54747E+003    1.92513E+003
   6.3530   4.43792E+003    2.02404E+003
   6.3550   4.45700E+003    1.97125E+003
   6.3580   4.44585E+003    1.83020E+003
   6.3590   4.31312E+003    1.88464E+003
   6.3630   4.35649E+003    1.87546E+003
   6.3650   4.48825E+003    1.86836E+003
   6.3680   4.55352E+003    1.94583E+003
   6.3710   4.53682E+003    1.97105E+003
   6.3730   4.62743E+003    1.92027E+003
   6.3750   4.62751E+003    1.86883E+003
   6.3800   4.52417E+003    1.92324E+003
   6.3840   4.59144E+003    1.93778E+003
   6.3850   4.50206E+003    1.94322E+003
   6.3880   4.52108E+003    1.92992E+003
   6.3900   4.52563E+003    1.90089E+003
   6.3940   4.46579E+003    1.93356E+003
   6.3970   4.50187E+003    1.92844E+003
   6.3990   4.39096E+003    1.90827E+003
   6.4000   4.46763E+003    1.88961E+003
   6.4040   4.48888E+003    1.91250E+003
   6.4070   4.38368E+003    1.95781E+003
   6.4090   4.33346E+003    1.84748E+003
   6.4120   4.41691E+003    1.87892E+003
   6.4140   4.39809E+003    1.87121E+003
   6.4160   4.42310E+003    1.85859E+003
   6.4200   4.43527E+003    1.86492E+003
   6.4210   4.39369E+003    1.88731E+003
   6.4240   4.30897E+003    1.88318E+003
   6.4270   4.43958E+003    1.90105E+003
   6.4290   4.50625E+003    1.94221E+003
   6.4310   4.38254E+003    1.90078E+003
   6.4360   4.53349E+003    2.01827E+003
   6.4380   4.48461E+003    1.92607E+003
   6.4410   4.56387E+003    1.95842E+003
   6.4430   4.54855E+003    2.03534E+003
   6.4470   4.56431E+003    1.96556E+003
   6.4490   4.60212E+003    1.97487E+003
   6.4520   4.60628E+003    2.02393E+003
   6.4560   4.57431E+003    2.04825E+003
   6.4580   4.64214E+003    1.99452E+003
   6.4610   4.70179E+003    1.99810E+003
   6.4630   4.66782E+003    1.97732E+003
   6.4650   4.67580E+003    1.90946E+003
   6.4680   4.62858E+003    2.00981E+003
   6.4710   4.69818E+003    2.02619E+003
   6.4750   4.64865E+003    2.05841E+003
   6.4770   4.72407E+003    2.06144E+003
   6.4790   4.62741E+003    2.02863E+003
   6.4830   4.68981E+003    2.04659E+003
   6.4860   4.68674E+003    2.03021E+003
   6.4890   4.67031E+003    2.08947E+003
   6.4910   4.72257E+003    2.02482E+003
   6.4930   4.71117E+003    2.02618E+003
   6.4970   4.69665E+003    2.05825E+003
   6.4990   4.65961E+003    2.01974E+003
   6.5030   4.69820E+003    2.10478E+003
   6.5050   4.72262E+003    2.09458E+003
   6.5080   4.72778E+003    2.05941E+003
   6.5100   4.82031E+003    2.07583E+003
   6.5120   4.76456E+003    2.09241E+003
   6.5150   4.80496E+003    2.13016E+003
   6.5170   4.79502E+003    2.08172E+003
   6.5190   4.81683E+003    2.06782E+003
   6.5230   4.75148E+003    2.03074E+003
   6.5240   4.66797E+003    1.97738E+003
   6.5270   4.81164E+003    1.94055E+003
   6.5290   4.75562E+003    1.96185E+003
   6.5320   4.66214E+003    2.01317E+003
   6.5350   4.67312E+003    2.05320E+003
   6.5380   4.69879E+003    2.04186E+003
   6.5400   4.69609E+003    2.03883E+003
   6.5440   4.70547E+003    2.05189E+003
   6.5460   4.72325E+003    2.03227E+003
   6.5500   4.66593E+003    1.99211E+003
   6.5530   4.71541E+003    2.06719E+003
   6.5540   4.70683E+003    2.02304E+003
   6.5570   4.73899E+003    2.01596E+003
   6.5600   4.73530E+003    2.06455E+003
   6.5630   4.71612E+003    2.02761E+003
   6.5650   4.71165E+003    1.98471E+003
   6.5680   4.67871E+003    2.04188E+003
   6.5700   4.64994E+003    1.99020E+003
   6.5720   4.74038E+003    2.02179E+003
   6.5730   4.68543E+003    1.99643E+003
   6.5770   4.75131E+003    1.96039E+003
   6.5790   4.60023E+003    1.96544E+003
   6.5820   4.63358E+003    2.05034E+003
   6.5850   4.68371E+003    1.97132E+003
   6.5880   4.61992E+003    2.02103E+003
   6.5890   4.62484E+003    1.99640E+003
   6.5940   4.62739E+003    1.99624E+003
   6.5970   4.62861E+003    2.05660E+003
   6.6000   4.62126E+003    2.02986E+003
   6.6010   4.70434E+003    2.01458E+003
   6.6040   4.72641E+003    2.06637E+003
   6.6060   4.70943E+003    2.03515E+003
   6.6090   4.68987E+003    2.02254E+003
   6.6110   4.59476E+003    2.04482E+003
   6.6150   4.62163E+003    1.99691E+003
   6.6160   4.65595E+003    2.04746E+003
   6.6200   4.57376E+003    1.97115E+003
   6.6210   4.62677E+003    2.00530E+003
   6.6240   4.66562E+003    2.00660E+003
   6.6260   4.60733E+003    2.03062E+003
   6.6290   4.62384E+003    2.03033E+003
   6.6310   4.67022E+003    2.01998E+003
   6.6360   4.59005E+003    2.06863E+003
   6.6390   4.58693E+003    2.01709E+003
   6.6420   4.58535E+003    1.98500E+003
   6.6440   4.63609E+003    2.06692E+003
   6.6470   4.62479E+003    2.02096E+003
   6.6490   4.50689E+003    2.00414E+003
   6.6510   4.54547E+003    1.94537E+003
   6.6540   4.59913E+003    2.06646E+003
   6.6570   4.65292E+003    2.05366E+003
   6.6600   4.53761E+003    2.00880E+003
   6.6620   4.58504E+003    1.95865E+003
   6.6650   4.57377E+003    1.93985E+003
   6.6670   4.56807E+003    1.97233E+003
   6.6700   4.43659E+003    1.93789E+003
   6.6720   4.50995E+003    1.95422E+003
   6.6760   4.47228E+003    1.96085E+003
   6.6780   4.49073E+003    1.96312E+003
   6.6810   4.50678E+003    1.94619E+003
   6.6850   4.48412E+003    1.99849E+003
   6.6870   4.48043E+003    1.96490E+003
   6.6900   4.47970E+003    1.99219E+003
   6.6940   4.51179E+003    1.99600E+003
   6.6970   4.49754E+003    1.97569E+003
   6.6990   4.47320E+003    1.94905E+003
   6.7010   4.48211E+003    1.97692E+003
   6.7060   4.47268E+003    1.89534E+003
   6.7080   4.36182E+003    1.94054E+003
   6.7120   4.38899E+003    1.91275E+003
   6.7130   4.34816E+003    1.90692E+003
   6.7150   4.37905E+003    1.92222E+003
   6.7180   4.48935E+003    1.93898E+003
   6.7190   4.33302E+003    1.91768E+003
   6.7220   4.44291E+003    1.94754E+003
   6.7240   4.35111E+003    1.93948E+003
   6.7280   4.38180E+003    1.95347E+003
   6.7310   4.44959E+003    1.91619E+003
   6.7330   4.47026E+003    1.94614E+003
   6.7360   4.38107E+003    1.93199E+003
   6.7400   4.41803E+003    1.96790E+003
   6.7440   4.39759E+003    1.91186E+003
   6.7470   4.30253E+003    1.88667E+003
   6.7490   4.29125E+003    1.89634E+003
   6.7540   4.28923E+003    1.87816E+003
   6.7570   4.26659E+003    1.84000E+003
   6.7590   4.26232E+003    1.87758E+003
   6.7600   4.25074E+003    1.79846E+003
   6.7630   4.22196E+003    1.86210E+003
   6.7660   4.23862E+003    1.79750E+003
   6.7680   4.23094E+003    1.88776E+003
   6.7700   4.27065E+003    1.85890E+003
   6.7720   4.31430E+003    1.84782E+003
   6.7750   4.29988E+003    1.82166E+003
   6.7790   4.23109E+003    1.82204E+003
   6.7820   4.26257E+003    1.83073E+003
   6.7850   4.27401E+003    1.77959E+003
   6.7890   4.25225E+003    1.82604E+003
   6.7910   4.28526E+003    1.82891E+003
   6.7950   4.23554E+003    1.83903E+003
   6.7980   4.16009E+003    1.89729E+003
   6.8000   4.26778E+003    1.87940E+003
   6.8040   4.25137E+003    1.91648E+003
   6.8070   4.34325E+003    1.87150E+003
   6.8090   4.24937E+003    1.89499E+003
   6.8120   4.28641E+003    1.84542E+003
   6.8150   4.31729E+003    1.87497E+003
   6.8190   4.25506E+003    1.86795E+003
   6.8200   4.21940E+003    1.84733E+003
   6.8230   4.24259E+003    1.82334E+003
   6.8260   4.33739E+003    1.88044E+003
   6.8280   4.32847E+003    1.85135E+003
   6.8310   4.24903E+003    1.85609E+003
   6.8350   4.29070E+003    1.87393E+003
   6.8370   4.26392E+003    1.86388E+003
   6.8410   4.29573E+003    1.86403E+003
   6.8450   4.30863E+003    1.87367E+003
   6.8490   4.34496E+003    1.89342E+003
   6.8510   4.38313E+003    1.87219E+003
   6.8550   4.33627E+003    1.84456E+003
   6.8580   4.33823E+003    1.88349E+003
   6.8600   4.32012E+003    1.81876E+003
   6.8630   4.32620E+003    1.82012E+003
   6.8660   4.25288E+003    1.84121E+003
   6.8690   4.25952E+003    1.87279E+003
   6.8730   4.32273E+003    1.80509E+003
   6.8750   4.17327E+003    1.81898E+003
   6.8780   4.23632E+003    1.83820E+003
   6.8800   4.26110E+003    1.85163E+003
   6.8840   4.21553E+003    1.85347E+003
   6.8870   4.24026E+003    1.81974E+003
   6.8900   4.27604E+003    1.80335E+003
   6.8940   4.24901E+003    1.88820E+003
   6.8970   4.29124E+003    1.84124E+003
   6.9000   4.27490E+003    1.87016E+003
   6.9030   4.36626E+003    1.87584E+003
   6.9050   4.30216E+003    1.85359E+003
   6.9080   4.27863E+003    1.84245E+003
   6.9110   4.23525E+003    1.82495E+003
   6.9140   4.23973E+003    1.86961E+003
   6.9160   4.25193E+003    1.83296E+003
   6.9200   4.23351E+003    1.82506E+003
   6.9230   4.25864E+003    1.80140E+003
   6.9270   4.17241E+003    1.80495E+003
   6.9290   4.19940E+003    1.85009E+003
   6.9320   4.21812E+003    1.78903E+003
   6.9350   4.07996E+003    1.81269E+003
   6.9390   4.10098E+003    1.75459E+003
   6.9410   4.14855E+003    1.78536E+003
   6.9450   4.08868E+003    1.78604E+003
   6.9490   4.07590E+003    1.73116E+003
   6.9520   4.16608E+003    1.75767E+003
   6.9540   4.17520E+003    1.77072E+003
   6.9580   4.12634E+003    1.77992E+003
   6.9610   4.12480E+003    1.80541E+003
   6.9640   4.21584E+003    1.82061E+003
   6.9670   4.13438E+003    1.78939E+003
   6.9690   4.04380E+003    1.80593E+003
   6.9730   4.13635E+003    1.81407E+003
   6.9750   4.10583E+003    1.80074E+003
   6.9780   4.13136E+003    1.77444E+003
   6.9810   4.09628E+003    1.81745E+003
   6.9850   4.12665E+003    1.79049E+003
   6.9870   4.13727E+003    1.80525E+003
   6.9900   4.16895E+003    1.79108E+003
   6.9940   4.08530E+003    1.75257E+003
   6.9970   4.04274E+003    1.72645E+003
   7.0010   4.10229E+003    1.82181E+003
   7.0030   4.10041E+003    1.79373E+003
   7.0060   4.02667E+003    1.85949E+003
   7.0070   4.02041E+003    1.77935E+003
   7.0110   3.99134E+003    1.73094E+003
   7.0150   4.05271E+003    1.68693E+003
   7.0170   4.04779E+003    1.76851E+003
   7.0190   4.01481E+003    1.72834E+003
   7.0210   3.93732E+003    1.73625E+003
   7.0260   4.00797E+003    1.71495E+003
   7.0270   3.94385E+003    1.76645E+003
   7.0310   3.94975E+003    1.71672E+003
   7.0350   3.93039E+003    1.70351E+003
   7.0370   4.05070E+003    1.71882E+003
   7.0420   4.05142E+003    1.75160E+003
   7.0460   3.99677E+003    1.75459E+003
   7.0490   4.05010E+003    1.78519E+003
   7.0520   4.05045E+003    1.72676E+003
   7.0540   3.94937E+003    1.74113E+003
   7.0580   3.95168E+003    1.76098E+003
   7.0610   4.00089E+003    1.74905E+003
   7.0630   3.97051E+003    1.73787E+003
   7.0680   3.91311E+003    1.75305E+003
   7.0700   4.04783E+003    1.71160E+003
   7.0730   3.99527E+003    1.73281E+003
   7.0760   4.03294E+003    1.76654E+003
   7.0790   4.08419E+003    1.70190E+003
   7.0820   3.95267E+003    1.69363E+003
   7.0850   3.94423E+003    1.72205E+003
   7.0880   3.92555E+003    1.70485E+003
   7.0930   3.93369E+003    1.71249E+003
   7.0950   3.98567E+003    1.71651E+003
   7.0990   3.84685E+003    1.73019E+003
   7.1020   3.92606E+003    1.74946E+003
   7.1060   3.99530E+003    1.74495E+003
   7.1080   3.93479E+003    1.73427E+003
   7.1110   4.00458E+003    1.70634E+003
   7.1130   3.93879E+003    1.69167E+003
   7.1170   3.96118E+003    1.73887E+003
   7.1190   3.91641E+003    1.68771E+003
   7.1220   3.94074E+003    1.70209E+003
   7.1240   3.96619E+003    1.68209E+003
   7.1270   3.94474E+003    1.69258E+003
   7.1320   3.94736E+003    1.69962E+003
   7.1360   3.93202E+003    1.73903E+003
   7.1370   3.96932E+003    1.75017E+003
   7.1410   3.93837E+003    1.68819E+003
   7.1440   3.99968E+003    1.64921E+003
   7.1480   3.92317E+003    1.69431E+003
   7.1510   3.92424E+003    1.60924E+003
