# Supplementary material for: Trigger factor both holds and folds its client proteins
Source: Nat Commun. 2022 Jul 15;13:4126. doi: 10.1038/s41467-022-31767-6 (PMC9287376; doi:10.1038/s41467-022-31767-6)
Supplement: Supplementary file 6 — Source Data [file 41467_2022_31767_MOESM6_ESM.zip › SourceDataFile/Fig1a-b/00015.RI1]

Sample
I 1 04.0 40000 0002619 4.4790E10 280 1 
   5.8000   9.12100E+001    1.54180E+002
   5.8020   1.62020E+002    1.86600E+002
   5.8050   2.45180E+002    2.27310E+002
   5.8060   2.38990E+002    2.63990E+002
   5.8080   2.66410E+002    2.60910E+002
   5.8090   2.79290E+002    3.09650E+002
   5.8110   3.01290E+002    3.45870E+002
   5.8120   3.60320E+002    3.87820E+002
   5.8140   3.96790E+002    4.40640E+002
   5.8150   4.58870E+002    4.97970E+002
   5.8170   5.00140E+002    5.29810E+002
   5.8180   6.59580E+002    7.43890E+002
   5.8210   7.60010E+002    8.36920E+002
   5.8230   9.74610E+002    9.33800E+002
   5.8250   1.22674E+003    1.25134E+003
   5.8280   1.36405E+003    1.60215E+003
   5.8290   1.47576E+003    1.75391E+003
   5.8310   1.80859E+003    1.98046E+003
   5.8330   2.09748E+003    2.10629E+003
   5.8350   2.40012E+003    2.78687E+003
   5.8370   3.00822E+003    3.19904E+003
   5.8390   3.02169E+003    3.60150E+003
   5.8420   3.18504E+003    4.00994E+003
   5.8440   3.90099E+003    4.49010E+003
   5.8460   4.51028E+003    4.77574E+003
   5.8510   4.84566E+003    5.20855E+003
   5.8530   5.25004E+003    5.35293E+003
   5.8550   5.36523E+003    5.46201E+003
   5.8580   5.44801E+003    5.59890E+003
   5.8600   5.56093E+003    5.62910E+003
   5.8620   5.62634E+003    5.70184E+003
   5.8650   5.47491E+003    5.65463E+003
   5.8670   5.55514E+003    5.70373E+003
   5.8680   5.57241E+003    5.72790E+003
   5.8700   5.51739E+003    5.70597E+003
   5.8710   5.55616E+003    5.56692E+003
   5.8740   5.59826E+003    5.67401E+003
   5.8760   5.51520E+003    5.50055E+003
   5.8780   5.51771E+003    5.65950E+003
   5.8800   5.47526E+003    5.76424E+003
   5.8810   5.61400E+003    5.61076E+003
   5.8830   5.49857E+003    5.76332E+003
   5.8850   5.57188E+003    5.71007E+003
   5.8870   5.53728E+003    5.61686E+003
   5.8910   5.58986E+003    5.71245E+003
   5.8920   5.76226E+003    5.60350E+003
   5.8940   5.61682E+003    5.54000E+003
   5.8970   5.69917E+003    5.73504E+003
   5.8990   5.62590E+003    5.52951E+003
   5.9010   5.73175E+003    5.78101E+003
   5.9030   5.64771E+003    5.74825E+003
   5.9060   5.68127E+003    5.90224E+003
   5.9090   5.64982E+003    5.69104E+003
   5.9100   5.71282E+003    5.75651E+003
   5.9120   5.64925E+003    5.75807E+003
   5.9160   5.74814E+003    5.76981E+003
   5.9200   5.84299E+003    5.84694E+003
   5.9210   5.83367E+003    5.87448E+003
   5.9220   5.76695E+003    5.79939E+003
   5.9240   5.95378E+003    5.96289E+003
   5.9280   5.94005E+003    6.10047E+003
   5.9300   5.95669E+003    6.10989E+003
   5.9330   5.99956E+003    5.91328E+003
   5.9360   6.09274E+003    5.99516E+003
   5.9380   6.10163E+003    6.10536E+003
   5.9390   6.16467E+003    6.25511E+003
   5.9410   6.17116E+003    6.21574E+003
   5.9450   6.28582E+003    6.28335E+003
   5.9470   6.06778E+003    6.25418E+003
   5.9490   6.17893E+003    6.25572E+003
   5.9520   6.21763E+003    6.21809E+003
   5.9540   6.23085E+003    6.28749E+003
   5.9580   6.15628E+003    6.25358E+003
   5.9610   6.30199E+003    6.31440E+003
   5.9630   6.28949E+003    6.18530E+003
   5.9650   6.23094E+003    6.25766E+003
   5.9670   6.19014E+003    6.41181E+003
   5.9680   6.31932E+003    6.34815E+003
   5.9720   6.25913E+003    6.33542E+003
   5.9760   6.20491E+003    6.30872E+003
   5.9780   6.11017E+003    6.26404E+003
   5.9790   6.28853E+003    6.18437E+003
   5.9830   5.84198E+003    6.22445E+003
   5.9850   6.19231E+003    6.32556E+003
   5.9880   6.37719E+003    6.27963E+003
   5.9900   6.14494E+003    6.37417E+003
   5.9920   6.22748E+003    6.31886E+003
   5.9950   6.33251E+003    6.88636E+003
   5.9970   6.33558E+003    7.95841E+003
   5.9990   6.26078E+003    1.06203E+004
   6.0010   6.29559E+003    1.04595E+004
   6.0040   6.24179E+003    1.06704E+004
   6.0060   6.10205E+003    9.24065E+003
   6.0080   5.89603E+003    2.06380E+002
   6.0150   1.10649E+004    4.95800E+002
   6.0180   1.07363E+004    3.20261E+003
   6.0220   9.68012E+003    6.90636E+003
   6.0240   1.36318E+003    5.93535E+003
   6.0270   1.55730E+002    5.93292E+003
   6.0300   2.44000E+002    5.93148E+003
   6.0330   5.30800E+002    5.93869E+003
   6.0360   2.44946E+003    5.93693E+003
   6.0380   6.35692E+003    5.86613E+003
   6.0400   6.25061E+003    5.77674E+003
   6.0430   6.05815E+003    5.73475E+003
   6.0460   5.99085E+003    5.69128E+003
   6.0480   5.84676E+003    5.73134E+003
   6.0500   5.79460E+003    5.88714E+003
   6.0510   5.67685E+003    5.68852E+003
   6.0540   5.68862E+003    5.61811E+003
   6.0570   5.72558E+003    5.55285E+003
   6.0590   5.59629E+003    5.60288E+003
   6.0620   5.59432E+003    5.55337E+003
   6.0660   5.47823E+003    5.51483E+003
   6.0670   5.57926E+003    5.44527E+003
   6.0680   5.49035E+003    5.44330E+003
   6.0710   5.56806E+003    5.46848E+003
   6.0750   5.44295E+003    5.53331E+003
   6.0770   5.42774E+003    5.31865E+003
   6.0790   5.37923E+003    5.26872E+003
   6.0820   5.38448E+003    5.32696E+003
   6.0850   5.39911E+003    5.19736E+003
   6.0880   5.33451E+003    5.27032E+003
   6.0910   5.28695E+003    5.22417E+003
   6.0920   5.19645E+003    5.15969E+003
   6.0950   5.26659E+003    5.11818E+003
   6.0980   5.16613E+003    4.93221E+003
   6.1010   5.13388E+003    4.97626E+003
   6.1030   5.05179E+003    4.98671E+003
   6.1060   4.99997E+003    4.80264E+003
   6.1100   4.96172E+003    4.80492E+003
   6.1110   5.03331E+003    4.79897E+003
   6.1130   4.96627E+003    4.70234E+003
   6.1160   4.96526E+003    4.69451E+003
   6.1180   4.90064E+003    4.72725E+003
   6.1220   4.92676E+003    4.70883E+003
   6.1240   4.98671E+003    4.63105E+003
   6.1270   4.91052E+003    4.73996E+003
   6.1290   4.88893E+003    4.64430E+003
   6.1310   4.91993E+003    4.56352E+003
   6.1360   4.95811E+003    4.52516E+003
   6.1380   4.95982E+003    4.54048E+003
   6.1400   4.85221E+003    4.60801E+003
   6.1450   4.79740E+003    4.46389E+003
   6.1470   4.79833E+003    4.40320E+003
   6.1510   4.70838E+003    4.35377E+003
   6.1520   4.70450E+003    4.32003E+003
   6.1540   4.75402E+003    4.32922E+003
   6.1560   4.65932E+003    4.30188E+003
   6.1600   4.74388E+003    4.29179E+003
   6.1610   4.73064E+003    4.30230E+003
   6.1650   4.68734E+003    4.36394E+003
   6.1680   4.74320E+003    4.25984E+003
   6.1700   4.74392E+003    4.31053E+003
   6.1740   4.76927E+003    4.30708E+003
   6.1770   4.71589E+003    4.23292E+003
   6.1800   4.74250E+003    4.31759E+003
   6.1810   4.62708E+003    4.24760E+003
   6.1840   4.76130E+003    4.24301E+003
   6.1890   4.80983E+003    4.12795E+003
   6.1910   4.67696E+003    4.22998E+003
   6.1940   4.64428E+003    4.27547E+003
   6.1960   4.73925E+003    4.25711E+003
   6.1980   4.68685E+003    4.29633E+003
   6.2010   4.88241E+003    4.23791E+003
   6.2050   4.80721E+003    4.20852E+003
   6.2070   4.80136E+003    4.17794E+003
   6.2090   4.81656E+003    4.24350E+003
   6.2120   4.72218E+003    4.17433E+003
   6.2140   4.70750E+003    4.17969E+003
   6.2180   4.77351E+003    4.17181E+003
   6.2210   4.66021E+003    4.17262E+003
   6.2250   4.74641E+003    4.15703E+003
   6.2280   4.73924E+003    4.08582E+003
   6.2300   4.84731E+003    4.15440E+003
   6.2340   4.83044E+003    4.12573E+003
   6.2370   4.84383E+003    4.12272E+003
   6.2390   4.77634E+003    4.18043E+003
   6.2410   4.85595E+003    4.28246E+003
   6.2440   4.84173E+003    4.20147E+003
   6.2460   4.74380E+003    4.14386E+003
   6.2490   4.77178E+003    4.11672E+003
   6.2520   4.78107E+003    4.16359E+003
   6.2540   4.75098E+003    4.14201E+003
   6.2570   4.76242E+003    4.10342E+003
   6.2590   4.78499E+003    4.10184E+003
   6.2630   4.73019E+003    4.07709E+003
   6.2650   4.76994E+003    4.11061E+003
   6.2670   4.77471E+003    4.05664E+003
   6.2690   4.71135E+003    3.98806E+003
   6.2720   4.89087E+003    4.10968E+003
   6.2730   4.74642E+003    4.24786E+003
   6.2780   4.76577E+003    4.18856E+003
   6.2810   4.74574E+003    4.16555E+003
   6.2830   4.76432E+003    4.13887E+003
   6.2860   4.83816E+003    4.14062E+003
   6.2880   4.75806E+003    4.18573E+003
   6.2900   4.86330E+003    4.12134E+003
   6.2940   4.76692E+003    4.09921E+003
   6.2970   4.82746E+003    4.13203E+003
   6.2990   4.86902E+003    4.17548E+003
   6.3010   4.84859E+003    4.11638E+003
   6.3050   4.62093E+003    4.03768E+003
   6.3080   4.85360E+003    4.16247E+003
   6.3100   4.75750E+003    4.25233E+003
   6.3130   4.82779E+003    4.19028E+003
   6.3150   4.85060E+003    4.11989E+003
   6.3190   4.76190E+003    4.08222E+003
   6.3220   4.67574E+003    4.12221E+003
   6.3240   4.75331E+003    4.04176E+003
   6.3260   4.87733E+003    4.08657E+003
   6.3290   4.78161E+003    4.09436E+003
   6.3330   4.81129E+003    4.10047E+003
   6.3350   4.72847E+003    4.17646E+003
   6.3380   4.75981E+003    4.12630E+003
   6.3400   4.70291E+003    4.08356E+003
   6.3430   4.67443E+003    4.11698E+003
   6.3450   4.63270E+003    4.07938E+003
   6.3470   4.60535E+003    4.10565E+003
   6.3520   4.70423E+003    4.12199E+003
   6.3550   4.71080E+003    4.06085E+003
   6.3560   4.69684E+003    4.10954E+003
   6.3600   4.71961E+003    4.18861E+003
   6.3630   4.72606E+003    3.98831E+003
   6.3650   4.86394E+003    4.04344E+003
   6.3680   4.75195E+003    4.02610E+003
   6.3700   4.69202E+003    4.05978E+003
   6.3720   4.64903E+003    4.05361E+003
   6.3750   4.74843E+003    4.09238E+003
   6.3780   4.80180E+003    4.15054E+003
   6.3820   4.78050E+003    4.02930E+003
   6.3840   4.77793E+003    4.12223E+003
   6.3870   4.75065E+003    4.02385E+003
   6.3890   4.69584E+003    4.03197E+003
   6.3930   4.74732E+003    4.16080E+003
   6.3960   4.71883E+003    3.90808E+003
   6.3980   4.60417E+003    3.99551E+003
   6.4000   4.66418E+003    4.06503E+003
   6.4030   4.65479E+003    4.04127E+003
   6.4050   4.64155E+003    4.04181E+003
   6.4090   4.58681E+003    4.02785E+003
   6.4110   4.65375E+003    4.00328E+003
   6.4130   4.59391E+003    3.98801E+003
   6.4160   4.60922E+003    4.01493E+003
   6.4190   4.49538E+003    3.91299E+003
   6.4220   4.52418E+003    3.93157E+003
   6.4240   4.53313E+003    4.01968E+003
   6.4270   4.67063E+003    3.97130E+003
   6.4290   4.65704E+003    4.05141E+003
   6.4340   4.74714E+003    3.99513E+003
   6.4370   4.78904E+003    4.10069E+003
   6.4400   4.81953E+003    4.12132E+003
   6.4410   4.78786E+003    4.11835E+003
   6.4440   4.81770E+003    4.10609E+003
   6.4470   4.88447E+003    4.06199E+003
   6.4500   4.82791E+003    4.09108E+003
   6.4540   4.81226E+003    4.18925E+003
   6.4550   4.84860E+003    4.10393E+003
   6.4560   4.84990E+003    4.16397E+003
   6.4590   4.85391E+003    4.23733E+003
   6.4630   4.83142E+003    4.17278E+003
   6.4660   4.87120E+003    4.23278E+003
   6.4680   4.95735E+003    4.27681E+003
   6.4710   4.92217E+003    4.21668E+003
   6.4740   4.94833E+003    4.28971E+003
   6.4770   4.91331E+003    4.24474E+003
   6.4790   4.90485E+003    4.21739E+003
   6.4830   4.94332E+003    4.26342E+003
   6.4850   4.97333E+003    4.22924E+003
   6.4880   4.92111E+003    4.09077E+003
   6.4910   4.87241E+003    4.23049E+003
   6.4940   4.90290E+003    4.15445E+003
   6.4950   4.92162E+003    4.22472E+003
   6.4990   4.96326E+003    4.23405E+003
   6.5010   4.93913E+003    4.17609E+003
   6.5050   4.99337E+003    4.24504E+003
   6.5080   4.94659E+003    4.37624E+003
   6.5100   5.09238E+003    4.25716E+003
   6.5120   5.00157E+003    4.25072E+003
   6.5150   4.98731E+003    4.28902E+003
   6.5170   4.99109E+003    4.31326E+003
   6.5210   4.98075E+003    4.37345E+003
   6.5240   5.02536E+003    4.29362E+003
   6.5260   4.80559E+003    4.35263E+003
   6.5300   4.93753E+003    4.15453E+003
   6.5330   4.92228E+003    4.22086E+003
   6.5350   5.04937E+003    4.18097E+003
   6.5390   4.90187E+003    4.16693E+003
   6.5410   4.94076E+003    4.21098E+003
   6.5440   4.91435E+003    4.18165E+003
   6.5470   4.96086E+003    4.33701E+003
   6.5490   4.93252E+003    4.26606E+003
   6.5520   4.93222E+003    4.20227E+003
   6.5550   4.97715E+003    4.14971E+003
   6.5570   4.97400E+003    4.24704E+003
   6.5600   5.01422E+003    4.19513E+003
   6.5620   4.99029E+003    4.19824E+003
   6.5640   4.97560E+003    4.25063E+003
   6.5670   4.92912E+003    4.15149E+003
   6.5700   4.88552E+003    4.15387E+003
   6.5710   4.94318E+003    4.18035E+003
   6.5750   4.92283E+003    4.21487E+003
   6.5790   4.94351E+003    4.20854E+003
   6.5820   4.86685E+003    4.21887E+003
   6.5840   4.90433E+003    4.16891E+003
   6.5880   4.87270E+003    4.21487E+003
   6.5900   4.90151E+003    4.25788E+003
   6.5920   4.98495E+003    4.22691E+003
   6.5960   4.91614E+003    4.15577E+003
   6.5980   4.97020E+003    4.21986E+003
   6.6010   4.77853E+003    4.21112E+003
   6.6030   4.72009E+003    4.17806E+003
   6.6060   4.82075E+003    4.12199E+003
   6.6080   4.75569E+003    4.11772E+003
   6.6100   4.75041E+003    4.32361E+003
   6.6130   4.74314E+003    4.16864E+003
   6.6150   4.90372E+003    4.12037E+003
   6.6180   4.85273E+003    4.13718E+003
   6.6210   4.85334E+003    4.18218E+003
   6.6240   4.84727E+003    4.18676E+003
   6.6260   4.86449E+003    4.16407E+003
   6.6290   4.91843E+003    4.16556E+003
   6.6330   4.90639E+003    4.14943E+003
   6.6360   4.83960E+003    4.23345E+003
   6.6390   4.86293E+003    4.14691E+003
   6.6410   4.79087E+003    4.14556E+003
   6.6450   4.78819E+003    4.13154E+003
   6.6470   4.86226E+003    4.09888E+003
   6.6490   4.82353E+003    4.15032E+003
   6.6530   4.79351E+003    4.14028E+003
   6.6560   4.76923E+003    4.16520E+003
   6.6580   4.84762E+003    4.09831E+003
   6.6590   4.71804E+003    4.13915E+003
   6.6620   4.86090E+003    4.19197E+003
   6.6650   4.79277E+003    4.17881E+003
   6.6670   4.87661E+003    4.09037E+003
   6.6710   4.75907E+003    3.96901E+003
   6.6740   4.75721E+003    4.08993E+003
   6.6760   4.66932E+003    4.10413E+003
   6.6800   4.73592E+003    4.14555E+003
   6.6830   4.81659E+003    4.12149E+003
   6.6850   4.67470E+003    4.03997E+003
   6.6900   4.77381E+003    4.07887E+003
   6.6920   4.75207E+003    4.02589E+003
   6.6960   4.79327E+003    4.05474E+003
   6.6970   4.72602E+003    4.02726E+003
   6.7000   4.65244E+003    4.08619E+003
   6.7020   4.73266E+003    3.99757E+003
   6.7060   4.69571E+003    3.97562E+003
   6.7080   4.69791E+003    3.97408E+003
   6.7100   4.65996E+003    3.92631E+003
   6.7120   4.56601E+003    3.94657E+003
   6.7150   4.54662E+003    4.01502E+003
   6.7180   4.49442E+003    3.95589E+003
   6.7190   4.52583E+003    3.90271E+003
   6.7230   4.62335E+003    3.92573E+003
   6.7260   4.59609E+003    3.87566E+003
   6.7280   4.62032E+003    3.96126E+003
   6.7310   4.70858E+003    3.96026E+003
   6.7350   4.74458E+003    3.98130E+003
   6.7370   4.59979E+003    3.97608E+003
   6.7400   4.67267E+003    4.03280E+003
   6.7420   4.65003E+003    3.98311E+003
   6.7450   4.67364E+003    3.67085E+003
   6.7480   4.51106E+003    3.81887E+003
   6.7520   4.54422E+003    3.71112E+003
   6.7540   4.56426E+003    3.73823E+003
   6.7560   4.47278E+003    3.70129E+003
   6.7590   4.48103E+003    3.68842E+003
   6.7610   4.45919E+003    3.77846E+003
   6.7660   4.55863E+003    3.70008E+003
   6.7680   4.48465E+003    3.73304E+003
   6.7700   4.41663E+003    3.83664E+003
   6.7740   4.45205E+003    3.81517E+003
   6.7770   4.45161E+003    3.78500E+003
   6.7810   4.49101E+003    3.90946E+003
   6.7840   4.46884E+003    3.79028E+003
   6.7860   4.46727E+003    3.82081E+003
   6.7890   4.35406E+003    3.82880E+003
   6.7920   4.35352E+003    3.86016E+003
   6.7950   4.47133E+003    3.76529E+003
   6.7980   4.36040E+003    3.76944E+003
   6.8000   4.40695E+003    3.83130E+003
   6.8040   4.47598E+003    3.86342E+003
   6.8070   4.44120E+003    3.81775E+003
   6.8090   4.53694E+003    3.92953E+003
   6.8110   4.51440E+003    3.95383E+003
   6.8140   4.49213E+003    3.83880E+003
   6.8190   4.39121E+003    3.86964E+003
   6.8220   4.51753E+003    3.92116E+003
   6.8260   4.53063E+003    3.85394E+003
   6.8280   4.52520E+003    3.90432E+003
   6.8300   4.45960E+003    3.87392E+003
   6.8320   4.46146E+003    3.83944E+003
   6.8350   4.53786E+003    3.80584E+003
   6.8390   4.47533E+003    3.80853E+003
   6.8420   4.50971E+003    3.85910E+003
   6.8460   4.45161E+003    3.93295E+003
   6.8490   4.55706E+003    3.98326E+003
   6.8510   4.46606E+003    3.92181E+003
   6.8540   4.55772E+003    3.95696E+003
   6.8570   4.55613E+003    3.95756E+003
   6.8600   4.51698E+003    3.89667E+003
   6.8620   4.48549E+003    3.84984E+003
   6.8660   4.46198E+003    3.87627E+003
   6.8690   4.45183E+003    3.85512E+003
   6.8720   4.42140E+003    3.85453E+003
   6.8750   4.47178E+003    3.81361E+003
   6.8780   4.43756E+003    3.85792E+003
   6.8820   4.53568E+003    3.78412E+003
   6.8840   4.47997E+003    3.82389E+003
   6.8870   4.42289E+003    3.85519E+003
   6.8910   4.36757E+003    3.84485E+003
   6.8940   4.39069E+003    3.87453E+003
   6.8970   4.42570E+003    3.86765E+003
   6.9000   4.35929E+003    3.90202E+003
   6.9030   4.42393E+003    3.84080E+003
   6.9070   4.50415E+003    3.88496E+003
   6.9110   4.39447E+003    3.84449E+003
   6.9130   4.47049E+003    3.89148E+003
   6.9140   4.44080E+003    3.78253E+003
   6.9190   4.49895E+003    3.87933E+003
   6.9220   4.45050E+003    3.83658E+003
   6.9250   4.43380E+003    3.83550E+003
   6.9290   4.43873E+003    3.72759E+003
   6.9310   4.46917E+003    3.81357E+003
   6.9340   4.32808E+003    3.79895E+003
   6.9380   4.32461E+003    3.70595E+003
   6.9410   4.40554E+003    3.70574E+003
   6.9430   4.21654E+003    3.75187E+003
   6.9450   4.24106E+003    3.76789E+003
   6.9490   4.28883E+003    3.75972E+003
   6.9520   4.37627E+003    3.63259E+003
   6.9560   4.35377E+003    3.62997E+003
   6.9580   4.30240E+003    3.73547E+003
   6.9610   4.29918E+003    3.70485E+003
   6.9640   4.28033E+003    3.65951E+003
   6.9670   4.16243E+003    3.69038E+003
   6.9690   4.21879E+003    3.68291E+003
   6.9720   4.25947E+003    3.69353E+003
   6.9760   4.20578E+003    3.60615E+003
   6.9790   4.32675E+003    3.64547E+003
   6.9830   4.31041E+003    3.66395E+003
   6.9860   4.29859E+003    3.64766E+003
   6.9890   4.31372E+003    3.74099E+003
   6.9930   4.19659E+003    3.61607E+003
   6.9960   4.24605E+003    3.68398E+003
   6.9990   4.14558E+003    3.59252E+003
   7.0010   4.27227E+003    3.65598E+003
   7.0030   4.35295E+003    3.63798E+003
   7.0070   4.29527E+003    3.59843E+003
   7.0100   4.33363E+003    3.66982E+003
   7.0140   4.22946E+003    3.68300E+003
   7.0160   4.26564E+003    3.70245E+003
   7.0190   4.21842E+003    3.69462E+003
   7.0230   4.22402E+003    3.64319E+003
   7.0260   4.14519E+003    3.56254E+003
   7.0280   4.17332E+003    3.60118E+003
   7.0310   4.12362E+003    3.68352E+003
   7.0350   4.14746E+003    3.62743E+003
   7.0390   4.17353E+003    3.59615E+003
   7.0420   4.12997E+003    3.61714E+003
   7.0450   4.05762E+003    3.64986E+003
   7.0470   3.96197E+003    3.65852E+003
   7.0510   3.94166E+003    3.69242E+003
   7.0530   4.08208E+003    3.59752E+003
   7.0570   4.14199E+003    3.61897E+003
   7.0590   4.16791E+003    3.57852E+003
   7.0610   4.20387E+003    3.63280E+003
   7.0650   4.16830E+003    3.64766E+003
   7.0700   4.16353E+003    3.62728E+003
   7.0720   4.11935E+003    3.61841E+003
   7.0760   4.12548E+003    3.63622E+003
   7.0790   4.14599E+003    3.50659E+003
   7.0820   4.21822E+003    3.61977E+003
   7.0860   4.19304E+003    3.59760E+003
   7.0880   4.23039E+003    3.58755E+003
   7.0910   4.16595E+003    3.50955E+003
   7.0950   4.20158E+003    3.64847E+003
   7.0980   4.21448E+003    3.67433E+003
   7.1020   4.12562E+003    3.61718E+003
   7.1040   4.15957E+003    3.61862E+003
   7.1070   4.15840E+003    3.62628E+003
   7.1090   4.14032E+003    3.62988E+003
   7.1130   4.09436E+003    3.65687E+003
   7.1150   4.12409E+003    3.64139E+003
   7.1170   4.02926E+003    3.60866E+003
   7.1220   4.08256E+003    3.54357E+003
   7.1250   4.11960E+003    3.55177E+003
   7.1290   4.07420E+003    3.55248E+003
   7.1330   4.06677E+003    3.60902E+003
   7.1340   4.09338E+003    3.51433E+003
   7.1380   4.09824E+003    3.64449E+003
   7.1420   4.13586E+003    3.64711E+003
   7.1450   4.21547E+003    3.53901E+003
   7.1480   4.12487E+003    3.51593E+003
   7.1500   4.15325E+003    3.58092E+003
