# Supplementary material for: Trigger factor both holds and folds its client proteins
Source: Nat Commun. 2022 Jul 15;13:4126. doi: 10.1038/s41467-022-31767-6 (PMC9287376; doi:10.1038/s41467-022-31767-6)
Supplement: Supplementary file 6 — Source Data [file 41467_2022_31767_MOESM6_ESM.zip › SourceDataFile/Fig1a-b/00015.RI3]

Sample
I 3 04.0 40000 0002736 4.6830E10 280 1 
   5.8000   7.30200E+001    1.58900E+002
   5.8020   1.47510E+002    1.65820E+002
   5.8030   1.60200E+002    1.83790E+002
   5.8050   1.85430E+002    1.78640E+002
   5.8060   2.22280E+002    1.98200E+002
   5.8070   2.28440E+002    2.18720E+002
   5.8080   2.44070E+002    2.34300E+002
   5.8090   2.52500E+002    2.68170E+002
   5.8110   2.83400E+002    2.71890E+002
   5.8120   3.38180E+002    3.25830E+002
   5.8140   3.46470E+002    3.47510E+002
   5.8170   4.07630E+002    4.26360E+002
   5.8190   5.09060E+002    5.26050E+002
   5.8210   6.17110E+002    6.26410E+002
   5.8220   7.12640E+002    7.89240E+002
   5.8240   8.69180E+002    9.52470E+002
   5.8260   1.03920E+003    1.07360E+003
   5.8270   1.20901E+003    1.37796E+003
   5.8290   1.62520E+003    1.71238E+003
   5.8320   1.77440E+003    1.86013E+003
   5.8330   1.89748E+003    1.96231E+003
   5.8350   2.04739E+003    2.07443E+003
   5.8370   2.35987E+003    2.73958E+003
   5.8380   2.69024E+003    2.92949E+003
   5.8420   3.27670E+003    3.39941E+003
   5.8440   3.74418E+003    3.87216E+003
   5.8460   4.01255E+003    4.25803E+003
   5.8470   4.41895E+003    4.39758E+003
   5.8490   4.45243E+003    4.59805E+003
   5.8510   4.91592E+003    5.04646E+003
   5.8550   5.09021E+003    5.34199E+003
   5.8580   5.29806E+003    5.37968E+003
   5.8610   5.43082E+003    5.28296E+003
   5.8620   5.45517E+003    5.35155E+003
   5.8650   5.57437E+003    5.41952E+003
   5.8670   5.50464E+003    5.74891E+003
   5.8690   5.53817E+003    5.41699E+003
   5.8720   5.45038E+003    5.46187E+003
   5.8730   5.47763E+003    5.51403E+003
   5.8740   5.44101E+003    5.44639E+003
   5.8760   5.41708E+003    5.44686E+003
   5.8780   5.50525E+003    5.53073E+003
   5.8800   5.44677E+003    5.51071E+003
   5.8810   5.49673E+003    5.41416E+003
   5.8830   5.48589E+003    5.46891E+003
   5.8850   5.49803E+003    5.50452E+003
   5.8880   5.47261E+003    5.40106E+003
   5.8900   5.31426E+003    5.51143E+003
   5.8940   5.53783E+003    5.72427E+003
   5.8970   5.62949E+003    5.59403E+003
   5.8990   5.73620E+003    5.68256E+003
   5.9010   5.66154E+003    5.71385E+003
   5.9030   5.70202E+003    5.58907E+003
   5.9050   5.71576E+003    5.48145E+003
   5.9070   5.68066E+003    5.82004E+003
   5.9090   5.67808E+003    5.56105E+003
   5.9100   5.69189E+003    5.69191E+003
   5.9120   5.61234E+003    5.56749E+003
   5.9140   5.64817E+003    5.89486E+003
   5.9160   5.77737E+003    5.73528E+003
   5.9170   5.65120E+003    5.68171E+003
   5.9200   5.75677E+003    5.79282E+003
   5.9220   5.83324E+003    5.92101E+003
   5.9250   5.84560E+003    5.93169E+003
   5.9270   5.82571E+003    6.17872E+003
   5.9290   5.96858E+003    6.04810E+003
   5.9300   6.12420E+003    6.12667E+003
   5.9310   6.09920E+003    6.07461E+003
   5.9360   6.18673E+003    6.30519E+003
   5.9370   6.25219E+003    6.67173E+003
   5.9390   6.30848E+003    8.25288E+003
   5.9420   6.37369E+003    1.04952E+004
   5.9450   6.40357E+003    1.03179E+004
   5.9480   6.40613E+003    1.03021E+004
   5.9500   6.94447E+003    4.30967E+003
   5.9520   9.53883E+003    1.96130E+002
   5.9580   1.03021E+004    4.07880E+002
   5.9600   9.09944E+003    2.12179E+003
   5.9650   1.86450E+002    6.28273E+003
   5.9680   2.25150E+002    5.30423E+003
   5.9690   4.66100E+002    5.47278E+003
   5.9720   1.52354E+003    5.29624E+003
   5.9740   3.40513E+003    5.24581E+003
   5.9770   7.59465E+003    5.21319E+003
   5.9780   5.94483E+003    5.21881E+003
   5.9810   6.29755E+003    5.08784E+003
   5.9840   6.09235E+003    4.94259E+003
   5.9880   5.96547E+003    4.92383E+003
   5.9900   6.02303E+003    4.71421E+003
   5.9920   5.87192E+003    4.67363E+003
   5.9950   5.99343E+003    4.63585E+003
   5.9970   5.92562E+003    4.47026E+003
   6.0000   5.88095E+003    4.31764E+003
   6.0020   5.89239E+003    4.30902E+003
   6.0040   5.89504E+003    4.18947E+003
   6.0060   5.84898E+003    4.13812E+003
   6.0080   5.89567E+003    4.08316E+003
   6.0100   5.81565E+003    4.00653E+003
   6.0130   5.78173E+003    3.94802E+003
   6.0150   5.65740E+003    3.82038E+003
   6.0170   5.85277E+003    3.72784E+003
   6.0200   5.76943E+003    3.75263E+003
   6.0220   5.79948E+003    3.67483E+003
   6.0250   5.73104E+003    3.50605E+003
   6.0280   5.72608E+003    3.49883E+003
   6.0290   5.66844E+003    3.41038E+003
   6.0310   5.71747E+003    3.45818E+003
   6.0360   5.65331E+003    3.33165E+003
   6.0380   5.80181E+003    3.28323E+003
   6.0400   5.68883E+003    3.24170E+003
   6.0420   5.73393E+003    3.05696E+003
   6.0450   5.61799E+003    3.07042E+003
   6.0470   5.60111E+003    2.97987E+003
   6.0500   5.51847E+003    2.91234E+003
   6.0520   5.47327E+003    2.94887E+003
   6.0550   5.52260E+003    2.80804E+003
   6.0570   5.39840E+003    2.82951E+003
   6.0610   5.43055E+003    2.73231E+003
   6.0620   5.34894E+003    2.71954E+003
   6.0660   5.37704E+003    2.66921E+003
   6.0670   5.33259E+003    2.63451E+003
   6.0690   5.36598E+003    2.64876E+003
   6.0710   5.21257E+003    2.60026E+003
   6.0750   5.33222E+003    2.51283E+003
   6.0770   5.29121E+003    2.45420E+003
   6.0790   5.28290E+003    2.40469E+003
   6.0830   5.26819E+003    2.40146E+003
   6.0850   5.14646E+003    2.33765E+003
   6.0870   5.13231E+003    2.27755E+003
   6.0900   5.18826E+003    2.14960E+003
   6.0930   5.14701E+003    2.10231E+003
   6.0960   5.13746E+003    2.12069E+003
   6.0980   5.17121E+003    2.05470E+003
   6.1000   5.12153E+003    2.01848E+003
   6.1010   5.01280E+003    2.01586E+003
   6.1040   5.00727E+003    1.99981E+003
   6.1070   5.00984E+003    1.99040E+003
   6.1110   4.86242E+003    1.98928E+003
   6.1130   4.90735E+003    1.98912E+003
   6.1150   4.98326E+003    1.91195E+003
   6.1160   4.95043E+003    1.98316E+003
   6.1200   4.83905E+003    2.02468E+003
   6.1220   4.83556E+003    2.08525E+003
   6.1240   4.85648E+003    1.94040E+003
   6.1260   4.95991E+003    1.77263E+003
   6.1300   4.86750E+003    1.73464E+003
   6.1320   5.02540E+003    1.59442E+003
   6.1360   4.89705E+003    1.69760E+003
   6.1380   4.86466E+003    1.78401E+003
   6.1410   4.94816E+003    1.93794E+003
   6.1430   4.91229E+003    2.06635E+003
   6.1460   4.79801E+003    2.06699E+003
   6.1470   4.76091E+003    2.00485E+003
   6.1500   4.67295E+003    1.99769E+003
   6.1520   4.73924E+003    1.97248E+003
   6.1550   4.76460E+003    2.08375E+003
   6.1570   4.73720E+003    2.02102E+003
   6.1600   4.85342E+003    2.05716E+003
   6.1610   4.75644E+003    1.98714E+003
   6.1630   4.66090E+003    1.93071E+003
   6.1660   4.79072E+003    1.96337E+003
   6.1690   4.81280E+003    1.92628E+003
   6.1720   4.72881E+003    1.97187E+003
   6.1750   4.68422E+003    1.88013E+003
   6.1780   4.64851E+003    1.92991E+003
   6.1810   4.61205E+003    2.03168E+003
   6.1840   4.66686E+003    1.95615E+003
   6.1870   4.67852E+003    1.98251E+003
   6.1890   4.66139E+003    1.96401E+003
   6.1930   4.72771E+003    2.06944E+003
   6.1960   4.68621E+003    1.96592E+003
   6.1980   4.60752E+003    2.07510E+003
   6.1990   4.60240E+003    2.03052E+003
   6.2030   4.68252E+003    2.01799E+003
   6.2050   4.69608E+003    1.97087E+003
   6.2070   4.62150E+003    1.98626E+003
   6.2090   4.63228E+003    1.93353E+003
   6.2120   4.65569E+003    1.87334E+003
   6.2140   4.56409E+003    1.92052E+003
   6.2160   4.52899E+003    1.82988E+003
   6.2180   4.60033E+003    1.91860E+003
   6.2210   4.52325E+003    2.00446E+003
   6.2240   4.60831E+003    2.04811E+003
   6.2280   4.64283E+003    2.01077E+003
   6.2300   4.68372E+003    1.97895E+003
   6.2340   4.67634E+003    1.88070E+003
   6.2350   4.60700E+003    1.97462E+003
   6.2390   4.62079E+003    1.90963E+003
   6.2410   4.68457E+003    1.84703E+003
   6.2440   4.58183E+003    1.91030E+003
   6.2460   4.45019E+003    1.91115E+003
   6.2480   4.61618E+003    1.92014E+003
   6.2500   4.58316E+003    1.91226E+003
   6.2530   4.48235E+003    1.89126E+003
   6.2550   4.51821E+003    1.90395E+003
   6.2590   4.55316E+003    1.86319E+003
   6.2600   4.38029E+003    1.85798E+003
   6.2620   4.52399E+003    1.85793E+003
   6.2640   4.56340E+003    1.87657E+003
   6.2680   4.48239E+003    1.97561E+003
   6.2720   4.58387E+003    1.94528E+003
   6.2740   4.64267E+003    1.97044E+003
   6.2760   4.59479E+003    1.84861E+003
   6.2790   4.65442E+003    1.86425E+003
   6.2810   4.57579E+003    1.82115E+003
   6.2850   4.65999E+003    1.85137E+003
   6.2870   4.58151E+003    1.95454E+003
   6.2900   4.52055E+003    1.97620E+003
   6.2920   4.52846E+003    2.00464E+003
   6.2950   4.62991E+003    1.98171E+003
   6.2970   4.67294E+003    1.98387E+003
   6.3000   4.59596E+003    1.94602E+003
   6.3020   4.56341E+003    1.87874E+003
   6.3060   4.48559E+003    1.94674E+003
   6.3080   4.54522E+003    1.93634E+003
   6.3100   4.60273E+003    1.86836E+003
   6.3130   4.69444E+003    1.86836E+003
   6.3150   4.59259E+003    1.91535E+003
   6.3170   4.55727E+003    1.92582E+003
   6.3200   4.58618E+003    1.92833E+003
   6.3240   4.60283E+003    1.92310E+003
   6.3270   4.51274E+003    1.93635E+003
   6.3290   4.65476E+003    2.02933E+003
   6.3310   4.58212E+003    1.96738E+003
   6.3330   4.58212E+003    1.88490E+003
   6.3380   4.50594E+003    1.94950E+003
   6.3400   4.61055E+003    1.99868E+003
   6.3430   4.62399E+003    1.92197E+003
   6.3450   4.51425E+003    1.92422E+003
   6.3470   4.51875E+003    1.92493E+003
   6.3490   4.33395E+003    1.96474E+003
   6.3510   4.50605E+003    1.94935E+003
   6.3550   4.40708E+003    1.91323E+003
   6.3580   4.43139E+003    1.83391E+003
   6.3600   4.35169E+003    1.84370E+003
   6.3620   4.35542E+003    1.91013E+003
   6.3640   4.44127E+003    1.93510E+003
   6.3650   4.57480E+003    1.90215E+003
   6.3700   4.63624E+003    2.01150E+003
   6.3730   4.64512E+003    1.92519E+003
   6.3770   4.60143E+003    1.90555E+003
   6.3790   4.51958E+003    1.95801E+003
   6.3810   4.48855E+003    1.87147E+003
   6.3850   4.49093E+003    1.90568E+003
   6.3870   4.47372E+003    1.92669E+003
   6.3900   4.46925E+003    1.91941E+003
   6.3930   4.49035E+003    1.89953E+003
   6.3950   4.39005E+003    1.88948E+003
   6.3970   4.38673E+003    1.91808E+003
   6.4000   4.41876E+003    1.90946E+003
   6.4030   4.44284E+003    1.93482E+003
   6.4050   4.34187E+003    1.96619E+003
   6.4070   4.36625E+003    1.87800E+003
   6.4090   4.39529E+003    1.83278E+003
   6.4140   4.39289E+003    1.90356E+003
   6.4160   4.38516E+003    1.86770E+003
   6.4180   4.40510E+003    1.85549E+003
   6.4200   4.37674E+003    1.88543E+003
   6.4220   4.35955E+003    1.90408E+003
   6.4230   4.29803E+003    1.89672E+003
   6.4270   4.39231E+003    1.89095E+003
   6.4300   4.50464E+003    1.87348E+003
   6.4340   4.48123E+003    1.96753E+003
   6.4360   4.52523E+003    1.96912E+003
   6.4400   4.52220E+003    1.97013E+003
   6.4410   4.55679E+003    1.98058E+003
   6.4450   4.63073E+003    1.96070E+003
   6.4470   4.53624E+003    1.94839E+003
   6.4500   4.54023E+003    1.99055E+003
   6.4530   4.57962E+003    1.98438E+003
   6.4560   4.59425E+003    1.99143E+003
   6.4580   4.64264E+003    1.99620E+003
   6.4610   4.59674E+003    1.98531E+003
   6.4640   4.60677E+003    1.94042E+003
   6.4670   4.64250E+003    2.02652E+003
   6.4690   4.70969E+003    2.05586E+003
   6.4720   4.64477E+003    1.98596E+003
   6.4750   4.66222E+003    2.03354E+003
   6.4790   4.65713E+003    2.04292E+003
   6.4810   4.69669E+003    2.10012E+003
   6.4840   4.76729E+003    2.01647E+003
   6.4860   4.64529E+003    2.00996E+003
   6.4900   4.63100E+003    2.02188E+003
   6.4930   4.64648E+003    2.06209E+003
   6.4950   4.67118E+003    2.05503E+003
   6.4990   4.65137E+003    1.98689E+003
   6.5010   4.73160E+003    2.08278E+003
   6.5040   4.63873E+003    2.07884E+003
   6.5060   4.76550E+003    1.98377E+003
   6.5080   4.76721E+003    2.01212E+003
   6.5100   4.81884E+003    2.11977E+003
   6.5140   4.71056E+003    2.08484E+003
   6.5170   4.78554E+003    2.09436E+003
   6.5200   4.77592E+003    2.01021E+003
   6.5220   4.73591E+003    2.02827E+003
   6.5260   4.70917E+003    1.98649E+003
   6.5280   4.72915E+003    1.96568E+003
   6.5310   4.65289E+003    2.00068E+003
   6.5330   4.66011E+003    2.01282E+003
   6.5360   4.64138E+003    2.08396E+003
   6.5390   4.70002E+003    2.08806E+003
   6.5420   4.69085E+003    2.03128E+003
   6.5450   4.68521E+003    2.04508E+003
   6.5480   4.69248E+003    2.00655E+003
   6.5510   4.67328E+003    2.06687E+003
   6.5530   4.70698E+003    2.06111E+003
   6.5550   4.67862E+003    2.03096E+003
   6.5590   4.64661E+003    2.00385E+003
   6.5620   4.70520E+003    2.03937E+003
   6.5640   4.67700E+003    2.02503E+003
   6.5660   4.69758E+003    1.99961E+003
   6.5690   4.69942E+003    2.06068E+003
   6.5710   4.73095E+003    2.01190E+003
   6.5740   4.68558E+003    1.95575E+003
   6.5790   4.66942E+003    1.95801E+003
   6.5800   4.70489E+003    2.00375E+003
   6.5830   4.61436E+003    2.02583E+003
   6.5840   4.52516E+003    1.99115E+003
   6.5880   4.63913E+003    1.98069E+003
   6.5900   4.61486E+003    1.98039E+003
   6.5930   4.66439E+003    2.01517E+003
   6.5950   4.64980E+003    2.03352E+003
   6.5980   4.62078E+003    2.01703E+003
   6.6010   4.61456E+003    1.99950E+003
   6.6040   4.66102E+003    2.13050E+003
   6.6060   4.63957E+003    2.08688E+003
   6.6080   4.57700E+003    1.99545E+003
   6.6110   4.62402E+003    1.99446E+003
   6.6140   4.59800E+003    2.04923E+003
   6.6160   4.59977E+003    2.06445E+003
   6.6180   4.60491E+003    1.99250E+003
   6.6220   4.64419E+003    2.03904E+003
   6.6230   4.60158E+003    2.03977E+003
   6.6260   4.64284E+003    2.02661E+003
   6.6310   4.60829E+003    2.01134E+003
   6.6330   4.64778E+003    1.98984E+003
   6.6360   4.58380E+003    2.06217E+003
   6.6380   4.54965E+003    1.99670E+003
   6.6400   4.55891E+003    1.99152E+003
   6.6440   4.58943E+003    2.03421E+003
   6.6460   4.57213E+003    2.01451E+003
   6.6490   4.57108E+003    1.97886E+003
   6.6520   4.53877E+003    1.97220E+003
   6.6540   4.49249E+003    2.01815E+003
   6.6580   4.62011E+003    1.94569E+003
   6.6610   4.53306E+003    1.96501E+003
   6.6630   4.63204E+003    1.99633E+003
   6.6650   4.50327E+003    1.98857E+003
   6.6680   4.51597E+003    2.00832E+003
   6.6710   4.49803E+003    1.97355E+003
   6.6740   4.52669E+003    1.94438E+003
   6.6760   4.55809E+003    1.94109E+003
   6.6810   4.45106E+003    1.96939E+003
   6.6830   4.37755E+003    1.98648E+003
   6.6850   4.44703E+003    1.97153E+003
   6.6870   4.45911E+003    1.95458E+003
   6.6910   4.45164E+003    1.99166E+003
   6.6940   4.47668E+003    1.95720E+003
   6.6960   4.37938E+003    1.90760E+003
   6.6990   4.42896E+003    1.93801E+003
   6.7010   4.42475E+003    2.00257E+003
   6.7030   4.45342E+003    1.95705E+003
   6.7060   4.36620E+003    1.90979E+003
   6.7090   4.36918E+003    1.93629E+003
   6.7100   4.32846E+003    1.87976E+003
   6.7140   4.31944E+003    1.89437E+003
   6.7180   4.35139E+003    1.98456E+003
   6.7210   4.37012E+003    1.91162E+003
   6.7240   4.37150E+003    1.94934E+003
   6.7270   4.35200E+003    1.95017E+003
   6.7300   4.38654E+003    1.91975E+003
   6.7320   4.41544E+003    1.92012E+003
   6.7360   4.40899E+003    1.91042E+003
   6.7380   4.39634E+003    1.94165E+003
   6.7410   4.34524E+003    1.93703E+003
   6.7450   4.32259E+003    1.97273E+003
   6.7470   4.26047E+003    1.90038E+003
   6.7490   4.31099E+003    1.89208E+003
   6.7520   4.26146E+003    1.84430E+003
   6.7560   4.25544E+003    1.81362E+003
   6.7590   4.27901E+003    1.82885E+003
   6.7610   4.31956E+003    1.85962E+003
   6.7630   4.35172E+003    1.88003E+003
   6.7650   4.29245E+003    1.82865E+003
   6.7680   4.28010E+003    1.85754E+003
   6.7720   4.26111E+003    1.85469E+003
   6.7750   4.27388E+003    1.82661E+003
   6.7790   4.26981E+003    1.73535E+003
   6.7820   4.27738E+003    1.83836E+003
   6.7840   4.21717E+003    1.79968E+003
   6.7870   4.24428E+003    1.89157E+003
   6.7900   4.24887E+003    1.80322E+003
   6.7930   4.25679E+003    1.83706E+003
   6.7950   4.22889E+003    1.87516E+003
   6.7980   4.18163E+003    1.85111E+003
   6.8020   4.28282E+003    1.87218E+003
   6.8040   4.27485E+003    1.88740E+003
   6.8070   4.25275E+003    1.83035E+003
   6.8090   4.25037E+003    1.87255E+003
   6.8110   4.25438E+003    1.86149E+003
   6.8130   4.22307E+003    1.82966E+003
   6.8190   4.36744E+003    1.80007E+003
   6.8210   4.26257E+003    1.83395E+003
   6.8240   4.23270E+003    1.86244E+003
   6.8270   4.27464E+003    1.85785E+003
   6.8280   4.28291E+003    1.83361E+003
   6.8320   4.28688E+003    1.83150E+003
   6.8350   4.24995E+003    1.84481E+003
   6.8390   4.28923E+003    1.81265E+003
   6.8420   4.35108E+003    1.86105E+003
   6.8440   4.37837E+003    1.83071E+003
   6.8480   4.30362E+003    1.84997E+003
   6.8510   4.37307E+003    1.90724E+003
   6.8530   4.35364E+003    1.87826E+003
   6.8560   4.30902E+003    1.83703E+003
   6.8590   4.34849E+003    1.83218E+003
   6.8620   4.35560E+003    1.87869E+003
   6.8640   4.27824E+003    1.81488E+003
   6.8680   4.21782E+003    1.89042E+003
   6.8710   4.22752E+003    1.78953E+003
   6.8750   4.31908E+003    1.82053E+003
   6.8760   4.26021E+003    1.82357E+003
   6.8790   4.22745E+003    1.84731E+003
   6.8810   4.26290E+003    1.80997E+003
   6.8860   4.26277E+003    1.89107E+003
   6.8880   4.22041E+003    1.80083E+003
   6.8920   4.19333E+003    1.78697E+003
   6.8950   4.26137E+003    1.82206E+003
   6.8960   4.23305E+003    1.87516E+003
   6.9000   4.29275E+003    1.88325E+003
   6.9020   4.26263E+003    1.86191E+003
   6.9060   4.27177E+003    1.78052E+003
   6.9080   4.32927E+003    1.83606E+003
   6.9110   4.26504E+003    1.81237E+003
   6.9130   4.23688E+003    1.85014E+003
   6.9170   4.20424E+003    1.81834E+003
   6.9200   4.19967E+003    1.85252E+003
   6.9230   4.17357E+003    1.80705E+003
   6.9260   4.18773E+003    1.80845E+003
   6.9290   4.14746E+003    1.77988E+003
   6.9320   4.29368E+003    1.79667E+003
   6.9360   4.11773E+003    1.80341E+003
   6.9380   4.14040E+003    1.76008E+003
   6.9410   4.13480E+003    1.79417E+003
   6.9450   4.19627E+003    1.80191E+003
   6.9470   4.12755E+003    1.77411E+003
   6.9500   4.10721E+003    1.77731E+003
   6.9520   4.18382E+003    1.75995E+003
   6.9570   4.11428E+003    1.77314E+003
   6.9590   4.08643E+003    1.76899E+003
   6.9620   4.14887E+003    1.77910E+003
   6.9640   4.05917E+003    1.78763E+003
   6.9670   4.01394E+003    1.78947E+003
   6.9710   4.08585E+003    1.80417E+003
   6.9740   4.18235E+003    1.78764E+003
   6.9780   4.07706E+003    1.76937E+003
   6.9800   4.13038E+003    1.80124E+003
   6.9830   4.09349E+003    1.79271E+003
   6.9860   4.15904E+003    1.77529E+003
   6.9890   4.14620E+003    1.83295E+003
   6.9940   4.11834E+003    1.76094E+003
   6.9960   4.09302E+003    1.72154E+003
   6.9990   4.11331E+003    1.78434E+003
   7.0010   4.03141E+003    1.78646E+003
   7.0040   4.00668E+003    1.77159E+003
   7.0070   4.04144E+003    1.77639E+003
   7.0090   4.12411E+003    1.70731E+003
   7.0120   4.02558E+003    1.79497E+003
   7.0150   4.06149E+003    1.74850E+003
   7.0170   4.02626E+003    1.74236E+003
   7.0210   4.01247E+003    1.76676E+003
   7.0230   4.01336E+003    1.71132E+003
   7.0280   3.80325E+003    1.71645E+003
   7.0310   3.93977E+003    1.74751E+003
   7.0350   3.85619E+003    1.71712E+003
   7.0380   3.94019E+003    1.77217E+003
   7.0390   4.04689E+003    1.73610E+003
   7.0430   4.03894E+003    1.74556E+003
   7.0460   4.01880E+003    1.75830E+003
   7.0490   3.99820E+003    1.76270E+003
   7.0520   4.00015E+003    1.74635E+003
   7.0540   4.02143E+003    1.69783E+003
   7.0590   4.03285E+003    1.72626E+003
   7.0610   3.99564E+003    1.72106E+003
   7.0640   3.87830E+003    1.77986E+003
   7.0670   3.88646E+003    1.70265E+003
   7.0700   4.01484E+003    1.72159E+003
   7.0730   3.99797E+003    1.73628E+003
   7.0770   3.98854E+003    1.74777E+003
   7.0800   4.02442E+003    1.73961E+003
   7.0820   3.94975E+003    1.68120E+003
   7.0860   3.99671E+003    1.68719E+003
   7.0880   4.01385E+003    1.70510E+003
   7.0920   3.95210E+003    1.71454E+003
   7.0950   3.93133E+003    1.70308E+003
   7.0980   3.91958E+003    1.70032E+003
   7.1000   3.87020E+003    1.76148E+003
   7.1060   3.98793E+003    1.73628E+003
   7.1080   4.00928E+003    1.72015E+003
   7.1110   3.97671E+003    1.69622E+003
   7.1130   4.03632E+003    1.73164E+003
   7.1170   3.96492E+003    1.71422E+003
   7.1220   3.96826E+003    1.72844E+003
   7.1240   3.93775E+003    1.65319E+003
   7.1270   3.93298E+003    1.69540E+003
   7.1300   3.92286E+003    1.65592E+003
   7.1330   4.00854E+003    1.64833E+003
   7.1360   4.00068E+003    1.66965E+003
   7.1390   3.95339E+003    1.63124E+003
   7.1420   3.96520E+003    1.64163E+003
   7.1450   3.95985E+003    1.66960E+003
   7.1480   3.97318E+003    1.62792E+003
   7.1510   3.87578E+003    1.63140E+003
