# Supplementary material for: Trigger factor both holds and folds its client proteins
Source: Nat Commun. 2022 Jul 15;13:4126. doi: 10.1038/s41467-022-31767-6 (PMC9287376; doi:10.1038/s41467-022-31767-6)
Supplement: Supplementary file 6 — Source Data [file 41467_2022_31767_MOESM6_ESM.zip › SourceDataFile/Fig1a-b/00016.RI1]

Sample
I 1 04.0 40000 0002799 4.7950E10 280 1 
   5.8000   5.37900E+001    1.50560E+002
   5.8040   1.68300E+002    1.85170E+002
   5.8060   2.08570E+002    2.27610E+002
   5.8070   2.37800E+002    2.42090E+002
   5.8090   2.57960E+002    2.70810E+002
   5.8110   3.05630E+002    3.57700E+002
   5.8150   3.85660E+002    4.31250E+002
   5.8170   4.43990E+002    4.73410E+002
   5.8180   5.03610E+002    5.13880E+002
   5.8190   5.58720E+002    5.60920E+002
   5.8200   5.70810E+002    7.24230E+002
   5.8240   7.36150E+002    7.97280E+002
   5.8260   9.30120E+002    1.01481E+003
   5.8270   1.12775E+003    1.35334E+003
   5.8290   1.34105E+003    1.43218E+003
   5.8310   1.51239E+003    1.56532E+003
   5.8330   1.60952E+003    1.94657E+003
   5.8350   2.30565E+003    2.69723E+003
   5.8380   2.88993E+003    2.97937E+003
   5.8400   2.95663E+003    3.47825E+003
   5.8420   3.04770E+003    3.68377E+003
   5.8440   3.36880E+003    3.96675E+003
   5.8460   3.78308E+003    4.28842E+003
   5.8480   4.18539E+003    4.71564E+003
   5.8490   4.43345E+003    4.78525E+003
   5.8530   4.92699E+003    5.22515E+003
   5.8550   5.22977E+003    5.44593E+003
   5.8580   5.35686E+003    5.61776E+003
   5.8600   5.49988E+003    5.67596E+003
   5.8620   5.70895E+003    5.74706E+003
   5.8650   5.55993E+003    5.81863E+003
   5.8670   5.65016E+003    5.68099E+003
   5.8720   5.59474E+003    5.74792E+003
   5.8730   5.52589E+003    5.69123E+003
   5.8750   5.66846E+003    5.64722E+003
   5.8760   5.50417E+003    5.54255E+003
   5.8790   5.48423E+003    5.57516E+003
   5.8820   5.61834E+003    5.69751E+003
   5.8850   5.48991E+003    5.75283E+003
   5.8870   5.56426E+003    5.73557E+003
   5.8880   5.57016E+003    5.60632E+003
   5.8900   5.66214E+003    5.74950E+003
   5.8920   5.76467E+003    5.81775E+003
   5.8940   5.62564E+003    5.60779E+003
   5.8970   5.74752E+003    5.51636E+003
   5.8980   5.75264E+003    5.67748E+003
   5.9010   5.84713E+003    5.73708E+003
   5.9030   5.71972E+003    5.85482E+003
   5.9070   5.81115E+003    5.79955E+003
   5.9090   5.62104E+003    5.77184E+003
   5.9100   5.66970E+003    5.84844E+003
   5.9120   5.63301E+003    5.83826E+003
   5.9150   5.81488E+003    5.81599E+003
   5.9180   5.83205E+003    5.74944E+003
   5.9200   5.88091E+003    5.90697E+003
   5.9210   5.85015E+003    5.90146E+003
   5.9240   5.91657E+003    6.00721E+003
   5.9270   5.99462E+003    6.06115E+003
   5.9290   6.06799E+003    6.21559E+003
   5.9300   5.94613E+003    6.17389E+003
   5.9340   6.07206E+003    6.04638E+003
   5.9360   6.09822E+003    6.01571E+003
   5.9380   6.19616E+003    6.15609E+003
   5.9400   6.23056E+003    6.21777E+003
   5.9420   6.26988E+003    6.33296E+003
   5.9450   6.28236E+003    6.26535E+003
   5.9460   6.31246E+003    6.25871E+003
   5.9470   5.99894E+003    6.23821E+003
   5.9510   6.35592E+003    6.27316E+003
   5.9540   6.39320E+003    6.22458E+003
   5.9560   6.14182E+003    6.41433E+003
   5.9580   6.25943E+003    6.35142E+003
   5.9610   6.43815E+003    6.26954E+003
   5.9630   6.29149E+003    6.32472E+003
   5.9650   6.47901E+003    6.44985E+003
   5.9670   6.37914E+003    6.35719E+003
   5.9700   6.38114E+003    6.31878E+003
   5.9720   6.35052E+003    6.35802E+003
   5.9740   6.40485E+003    6.37998E+003
   5.9760   6.23708E+003    6.30751E+003
   5.9790   6.14558E+003    6.21621E+003
   5.9820   6.05145E+003    6.23618E+003
   5.9850   6.26489E+003    6.16469E+003
   5.9880   6.24563E+003    6.27118E+003
   5.9910   6.27825E+003    6.35142E+003
   5.9920   6.31237E+003    6.51396E+003
   5.9960   6.42947E+003    7.46626E+003
   6.0000   6.38737E+003    1.06314E+004
   6.0020   6.27251E+003    1.10744E+004
   6.0040   6.30108E+003    1.10031E+004
   6.0070   6.04064E+003    4.58447E+003
   6.0100   6.23218E+003    2.37790E+002
   6.0150   1.11638E+004    9.77140E+002
   6.0200   1.04545E+004    6.96232E+003
   6.0250   4.51400E+002    5.83491E+003
   6.0280   1.64820E+002    6.03939E+003
   6.0290   2.14370E+002    5.99148E+003
   6.0310   4.09110E+002    5.88254E+003
   6.0350   1.71421E+003    5.95973E+003
   6.0370   5.87204E+003    5.97316E+003
   6.0390   6.52412E+003    5.85204E+003
   6.0410   5.82961E+003    5.86889E+003
   6.0430   5.86513E+003    5.88589E+003
   6.0460   5.94672E+003    5.95355E+003
   6.0500   5.77683E+003    5.72303E+003
   6.0510   5.76914E+003    5.79426E+003
   6.0550   5.73677E+003    5.73974E+003
   6.0580   5.72552E+003    5.57196E+003
   6.0590   5.61382E+003    5.59901E+003
   6.0610   5.75771E+003    5.65731E+003
   6.0640   5.70965E+003    5.46624E+003
   6.0670   5.59502E+003    5.51864E+003
   6.0680   5.61977E+003    5.65950E+003
   6.0710   5.60416E+003    5.44947E+003
   6.0730   5.46048E+003    5.51148E+003
   6.0760   5.47795E+003    5.41389E+003
   6.0780   5.41960E+003    5.50405E+003
   6.0800   5.48586E+003    5.34584E+003
   6.0830   5.32829E+003    5.33926E+003
   6.0860   5.42458E+003    5.19966E+003
   6.0870   5.35298E+003    5.27192E+003
   6.0900   5.31858E+003    5.18134E+003
   6.0930   5.28440E+003    5.11388E+003
   6.0960   5.38230E+003    5.12294E+003
   6.0980   5.17603E+003    5.13089E+003
   6.1020   5.11813E+003    5.02463E+003
   6.1040   5.11957E+003    5.03725E+003
   6.1080   5.02831E+003    4.92394E+003
   6.1110   5.00954E+003    4.81669E+003
   6.1130   4.96210E+003    4.81929E+003
   6.1150   5.04694E+003    4.79945E+003
   6.1180   4.86009E+003    4.70884E+003
   6.1220   5.01228E+003    4.79841E+003
   6.1240   4.99649E+003    4.71554E+003
   6.1260   4.94938E+003    4.69075E+003
   6.1290   4.96973E+003    4.73038E+003
   6.1310   4.90974E+003    4.66095E+003
   6.1330   5.02164E+003    4.62831E+003
   6.1360   4.93157E+003    4.71199E+003
   6.1380   4.90206E+003    4.63232E+003
   6.1400   4.76512E+003    4.55890E+003
   6.1450   4.82238E+003    4.53146E+003
   6.1470   4.78375E+003    4.50706E+003
   6.1500   4.80908E+003    4.48061E+003
   6.1520   4.71104E+003    4.40273E+003
   6.1540   4.70561E+003    4.40672E+003
   6.1580   4.70890E+003    4.40952E+003
   6.1600   4.72217E+003    4.34819E+003
   6.1630   4.73724E+003    4.31028E+003
   6.1650   4.84049E+003    4.43484E+003
   6.1690   4.82893E+003    4.39665E+003
   6.1730   4.82423E+003    4.43175E+003
   6.1750   4.76532E+003    4.36972E+003
   6.1780   4.71357E+003    4.28648E+003
   6.1800   4.69119E+003    4.21149E+003
   6.1810   4.78707E+003    4.33964E+003
   6.1840   4.67831E+003    4.29752E+003
   6.1870   4.72848E+003    4.21254E+003
   6.1910   4.78771E+003    4.29365E+003
   6.1930   4.68990E+003    4.28556E+003
   6.1980   4.67703E+003    4.26273E+003
   6.2000   4.79798E+003    4.26649E+003
   6.2030   4.78472E+003    4.28612E+003
   6.2050   4.75983E+003    4.23669E+003
   6.2090   4.76117E+003    4.24013E+003
   6.2110   4.80166E+003    4.18516E+003
   6.2140   4.75069E+003    4.27841E+003
   6.2160   4.75333E+003    4.17304E+003
   6.2190   4.81855E+003    4.16734E+003
   6.2210   4.82867E+003    4.09475E+003
   6.2230   4.76914E+003    4.18711E+003
   6.2260   4.72764E+003    4.13794E+003
   6.2300   4.82812E+003    4.17439E+003
   6.2320   4.78558E+003    4.15148E+003
   6.2340   4.79757E+003    4.13985E+003
   6.2370   4.82034E+003    4.19217E+003
   6.2390   4.79622E+003    4.18315E+003
   6.2430   4.76517E+003    4.21259E+003
   6.2450   4.84905E+003    4.12109E+003
   6.2480   4.77047E+003    4.10602E+003
   6.2510   4.73065E+003    4.11571E+003
   6.2540   4.70060E+003    4.09893E+003
   6.2570   4.82884E+003    4.05181E+003
   6.2600   4.76332E+003    4.09376E+003
   6.2630   4.78690E+003    4.09307E+003
   6.2650   4.80297E+003    4.17030E+003
   6.2680   4.75724E+003    4.01267E+003
   6.2710   4.82165E+003    4.03739E+003
   6.2730   4.84940E+003    4.19526E+003
   6.2760   4.88081E+003    4.11307E+003
   6.2780   4.80580E+003    4.18113E+003
   6.2810   4.78565E+003    4.15454E+003
   6.2850   4.90984E+003    4.12596E+003
   6.2860   4.82749E+003    4.22456E+003
   6.2900   4.83264E+003    4.14845E+003
   6.2910   4.80638E+003    4.09895E+003
   6.2940   4.83398E+003    4.19127E+003
   6.2980   4.81427E+003    4.14586E+003
   6.3000   4.87837E+003    4.29884E+003
   6.3020   4.67009E+003    4.03683E+003
   6.3060   4.71580E+003    4.09854E+003
   6.3100   4.87918E+003    4.13153E+003
   6.3130   4.94842E+003    4.20762E+003
   6.3150   4.84236E+003    4.20457E+003
   6.3170   4.86264E+003    4.08009E+003
   6.3210   4.80168E+003    4.15812E+003
   6.3220   4.74243E+003    4.07819E+003
   6.3260   4.77653E+003    4.17052E+003
   6.3270   4.80095E+003    4.11415E+003
   6.3310   4.73332E+003    4.10291E+003
   6.3330   4.75854E+003    4.09598E+003
   6.3360   4.74896E+003    4.21154E+003
   6.3370   4.71638E+003    4.22308E+003
   6.3400   4.61695E+003    4.15947E+003
   6.3420   4.81459E+003    4.03257E+003
   6.3460   4.68948E+003    4.12377E+003
   6.3490   4.78979E+003    4.10032E+003
   6.3510   4.64890E+003    4.14293E+003
   6.3550   4.75788E+003    4.17625E+003
   6.3580   4.76454E+003    4.13911E+003
   6.3610   4.89313E+003    4.12703E+003
   6.3630   4.82362E+003    4.05000E+003
   6.3650   4.81005E+003    4.04907E+003
   6.3680   4.76921E+003    4.11108E+003
   6.3720   4.71415E+003    4.14789E+003
   6.3750   4.80815E+003    4.14456E+003
   6.3770   4.88195E+003    4.16625E+003
   6.3800   4.76772E+003    4.11857E+003
   6.3820   4.76372E+003    4.00586E+003
   6.3840   4.74196E+003    4.01557E+003
   6.3860   4.81717E+003    3.99774E+003
   6.3890   4.73349E+003    4.00978E+003
   6.3930   4.74191E+003    4.11006E+003
   6.3940   4.80706E+003    3.90747E+003
   6.3980   4.78504E+003    3.89926E+003
   6.4020   4.71904E+003    4.04763E+003
   6.4050   4.68271E+003    3.96397E+003
   6.4080   4.62745E+003    4.00467E+003
   6.4090   4.65312E+003    4.00744E+003
   6.4120   4.61168E+003    3.98402E+003
   6.4140   4.55313E+003    3.92755E+003
   6.4200   4.59380E+003    3.96362E+003
   6.4220   4.58702E+003    3.99274E+003
   6.4250   4.63543E+003    3.99639E+003
   6.4270   4.66227E+003    4.00401E+003
   6.4290   4.67571E+003    4.03938E+003
   6.4310   4.71656E+003    4.01948E+003
   6.4340   4.73852E+003    4.09462E+003
   6.4360   4.77950E+003    4.20181E+003
   6.4380   4.80167E+003    4.05030E+003
   6.4410   4.84788E+003    4.08866E+003
   6.4440   4.87017E+003    4.12435E+003
   6.4470   4.84611E+003    4.14454E+003
   6.4500   4.87573E+003    4.24004E+003
   6.4520   4.80477E+003    4.20033E+003
   6.4540   4.86966E+003    4.20336E+003
   6.4580   4.86752E+003    4.20872E+003
   6.4610   4.95757E+003    4.22669E+003
   6.4630   4.93850E+003    4.21041E+003
   6.4650   4.91265E+003    4.24331E+003
   6.4680   4.96171E+003    4.20416E+003
   6.4730   4.95450E+003    4.23528E+003
   6.4760   5.04786E+003    4.27150E+003
   6.4780   4.90621E+003    4.24295E+003
   6.4790   4.99605E+003    4.25905E+003
   6.4820   4.99308E+003    4.21125E+003
   6.4850   4.93403E+003    4.28718E+003
   6.4880   4.94875E+003    4.28582E+003
   6.4910   4.98325E+003    4.29446E+003
   6.4940   4.89256E+003    4.18950E+003
   6.4950   4.92537E+003    4.17014E+003
   6.4990   4.93237E+003    4.29370E+003
   6.5030   4.97042E+003    4.23054E+003
   6.5050   4.96528E+003    4.26890E+003
   6.5070   4.97251E+003    4.30314E+003
   6.5090   4.97550E+003    4.31982E+003
   6.5120   4.98970E+003    4.24599E+003
   6.5160   5.01037E+003    4.29017E+003
   6.5200   5.04204E+003    4.34510E+003
   6.5220   5.12981E+003    4.28679E+003
   6.5240   5.11413E+003    4.26352E+003
   6.5260   4.93766E+003    4.26425E+003
   6.5310   5.00400E+003    4.26692E+003
   6.5330   4.95220E+003    4.25378E+003
   6.5360   4.93544E+003    4.22527E+003
   6.5380   4.91434E+003    4.18534E+003
   6.5400   4.97278E+003    4.26759E+003
   6.5420   4.96979E+003    4.23734E+003
   6.5440   5.01443E+003    4.26865E+003
   6.5480   4.96650E+003    4.24540E+003
   6.5510   4.92026E+003    4.23191E+003
   6.5530   4.96091E+003    4.21026E+003
   6.5550   4.99240E+003    4.28873E+003
   6.5570   4.96748E+003    4.25682E+003
   6.5620   4.95317E+003    4.18224E+003
   6.5650   4.96418E+003    4.12219E+003
   6.5680   4.92552E+003    4.13764E+003
   6.5700   5.00838E+003    4.20095E+003
   6.5720   4.95413E+003    4.28655E+003
   6.5760   5.00409E+003    4.33681E+003
   6.5790   4.94421E+003    4.24134E+003
   6.5800   4.97586E+003    4.22994E+003
   6.5820   4.75919E+003    4.22036E+003
   6.5860   4.95426E+003    4.22945E+003
   6.5880   4.98732E+003    4.16328E+003
   6.5910   4.86802E+003    4.20630E+003
   6.5940   4.90141E+003    4.24768E+003
   6.5980   4.94960E+003    4.19183E+003
   6.6010   4.77563E+003    4.23041E+003
   6.6040   4.94335E+003    4.25668E+003
   6.6070   4.87137E+003    4.15195E+003
   6.6100   4.91368E+003    4.15111E+003
   6.6130   4.86269E+003    4.25701E+003
   6.6150   4.91255E+003    4.27523E+003
   6.6180   4.96695E+003    4.08156E+003
   6.6200   4.94653E+003    4.16410E+003
   6.6240   4.97450E+003    4.24155E+003
   6.6260   4.83193E+003    4.15482E+003
   6.6290   4.99519E+003    4.21498E+003
   6.6320   4.91823E+003    4.22410E+003
   6.6350   4.88506E+003    4.21130E+003
   6.6370   4.96159E+003    4.14819E+003
   6.6390   4.94864E+003    4.17639E+003
   6.6420   4.87531E+003    4.11934E+003
   6.6450   4.74526E+003    4.09795E+003
   6.6490   4.82337E+003    4.09820E+003
   6.6510   4.88398E+003    4.12051E+003
   6.6530   4.88818E+003    4.10700E+003
   6.6550   4.80194E+003    4.08994E+003
   6.6580   4.80660E+003    4.16480E+003
   6.6610   4.73899E+003    4.13452E+003
   6.6620   4.79644E+003    4.16507E+003
   6.6650   4.75397E+003    4.20246E+003
   6.6690   4.84816E+003    4.04283E+003
   6.6710   4.78958E+003    4.12599E+003
   6.6730   4.73072E+003    4.11349E+003
   6.6780   4.74193E+003    4.05395E+003
   6.6800   4.73699E+003    4.07545E+003
   6.6830   4.78179E+003    4.05438E+003
   6.6850   4.69911E+003    4.02951E+003
   6.6870   4.76720E+003    4.11722E+003
   6.6900   4.70895E+003    4.07180E+003
   6.6930   4.78175E+003    4.04601E+003
   6.6960   4.71300E+003    4.13517E+003
   6.7000   4.76745E+003    4.08426E+003
   6.7030   4.73707E+003    4.12285E+003
   6.7060   4.70340E+003    4.03964E+003
   6.7070   4.68965E+003    4.01314E+003
   6.7100   4.74359E+003    4.04082E+003
   6.7150   4.53171E+003    4.01728E+003
   6.7180   4.50305E+003    4.01056E+003
   6.7190   4.57513E+003    3.97184E+003
   6.7210   4.61918E+003    3.91519E+003
   6.7240   4.67405E+003    3.92454E+003
   6.7270   4.60378E+003    4.02638E+003
   6.7310   4.68756E+003    4.10829E+003
   6.7330   4.71965E+003    3.97762E+003
   6.7350   4.73322E+003    4.00768E+003
   6.7380   4.69520E+003    3.92177E+003
   6.7400   4.68567E+003    4.01740E+003
   6.7450   4.62378E+003    3.78914E+003
   6.7470   4.58004E+003    3.82067E+003
   6.7520   4.54193E+003    3.87984E+003
   6.7530   4.53435E+003    3.74029E+003
   6.7560   4.55065E+003    3.70703E+003
   6.7580   4.51527E+003    3.70224E+003
   6.7610   4.47986E+003    3.84673E+003
   6.7630   4.50219E+003    3.78062E+003
   6.7660   4.56213E+003    3.71763E+003
   6.7680   4.49369E+003    3.80854E+003
   6.7720   4.45456E+003    3.88472E+003
   6.7750   4.53053E+003    3.84789E+003
   6.7770   4.42013E+003    3.81823E+003
   6.7810   4.54057E+003    3.90368E+003
   6.7830   4.47039E+003    3.83565E+003
   6.7860   4.55719E+003    3.81263E+003
   6.7890   4.45274E+003    3.79546E+003
   6.7920   4.52365E+003    3.81610E+003
   6.7950   4.56085E+003    3.81825E+003
   6.7980   4.43083E+003    3.78242E+003
   6.8020   4.46000E+003    3.86950E+003
   6.8040   4.45760E+003    3.82849E+003
   6.8070   4.52050E+003    3.83619E+003
   6.8100   4.57201E+003    3.87210E+003
   6.8120   4.58129E+003    3.87163E+003
   6.8160   4.46296E+003    4.01123E+003
   6.8200   4.47061E+003    3.90054E+003
   6.8230   4.57905E+003    3.94250E+003
   6.8260   4.52599E+003    3.89479E+003
   6.8280   4.49753E+003    3.83852E+003
   6.8300   4.44919E+003    3.88537E+003
   6.8340   4.41646E+003    3.83130E+003
   6.8370   4.45923E+003    3.90735E+003
   6.8390   4.58361E+003    3.83582E+003
   6.8420   4.50258E+003    3.91066E+003
   6.8460   4.53765E+003    3.91297E+003
   6.8480   4.58419E+003    3.98539E+003
   6.8500   4.60213E+003    3.88246E+003
   6.8540   4.56745E+003    3.99322E+003
   6.8570   4.58098E+003    3.92640E+003
   6.8600   4.59710E+003    3.84984E+003
   6.8630   4.52648E+003    3.95994E+003
   6.8660   4.48028E+003    3.92950E+003
   6.8670   4.48671E+003    3.82312E+003
   6.8710   4.56585E+003    3.90190E+003
   6.8750   4.47039E+003    3.85499E+003
   6.8770   4.49398E+003    3.82347E+003
   6.8800   4.51578E+003    3.86400E+003
   6.8820   4.44330E+003    3.87609E+003
   6.8850   4.47580E+003    3.84400E+003
   6.8880   4.43593E+003    3.86093E+003
   6.8910   4.41129E+003    3.92259E+003
   6.8940   4.55147E+003    3.93154E+003
   6.8960   4.46640E+003    3.89242E+003
   6.9000   4.34373E+003    3.84111E+003
   6.9040   4.43689E+003    3.90867E+003
   6.9070   4.52952E+003    3.89380E+003
   6.9100   4.48286E+003    3.91911E+003
   6.9130   4.52615E+003    3.88935E+003
   6.9160   4.45743E+003    3.84094E+003
   6.9180   4.47641E+003    3.79490E+003
   6.9220   4.45674E+003    3.83591E+003
   6.9250   4.40881E+003    3.86356E+003
   6.9270   4.40528E+003    3.84567E+003
   6.9310   4.49026E+003    3.80080E+003
   6.9340   4.48084E+003    3.77301E+003
   6.9380   4.34141E+003    3.70741E+003
   6.9400   4.36998E+003    3.72942E+003
   6.9420   4.33398E+003    3.66513E+003
   6.9470   4.29159E+003    3.75160E+003
   6.9500   4.27940E+003    3.81016E+003
   6.9520   4.42694E+003    3.66945E+003
   6.9550   4.33510E+003    3.63807E+003
   6.9580   4.32467E+003    3.72905E+003
   6.9630   4.30130E+003    3.66608E+003
   6.9660   4.27632E+003    3.67647E+003
   6.9690   4.15494E+003    3.83230E+003
   6.9710   4.18136E+003    3.69796E+003
   6.9730   4.22692E+003    3.70306E+003
   6.9780   4.28370E+003    3.68398E+003
   6.9810   4.29767E+003    3.60914E+003
   6.9840   4.33202E+003    3.69130E+003
   6.9870   4.29706E+003    3.69576E+003
   6.9890   4.33545E+003    3.74810E+003
   6.9940   4.23137E+003    3.61137E+003
   6.9960   4.24802E+003    3.70118E+003
   6.9990   4.16394E+003    3.59083E+003
   7.0030   4.32796E+003    3.71028E+003
   7.0060   4.32400E+003    3.53507E+003
   7.0100   4.28533E+003    3.71777E+003
   7.0120   4.23373E+003    3.72975E+003
   7.0150   4.24790E+003    3.68377E+003
   7.0180   4.12235E+003    3.62385E+003
   7.0220   4.15646E+003    3.62690E+003
   7.0250   4.24673E+003    3.64443E+003
   7.0260   4.19382E+003    3.64207E+003
   7.0300   4.20587E+003    3.58393E+003
   7.0330   4.17579E+003    3.66184E+003
   7.0350   4.19375E+003    3.64896E+003
   7.0390   4.16040E+003    3.73377E+003
   7.0430   4.20992E+003    3.66155E+003
   7.0460   4.02581E+003    3.65267E+003
   7.0500   3.92805E+003    3.62735E+003
   7.0530   3.97702E+003    3.68273E+003
   7.0560   4.14503E+003    3.65450E+003
   7.0590   4.12381E+003    3.56553E+003
   7.0610   4.25053E+003    3.58486E+003
   7.0640   4.11532E+003    3.71523E+003
   7.0670   4.19311E+003    3.67230E+003
   7.0700   4.18379E+003    3.65583E+003
   7.0740   4.26859E+003    3.54677E+003
   7.0770   4.18090E+003    3.62326E+003
   7.0810   4.21046E+003    3.68777E+003
   7.0840   4.19779E+003    3.58829E+003
   7.0860   4.19361E+003    3.52289E+003
   7.0900   4.16588E+003    3.57645E+003
   7.0940   4.19635E+003    3.62644E+003
   7.0970   4.11640E+003    3.60323E+003
   7.1010   4.15799E+003    3.58802E+003
   7.1040   4.21451E+003    3.54738E+003
   7.1060   4.19938E+003    3.63135E+003
   7.1080   4.15885E+003    3.65902E+003
   7.1130   4.17363E+003    3.62554E+003
   7.1150   4.18681E+003    3.56128E+003
   7.1170   4.19932E+003    3.61745E+003
   7.1210   4.09699E+003    3.67186E+003
   7.1240   4.16634E+003    3.67539E+003
   7.1270   4.16344E+003    3.61438E+003
   7.1290   4.14041E+003    3.61588E+003
   7.1320   4.04838E+003    3.59928E+003
   7.1360   4.08023E+003    3.66029E+003
   7.1400   4.08005E+003    3.58231E+003
   7.1440   4.12306E+003    3.56834E+003
   7.1470   4.13014E+003    3.61115E+003
   7.1490   4.07441E+003    3.61144E+003
   7.1530   4.10706E+003    3.57641E+003
