# Supplementary material for: Trigger factor both holds and folds its client proteins
Source: Nat Commun. 2022 Jul 15;13:4126. doi: 10.1038/s41467-022-31767-6 (PMC9287376; doi:10.1038/s41467-022-31767-6)
Supplement: Supplementary file 6 — Source Data [file 41467_2022_31767_MOESM6_ESM.zip › SourceDataFile/Fig1a-b/00016.RI3]

Sample
I 3 04.0 40000 0002914 4.9950E10 280 1 
   5.8000   1.36180E+002    1.80000E+002
   5.8020   2.03880E+002    2.00460E+002
   5.8030   2.34200E+002    2.06070E+002
   5.8050   2.31500E+002    2.36680E+002
   5.8060   2.26550E+002    2.39900E+002
   5.8070   2.67330E+002    2.58140E+002
   5.8080   2.71840E+002    2.84340E+002
   5.8090   3.11400E+002    3.16080E+002
   5.8110   3.47690E+002    3.61410E+002
   5.8120   3.66900E+002    3.62410E+002
   5.8140   4.79300E+002    4.57870E+002
   5.8150   4.87810E+002    5.50260E+002
   5.8170   5.50510E+002    6.34440E+002
   5.8180   6.75690E+002    7.46800E+002
   5.8190   7.52690E+002    8.12010E+002
   5.8210   8.71820E+002    9.67170E+002
   5.8220   9.76330E+002    9.99630E+002
   5.8230   1.03079E+003    1.16091E+003
   5.8240   1.18745E+003    1.26685E+003
   5.8260   1.33461E+003    1.42851E+003
   5.8280   1.44588E+003    1.59709E+003
   5.8310   1.73931E+003    2.21433E+003
   5.8320   2.31811E+003    2.45398E+003
   5.8330   2.46053E+003    2.68148E+003
   5.8350   2.51219E+003    2.66074E+003
   5.8370   2.91448E+003    3.17328E+003
   5.8390   3.28658E+003    3.59312E+003
   5.8400   3.69313E+003    3.66097E+003
   5.8420   3.91500E+003    4.18819E+003
   5.8440   4.30119E+003    4.33554E+003
   5.8460   4.57006E+003    4.64348E+003
   5.8490   4.80540E+003    4.90584E+003
   5.8510   5.13876E+003    5.16423E+003
   5.8530   5.28232E+003    5.16910E+003
   5.8550   5.29538E+003    5.29888E+003
   5.8580   5.39836E+003    5.41157E+003
   5.8600   5.57924E+003    5.42625E+003
   5.8620   5.53328E+003    5.47003E+003
   5.8630   5.51642E+003    5.40426E+003
   5.8640   5.45000E+003    5.50481E+003
   5.8650   5.47696E+003    5.48780E+003
   5.8670   5.43063E+003    5.41259E+003
   5.8710   5.57642E+003    5.49674E+003
   5.8740   5.42931E+003    5.41501E+003
   5.8760   5.46413E+003    5.49746E+003
   5.8780   5.57195E+003    5.48710E+003
   5.8790   5.57472E+003    5.41368E+003
   5.8820   5.48148E+003    5.35150E+003
   5.8830   5.48581E+003    5.34249E+003
   5.8860   5.54305E+003    5.41702E+003
   5.8880   5.39363E+003    5.63006E+003
   5.8900   5.47747E+003    5.57020E+003
   5.8920   5.48844E+003    5.66364E+003
   5.8950   5.64453E+003    5.58362E+003
   5.8970   5.77778E+003    5.76875E+003
   5.8990   5.85555E+003    5.66122E+003
   5.9010   5.76945E+003    5.76878E+003
   5.9020   5.73052E+003    5.64634E+003
   5.9060   5.70544E+003    5.57287E+003
   5.9090   5.78720E+003    5.48460E+003
   5.9100   5.70669E+003    5.54703E+003
   5.9120   5.70876E+003    5.70048E+003
   5.9140   5.70617E+003    5.68258E+003
   5.9180   5.73549E+003    5.83112E+003
   5.9200   5.78094E+003    5.80700E+003
   5.9210   5.92237E+003    5.92168E+003
   5.9250   5.94160E+003    5.99571E+003
   5.9260   6.09526E+003    6.03846E+003
   5.9290   6.00370E+003    6.18518E+003
   5.9300   6.17854E+003    6.11170E+003
   5.9340   6.09929E+003    6.19672E+003
   5.9360   6.20592E+003    6.46736E+003
   5.9380   6.31006E+003    7.02635E+003
   5.9390   6.28571E+003    8.46375E+003
   5.9400   6.33083E+003    1.02808E+004
   5.9420   6.53598E+003    1.01417E+004
   5.9450   6.44820E+003    1.02808E+004
   5.9470   6.58760E+003    1.01707E+004
   5.9490   7.19493E+003    1.65230E+002
   5.9560   1.06713E+004    2.55380E+002
   5.9590   1.04078E+004    1.15133E+003
   5.9610   1.36492E+003    7.01081E+003
   5.9670   2.23410E+002    5.34572E+003
   5.9700   4.63590E+002    5.58802E+003
   5.9720   3.14959E+003    5.59091E+003
   5.9750   7.78275E+003    5.35312E+003
   5.9770   6.20494E+003    5.36827E+003
   5.9810   6.40810E+003    5.17596E+003
   5.9820   6.11107E+003    5.20657E+003
   5.9840   6.11939E+003    5.03603E+003
   5.9860   6.10628E+003    4.97131E+003
   5.9880   6.17262E+003    4.87752E+003
   5.9900   6.05735E+003    4.90797E+003
   5.9920   5.94102E+003    4.80034E+003
   5.9950   6.01484E+003    4.65198E+003
   5.9980   5.89132E+003    4.53745E+003
   5.9990   5.97209E+003    4.49686E+003
   6.0030   6.02556E+003    4.47914E+003
   6.0040   5.94292E+003    4.40946E+003
   6.0070   5.86202E+003    4.22838E+003
   6.0100   5.95022E+003    4.16799E+003
   6.0110   5.89671E+003    4.12757E+003
   6.0150   5.83916E+003    3.96212E+003
   6.0170   5.93402E+003    3.96999E+003
   6.0210   5.72786E+003    3.81811E+003
   6.0250   5.78011E+003    3.76503E+003
   6.0260   5.68527E+003    3.61815E+003
   6.0270   5.70237E+003    3.58972E+003
   6.0300   5.82524E+003    3.48431E+003
   6.0310   5.67935E+003    3.52343E+003
   6.0360   5.84288E+003    3.40702E+003
   6.0380   5.79553E+003    3.40748E+003
   6.0400   5.71265E+003    3.44568E+003
   6.0430   5.72477E+003    3.25210E+003
   6.0450   5.75703E+003    3.18378E+003
   6.0470   5.65171E+003    3.02053E+003
   6.0500   5.55943E+003    3.04445E+003
   6.0540   5.53717E+003    3.06833E+003
   6.0570   5.52418E+003    3.00222E+003
   6.0590   5.51242E+003    2.88231E+003
   6.0600   5.49844E+003    2.83398E+003
   6.0630   5.56240E+003    2.83669E+003
   6.0660   5.40990E+003    2.75672E+003
   6.0680   5.48126E+003    2.76546E+003
   6.0710   5.44057E+003    2.75185E+003
   6.0730   5.37509E+003    2.70706E+003
   6.0750   5.40043E+003    2.57281E+003
   6.0780   5.40863E+003    2.62837E+003
   6.0820   5.39950E+003    2.51706E+003
   6.0840   5.28054E+003    2.45373E+003
   6.0860   5.28982E+003    2.40823E+003
   6.0890   5.31259E+003    2.29705E+003
   6.0920   5.27800E+003    2.20303E+003
   6.0950   5.15020E+003    2.16775E+003
   6.0980   5.23265E+003    2.18210E+003
   6.1010   5.21594E+003    2.07287E+003
   6.1050   5.15717E+003    2.04708E+003
   6.1070   5.03346E+003    2.10329E+003
   6.1090   5.08506E+003    2.02829E+003
   6.1110   4.95166E+003    2.03764E+003
   6.1150   5.06821E+003    2.01584E+003
   6.1170   4.95237E+003    2.02839E+003
   6.1190   4.91623E+003    2.06048E+003
   6.1220   4.88090E+003    2.11935E+003
   6.1240   4.92534E+003    2.03457E+003
   6.1270   4.97445E+003    1.88459E+003
   6.1300   4.99166E+003    1.80019E+003
   6.1340   4.99891E+003    1.67947E+003
   6.1360   4.88270E+003    1.68885E+003
   6.1380   4.94973E+003    1.77839E+003
   6.1400   4.98303E+003    1.94573E+003
   6.1430   4.98846E+003    2.06326E+003
   6.1450   5.02643E+003    2.15699E+003
   6.1470   4.88405E+003    2.02348E+003
   6.1490   4.84260E+003    2.00498E+003
   6.1520   4.79816E+003    1.98610E+003
   6.1540   4.76255E+003    2.04135E+003
   6.1560   4.82283E+003    2.03032E+003
   6.1590   4.90887E+003    2.04452E+003
   6.1630   4.84563E+003    1.95951E+003
   6.1670   4.85060E+003    1.95074E+003
   6.1690   4.80663E+003    1.92631E+003
   6.1700   4.80203E+003    1.98020E+003
   6.1720   4.83530E+003    1.95495E+003
   6.1750   4.84453E+003    1.96456E+003
   6.1780   4.72059E+003    1.95054E+003
   6.1810   4.73935E+003    2.03803E+003
   6.1820   4.73665E+003    2.07049E+003
   6.1850   4.76335E+003    1.94615E+003
   6.1870   4.77294E+003    2.02797E+003
   6.1900   4.77346E+003    1.99619E+003
   6.1940   4.77124E+003    2.07590E+003
   6.1960   4.75348E+003    2.00531E+003
   6.1980   4.73106E+003    2.02972E+003
   6.2000   4.67570E+003    2.00303E+003
   6.2020   4.67774E+003    2.02406E+003
   6.2050   4.63903E+003    2.02585E+003
   6.2090   4.70011E+003    1.98322E+003
   6.2120   4.68505E+003    1.88583E+003
   6.2140   4.62621E+003    1.96918E+003
   6.2160   4.57354E+003    1.89193E+003
   6.2190   4.68226E+003    1.89495E+003
   6.2220   4.54287E+003    1.99639E+003
   6.2250   4.63525E+003    2.00593E+003
   6.2270   4.65192E+003    2.02856E+003
   6.2280   4.61244E+003    2.03617E+003
   6.2320   4.64540E+003    1.94395E+003
   6.2340   4.69946E+003    1.92765E+003
   6.2370   4.65687E+003    1.98541E+003
   6.2390   4.70872E+003    1.92777E+003
   6.2410   4.66401E+003    1.84458E+003
   6.2440   4.66750E+003    1.82563E+003
   6.2490   4.57450E+003    1.94057E+003
   6.2530   4.59365E+003    1.91997E+003
   6.2550   4.42489E+003    1.87921E+003
   6.2570   4.46688E+003    1.88204E+003
   6.2600   4.53227E+003    1.85625E+003
   6.2640   4.51553E+003    1.84901E+003
   6.2670   4.57512E+003    1.95374E+003
   6.2690   4.57344E+003    1.98420E+003
   6.2720   4.61585E+003    1.99378E+003
   6.2730   4.63048E+003    1.96010E+003
   6.2760   4.68776E+003    1.97176E+003
   6.2790   4.59928E+003    1.87305E+003
   6.2810   4.59931E+003    1.81039E+003
   6.2840   4.63836E+003    1.83777E+003
   6.2860   4.64735E+003    1.86048E+003
   6.2870   4.67223E+003    1.84691E+003
   6.2900   4.64280E+003    1.93850E+003
   6.2940   4.58445E+003    1.98973E+003
   6.2970   4.54566E+003    2.01018E+003
   6.2990   4.65732E+003    1.94230E+003
   6.3010   4.65204E+003    1.92681E+003
   6.3030   4.49611E+003    1.84890E+003
   6.3060   4.54119E+003    1.91791E+003
   6.3100   4.66922E+003    1.93153E+003
   6.3130   4.68414E+003    1.94851E+003
   6.3150   4.58252E+003    1.86986E+003
   6.3170   4.66355E+003    1.94276E+003
   6.3200   4.64801E+003    1.93246E+003
   6.3240   4.68084E+003    1.96419E+003
   6.3260   4.57045E+003    1.96687E+003
   6.3290   4.58028E+003    1.93934E+003
   6.3310   4.61140E+003    1.98189E+003
   6.3330   4.62239E+003    1.93756E+003
   6.3350   4.55904E+003    1.89666E+003
   6.3380   4.59260E+003    1.93290E+003
   6.3400   4.59152E+003    1.99828E+003
   6.3440   4.59103E+003    1.91819E+003
   6.3460   4.57444E+003    1.93794E+003
   6.3490   4.60217E+003    2.02278E+003
   6.3520   4.42807E+003    1.96207E+003
   6.3540   4.44105E+003    2.00892E+003
   6.3550   4.58540E+003    1.97862E+003
   6.3580   4.56219E+003    1.89253E+003
   6.3620   4.42978E+003    1.92772E+003
   6.3650   4.49378E+003    1.91298E+003
   6.3670   4.55762E+003    1.94760E+003
   6.3700   4.70974E+003    1.97223E+003
   6.3730   4.59873E+003    1.92408E+003
   6.3750   4.50532E+003    1.92431E+003
   6.3780   4.50106E+003    1.93794E+003
   6.3810   4.55184E+003    1.88435E+003
   6.3840   4.46899E+003    1.94018E+003
   6.3850   4.55466E+003    1.92676E+003
   6.3870   4.47003E+003    1.96219E+003
   6.3900   4.52050E+003    1.95904E+003
   6.3920   4.50808E+003    1.92410E+003
   6.3950   4.51702E+003    1.90873E+003
   6.3990   4.45347E+003    1.94366E+003
   6.4020   4.43176E+003    1.89187E+003
   6.4030   4.54173E+003    1.89976E+003
   6.4070   4.40354E+003    1.97601E+003
   6.4090   4.36917E+003    1.84930E+003
   6.4140   4.44392E+003    1.92723E+003
   6.4160   4.47248E+003    1.88804E+003
   6.4180   4.40673E+003    1.82222E+003
   6.4210   4.45761E+003    1.88387E+003
   6.4240   4.32669E+003    1.88726E+003
   6.4270   4.49884E+003    1.90743E+003
   6.4290   4.45793E+003    1.96031E+003
   6.4310   4.41344E+003    1.98112E+003
   6.4340   4.47590E+003    1.95833E+003
   6.4370   4.52973E+003    1.99167E+003
   6.4390   4.59087E+003    1.97197E+003
   6.4420   4.57008E+003    1.99149E+003
   6.4440   4.53566E+003    1.97888E+003
   6.4470   4.52214E+003    1.97757E+003
   6.4500   4.59388E+003    1.97732E+003
   6.4530   4.65073E+003    2.03135E+003
   6.4550   4.58290E+003    2.03587E+003
   6.4580   4.64801E+003    1.98510E+003
   6.4610   4.61341E+003    2.02562E+003
   6.4630   4.71061E+003    1.98586E+003
   6.4660   4.68120E+003    1.96401E+003
   6.4700   4.70709E+003    1.99220E+003
   6.4740   4.69826E+003    2.10148E+003
   6.4750   4.78575E+003    2.06654E+003
   6.4770   4.76543E+003    2.10390E+003
   6.4820   4.66510E+003    2.06326E+003
   6.4840   4.68825E+003    2.01410E+003
   6.4860   4.72167E+003    1.99360E+003
   6.4870   4.67499E+003    2.09192E+003
   6.4880   4.67455E+003    2.03753E+003
   6.4920   4.67395E+003    2.05313E+003
   6.4940   4.58766E+003    2.03242E+003
   6.4980   4.64284E+003    2.08050E+003
   6.5010   4.71384E+003    2.03720E+003
   6.5030   4.68952E+003    2.09957E+003
   6.5060   4.74272E+003    2.10021E+003
   6.5080   4.79198E+003    2.07584E+003
   6.5110   4.75244E+003    2.06943E+003
   6.5140   4.74773E+003    2.11101E+003
   6.5160   4.74671E+003    2.11274E+003
   6.5190   4.82980E+003    2.08619E+003
   6.5210   4.76650E+003    2.02582E+003
   6.5240   4.70028E+003    2.00181E+003
   6.5260   4.72817E+003    1.94957E+003
   6.5300   4.77297E+003    1.99275E+003
   6.5320   4.73903E+003    2.01021E+003
   6.5350   4.67140E+003    2.08656E+003
   6.5380   4.64412E+003    2.08974E+003
   6.5400   4.75355E+003    2.04189E+003
   6.5420   4.61770E+003    2.05833E+003
   6.5450   4.68853E+003    2.01769E+003
   6.5500   4.69941E+003    2.04131E+003
   6.5520   4.69096E+003    2.05527E+003
   6.5550   4.67807E+003    2.01619E+003
   6.5570   4.68646E+003    2.06245E+003
   6.5600   4.73816E+003    2.04209E+003
   6.5620   4.67689E+003    2.07037E+003
   6.5660   4.68371E+003    2.07538E+003
   6.5680   4.67145E+003    2.06972E+003
   6.5700   4.72583E+003    2.03660E+003
   6.5720   4.65876E+003    2.02542E+003
   6.5750   4.61020E+003    2.03071E+003
   6.5780   4.68908E+003    1.95189E+003
   6.5810   4.64864E+003    2.02604E+003
   6.5840   4.55803E+003    2.01668E+003
   6.5870   4.71096E+003    2.00224E+003
   6.5890   4.71665E+003    1.96964E+003
   6.5900   4.68405E+003    2.07031E+003
   6.5920   4.69498E+003    2.04566E+003
   6.5960   4.76604E+003    2.05832E+003
   6.5990   4.63305E+003    2.01471E+003
   6.6010   4.57706E+003    2.05523E+003
   6.6030   4.68016E+003    2.06008E+003
   6.6060   4.64928E+003    2.07980E+003
   6.6080   4.62881E+003    2.02983E+003
   6.6120   4.61266E+003    2.01305E+003
   6.6150   4.64943E+003    2.07402E+003
   6.6170   4.64868E+003    2.04538E+003
   6.6180   4.62975E+003    2.02593E+003
   6.6220   4.64149E+003    2.02888E+003
   6.6260   4.63356E+003    2.04891E+003
   6.6290   4.65064E+003    2.06588E+003
   6.6310   4.67947E+003    2.03766E+003
   6.6320   4.60229E+003    2.07668E+003
   6.6350   4.65538E+003    2.01481E+003
   6.6380   4.59487E+003    2.01332E+003
   6.6400   4.66985E+003    2.04098E+003
   6.6440   4.60580E+003    2.03210E+003
   6.6470   4.55994E+003    2.02648E+003
   6.6490   4.55983E+003    1.96583E+003
   6.6520   4.55117E+003    1.99942E+003
   6.6540   4.59963E+003    1.98578E+003
   6.6570   4.58251E+003    2.02273E+003
   6.6600   4.60019E+003    1.95530E+003
   6.6620   4.54084E+003    1.98960E+003
   6.6650   4.60581E+003    1.92125E+003
   6.6690   4.57574E+003    1.96819E+003
   6.6710   4.48517E+003    1.99727E+003
   6.6740   4.53006E+003    1.96985E+003
   6.6760   4.49266E+003    1.95774E+003
   6.6780   4.54342E+003    1.94430E+003
   6.6830   4.41368E+003    1.97924E+003
   6.6850   4.47970E+003    1.96409E+003
   6.6870   4.47579E+003    1.98732E+003
   6.6880   4.49498E+003    1.98561E+003
   6.6920   4.50121E+003    1.95651E+003
   6.6970   4.47422E+003    1.94857E+003
   6.6990   4.46027E+003    1.99157E+003
   6.7010   4.49501E+003    1.92976E+003
   6.7030   4.50533E+003    1.92857E+003
   6.7060   4.50854E+003    1.88515E+003
   6.7080   4.43994E+003    1.90529E+003
   6.7120   4.38862E+003    1.92810E+003
   6.7150   4.36139E+003    1.95809E+003
   6.7170   4.36812E+003    1.94357E+003
   6.7190   4.38874E+003    1.97966E+003
   6.7230   4.41118E+003    1.94686E+003
   6.7260   4.43136E+003    1.93801E+003
   6.7280   4.42453E+003    1.92097E+003
   6.7310   4.37442E+003    1.97046E+003
   6.7340   4.49218E+003    1.93355E+003
   6.7370   4.40988E+003    1.96092E+003
   6.7400   4.51192E+003    1.96071E+003
   6.7440   4.37637E+003    1.90751E+003
   6.7460   4.46343E+003    1.99296E+003
   6.7500   4.29361E+003    1.86708E+003
   6.7520   4.34419E+003    1.82848E+003
   6.7550   4.27986E+003    1.80483E+003
   6.7570   4.33639E+003    1.87929E+003
   6.7610   4.24015E+003    1.86684E+003
   6.7630   4.38747E+003    1.84299E+003
   6.7660   4.27098E+003    1.87882E+003
   6.7700   4.25746E+003    1.84126E+003
   6.7720   4.28697E+003    1.83421E+003
   6.7750   4.33530E+003    1.79590E+003
   6.7770   4.32831E+003    1.83710E+003
   6.7790   4.30059E+003    1.80173E+003
   6.7830   4.27868E+003    1.84566E+003
   6.7860   4.24596E+003    1.83324E+003
   6.7880   4.20408E+003    1.86345E+003
   6.7910   4.26548E+003    1.85288E+003
   6.7950   4.18662E+003    1.85980E+003
   6.7980   4.20847E+003    1.89054E+003
   6.8000   4.29703E+003    1.85561E+003
   6.8020   4.22262E+003    1.87692E+003
   6.8070   4.31520E+003    1.89082E+003
   6.8090   4.28002E+003    1.85526E+003
   6.8130   4.28444E+003    1.83868E+003
   6.8150   4.29317E+003    1.81010E+003
   6.8180   4.32605E+003    1.84094E+003
   6.8200   4.27399E+003    1.86796E+003
   6.8240   4.27384E+003    1.90166E+003
   6.8260   4.35839E+003    1.89629E+003
   6.8280   4.34395E+003    1.90457E+003
   6.8300   4.29534E+003    1.88226E+003
   6.8330   4.24700E+003    1.89433E+003
   6.8370   4.27689E+003    1.85132E+003
   6.8400   4.34862E+003    1.85697E+003
   6.8440   4.29471E+003    1.86453E+003
   6.8460   4.34796E+003    1.92088E+003
   6.8490   4.37590E+003    1.93506E+003
   6.8530   4.34888E+003    1.87759E+003
   6.8560   4.37319E+003    1.86552E+003
   6.8590   4.32685E+003    1.80632E+003
   6.8620   4.31506E+003    1.83679E+003
   6.8640   4.30919E+003    1.82013E+003
   6.8670   4.23434E+003    1.83336E+003
   6.8690   4.27136E+003    1.86127E+003
   6.8730   4.31343E+003    1.81761E+003
   6.8760   4.25933E+003    1.82596E+003
   6.8800   4.24929E+003    1.89498E+003
   6.8820   4.24653E+003    1.86508E+003
   6.8850   4.28451E+003    1.82794E+003
   6.8870   4.24914E+003    1.85501E+003
   6.8900   4.22911E+003    1.80613E+003
   6.8940   4.30693E+003    1.83710E+003
   6.8980   4.23812E+003    1.89235E+003
   6.9010   4.29878E+003    1.91229E+003
   6.9040   4.32922E+003    1.83742E+003
   6.9050   4.27129E+003    1.86323E+003
   6.9100   4.31674E+003    1.86008E+003
   6.9130   4.23237E+003    1.83764E+003
   6.9170   4.29308E+003    1.87118E+003
   6.9200   4.24874E+003    1.87152E+003
   6.9220   4.23229E+003    1.85930E+003
   6.9250   4.24167E+003    1.84141E+003
   6.9290   4.22708E+003    1.81346E+003
   6.9310   4.17864E+003    1.80791E+003
   6.9330   4.19053E+003    1.85766E+003
   6.9370   4.22659E+003    1.76549E+003
   6.9390   4.19361E+003    1.80515E+003
   6.9410   4.22812E+003    1.78539E+003
   6.9450   4.09947E+003    1.80372E+003
   6.9490   4.06053E+003    1.74311E+003
   6.9520   4.18847E+003    1.73090E+003
   6.9570   4.12729E+003    1.81643E+003
   6.9600   4.10606E+003    1.77130E+003
   6.9630   4.08380E+003    1.78396E+003
   6.9670   4.07753E+003    1.81364E+003
   6.9690   4.14317E+003    1.79794E+003
   6.9730   4.16602E+003    1.75818E+003
   6.9760   4.12837E+003    1.79204E+003
   6.9780   4.05038E+003    1.75905E+003
   6.9820   4.12179E+003    1.78965E+003
   6.9850   4.12611E+003    1.80723E+003
   6.9880   4.11997E+003    1.81687E+003
   6.9910   4.13472E+003    1.77567E+003
   6.9930   4.12454E+003    1.75367E+003
   6.9960   4.15383E+003    1.79638E+003
   7.0010   4.10497E+003    1.83765E+003
   7.0030   4.13649E+003    1.75375E+003
   7.0060   4.05825E+003    1.78037E+003
   7.0100   4.05245E+003    1.73090E+003
   7.0140   4.09577E+003    1.74473E+003
   7.0170   4.02337E+003    1.78166E+003
   7.0190   3.96674E+003    1.71886E+003
   7.0220   3.99244E+003    1.71495E+003
   7.0260   3.99793E+003    1.73766E+003
   7.0280   3.99705E+003    1.71117E+003
   7.0310   3.92758E+003    1.75392E+003
   7.0340   3.91032E+003    1.77035E+003
   7.0350   3.94206E+003    1.67606E+003
   7.0390   4.05873E+003    1.73128E+003
   7.0420   4.02288E+003    1.73856E+003
   7.0460   4.00796E+003    1.73983E+003
   7.0500   4.06498E+003    1.75734E+003
   7.0510   4.01507E+003    1.76726E+003
   7.0550   3.97806E+003    1.74464E+003
   7.0590   4.02587E+003    1.72164E+003
   7.0620   4.08891E+003    1.76581E+003
   7.0640   3.91510E+003    1.69874E+003
   7.0680   3.90225E+003    1.77903E+003
   7.0710   4.00287E+003    1.72415E+003
   7.0740   3.97110E+003    1.74096E+003
   7.0770   4.03209E+003    1.72951E+003
   7.0790   3.98787E+003    1.68671E+003
   7.0820   3.99503E+003    1.71919E+003
   7.0860   3.91703E+003    1.74500E+003
   7.0880   3.96918E+003    1.72717E+003
   7.0920   3.98183E+003    1.75260E+003
   7.0950   3.90777E+003    1.70625E+003
   7.0970   3.91441E+003    1.72453E+003
   7.1020   3.95611E+003    1.70572E+003
   7.1050   4.04001E+003    1.71744E+003
   7.1080   3.98045E+003    1.73973E+003
   7.1110   4.07597E+003    1.69520E+003
   7.1130   3.98757E+003    1.73676E+003
   7.1170   3.92685E+003    1.71363E+003
   7.1210   3.93859E+003    1.73256E+003
   7.1220   3.99551E+003    1.68561E+003
   7.1270   4.02165E+003    1.69053E+003
   7.1290   4.01258E+003    1.65636E+003
   7.1330   3.95173E+003    1.69173E+003
   7.1360   4.03434E+003    1.73229E+003
   7.1380   3.96995E+003    1.69678E+003
   7.1400   3.98213E+003    1.72179E+003
   7.1440   3.92574E+003    1.62617E+003
   7.1480   3.93658E+003    1.62693E+003
   7.1510   4.02359E+003    1.60500E+003
