# Supplementary material for: Trigger factor both holds and folds its client proteins
Source: Nat Commun. 2022 Jul 15;13:4126. doi: 10.1038/s41467-022-31767-6 (PMC9287376; doi:10.1038/s41467-022-31767-6)
Supplement: Supplementary file 6 — Source Data [file 41467_2022_31767_MOESM6_ESM.zip › SourceDataFile/Fig1a-b/00017.RI1]

Sample
I 1 04.0 40000 0002976 5.1060E10 280 1 
   5.8000   1.28500E+002    1.85840E+002
   5.8020   1.86170E+002    1.83570E+002
   5.8030   2.06900E+002    2.15310E+002
   5.8050   2.46360E+002    2.22330E+002
   5.8070   2.71240E+002    3.06130E+002
   5.8090   3.33380E+002    3.10670E+002
   5.8100   3.29320E+002    3.38990E+002
   5.8110   3.84810E+002    4.03040E+002
   5.8140   4.50920E+002    4.78550E+002
   5.8150   5.09150E+002    5.51610E+002
   5.8170   5.35640E+002    5.62290E+002
   5.8190   6.53770E+002    7.78700E+002
   5.8210   8.12460E+002    9.75080E+002
   5.8230   1.00771E+003    1.09298E+003
   5.8240   1.16660E+003    1.35633E+003
   5.8260   1.43073E+003    1.39874E+003
   5.8280   1.50598E+003    1.81955E+003
   5.8290   1.81657E+003    2.05600E+003
   5.8320   2.14400E+003    2.26878E+003
   5.8350   2.86852E+003    3.02637E+003
   5.8360   2.87132E+003    3.40936E+003
   5.8400   3.19656E+003    3.68035E+003
   5.8420   3.65609E+003    4.32565E+003
   5.8440   4.01841E+003    4.48390E+003
   5.8470   4.73859E+003    4.92103E+003
   5.8490   4.89460E+003    5.22792E+003
   5.8510   5.14649E+003    5.18642E+003
   5.8530   5.45307E+003    5.41493E+003
   5.8560   5.30551E+003    5.66420E+003
   5.8570   5.51169E+003    5.67234E+003
   5.8600   5.65024E+003    5.74850E+003
   5.8630   5.52118E+003    5.80822E+003
   5.8640   5.51831E+003    5.77744E+003
   5.8650   5.52247E+003    5.78591E+003
   5.8670   5.42135E+003    5.66699E+003
   5.8700   5.39908E+003    5.79419E+003
   5.8720   5.57422E+003    5.58035E+003
   5.8740   5.56509E+003    5.59282E+003
   5.8760   5.53952E+003    5.53818E+003
   5.8780   5.56948E+003    5.58142E+003
   5.8800   5.57032E+003    5.58435E+003
   5.8830   5.48345E+003    5.74313E+003
   5.8850   5.57880E+003    5.70743E+003
   5.8880   5.49658E+003    5.73089E+003
   5.8900   5.61962E+003    5.73152E+003
   5.8920   5.58134E+003    5.70756E+003
   5.8930   5.67101E+003    5.57664E+003
   5.8950   5.80237E+003    5.52667E+003
   5.8960   5.78664E+003    5.78991E+003
   5.8990   5.66035E+003    5.61538E+003
   5.9010   5.66770E+003    5.88676E+003
   5.9030   5.74126E+003    5.75135E+003
   5.9090   5.63288E+003    5.82654E+003
   5.9120   5.53302E+003    5.77188E+003
   5.9150   5.71313E+003    5.73851E+003
   5.9170   5.94017E+003    5.89339E+003
   5.9200   5.80143E+003    5.91475E+003
   5.9210   5.84167E+003    5.93941E+003
   5.9260   5.91622E+003    6.02301E+003
   5.9270   5.95244E+003    6.06610E+003
   5.9300   5.89631E+003    6.09358E+003
   5.9310   5.99649E+003    5.92698E+003
   5.9340   6.13180E+003    5.92037E+003
   5.9370   6.12164E+003    6.13636E+003
   5.9380   6.21966E+003    6.37534E+003
   5.9400   6.22999E+003    6.32532E+003
   5.9410   6.19257E+003    6.36158E+003
   5.9450   6.29316E+003    6.29118E+003
   5.9470   6.11192E+003    6.15254E+003
   5.9500   6.23841E+003    6.23070E+003
   5.9520   6.27195E+003    6.29225E+003
   5.9530   6.32567E+003    6.22371E+003
   5.9540   6.19038E+003    6.18131E+003
   5.9560   6.11940E+003    6.26213E+003
   5.9580   6.30443E+003    6.37041E+003
   5.9620   6.25366E+003    6.20386E+003
   5.9630   6.36935E+003    6.33901E+003
   5.9670   6.37179E+003    6.37724E+003
   5.9700   6.45765E+003    6.18345E+003
   5.9720   6.29751E+003    6.36964E+003
   5.9740   6.26278E+003    6.32740E+003
   5.9760   6.21258E+003    6.48868E+003
   5.9790   6.05327E+003    6.19208E+003
   5.9810   5.96839E+003    6.29300E+003
   5.9840   6.15219E+003    6.22934E+003
   5.9860   6.19330E+003    6.23579E+003
   5.9880   6.28626E+003    6.29582E+003
   5.9900   6.13726E+003    6.27000E+003
   5.9930   6.18180E+003    6.83962E+003
   5.9950   6.27057E+003    7.80574E+003
   5.9970   6.43663E+003    9.06190E+003
   5.9990   6.29339E+003    1.04755E+004
   6.0030   6.13470E+003    1.04914E+004
   6.0040   6.14198E+003    1.05551E+004
   6.0060   5.85300E+003    2.07370E+003
   6.0100   6.93939E+003    2.54070E+002
   6.0150   1.05235E+004    5.89690E+002
   6.0170   1.03644E+004    6.51339E+003
   6.0230   1.29725E+003    5.91845E+003
   6.0270   1.57090E+002    6.02904E+003
   6.0280   2.12700E+002    5.96592E+003
   6.0310   4.10570E+002    5.91546E+003
   6.0330   1.46924E+003    6.05885E+003
   6.0360   5.54137E+003    6.00126E+003
   6.0380   7.28000E+003    5.90434E+003
   6.0400   5.81042E+003    5.83477E+003
   6.0430   5.92762E+003    5.73714E+003
   6.0450   5.88483E+003    5.68780E+003
   6.0470   5.86687E+003    5.72945E+003
   6.0500   5.84638E+003    5.75373E+003
   6.0520   5.71959E+003    5.71185E+003
   6.0550   5.80731E+003    5.65729E+003
   6.0570   5.72367E+003    5.55447E+003
   6.0600   5.68157E+003    5.58915E+003
   6.0630   5.61773E+003    5.56246E+003
   6.0660   5.59308E+003    5.44635E+003
   6.0680   5.59433E+003    5.61592E+003
   6.0710   5.51405E+003    5.56152E+003
   6.0730   5.61726E+003    5.53846E+003
   6.0760   5.58835E+003    5.39584E+003
   6.0780   5.45076E+003    5.55926E+003
   6.0800   5.54829E+003    5.47313E+003
   6.0820   5.43932E+003    5.46764E+003
   6.0860   5.42579E+003    5.34120E+003
   6.0870   5.45750E+003    5.29877E+003
   6.0910   5.23628E+003    5.18250E+003
   6.0930   5.23538E+003    5.26880E+003
   6.0960   5.32811E+003    5.14565E+003
   6.1010   5.29116E+003    5.13285E+003
   6.1020   5.18199E+003    5.09982E+003
   6.1050   5.06416E+003    5.01148E+003
   6.1080   5.01062E+003    5.00360E+003
   6.1100   5.10127E+003    4.90922E+003
   6.1130   5.14690E+003    4.89859E+003
   6.1170   5.00340E+003    4.92604E+003
   6.1190   5.08237E+003    4.85878E+003
   6.1220   5.13372E+003    4.83013E+003
   6.1240   5.09263E+003    4.87056E+003
   6.1260   4.97895E+003    4.71972E+003
   6.1270   4.98203E+003    4.75907E+003
   6.1310   4.87196E+003    4.79160E+003
   6.1340   4.94480E+003    4.77812E+003
   6.1360   4.90793E+003    4.72053E+003
   6.1390   4.92407E+003    4.62703E+003
   6.1410   4.89180E+003    4.63022E+003
   6.1430   4.88797E+003    4.64622E+003
   6.1450   4.77048E+003    4.49781E+003
   6.1490   4.75431E+003    4.56231E+003
   6.1520   4.75796E+003    4.44404E+003
   6.1540   4.81129E+003    4.50372E+003
   6.1560   4.77878E+003    4.40470E+003
   6.1580   4.76876E+003    4.46353E+003
   6.1610   4.71664E+003    4.34786E+003
   6.1650   4.74520E+003    4.39582E+003
   6.1690   4.70576E+003    4.43202E+003
   6.1700   4.72825E+003    4.52388E+003
   6.1720   4.82488E+003    4.49420E+003
   6.1770   4.76767E+003    4.32181E+003
   6.1800   4.77018E+003    4.42232E+003
   6.1830   4.74654E+003    4.28685E+003
   6.1840   4.69716E+003    4.32925E+003
   6.1880   4.70683E+003    4.27389E+003
   6.1900   4.76639E+003    4.23048E+003
   6.1930   4.68286E+003    4.30511E+003
   6.1960   4.71774E+003    4.24624E+003
   6.1980   4.73265E+003    4.25891E+003
   6.2000   4.83379E+003    4.32901E+003
   6.2030   4.76492E+003    4.31335E+003
   6.2060   4.85356E+003    4.28978E+003
   6.2070   4.78632E+003    4.30638E+003
   6.2100   4.81607E+003    4.25893E+003
   6.2140   4.74255E+003    4.20287E+003
   6.2160   4.73663E+003    4.18581E+003
   6.2200   4.73664E+003    4.13731E+003
   6.2230   4.71517E+003    4.24474E+003
   6.2250   4.76329E+003    4.17279E+003
   6.2280   4.80622E+003    4.16532E+003
   6.2300   4.80861E+003    4.22830E+003
   6.2320   4.77148E+003    4.21198E+003
   6.2350   4.81888E+003    4.28361E+003
   6.2390   4.72443E+003    4.16686E+003
   6.2410   4.85663E+003    4.28620E+003
   6.2440   4.74126E+003    4.17696E+003
   6.2460   4.76158E+003    4.12685E+003
   6.2490   4.74316E+003    4.17469E+003
   6.2530   4.69745E+003    4.08674E+003
   6.2550   4.81924E+003    4.13395E+003
   6.2570   4.69232E+003    4.09713E+003
   6.2600   4.76260E+003    4.11798E+003
   6.2620   4.75070E+003    4.10400E+003
   6.2640   4.69073E+003    4.16475E+003
   6.2690   4.74834E+003    4.06141E+003
   6.2720   4.87933E+003    4.14821E+003
   6.2760   4.86897E+003    4.16440E+003
   6.2780   4.74121E+003    4.19328E+003
   6.2810   4.79938E+003    4.13699E+003
   6.2820   4.89543E+003    4.14665E+003
   6.2850   4.84762E+003    4.15277E+003
   6.2880   4.81369E+003    4.23097E+003
   6.2910   4.83513E+003    4.08222E+003
   6.2940   4.81746E+003    4.09568E+003
   6.2950   4.80239E+003    4.19921E+003
   6.2990   4.80106E+003    4.15292E+003
   6.3040   4.73518E+003    4.05016E+003
   6.3070   4.77276E+003    4.11514E+003
   6.3110   4.87171E+003    4.18261E+003
   6.3130   4.85418E+003    4.13294E+003
   6.3150   4.76544E+003    4.15963E+003
   6.3190   4.77637E+003    4.08445E+003
   6.3220   4.68073E+003    4.13249E+003
   6.3240   4.70622E+003    4.16960E+003
   6.3260   4.77449E+003    4.13132E+003
   6.3280   4.85959E+003    4.04963E+003
   6.3310   4.69390E+003    4.06476E+003
   6.3330   4.75701E+003    4.19303E+003
   6.3360   4.72463E+003    4.14262E+003
   6.3380   4.77854E+003    4.13662E+003
   6.3420   4.73048E+003    4.09879E+003
   6.3440   4.65955E+003    4.15029E+003
   6.3490   4.67293E+003    4.08491E+003
   6.3510   4.64964E+003    4.11336E+003
   6.3550   4.75850E+003    4.14846E+003
   6.3560   4.66074E+003    4.10996E+003
   6.3600   4.75238E+003    4.12560E+003
   6.3640   4.70996E+003    4.04466E+003
   6.3650   4.81209E+003    4.08496E+003
   6.3670   4.75878E+003    4.14744E+003
   6.3720   4.68937E+003    4.07518E+003
   6.3740   4.78660E+003    4.12812E+003
   6.3770   4.80754E+003    4.13579E+003
   6.3790   4.81782E+003    4.03944E+003
   6.3820   4.75755E+003    4.11719E+003
   6.3850   4.77437E+003    4.02587E+003
   6.3870   4.70824E+003    3.95337E+003
   6.3910   4.71480E+003    3.98058E+003
   6.3930   4.72081E+003    4.00574E+003
   6.3950   4.71433E+003    3.91515E+003
   6.3980   4.67109E+003    3.99967E+003
   6.4000   4.73453E+003    4.06735E+003
   6.4030   4.62152E+003    3.92514E+003
   6.4070   4.66360E+003    4.00259E+003
   6.4090   4.61464E+003    3.97043E+003
   6.4130   4.63859E+003    3.96709E+003
   6.4140   4.68272E+003    3.94856E+003
   6.4180   4.64680E+003    3.93997E+003
   6.4210   4.52649E+003    3.96963E+003
   6.4240   4.60812E+003    3.99477E+003
   6.4270   4.59280E+003    3.99200E+003
   6.4290   4.67327E+003    3.99988E+003
   6.4310   4.74060E+003    4.07740E+003
   6.4360   4.71488E+003    4.16218E+003
   6.4380   4.82975E+003    4.15472E+003
   6.4400   4.82216E+003    4.11456E+003
   6.4420   4.82736E+003    4.09807E+003
   6.4450   4.78520E+003    4.15094E+003
   6.4470   4.85535E+003    4.17664E+003
   6.4490   4.86770E+003    4.13220E+003
   6.4530   4.85511E+003    4.10573E+003
   6.4560   4.79087E+003    4.18594E+003
   6.4590   4.87973E+003    4.16784E+003
   6.4610   4.94503E+003    4.24710E+003
   6.4640   4.93140E+003    4.21365E+003
   6.4680   4.89421E+003    4.22798E+003
   6.4700   4.93167E+003    4.15612E+003
   6.4720   5.00515E+003    4.14983E+003
   6.4750   4.88505E+003    4.21371E+003
   6.4770   4.95566E+003    4.19906E+003
   6.4820   4.88241E+003    4.26123E+003
   6.4860   4.89053E+003    4.21107E+003
   6.4880   4.88396E+003    4.20439E+003
   6.4920   5.02856E+003    4.13355E+003
   6.4930   4.81606E+003    4.19877E+003
   6.4950   4.89609E+003    4.16134E+003
   6.4980   4.92740E+003    4.20537E+003
   6.5010   5.00212E+003    4.25334E+003
   6.5050   4.86738E+003    4.17292E+003
   6.5070   5.01981E+003    4.26728E+003
   6.5100   5.03553E+003    4.21571E+003
   6.5120   4.99457E+003    4.27926E+003
   6.5150   4.95044E+003    4.24910E+003
   6.5190   5.00760E+003    4.36956E+003
   6.5220   5.03679E+003    4.27933E+003
   6.5230   5.02042E+003    4.28359E+003
   6.5260   4.81303E+003    4.22209E+003
   6.5290   4.96554E+003    4.24839E+003
   6.5330   4.92304E+003    4.19582E+003
   6.5350   4.97388E+003    4.18888E+003
   6.5370   4.95939E+003    4.18249E+003
   6.5400   4.97454E+003    4.19208E+003
   6.5420   4.94361E+003    4.13908E+003
   6.5460   4.89454E+003    4.20476E+003
   6.5480   5.04197E+003    4.25470E+003
   6.5520   4.96264E+003    4.25436E+003
   6.5550   4.92955E+003    4.21190E+003
   6.5580   4.95400E+003    4.28255E+003
   6.5610   4.93328E+003    4.21862E+003
   6.5640   5.00027E+003    4.18941E+003
   6.5660   4.94503E+003    4.14245E+003
   6.5690   4.89766E+003    4.07343E+003
   6.5710   4.90800E+003    4.18981E+003
   6.5730   4.97614E+003    4.19682E+003
   6.5790   5.00601E+003    4.19443E+003
   6.5800   4.89033E+003    4.22806E+003
   6.5840   4.93669E+003    4.18940E+003
   6.5870   4.91820E+003    4.16231E+003
   6.5890   4.91330E+003    4.19603E+003
   6.5920   4.81319E+003    4.24107E+003
   6.5940   4.91614E+003    4.22603E+003
   6.5970   4.89464E+003    4.19124E+003
   6.6000   4.92183E+003    4.27538E+003
   6.6030   4.81722E+003    4.23482E+003
   6.6060   4.84662E+003    4.19513E+003
   6.6080   4.78026E+003    4.19112E+003
   6.6110   4.74711E+003    4.18916E+003
   6.6150   4.82555E+003    4.11080E+003
   6.6170   4.88396E+003    4.11923E+003
   6.6200   4.85571E+003    4.13799E+003
   6.6230   4.89609E+003    4.12470E+003
   6.6270   4.84313E+003    4.19408E+003
   6.6290   4.81746E+003    4.15464E+003
   6.6310   4.80568E+003    4.10848E+003
   6.6330   4.87252E+003    4.18841E+003
   6.6360   4.79092E+003    4.06517E+003
   6.6400   4.91306E+003    4.14792E+003
   6.6420   4.93314E+003    4.18195E+003
   6.6450   4.81164E+003    4.21368E+003
   6.6460   4.94264E+003    4.12606E+003
   6.6490   4.79817E+003    4.13344E+003
   6.6530   4.78463E+003    4.05522E+003
   6.6560   4.78792E+003    4.12280E+003
   6.6580   4.78359E+003    4.07415E+003
   6.6620   4.73664E+003    4.09673E+003
   6.6650   4.82461E+003    4.10511E+003
   6.6670   4.86022E+003    4.13249E+003
   6.6690   4.83440E+003    4.05449E+003
   6.6720   4.78631E+003    4.04133E+003
   6.6750   4.81493E+003    4.20561E+003
   6.6770   4.74313E+003    4.07345E+003
   6.6800   4.79994E+003    4.04183E+003
   6.6830   4.71686E+003    4.10286E+003
   6.6850   4.72934E+003    4.04684E+003
   6.6870   4.73793E+003    4.07360E+003
   6.6900   4.76369E+003    4.04223E+003
   6.6940   4.74254E+003    4.07331E+003
   6.6970   4.71403E+003    4.10735E+003
   6.6990   4.76209E+003    4.05525E+003
   6.7010   4.64430E+003    4.00025E+003
   6.7050   4.68826E+003    3.92193E+003
   6.7090   4.66176E+003    3.96972E+003
   6.7130   4.70781E+003    4.02183E+003
   6.7150   4.54125E+003    3.92459E+003
   6.7180   4.51620E+003    3.99135E+003
   6.7190   4.57007E+003    3.88137E+003
   6.7240   4.59433E+003    3.90794E+003
   6.7270   4.62808E+003    3.92066E+003
   6.7280   4.63999E+003    3.94922E+003
   6.7300   4.70279E+003    3.95104E+003
   6.7320   4.77676E+003    3.92850E+003
   6.7360   4.68992E+003    3.90271E+003
   6.7400   4.58530E+003    4.07131E+003
   6.7420   4.65723E+003    3.94231E+003
   6.7450   4.63943E+003    3.73670E+003
   6.7480   4.55320E+003    3.87287E+003
   6.7520   4.51492E+003    3.72222E+003
   6.7540   4.50289E+003    3.68481E+003
   6.7590   4.48517E+003    3.69369E+003
   6.7610   4.47893E+003    3.73921E+003
   6.7630   4.47598E+003    3.72892E+003
   6.7680   4.50138E+003    3.74089E+003
   6.7700   4.40656E+003    3.78775E+003
   6.7730   4.44315E+003    3.81303E+003
   6.7750   4.47959E+003    3.81543E+003
   6.7770   4.40440E+003    3.76525E+003
   6.7810   4.51110E+003    3.85013E+003
   6.7840   4.43520E+003    3.87178E+003
   6.7860   4.49589E+003    3.78210E+003
   6.7880   4.42992E+003    3.74223E+003
   6.7920   4.36369E+003    3.80562E+003
   6.7950   4.49384E+003    3.86392E+003
   6.7990   4.46984E+003    3.84060E+003
   6.8020   4.44936E+003    3.76995E+003
   6.8040   4.41598E+003    3.84428E+003
   6.8070   4.53348E+003    3.85080E+003
   6.8110   4.53808E+003    3.89404E+003
   6.8130   4.46992E+003    3.90072E+003
   6.8170   4.50560E+003    3.87900E+003
   6.8200   4.52450E+003    3.98701E+003
   6.8230   4.51819E+003    3.94727E+003
   6.8260   4.56861E+003    3.83815E+003
   6.8280   4.44155E+003    3.85000E+003
   6.8320   4.47536E+003    3.83529E+003
   6.8350   4.44695E+003    3.86488E+003
   6.8370   4.46612E+003    3.83457E+003
   6.8390   4.47178E+003    3.88861E+003
   6.8440   4.44785E+003    3.89804E+003
   6.8460   4.56374E+003    3.91819E+003
   6.8510   4.48778E+003    3.96997E+003
   6.8530   4.49771E+003    4.01124E+003
   6.8570   4.62225E+003    3.91524E+003
   6.8600   4.53696E+003    3.87664E+003
   6.8630   4.50221E+003    3.88557E+003
   6.8670   4.45248E+003    3.83824E+003
   6.8700   4.40691E+003    3.87058E+003
   6.8720   4.49784E+003    3.82162E+003
   6.8750   4.39883E+003    3.83541E+003
   6.8780   4.40892E+003    3.84797E+003
   6.8820   4.48402E+003    3.81731E+003
   6.8840   4.44328E+003    3.84158E+003
   6.8860   4.40771E+003    3.83762E+003
   6.8890   4.44013E+003    3.91834E+003
   6.8910   4.40448E+003    3.84141E+003
   6.8950   4.41926E+003    3.83944E+003
   6.8980   4.47154E+003    3.86210E+003
   6.9020   4.42886E+003    3.86226E+003
   6.9040   4.38922E+003    3.85720E+003
   6.9070   4.41200E+003    3.79482E+003
   6.9110   4.40526E+003    3.94935E+003
   6.9130   4.50762E+003    3.85782E+003
   6.9150   4.45408E+003    3.81217E+003
   6.9180   4.42720E+003    3.84130E+003
   6.9230   4.46322E+003    3.84625E+003
   6.9270   4.44554E+003    3.83790E+003
   6.9290   4.38677E+003    3.82250E+003
   6.9310   4.39592E+003    3.79683E+003
   6.9330   4.42629E+003    3.77717E+003
   6.9380   4.39703E+003    3.67004E+003
   6.9400   4.33123E+003    3.69561E+003
   6.9430   4.33074E+003    3.71841E+003
   6.9470   4.30645E+003    3.71148E+003
   6.9490   4.30253E+003    3.67499E+003
   6.9530   4.34357E+003    3.66887E+003
   6.9550   4.34859E+003    3.63133E+003
   6.9590   4.26981E+003    3.69268E+003
   6.9620   4.28960E+003    3.67546E+003
   6.9650   4.28680E+003    3.63080E+003
   6.9690   4.17065E+003    3.69764E+003
   6.9710   4.22069E+003    3.71765E+003
   6.9740   4.22673E+003    3.71355E+003
   6.9770   4.30382E+003    3.60897E+003
   6.9810   4.35727E+003    3.65486E+003
   6.9850   4.30120E+003    3.70817E+003
   6.9870   4.23018E+003    3.71111E+003
   6.9900   4.23598E+003    3.69170E+003
   6.9920   4.27516E+003    3.72510E+003
   6.9950   4.19343E+003    3.68715E+003
   6.9990   4.11712E+003    3.66706E+003
   7.0030   4.29438E+003    3.63498E+003
   7.0060   4.24291E+003    3.65776E+003
   7.0070   4.30051E+003    3.65318E+003
   7.0100   4.30516E+003    3.63175E+003
   7.0150   4.26536E+003    3.66998E+003
   7.0180   4.18442E+003    3.67535E+003
   7.0210   4.22855E+003    3.67221E+003
   7.0240   4.17332E+003    3.66358E+003
   7.0260   4.17724E+003    3.64896E+003
   7.0300   4.21367E+003    3.57975E+003
   7.0340   4.11857E+003    3.61343E+003
   7.0370   4.22777E+003    3.54021E+003
   7.0400   4.13941E+003    3.63715E+003
   7.0430   4.09858E+003    3.63546E+003
   7.0450   4.10295E+003    3.64245E+003
   7.0490   3.94545E+003    3.72410E+003
   7.0520   4.05444E+003    3.67583E+003
   7.0560   4.10971E+003    3.68023E+003
   7.0590   4.24197E+003    3.68918E+003
   7.0620   4.12709E+003    3.58042E+003
   7.0650   4.17374E+003    3.57654E+003
   7.0680   4.13338E+003    3.66297E+003
   7.0720   4.24306E+003    3.67500E+003
   7.0750   4.15720E+003    3.57397E+003
   7.0790   4.13586E+003    3.55764E+003
   7.0810   4.19256E+003    3.62303E+003
   7.0840   4.16506E+003    3.57241E+003
   7.0880   4.14845E+003    3.57395E+003
   7.0910   4.21168E+003    3.59911E+003
   7.0930   4.22080E+003    3.56105E+003
   7.0970   4.16151E+003    3.62795E+003
   7.1000   4.19674E+003    3.57594E+003
   7.1030   4.24897E+003    3.63343E+003
   7.1060   4.20277E+003    3.61445E+003
   7.1090   4.14168E+003    3.62126E+003
   7.1130   4.18536E+003    3.65313E+003
   7.1160   4.11588E+003    3.55991E+003
   7.1180   4.04711E+003    3.62062E+003
   7.1210   4.12621E+003    3.54459E+003
   7.1240   4.13465E+003    3.63455E+003
   7.1270   4.21972E+003    3.53819E+003
   7.1310   4.15730E+003    3.59277E+003
   7.1330   4.08154E+003    3.53565E+003
   7.1360   4.07824E+003    3.57179E+003
   7.1390   4.14025E+003    3.55288E+003
   7.1420   4.08873E+003    3.68541E+003
   7.1450   4.09271E+003    3.54315E+003
   7.1500   4.10090E+003    3.56150E+003
