# Supplementary material for: Trigger factor both holds and folds its client proteins
Source: Nat Commun. 2022 Jul 15;13:4126. doi: 10.1038/s41467-022-31767-6 (PMC9287376; doi:10.1038/s41467-022-31767-6)
Supplement: Supplementary file 6 — Source Data [file 41467_2022_31767_MOESM6_ESM.zip › SourceDataFile/Fig1a-b/00017.RI3]

Sample
I 3 04.0 40000 0003090 5.3060E10 280 1 
   5.8010   1.50930E+002    1.89170E+002
   5.8020   2.22140E+002    2.02750E+002
   5.8030   2.33220E+002    2.09290E+002
   5.8040   2.35140E+002    2.30730E+002
   5.8050   2.49750E+002    2.33860E+002
   5.8070   2.48200E+002    2.50580E+002
   5.8090   3.08010E+002    3.14210E+002
   5.8110   3.70070E+002    4.11000E+002
   5.8140   4.37360E+002    4.57710E+002
   5.8150   4.60670E+002    5.13250E+002
   5.8160   5.04980E+002    5.67280E+002
   5.8170   5.71830E+002    6.01980E+002
   5.8190   6.45700E+002    7.29630E+002
   5.8210   8.01360E+002    8.75710E+002
   5.8230   1.01305E+003    1.04441E+003
   5.8240   1.12566E+003    1.16619E+003
   5.8260   1.29796E+003    1.27202E+003
   5.8270   1.39971E+003    1.47926E+003
   5.8290   1.72355E+003    1.86058E+003
   5.8300   1.88912E+003    2.11379E+003
   5.8330   2.19748E+003    2.39206E+003
   5.8350   2.83383E+003    2.75413E+003
   5.8380   3.15641E+003    3.57591E+003
   5.8400   3.50636E+003    3.65922E+003
   5.8420   3.99186E+003    4.11632E+003
   5.8440   4.24767E+003    4.41672E+003
   5.8450   4.56921E+003    4.47613E+003
   5.8470   4.68019E+003    4.63513E+003
   5.8490   4.72592E+003    4.94695E+003
   5.8510   4.94355E+003    5.18597E+003
   5.8530   5.23478E+003    5.36039E+003
   5.8550   5.39249E+003    5.29168E+003
   5.8580   5.42486E+003    5.37061E+003
   5.8600   5.38969E+003    5.45560E+003
   5.8620   5.50746E+003    5.53423E+003
   5.8650   5.70999E+003    5.65661E+003
   5.8670   5.55169E+003    5.61424E+003
   5.8690   5.56565E+003    5.56864E+003
   5.8710   5.61259E+003    5.64094E+003
   5.8740   5.44173E+003    5.53538E+003
   5.8760   5.63721E+003    5.55820E+003
   5.8780   5.55360E+003    5.48055E+003
   5.8810   5.50561E+003    5.45350E+003
   5.8830   5.54217E+003    5.41314E+003
   5.8850   5.58408E+003    5.49800E+003
   5.8870   5.44358E+003    5.57904E+003
   5.8890   5.52868E+003    5.57321E+003
   5.8920   5.56215E+003    5.64541E+003
   5.8940   5.68023E+003    5.67009E+003
   5.8970   5.74121E+003    5.67722E+003
   5.8990   5.86330E+003    5.81660E+003
   5.9010   5.68475E+003    5.76347E+003
   5.9020   5.72286E+003    5.64477E+003
   5.9040   5.71841E+003    5.69954E+003
   5.9080   5.75545E+003    5.69429E+003
   5.9090   5.73865E+003    5.58455E+003
   5.9120   5.70691E+003    5.78660E+003
   5.9130   5.80759E+003    5.85372E+003
   5.9150   5.78120E+003    5.71813E+003
   5.9180   5.84880E+003    5.89362E+003
   5.9200   5.76601E+003    5.84905E+003
   5.9220   5.95138E+003    5.84174E+003
   5.9250   6.01344E+003    5.89876E+003
   5.9260   6.00121E+003    6.08811E+003
   5.9290   6.24891E+003    6.05859E+003
   5.9310   6.19461E+003    6.24182E+003
   5.9330   6.32370E+003    6.48283E+003
   5.9360   6.34466E+003    6.47927E+003
   5.9380   6.44691E+003    8.27183E+003
   5.9410   6.43194E+003    1.08706E+004
   5.9440   6.65885E+003    1.17298E+004
   5.9470   6.62711E+003    1.03123E+004
   5.9480   6.84674E+003    8.94347E+003
   5.9520   9.10489E+003    3.17260E+002
   5.9590   1.00856E+004    2.21251E+003
   5.9630   3.60760E+002    6.45787E+003
   5.9660   1.73710E+002    5.37015E+003
   5.9690   5.45620E+002    5.62693E+003
   5.9730   2.53518E+003    5.59020E+003
   5.9740   6.53407E+003    5.43576E+003
   5.9790   6.82902E+003    5.37116E+003
   5.9810   6.19433E+003    5.29379E+003
   5.9830   6.06954E+003    5.15706E+003
   5.9860   6.02609E+003    5.16247E+003
   5.9890   6.13087E+003    5.04967E+003
   5.9900   6.14218E+003    5.05393E+003
   5.9920   6.11390E+003    4.83923E+003
   5.9940   6.04050E+003    5.00371E+003
   5.9970   6.01119E+003    4.81302E+003
   6.0000   6.10968E+003    4.70227E+003
   6.0010   6.08450E+003    4.60475E+003
   6.0040   6.04676E+003    4.53148E+003
   6.0060   5.95971E+003    4.40818E+003
   6.0090   6.08003E+003    4.46944E+003
   6.0120   5.98564E+003    4.38768E+003
   6.0150   5.93787E+003    4.15544E+003
   6.0180   5.96365E+003    4.12776E+003
   6.0210   5.97763E+003    4.05036E+003
   6.0220   5.92377E+003    4.03125E+003
   6.0240   5.84648E+003    3.96777E+003
   6.0300   5.80395E+003    3.72442E+003
   6.0310   5.85209E+003    3.74012E+003
   6.0330   5.74994E+003    3.72208E+003
   6.0360   5.87829E+003    3.77248E+003
   6.0370   5.91050E+003    3.62268E+003
   6.0400   5.85158E+003    3.51134E+003
   6.0430   5.91115E+003    3.50446E+003
   6.0460   5.85677E+003    3.36605E+003
   6.0480   5.74918E+003    3.36313E+003
   6.0500   5.74046E+003    3.18990E+003
   6.0540   5.65203E+003    3.18412E+003
   6.0570   5.63803E+003    3.10602E+003
   6.0600   5.55890E+003    3.09197E+003
   6.0620   5.68813E+003    2.98599E+003
   6.0640   5.61900E+003    2.99784E+003
   6.0660   5.48829E+003    2.94718E+003
   6.0710   5.62032E+003    2.91856E+003
   6.0730   5.46388E+003    2.87047E+003
   6.0750   5.61724E+003    2.80520E+003
   6.0770   5.55169E+003    2.71284E+003
   6.0790   5.47212E+003    2.74704E+003
   6.0800   5.37235E+003    2.71599E+003
   6.0840   5.49238E+003    2.67956E+003
   6.0870   5.46210E+003    2.56270E+003
   6.0890   5.39093E+003    2.45854E+003
   6.0910   5.44611E+003    2.37190E+003
   6.0930   5.35327E+003    2.30093E+003
   6.0940   5.30610E+003    2.32211E+003
   6.0960   5.27113E+003    2.29061E+003
   6.0990   5.41293E+003    2.17673E+003
   6.1010   5.41537E+003    2.17801E+003
   6.1050   5.27506E+003    2.20144E+003
   6.1070   5.17819E+003    2.18840E+003
   6.1100   5.13414E+003    2.16198E+003
   6.1130   5.08236E+003    2.06666E+003
   6.1150   5.22339E+003    2.06666E+003
   6.1170   5.13617E+003    2.16057E+003
   6.1200   5.14278E+003    2.15726E+003
   6.1220   5.04875E+003    2.22087E+003
   6.1270   5.12498E+003    1.94718E+003
   6.1290   5.06476E+003    1.79702E+003
   6.1310   5.12695E+003    1.83071E+003
   6.1340   5.13874E+003    1.75354E+003
   6.1360   5.05919E+003    1.78035E+003
   6.1400   5.11242E+003    1.93880E+003
   6.1430   5.04836E+003    2.01760E+003
   6.1450   5.04293E+003    2.16378E+003
   6.1470   4.99891E+003    2.16278E+003
   6.1490   4.88979E+003    2.05167E+003
   6.1510   4.98518E+003    2.09748E+003
   6.1540   4.93119E+003    2.06701E+003
   6.1570   4.82018E+003    2.07107E+003
   6.1610   4.94494E+003    2.06958E+003
   6.1630   4.93302E+003    1.98048E+003
   6.1660   4.94428E+003    1.99766E+003
   6.1680   4.90582E+003    1.96041E+003
   6.1700   4.96057E+003    2.00497E+003
   6.1740   4.88620E+003    2.06792E+003
   6.1760   4.82875E+003    1.95800E+003
   6.1780   4.84231E+003    2.04067E+003
   6.1800   4.90958E+003    2.04770E+003
   6.1820   4.84080E+003    2.08160E+003
   6.1840   4.86875E+003    2.01482E+003
   6.1880   4.79727E+003    1.96687E+003
   6.1910   4.85215E+003    2.06011E+003
   6.1930   4.92460E+003    2.00896E+003
   6.1960   4.85786E+003    2.07136E+003
   6.1980   4.80680E+003    2.09106E+003
   6.2000   4.77475E+003    2.11282E+003
   6.2030   4.87895E+003    2.06350E+003
   6.2050   4.80529E+003    2.06119E+003
   6.2070   4.79029E+003    2.00067E+003
   6.2120   4.78769E+003    1.92235E+003
   6.2130   4.73748E+003    1.97353E+003
   6.2160   4.72114E+003    1.92732E+003
   6.2190   4.79759E+003    1.99937E+003
   6.2230   4.69508E+003    2.07088E+003
   6.2250   4.75034E+003    2.10837E+003
   6.2280   4.75021E+003    2.01901E+003
   6.2300   4.71389E+003    1.96979E+003
   6.2320   4.78602E+003    1.97823E+003
   6.2350   4.72969E+003    1.98247E+003
   6.2370   4.76974E+003    1.96594E+003
   6.2410   4.84001E+003    1.92600E+003
   6.2440   4.78804E+003    1.88751E+003
   6.2460   4.75106E+003    1.90259E+003
   6.2480   4.68502E+003    1.94042E+003
   6.2500   4.73961E+003    1.93888E+003
   6.2530   4.58137E+003    1.89912E+003
   6.2560   4.53800E+003    1.88870E+003
   6.2590   4.57377E+003    1.85366E+003
   6.2620   4.59412E+003    1.94908E+003
   6.2640   4.62365E+003    1.91446E+003
   6.2660   4.55586E+003    1.96190E+003
   6.2720   4.65990E+003    1.97824E+003
   6.2750   4.69766E+003    1.95862E+003
   6.2770   4.68423E+003    1.92284E+003
   6.2800   4.67835E+003    1.91204E+003
   6.2810   4.70614E+003    1.84795E+003
   6.2840   4.72166E+003    1.87239E+003
   6.2860   4.69436E+003    1.92855E+003
   6.2900   4.68338E+003    1.98648E+003
   6.2920   4.69043E+003    2.06789E+003
   6.2950   4.66000E+003    1.99825E+003
   6.2970   4.70550E+003    2.01781E+003
   6.3000   4.77846E+003    1.97813E+003
   6.3040   4.65401E+003    1.95885E+003
   6.3060   4.64678E+003    1.96378E+003
   6.3080   4.77195E+003    1.96574E+003
   6.3100   4.74631E+003    1.97447E+003
   6.3130   4.71887E+003    1.92253E+003
   6.3150   4.71105E+003    1.96758E+003
   6.3200   4.68367E+003    1.96551E+003
   6.3220   4.67471E+003    2.04110E+003
   6.3240   4.67593E+003    1.95490E+003
   6.3280   4.67811E+003    2.01951E+003
   6.3310   4.66446E+003    1.97200E+003
   6.3330   4.71181E+003    1.98955E+003
   6.3360   4.73282E+003    1.96954E+003
   6.3380   4.68809E+003    2.00591E+003
   6.3410   4.72503E+003    1.98394E+003
   6.3440   4.74502E+003    1.97332E+003
   6.3470   4.65600E+003    1.97115E+003
   6.3490   4.53361E+003    2.02336E+003
   6.3510   4.57763E+003    1.96506E+003
   6.3550   4.54904E+003    1.97388E+003
   6.3580   4.48996E+003    1.83216E+003
   6.3610   4.44009E+003    1.92496E+003
   6.3650   4.53947E+003    1.91913E+003
   6.3670   4.73594E+003    1.94115E+003
   6.3680   4.67441E+003    1.95883E+003
   6.3730   4.62588E+003    1.95285E+003
   6.3750   4.68972E+003    1.91168E+003
   6.3770   4.69152E+003    1.93213E+003
   6.3780   4.61857E+003    1.95856E+003
   6.3820   4.59654E+003    1.93123E+003
   6.3840   4.59757E+003    2.01840E+003
   6.3860   4.58673E+003    1.93443E+003
   6.3890   4.57848E+003    2.00643E+003
   6.3920   4.73764E+003    1.98694E+003
   6.3940   4.53480E+003    1.94570E+003
   6.3960   4.52005E+003    2.00727E+003
   6.3980   4.55404E+003    1.98141E+003
   6.4020   4.62997E+003    1.93715E+003
   6.4030   4.49677E+003    1.97372E+003
   6.4070   4.45714E+003    1.95216E+003
   6.4110   4.42498E+003    1.92893E+003
   6.4140   4.51475E+003    1.93422E+003
   6.4150   4.48266E+003    1.90061E+003
   6.4180   4.48827E+003    1.91991E+003
   6.4220   4.51161E+003    1.90711E+003
   6.4250   4.46220E+003    1.94518E+003
   6.4270   4.56667E+003    1.93803E+003
   6.4290   4.50105E+003    2.01868E+003
   6.4320   4.56359E+003    1.99739E+003
   6.4340   4.59748E+003    1.97330E+003
   6.4370   4.61181E+003    1.96187E+003
   6.4390   4.64745E+003    2.01771E+003
   6.4410   4.55960E+003    1.97166E+003
   6.4440   4.57913E+003    2.04181E+003
   6.4470   4.62787E+003    1.97916E+003
   6.4490   4.63841E+003    2.02054E+003
   6.4520   4.69113E+003    2.05751E+003
   6.4540   4.62875E+003    2.07807E+003
   6.4590   4.79952E+003    2.05522E+003
   6.4610   4.77566E+003    1.99296E+003
   6.4640   4.76783E+003    1.94362E+003
   6.4670   4.74915E+003    2.03069E+003
   6.4700   4.88779E+003    2.12745E+003
   6.4720   4.76264E+003    2.11740E+003
   6.4750   4.80875E+003    2.10331E+003
   6.4770   4.73634E+003    2.04775E+003
   6.4790   4.76338E+003    2.03626E+003
   6.4810   4.71340E+003    2.08739E+003
   6.4840   4.76039E+003    2.03650E+003
   6.4860   4.71992E+003    2.10525E+003
   6.4900   4.71130E+003    2.07980E+003
   6.4940   4.77518E+003    2.02420E+003
   6.4950   4.74158E+003    2.10971E+003
   6.4990   4.75919E+003    2.10679E+003
   6.5030   4.79502E+003    2.02442E+003
   6.5050   4.74173E+003    2.11330E+003
   6.5070   4.81531E+003    2.12396E+003
   6.5100   4.82377E+003    2.16586E+003
   6.5120   4.81589E+003    2.17257E+003
   6.5160   4.83883E+003    2.13251E+003
   6.5180   4.85374E+003    2.03431E+003
   6.5210   4.82220E+003    2.08598E+003
   6.5230   4.82381E+003    2.08160E+003
   6.5260   4.81928E+003    2.01243E+003
   6.5290   4.90029E+003    1.95867E+003
   6.5310   4.77011E+003    2.02560E+003
   6.5330   4.71389E+003    2.09672E+003
   6.5370   4.70752E+003    2.11332E+003
   6.5390   4.80926E+003    2.03390E+003
   6.5410   4.78799E+003    2.07015E+003
   6.5440   4.72385E+003    2.08317E+003
   6.5470   4.67427E+003    2.10859E+003
   6.5510   4.72476E+003    2.11645E+003
   6.5530   4.74842E+003    2.04683E+003
   6.5560   4.78457E+003    2.05599E+003
   6.5600   4.81531E+003    2.08979E+003
   6.5620   4.84877E+003    2.08039E+003
   6.5660   4.73710E+003    2.08091E+003
   6.5680   4.89179E+003    2.10331E+003
   6.5710   4.80064E+003    2.06000E+003
   6.5730   4.82391E+003    2.03567E+003
   6.5760   4.71062E+003    2.01453E+003
   6.5790   4.76572E+003    1.95724E+003
   6.5800   4.69709E+003    2.05000E+003
   6.5830   4.60895E+003    2.04332E+003
   6.5860   4.85774E+003    2.05229E+003
   6.5880   4.75218E+003    2.03554E+003
   6.5910   4.70094E+003    2.07467E+003
   6.5930   4.73151E+003    2.06078E+003
   6.5970   4.71609E+003    2.08755E+003
   6.6000   4.72956E+003    2.02060E+003
   6.6030   4.68954E+003    2.08248E+003
   6.6060   4.73105E+003    2.02700E+003
   6.6090   4.71291E+003    2.09230E+003
   6.6110   4.66103E+003    2.09038E+003
   6.6150   4.63480E+003    2.06411E+003
   6.6170   4.66319E+003    2.05946E+003
   6.6180   4.69626E+003    2.08983E+003
   6.6210   4.67619E+003    2.08475E+003
   6.6230   4.67760E+003    2.12089E+003
   6.6260   4.66381E+003    2.07320E+003
   6.6290   4.73606E+003    2.02092E+003
   6.6320   4.71738E+003    2.07065E+003
   6.6350   4.65847E+003    2.02836E+003
   6.6360   4.68657E+003    2.04701E+003
   6.6390   4.68013E+003    2.01703E+003
   6.6420   4.63072E+003    2.04952E+003
   6.6440   4.59379E+003    2.03863E+003
   6.6480   4.62720E+003    2.05691E+003
   6.6520   4.58241E+003    2.03225E+003
   6.6540   4.58080E+003    2.02252E+003
   6.6560   4.65207E+003    2.04916E+003
   6.6600   4.60137E+003    2.05269E+003
   6.6620   4.65036E+003    2.03018E+003
   6.6650   4.65476E+003    1.98471E+003
   6.6670   4.57268E+003    2.00482E+003
   6.6700   4.52510E+003    2.05858E+003
   6.6730   4.55267E+003    2.03228E+003
   6.6760   4.60171E+003    2.01582E+003
   6.6780   4.50301E+003    2.01176E+003
   6.6810   4.49471E+003    2.00435E+003
   6.6830   4.48989E+003    2.03789E+003
   6.6850   4.56552E+003    2.01968E+003
   6.6880   4.55829E+003    2.04286E+003
   6.6900   4.42559E+003    1.99992E+003
   6.6940   4.55231E+003    2.02470E+003
   6.6970   4.55807E+003    1.97991E+003
   6.7000   4.59311E+003    1.96241E+003
   6.7020   4.49935E+003    1.97760E+003
   6.7070   4.54490E+003    1.91175E+003
   6.7080   4.45807E+003    1.98021E+003
   6.7110   4.38874E+003    1.98229E+003
   6.7140   4.39980E+003    1.95547E+003
   6.7180   4.38938E+003    1.98273E+003
   6.7200   4.40064E+003    1.94329E+003
   6.7220   4.43044E+003    1.95851E+003
   6.7270   4.52962E+003    1.99710E+003
   6.7290   4.44908E+003    1.99219E+003
   6.7320   4.52654E+003    1.99244E+003
   6.7340   4.52180E+003    1.95480E+003
   6.7370   4.50764E+003    1.94858E+003
   6.7380   4.47580E+003    1.97216E+003
   6.7430   4.44880E+003    1.98963E+003
   6.7460   4.38803E+003    1.92872E+003
   6.7470   4.37092E+003    1.88238E+003
   6.7510   4.38600E+003    1.93166E+003
   6.7520   4.36519E+003    1.84767E+003
   6.7560   4.40237E+003    1.84816E+003
   6.7590   4.33184E+003    1.86466E+003
   6.7610   4.27038E+003    1.88018E+003
   6.7630   4.35048E+003    1.87167E+003
   6.7660   4.37554E+003    1.93339E+003
   6.7680   4.32918E+003    1.88790E+003
   6.7720   4.39650E+003    1.90853E+003
   6.7750   4.41873E+003    1.88376E+003
   6.7770   4.38933E+003    1.89313E+003
   6.7790   4.32597E+003    1.78073E+003
   6.7820   4.36086E+003    1.87406E+003
   6.7860   4.39458E+003    1.84850E+003
   6.7890   4.34352E+003    1.89163E+003
   6.7920   4.39829E+003    1.84322E+003
   6.7950   4.22262E+003    1.85986E+003
   6.7980   4.30710E+003    1.93454E+003
   6.8000   4.31451E+003    1.84829E+003
   6.8020   4.28669E+003    1.88463E+003
   6.8040   4.31299E+003    1.95081E+003
   6.8090   4.39257E+003    1.91302E+003
   6.8110   4.34397E+003    1.91353E+003
   6.8150   4.43487E+003    1.87634E+003
   6.8190   4.31169E+003    1.86054E+003
   6.8200   4.21183E+003    1.87351E+003
   6.8260   4.35776E+003    1.88893E+003
   6.8280   4.34267E+003    1.93503E+003
   6.8300   4.32556E+003    1.95429E+003
   6.8330   4.34126E+003    1.87915E+003
   6.8360   4.36837E+003    1.89975E+003
   6.8390   4.31294E+003    1.89925E+003
   6.8440   4.42998E+003    1.88939E+003
   6.8480   4.44156E+003    1.91733E+003
   6.8510   4.41518E+003    1.89173E+003
   6.8530   4.35985E+003    1.90739E+003
   6.8550   4.38275E+003    1.89573E+003
   6.8580   4.36029E+003    1.86598E+003
   6.8610   4.46664E+003    1.88435E+003
   6.8640   4.36477E+003    1.91939E+003
   6.8670   4.39098E+003    1.85168E+003
   6.8700   4.35588E+003    1.84338E+003
   6.8730   4.37865E+003    1.84302E+003
   6.8770   4.32597E+003    1.86098E+003
   6.8800   4.27232E+003    1.88818E+003
   6.8820   4.31912E+003    1.88085E+003
   6.8860   4.38763E+003    1.91884E+003
   6.8890   4.28211E+003    1.88397E+003
   6.8920   4.25658E+003    1.82774E+003
   6.8950   4.30479E+003    1.93874E+003
   6.8970   4.24448E+003    1.91563E+003
   6.9000   4.33485E+003    1.88550E+003
   6.9030   4.36867E+003    1.91524E+003
   6.9070   4.28089E+003    1.90077E+003
   6.9110   4.31086E+003    1.83914E+003
   6.9130   4.32250E+003    1.91075E+003
   6.9150   4.36434E+003    1.88637E+003
   6.9180   4.39072E+003    1.89262E+003
   6.9200   4.37011E+003    1.82207E+003
   6.9240   4.34216E+003    1.89656E+003
   6.9270   4.31922E+003    1.84195E+003
   6.9310   4.23629E+003    1.83446E+003
   6.9340   4.20131E+003    1.80987E+003
   6.9370   4.18408E+003    1.84486E+003
   6.9390   4.19461E+003    1.86631E+003
   6.9420   4.20174E+003    1.82254E+003
   6.9450   4.14377E+003    1.83528E+003
   6.9470   4.22386E+003    1.79565E+003
   6.9520   4.24282E+003    1.83500E+003
   6.9540   4.21889E+003    1.74209E+003
   6.9560   4.25653E+003    1.79854E+003
   6.9610   4.18577E+003    1.79837E+003
   6.9640   4.12808E+003    1.79868E+003
   6.9670   4.12399E+003    1.83424E+003
   6.9690   4.11864E+003    1.82574E+003
   6.9720   4.16481E+003    1.82094E+003
   6.9750   4.19081E+003    1.81058E+003
   6.9780   4.19668E+003    1.79425E+003
   6.9810   4.13074E+003    1.80748E+003
   6.9830   4.23089E+003    1.81203E+003
   6.9870   4.17358E+003    1.87309E+003
   6.9900   4.24881E+003    1.80961E+003
   6.9930   4.13715E+003    1.80395E+003
   6.9960   4.14619E+003    1.79809E+003
   6.9990   4.22420E+003    1.81724E+003
   7.0010   4.12923E+003    1.79994E+003
   7.0060   4.19754E+003    1.82368E+003
   7.0080   4.10281E+003    1.78992E+003
   7.0110   4.20700E+003    1.76929E+003
   7.0140   4.20023E+003    1.76595E+003
   7.0160   4.06967E+003    1.79178E+003
   7.0190   4.08842E+003    1.78691E+003
   7.0220   4.06392E+003    1.76309E+003
   7.0250   4.09821E+003    1.76101E+003
   7.0280   3.99232E+003    1.74301E+003
   7.0300   4.00360E+003    1.74069E+003
   7.0350   3.99181E+003    1.76451E+003
   7.0390   4.05499E+003    1.76872E+003
   7.0420   4.05731E+003    1.76526E+003
   7.0440   4.07670E+003    1.72262E+003
   7.0480   4.17425E+003    1.76301E+003
   7.0520   4.08560E+003    1.76768E+003
   7.0550   4.09896E+003    1.78466E+003
   7.0570   4.12855E+003    1.75698E+003
   7.0610   4.04402E+003    1.73939E+003
   7.0630   3.94300E+003    1.72845E+003
   7.0680   3.95779E+003    1.81314E+003
   7.0710   4.09145E+003    1.75977E+003
   7.0720   3.99194E+003    1.76518E+003
   7.0770   4.03090E+003    1.76276E+003
   7.0790   4.05701E+003    1.75124E+003
   7.0830   3.97274E+003    1.71329E+003
   7.0850   4.00352E+003    1.73994E+003
   7.0880   4.02701E+003    1.73848E+003
   7.0920   4.08634E+003    1.74716E+003
   7.0950   3.95230E+003    1.77683E+003
   7.0990   3.99121E+003    1.73672E+003
   7.1020   4.07873E+003    1.77211E+003
   7.1040   4.00768E+003    1.76464E+003
   7.1080   4.04246E+003    1.77958E+003
   7.1120   4.05542E+003    1.77536E+003
   7.1150   4.01737E+003    1.78322E+003
   7.1170   4.04048E+003    1.73240E+003
   7.1200   3.98503E+003    1.76070E+003
   7.1240   3.93381E+003    1.75483E+003
   7.1260   4.03774E+003    1.74739E+003
   7.1310   4.02264E+003    1.69614E+003
   7.1330   4.05767E+003    1.71713E+003
   7.1350   3.98521E+003    1.74943E+003
   7.1380   3.98980E+003    1.72563E+003
   7.1410   4.02915E+003    1.67056E+003
   7.1450   4.04072E+003    1.65394E+003
   7.1480   3.96112E+003    1.64872E+003
   7.1510   4.04465E+003    1.62864E+003
