# Supplementary material for: Trigger factor both holds and folds its client proteins
Source: Nat Commun. 2022 Jul 15;13:4126. doi: 10.1038/s41467-022-31767-6 (PMC9287376; doi:10.1038/s41467-022-31767-6)
Supplement: Supplementary file 6 — Source Data [file 41467_2022_31767_MOESM6_ESM.zip › SourceDataFile/Fig1a-b/00018.RI1]

Sample
I 1 04.0 40000 0003151 5.4120E10 280 1 
   5.8000   9.33800E+001    1.48120E+002
   5.8020   1.63680E+002    1.83540E+002
   5.8030   1.73750E+002    2.04970E+002
   5.8050   2.20720E+002    2.04750E+002
   5.8060   2.38530E+002    2.45000E+002
   5.8080   2.57780E+002    2.66370E+002
   5.8090   2.77900E+002    2.91430E+002
   5.8120   3.31800E+002    3.49520E+002
   5.8170   5.19850E+002    5.75010E+002
   5.8180   6.13440E+002    7.54980E+002
   5.8210   8.34240E+002    7.91280E+002
   5.8230   1.06261E+003    1.03240E+003
   5.8240   1.05058E+003    1.17244E+003
   5.8260   1.19344E+003    1.46306E+003
   5.8270   1.40949E+003    1.69912E+003
   5.8300   1.78551E+003    1.94856E+003
   5.8320   2.05685E+003    2.31930E+003
   5.8330   2.20487E+003    2.35017E+003
   5.8350   2.24143E+003    2.69272E+003
   5.8370   2.93559E+003    3.14220E+003
   5.8380   2.90828E+003    3.40046E+003
   5.8400   3.11098E+003    3.45137E+003
   5.8420   3.54959E+003    4.09293E+003
   5.8440   3.79442E+003    4.43412E+003
   5.8460   4.35445E+003    4.63911E+003
   5.8490   4.51037E+003    5.03426E+003
   5.8510   4.95604E+003    5.24386E+003
   5.8530   5.13719E+003    5.33065E+003
   5.8560   5.27283E+003    5.46193E+003
   5.8580   5.43019E+003    5.56084E+003
   5.8600   5.54005E+003    5.56073E+003
   5.8620   5.51247E+003    5.65519E+003
   5.8640   5.44103E+003    5.57294E+003
   5.8670   5.45515E+003    5.63519E+003
   5.8690   5.48018E+003    5.71782E+003
   5.8710   5.49579E+003    5.61102E+003
   5.8740   5.70331E+003    5.49307E+003
   5.8760   5.49214E+003    5.52719E+003
   5.8780   5.53883E+003    5.58386E+003
   5.8810   5.57167E+003    5.59446E+003
   5.8830   5.50868E+003    5.52688E+003
   5.8850   5.39375E+003    5.65789E+003
   5.8870   5.52688E+003    5.59877E+003
   5.8890   5.54329E+003    5.63477E+003
   5.8910   5.60614E+003    5.72932E+003
   5.8940   5.57286E+003    5.47281E+003
   5.8980   5.61312E+003    5.59655E+003
   5.9000   5.68812E+003    5.50338E+003
   5.9010   5.58065E+003    5.67620E+003
   5.9040   5.59768E+003    5.82590E+003
   5.9070   5.55429E+003    5.70440E+003
   5.9090   5.50986E+003    5.71227E+003
   5.9110   5.45384E+003    5.70726E+003
   5.9130   5.60249E+003    5.79450E+003
   5.9150   5.70499E+003    5.68885E+003
   5.9160   5.69604E+003    5.63731E+003
   5.9170   5.75501E+003    5.77347E+003
   5.9210   5.76990E+003    5.73963E+003
   5.9240   5.80929E+003    5.90159E+003
   5.9260   5.88990E+003    5.92624E+003
   5.9280   5.92178E+003    6.06812E+003
   5.9300   5.88915E+003    6.13862E+003
   5.9330   5.85246E+003    5.89862E+003
   5.9360   6.07789E+003    5.94353E+003
   5.9370   6.16765E+003    6.02012E+003
   5.9390   6.08147E+003    6.26917E+003
   5.9410   6.18194E+003    6.26518E+003
   5.9440   6.23306E+003    6.32425E+003
   5.9470   6.16128E+003    6.23424E+003
   5.9480   6.03746E+003    6.18397E+003
   5.9500   6.16751E+003    6.13566E+003
   5.9540   6.26671E+003    6.27914E+003
   5.9580   6.08350E+003    6.08877E+003
   5.9610   6.33948E+003    6.26220E+003
   5.9630   6.46473E+003    6.23613E+003
   5.9650   6.16577E+003    6.32081E+003
   5.9690   6.27601E+003    6.15307E+003
   5.9720   6.25622E+003    6.30276E+003
   5.9740   6.32745E+003    6.25087E+003
   5.9770   6.16902E+003    6.19108E+003
   5.9780   6.10751E+003    6.17674E+003
   5.9810   5.98629E+003    6.22010E+003
   5.9840   6.02408E+003    6.21186E+003
   5.9860   6.21996E+003    6.21862E+003
   5.9880   6.33034E+003    6.17904E+003
   5.9900   6.18756E+003    6.30175E+003
   5.9940   6.15566E+003    6.68331E+003
   5.9970   6.32886E+003    7.76782E+003
   5.9990   6.21600E+003    1.05027E+004
   6.0010   6.26582E+003    1.08706E+004
   6.0040   6.22010E+003    1.05027E+004
   6.0070   6.08020E+003    5.10840E+003
   6.0090   5.70533E+003    2.05340E+002
   6.0150   1.03279E+004    5.35690E+002
   6.0170   1.04066E+004    5.18570E+003
   6.0230   4.32859E+003    5.88721E+003
   6.0260   1.73120E+002    5.96122E+003
   6.0290   1.73750E+002    5.85017E+003
   6.0310   2.86100E+002    5.86702E+003
   6.0340   8.15060E+002    5.93745E+003
   6.0360   2.52635E+003    5.87657E+003
   6.0390   6.60169E+003    5.88348E+003
   6.0400   6.02100E+003    5.86456E+003
   6.0420   6.10757E+003    5.80669E+003
   6.0450   5.87608E+003    5.80685E+003
   6.0480   5.85941E+003    5.78235E+003
   6.0500   5.82275E+003    5.69505E+003
   6.0530   5.73732E+003    5.66777E+003
   6.0560   5.76065E+003    5.73309E+003
   6.0580   5.71155E+003    5.71635E+003
   6.0620   5.68736E+003    5.54398E+003
   6.0640   5.63933E+003    5.57908E+003
   6.0660   5.59892E+003    5.55494E+003
   6.0680   5.54915E+003    5.61917E+003
   6.0700   5.65757E+003    5.56762E+003
   6.0730   5.71723E+003    5.58233E+003
   6.0750   5.52908E+003    5.46173E+003
   6.0770   5.62433E+003    5.44152E+003
   6.0790   5.52725E+003    5.49293E+003
   6.0820   5.53752E+003    5.48495E+003
   6.0840   5.42234E+003    5.39930E+003
   6.0870   5.47197E+003    5.28529E+003
   6.0890   5.38453E+003    5.26270E+003
   6.0920   5.39160E+003    5.22824E+003
   6.0960   5.29737E+003    5.16639E+003
   6.0990   5.20649E+003    5.21516E+003
   6.1010   5.22581E+003    5.17088E+003
   6.1040   5.10918E+003    5.19670E+003
   6.1050   5.15747E+003    5.00974E+003
   6.1080   5.04863E+003    4.98213E+003
   6.1120   5.10661E+003    4.99092E+003
   6.1150   5.04071E+003    4.97067E+003
   6.1160   5.07344E+003    4.86062E+003
   6.1190   4.96172E+003    4.91194E+003
   6.1220   4.96144E+003    4.80316E+003
   6.1240   4.95193E+003    4.89700E+003
   6.1260   4.96326E+003    4.85100E+003
   6.1290   5.01282E+003    4.88929E+003
   6.1310   4.91106E+003    4.78095E+003
   6.1340   4.95577E+003    4.93894E+003
   6.1360   4.89752E+003    4.68845E+003
   6.1390   4.86345E+003    4.67338E+003
   6.1420   4.89614E+003    4.66777E+003
   6.1450   4.82461E+003    4.66072E+003
   6.1470   4.85153E+003    4.53863E+003
   6.1500   4.80560E+003    4.54202E+003
   6.1520   4.79391E+003    4.59038E+003
   6.1560   4.76051E+003    4.53538E+003
   6.1570   4.84835E+003    4.50073E+003
   6.1600   4.75757E+003    4.43962E+003
   6.1630   4.64532E+003    4.44549E+003
   6.1660   4.70158E+003    4.47365E+003
   6.1680   4.73460E+003    4.41920E+003
   6.1700   4.72776E+003    4.40042E+003
   6.1720   4.73302E+003    4.41606E+003
   6.1750   4.66594E+003    4.35268E+003
   6.1780   4.83609E+003    4.36632E+003
   6.1820   4.73531E+003    4.32161E+003
   6.1840   4.69705E+003    4.32735E+003
   6.1870   4.77162E+003    4.30503E+003
   6.1890   4.72623E+003    4.25330E+003
   6.1910   4.64976E+003    4.29201E+003
   6.1950   4.72753E+003    4.40053E+003
   6.1980   4.63779E+003    4.28172E+003
   6.2010   4.75722E+003    4.30879E+003
   6.2030   4.79762E+003    4.33801E+003
   6.2050   4.69202E+003    4.29881E+003
   6.2080   4.69710E+003    4.21757E+003
   6.2110   4.74626E+003    4.24771E+003
   6.2140   4.78168E+003    4.28058E+003
   6.2160   4.73086E+003    4.26497E+003
   6.2200   4.62993E+003    4.17845E+003
   6.2230   4.69770E+003    4.19949E+003
   6.2250   4.83558E+003    4.22677E+003
   6.2280   4.80428E+003    4.11058E+003
   6.2300   4.69839E+003    4.23448E+003
   6.2320   4.77421E+003    4.20442E+003
   6.2340   4.73146E+003    4.23184E+003
   6.2370   4.75657E+003    4.27364E+003
   6.2390   4.78734E+003    4.21786E+003
   6.2430   4.74619E+003    4.17837E+003
   6.2450   4.64130E+003    4.11237E+003
   6.2480   4.73062E+003    4.17497E+003
   6.2510   4.76968E+003    4.16219E+003
   6.2530   4.74177E+003    4.02316E+003
   6.2550   4.67055E+003    4.08679E+003
   6.2580   4.72822E+003    4.08803E+003
   6.2610   4.68075E+003    4.11641E+003
   6.2640   4.69436E+003    4.03305E+003
   6.2670   4.68869E+003    4.03077E+003
   6.2700   4.78008E+003    4.04111E+003
   6.2730   4.74878E+003    4.14252E+003
   6.2760   4.75556E+003    4.20523E+003
   6.2790   4.76236E+003    4.17092E+003
   6.2820   4.85285E+003    4.14958E+003
   6.2850   4.76217E+003    4.17988E+003
   6.2880   4.79219E+003    4.16075E+003
   6.2900   4.75761E+003    4.13307E+003
   6.2920   4.77869E+003    4.11696E+003
   6.2950   4.73793E+003    4.22220E+003
   6.2970   4.72664E+003    4.22030E+003
   6.3010   4.86333E+003    4.13938E+003
   6.3040   4.52389E+003    4.05689E+003
   6.3060   4.76892E+003    4.08613E+003
   6.3100   4.81309E+003    4.21909E+003
   6.3130   4.79710E+003    4.21259E+003
   6.3150   4.78823E+003    4.14476E+003
   6.3170   4.71585E+003    4.16629E+003
   6.3200   4.74162E+003    4.06029E+003
   6.3240   4.71435E+003    4.13937E+003
   6.3260   4.76898E+003    4.04073E+003
   6.3290   4.72048E+003    4.11875E+003
   6.3310   4.77967E+003    4.05698E+003
   6.3330   4.67688E+003    4.09830E+003
   6.3360   4.66436E+003    4.10490E+003
   6.3380   4.66012E+003    4.08149E+003
   6.3420   4.70631E+003    4.08617E+003
   6.3450   4.66137E+003    4.16905E+003
   6.3490   4.75228E+003    4.03556E+003
   6.3500   4.65113E+003    4.14763E+003
   6.3520   4.55675E+003    4.03625E+003
   6.3550   4.72847E+003    4.08601E+003
   6.3590   4.65622E+003    4.10072E+003
   6.3610   4.70288E+003    4.03193E+003
   6.3640   4.75079E+003    3.99965E+003
   6.3670   4.77294E+003    4.04335E+003
   6.3700   4.70953E+003    4.05357E+003
   6.3730   4.66232E+003    4.05996E+003
   6.3750   4.74309E+003    4.04830E+003
   6.3770   4.77184E+003    4.17384E+003
   6.3800   4.77752E+003    4.07017E+003
   6.3840   4.76210E+003    4.08929E+003
   6.3860   4.68315E+003    4.04567E+003
   6.3890   4.71968E+003    4.00223E+003
   6.3910   4.77046E+003    4.08921E+003
   6.3930   4.86025E+003    4.00211E+003
   6.3960   4.69696E+003    3.97063E+003
   6.4000   4.71240E+003    4.04067E+003
   6.4020   4.63168E+003    3.96787E+003
   6.4040   4.59611E+003    3.98088E+003
   6.4080   4.55538E+003    3.99284E+003
   6.4110   4.55525E+003    3.91806E+003
   6.4140   4.52047E+003    3.92319E+003
   6.4160   4.60025E+003    3.90923E+003
   6.4190   4.54538E+003    3.97766E+003
   6.4220   4.60244E+003    4.07154E+003
   6.4240   4.65912E+003    4.04218E+003
   6.4270   4.66026E+003    3.96141E+003
   6.4300   4.70944E+003    4.08284E+003
   6.4320   4.77585E+003    3.97417E+003
   6.4340   4.65109E+003    3.96820E+003
   6.4370   4.71073E+003    3.98721E+003
   6.4410   4.70876E+003    4.03236E+003
   6.4440   4.64486E+003    4.09842E+003
   6.4460   4.80549E+003    4.10511E+003
   6.4480   4.79307E+003    4.12502E+003
   6.4510   4.77433E+003    4.08210E+003
   6.4540   4.82648E+003    4.14677E+003
   6.4580   4.82815E+003    4.24170E+003
   6.4610   4.90103E+003    4.22072E+003
   6.4630   4.92554E+003    4.17755E+003
   6.4640   4.85698E+003    4.22047E+003
   6.4670   4.92127E+003    4.12145E+003
   6.4700   4.88371E+003    4.17713E+003
   6.4730   4.93373E+003    4.24024E+003
   6.4760   4.92273E+003    4.23202E+003
   6.4770   4.98995E+003    4.19588E+003
   6.4790   4.90765E+003    4.15921E+003
   6.4810   4.94504E+003    4.19899E+003
   6.4860   4.83182E+003    4.19618E+003
   6.4910   4.90540E+003    4.12683E+003
   6.4940   4.91428E+003    4.15921E+003
   6.4970   4.89707E+003    4.15445E+003
   6.4990   4.95496E+003    4.22456E+003
   6.5020   4.85598E+003    4.21322E+003
   6.5050   4.95708E+003    4.20717E+003
   6.5080   4.91695E+003    4.21590E+003
   6.5100   4.92148E+003    4.23539E+003
   6.5120   4.91689E+003    4.29318E+003
   6.5150   4.91297E+003    4.21873E+003
   6.5180   4.97841E+003    4.23713E+003
   6.5210   5.07785E+003    4.21834E+003
   6.5240   4.94776E+003    4.24272E+003
   6.5260   4.86650E+003    4.21144E+003
   6.5290   4.92589E+003    4.30132E+003
   6.5320   4.99428E+003    4.30718E+003
   6.5350   4.94103E+003    4.19691E+003
   6.5380   4.93458E+003    4.19130E+003
   6.5410   4.91899E+003    4.22381E+003
   6.5420   4.88897E+003    4.14794E+003
   6.5460   4.91230E+003    4.20375E+003
   6.5500   5.03302E+003    4.25871E+003
   6.5510   4.96778E+003    4.18913E+003
   6.5540   4.93681E+003    4.22523E+003
   6.5570   4.96811E+003    4.23555E+003
   6.5600   4.89661E+003    4.14062E+003
   6.5630   4.91495E+003    4.24118E+003
   6.5660   4.99097E+003    4.19039E+003
   6.5680   4.93828E+003    4.13933E+003
   6.5710   4.90871E+003    4.26778E+003
   6.5730   4.96520E+003    4.28307E+003
   6.5760   4.87609E+003    4.21833E+003
   6.5790   4.96269E+003    4.15040E+003
   6.5800   4.83992E+003    4.13118E+003
   6.5830   4.92979E+003    4.11337E+003
   6.5860   4.89590E+003    4.12845E+003
   6.5890   4.82426E+003    4.14874E+003
   6.5920   4.85544E+003    4.25375E+003
   6.5950   4.85169E+003    4.19296E+003
   6.5980   4.87161E+003    4.15448E+003
   6.6000   4.80308E+003    4.17864E+003
   6.6030   4.82442E+003    4.21011E+003
   6.6060   4.76247E+003    4.21524E+003
   6.6110   4.83069E+003    4.15388E+003
   6.6130   4.71516E+003    4.09271E+003
   6.6170   4.80586E+003    4.10942E+003
   6.6200   4.79750E+003    4.08041E+003
   6.6230   4.90112E+003    4.14325E+003
   6.6260   4.86127E+003    4.11680E+003
   6.6290   4.85153E+003    4.13184E+003
   6.6310   4.80695E+003    4.19721E+003
   6.6330   4.81790E+003    4.17207E+003
   6.6360   4.76498E+003    4.06229E+003
   6.6400   4.86387E+003    4.18643E+003
   6.6440   4.75518E+003    4.08769E+003
   6.6460   4.77954E+003    4.08600E+003
   6.6490   4.77732E+003    4.13188E+003
   6.6530   4.77726E+003    4.04741E+003
   6.6560   4.73553E+003    4.13334E+003
   6.6580   4.77140E+003    4.09217E+003
   6.6610   4.68538E+003    4.11912E+003
   6.6630   4.74335E+003    4.09625E+003
   6.6670   4.74732E+003    4.02543E+003
   6.6700   4.76644E+003    3.97587E+003
   6.6720   4.71995E+003    4.00762E+003
   6.6740   4.76340E+003    4.05626E+003
   6.6760   4.70882E+003    4.08717E+003
   6.6780   4.72362E+003    3.99242E+003
   6.6830   4.65013E+003    4.03555E+003
   6.6850   4.64646E+003    3.97733E+003
   6.6870   4.72126E+003    4.09571E+003
   6.6900   4.70227E+003    4.07206E+003
   6.6940   4.70633E+003    4.14181E+003
   6.6970   4.68585E+003    4.01491E+003
   6.6990   4.62053E+003    4.03939E+003
   6.7010   4.65900E+003    4.02572E+003
   6.7060   4.62121E+003    3.97029E+003
   6.7070   4.71350E+003    3.98785E+003
   6.7100   4.57294E+003    3.96155E+003
   6.7140   4.55567E+003    3.98206E+003
   6.7170   4.58161E+003    3.89265E+003
   6.7190   4.50256E+003    3.89848E+003
   6.7220   4.60255E+003    3.87730E+003
   6.7240   4.62128E+003    3.88614E+003
   6.7280   4.69407E+003    3.96777E+003
   6.7310   4.63859E+003    3.84041E+003
   6.7320   4.67779E+003    3.91299E+003
   6.7360   4.62743E+003    3.97109E+003
   6.7380   4.60834E+003    3.95587E+003
   6.7430   4.57772E+003    3.95667E+003
   6.7450   4.54313E+003    3.70107E+003
   6.7480   4.51980E+003    3.83639E+003
   6.7520   4.55344E+003    3.77543E+003
   6.7540   4.54962E+003    3.61672E+003
   6.7570   4.47414E+003    3.74458E+003
   6.7610   4.49822E+003    3.67682E+003
   6.7630   4.49498E+003    3.76071E+003
   6.7660   4.48356E+003    3.73436E+003
   6.7700   4.51272E+003    3.76580E+003
   6.7720   4.37815E+003    3.77224E+003
   6.7750   4.38419E+003    3.80885E+003
   6.7770   4.34580E+003    3.80776E+003
   6.7810   4.52869E+003    3.83804E+003
   6.7840   4.48152E+003    3.82733E+003
   6.7860   4.52089E+003    3.80094E+003
   6.7900   4.34254E+003    3.73180E+003
   6.7930   4.43617E+003    3.85758E+003
   6.7950   4.43737E+003    3.72141E+003
   6.7980   4.37302E+003    3.73783E+003
   6.8020   4.37690E+003    3.76996E+003
   6.8050   4.45445E+003    3.81410E+003
   6.8080   4.49352E+003    3.79474E+003
   6.8090   4.46412E+003    3.90589E+003
   6.8140   4.46552E+003    3.86233E+003
   6.8190   4.49923E+003    3.87552E+003
   6.8200   4.43297E+003    3.91884E+003
   6.8230   4.47064E+003    3.87879E+003
   6.8260   4.55443E+003    3.80070E+003
   6.8300   4.43911E+003    3.86689E+003
   6.8330   4.46798E+003    3.82450E+003
   6.8360   4.49263E+003    3.83615E+003
   6.8400   4.38922E+003    3.91000E+003
   6.8420   4.52302E+003    3.77818E+003
   6.8460   4.44429E+003    3.88448E+003
   6.8490   4.53187E+003    3.93353E+003
   6.8510   4.48338E+003    3.81158E+003
   6.8550   4.47779E+003    3.97658E+003
   6.8600   4.56586E+003    3.80815E+003
   6.8620   4.44143E+003    3.82434E+003
   6.8640   4.53133E+003    3.81014E+003
   6.8670   4.47689E+003    3.78888E+003
   6.8710   4.43955E+003    3.80078E+003
   6.8740   4.39423E+003    3.86377E+003
   6.8760   4.45525E+003    3.85259E+003
   6.8780   4.44615E+003    3.87544E+003
   6.8810   4.45437E+003    3.86632E+003
   6.8840   4.39534E+003    3.81637E+003
   6.8890   4.36253E+003    3.81554E+003
   6.8920   4.36403E+003    3.79735E+003
   6.8930   4.39684E+003    3.86925E+003
   6.8960   4.33911E+003    3.84281E+003
   6.9000   4.35514E+003    3.79427E+003
   6.9040   4.42985E+003    3.86518E+003
   6.9070   4.40001E+003    3.78385E+003
   6.9100   4.40617E+003    3.77543E+003
   6.9130   4.48124E+003    3.80197E+003
   6.9160   4.40310E+003    3.74064E+003
   6.9190   4.45474E+003    3.89450E+003
   6.9220   4.38094E+003    3.78367E+003
   6.9240   4.40116E+003    3.81123E+003
   6.9270   4.33961E+003    3.77486E+003
   6.9310   4.28511E+003    3.70218E+003
   6.9340   4.33680E+003    3.72516E+003
   6.9360   4.35358E+003    3.74051E+003
   6.9410   4.29400E+003    3.65179E+003
   6.9430   4.17915E+003    3.63942E+003
   6.9450   4.24875E+003    3.65973E+003
   6.9480   4.34208E+003    3.62997E+003
   6.9520   4.24760E+003    3.69430E+003
   6.9550   4.26767E+003    3.62509E+003
   6.9590   4.23564E+003    3.67091E+003
   6.9630   4.25180E+003    3.66660E+003
   6.9640   4.31223E+003    3.71907E+003
   6.9670   4.12644E+003    3.61567E+003
   6.9710   4.07949E+003    3.61185E+003
   6.9750   4.18855E+003    3.64629E+003
   6.9760   4.27627E+003    3.61546E+003
   6.9800   4.32103E+003    3.65413E+003
   6.9830   4.34654E+003    3.61714E+003
   6.9860   4.33991E+003    3.62011E+003
   6.9900   4.31898E+003    3.63300E+003
   6.9920   4.21443E+003    3.59994E+003
   6.9960   4.22461E+003    3.62256E+003
   6.9990   4.19342E+003    3.65855E+003
   7.0010   4.28284E+003    3.60719E+003
   7.0050   4.29347E+003    3.60154E+003
   7.0080   4.22867E+003    3.69546E+003
   7.0100   4.19117E+003    3.58354E+003
   7.0140   4.12838E+003    3.68175E+003
   7.0170   4.17992E+003    3.60088E+003
   7.0210   4.18883E+003    3.72791E+003
   7.0230   4.13184E+003    3.65765E+003
   7.0250   4.16061E+003    3.57765E+003
   7.0280   4.14387E+003    3.58910E+003
   7.0320   4.18410E+003    3.56861E+003
   7.0350   4.15517E+003    3.59736E+003
   7.0390   4.10011E+003    3.58203E+003
   7.0410   4.13248E+003    3.57367E+003
   7.0460   4.00605E+003    3.66918E+003
   7.0500   3.95647E+003    3.62747E+003
   7.0530   4.00024E+003    3.73348E+003
   7.0550   4.18679E+003    3.67078E+003
   7.0570   4.12881E+003    3.53908E+003
   7.0620   4.17153E+003    3.59970E+003
   7.0680   4.07171E+003    3.61958E+003
   7.0700   4.15481E+003    3.60647E+003
   7.0720   4.13812E+003    3.59910E+003
   7.0730   4.11902E+003    3.62482E+003
   7.0770   4.12350E+003    3.56935E+003
   7.0800   4.14129E+003    3.57352E+003
   7.0830   4.14464E+003    3.59478E+003
   7.0860   4.09321E+003    3.51833E+003
   7.0900   4.19821E+003    3.58121E+003
   7.0940   4.07137E+003    3.58513E+003
   7.0970   4.07260E+003    3.64322E+003
   7.1000   4.14747E+003    3.53779E+003
   7.1040   4.15031E+003    3.63756E+003
   7.1070   4.14008E+003    3.66116E+003
   7.1100   4.18857E+003    3.61622E+003
   7.1120   4.11693E+003    3.51941E+003
   7.1150   4.21514E+003    3.57847E+003
   7.1190   4.15467E+003    3.56790E+003
   7.1220   4.11386E+003    3.58236E+003
   7.1250   4.14189E+003    3.51185E+003
   7.1270   4.12097E+003    3.56913E+003
   7.1300   4.04185E+003    3.56312E+003
   7.1340   4.06193E+003    3.54912E+003
   7.1380   4.03027E+003    3.53228E+003
   7.1410   4.13074E+003    3.60913E+003
   7.1440   4.11900E+003    3.52071E+003
   7.1480   4.09380E+003    3.53018E+003
   7.1500   4.06651E+003    3.57033E+003
