# Supplementary material for: Trigger factor both holds and folds its client proteins
Source: Nat Commun. 2022 Jul 15;13:4126. doi: 10.1038/s41467-022-31767-6 (PMC9287376; doi:10.1038/s41467-022-31767-6)
Supplement: Supplementary file 6 — Source Data [file 41467_2022_31767_MOESM6_ESM.zip › SourceDataFile/Fig1a-b/00018.RI3]

Sample
I 3 04.0 40000 0003266 5.6140E10 280 1 
   5.8000   1.64590E+002    1.90780E+002
   5.8030   2.25000E+002    2.08150E+002
   5.8050   2.18170E+002    2.29340E+002
   5.8060   2.43700E+002    2.28660E+002
   5.8080   2.40640E+002    2.55860E+002
   5.8090   3.15460E+002    3.27240E+002
   5.8120   3.45630E+002    3.79180E+002
   5.8130   4.21150E+002    4.34050E+002
   5.8140   5.03930E+002    4.76660E+002
   5.8160   5.32560E+002    5.45780E+002
   5.8170   5.56940E+002    6.54370E+002
   5.8190   6.92080E+002    7.60600E+002
   5.8210   8.77330E+002    8.61460E+002
   5.8220   9.54990E+002    9.61540E+002
   5.8240   1.05652E+003    1.16977E+003
   5.8250   1.29017E+003    1.41176E+003
   5.8280   1.47894E+003    1.64984E+003
   5.8310   1.99792E+003    2.09518E+003
   5.8330   2.25579E+003    2.33401E+003
   5.8350   2.59969E+003    2.76066E+003
   5.8380   3.28203E+003    3.59743E+003
   5.8400   3.58348E+003    3.73884E+003
   5.8420   3.91890E+003    4.20981E+003
   5.8440   4.29984E+003    4.33713E+003
   5.8460   4.50021E+003    4.54806E+003
   5.8490   4.70973E+003    4.95342E+003
   5.8510   5.11372E+003    5.21266E+003
   5.8530   5.21364E+003    5.22838E+003
   5.8550   5.42588E+003    5.47449E+003
   5.8580   5.46447E+003    5.34034E+003
   5.8600   5.54213E+003    5.42101E+003
   5.8620   5.66045E+003    5.54234E+003
   5.8650   5.59364E+003    5.55524E+003
   5.8670   5.69736E+003    5.60958E+003
   5.8690   5.66968E+003    5.58865E+003
   5.8710   5.49990E+003    5.57821E+003
   5.8740   5.53884E+003    5.56475E+003
   5.8780   5.67209E+003    5.50233E+003
   5.8810   5.58080E+003    5.57960E+003
   5.8830   5.56591E+003    5.54081E+003
   5.8850   5.57689E+003    5.47894E+003
   5.8870   5.64355E+003    5.53348E+003
   5.8880   5.51400E+003    5.53302E+003
   5.8900   5.59436E+003    5.75571E+003
   5.8920   5.67804E+003    5.74116E+003
   5.8940   5.62632E+003    5.66954E+003
   5.8970   5.73522E+003    5.72620E+003
   5.9000   5.84836E+003    5.97283E+003
   5.9010   5.84999E+003    5.75355E+003
   5.9040   5.73733E+003    5.67399E+003
   5.9060   5.84772E+003    5.78481E+003
   5.9070   5.71064E+003    5.55946E+003
   5.9090   5.80245E+003    5.58735E+003
   5.9110   5.75311E+003    5.79075E+003
   5.9120   5.86055E+003    5.87803E+003
   5.9160   5.84832E+003    5.83150E+003
   5.9190   5.81773E+003    5.89377E+003
   5.9200   5.84826E+003    5.89259E+003
   5.9210   5.94579E+003    5.90715E+003
   5.9250   5.96135E+003    6.14789E+003
   5.9290   6.17491E+003    6.12241E+003
   5.9300   6.38282E+003    6.19730E+003
   5.9320   6.29129E+003    6.27965E+003
   5.9340   6.38138E+003    6.34241E+003
   5.9360   6.36852E+003    6.75812E+003
   5.9390   6.47669E+003    9.55303E+003
   5.9410   6.58833E+003    1.05780E+004
   5.9450   6.58372E+003    1.04810E+004
   5.9470   6.70027E+003    1.13111E+004
   5.9490   7.15658E+003    6.42160E+003
   5.9500   7.36223E+003    1.89650E+002
   5.9560   1.03387E+004    4.37670E+002
   5.9590   8.24300E+003    4.14896E+003
   5.9630   1.61280E+002    7.22805E+003
   5.9680   2.40420E+002    5.71796E+003
   5.9700   6.89040E+002    5.73331E+003
   5.9720   2.18913E+003    5.64536E+003
   5.9750   5.65140E+003    5.65875E+003
   5.9770   7.95223E+003    5.47798E+003
   5.9790   6.00596E+003    5.44705E+003
   5.9810   6.52095E+003    5.41150E+003
   5.9830   6.16116E+003    5.29195E+003
   5.9860   6.15007E+003    5.18551E+003
   5.9880   6.09545E+003    5.23679E+003
   5.9900   6.05284E+003    5.17404E+003
   5.9920   6.10035E+003    5.05967E+003
   5.9950   6.15185E+003    4.93362E+003
   5.9970   6.06657E+003    4.88359E+003
   5.9990   6.11486E+003    4.90013E+003
   6.0010   5.95568E+003    4.76836E+003
   6.0040   6.00339E+003    4.63744E+003
   6.0060   6.18356E+003    4.55293E+003
   6.0100   6.03912E+003    4.53657E+003
   6.0130   5.87095E+003    4.32866E+003
   6.0150   5.94496E+003    4.34366E+003
   6.0180   5.93630E+003    4.15298E+003
   6.0210   5.99244E+003    4.18608E+003
   6.0240   5.93859E+003    4.10803E+003
   6.0260   5.91022E+003    4.05263E+003
   6.0290   5.90678E+003    3.98940E+003
   6.0310   5.90167E+003    3.95750E+003
   6.0330   5.81628E+003    3.94212E+003
   6.0360   5.90294E+003    3.87741E+003
   6.0380   5.92801E+003    3.69755E+003
   6.0400   5.90859E+003    3.72304E+003
   6.0430   5.95629E+003    3.63088E+003
   6.0460   5.84303E+003    3.59233E+003
   6.0470   5.81301E+003    3.50768E+003
   6.0500   5.79928E+003    3.41306E+003
   6.0520   5.72123E+003    3.41437E+003
   6.0550   5.67746E+003    3.35556E+003
   6.0570   5.65157E+003    3.23214E+003
   6.0590   5.71096E+003    3.25961E+003
   6.0620   5.76921E+003    3.16939E+003
   6.0640   5.65992E+003    3.13723E+003
   6.0680   5.63068E+003    2.97902E+003
   6.0710   5.57690E+003    3.03302E+003
   6.0730   5.57006E+003    2.99106E+003
   6.0750   5.69361E+003    2.86353E+003
   6.0780   5.56841E+003    2.87130E+003
   6.0790   5.42510E+003    2.91024E+003
   6.0820   5.55696E+003    2.74835E+003
   6.0850   5.52860E+003    2.76303E+003
   6.0870   5.47833E+003    2.59932E+003
   6.0890   5.47111E+003    2.52122E+003
   6.0910   5.53964E+003    2.53615E+003
   6.0930   5.48700E+003    2.44397E+003
   6.0960   5.46231E+003    2.36927E+003
   6.0980   5.42745E+003    2.30227E+003
   6.1010   5.44367E+003    2.31651E+003
   6.1020   5.33805E+003    2.32093E+003
   6.1050   5.24384E+003    2.18904E+003
   6.1070   5.23235E+003    2.27593E+003
   6.1110   5.26859E+003    2.21880E+003
   6.1150   5.25789E+003    2.11972E+003
   6.1160   5.20376E+003    2.12201E+003
   6.1180   5.26014E+003    2.13127E+003
   6.1220   5.17030E+003    2.24729E+003
   6.1240   5.15500E+003    2.28116E+003
   6.1260   5.21274E+003    1.87051E+003
   6.1310   5.19146E+003    1.88193E+003
   6.1340   5.25881E+003    1.72991E+003
   6.1360   5.21954E+003    1.79541E+003
   6.1380   5.02380E+003    1.82843E+003
   6.1400   5.11910E+003    2.01954E+003
   6.1430   5.20565E+003    2.12111E+003
   6.1450   5.02719E+003    2.19859E+003
   6.1470   5.06775E+003    2.13028E+003
   6.1490   4.99300E+003    2.10995E+003
   6.1520   5.03764E+003    2.14214E+003
   6.1540   5.03684E+003    2.17077E+003
   6.1590   4.97174E+003    2.10967E+003
   6.1610   5.01841E+003    2.18009E+003
   6.1630   4.99439E+003    2.02435E+003
   6.1650   5.07193E+003    2.02226E+003
   6.1680   4.92645E+003    1.97352E+003
   6.1700   5.01773E+003    2.00246E+003
   6.1740   4.92051E+003    2.02433E+003
   6.1770   4.93654E+003    2.04471E+003
   6.1790   4.87405E+003    2.03876E+003
   6.1820   4.93591E+003    2.10250E+003
   6.1840   4.97539E+003    2.08242E+003
   6.1870   4.87025E+003    2.05297E+003
   6.1890   4.86463E+003    2.06389E+003
   6.1920   4.91638E+003    2.06292E+003
   6.1940   4.97010E+003    2.10444E+003
   6.1970   4.91796E+003    2.15462E+003
   6.2000   4.87688E+003    2.10462E+003
   6.2030   4.84324E+003    2.10082E+003
   6.2070   4.89786E+003    2.08185E+003
   6.2090   4.85959E+003    1.98396E+003
   6.2120   4.91969E+003    1.98489E+003
   6.2140   4.86564E+003    2.02900E+003
   6.2170   4.83275E+003    1.96382E+003
   6.2190   4.71943E+003    1.97864E+003
   6.2220   4.83293E+003    2.07749E+003
   6.2250   4.83662E+003    2.09241E+003
   6.2280   4.74432E+003    2.07808E+003
   6.2300   4.76642E+003    2.03055E+003
   6.2320   4.83192E+003    2.02094E+003
   6.2350   4.85325E+003    2.05141E+003
   6.2390   4.76993E+003    1.97125E+003
   6.2410   4.81650E+003    1.87055E+003
   6.2440   4.80162E+003    1.93680E+003
   6.2460   4.72739E+003    2.02134E+003
   6.2480   4.81150E+003    1.96909E+003
   6.2500   4.70906E+003    1.99747E+003
   6.2530   4.65261E+003    1.91963E+003
   6.2560   4.67406E+003    1.92215E+003
   6.2590   4.75147E+003    1.94609E+003
   6.2610   4.56586E+003    1.96415E+003
   6.2640   4.64033E+003    1.99374E+003
   6.2670   4.70400E+003    1.92091E+003
   6.2690   4.78394E+003    1.98583E+003
   6.2730   4.79537E+003    1.97231E+003
   6.2750   4.77322E+003    2.03776E+003
   6.2770   4.74462E+003    1.94665E+003
   6.2800   4.69376E+003    1.92324E+003
   6.2830   4.76857E+003    1.89814E+003
   6.2850   4.76602E+003    1.90974E+003
   6.2880   4.84418E+003    1.99039E+003
   6.2910   4.70252E+003    2.01623E+003
   6.2940   4.74180E+003    2.01456E+003
   6.2970   4.80115E+003    2.01925E+003
   6.2990   4.77570E+003    2.00972E+003
   6.3020   4.72074E+003    1.92749E+003
   6.3050   4.57705E+003    1.97700E+003
   6.3060   4.72008E+003    1.95686E+003
   6.3100   4.82820E+003    1.98230E+003
   6.3130   4.77787E+003    1.98464E+003
   6.3150   4.78795E+003    2.00593E+003
   6.3190   4.71614E+003    2.05174E+003
   6.3220   4.77313E+003    1.97283E+003
   6.3240   4.69606E+003    1.99398E+003
   6.3260   4.76286E+003    1.96776E+003
   6.3290   4.71616E+003    2.06115E+003
   6.3330   4.72759E+003    2.07742E+003
   6.3350   4.67815E+003    1.95365E+003
   6.3370   4.68677E+003    1.93948E+003
   6.3400   4.63003E+003    2.00858E+003
   6.3420   4.69965E+003    1.98758E+003
   6.3440   4.64299E+003    1.94957E+003
   6.3470   4.64914E+003    2.00754E+003
   6.3490   4.63039E+003    1.97648E+003
   6.3510   4.63716E+003    1.94699E+003
   6.3540   4.50846E+003    2.04114E+003
   6.3560   4.57489E+003    1.96944E+003
   6.3580   4.53178E+003    1.91444E+003
   6.3620   4.49704E+003    2.00410E+003
   6.3640   4.62315E+003    1.91206E+003
   6.3650   4.68882E+003    1.91812E+003
   6.3690   4.73576E+003    2.00059E+003
   6.3730   4.72741E+003    1.97970E+003
   6.3770   4.63823E+003    1.98347E+003
   6.3800   4.64913E+003    2.02080E+003
   6.3820   4.69751E+003    1.97374E+003
   6.3840   4.60060E+003    1.95989E+003
   6.3860   4.64409E+003    1.97548E+003
   6.3890   4.59683E+003    1.92270E+003
   6.3920   4.67610E+003    1.99460E+003
   6.3940   4.57226E+003    1.93442E+003
   6.3980   4.58407E+003    2.00510E+003
   6.4000   4.52967E+003    1.91364E+003
   6.4020   4.54649E+003    1.96835E+003
   6.4050   4.52518E+003    2.01303E+003
   6.4080   4.45747E+003    1.91685E+003
   6.4100   4.49639E+003    1.99718E+003
   6.4140   4.48884E+003    1.90896E+003
   6.4170   4.51973E+003    1.89881E+003
   6.4200   4.55635E+003    1.92758E+003
   6.4230   4.39060E+003    1.91427E+003
   6.4250   4.53095E+003    1.97429E+003
   6.4290   4.58016E+003    1.98235E+003
   6.4310   4.60100E+003    2.02915E+003
   6.4340   4.54887E+003    1.99396E+003
   6.4360   4.66503E+003    2.03439E+003
   6.4380   4.66239E+003    2.00071E+003
   6.4400   4.64378E+003    2.00815E+003
   6.4430   4.55910E+003    1.99851E+003
   6.4460   4.63999E+003    1.97146E+003
   6.4490   4.67887E+003    1.98497E+003
   6.4500   4.69380E+003    2.04954E+003
   6.4540   4.71675E+003    2.04361E+003
   6.4560   4.71942E+003    2.06597E+003
   6.4590   4.77256E+003    2.02091E+003
   6.4610   4.76312E+003    2.00811E+003
   6.4630   4.78378E+003    2.08685E+003
   6.4650   4.76032E+003    2.01017E+003
   6.4680   4.80892E+003    2.09071E+003
   6.4700   4.80498E+003    2.08642E+003
   6.4740   4.75567E+003    2.05471E+003
   6.4760   4.83853E+003    2.03375E+003
   6.4790   4.76623E+003    2.08360E+003
   6.4810   4.78629E+003    2.10630E+003
   6.4830   4.78677E+003    2.08144E+003
   6.4850   4.80337E+003    2.09435E+003
   6.4890   4.79326E+003    2.06449E+003
   6.4910   4.82478E+003    2.08959E+003
   6.4940   4.76128E+003    2.02713E+003
   6.4950   4.79937E+003    2.08976E+003
   6.4990   4.79595E+003    2.05735E+003
   6.5010   4.88616E+003    2.12588E+003
   6.5050   4.77689E+003    2.14554E+003
   6.5080   4.89459E+003    2.10304E+003
   6.5100   4.91535E+003    2.12923E+003
   6.5130   4.86069E+003    2.14733E+003
   6.5160   4.84370E+003    2.16418E+003
   6.5190   4.87622E+003    2.08379E+003
   6.5230   4.80274E+003    2.02725E+003
   6.5240   4.80735E+003    2.03844E+003
   6.5260   4.83352E+003    2.05078E+003
   6.5300   4.85731E+003    2.02227E+003
   6.5330   4.81391E+003    2.09375E+003
   6.5350   4.73922E+003    2.10444E+003
   6.5380   4.76579E+003    2.05773E+003
   6.5400   4.85123E+003    2.10979E+003
   6.5420   4.75849E+003    2.12334E+003
   6.5460   4.77771E+003    2.12750E+003
   6.5480   4.79522E+003    2.05361E+003
   6.5510   4.73785E+003    2.11041E+003
   6.5540   4.77550E+003    2.10696E+003
   6.5570   4.83173E+003    2.03048E+003
   6.5600   4.85804E+003    2.10246E+003
   6.5630   4.80165E+003    2.05560E+003
   6.5670   4.82586E+003    2.10330E+003
   6.5690   4.80211E+003    2.11829E+003
   6.5710   4.83300E+003    2.04464E+003
   6.5730   4.81967E+003    2.06424E+003
   6.5750   4.75963E+003    1.99582E+003
   6.5790   4.77591E+003    1.96531E+003
   6.5810   4.71286E+003    2.05623E+003
   6.5830   4.73050E+003    2.03467E+003
   6.5880   4.81193E+003    2.03524E+003
   6.5920   4.73651E+003    2.11509E+003
   6.5940   4.70705E+003    2.08129E+003
   6.5970   4.77212E+003    2.10404E+003
   6.5980   4.69940E+003    2.01276E+003
   6.6020   4.77716E+003    2.06534E+003
   6.6060   4.68476E+003    2.10401E+003
   6.6080   4.74424E+003    2.06856E+003
   6.6100   4.68607E+003    2.04521E+003
   6.6140   4.73054E+003    2.09334E+003
   6.6170   4.69804E+003    2.05716E+003
   6.6200   4.69410E+003    2.07042E+003
   6.6220   4.72870E+003    2.07959E+003
   6.6240   4.71811E+003    2.11548E+003
   6.6270   4.67515E+003    2.10465E+003
   6.6300   4.66740E+003    2.02631E+003
   6.6330   4.72476E+003    2.04158E+003
   6.6360   4.67567E+003    2.09182E+003
   6.6380   4.76206E+003    2.05149E+003
   6.6400   4.67316E+003    2.06172E+003
   6.6430   4.70132E+003    2.05435E+003
   6.6450   4.69790E+003    2.05912E+003
   6.6480   4.60567E+003    2.02087E+003
   6.6510   4.62837E+003    2.05703E+003
   6.6540   4.62340E+003    2.03910E+003
   6.6580   4.66067E+003    2.06462E+003
   6.6600   4.64171E+003    2.04161E+003
   6.6620   4.67115E+003    2.03089E+003
   6.6650   4.59249E+003    1.99413E+003
   6.6680   4.66146E+003    2.02728E+003
   6.6720   4.57793E+003    2.04256E+003
   6.6740   4.57030E+003    1.99854E+003
   6.6760   4.65316E+003    1.99358E+003
   6.6780   4.56468E+003    2.05742E+003
   6.6810   4.58329E+003    2.01367E+003
   6.6850   4.62646E+003    1.99412E+003
   6.6870   4.61897E+003    2.01894E+003
   6.6890   4.55869E+003    2.00890E+003
   6.6920   4.50754E+003    2.01642E+003
   6.6950   4.60816E+003    1.99908E+003
   6.6970   4.55695E+003    2.05282E+003
   6.7000   4.64342E+003    1.98677E+003
   6.7030   4.65831E+003    2.01557E+003
   6.7060   4.57378E+003    1.99881E+003
   6.7080   4.53658E+003    1.98326E+003
   6.7110   4.45224E+003    1.93396E+003
   6.7150   4.56301E+003    1.90500E+003
   6.7180   4.39927E+003    1.97224E+003
   6.7200   4.44514E+003    1.92497E+003
   6.7220   4.43100E+003    1.98775E+003
   6.7270   4.53313E+003    2.00888E+003
   6.7300   4.43661E+003    1.98983E+003
   6.7330   4.57483E+003    1.99214E+003
   6.7360   4.55105E+003    2.04421E+003
   6.7370   4.50688E+003    1.98063E+003
   6.7400   4.48985E+003    1.99595E+003
   6.7430   4.41398E+003    1.98201E+003
   6.7450   4.42460E+003    1.94294E+003
   6.7470   4.36945E+003    1.93751E+003
   6.7500   4.42100E+003    1.88752E+003
   6.7530   4.33645E+003    1.88572E+003
   6.7570   4.31901E+003    1.91646E+003
   6.7610   4.36584E+003    1.88082E+003
   6.7630   4.37410E+003    1.91773E+003
   6.7650   4.33511E+003    1.86575E+003
   6.7690   4.50557E+003    1.88776E+003
   6.7730   4.39812E+003    1.85197E+003
   6.7770   4.37933E+003    1.87227E+003
   6.7790   4.35026E+003    1.82391E+003
   6.7810   4.33128E+003    1.87071E+003
   6.7840   4.37414E+003    1.90681E+003
   6.7880   4.42768E+003    1.90316E+003
   6.7900   4.36909E+003    1.88820E+003
   6.7930   4.33927E+003    1.84026E+003
   6.7970   4.29902E+003    1.89420E+003
   6.8000   4.29494E+003    1.88762E+003
   6.8030   4.35269E+003    1.86314E+003
   6.8060   4.38862E+003    1.86402E+003
   6.8090   4.36777E+003    1.92490E+003
   6.8110   4.37001E+003    1.93715E+003
   6.8150   4.34227E+003    1.88587E+003
   6.8190   4.34289E+003    1.93119E+003
   6.8220   4.37671E+003    1.92507E+003
   6.8260   4.39271E+003    1.90017E+003
   6.8280   4.38811E+003    1.95591E+003
   6.8300   4.41433E+003    1.92127E+003
   6.8340   4.38345E+003    1.87481E+003
   6.8370   4.33659E+003    1.89121E+003
   6.8390   4.32905E+003    1.90398E+003
   6.8440   4.39877E+003    1.87795E+003
   6.8450   4.41047E+003    1.92051E+003
   6.8480   4.38636E+003    2.00686E+003
   6.8510   4.48006E+003    1.97676E+003
   6.8530   4.40522E+003    1.90029E+003
   6.8550   4.46013E+003    1.93730E+003
   6.8600   4.37381E+003    1.86742E+003
   6.8630   4.33656E+003    1.93084E+003
   6.8660   4.35831E+003    1.84656E+003
   6.8680   4.36750E+003    1.96366E+003
   6.8710   4.33319E+003    1.89318E+003
   6.8760   4.37848E+003    1.83952E+003
   6.8780   4.33280E+003    1.85714E+003
   6.8810   4.36824E+003    1.92563E+003
   6.8840   4.27281E+003    1.92658E+003
   6.8870   4.27532E+003    1.94508E+003
   6.8900   4.33775E+003    1.87551E+003
   6.8930   4.39242E+003    1.87812E+003
   6.8950   4.43911E+003    1.87396E+003
   6.8980   4.36824E+003    1.98716E+003
   6.9000   4.39029E+003    1.88734E+003
   6.9040   4.25640E+003    1.86762E+003
   6.9070   4.44186E+003    1.83625E+003
   6.9100   4.37617E+003    1.86473E+003
   6.9130   4.30786E+003    1.87452E+003
   6.9160   4.31945E+003    1.88393E+003
   6.9200   4.30742E+003    1.86468E+003
   6.9230   4.36909E+003    1.87167E+003
   6.9240   4.33818E+003    1.83865E+003
   6.9270   4.29234E+003    1.86062E+003
   6.9290   4.17948E+003    1.81012E+003
   6.9330   4.29651E+003    1.84292E+003
   6.9360   4.17769E+003    1.88913E+003
   6.9390   4.23755E+003    1.81254E+003
   6.9430   4.20193E+003    1.85078E+003
   6.9450   4.25678E+003    1.80169E+003
   6.9470   4.14357E+003    1.82133E+003
   6.9500   4.24098E+003    1.76204E+003
   6.9520   4.20414E+003    1.80096E+003
   6.9560   4.20454E+003    1.85522E+003
   6.9600   4.12189E+003    1.79871E+003
   6.9640   4.16483E+003    1.82769E+003
   6.9670   4.16516E+003    1.82975E+003
   6.9690   4.22751E+003    1.82608E+003
   6.9720   4.15414E+003    1.83945E+003
   6.9750   4.18056E+003    1.85814E+003
   6.9780   4.18176E+003    1.84581E+003
   6.9810   4.22460E+003    1.83282E+003
   6.9850   4.23991E+003    1.83256E+003
   6.9870   4.25106E+003    1.85699E+003
   6.9910   4.15829E+003    1.84936E+003
   6.9930   4.17690E+003    1.80045E+003
   6.9950   4.21318E+003    1.79517E+003
   6.9970   4.18770E+003    1.79087E+003
   7.0010   4.22888E+003    1.80485E+003
   7.0050   4.25295E+003    1.84262E+003
   7.0080   4.18042E+003    1.81453E+003
   7.0100   4.16947E+003    1.75779E+003
   7.0140   4.15030E+003    1.81865E+003
   7.0160   4.09238E+003    1.78183E+003
   7.0190   4.14492E+003    1.79577E+003
   7.0220   4.17270E+003    1.78671E+003
   7.0250   4.03788E+003    1.78400E+003
   7.0270   4.01901E+003    1.74941E+003
   7.0310   4.01805E+003    1.78169E+003
   7.0340   4.05414E+003    1.76462E+003
   7.0380   4.02522E+003    1.79182E+003
   7.0400   4.07114E+003    1.80625E+003
   7.0430   4.13488E+003    1.78776E+003
   7.0460   4.13619E+003    1.76894E+003
   7.0490   4.06067E+003    1.77961E+003
   7.0520   4.12881E+003    1.81040E+003
   7.0550   4.05988E+003    1.76404E+003
   7.0590   4.14558E+003    1.76706E+003
   7.0630   4.04802E+003    1.77223E+003
   7.0660   3.94881E+003    1.78927E+003
   7.0690   4.17333E+003    1.74100E+003
   7.0720   4.03279E+003    1.76413E+003
   7.0750   4.09007E+003    1.80603E+003
   7.0770   4.07908E+003    1.74246E+003
   7.0810   4.02874E+003    1.76977E+003
   7.0840   3.99793E+003    1.75726E+003
   7.0860   3.99080E+003    1.80843E+003
   7.0890   4.09618E+003    1.71358E+003
   7.0930   3.98910E+003    1.75160E+003
   7.0960   3.92437E+003    1.80416E+003
   7.0980   4.02079E+003    1.76230E+003
   7.1020   4.05751E+003    1.72330E+003
   7.1060   4.07261E+003    1.74876E+003
   7.1090   4.02414E+003    1.75382E+003
   7.1120   3.98277E+003    1.77435E+003
   7.1140   4.08959E+003    1.74615E+003
   7.1170   4.06048E+003    1.74254E+003
   7.1220   4.01557E+003    1.71235E+003
   7.1240   4.01435E+003    1.75072E+003
   7.1270   4.00541E+003    1.73735E+003
   7.1290   3.99225E+003    1.70719E+003
   7.1330   4.06820E+003    1.71203E+003
   7.1350   4.06780E+003    1.69873E+003
   7.1380   4.06258E+003    1.72649E+003
   7.1410   4.05414E+003    1.70451E+003
   7.1440   4.06151E+003    1.70998E+003
   7.1450   4.12538E+003    1.68819E+003
   7.1490   4.08935E+003    1.58954E+003
   7.1530   4.00389E+003    1.58108E+003
