# Supplementary material for: Trigger factor both holds and folds its client proteins
Source: Nat Commun. 2022 Jul 15;13:4126. doi: 10.1038/s41467-022-31767-6 (PMC9287376; doi:10.1038/s41467-022-31767-6)
Supplement: Supplementary file 6 — Source Data [file 41467_2022_31767_MOESM6_ESM.zip › SourceDataFile/Fig1a-b/00019.RI1]

Sample
I 1 04.0 40000 0003328 5.7230E10 280 1 
   5.8000   9.71400E+001    1.88840E+002
   5.8050   2.29090E+002    2.23720E+002
   5.8080   2.49160E+002    2.71420E+002
   5.8090   2.71210E+002    2.81010E+002
   5.8120   3.08110E+002    3.65950E+002
   5.8140   3.96130E+002    4.45330E+002
   5.8170   5.00840E+002    5.70690E+002
   5.8180   6.14000E+002    7.36090E+002
   5.8210   7.09030E+002    8.15980E+002
   5.8220   8.92870E+002    9.98050E+002
   5.8240   1.00355E+003    1.17851E+003
   5.8250   1.19305E+003    1.39722E+003
   5.8280   1.46410E+003    1.55740E+003
   5.8300   1.57393E+003    1.79391E+003
   5.8310   1.79501E+003    2.08628E+003
   5.8330   2.11246E+003    2.12103E+003
   5.8350   2.65679E+003    2.78376E+003
   5.8370   2.96285E+003    3.20890E+003
   5.8400   2.96255E+003    3.51913E+003
   5.8420   3.34294E+003    4.02157E+003
   5.8440   3.71235E+003    4.37575E+003
   5.8450   4.15023E+003    4.56854E+003
   5.8470   4.69895E+003    4.83230E+003
   5.8490   4.96956E+003    5.17094E+003
   5.8530   5.17158E+003    5.42659E+003
   5.8550   5.31833E+003    5.46935E+003
   5.8580   5.47361E+003    5.71551E+003
   5.8620   5.51691E+003    5.67029E+003
   5.8650   5.54458E+003    5.60966E+003
   5.8670   5.48659E+003    5.53487E+003
   5.8690   5.48065E+003    5.70657E+003
   5.8720   5.54716E+003    5.45682E+003
   5.8740   5.67545E+003    5.54134E+003
   5.8760   5.51068E+003    5.58607E+003
   5.8780   5.45820E+003    5.59426E+003
   5.8810   5.51100E+003    5.51087E+003
   5.8830   5.42899E+003    5.62844E+003
   5.8850   5.46910E+003    5.65259E+003
   5.8860   5.45478E+003    5.58537E+003
   5.8890   5.62594E+003    5.55623E+003
   5.8920   5.58959E+003    5.61960E+003
   5.8940   5.52641E+003    5.47272E+003
   5.8960   5.56509E+003    5.56215E+003
   5.8990   5.62714E+003    5.55164E+003
   5.9000   5.57925E+003    5.57621E+003
   5.9020   5.58796E+003    5.73881E+003
   5.9060   5.62133E+003    5.73808E+003
   5.9080   5.57288E+003    5.71860E+003
   5.9100   5.45874E+003    5.72975E+003
   5.9120   5.57740E+003    5.62884E+003
   5.9130   5.61283E+003    5.63621E+003
   5.9160   5.69544E+003    5.75071E+003
   5.9180   5.79408E+003    5.67265E+003
   5.9210   5.80432E+003    5.95453E+003
   5.9250   5.89134E+003    6.00510E+003
   5.9270   5.91855E+003    6.18021E+003
   5.9300   5.88380E+003    6.13165E+003
   5.9320   6.02431E+003    5.91739E+003
   5.9350   5.96764E+003    5.92214E+003
   5.9360   6.13147E+003    6.03706E+003
   5.9380   6.20280E+003    6.23681E+003
   5.9390   6.18821E+003    6.17334E+003
   5.9430   6.24811E+003    6.30935E+003
   5.9450   6.18351E+003    6.23931E+003
   5.9480   6.08511E+003    6.27237E+003
   5.9500   6.28405E+003    6.23040E+003
   5.9520   6.28205E+003    6.25706E+003
   5.9540   6.26409E+003    6.28721E+003
   5.9560   6.03262E+003    6.14870E+003
   5.9610   6.19722E+003    6.17544E+003
   5.9630   6.30033E+003    6.15699E+003
   5.9650   6.30053E+003    6.33464E+003
   5.9660   6.32243E+003    6.24823E+003
   5.9690   6.26956E+003    6.23004E+003
   5.9710   6.25122E+003    6.33250E+003
   5.9740   6.18881E+003    6.31571E+003
   5.9750   6.09999E+003    6.23522E+003
   5.9780   6.07250E+003    6.21649E+003
   5.9800   6.05510E+003    6.16229E+003
   5.9830   5.90697E+003    6.30702E+003
   5.9840   6.18527E+003    6.09993E+003
   5.9870   6.23367E+003    6.27710E+003
   5.9880   6.25188E+003    6.20043E+003
   5.9900   6.09797E+003    6.36960E+003
   5.9920   6.20524E+003    6.47533E+003
   5.9950   6.20430E+003    7.42925E+003
   5.9970   6.31617E+003    1.01451E+004
   5.9990   6.23164E+003    1.04391E+004
   6.0040   6.09997E+003    1.03750E+004
   6.0070   5.96903E+003    5.56279E+003
   6.0130   1.01740E+004    1.27509E+003
   6.0170   1.04219E+004    6.79186E+003
   6.0240   9.20060E+002    5.81018E+003
   6.0250   1.56290E+002    5.98356E+003
   6.0270   1.82600E+002    5.95408E+003
   6.0290   2.53290E+002    6.01815E+003
   6.0320   1.10909E+003    5.99458E+003
   6.0360   4.32950E+003    5.87429E+003
   6.0380   7.51626E+003    5.87729E+003
   6.0390   5.87461E+003    5.85543E+003
   6.0410   6.08410E+003    5.80677E+003
   6.0450   5.82717E+003    5.75587E+003
   6.0480   5.72932E+003    5.72112E+003
   6.0500   5.84356E+003    5.71292E+003
   6.0530   5.78589E+003    5.72692E+003
   6.0540   5.76793E+003    5.81922E+003
   6.0570   5.67934E+003    5.71804E+003
   6.0590   5.75423E+003    5.62788E+003
   6.0620   5.67646E+003    5.61550E+003
   6.0640   5.63911E+003    5.70587E+003
   6.0660   5.55301E+003    5.58038E+003
   6.0680   5.61608E+003    5.56386E+003
   6.0710   5.62189E+003    5.61420E+003
   6.0750   5.55171E+003    5.60476E+003
   6.0780   5.62229E+003    5.66594E+003
   6.0820   5.47398E+003    5.58555E+003
   6.0870   5.45882E+003    5.37011E+003
   6.0890   5.37948E+003    5.42972E+003
   6.0910   5.57170E+003    5.33753E+003
   6.0940   5.40984E+003    5.23658E+003
   6.0960   5.36839E+003    5.16360E+003
   6.0970   5.25790E+003    5.19131E+003
   6.1010   5.24989E+003    5.19214E+003
   6.1030   5.27004E+003    5.13402E+003
   6.1050   5.25180E+003    5.04644E+003
   6.1070   5.06581E+003    5.04765E+003
   6.1110   5.04843E+003    5.05772E+003
   6.1130   5.10034E+003    5.02521E+003
   6.1160   5.04566E+003    4.99056E+003
   6.1200   5.06704E+003    5.02690E+003
   6.1230   5.00286E+003    4.87277E+003
   6.1250   4.94946E+003    5.03854E+003
   6.1290   5.17641E+003    4.94674E+003
   6.1300   4.90941E+003    4.92437E+003
   6.1330   5.00627E+003    4.85314E+003
   6.1340   4.96598E+003    4.87727E+003
   6.1380   4.90333E+003    4.91393E+003
   6.1400   4.88325E+003    4.71733E+003
   6.1430   4.86585E+003    4.76779E+003
   6.1450   4.84644E+003    4.73692E+003
   6.1480   4.86724E+003    4.67310E+003
   6.1500   4.83288E+003    4.58664E+003
   6.1540   4.76086E+003    4.60525E+003
   6.1590   4.75149E+003    4.48729E+003
   6.1610   4.73377E+003    4.48391E+003
   6.1630   4.75493E+003    4.57641E+003
   6.1650   4.78904E+003    4.55988E+003
   6.1680   4.84023E+003    4.56523E+003
   6.1700   4.69775E+003    4.49589E+003
   6.1720   4.74022E+003    4.56397E+003
   6.1750   4.73157E+003    4.48762E+003
   6.1770   4.76639E+003    4.54020E+003
   6.1800   4.70804E+003    4.41674E+003
   6.1820   4.71252E+003    4.36248E+003
   6.1840   4.68416E+003    4.37694E+003
   6.1890   4.75560E+003    4.29601E+003
   6.1900   4.75502E+003    4.36632E+003
   6.1930   4.63101E+003    4.36282E+003
   6.1960   4.72182E+003    4.35321E+003
   6.1990   4.73908E+003    4.35131E+003
   6.2010   4.86267E+003    4.33911E+003
   6.2050   4.77646E+003    4.36677E+003
   6.2070   4.71818E+003    4.30538E+003
   6.2090   4.73142E+003    4.26447E+003
   6.2120   4.71449E+003    4.20488E+003
   6.2140   4.79701E+003    4.30469E+003
   6.2160   4.80498E+003    4.20963E+003
   6.2190   4.74509E+003    4.25244E+003
   6.2230   4.64475E+003    4.26825E+003
   6.2250   4.78628E+003    4.21220E+003
   6.2280   4.78881E+003    4.28671E+003
   6.2300   4.71829E+003    4.18491E+003
   6.2320   4.74842E+003    4.25128E+003
   6.2360   4.72396E+003    4.23774E+003
   6.2390   4.67228E+003    4.16959E+003
   6.2410   4.74850E+003    4.17029E+003
   6.2440   4.72965E+003    4.20930E+003
   6.2460   4.68980E+003    4.18324E+003
   6.2500   4.76237E+003    4.16022E+003
   6.2530   4.75476E+003    4.09568E+003
   6.2550   4.70737E+003    4.11313E+003
   6.2570   4.62801E+003    4.13051E+003
   6.2600   4.69495E+003    4.07199E+003
   6.2630   4.66421E+003    4.10855E+003
   6.2660   4.68573E+003    4.13019E+003
   6.2690   4.69964E+003    4.02648E+003
   6.2720   4.75997E+003    4.07944E+003
   6.2740   4.79626E+003    4.18466E+003
   6.2760   4.74871E+003    4.22127E+003
   6.2780   4.73666E+003    4.19267E+003
   6.2810   4.78510E+003    4.18430E+003
   6.2820   4.75395E+003    4.13163E+003
   6.2850   4.76834E+003    4.13959E+003
   6.2880   4.77894E+003    4.19128E+003
   6.2920   4.80002E+003    4.18639E+003
   6.2950   4.79605E+003    4.14792E+003
   6.2990   4.78473E+003    4.18028E+003
   6.3010   4.78835E+003    4.15244E+003
   6.3020   4.68563E+003    4.09591E+003
   6.3060   4.69252E+003    4.07418E+003
   6.3100   4.82109E+003    4.14225E+003
   6.3130   4.82550E+003    4.20663E+003
   6.3150   4.80565E+003    4.18470E+003
   6.3170   4.77947E+003    4.17571E+003
   6.3190   4.74576E+003    4.10370E+003
   6.3220   4.66192E+003    4.03891E+003
   6.3240   4.68478E+003    4.09937E+003
   6.3260   4.80267E+003    4.17152E+003
   6.3290   4.70889E+003    4.11052E+003
   6.3310   4.79137E+003    4.05456E+003
   6.3330   4.72267E+003    4.10537E+003
   6.3360   4.60321E+003    4.14014E+003
   6.3380   4.73180E+003    4.13028E+003
   6.3400   4.74907E+003    4.05285E+003
   6.3430   4.58532E+003    4.02217E+003
   6.3470   4.65795E+003    4.18285E+003
   6.3490   4.66837E+003    4.08053E+003
   6.3530   4.62874E+003    4.02445E+003
   6.3560   4.62147E+003    4.03051E+003
   6.3580   4.67258E+003    4.04065E+003
   6.3600   4.69836E+003    4.11313E+003
   6.3630   4.76338E+003    4.10097E+003
   6.3650   4.82478E+003    4.04722E+003
   6.3690   4.72612E+003    4.12631E+003
   6.3720   4.68380E+003    4.03018E+003
   6.3730   4.76722E+003    4.04611E+003
   6.3760   4.67735E+003    4.06586E+003
   6.3780   4.83547E+003    4.03853E+003
   6.3820   4.71645E+003    4.00775E+003
   6.3840   4.60089E+003    4.11615E+003
   6.3860   4.72508E+003    3.99482E+003
   6.3880   4.71607E+003    4.07675E+003
   6.3920   4.71935E+003    4.00984E+003
   6.3950   4.68505E+003    3.93474E+003
   6.3990   4.61290E+003    3.96257E+003
   6.4000   4.60227E+003    4.12689E+003
   6.4040   4.65959E+003    4.01530E+003
   6.4080   4.65900E+003    3.92601E+003
   6.4110   4.54856E+003    3.89970E+003
   6.4130   4.54767E+003    3.90590E+003
   6.4150   4.57348E+003    3.94638E+003
   6.4190   4.54334E+003    3.92489E+003
   6.4210   4.46714E+003    4.03168E+003
   6.4240   4.57903E+003    3.95557E+003
   6.4270   4.55340E+003    3.94100E+003
   6.4290   4.60712E+003    4.05930E+003
   6.4300   4.67154E+003    4.00865E+003
   6.4330   4.69896E+003    3.97093E+003
   6.4360   4.67215E+003    4.10376E+003
   6.4380   4.75119E+003    4.06740E+003
   6.4410   4.71728E+003    4.10303E+003
   6.4430   4.71495E+003    4.13569E+003
   6.4470   4.78588E+003    4.07298E+003
   6.4500   4.85915E+003    4.11842E+003
   6.4520   4.79986E+003    4.10086E+003
   6.4570   4.80228E+003    4.23298E+003
   6.4590   4.78008E+003    4.12138E+003
   6.4610   4.95440E+003    4.26504E+003
   6.4640   4.94205E+003    4.18921E+003
   6.4680   4.90638E+003    4.22665E+003
   6.4700   4.94141E+003    4.23266E+003
   6.4720   4.95763E+003    4.25496E+003
   6.4740   4.90704E+003    4.22213E+003
   6.4760   4.91292E+003    4.14976E+003
   6.4790   5.04826E+003    4.15162E+003
   6.4810   4.84989E+003    4.12879E+003
   6.4850   4.87989E+003    4.20943E+003
   6.4870   4.89761E+003    4.22039E+003
   6.4900   4.92551E+003    4.19433E+003
   6.4920   4.83354E+003    4.24925E+003
   6.4950   4.93621E+003    4.17184E+003
   6.4990   4.85907E+003    4.16498E+003
   6.5000   4.88455E+003    4.17150E+003
   6.5030   4.82686E+003    4.25745E+003
   6.5070   4.90119E+003    4.18453E+003
   6.5100   4.88035E+003    4.31795E+003
   6.5140   4.95243E+003    4.23835E+003
   6.5160   4.93928E+003    4.23174E+003
   6.5190   4.95231E+003    4.23537E+003
   6.5210   4.97393E+003    4.33219E+003
   6.5240   4.98959E+003    4.25918E+003
   6.5260   4.79214E+003    4.25956E+003
   6.5290   4.99556E+003    4.20008E+003
   6.5320   4.93044E+003    4.23377E+003
   6.5330   5.02713E+003    4.21049E+003
   6.5370   4.94427E+003    4.26891E+003
   6.5400   4.86753E+003    4.16126E+003
   6.5420   4.94069E+003    4.19653E+003
   6.5470   4.82791E+003    4.23847E+003
   6.5500   4.86267E+003    4.21665E+003
   6.5510   4.83632E+003    4.13161E+003
   6.5540   4.88799E+003    4.21308E+003
   6.5590   4.91557E+003    4.26246E+003
   6.5600   4.90466E+003    4.16202E+003
   6.5630   4.89932E+003    4.17417E+003
   6.5660   4.85745E+003    4.07038E+003
   6.5690   4.88324E+003    4.10016E+003
   6.5710   4.86420E+003    4.23622E+003
   6.5740   4.92190E+003    4.19804E+003
   6.5780   4.97326E+003    4.23359E+003
   6.5800   4.86688E+003    4.22623E+003
   6.5830   4.77828E+003    4.16108E+003
   6.5860   4.88552E+003    4.28057E+003
   6.5880   4.93214E+003    4.14753E+003
   6.5910   4.88499E+003    4.19258E+003
   6.5940   4.81631E+003    4.05384E+003
   6.5970   4.86611E+003    4.13666E+003
   6.6000   4.80107E+003    4.14483E+003
   6.6020   4.74777E+003    4.22399E+003
   6.6060   4.73242E+003    4.09480E+003
   6.6100   4.81569E+003    4.12811E+003
   6.6130   4.77512E+003    4.14079E+003
   6.6150   4.79422E+003    4.14189E+003
   6.6180   4.82276E+003    4.23507E+003
   6.6220   4.85838E+003    4.09513E+003
   6.6240   4.81821E+003    4.15899E+003
   6.6260   4.81088E+003    4.12383E+003
   6.6280   4.85733E+003    4.19020E+003
   6.6310   4.84095E+003    4.18337E+003
   6.6340   4.84208E+003    4.14181E+003
   6.6360   4.77624E+003    4.06712E+003
   6.6400   4.84749E+003    4.08378E+003
   6.6420   4.74328E+003    4.17614E+003
   6.6450   4.72671E+003    4.10182E+003
   6.6470   4.70423E+003    4.03724E+003
   6.6490   4.73381E+003    4.08356E+003
   6.6520   4.76974E+003    4.12239E+003
   6.6550   4.84202E+003    4.00717E+003
   6.6570   4.77492E+003    4.02840E+003
   6.6600   4.78193E+003    4.07553E+003
   6.6620   4.73291E+003    4.17442E+003
   6.6650   4.70745E+003    4.13108E+003
   6.6670   4.73316E+003    4.12039E+003
   6.6700   4.72295E+003    4.00859E+003
   6.6720   4.75079E+003    4.01797E+003
   6.6740   4.72639E+003    4.12881E+003
   6.6780   4.72149E+003    4.06034E+003
   6.6800   4.71028E+003    4.04743E+003
   6.6830   4.69176E+003    3.99394E+003
   6.6870   4.71504E+003    4.03578E+003
   6.6900   4.66621E+003    4.09632E+003
   6.6920   4.66138E+003    4.08961E+003
   6.6960   4.66381E+003    4.05058E+003
   6.6990   4.70567E+003    4.01730E+003
   6.7010   4.75575E+003    4.00621E+003
   6.7040   4.62864E+003    3.96521E+003
   6.7070   4.62716E+003    3.98188E+003
   6.7100   4.58292E+003    3.98332E+003
   6.7120   4.55504E+003    3.98718E+003
   6.7140   4.52105E+003    3.97452E+003
   6.7180   4.54154E+003    3.90642E+003
   6.7210   4.49770E+003    3.91186E+003
   6.7240   4.72606E+003    3.81752E+003
   6.7270   4.59762E+003    3.91101E+003
   6.7280   4.58594E+003    3.93028E+003
   6.7310   4.69959E+003    4.01063E+003
   6.7340   4.56966E+003    3.97947E+003
   6.7380   4.65913E+003    4.10125E+003
   6.7410   4.64106E+003    3.90074E+003
   6.7450   4.63018E+003    3.74838E+003
   6.7470   4.51924E+003    3.78269E+003
   6.7500   4.53225E+003    3.83358E+003
   6.7540   4.46774E+003    3.69110E+003
   6.7560   4.48103E+003    3.73709E+003
   6.7590   4.43962E+003    3.62279E+003
   6.7610   4.42907E+003    3.75612E+003
   6.7630   4.43798E+003    3.84811E+003
   6.7670   4.48366E+003    3.67557E+003
   6.7690   4.50006E+003    3.79630E+003
   6.7730   4.44284E+003    3.75127E+003
   6.7750   4.50520E+003    3.76959E+003
   6.7770   4.43305E+003    3.77697E+003
   6.7810   4.45769E+003    3.78412E+003
   6.7840   4.47942E+003    3.67909E+003
   6.7870   4.35830E+003    3.75823E+003
   6.7910   4.33213E+003    3.70793E+003
   6.7930   4.44403E+003    3.75567E+003
   6.7950   4.43443E+003    3.73496E+003
   6.8000   4.46199E+003    3.78167E+003
   6.8020   4.41888E+003    3.79214E+003
   6.8060   4.41866E+003    3.80479E+003
   6.8090   4.51190E+003    3.90229E+003
   6.8110   4.55139E+003    3.87330E+003
   6.8140   4.47898E+003    3.86922E+003
   6.8180   4.53213E+003    3.90603E+003
   6.8200   4.46062E+003    3.85797E+003
   6.8250   4.46816E+003    3.77151E+003
   6.8280   4.47369E+003    3.79552E+003
   6.8310   4.42610E+003    3.81710E+003
   6.8350   4.45068E+003    3.88259E+003
   6.8370   4.46419E+003    3.85242E+003
   6.8410   4.41044E+003    3.84631E+003
   6.8440   4.43560E+003    3.84186E+003
   6.8470   4.54417E+003    3.86413E+003
   6.8490   4.51274E+003    3.93088E+003
   6.8530   4.49424E+003    3.95526E+003
   6.8550   4.52562E+003    3.90415E+003
   6.8580   4.54658E+003    3.86107E+003
   6.8600   4.46822E+003    3.96624E+003
   6.8630   4.45722E+003    3.91348E+003
   6.8670   4.40646E+003    3.80687E+003
   6.8690   4.45638E+003    3.80856E+003
   6.8720   4.43496E+003    3.80383E+003
   6.8750   4.41606E+003    3.79726E+003
   6.8770   4.40526E+003    3.81169E+003
   6.8810   4.43162E+003    3.84151E+003
   6.8840   4.45868E+003    3.79965E+003
   6.8870   4.52565E+003    3.90257E+003
   6.8890   4.45015E+003    3.75686E+003
   6.8930   4.35737E+003    3.87349E+003
   6.8970   4.37786E+003    3.80264E+003
   6.9000   4.34029E+003    3.82253E+003
   6.9030   4.47441E+003    3.85943E+003
   6.9050   4.50050E+003    3.79933E+003
   6.9090   4.38515E+003    3.76206E+003
   6.9130   4.42256E+003    3.79362E+003
   6.9150   4.33025E+003    3.75592E+003
   6.9180   4.45292E+003    3.77640E+003
   6.9210   4.41764E+003    3.85582E+003
   6.9240   4.41206E+003    3.85007E+003
   6.9270   4.40379E+003    3.84047E+003
   6.9300   4.42835E+003    3.75435E+003
   6.9340   4.37152E+003    3.78528E+003
   6.9360   4.39093E+003    3.68366E+003
   6.9400   4.40583E+003    3.67455E+003
   6.9430   4.24268E+003    3.60765E+003
   6.9450   4.27101E+003    3.70716E+003
   6.9490   4.30268E+003    3.63400E+003
   6.9520   4.34186E+003    3.66552E+003
   6.9550   4.24707E+003    3.71022E+003
   6.9580   4.22939E+003    3.69315E+003
   6.9610   4.27558E+003    3.66507E+003
   6.9650   4.20611E+003    3.68904E+003
   6.9680   4.17380E+003    3.63694E+003
   6.9700   4.09335E+003    3.66194E+003
   6.9740   4.22343E+003    3.69607E+003
   6.9760   4.15088E+003    3.65385E+003
   6.9780   4.28345E+003    3.71883E+003
   6.9820   4.30518E+003    3.66221E+003
   6.9850   4.27493E+003    3.66621E+003
   6.9880   4.22774E+003    3.66775E+003
   6.9920   4.19251E+003    3.63297E+003
   6.9950   4.18629E+003    3.65176E+003
   6.9990   4.15510E+003    3.61188E+003
   7.0010   4.29143E+003    3.63406E+003
   7.0030   4.22265E+003    3.65778E+003
   7.0080   4.24014E+003    3.57254E+003
   7.0100   4.21174E+003    3.62934E+003
   7.0140   4.21454E+003    3.63062E+003
   7.0170   4.20491E+003    3.67941E+003
   7.0190   4.14068E+003    3.59829E+003
   7.0230   4.22013E+003    3.55519E+003
   7.0260   4.17085E+003    3.66188E+003
   7.0280   4.12966E+003    3.54267E+003
   7.0310   4.15654E+003    3.60457E+003
   7.0350   4.17392E+003    3.61316E+003
   7.0380   4.14830E+003    3.60305E+003
   7.0420   4.14783E+003    3.58193E+003
   7.0440   4.07861E+003    3.63023E+003
   7.0480   3.91308E+003    3.65632E+003
   7.0520   3.91133E+003    3.68940E+003
   7.0550   4.13252E+003    3.62827E+003
   7.0580   4.16100E+003    3.64282E+003
   7.0610   4.22404E+003    3.61428E+003
   7.0640   4.14712E+003    3.58142E+003
   7.0680   4.13646E+003    3.66486E+003
   7.0700   4.12176E+003    3.55119E+003
   7.0740   4.16206E+003    3.57012E+003
   7.0750   4.12494E+003    3.62473E+003
   7.0770   4.09713E+003    3.57457E+003
   7.0810   4.14294E+003    3.53501E+003
   7.0840   4.14477E+003    3.56613E+003
   7.0880   4.16842E+003    3.49030E+003
   7.0910   4.11716E+003    3.51379E+003
   7.0950   4.16418E+003    3.52253E+003
   7.0970   4.12063E+003    3.57141E+003
   7.1000   4.04867E+003    3.60697E+003
   7.1040   4.17546E+003    3.59321E+003
   7.1060   4.18563E+003    3.60989E+003
   7.1090   4.13141E+003    3.52951E+003
   7.1110   4.19864E+003    3.55828E+003
   7.1160   4.13008E+003    3.50627E+003
   7.1180   4.05963E+003    3.57093E+003
   7.1220   4.15022E+003    3.49649E+003
   7.1240   4.15350E+003    3.49431E+003
   7.1270   4.17666E+003    3.48314E+003
   7.1310   4.01502E+003    3.53858E+003
   7.1350   4.04291E+003    3.49991E+003
   7.1370   4.10998E+003    3.59448E+003
   7.1390   4.14257E+003    3.64801E+003
   7.1430   4.08283E+003    3.50517E+003
   7.1450   4.04785E+003    3.61019E+003
   7.1500   4.07614E+003    3.59021E+003
