# Supplementary material for: Trigger factor both holds and folds its client proteins
Source: Nat Commun. 2022 Jul 15;13:4126. doi: 10.1038/s41467-022-31767-6 (PMC9287376; doi:10.1038/s41467-022-31767-6)
Supplement: Supplementary file 6 — Source Data [file 41467_2022_31767_MOESM6_ESM.zip › SourceDataFile/Fig1a-b/00019.RI3]

Sample
I 3 04.0 40000 0003443 5.9230E10 280 1 
   5.8000   1.00860E+002    1.69510E+002
   5.8020   1.78500E+002    1.83070E+002
   5.8030   2.02310E+002    1.97080E+002
   5.8040   2.25700E+002    1.99480E+002
   5.8070   2.55880E+002    2.49860E+002
   5.8090   2.81690E+002    2.99950E+002
   5.8120   3.30050E+002    3.12980E+002
   5.8140   3.70860E+002    4.06990E+002
   5.8160   4.47970E+002    4.62480E+002
   5.8170   4.71560E+002    4.75570E+002
   5.8190   5.75310E+002    7.22180E+002
   5.8220   8.35460E+002    8.39540E+002
   5.8240   9.91720E+002    1.06006E+003
   5.8260   1.18084E+003    1.13774E+003
   5.8280   1.47441E+003    1.40943E+003
   5.8300   1.51671E+003    1.63526E+003
   5.8320   1.96748E+003    2.18473E+003
   5.8350   2.33267E+003    2.35242E+003
   5.8360   2.54486E+003    2.99395E+003
   5.8400   3.13162E+003    3.35533E+003
   5.8420   3.52982E+003    3.66060E+003
   5.8440   3.74506E+003    4.05330E+003
   5.8450   4.29031E+003    4.21703E+003
   5.8470   4.31208E+003    4.56581E+003
   5.8480   4.65205E+003    4.78029E+003
   5.8510   4.76040E+003    4.99615E+003
   5.8530   5.08889E+003    5.04676E+003
   5.8560   5.25681E+003    5.29049E+003
   5.8570   5.39066E+003    5.36202E+003
   5.8600   5.39134E+003    5.39496E+003
   5.8620   5.44008E+003    5.40649E+003
   5.8650   5.61160E+003    5.48993E+003
   5.8670   5.58993E+003    5.52748E+003
   5.8690   5.49030E+003    5.47261E+003
   5.8710   5.51712E+003    5.54008E+003
   5.8740   5.59998E+003    5.41797E+003
   5.8760   5.48519E+003    5.47482E+003
   5.8780   5.51009E+003    5.60427E+003
   5.8800   5.53783E+003    5.38279E+003
   5.8830   5.43839E+003    5.40846E+003
   5.8850   5.56331E+003    5.54415E+003
   5.8870   5.56948E+003    5.48213E+003
   5.8880   5.45710E+003    5.47408E+003
   5.8910   5.40919E+003    5.51201E+003
   5.8920   5.44981E+003    5.65632E+003
   5.8950   5.59220E+003    5.72133E+003
   5.8980   5.63274E+003    5.66048E+003
   5.9010   5.72394E+003    5.74543E+003
   5.9040   5.76691E+003    5.75465E+003
   5.9070   5.73927E+003    5.49057E+003
   5.9090   5.67911E+003    5.65649E+003
   5.9100   5.71873E+003    5.64598E+003
   5.9120   5.71773E+003    5.68465E+003
   5.9150   5.69602E+003    5.71564E+003
   5.9180   5.75938E+003    5.86276E+003
   5.9210   5.82547E+003    5.86571E+003
   5.9240   5.95304E+003    5.84843E+003
   5.9260   5.99639E+003    6.06327E+003
   5.9290   5.99680E+003    6.08882E+003
   5.9300   6.12808E+003    6.12205E+003
   5.9330   6.14430E+003    6.26415E+003
   5.9340   6.32873E+003    6.28773E+003
   5.9360   6.16853E+003    6.62768E+003
   5.9400   6.46204E+003    7.88727E+003
   5.9420   6.33525E+003    1.09751E+004
   5.9440   6.66953E+003    1.08000E+004
   5.9450   6.54315E+003    1.08869E+004
   5.9480   6.63424E+003    1.01982E+004
   5.9500   7.12119E+003    1.69210E+002
   5.9560   1.02445E+004    2.28860E+002
   5.9590   1.02290E+004    3.00930E+002
   5.9600   1.02136E+004    2.08307E+003
   5.9650   1.87840E+002    6.27413E+003
   5.9690   2.63570E+002    5.73341E+003
   5.9710   6.50270E+002    5.69174E+003
   5.9720   9.97760E+002    5.67746E+003
   5.9740   4.04597E+003    5.57101E+003
   5.9770   7.74692E+003    5.45838E+003
   5.9810   6.20557E+003    5.41684E+003
   5.9840   6.06839E+003    5.34356E+003
   5.9850   6.10792E+003    5.23708E+003
   5.9880   6.09658E+003    5.21052E+003
   5.9900   6.12829E+003    5.11030E+003
   5.9930   6.14328E+003    5.07687E+003
   5.9970   6.03118E+003    5.01438E+003
   6.0010   6.05912E+003    4.82591E+003
   6.0030   5.93208E+003    4.77747E+003
   6.0060   5.98905E+003    4.64993E+003
   6.0070   5.96049E+003    4.57300E+003
   6.0110   6.01629E+003    4.62309E+003
   6.0130   5.88320E+003    4.46705E+003
   6.0150   5.83614E+003    4.34411E+003
   6.0170   5.95487E+003    4.33874E+003
   6.0200   6.01462E+003    4.30932E+003
   6.0240   5.86470E+003    4.20889E+003
   6.0260   5.85893E+003    4.16144E+003
   6.0300   5.77366E+003    4.01073E+003
   6.0330   5.80270E+003    3.95457E+003
   6.0360   5.88397E+003    3.90507E+003
   6.0390   5.95077E+003    3.87799E+003
   6.0420   5.85150E+003    3.76971E+003
   6.0440   5.84815E+003    3.69468E+003
   6.0460   5.86661E+003    3.64063E+003
   6.0480   5.70219E+003    3.60100E+003
   6.0500   5.73325E+003    3.54886E+003
   6.0520   5.78576E+003    3.47121E+003
   6.0550   5.70565E+003    3.46774E+003
   6.0570   5.72813E+003    3.32396E+003
   6.0590   5.53353E+003    3.31573E+003
   6.0620   5.55508E+003    3.25432E+003
   6.0640   5.64226E+003    3.17306E+003
   6.0660   5.55125E+003    3.10293E+003
   6.0680   5.60175E+003    3.10317E+003
   6.0710   5.59187E+003    3.10879E+003
   6.0750   5.48873E+003    2.96781E+003
   6.0770   5.62746E+003    2.89255E+003
   6.0800   5.44826E+003    2.89256E+003
   6.0830   5.50237E+003    2.80074E+003
   6.0860   5.50549E+003    2.79281E+003
   6.0870   5.53331E+003    2.74817E+003
   6.0910   5.50559E+003    2.62525E+003
   6.0920   5.62172E+003    2.46689E+003
   6.0960   5.35695E+003    2.47785E+003
   6.0980   5.32888E+003    2.42592E+003
   6.1010   5.46292E+003    2.33787E+003
   6.1050   5.28259E+003    2.29745E+003
   6.1070   5.37104E+003    2.24548E+003
   6.1100   5.20497E+003    2.29976E+003
   6.1120   5.25536E+003    2.16784E+003
   6.1150   5.20193E+003    2.23663E+003
   6.1170   5.17032E+003    2.22333E+003
   6.1200   5.13976E+003    2.28897E+003
   6.1240   5.04896E+003    2.31833E+003
   6.1270   5.19762E+003    2.04174E+003
   6.1290   5.24124E+003    1.92905E+003
   6.1310   5.28133E+003    1.89241E+003
   6.1330   5.20674E+003    1.79036E+003
   6.1360   5.19866E+003    1.82733E+003
   6.1400   5.17449E+003    1.94501E+003
   6.1430   5.28382E+003    2.09120E+003
   6.1450   5.21115E+003    2.22426E+003
   6.1470   5.05617E+003    2.16716E+003
   6.1490   5.02428E+003    2.11231E+003
   6.1520   5.10250E+003    2.13751E+003
   6.1540   4.99697E+003    2.14752E+003
   6.1560   4.96854E+003    2.19447E+003
   6.1580   5.07542E+003    2.12925E+003
   6.1610   5.01643E+003    2.09936E+003
   6.1650   4.93920E+003    1.97786E+003
   6.1680   5.02443E+003    2.03696E+003
   6.1700   5.06694E+003    2.03973E+003
   6.1720   4.96071E+003    2.04729E+003
   6.1750   5.08959E+003    2.00759E+003
   6.1790   4.94165E+003    2.05490E+003
   6.1820   4.89682E+003    2.12147E+003
   6.1840   4.93593E+003    2.05344E+003
   6.1870   4.82256E+003    2.01904E+003
   6.1890   4.85379E+003    2.01959E+003
   6.1910   4.93425E+003    2.08087E+003
   6.1930   5.08828E+003    2.04699E+003
   6.1970   4.90877E+003    2.08743E+003
   6.1980   4.89274E+003    2.06693E+003
   6.2020   4.85994E+003    2.04058E+003
   6.2050   4.89826E+003    2.01761E+003
   6.2070   4.78509E+003    2.08577E+003
   6.2100   4.78161E+003    2.01698E+003
   6.2120   4.78446E+003    2.00045E+003
   6.2140   4.78216E+003    1.99944E+003
   6.2180   4.78108E+003    1.95369E+003
   6.2210   4.81911E+003    1.96431E+003
   6.2230   4.64935E+003    2.11308E+003
   6.2260   4.81480E+003    2.10145E+003
   6.2280   4.75434E+003    1.99790E+003
   6.2300   4.78252E+003    2.05919E+003
   6.2330   4.89546E+003    1.98655E+003
   6.2350   4.80472E+003    2.00956E+003
   6.2390   4.75048E+003    1.92689E+003
   6.2410   4.87561E+003    1.89508E+003
   6.2450   4.75143E+003    1.93644E+003
   6.2470   4.62421E+003    1.95217E+003
   6.2480   4.71420E+003    1.94734E+003
   6.2510   4.70087E+003    1.89134E+003
   6.2550   4.50583E+003    1.89211E+003
   6.2570   4.66825E+003    1.86889E+003
   6.2600   4.63425E+003    1.93766E+003
   6.2610   4.52988E+003    1.91095E+003
   6.2640   4.70257E+003    1.90846E+003
   6.2670   4.64593E+003    1.98938E+003
   6.2700   4.70440E+003    1.98467E+003
   6.2730   4.88998E+003    2.01173E+003
   6.2750   4.70882E+003    2.03143E+003
   6.2770   4.76683E+003    1.95704E+003
   6.2810   4.73555E+003    1.83181E+003
   6.2830   4.76879E+003    1.91946E+003
   6.2860   4.72920E+003    1.89670E+003
   6.2880   4.70224E+003    1.98276E+003
   6.2900   4.72467E+003    2.05317E+003
   6.2940   4.63395E+003    2.02682E+003
   6.2970   4.72261E+003    2.01411E+003
   6.2990   4.70577E+003    2.00168E+003
   6.3010   4.70979E+003    1.93222E+003
   6.3040   4.60595E+003    1.90037E+003
   6.3060   4.74392E+003    1.94536E+003
   6.3080   4.78896E+003    1.98033E+003
   6.3100   4.71951E+003    1.97083E+003
   6.3140   4.65135E+003    1.98135E+003
   6.3160   4.70815E+003    2.03986E+003
   6.3200   4.70407E+003    1.98223E+003
   6.3220   4.70995E+003    1.99320E+003
   6.3240   4.66561E+003    2.01914E+003
   6.3270   4.65383E+003    1.94100E+003
   6.3300   4.64638E+003    2.02421E+003
   6.3310   4.74958E+003    2.00279E+003
   6.3360   4.68280E+003    1.93151E+003
   6.3380   4.63767E+003    1.99387E+003
   6.3400   4.67008E+003    1.99402E+003
   6.3430   4.66694E+003    1.92533E+003
   6.3450   4.58957E+003    1.97393E+003
   6.3470   4.63763E+003    1.96550E+003
   6.3490   4.52903E+003    1.97289E+003
   6.3530   4.64250E+003    1.99373E+003
   6.3560   4.55719E+003    1.95873E+003
   6.3580   4.44974E+003    1.88156E+003
   6.3610   4.54462E+003    1.91665E+003
   6.3640   4.48273E+003    1.92760E+003
   6.3660   4.71805E+003    1.95919E+003
   6.3680   4.70074E+003    1.97493E+003
   6.3730   4.61201E+003    1.92533E+003
   6.3740   4.59667E+003    1.93844E+003
   6.3770   4.67876E+003    1.96180E+003
   6.3800   4.61677E+003    1.94120E+003
   6.3820   4.63813E+003    1.97701E+003
   6.3860   4.51569E+003    1.91857E+003
   6.3890   4.55769E+003    1.96512E+003
   6.3910   4.57430E+003    1.92081E+003
   6.3930   4.55096E+003    1.95280E+003
   6.3960   4.53938E+003    1.94600E+003
   6.3980   4.48648E+003    1.94953E+003
   6.4020   4.55885E+003    1.93707E+003
   6.4030   4.51013E+003    1.95602E+003
   6.4060   4.42692E+003    1.97769E+003
   6.4090   4.35086E+003    1.87947E+003
   6.4120   4.49775E+003    1.93361E+003
   6.4140   4.46860E+003    1.93971E+003
   6.4170   4.51157E+003    1.85332E+003
   6.4200   4.49503E+003    1.88427E+003
   6.4230   4.37753E+003    1.93997E+003
   6.4250   4.54452E+003    1.96063E+003
   6.4290   4.52889E+003    1.96885E+003
   6.4320   4.53464E+003    1.98790E+003
   6.4340   4.51887E+003    1.97916E+003
   6.4370   4.56764E+003    1.99341E+003
   6.4390   4.60656E+003    1.96505E+003
   6.4430   4.57301E+003    2.06565E+003
   6.4450   4.62125E+003    1.99878E+003
   6.4470   4.59447E+003    1.96503E+003
   6.4490   4.64517E+003    2.03956E+003
   6.4520   4.69754E+003    2.08124E+003
   6.4550   4.64363E+003    2.05041E+003
   6.4580   4.71880E+003    2.05625E+003
   6.4590   4.68577E+003    2.08958E+003
   6.4610   4.71159E+003    2.00229E+003
   6.4630   4.68356E+003    2.01329E+003
   6.4670   4.72760E+003    2.02712E+003
   6.4700   4.76291E+003    2.04115E+003
   6.4750   4.77185E+003    2.08842E+003
   6.4770   4.71688E+003    2.10113E+003
   6.4790   4.70706E+003    2.07910E+003
   6.4810   4.72618E+003    2.08686E+003
   6.4840   4.69989E+003    2.00940E+003
   6.4860   4.72457E+003    2.04071E+003
   6.4900   4.62797E+003    2.07346E+003
   6.4910   4.74506E+003    2.06595E+003
   6.4940   4.67528E+003    1.98836E+003
   6.4950   4.65269E+003    2.12353E+003
   6.4990   4.76293E+003    2.07258E+003
   6.5010   4.77077E+003    2.10471E+003
   6.5050   4.69077E+003    2.11555E+003
   6.5060   4.80340E+003    2.13899E+003
   6.5080   4.80406E+003    2.05980E+003
   6.5100   4.80664E+003    2.13922E+003
   6.5140   4.78094E+003    2.10839E+003
   6.5170   4.81293E+003    2.10605E+003
   6.5190   4.80644E+003    2.05514E+003
   6.5230   4.76896E+003    2.05100E+003
   6.5260   4.74169E+003    2.04594E+003
   6.5290   4.82695E+003    1.96243E+003
   6.5310   4.74815E+003    2.04594E+003
   6.5340   4.76749E+003    2.12409E+003
   6.5370   4.69669E+003    2.07507E+003
   6.5400   4.76245E+003    2.07604E+003
   6.5420   4.68071E+003    2.09272E+003
   6.5460   4.75003E+003    2.08019E+003
   6.5480   4.71997E+003    2.06421E+003
   6.5510   4.69891E+003    2.10774E+003
   6.5530   4.73541E+003    2.09806E+003
   6.5550   4.78538E+003    2.09293E+003
   6.5560   4.82286E+003    2.03877E+003
   6.5600   4.81695E+003    2.09908E+003
   6.5620   4.67647E+003    2.10487E+003
   6.5650   4.76863E+003    2.08689E+003
   6.5670   4.76076E+003    2.07330E+003
   6.5700   4.85902E+003    2.13347E+003
   6.5710   4.81494E+003    2.08078E+003
   6.5760   4.72242E+003    1.99733E+003
   6.5800   4.77947E+003    2.01677E+003
   6.5820   4.62734E+003    2.02608E+003
   6.5860   4.64810E+003    1.96721E+003
   6.5880   4.75830E+003    2.07838E+003
   6.5910   4.75072E+003    2.03345E+003
   6.5930   4.67715E+003    2.05267E+003
   6.5970   4.66429E+003    2.11327E+003
   6.5990   4.71431E+003    2.10156E+003
   6.6010   4.72800E+003    2.02849E+003
   6.6030   4.65326E+003    2.11438E+003
   6.6060   4.69630E+003    2.05094E+003
   6.6070   4.71581E+003    2.06182E+003
   6.6100   4.67787E+003    2.12577E+003
   6.6130   4.63933E+003    2.04306E+003
   6.6170   4.68676E+003    2.04860E+003
   6.6200   4.69152E+003    2.04300E+003
   6.6220   4.68350E+003    2.09890E+003
   6.6250   4.66105E+003    2.08582E+003
   6.6280   4.63220E+003    2.04476E+003
   6.6320   4.59930E+003    2.02674E+003
   6.6340   4.67222E+003    2.07862E+003
   6.6380   4.62258E+003    2.06214E+003
   6.6400   4.61589E+003    2.03475E+003
   6.6430   4.68699E+003    2.06388E+003
   6.6450   4.62772E+003    2.05002E+003
   6.6470   4.63575E+003    2.06635E+003
   6.6490   4.63806E+003    1.96524E+003
   6.6530   4.60245E+003    2.06987E+003
   6.6550   4.59277E+003    2.04570E+003
   6.6570   4.63172E+003    2.09695E+003
   6.6600   4.79290E+003    1.99541E+003
   6.6620   4.64915E+003    2.00267E+003
   6.6650   4.57215E+003    1.92186E+003
   6.6670   4.61676E+003    1.98015E+003
   6.6700   4.50297E+003    1.99063E+003
   6.6740   4.52235E+003    2.01206E+003
   6.6760   4.54987E+003    1.99551E+003
   6.6780   4.50707E+003    1.98301E+003
   6.6810   4.54770E+003    2.00421E+003
   6.6850   4.54523E+003    1.99596E+003
   6.6870   4.54056E+003    2.02293E+003
   6.6900   4.47643E+003    1.98401E+003
   6.6920   4.47766E+003    2.00804E+003
   6.6970   4.57306E+003    1.97753E+003
   6.6990   4.48807E+003    2.02216E+003
   6.7010   4.45561E+003    1.99822E+003
   6.7030   4.50035E+003    2.01400E+003
   6.7060   4.51649E+003    1.95182E+003
   6.7080   4.47159E+003    1.97586E+003
   6.7110   4.38363E+003    1.96447E+003
   6.7140   4.34556E+003    1.93526E+003
   6.7160   4.48851E+003    1.94746E+003
   6.7200   4.44065E+003    1.97694E+003
   6.7220   4.42407E+003    1.96919E+003
   6.7240   4.43440E+003    1.99313E+003
   6.7290   4.40435E+003    1.94737E+003
   6.7310   4.46589E+003    1.99959E+003
   6.7340   4.42792E+003    1.96402E+003
   6.7360   4.39167E+003    1.91355E+003
   6.7390   4.45170E+003    2.02362E+003
   6.7420   4.33623E+003    1.98812E+003
   6.7450   4.35653E+003    1.91775E+003
   6.7470   4.27822E+003    1.92814E+003
   6.7480   4.37952E+003    1.94298E+003
   6.7520   4.38833E+003    1.87376E+003
   6.7540   4.31715E+003    1.88787E+003
   6.7590   4.30910E+003    1.87645E+003
   6.7610   4.43621E+003    1.86927E+003
   6.7630   4.35513E+003    1.88748E+003
   6.7650   4.25459E+003    1.85549E+003
   6.7680   4.34330E+003    1.93207E+003
   6.7700   4.35624E+003    1.91390E+003
   6.7740   4.34345E+003    1.78737E+003
   6.7770   4.34064E+003    1.87205E+003
   6.7810   4.29585E+003    1.79343E+003
   6.7840   4.22748E+003    1.89409E+003
   6.7860   4.32113E+003    1.85621E+003
   6.7890   4.31334E+003    1.86003E+003
   6.7920   4.28053E+003    1.84318E+003
   6.7950   4.19486E+003    1.88144E+003
   6.7980   4.26101E+003    1.84949E+003
   6.8000   4.28679E+003    1.84728E+003
   6.8020   4.29806E+003    1.85101E+003
   6.8040   4.31607E+003    1.88740E+003
   6.8090   4.37683E+003    1.90098E+003
   6.8110   4.35275E+003    1.93577E+003
   6.8140   4.27406E+003    1.90561E+003
   6.8190   4.33612E+003    1.87452E+003
   6.8210   4.26040E+003    1.86929E+003
   6.8230   4.28945E+003    1.86252E+003
   6.8260   4.36294E+003    1.87199E+003
   6.8280   4.21846E+003    1.88521E+003
   6.8330   4.30106E+003    1.88971E+003
   6.8350   4.33426E+003    1.87103E+003
   6.8370   4.26472E+003    1.87571E+003
   6.8390   4.29632E+003    1.89103E+003
   6.8430   4.34279E+003    1.88888E+003
   6.8460   4.36268E+003    1.88111E+003
   6.8480   4.42202E+003    1.97279E+003
   6.8490   4.36039E+003    1.96121E+003
   6.8520   4.38368E+003    1.95689E+003
   6.8550   4.35717E+003    1.91168E+003
   6.8570   4.34605E+003    1.90135E+003
   6.8600   4.43440E+003    1.83798E+003
   6.8630   4.39008E+003    1.87068E+003
   6.8670   4.25726E+003    1.86774E+003
   6.8710   4.28570E+003    1.79367E+003
   6.8740   4.31577E+003    1.84737E+003
   6.8760   4.33938E+003    1.82176E+003
   6.8800   4.27996E+003    1.92881E+003
   6.8820   4.26906E+003    1.85216E+003
   6.8860   4.25290E+003    1.84710E+003
   6.8870   4.20690E+003    1.85802E+003
   6.8910   4.24568E+003    1.85558E+003
   6.8930   4.27873E+003    1.84933E+003
   6.8960   4.29726E+003    1.89565E+003
   6.9000   4.33668E+003    1.85785E+003
   6.9020   4.40374E+003    1.84068E+003
   6.9050   4.30453E+003    1.85358E+003
   6.9080   4.30812E+003    1.85724E+003
   6.9130   4.30987E+003    1.86024E+003
   6.9160   4.30672E+003    1.83271E+003
   6.9180   4.34035E+003    1.87091E+003
   6.9220   4.33447E+003    1.84198E+003
   6.9230   4.23911E+003    1.83544E+003
   6.9290   4.24109E+003    1.82608E+003
   6.9320   4.21051E+003    1.84414E+003
   6.9350   4.18084E+003    1.79988E+003
   6.9380   4.14974E+003    1.83866E+003
   6.9410   4.19491E+003    1.78818E+003
   6.9430   4.14663E+003    1.79559E+003
   6.9450   4.15848E+003    1.86058E+003
   6.9480   4.12214E+003    1.75384E+003
   6.9500   4.19173E+003    1.77611E+003
   6.9520   4.10709E+003    1.81096E+003
   6.9560   4.17550E+003    1.76560E+003
   6.9600   4.12404E+003    1.82668E+003
   6.9630   4.07647E+003    1.85302E+003
   6.9670   4.12420E+003    1.84793E+003
   6.9690   4.13152E+003    1.83362E+003
   6.9730   4.10909E+003    1.78762E+003
   6.9770   4.18812E+003    1.80858E+003
   6.9790   4.19121E+003    1.78256E+003
   6.9830   4.12187E+003    1.83214E+003
   6.9850   4.16048E+003    1.78012E+003
   6.9890   4.17847E+003    1.84696E+003
   6.9910   4.10672E+003    1.79532E+003
   6.9940   4.17174E+003    1.75059E+003
   6.9960   4.13960E+003    1.78158E+003
   7.0010   4.19252E+003    1.84117E+003
   7.0030   4.13184E+003    1.78105E+003
   7.0050   4.14745E+003    1.80168E+003
   7.0090   4.11077E+003    1.74383E+003
   7.0120   4.10064E+003    1.78084E+003
   7.0150   4.16344E+003    1.73294E+003
   7.0190   4.12898E+003    1.75120E+003
   7.0230   4.05000E+003    1.77138E+003
   7.0260   4.03771E+003    1.78211E+003
   7.0280   3.96346E+003    1.74108E+003
   7.0310   3.91668E+003    1.78090E+003
   7.0350   3.99121E+003    1.76353E+003
   7.0370   3.96171E+003    1.76591E+003
   7.0400   3.93773E+003    1.80186E+003
   7.0430   4.05717E+003    1.77678E+003
   7.0460   4.13632E+003    1.75702E+003
   7.0500   4.07138E+003    1.76526E+003
   7.0520   3.99598E+003    1.77735E+003
   7.0530   4.06930E+003    1.75550E+003
   7.0570   4.07384E+003    1.72719E+003
   7.0610   4.11934E+003    1.72374E+003
   7.0640   3.91927E+003    1.74292E+003
   7.0680   3.91280E+003    1.73256E+003
   7.0700   4.01913E+003    1.75768E+003
   7.0750   4.02132E+003    1.74262E+003
   7.0790   4.04288E+003    1.72860E+003
   7.0810   3.95739E+003    1.70846E+003
   7.0840   3.93876E+003    1.75612E+003
   7.0860   4.01257E+003    1.72482E+003
   7.0910   3.97282E+003    1.77893E+003
   7.0930   3.92685E+003    1.73218E+003
   7.0970   3.97827E+003    1.78542E+003
   7.1000   3.88567E+003    1.75853E+003
   7.1020   4.05359E+003    1.67829E+003
   7.1060   3.97379E+003    1.70745E+003
   7.1090   3.95567E+003    1.75522E+003
   7.1110   3.97723E+003    1.74143E+003
   7.1160   3.99514E+003    1.74002E+003
   7.1180   3.95763E+003    1.71276E+003
   7.1220   3.96111E+003    1.71409E+003
   7.1250   4.00696E+003    1.74018E+003
   7.1290   3.92767E+003    1.67248E+003
   7.1330   3.94551E+003    1.70103E+003
   7.1340   3.98120E+003    1.71144E+003
   7.1360   3.97493E+003    1.71600E+003
   7.1410   3.98711E+003    1.66803E+003
   7.1440   3.96089E+003    1.66959E+003
   7.1480   4.02944E+003    1.67984E+003
   7.1490   3.99299E+003    1.59088E+003
   7.1530   4.07417E+003    1.56125E+003
