# Supplementary material for: Trigger factor both holds and folds its client proteins
Source: Nat Commun. 2022 Jul 15;13:4126. doi: 10.1038/s41467-022-31767-6 (PMC9287376; doi:10.1038/s41467-022-31767-6)
Supplement: Supplementary file 6 — Source Data [file 41467_2022_31767_MOESM6_ESM.zip › SourceDataFile/Fig1a-b/00020.RI1]

Sample
I 1 04.0 40000 0003505 6.0340E10 280 1 
   5.8000   8.21800E+001    1.60800E+002
   5.8020   1.52440E+002    1.75030E+002
   5.8040   2.00180E+002    2.12870E+002
   5.8050   2.48560E+002    2.23810E+002
   5.8070   2.52990E+002    2.70840E+002
   5.8080   2.60170E+002    2.66740E+002
   5.8090   2.61510E+002    2.97160E+002
   5.8110   3.34800E+002    3.60200E+002
   5.8120   3.91930E+002    4.21020E+002
   5.8140   4.23190E+002    4.93620E+002
   5.8170   4.87900E+002    5.38620E+002
   5.8180   5.88960E+002    6.29800E+002
   5.8200   7.33710E+002    7.53200E+002
   5.8210   7.70510E+002    7.87060E+002
   5.8230   9.04770E+002    1.01492E+003
   5.8240   1.07720E+003    1.10243E+003
   5.8260   1.19763E+003    1.47750E+003
   5.8280   1.49750E+003    1.64060E+003
   5.8300   1.56941E+003    1.76663E+003
   5.8310   1.91609E+003    1.99452E+003
   5.8330   2.15472E+003    2.45640E+003
   5.8350   2.55372E+003    2.70704E+003
   5.8370   2.90868E+003    3.01854E+003
   5.8380   2.94434E+003    3.34184E+003
   5.8400   3.14287E+003    3.79252E+003
   5.8420   3.31601E+003    3.82557E+003
   5.8440   3.59807E+003    4.22787E+003
   5.8460   4.16809E+003    4.64483E+003
   5.8490   4.72422E+003    4.99493E+003
   5.8510   5.12902E+003    5.35005E+003
   5.8530   5.21874E+003    5.46717E+003
   5.8550   5.43600E+003    5.57165E+003
   5.8560   5.40476E+003    5.60065E+003
   5.8580   5.55526E+003    5.57988E+003
   5.8620   5.55972E+003    5.67629E+003
   5.8650   5.57501E+003    5.70634E+003
   5.8670   5.51699E+003    5.80017E+003
   5.8690   5.48658E+003    5.86494E+003
   5.8710   5.59099E+003    5.67849E+003
   5.8740   5.62975E+003    5.56196E+003
   5.8760   5.50361E+003    5.51276E+003
   5.8780   5.59886E+003    5.70448E+003
   5.8800   5.68129E+003    5.69069E+003
   5.8830   5.57365E+003    5.61500E+003
   5.8840   5.50336E+003    5.72117E+003
   5.8870   5.59905E+003    5.73722E+003
   5.8900   5.64615E+003    5.73739E+003
   5.8920   5.68796E+003    5.51307E+003
   5.8940   5.70015E+003    5.57298E+003
   5.8970   5.69938E+003    5.69280E+003
   5.8990   5.63468E+003    5.49066E+003
   5.9010   5.65352E+003    5.75171E+003
   5.9040   5.53935E+003    5.78826E+003
   5.9080   5.64964E+003    5.76829E+003
   5.9100   5.77963E+003    5.75797E+003
   5.9130   5.76922E+003    5.68470E+003
   5.9150   5.74725E+003    5.75635E+003
   5.9200   5.84483E+003    5.94978E+003
   5.9210   5.81320E+003    5.85431E+003
   5.9220   5.87745E+003    5.90786E+003
   5.9240   6.05280E+003    5.97087E+003
   5.9260   6.01910E+003    6.12645E+003
   5.9290   6.06800E+003    6.26569E+003
   5.9310   6.00263E+003    6.02414E+003
   5.9340   6.07930E+003    6.03055E+003
   5.9360   6.13469E+003    6.12587E+003
   5.9380   6.18772E+003    6.30022E+003
   5.9400   6.22554E+003    6.33569E+003
   5.9430   6.35565E+003    6.27119E+003
   5.9450   6.25170E+003    6.38897E+003
   5.9470   6.05762E+003    6.19302E+003
   5.9490   6.12563E+003    6.29102E+003
   5.9520   6.24840E+003    6.29374E+003
   5.9540   6.20303E+003    6.32987E+003
   5.9560   6.13403E+003    6.33131E+003
   5.9610   6.31816E+003    6.32031E+003
   5.9620   6.40783E+003    6.23232E+003
   5.9640   6.35816E+003    6.32024E+003
   5.9660   6.29512E+003    6.46091E+003
   5.9690   6.42738E+003    6.35493E+003
   5.9710   6.39261E+003    6.31786E+003
   5.9740   6.41614E+003    6.33064E+003
   5.9770   6.30723E+003    6.29624E+003
   5.9790   6.11292E+003    6.36069E+003
   5.9830   6.19124E+003    6.33919E+003
   5.9840   6.28410E+003    6.37064E+003
   5.9880   6.44731E+003    6.32456E+003
   5.9890   6.33350E+003    6.25290E+003
   5.9920   6.37308E+003    6.54445E+003
   5.9970   6.38882E+003    7.11381E+003
   6.0000   6.26242E+003    1.08483E+004
   6.0030   6.20084E+003    1.04703E+004
   6.0040   6.09249E+003    8.65424E+003
   6.0070   5.82875E+003    2.48840E+002
   6.0120   7.74905E+003    2.73220E+002
   6.0150   1.04072E+004    6.30101E+003
   6.0220   2.21734E+003    6.19474E+003
   6.0250   1.76890E+002    6.24103E+003
   6.0270   1.81350E+002    6.08572E+003
   6.0290   3.50330E+002    5.98808E+003
   6.0310   7.46750E+002    5.97911E+003
   6.0350   2.98182E+003    5.96311E+003
   6.0360   7.05513E+003    5.93729E+003
   6.0390   5.97466E+003    5.97728E+003
   6.0410   6.20778E+003    5.86383E+003
   6.0440   6.16942E+003    5.91295E+003
   6.0460   6.21149E+003    5.90446E+003
   6.0500   5.83864E+003    5.86404E+003
   6.0520   5.90848E+003    5.78251E+003
   6.0530   5.84095E+003    5.72238E+003
   6.0560   5.75381E+003    5.78813E+003
   6.0590   5.90011E+003    5.77466E+003
   6.0610   5.79550E+003    5.73532E+003
   6.0640   5.66678E+003    5.76179E+003
   6.0660   5.74038E+003    5.77123E+003
   6.0680   5.84304E+003    5.65714E+003
   6.0700   5.71096E+003    5.74904E+003
   6.0760   5.67409E+003    5.67361E+003
   6.0780   5.61903E+003    5.62502E+003
   6.0790   5.67092E+003    5.67968E+003
   6.0800   5.71005E+003    5.56450E+003
   6.0840   5.62167E+003    5.50734E+003
   6.0860   5.51144E+003    5.51039E+003
   6.0890   5.48771E+003    5.47991E+003
   6.0920   5.40174E+003    5.40215E+003
   6.0940   5.40802E+003    5.46028E+003
   6.0960   5.31996E+003    5.40569E+003
   6.0980   5.42942E+003    5.48327E+003
   6.1020   5.41231E+003    5.43174E+003
   6.1050   5.28482E+003    5.33416E+003
   6.1080   5.19887E+003    5.18976E+003
   6.1100   5.28447E+003    5.25862E+003
   6.1130   5.18303E+003    5.10393E+003
   6.1150   5.18702E+003    5.15815E+003
   6.1180   5.18909E+003    5.13583E+003
   6.1220   5.12181E+003    5.07118E+003
   6.1250   5.11192E+003    4.98487E+003
   6.1270   5.22220E+003    5.09808E+003
   6.1290   5.05714E+003    5.07481E+003
   6.1320   5.07368E+003    4.90338E+003
   6.1360   4.98295E+003    4.95568E+003
   6.1380   5.03417E+003    4.85688E+003
   6.1400   5.02709E+003    4.90538E+003
   6.1430   4.96567E+003    4.91376E+003
   6.1450   4.92632E+003    4.83629E+003
   6.1470   4.88877E+003    4.73983E+003
   6.1520   4.86635E+003    4.70714E+003
   6.1540   4.87101E+003    4.84946E+003
   6.1560   4.78224E+003    4.67215E+003
   6.1590   4.88646E+003    4.58856E+003
   6.1610   4.81705E+003    4.62196E+003
   6.1650   4.79286E+003    4.56987E+003
   6.1680   4.89723E+003    4.65473E+003
   6.1700   4.79459E+003    4.59834E+003
   6.1710   4.84413E+003    4.64192E+003
   6.1750   4.70611E+003    4.54629E+003
   6.1780   4.86138E+003    4.56855E+003
   6.1800   4.82899E+003    4.54399E+003
   6.1830   4.73976E+003    4.49834E+003
   6.1850   4.77563E+003    4.48178E+003
   6.1870   4.83249E+003    4.42047E+003
   6.1910   4.80260E+003    4.46177E+003
   6.1940   4.74750E+003    4.42079E+003
   6.1960   4.74748E+003    4.43872E+003
   6.1980   4.79720E+003    4.38564E+003
   6.2010   4.78971E+003    4.52002E+003
   6.2030   4.94640E+003    4.54407E+003
   6.2060   4.83166E+003    4.35568E+003
   6.2090   4.89999E+003    4.45394E+003
   6.2120   4.77808E+003    4.35355E+003
   6.2140   4.82504E+003    4.37375E+003
   6.2160   4.78950E+003    4.27668E+003
   6.2190   4.71682E+003    4.32667E+003
   6.2230   4.79054E+003    4.35507E+003
   6.2260   4.81693E+003    4.26239E+003
   6.2300   4.81195E+003    4.34187E+003
   6.2320   4.79964E+003    4.31411E+003
   6.2360   4.88281E+003    4.32866E+003
   6.2380   4.79841E+003    4.36087E+003
   6.2410   4.81003E+003    4.30362E+003
   6.2420   4.85806E+003    4.20717E+003
   6.2460   4.84301E+003    4.27770E+003
   6.2490   4.74605E+003    4.31564E+003
   6.2530   4.76117E+003    4.21091E+003
   6.2550   4.75522E+003    4.23582E+003
   6.2570   4.73458E+003    4.19156E+003
   6.2600   4.73448E+003    4.18025E+003
   6.2620   4.74590E+003    4.31162E+003
   6.2670   4.79187E+003    4.13558E+003
   6.2690   4.71691E+003    4.15164E+003
   6.2720   4.87260E+003    4.13034E+003
   6.2730   4.75659E+003    4.15873E+003
   6.2760   4.87300E+003    4.24088E+003
   6.2790   4.92018E+003    4.24546E+003
   6.2830   4.87327E+003    4.24527E+003
   6.2850   4.83940E+003    4.32709E+003
   6.2880   4.78051E+003    4.17499E+003
   6.2900   4.80265E+003    4.24789E+003
   6.2950   4.84666E+003    4.15577E+003
   6.2970   4.77226E+003    4.15999E+003
   6.2980   4.85104E+003    4.28706E+003
   6.3000   4.84479E+003    4.13941E+003
   6.3040   4.68437E+003    4.04506E+003
   6.3070   4.76450E+003    4.22964E+003
   6.3080   4.90140E+003    4.23784E+003
   6.3130   4.84865E+003    4.31919E+003
   6.3150   4.84492E+003    4.24351E+003
   6.3190   4.78765E+003    4.13348E+003
   6.3220   4.69169E+003    4.17069E+003
   6.3240   4.71528E+003    4.14993E+003
   6.3260   4.75659E+003    4.15707E+003
   6.3290   4.81059E+003    4.18497E+003
   6.3310   4.80482E+003    4.09236E+003
   6.3330   4.70472E+003    4.12949E+003
   6.3360   4.70571E+003    4.18021E+003
   6.3380   4.71403E+003    4.13056E+003
   6.3410   4.66029E+003    4.11466E+003
   6.3440   4.77870E+003    4.14003E+003
   6.3470   4.65888E+003    4.05854E+003
   6.3490   4.71628E+003    4.18952E+003
   6.3530   4.64690E+003    4.24297E+003
   6.3560   4.71756E+003    4.15201E+003
   6.3580   4.79213E+003    4.07615E+003
   6.3620   4.80594E+003    4.10022E+003
   6.3650   4.77319E+003    4.07029E+003
   6.3670   4.79672E+003    4.10635E+003
   6.3690   4.76864E+003    4.19126E+003
   6.3720   4.66428E+003    4.09854E+003
   6.3750   4.79054E+003    4.20554E+003
   6.3780   4.87622E+003    4.09622E+003
   6.3800   4.78602E+003    4.12328E+003
   6.3830   4.74690E+003    4.11344E+003
   6.3850   4.77829E+003    4.13796E+003
   6.3880   4.78495E+003    4.05885E+003
   6.3910   4.76452E+003    4.09826E+003
   6.3940   4.72797E+003    3.89473E+003
   6.3970   4.70545E+003    3.94589E+003
   6.4000   4.64481E+003    4.01630E+003
   6.4030   4.63570E+003    4.13025E+003
   6.4070   4.70951E+003    4.05159E+003
   6.4110   4.69138E+003    3.92208E+003
   6.4120   4.75717E+003    4.01683E+003
   6.4150   4.67715E+003    4.05257E+003
   6.4170   4.56323E+003    3.97813E+003
   6.4200   4.57965E+003    4.03909E+003
   6.4230   4.70389E+003    4.02453E+003
   6.4270   4.62478E+003    4.06884E+003
   6.4290   4.78689E+003    4.06517E+003
   6.4310   4.69174E+003    4.07244E+003
   6.4340   4.74785E+003    4.08205E+003
   6.4370   4.67425E+003    4.06794E+003
   6.4400   4.83756E+003    4.14260E+003
   6.4420   4.82964E+003    4.13026E+003
   6.4430   4.86531E+003    4.20753E+003
   6.4470   4.88912E+003    4.15860E+003
   6.4500   4.93009E+003    4.13210E+003
   6.4520   4.84071E+003    4.24754E+003
   6.4560   4.78290E+003    4.19867E+003
   6.4580   4.83251E+003    4.28802E+003
   6.4610   4.99116E+003    4.20975E+003
   6.4640   5.00068E+003    4.27202E+003
   6.4670   4.92562E+003    4.23632E+003
   6.4700   4.95050E+003    4.29129E+003
   6.4720   4.99044E+003    4.26858E+003
   6.4750   4.96478E+003    4.18863E+003
   6.4770   5.12012E+003    4.28491E+003
   6.4810   5.00420E+003    4.23306E+003
   6.4840   5.03523E+003    4.30332E+003
   6.4860   4.92761E+003    4.26552E+003
   6.4880   4.96831E+003    4.22826E+003
   6.4910   4.96167E+003    4.25138E+003
   6.4940   4.92957E+003    4.24970E+003
   6.4960   4.93958E+003    4.24286E+003
   6.4990   4.89630E+003    4.17373E+003
   6.5020   5.04875E+003    4.27967E+003
   6.5050   4.93761E+003    4.26727E+003
   6.5080   4.98867E+003    4.24012E+003
   6.5120   5.04785E+003    4.32933E+003
   6.5140   5.00430E+003    4.29866E+003
   6.5160   5.02991E+003    4.29294E+003
   6.5190   5.02898E+003    4.42487E+003
   6.5220   5.12051E+003    4.33225E+003
   6.5240   4.98331E+003    4.30572E+003
   6.5260   4.82674E+003    4.28606E+003
   6.5290   5.00449E+003    4.27082E+003
   6.5320   4.96915E+003    4.26261E+003
   6.5350   5.07508E+003    4.30159E+003
   6.5380   4.91560E+003    4.35317E+003
   6.5410   4.95758E+003    4.20259E+003
   6.5420   4.95243E+003    4.25472E+003
   6.5440   4.95317E+003    4.26289E+003
   6.5480   5.05969E+003    4.25323E+003
   6.5500   4.96977E+003    4.29079E+003
   6.5540   4.93496E+003    4.23135E+003
   6.5560   5.00333E+003    4.32425E+003
   6.5590   4.88185E+003    4.25770E+003
   6.5630   4.91887E+003    4.24615E+003
   6.5660   4.96718E+003    4.17607E+003
   6.5680   4.97986E+003    4.11684E+003
   6.5700   5.00011E+003    4.23317E+003
   6.5730   4.95020E+003    4.32497E+003
   6.5750   4.95722E+003    4.26607E+003
   6.5790   5.00333E+003    4.35247E+003
   6.5820   4.92160E+003    4.29767E+003
   6.5850   4.94336E+003    4.27588E+003
   6.5880   4.96593E+003    4.28897E+003
   6.5890   5.01906E+003    4.23859E+003
   6.5910   4.91719E+003    4.26673E+003
   6.5940   4.90095E+003    4.32389E+003
   6.5970   4.99137E+003    4.23826E+003
   6.6000   4.88424E+003    4.30958E+003
   6.6040   4.88424E+003    4.17534E+003
   6.6060   4.90229E+003    4.23053E+003
   6.6100   4.78438E+003    4.18815E+003
   6.6130   4.79012E+003    4.24407E+003
   6.6160   4.90365E+003    4.21103E+003
   6.6170   4.95104E+003    4.21821E+003
   6.6200   4.88698E+003    4.24352E+003
   6.6240   4.91309E+003    4.16080E+003
   6.6270   4.86210E+003    4.20414E+003
   6.6290   5.00454E+003    4.23845E+003
   6.6320   4.86056E+003    4.19971E+003
   6.6350   4.90162E+003    4.25447E+003
   6.6360   4.85564E+003    4.20083E+003
   6.6390   4.85489E+003    4.11673E+003
   6.6420   4.86569E+003    4.21969E+003
   6.6460   4.79673E+003    4.15345E+003
   6.6480   4.78247E+003    4.10904E+003
   6.6520   4.78624E+003    4.10040E+003
   6.6540   4.80602E+003    4.13645E+003
   6.6580   4.91059E+003    4.18407E+003
   6.6610   4.76245E+003    4.09504E+003
   6.6650   4.87446E+003    4.08892E+003
   6.6670   4.89407E+003    4.10510E+003
   6.6690   4.82184E+003    4.07027E+003
   6.6720   4.80160E+003    4.07327E+003
   6.6760   4.79998E+003    4.10108E+003
   6.6780   4.79868E+003    4.02172E+003
   6.6820   4.75113E+003    4.02499E+003
   6.6830   4.78977E+003    4.08850E+003
   6.6850   4.75788E+003    4.03739E+003
   6.6870   4.70894E+003    4.11907E+003
   6.6920   4.79083E+003    4.16765E+003
   6.6940   4.74859E+003    4.11448E+003
   6.6980   4.79955E+003    4.04981E+003
   6.7000   4.74404E+003    4.08069E+003
   6.7020   4.73363E+003    3.99796E+003
   6.7050   4.74198E+003    4.00904E+003
   6.7070   4.80174E+003    4.05011E+003
   6.7100   4.73156E+003    4.03109E+003
   6.7120   4.63486E+003    4.03844E+003
   6.7160   4.54966E+003    3.93970E+003
   6.7190   4.60722E+003    3.95859E+003
   6.7220   4.55241E+003    3.93875E+003
   6.7240   4.70488E+003    3.90455E+003
   6.7280   4.61058E+003    4.03645E+003
   6.7290   4.67137E+003    3.99054E+003
   6.7320   4.66848E+003    4.01547E+003
   6.7350   4.73977E+003    4.01818E+003
   6.7380   4.74205E+003    4.02896E+003
   6.7400   4.64222E+003    4.17419E+003
   6.7430   4.65328E+003    3.85148E+003
   6.7460   4.58930E+003    3.75018E+003
   6.7500   4.53741E+003    3.87109E+003
   6.7520   4.54027E+003    3.76916E+003
   6.7560   4.53165E+003    3.69470E+003
   6.7590   4.53865E+003    3.73966E+003
   6.7610   4.52656E+003    3.71011E+003
   6.7650   4.50915E+003    3.75344E+003
   6.7680   4.53475E+003    3.77672E+003
   6.7700   4.47905E+003    3.85117E+003
   6.7720   4.49835E+003    3.81999E+003
   6.7770   4.41484E+003    3.85102E+003
   6.7790   4.48037E+003    3.93365E+003
   6.7820   4.57326E+003    3.79012E+003
   6.7840   4.47082E+003    3.83687E+003
   6.7860   4.54160E+003    3.82233E+003
   6.7910   4.42212E+003    3.89728E+003
   6.7930   4.46774E+003    3.87154E+003
   6.7970   4.49347E+003    3.85878E+003
   6.7990   4.49914E+003    3.87643E+003
   6.8020   4.42524E+003    3.98449E+003
   6.8050   4.50202E+003    3.83341E+003
   6.8070   4.41197E+003    3.82100E+003
   6.8110   4.55880E+003    3.91315E+003
   6.8140   4.53168E+003    3.94363E+003
   6.8170   4.53465E+003    3.99504E+003
   6.8200   4.57853E+003    3.91547E+003
   6.8220   4.52193E+003    3.93587E+003
   6.8260   4.58540E+003    3.88300E+003
   6.8280   4.47862E+003    3.87045E+003
   6.8300   4.49672E+003    3.85614E+003
   6.8330   4.48292E+003    3.86481E+003
   6.8360   4.47849E+003    3.85614E+003
   6.8390   4.47083E+003    3.88538E+003
   6.8420   4.45383E+003    3.90457E+003
   6.8460   4.55291E+003    3.97239E+003
   6.8490   4.63651E+003    4.01186E+003
   6.8520   4.59934E+003    4.01679E+003
   6.8550   4.50463E+003    4.01714E+003
   6.8590   4.53668E+003    3.96297E+003
   6.8620   4.51319E+003    3.95828E+003
   6.8660   4.53152E+003    3.85408E+003
   6.8680   4.49780E+003    3.83361E+003
   6.8710   4.43731E+003    3.89310E+003
   6.8740   4.53057E+003    3.91636E+003
   6.8760   4.56212E+003    3.85693E+003
   6.8790   4.60153E+003    3.87418E+003
   6.8820   4.40778E+003    3.90817E+003
   6.8840   4.47152E+003    3.83800E+003
   6.8880   4.48231E+003    3.86319E+003
   6.8920   4.40997E+003    3.85778E+003
   6.8950   4.47173E+003    3.83341E+003
   6.8980   4.41571E+003    3.90208E+003
   6.9010   4.46231E+003    3.85827E+003
   6.9040   4.55109E+003    3.89137E+003
   6.9080   4.37137E+003    3.88117E+003
   6.9110   4.48397E+003    3.87854E+003
   6.9140   4.45254E+003    3.83962E+003
   6.9160   4.42780E+003    3.83602E+003
   6.9200   4.47063E+003    3.86686E+003
   6.9220   4.51621E+003    3.88955E+003
   6.9250   4.53816E+003    3.86646E+003
   6.9290   4.43512E+003    3.81195E+003
   6.9310   4.44098E+003    3.85100E+003
   6.9340   4.36731E+003    3.78444E+003
   6.9380   4.37590E+003    3.70858E+003
   6.9400   4.39223E+003    3.82448E+003
   6.9450   4.33855E+003    3.74752E+003
   6.9470   4.34480E+003    3.71089E+003
   6.9500   4.30602E+003    3.73782E+003
   6.9540   4.37294E+003    3.75844E+003
   6.9560   4.33981E+003    3.71269E+003
   6.9600   4.33457E+003    3.79136E+003
   6.9630   4.31531E+003    3.70563E+003
   6.9670   4.25984E+003    3.69418E+003
   6.9690   4.25748E+003    3.66233E+003
   6.9720   4.28636E+003    3.67715E+003
   6.9750   4.22713E+003    3.71846E+003
   6.9780   4.29133E+003    3.74509E+003
   6.9800   4.31408E+003    3.71583E+003
   6.9830   4.28883E+003    3.70932E+003
   6.9870   4.33615E+003    3.69450E+003
   6.9900   4.30491E+003    3.73718E+003
   6.9930   4.17429E+003    3.71177E+003
   6.9970   4.21735E+003    3.65759E+003
   7.0010   4.28556E+003    3.64814E+003
   7.0030   4.30692E+003    3.62677E+003
   7.0060   4.30290E+003    3.63286E+003
   7.0100   4.31992E+003    3.64168E+003
   7.0120   4.27973E+003    3.68571E+003
   7.0140   4.24418E+003    3.65823E+003
   7.0170   4.20863E+003    3.67295E+003
   7.0210   4.20919E+003    3.71937E+003
   7.0240   4.19595E+003    3.68327E+003
   7.0280   4.17783E+003    3.61932E+003
   7.0310   4.15595E+003    3.60967E+003
   7.0320   4.14760E+003    3.66902E+003
   7.0370   4.22329E+003    3.64651E+003
   7.0400   4.21996E+003    3.65255E+003
   7.0440   4.14119E+003    3.65360E+003
   7.0470   4.03602E+003    3.64201E+003
   7.0490   4.03051E+003    3.70625E+003
   7.0530   4.02108E+003    3.66846E+003
   7.0560   4.16736E+003    3.72563E+003
   7.0610   4.27216E+003    3.65549E+003
   7.0630   4.13832E+003    3.62396E+003
   7.0660   4.20777E+003    3.71520E+003
   7.0700   4.17150E+003    3.65463E+003
   7.0740   4.20355E+003    3.64582E+003
   7.0750   4.23238E+003    3.60403E+003
   7.0790   4.19660E+003    3.60873E+003
   7.0810   4.15217E+003    3.61601E+003
   7.0840   4.21121E+003    3.56900E+003
   7.0880   4.16262E+003    3.59916E+003
   7.0910   4.19636E+003    3.58864E+003
   7.0930   4.10904E+003    3.64894E+003
   7.0970   4.11827E+003    3.61227E+003
   7.1000   4.21201E+003    3.60776E+003
   7.1040   4.19582E+003    3.68176E+003
   7.1070   4.15191E+003    3.62257E+003
   7.1110   4.20070E+003    3.65101E+003
   7.1150   4.12563E+003    3.59257E+003
   7.1190   4.14712E+003    3.57041E+003
   7.1220   4.09590E+003    3.61086E+003
   7.1240   4.23054E+003    3.61404E+003
   7.1270   4.16553E+003    3.58670E+003
   7.1300   4.09276E+003    3.56651E+003
   7.1320   4.17183E+003    3.62224E+003
   7.1350   4.08217E+003    3.59177E+003
   7.1380   4.16754E+003    3.63275E+003
   7.1410   4.12091E+003    3.61116E+003
   7.1450   4.19237E+003    3.56454E+003
   7.1480   4.07299E+003    3.64784E+003
   7.1500   4.10605E+003    3.62958E+003
