# Supplementary material for: Trigger factor both holds and folds its client proteins
Source: Nat Commun. 2022 Jul 15;13:4126. doi: 10.1038/s41467-022-31767-6 (PMC9287376; doi:10.1038/s41467-022-31767-6)
Supplement: Supplementary file 6 — Source Data [file 41467_2022_31767_MOESM6_ESM.zip › SourceDataFile/Fig1a-b/00020.RI3]

Sample
I 3 04.0 40000 0003622 6.2380E10 280 1 
   5.8010   1.12330E+002    2.05490E+002
   5.8050   2.40660E+002    2.29830E+002
   5.8080   2.34710E+002    2.57230E+002
   5.8090   2.49930E+002    2.49310E+002
   5.8110   3.32950E+002    3.34040E+002
   5.8130   3.71310E+002    3.68800E+002
   5.8140   4.02160E+002    3.95510E+002
   5.8170   4.36340E+002    5.12560E+002
   5.8180   5.47730E+002    5.86280E+002
   5.8200   6.83250E+002    8.01790E+002
   5.8230   8.41990E+002    8.89280E+002
   5.8260   1.02667E+003    1.08609E+003
   5.8270   1.23245E+003    1.52829E+003
   5.8310   1.66529E+003    1.95450E+003
   5.8330   2.09522E+003    2.25627E+003
   5.8350   2.32660E+003    2.41206E+003
   5.8370   2.52738E+003    2.73798E+003
   5.8380   2.97963E+003    3.09311E+003
   5.8400   3.20926E+003    3.49261E+003
   5.8420   3.66505E+003    3.85360E+003
   5.8440   4.00288E+003    4.06127E+003
   5.8460   4.35477E+003    4.39315E+003
   5.8490   4.54331E+003    4.57240E+003
   5.8510   4.87330E+003    4.73892E+003
   5.8520   5.04768E+003    5.06792E+003
   5.8530   5.23947E+003    5.37596E+003
   5.8560   5.33055E+003    5.27710E+003
   5.8580   5.38578E+003    5.44330E+003
   5.8600   5.48873E+003    5.51311E+003
   5.8620   5.57004E+003    5.57023E+003
   5.8640   5.58139E+003    5.58316E+003
   5.8650   5.59216E+003    5.56976E+003
   5.8670   5.57979E+003    5.64698E+003
   5.8690   5.67234E+003    5.58348E+003
   5.8720   5.55584E+003    5.57525E+003
   5.8740   5.62191E+003    5.53314E+003
   5.8760   5.55998E+003    5.65627E+003
   5.8780   5.68413E+003    5.71998E+003
   5.8790   5.65503E+003    5.64991E+003
   5.8810   5.61385E+003    5.43200E+003
   5.8830   5.58394E+003    5.51680E+003
   5.8850   5.61994E+003    5.56381E+003
   5.8880   5.56116E+003    5.59825E+003
   5.8910   5.53885E+003    5.72739E+003
   5.8920   5.59290E+003    5.71055E+003
   5.8940   5.61150E+003    5.61446E+003
   5.8970   5.70017E+003    5.66028E+003
   5.8990   5.79704E+003    5.69104E+003
   5.9010   5.80839E+003    5.89077E+003
   5.9030   5.77639E+003    5.76901E+003
   5.9070   5.75517E+003    5.60747E+003
   5.9080   5.69128E+003    5.73286E+003
   5.9100   5.71399E+003    5.66878E+003
   5.9120   5.73282E+003    5.78939E+003
   5.9140   5.80325E+003    5.97105E+003
   5.9180   5.87802E+003    5.89090E+003
   5.9210   5.87834E+003    5.97526E+003
   5.9230   6.12238E+003    6.01916E+003
   5.9260   6.17662E+003    6.12765E+003
   5.9270   6.14771E+003    6.10260E+003
   5.9320   6.20147E+003    6.32202E+003
   5.9350   6.35687E+003    6.45913E+003
   5.9370   6.46452E+003    7.22344E+003
   5.9400   6.47250E+003    8.01177E+003
   5.9420   6.47785E+003    1.04121E+004
   5.9440   6.55598E+003    1.05883E+004
   5.9470   6.70625E+003    1.02416E+004
   5.9480   6.74746E+003    1.04437E+004
   5.9510   8.72371E+003    2.04240E+002
   5.9570   1.11006E+004    2.31070E+002
   5.9580   1.03488E+004    6.37280E+002
   5.9620   4.98181E+003    7.02461E+003
   5.9660   1.84630E+002    6.40301E+003
   5.9700   2.66040E+002    6.03237E+003
   5.9720   7.91270E+002    5.78250E+003
   5.9740   2.53292E+003    5.83123E+003
   5.9770   7.68503E+003    5.69128E+003
   5.9800   5.92723E+003    5.66931E+003
   5.9820   6.34396E+003    5.52102E+003
   5.9830   6.17876E+003    5.41437E+003
   5.9860   6.28935E+003    5.45390E+003
   5.9880   6.18422E+003    5.26991E+003
   5.9920   6.17394E+003    5.20431E+003
   5.9950   6.02270E+003    5.13181E+003
   5.9970   6.03619E+003    5.04477E+003
   5.9990   6.01685E+003    5.11196E+003
   6.0010   6.24949E+003    5.00513E+003
   6.0030   6.13334E+003    4.85956E+003
   6.0060   6.05678E+003    4.89421E+003
   6.0080   6.09719E+003    4.77374E+003
   6.0100   6.10148E+003    4.78790E+003
   6.0120   6.05101E+003    4.80148E+003
   6.0130   5.93049E+003    4.60694E+003
   6.0150   6.00101E+003    4.50827E+003
   6.0190   6.07800E+003    4.52518E+003
   6.0210   5.99561E+003    4.46606E+003
   6.0240   6.04106E+003    4.38471E+003
   6.0270   5.95846E+003    4.29716E+003
   6.0280   5.85098E+003    4.24790E+003
   6.0310   5.90736E+003    4.11749E+003
   6.0340   5.95742E+003    4.10753E+003
   6.0380   6.02902E+003    4.06529E+003
   6.0400   5.94091E+003    3.98860E+003
   6.0410   5.89511E+003    4.05275E+003
   6.0430   5.91561E+003    3.82710E+003
   6.0460   5.94406E+003    3.78175E+003
   6.0480   5.95842E+003    3.82271E+003
   6.0510   5.79718E+003    3.69153E+003
   6.0550   5.79328E+003    3.67510E+003
   6.0570   5.86486E+003    3.64267E+003
   6.0580   5.82940E+003    3.51270E+003
   6.0600   5.66522E+003    3.49882E+003
   6.0620   5.72553E+003    3.37730E+003
   6.0660   5.73089E+003    3.42122E+003
   6.0680   5.73887E+003    3.35039E+003
   6.0710   5.80333E+003    3.28976E+003
   6.0730   5.71303E+003    3.28045E+003
   6.0750   5.76366E+003    3.19626E+003
   6.0780   5.78960E+003    3.09327E+003
   6.0820   5.57893E+003    3.05033E+003
   6.0850   5.57316E+003    2.91829E+003
   6.0870   5.61447E+003    2.84955E+003
   6.0890   5.52411E+003    2.83132E+003
   6.0920   5.66222E+003    2.68441E+003
   6.0940   5.56763E+003    2.60004E+003
   6.0970   5.53095E+003    2.53013E+003
   6.0990   5.53469E+003    2.46078E+003
   6.1010   5.72681E+003    2.50044E+003
   6.1040   5.53497E+003    2.43896E+003
   6.1070   5.42148E+003    2.42446E+003
   6.1090   5.43228E+003    2.32172E+003
   6.1120   5.37225E+003    2.28484E+003
   6.1150   5.35792E+003    2.28944E+003
   6.1160   5.31676E+003    2.32614E+003
   6.1200   5.25764E+003    2.30949E+003
   6.1240   5.28114E+003    2.40409E+003
   6.1270   5.29426E+003    2.19817E+003
   6.1290   5.38378E+003    2.00777E+003
   6.1330   5.41814E+003    1.83098E+003
   6.1360   5.30301E+003    1.86304E+003
   6.1400   5.24952E+003    2.03632E+003
   6.1420   5.30003E+003    2.12480E+003
   6.1430   5.28259E+003    2.24216E+003
   6.1450   5.19020E+003    2.29694E+003
   6.1490   5.20718E+003    2.23727E+003
   6.1520   5.10221E+003    2.22984E+003
   6.1540   5.10524E+003    2.16300E+003
   6.1560   5.15926E+003    2.21167E+003
   6.1580   5.29614E+003    2.19447E+003
   6.1610   5.18635E+003    2.16909E+003
   6.1630   5.08127E+003    2.10734E+003
   6.1660   5.09837E+003    2.07364E+003
   6.1690   5.12759E+003    2.02377E+003
   6.1700   5.12241E+003    2.04309E+003
   6.1720   4.99927E+003    2.10338E+003
   6.1750   5.14539E+003    2.03659E+003
   6.1800   5.04925E+003    2.09660E+003
   6.1840   5.01839E+003    2.09769E+003
   6.1870   4.99055E+003    2.07762E+003
   6.1890   5.00291E+003    2.06158E+003
   6.1900   5.01436E+003    2.11424E+003
   6.1920   4.97990E+003    2.07207E+003
   6.1960   5.06153E+003    2.11541E+003
   6.1980   4.98552E+003    2.17063E+003
   6.2010   4.96571E+003    2.12825E+003
   6.2050   5.04478E+003    2.08683E+003
   6.2070   4.92416E+003    2.11662E+003
   6.2090   4.93086E+003    2.04961E+003
   6.2100   4.94999E+003    2.01424E+003
   6.2140   4.97919E+003    2.09927E+003
   6.2160   5.02164E+003    1.96754E+003
   6.2190   4.84105E+003    2.00907E+003
   6.2210   4.79669E+003    2.11295E+003
   6.2250   4.94136E+003    2.15582E+003
   6.2280   4.87611E+003    2.11562E+003
   6.2300   4.84261E+003    2.05668E+003
   6.2320   4.93160E+003    2.04621E+003
   6.2350   4.85837E+003    2.02945E+003
   6.2380   4.81136E+003    2.03382E+003
   6.2410   4.91711E+003    1.92194E+003
   6.2430   4.85917E+003    1.95427E+003
   6.2460   4.92001E+003    2.04875E+003
   6.2480   4.97026E+003    2.02843E+003
   6.2500   4.89989E+003    1.99162E+003
   6.2540   4.67582E+003    1.95660E+003
   6.2570   4.69094E+003    1.92697E+003
   6.2600   4.76874E+003    2.00474E+003
   6.2610   4.75903E+003    1.97601E+003
   6.2640   4.77065E+003    1.94952E+003
   6.2660   4.74643E+003    2.03453E+003
   6.2700   4.82819E+003    2.08083E+003
   6.2720   4.84142E+003    2.03191E+003
   6.2760   4.78796E+003    2.05796E+003
   6.2780   4.91962E+003    1.93595E+003
   6.2810   4.86234E+003    1.93970E+003
   6.2830   4.89991E+003    1.91984E+003
   6.2860   4.82985E+003    1.95438E+003
   6.2880   4.77530E+003    1.98918E+003
   6.2900   4.75614E+003    2.01402E+003
   6.2950   4.70125E+003    2.10208E+003
   6.2970   4.83492E+003    2.07951E+003
   6.2990   4.79583E+003    2.00015E+003
   6.3010   4.66745E+003    1.95409E+003
   6.3040   4.62686E+003    1.96472E+003
   6.3070   4.88676E+003    2.02962E+003
   6.3090   4.88131E+003    1.98305E+003
   6.3130   4.73667E+003    1.96042E+003
   6.3150   4.78273E+003    2.00361E+003
   6.3170   4.78022E+003    2.04199E+003
   6.3200   4.80471E+003    1.99472E+003
   6.3220   4.80817E+003    2.06450E+003
   6.3260   4.84853E+003    2.02027E+003
   6.3290   4.83470E+003    2.03471E+003
   6.3310   4.75228E+003    2.07079E+003
   6.3330   4.74831E+003    1.99406E+003
   6.3360   4.84904E+003    1.99532E+003
   6.3380   4.69745E+003    1.97942E+003
   6.3410   4.68737E+003    2.06281E+003
   6.3440   4.72399E+003    1.96449E+003
   6.3450   4.74530E+003    2.02013E+003
   6.3470   4.69080E+003    2.01849E+003
   6.3490   4.60108E+003    2.03046E+003
   6.3540   4.67127E+003    2.06848E+003
   6.3570   4.62188E+003    1.91762E+003
   6.3600   4.64990E+003    1.93236E+003
   6.3630   4.59408E+003    1.97173E+003
   6.3650   4.68337E+003    1.91783E+003
   6.3680   4.79209E+003    1.94602E+003
   6.3730   4.75021E+003    2.02538E+003
   6.3750   4.71820E+003    1.96155E+003
   6.3790   4.70498E+003    2.00114E+003
   6.3820   4.68229E+003    1.99346E+003
   6.3840   4.61951E+003    2.03999E+003
   6.3860   4.55239E+003    2.03058E+003
   6.3890   4.57117E+003    1.97996E+003
   6.3910   4.63565E+003    1.97840E+003
   6.3950   4.62560E+003    1.99981E+003
   6.3960   4.58972E+003    1.98728E+003
   6.3990   4.54331E+003    2.01836E+003
   6.4010   4.58193E+003    1.99665E+003
   6.4040   4.57809E+003    1.95529E+003
   6.4050   4.49028E+003    2.04587E+003
   6.4090   4.48338E+003    1.88377E+003
   6.4120   4.51702E+003    2.01001E+003
   6.4150   4.60602E+003    1.93510E+003
   6.4180   4.47681E+003    1.88816E+003
   6.4190   4.57259E+003    1.91477E+003
   6.4210   4.48533E+003    1.87191E+003
   6.4250   4.49038E+003    1.89755E+003
   6.4280   4.55703E+003    1.99279E+003
   6.4300   4.56892E+003    1.99196E+003
   6.4330   4.60802E+003    2.01320E+003
   6.4360   4.64487E+003    2.04115E+003
   6.4380   4.67571E+003    2.05088E+003
   6.4400   4.71204E+003    2.02087E+003
   6.4430   4.72394E+003    2.02568E+003
   6.4450   4.67022E+003    2.04621E+003
   6.4480   4.79737E+003    2.01471E+003
   6.4500   4.78967E+003    2.03948E+003
   6.4520   4.69979E+003    2.06206E+003
   6.4560   4.73268E+003    2.10328E+003
   6.4590   4.77482E+003    2.11174E+003
   6.4600   4.82595E+003    2.04046E+003
   6.4630   4.81150E+003    1.99220E+003
   6.4670   4.81680E+003    2.03357E+003
   6.4700   4.81226E+003    2.06641E+003
   6.4720   4.83964E+003    2.10130E+003
   6.4760   4.83608E+003    2.07599E+003
   6.4780   4.84038E+003    2.14502E+003
   6.4820   4.85053E+003    2.16458E+003
   6.4840   4.94564E+003    2.03184E+003
   6.4860   4.83530E+003    2.16613E+003
   6.4890   4.81734E+003    2.09027E+003
   6.4910   4.80654E+003    2.09130E+003
   6.4940   4.76888E+003    2.04836E+003
   6.4970   4.76308E+003    2.06223E+003
   6.4990   4.82212E+003    2.10536E+003
   6.5020   4.80876E+003    2.16684E+003
   6.5040   4.80609E+003    2.09568E+003
   6.5060   4.82346E+003    2.11319E+003
   6.5080   4.90205E+003    2.10861E+003
   6.5120   4.94276E+003    2.17702E+003
   6.5150   4.86711E+003    2.20691E+003
   6.5170   4.98437E+003    2.12278E+003
   6.5190   5.03568E+003    2.11294E+003
   6.5220   4.91413E+003    2.13996E+003
   6.5250   4.84546E+003    2.10432E+003
   6.5280   4.97225E+003    1.99778E+003
   6.5320   4.82128E+003    2.08344E+003
   6.5330   4.92459E+003    2.11034E+003
   6.5370   4.83580E+003    2.16531E+003
   6.5390   4.82100E+003    2.11763E+003
   6.5420   4.77812E+003    2.04671E+003
   6.5450   4.84365E+003    2.09126E+003
   6.5470   4.84931E+003    2.14423E+003
   6.5500   4.82802E+003    2.09221E+003
   6.5530   4.79394E+003    2.07902E+003
   6.5560   4.84122E+003    2.09175E+003
   6.5590   4.84731E+003    2.11333E+003
   6.5600   4.81294E+003    2.10911E+003
   6.5630   4.92095E+003    2.13673E+003
   6.5670   4.85501E+003    2.12666E+003
   6.5690   4.82225E+003    2.05929E+003
   6.5730   4.83016E+003    2.02576E+003
   6.5750   4.84015E+003    2.06542E+003
   6.5780   4.81446E+003    2.05670E+003
   6.5800   4.77235E+003    2.08105E+003
   6.5850   4.72550E+003    2.05669E+003
   6.5870   4.82809E+003    2.06735E+003
   6.5890   4.79977E+003    2.06439E+003
   6.5930   4.70242E+003    2.11190E+003
   6.5950   4.85217E+003    2.14307E+003
   6.5980   4.82376E+003    2.12854E+003
   6.6010   4.87140E+003    2.09798E+003
   6.6040   4.80234E+003    2.09497E+003
   6.6060   4.85364E+003    2.10601E+003
   6.6070   4.73794E+003    2.10767E+003
   6.6100   4.72344E+003    2.07649E+003
   6.6150   4.80450E+003    2.04275E+003
   6.6170   4.79737E+003    2.06055E+003
   6.6190   4.72310E+003    2.07431E+003
   6.6230   4.78736E+003    2.05309E+003
   6.6250   4.73395E+003    2.10672E+003
   6.6290   4.69669E+003    2.10158E+003
   6.6310   4.79260E+003    2.10377E+003
   6.6340   4.75448E+003    2.08038E+003
   6.6370   4.71241E+003    2.08822E+003
   6.6400   4.72855E+003    2.07392E+003
   6.6420   4.66668E+003    2.06792E+003
   6.6460   4.71974E+003    2.12742E+003
   6.6490   4.63371E+003    1.99408E+003
   6.6520   4.76158E+003    2.04121E+003
   6.6540   4.69893E+003    2.06918E+003
   6.6550   4.64803E+003    2.05725E+003
   6.6590   4.64898E+003    2.05519E+003
   6.6620   4.68877E+003    2.08490E+003
   6.6650   4.69402E+003    2.02512E+003
   6.6680   4.66557E+003    2.03799E+003
   6.6720   4.59433E+003    2.02428E+003
   6.6740   4.60359E+003    2.02874E+003
   6.6780   4.60073E+003    2.02878E+003
   6.6810   4.58562E+003    2.03135E+003
   6.6830   4.58854E+003    2.01357E+003
   6.6870   4.54800E+003    2.03053E+003
   6.6900   4.53808E+003    2.03583E+003
   6.6920   4.55565E+003    2.01636E+003
   6.6940   4.51572E+003    2.02401E+003
   6.6970   4.60413E+003    2.00899E+003
   6.7010   4.60182E+003    2.02079E+003
   6.7030   4.63476E+003    2.02295E+003
   6.7050   4.61060E+003    1.98153E+003
   6.7070   4.55959E+003    2.00368E+003
   6.7100   4.50672E+003    1.96952E+003
   6.7130   4.47074E+003    1.93098E+003
   6.7160   4.49438E+003    1.97510E+003
   6.7190   4.43841E+003    2.02067E+003
   6.7220   4.59053E+003    1.96865E+003
   6.7230   4.52696E+003    1.98776E+003
   6.7270   4.48290E+003    1.97221E+003
   6.7280   4.48556E+003    2.00236E+003
   6.7320   4.53100E+003    2.01060E+003
   6.7360   4.51541E+003    2.01890E+003
   6.7380   4.60847E+003    2.00862E+003
   6.7400   4.48147E+003    1.99310E+003
   6.7440   4.46245E+003    1.97294E+003
   6.7460   4.46660E+003    1.99297E+003
   6.7480   4.45614E+003    1.96015E+003
   6.7500   4.42786E+003    1.91192E+003
   6.7540   4.39953E+003    1.93361E+003
   6.7560   4.37114E+003    1.91008E+003
   6.7590   4.38902E+003    1.88906E+003
   6.7610   4.41599E+003    1.88827E+003
   6.7650   4.42356E+003    1.95471E+003
   6.7680   4.44980E+003    1.88074E+003
   6.7700   4.39662E+003    1.92153E+003
   6.7720   4.48228E+003    1.90272E+003
   6.7750   4.41321E+003    1.82629E+003
   6.7770   4.36999E+003    1.89984E+003
   6.7790   4.35139E+003    1.81237E+003
   6.7840   4.43796E+003    1.90684E+003
   6.7860   4.37294E+003    1.86984E+003
   6.7900   4.28094E+003    1.87858E+003
   6.7930   4.31847E+003    1.89719E+003
   6.7970   4.33913E+003    1.98536E+003
   6.8010   4.29800E+003    1.92931E+003
   6.8020   4.36562E+003    1.90920E+003
   6.8040   4.41255E+003    1.96008E+003
   6.8090   4.34038E+003    1.96015E+003
   6.8110   4.41937E+003    1.98541E+003
   6.8150   4.45903E+003    1.91092E+003
   6.8180   4.42570E+003    1.90999E+003
   6.8210   4.30317E+003    1.94401E+003
   6.8240   4.36369E+003    1.89936E+003
   6.8260   4.43702E+003    1.93851E+003
   6.8300   4.44039E+003    2.00531E+003
   6.8320   4.31698E+003    1.90627E+003
   6.8350   4.36039E+003    1.92996E+003
   6.8370   4.44950E+003    1.88009E+003
   6.8390   4.39246E+003    1.92271E+003
   6.8430   4.40694E+003    1.93970E+003
   6.8460   4.46689E+003    1.92100E+003
   6.8480   4.48860E+003    1.96163E+003
   6.8510   4.41092E+003    1.94022E+003
   6.8550   4.43901E+003    1.93286E+003
   6.8570   4.40591E+003    1.95149E+003
   6.8600   4.42576E+003    1.94384E+003
   6.8620   4.41967E+003    1.89897E+003
   6.8660   4.39699E+003    1.87779E+003
   6.8690   4.36895E+003    1.90977E+003
   6.8730   4.35698E+003    1.90804E+003
   6.8750   4.34153E+003    1.87548E+003
   6.8780   4.38204E+003    1.90987E+003
   6.8820   4.30516E+003    1.90980E+003
   6.8850   4.32364E+003    1.93537E+003
   6.8880   4.39941E+003    1.93834E+003
   6.8900   4.42527E+003    1.90982E+003
   6.8930   4.30516E+003    1.87043E+003
   6.8950   4.30193E+003    1.90005E+003
   6.9000   4.35775E+003    1.91779E+003
   6.9020   4.40455E+003    1.94410E+003
   6.9040   4.40663E+003    1.92476E+003
   6.9070   4.38636E+003    1.87733E+003
   6.9110   4.37927E+003    1.92429E+003
   6.9140   4.34997E+003    1.95142E+003
   6.9160   4.32609E+003    1.89577E+003
   6.9200   4.34133E+003    1.90106E+003
   6.9230   4.32282E+003    1.88627E+003
   6.9260   4.32274E+003    1.87154E+003
   6.9290   4.35657E+003    1.85433E+003
   6.9320   4.20416E+003    1.84941E+003
   6.9340   4.26577E+003    1.88163E+003
   6.9380   4.26168E+003    1.85510E+003
   6.9400   4.28343E+003    1.84984E+003
   6.9430   4.20194E+003    1.81741E+003
   6.9460   4.23489E+003    1.83723E+003
   6.9480   4.26097E+003    1.82823E+003
   6.9520   4.22994E+003    1.81905E+003
   6.9540   4.18358E+003    1.81309E+003
   6.9580   4.19861E+003    1.84726E+003
   6.9610   4.15314E+003    1.85692E+003
   6.9630   4.12062E+003    1.85689E+003
   6.9660   4.21453E+003    1.85047E+003
   6.9700   4.20174E+003    1.82387E+003
   6.9730   4.21005E+003    1.85688E+003
   6.9770   4.16172E+003    1.84010E+003
   6.9800   4.20724E+003    1.88441E+003
   6.9830   4.21335E+003    1.87118E+003
   6.9840   4.21872E+003    1.86706E+003
   6.9880   4.27797E+003    1.84187E+003
   6.9910   4.25734E+003    1.80974E+003
   6.9940   4.22433E+003    1.82577E+003
   6.9960   4.17254E+003    1.79845E+003
   6.9990   4.24861E+003    1.84116E+003
   7.0030   4.22373E+003    1.82668E+003
   7.0050   4.20755E+003    1.84844E+003
   7.0090   4.14969E+003    1.82230E+003
   7.0120   4.15632E+003    1.76946E+003
   7.0170   4.16638E+003    1.79502E+003
   7.0190   4.07358E+003    1.79081E+003
   7.0230   4.09338E+003    1.80750E+003
   7.0260   4.11516E+003    1.79496E+003
   7.0280   3.98648E+003    1.77688E+003
   7.0310   4.03244E+003    1.80852E+003
   7.0340   4.01507E+003    1.81662E+003
   7.0380   4.05865E+003    1.76990E+003
   7.0400   4.05063E+003    1.78259E+003
   7.0440   4.10420E+003    1.81739E+003
   7.0460   4.13149E+003    1.79548E+003
   7.0480   4.15363E+003    1.82014E+003
   7.0520   4.13613E+003    1.82626E+003
   7.0540   4.16175E+003    1.79177E+003
   7.0570   4.09140E+003    1.77075E+003
   7.0610   4.18033E+003    1.78907E+003
   7.0650   4.06415E+003    1.76127E+003
   7.0680   4.08018E+003    1.76926E+003
   7.0710   3.96367E+003    1.79457E+003
   7.0750   4.08260E+003    1.82033E+003
   7.0790   4.10452E+003    1.81687E+003
   7.0810   4.04379E+003    1.78323E+003
   7.0840   4.01789E+003    1.76328E+003
   7.0880   4.12695E+003    1.77015E+003
   7.0910   4.04426E+003    1.75704E+003
   7.0920   4.06478E+003    1.77943E+003
   7.0950   4.05106E+003    1.77932E+003
   7.0990   4.05709E+003    1.80362E+003
   7.1020   4.07101E+003    1.81443E+003
   7.1040   4.05806E+003    1.76126E+003
   7.1080   4.13036E+003    1.78730E+003
   7.1110   4.07181E+003    1.78919E+003
   7.1140   4.06189E+003    1.75182E+003
   7.1180   4.17138E+003    1.77671E+003
   7.1210   3.98615E+003    1.72362E+003
   7.1250   4.05449E+003    1.74912E+003
   7.1270   3.99477E+003    1.76453E+003
   7.1310   4.10626E+003    1.72736E+003
   7.1350   4.02058E+003    1.76344E+003
   7.1360   4.05687E+003    1.72932E+003
   7.1390   4.02234E+003    1.71539E+003
   7.1430   4.06086E+003    1.68467E+003
   7.1460   4.09339E+003    1.68171E+003
   7.1480   4.05980E+003    1.63986E+003
   7.1500   4.07784E+003    1.65056E+003
