# Supplementary material for: Trigger factor both holds and folds its client proteins
Source: Nat Commun. 2022 Jul 15;13:4126. doi: 10.1038/s41467-022-31767-6 (PMC9287376; doi:10.1038/s41467-022-31767-6)
Supplement: Supplementary file 6 — Source Data [file 41467_2022_31767_MOESM6_ESM.zip › SourceDataFile/Fig1a-b/00021.RI1]

Sample
I 1 04.0 40000 0003683 6.3460E10 280 1 
   5.8000   7.33700E+001    1.88080E+002
   5.8050   2.08910E+002    2.12850E+002
   5.8070   2.37730E+002    2.39910E+002
   5.8080   2.52190E+002    2.73290E+002
   5.8090   2.49280E+002    2.64710E+002
   5.8110   2.75490E+002    3.50880E+002
   5.8150   3.54040E+002    4.03540E+002
   5.8170   4.13050E+002    4.44220E+002
   5.8190   4.94760E+002    5.52360E+002
   5.8210   6.09350E+002    7.44250E+002
   5.8240   7.73300E+002    8.84720E+002
   5.8260   9.33500E+002    1.07527E+003
   5.8270   1.17060E+003    1.36689E+003
   5.8300   1.43097E+003    1.52165E+003
   5.8330   1.84528E+003    2.20824E+003
   5.8350   2.11068E+003    2.31716E+003
   5.8360   2.39225E+003    2.85084E+003
   5.8380   2.78217E+003    3.04687E+003
   5.8410   2.96625E+003    3.51216E+003
   5.8440   3.18384E+003    3.81900E+003
   5.8450   3.60774E+003    4.12143E+003
   5.8460   3.85633E+003    4.43361E+003
   5.8470   4.16268E+003    4.65208E+003
   5.8490   4.51798E+003    4.78257E+003
   5.8510   4.88225E+003    5.11144E+003
   5.8540   5.10357E+003    5.29910E+003
   5.8570   5.31028E+003    5.40537E+003
   5.8580   5.34461E+003    5.40874E+003
   5.8590   5.34006E+003    5.53831E+003
   5.8600   5.44813E+003    5.67587E+003
   5.8620   5.47577E+003    5.64421E+003
   5.8650   5.36577E+003    5.63023E+003
   5.8690   5.36752E+003    5.54972E+003
   5.8710   5.50615E+003    5.74193E+003
   5.8720   5.34845E+003    5.61247E+003
   5.8740   5.53968E+003    5.65988E+003
   5.8760   5.53568E+003    5.44412E+003
   5.8780   5.35967E+003    5.53443E+003
   5.8810   5.42172E+003    5.49605E+003
   5.8830   5.45971E+003    5.54617E+003
   5.8850   5.45682E+003    5.71613E+003
   5.8870   5.56441E+003    5.64119E+003
   5.8890   5.55456E+003    5.56170E+003
   5.8920   5.67387E+003    5.59354E+003
   5.8940   5.64114E+003    5.54448E+003
   5.8960   5.60100E+003    5.40852E+003
   5.8990   5.49964E+003    5.54750E+003
   5.9010   5.55044E+003    5.48642E+003
   5.9040   5.61744E+003    5.66707E+003
   5.9050   5.55899E+003    5.84963E+003
   5.9080   5.64215E+003    5.58921E+003
   5.9100   5.55004E+003    5.71245E+003
   5.9120   5.48952E+003    5.67005E+003
   5.9140   5.55394E+003    5.66791E+003
   5.9170   5.68155E+003    5.64551E+003
   5.9190   5.72227E+003    5.82462E+003
   5.9210   5.89289E+003    5.76378E+003
   5.9230   5.76877E+003    5.76129E+003
   5.9260   5.91414E+003    5.95806E+003
   5.9290   5.86732E+003    6.07461E+003
   5.9320   5.83710E+003    6.01481E+003
   5.9340   5.97682E+003    5.84427E+003
   5.9360   5.95937E+003    5.87988E+003
   5.9370   6.00367E+003    6.18051E+003
   5.9420   6.08568E+003    6.17053E+003
   5.9440   6.12716E+003    6.31673E+003
   5.9460   6.21110E+003    6.25449E+003
   5.9470   6.12528E+003    6.23766E+003
   5.9490   6.06900E+003    6.11758E+003
   5.9510   6.19607E+003    6.13472E+003
   5.9540   6.15163E+003    6.17537E+003
   5.9560   6.23261E+003    6.15459E+003
   5.9580   6.13288E+003    6.28907E+003
   5.9610   6.27429E+003    6.33044E+003
   5.9630   6.09270E+003    6.16591E+003
   5.9650   6.26652E+003    6.29853E+003
   5.9670   6.16655E+003    6.31981E+003
   5.9720   6.24310E+003    6.28068E+003
   5.9760   6.25670E+003    6.24872E+003
   5.9780   6.01951E+003    6.14240E+003
   5.9810   6.01126E+003    6.17733E+003
   5.9840   5.91961E+003    6.28136E+003
   5.9850   6.17735E+003    6.16281E+003
   5.9880   6.21445E+003    6.19531E+003
   5.9900   6.11324E+003    6.20724E+003
   5.9940   6.12729E+003    6.41410E+003
   5.9970   6.19665E+003    7.15231E+003
   5.9980   6.18096E+003    9.17096E+003
   6.0010   6.36458E+003    1.06237E+004
   6.0020   6.19427E+003    1.08267E+004
   6.0030   6.27218E+003    1.03173E+004
   6.0060   6.09682E+003    7.00427E+003
   6.0080   5.65982E+003    2.41030E+002
   6.0150   1.07923E+004    1.18380E+003
   6.0210   1.02083E+004    6.62076E+003
   6.0270   2.64320E+002    5.91942E+003
   6.0300   2.45340E+002    5.99473E+003
   6.0310   4.76420E+002    5.91762E+003
   6.0360   1.92948E+003    6.00108E+003
   6.0380   6.60935E+003    5.85694E+003
   6.0400   6.44570E+003    5.83979E+003
   6.0430   6.01142E+003    5.85415E+003
   6.0450   5.85520E+003    5.80620E+003
   6.0470   5.92221E+003    5.91642E+003
   6.0500   5.88845E+003    5.67917E+003
   6.0510   5.88374E+003    5.73562E+003
   6.0550   5.70207E+003    5.72512E+003
   6.0570   5.78469E+003    5.73073E+003
   6.0590   5.72081E+003    5.64965E+003
   6.0620   5.69534E+003    5.70559E+003
   6.0640   5.73165E+003    5.65116E+003
   6.0660   5.71845E+003    5.64626E+003
   6.0690   5.65098E+003    5.59578E+003
   6.0710   5.65065E+003    5.67127E+003
   6.0750   5.63935E+003    5.60479E+003
   6.0770   5.58382E+003    5.60145E+003
   6.0800   5.61464E+003    5.57876E+003
   6.0820   5.48760E+003    5.53851E+003
   6.0860   5.61716E+003    5.46863E+003
   6.0880   5.48855E+003    5.45365E+003
   6.0890   5.50762E+003    5.50306E+003
   6.0930   5.42215E+003    5.31771E+003
   6.0960   5.37794E+003    5.38588E+003
   6.0980   5.32294E+003    5.35176E+003
   6.1010   5.38993E+003    5.26931E+003
   6.1030   5.23163E+003    5.25399E+003
   6.1050   5.23940E+003    5.27168E+003
   6.1070   5.17265E+003    5.12809E+003
   6.1100   5.25226E+003    5.20973E+003
   6.1130   5.32069E+003    5.09964E+003
   6.1150   5.09700E+003    5.13911E+003
   6.1190   5.09013E+003    5.10215E+003
   6.1220   5.10354E+003    4.99771E+003
   6.1240   5.09226E+003    5.05178E+003
   6.1270   5.01751E+003    5.12063E+003
   6.1310   5.06703E+003    5.02268E+003
   6.1320   5.03885E+003    4.98536E+003
   6.1330   5.05113E+003    5.03150E+003
   6.1360   5.04654E+003    4.92419E+003
   6.1400   4.94526E+003    4.87145E+003
   6.1430   4.97704E+003    4.85667E+003
   6.1450   4.84047E+003    4.87672E+003
   6.1470   4.92823E+003    4.69536E+003
   6.1500   4.88368E+003    4.77539E+003
   6.1520   4.73679E+003    4.66895E+003
   6.1540   4.77600E+003    4.75525E+003
   6.1590   4.80590E+003    4.63353E+003
   6.1610   4.77614E+003    4.49934E+003
   6.1630   4.81498E+003    4.76871E+003
   6.1650   4.82095E+003    4.61331E+003
   6.1680   4.73247E+003    4.68465E+003
   6.1700   4.77859E+003    4.55752E+003
   6.1730   4.77848E+003    4.51117E+003
   6.1770   4.70844E+003    4.50726E+003
   6.1800   4.72666E+003    4.55372E+003
   6.1820   4.67414E+003    4.60905E+003
   6.1840   4.68830E+003    4.42904E+003
   6.1870   4.71718E+003    4.44445E+003
   6.1890   4.85377E+003    4.35439E+003
   6.1910   4.71411E+003    4.54531E+003
   6.1940   4.70623E+003    4.51731E+003
   6.1980   4.73676E+003    4.39107E+003
   6.2000   4.86585E+003    4.35903E+003
   6.2030   4.77094E+003    4.37265E+003
   6.2070   4.80995E+003    4.33813E+003
   6.2090   4.81869E+003    4.37813E+003
   6.2140   4.72708E+003    4.32356E+003
   6.2160   4.68321E+003    4.34509E+003
   6.2190   4.71723E+003    4.26090E+003
   6.2210   4.68575E+003    4.23863E+003
   6.2250   4.73880E+003    4.30257E+003
   6.2280   4.72174E+003    4.29909E+003
   6.2300   4.69092E+003    4.19572E+003
   6.2320   4.71116E+003    4.26494E+003
   6.2350   4.73789E+003    4.26885E+003
   6.2380   4.73529E+003    4.19572E+003
   6.2420   4.73919E+003    4.36207E+003
   6.2440   4.67999E+003    4.32558E+003
   6.2450   4.65376E+003    4.26050E+003
   6.2480   4.68516E+003    4.24612E+003
   6.2510   4.74454E+003    4.18462E+003
   6.2540   4.71214E+003    4.19427E+003
   6.2560   4.67089E+003    4.15616E+003
   6.2580   4.68193E+003    4.24184E+003
   6.2610   4.60361E+003    4.13954E+003
   6.2640   4.67018E+003    4.20060E+003
   6.2670   4.70477E+003    4.06741E+003
   6.2700   4.72734E+003    4.10605E+003
   6.2730   4.75901E+003    4.23107E+003
   6.2760   4.80856E+003    4.22561E+003
   6.2790   4.80908E+003    4.22503E+003
   6.2810   4.69412E+003    4.16132E+003
   6.2850   4.81135E+003    4.16852E+003
   6.2880   4.76495E+003    4.16021E+003
   6.2900   4.76652E+003    4.14977E+003
   6.2920   4.72807E+003    4.06749E+003
   6.2950   4.75978E+003    4.15761E+003
   6.2990   4.84460E+003    4.24667E+003
   6.3020   4.76062E+003    4.13906E+003
   6.3030   4.62253E+003    4.04454E+003
   6.3060   4.64120E+003    4.11664E+003
   6.3080   4.77405E+003    4.10682E+003
   6.3130   4.75102E+003    4.11729E+003
   6.3150   4.81925E+003    4.25495E+003
   6.3170   4.69624E+003    4.10863E+003
   6.3190   4.69720E+003    4.13182E+003
   6.3220   4.68976E+003    4.07935E+003
   6.3240   4.70139E+003    4.13916E+003
   6.3270   4.70779E+003    4.03745E+003
   6.3310   4.71734E+003    4.03697E+003
   6.3330   4.68127E+003    4.23201E+003
   6.3350   4.65891E+003    4.11740E+003
   6.3400   4.56761E+003    4.17109E+003
   6.3420   4.62832E+003    4.16072E+003
   6.3450   4.67393E+003    4.10752E+003
   6.3470   4.58670E+003    4.08893E+003
   6.3500   4.63303E+003    4.03672E+003
   6.3540   4.59351E+003    4.14822E+003
   6.3560   4.65439E+003    4.15207E+003
   6.3590   4.74178E+003    4.09942E+003
   6.3610   4.73177E+003    4.09115E+003
   6.3630   4.74816E+003    4.05513E+003
   6.3670   4.75578E+003    4.00741E+003
   6.3710   4.62131E+003    4.13217E+003
   6.3750   4.72856E+003    4.07745E+003
   6.3780   4.70039E+003    4.07587E+003
   6.3820   4.69419E+003    4.03401E+003
   6.3840   4.66074E+003    3.96943E+003
   6.3860   4.67354E+003    3.95901E+003
   6.3890   4.68972E+003    3.92783E+003
   6.3910   4.65500E+003    3.95127E+003
   6.3930   4.66141E+003    3.95643E+003
   6.3970   4.68716E+003    3.96824E+003
   6.4000   4.66462E+003    4.04125E+003
   6.4020   4.57424E+003    3.90417E+003
   6.4050   4.58065E+003    4.04254E+003
   6.4080   4.58422E+003    3.97522E+003
   6.4110   4.61012E+003    3.97856E+003
   6.4140   4.50675E+003    3.93615E+003
   6.4170   4.52135E+003    3.98739E+003
   6.4200   4.50752E+003    3.95895E+003
   6.4220   4.52144E+003    3.93876E+003
   6.4250   4.47617E+003    3.98781E+003
   6.4280   4.61859E+003    3.99059E+003
   6.4300   4.64077E+003    4.07646E+003
   6.4330   4.62094E+003    3.97064E+003
   6.4360   4.73514E+003    4.08937E+003
   6.4380   4.66802E+003    4.07051E+003
   6.4400   4.75925E+003    4.07669E+003
   6.4430   4.67349E+003    4.04321E+003
   6.4460   4.71094E+003    4.13545E+003
   6.4490   4.79928E+003    4.15216E+003
   6.4520   4.79429E+003    4.12025E+003
   6.4540   4.74281E+003    4.10184E+003
   6.4580   4.75436E+003    4.15728E+003
   6.4590   4.89770E+003    4.15964E+003
   6.4630   4.79895E+003    4.16528E+003
   6.4650   4.83265E+003    4.17154E+003
   6.4680   4.97003E+003    4.22122E+003
   6.4710   4.86329E+003    4.12820E+003
   6.4750   4.94464E+003    4.26122E+003
   6.4770   4.80269E+003    4.16301E+003
   6.4800   4.90098E+003    4.22819E+003
   6.4830   4.80831E+003    4.11930E+003
   6.4860   4.88431E+003    4.28344E+003
   6.4880   4.85736E+003    4.12735E+003
   6.4920   4.82140E+003    4.17604E+003
   6.4940   4.85943E+003    4.13413E+003
   6.4970   4.84486E+003    4.21546E+003
   6.4990   4.85283E+003    4.16648E+003
   6.5010   4.82079E+003    4.23943E+003
   6.5040   4.80733E+003    4.17548E+003
   6.5070   4.90572E+003    4.17215E+003
   6.5100   4.92342E+003    4.26168E+003
   6.5140   4.92484E+003    4.31417E+003
   6.5170   4.94735E+003    4.20362E+003
   6.5190   4.98573E+003    4.17568E+003
   6.5220   5.11638E+003    4.25028E+003
   6.5250   4.88468E+003    4.28751E+003
   6.5290   4.89115E+003    4.20347E+003
   6.5310   4.93146E+003    4.20158E+003
   6.5330   4.92596E+003    4.13282E+003
   6.5360   4.88182E+003    4.24794E+003
   6.5390   4.86949E+003    4.20323E+003
   6.5420   4.87244E+003    4.12009E+003
   6.5450   4.94379E+003    4.12092E+003
   6.5470   4.87910E+003    4.17308E+003
   6.5490   5.00997E+003    4.18288E+003
   6.5510   4.84931E+003    4.16476E+003
   6.5540   4.85323E+003    4.23539E+003
   6.5570   4.91949E+003    4.22214E+003
   6.5600   4.88381E+003    4.16753E+003
   6.5630   4.90154E+003    4.21615E+003
   6.5660   4.88780E+003    4.07955E+003
   6.5690   4.88431E+003    4.06524E+003
   6.5710   4.92815E+003    4.23325E+003
   6.5730   4.93934E+003    4.17401E+003
   6.5770   4.87043E+003    4.17201E+003
   6.5800   4.84400E+003    4.15882E+003
   6.5840   4.81990E+003    4.08512E+003
   6.5880   4.80168E+003    4.16147E+003
   6.5890   4.80107E+003    4.13412E+003
   6.5920   4.83557E+003    4.07445E+003
   6.5960   4.77535E+003    4.19782E+003
   6.5980   4.91402E+003    4.15227E+003
   6.6010   4.81961E+003    4.14038E+003
   6.6030   4.81488E+003    4.16585E+003
   6.6060   4.78491E+003    4.16011E+003
   6.6100   4.81082E+003    4.10160E+003
   6.6130   4.68844E+003    4.14335E+003
   6.6160   4.82956E+003    4.12333E+003
   6.6190   4.79195E+003    4.09309E+003
   6.6220   4.80278E+003    4.12195E+003
   6.6250   4.84112E+003    4.17331E+003
   6.6290   4.83765E+003    4.23318E+003
   6.6310   4.86130E+003    4.12728E+003
   6.6340   4.82928E+003    4.13389E+003
   6.6360   4.80908E+003    4.06977E+003
   6.6390   4.83518E+003    4.12255E+003
   6.6410   4.82844E+003    4.19684E+003
   6.6450   4.74337E+003    4.03479E+003
   6.6470   4.73287E+003    4.07754E+003
   6.6500   4.71865E+003    4.08372E+003
   6.6520   4.80231E+003    4.02001E+003
   6.6550   4.79438E+003    4.06479E+003
   6.6580   4.71896E+003    4.00085E+003
   6.6610   4.83718E+003    4.09349E+003
   6.6630   4.70947E+003    4.17744E+003
   6.6650   4.83326E+003    4.08700E+003
   6.6690   4.76844E+003    4.04632E+003
   6.6710   4.63052E+003    4.01281E+003
   6.6740   4.70510E+003    4.05387E+003
   6.6760   4.66322E+003    4.09302E+003
   6.6800   4.66503E+003    4.09046E+003
   6.6830   4.67222E+003    3.98902E+003
   6.6860   4.69104E+003    4.02913E+003
   6.6900   4.70495E+003    4.02650E+003
   6.6920   4.69530E+003    4.03406E+003
   6.6970   4.74799E+003    4.11045E+003
   6.6990   4.81711E+003    4.02132E+003
   6.7010   4.71316E+003    3.98655E+003
   6.7050   4.60594E+003    3.94173E+003
   6.7080   4.65953E+003    3.97495E+003
   6.7110   4.62898E+003    3.96804E+003
   6.7130   4.61034E+003    3.96195E+003
   6.7170   4.49494E+003    3.90090E+003
   6.7190   4.48310E+003    3.90507E+003
   6.7210   4.54273E+003    3.92287E+003
   6.7250   4.57356E+003    3.83566E+003
   6.7280   4.58765E+003    3.88585E+003
   6.7320   4.58156E+003    3.98358E+003
   6.7340   4.59536E+003    4.01101E+003
   6.7360   4.65883E+003    3.88088E+003
   6.7380   4.61220E+003    3.97580E+003
   6.7430   4.54417E+003    3.81546E+003
   6.7450   4.54687E+003    3.64778E+003
   6.7470   4.52004E+003    3.74488E+003
   6.7500   4.47858E+003    3.74769E+003
   6.7540   4.44426E+003    3.67622E+003
   6.7570   4.45573E+003    3.69959E+003
   6.7590   4.48460E+003    3.71287E+003
   6.7610   4.50283E+003    3.65335E+003
   6.7660   4.43826E+003    3.73940E+003
   6.7680   4.44756E+003    3.75434E+003
   6.7700   4.46650E+003    3.84476E+003
   6.7740   4.35258E+003    3.76627E+003
   6.7770   4.45922E+003    3.72532E+003
   6.7790   4.50575E+003    3.80110E+003
   6.7820   4.39648E+003    3.77018E+003
   6.7840   4.36982E+003    3.76050E+003
   6.7880   4.44379E+003    3.84044E+003
   6.7910   4.28773E+003    3.73561E+003
   6.7920   4.40537E+003    3.72174E+003
   6.7940   4.42202E+003    3.75312E+003
   6.7980   4.42579E+003    3.81002E+003
   6.8020   4.36011E+003    3.76883E+003
   6.8040   4.43901E+003    3.74509E+003
   6.8070   4.42239E+003    3.80468E+003
   6.8100   4.41527E+003    3.79904E+003
   6.8140   4.40335E+003    3.86025E+003
   6.8160   4.50591E+003    3.91234E+003
   6.8200   4.44155E+003    3.89676E+003
   6.8210   4.40380E+003    3.85863E+003
   6.8250   4.42848E+003    3.77804E+003
   6.8280   4.41286E+003    3.84849E+003
   6.8300   4.44752E+003    3.81401E+003
   6.8330   4.42953E+003    3.80699E+003
   6.8350   4.44060E+003    3.73110E+003
   6.8390   4.35772E+003    3.83968E+003
   6.8440   4.42578E+003    3.76553E+003
   6.8460   4.58453E+003    3.89324E+003
   6.8490   4.54466E+003    3.90929E+003
   6.8510   4.47428E+003    3.90677E+003
   6.8550   4.56338E+003    3.86610E+003
   6.8570   4.48842E+003    3.85222E+003
   6.8610   4.47526E+003    3.83436E+003
   6.8640   4.37466E+003    3.85199E+003
   6.8660   4.44657E+003    3.78896E+003
   6.8690   4.40768E+003    3.78327E+003
   6.8720   4.43235E+003    3.77159E+003
   6.8760   4.37383E+003    3.73997E+003
   6.8780   4.40926E+003    3.78239E+003
   6.8800   4.38362E+003    3.77324E+003
   6.8840   4.36662E+003    3.83554E+003
   6.8860   4.37193E+003    3.86390E+003
   6.8880   4.32650E+003    3.86565E+003
   6.8920   4.35300E+003    3.80846E+003
   6.8950   4.41325E+003    3.78357E+003
   6.8970   4.38678E+003    3.84455E+003
   6.9010   4.36357E+003    3.79396E+003
   6.9040   4.31454E+003    3.82357E+003
   6.9070   4.38086E+003    3.79041E+003
   6.9100   4.32586E+003    3.79597E+003
   6.9130   4.43323E+003    3.78221E+003
   6.9170   4.40642E+003    3.78778E+003
   6.9200   4.43574E+003    3.85599E+003
   6.9230   4.35934E+003    3.73038E+003
   6.9250   4.43958E+003    3.84551E+003
   6.9290   4.44505E+003    3.80650E+003
   6.9310   4.33449E+003    3.74104E+003
   6.9340   4.32791E+003    3.69254E+003
   6.9380   4.31501E+003    3.65855E+003
   6.9400   4.30311E+003    3.67003E+003
   6.9430   4.17069E+003    3.68762E+003
   6.9450   4.30486E+003    3.69383E+003
   6.9480   4.29884E+003    3.58930E+003
   6.9520   4.24672E+003    3.66358E+003
   6.9550   4.21493E+003    3.66870E+003
   6.9580   4.20599E+003    3.65163E+003
   6.9630   4.29125E+003    3.61430E+003
   6.9650   4.19591E+003    3.62329E+003
   6.9680   4.13085E+003    3.65390E+003
   6.9710   4.08074E+003    3.66078E+003
   6.9740   4.16453E+003    3.67055E+003
   6.9770   4.24717E+003    3.62365E+003
   6.9800   4.24719E+003    3.66598E+003
   6.9830   4.22166E+003    3.68357E+003
   6.9850   4.24898E+003    3.67494E+003
   6.9890   4.21711E+003    3.58809E+003
   6.9920   4.18940E+003    3.58081E+003
   6.9960   4.14994E+003    3.65439E+003
   6.9970   4.11360E+003    3.59055E+003
   7.0010   4.26494E+003    3.56233E+003
   7.0050   4.18955E+003    3.60675E+003
   7.0080   4.29534E+003    3.66004E+003
   7.0100   4.23626E+003    3.62100E+003
   7.0130   4.25090E+003    3.64498E+003
   7.0170   4.13657E+003    3.62468E+003
   7.0210   4.09764E+003    3.63067E+003
   7.0240   4.12412E+003    3.62982E+003
   7.0260   4.18416E+003    3.51809E+003
   7.0290   4.08531E+003    3.57996E+003
   7.0330   4.08980E+003    3.60634E+003
   7.0370   4.15463E+003    3.56196E+003
   7.0390   4.14660E+003    3.56914E+003
   7.0410   4.14420E+003    3.61108E+003
   7.0450   4.11380E+003    3.70395E+003
   7.0490   3.94436E+003    3.53802E+003
   7.0510   3.95103E+003    3.53549E+003
   7.0540   4.07911E+003    3.54493E+003
   7.0580   4.10770E+003    3.61692E+003
   7.0610   4.18296E+003    3.57746E+003
   7.0650   4.11078E+003    3.62352E+003
   7.0680   4.16961E+003    3.57836E+003
   7.0720   4.15522E+003    3.61172E+003
   7.0750   4.16183E+003    3.60978E+003
   7.0770   4.18680E+003    3.54313E+003
   7.0810   4.13908E+003    3.56181E+003
   7.0840   4.03965E+003    3.60034E+003
   7.0860   4.10790E+003    3.64643E+003
   7.0880   4.11360E+003    3.55758E+003
   7.0930   4.13229E+003    3.52950E+003
   7.0950   4.08728E+003    3.60133E+003
   7.0970   4.12128E+003    3.55404E+003
   7.1020   4.08914E+003    3.57880E+003
   7.1050   4.13408E+003    3.57814E+003
   7.1080   4.07845E+003    3.58058E+003
   7.1110   4.09788E+003    3.58181E+003
   7.1150   4.10015E+003    3.55783E+003
   7.1180   4.04773E+003    3.49564E+003
   7.1220   4.07720E+003    3.60692E+003
   7.1240   4.10873E+003    3.52641E+003
   7.1270   4.11534E+003    3.51258E+003
   7.1310   4.04094E+003    3.61181E+003
   7.1340   4.03581E+003    3.57125E+003
   7.1370   4.02978E+003    3.55793E+003
   7.1400   4.05970E+003    3.50892E+003
   7.1430   4.09722E+003    3.48408E+003
   7.1460   4.08112E+003    3.61030E+003
   7.1490   4.03371E+003    3.58752E+003
   7.1530   4.01334E+003    3.59049E+003
