# Supplementary material for: Trigger factor both holds and folds its client proteins
Source: Nat Commun. 2022 Jul 15;13:4126. doi: 10.1038/s41467-022-31767-6 (PMC9287376; doi:10.1038/s41467-022-31767-6)
Supplement: Supplementary file 6 — Source Data [file 41467_2022_31767_MOESM6_ESM.zip › SourceDataFile/Fig1a-b/00021.RI3]

Sample
I 3 04.0 40000 0003799 6.5500E10 280 1 
   5.8000   1.03610E+002    1.68790E+002
   5.8030   1.88110E+002    1.76900E+002
   5.8050   2.15410E+002    1.84350E+002
   5.8060   2.39030E+002    2.21590E+002
   5.8080   2.37760E+002    2.51860E+002
   5.8090   2.62000E+002    2.76560E+002
   5.8120   3.19430E+002    3.20720E+002
   5.8140   3.60150E+002    3.78840E+002
   5.8160   4.51010E+002    4.89830E+002
   5.8170   5.08250E+002    5.39450E+002
   5.8180   5.92520E+002    5.88730E+002
   5.8210   6.25760E+002    6.54740E+002
   5.8240   8.64970E+002    9.64640E+002
   5.8260   1.02239E+003    1.06986E+003
   5.8270   1.26164E+003    1.54301E+003
   5.8290   1.56012E+003    1.66075E+003
   5.8300   1.71116E+003    1.73568E+003
   5.8330   1.83978E+003    1.88491E+003
   5.8350   2.24575E+003    2.34809E+003
   5.8360   2.51773E+003    2.75007E+003
   5.8390   2.93666E+003    3.00222E+003
   5.8400   3.29917E+003    3.57725E+003
   5.8420   3.55899E+003    3.69852E+003
   5.8440   3.75384E+003    3.97853E+003
   5.8450   4.15353E+003    4.24818E+003
   5.8460   4.47063E+003    4.47878E+003
   5.8480   4.71722E+003    4.71647E+003
   5.8510   4.92192E+003    4.91712E+003
   5.8520   4.98712E+003    5.08490E+003
   5.8550   5.19493E+003    5.17700E+003
   5.8580   5.27276E+003    5.34885E+003
   5.8600   5.40250E+003    5.38435E+003
   5.8620   5.50814E+003    5.45335E+003
   5.8640   5.47596E+003    5.50409E+003
   5.8650   5.55015E+003    5.55351E+003
   5.8690   5.59825E+003    5.45662E+003
   5.8710   5.43469E+003    5.50417E+003
   5.8740   5.48354E+003    5.59700E+003
   5.8760   5.46783E+003    5.53544E+003
   5.8780   5.64012E+003    5.51009E+003
   5.8810   5.54573E+003    5.35704E+003
   5.8830   5.48504E+003    5.33519E+003
   5.8850   5.48825E+003    5.38431E+003
   5.8870   5.44029E+003    5.56424E+003
   5.8900   5.43449E+003    5.52740E+003
   5.8920   5.49307E+003    5.68136E+003
   5.8940   5.51451E+003    5.59512E+003
   5.8960   5.63401E+003    5.60878E+003
   5.8970   5.75616E+003    5.62445E+003
   5.9000   5.76467E+003    5.72170E+003
   5.9020   5.76988E+003    5.64489E+003
   5.9050   5.73628E+003    5.72746E+003
   5.9060   5.72934E+003    5.55191E+003
   5.9090   5.64428E+003    5.57208E+003
   5.9100   5.70132E+003    5.67684E+003
   5.9130   5.69518E+003    5.76105E+003
   5.9150   5.78181E+003    5.71661E+003
   5.9180   5.74245E+003    5.77728E+003
   5.9200   5.84449E+003    5.77533E+003
   5.9210   5.73744E+003    5.98982E+003
   5.9230   5.98611E+003    5.86024E+003
   5.9260   5.86128E+003    5.91009E+003
   5.9290   6.08434E+003    6.09468E+003
   5.9300   6.08394E+003    6.11736E+003
   5.9330   6.19288E+003    6.30388E+003
   5.9350   6.22214E+003    6.26638E+003
   5.9380   6.34849E+003    6.89389E+003
   5.9390   6.19904E+003    9.57062E+003
   5.9420   6.43336E+003    1.08166E+004
   5.9450   6.46965E+003    1.05642E+004
   5.9470   6.66447E+003    1.01372E+004
   5.9480   7.21799E+003    1.72660E+002
   5.9560   1.03377E+004    2.52320E+002
   5.9580   1.01676E+004    3.33774E+003
   5.9630   1.82030E+002    7.29826E+003
   5.9660   2.05680E+002    5.84195E+003
   5.9680   3.00640E+002    5.92486E+003
   5.9700   6.90410E+002    5.67834E+003
   5.9720   1.75929E+003    5.69963E+003
   5.9750   7.18449E+003    5.84281E+003
   5.9770   6.71787E+003    5.56160E+003
   5.9790   6.18074E+003    5.56249E+003
   5.9810   6.20271E+003    5.46529E+003
   5.9840   5.97142E+003    5.32049E+003
   5.9860   6.02077E+003    5.33151E+003
   5.9880   6.01312E+003    5.25875E+003
   5.9900   6.22972E+003    5.31502E+003
   5.9920   6.06209E+003    5.24167E+003
   5.9950   5.97776E+003    5.18290E+003
   5.9970   6.05134E+003    5.01758E+003
   5.9990   6.03478E+003    4.96722E+003
   6.0040   6.02278E+003    4.79512E+003
   6.0070   6.02999E+003    4.75661E+003
   6.0090   6.07612E+003    4.73631E+003
   6.0100   5.98084E+003    4.83757E+003
   6.0140   5.87561E+003    4.64147E+003
   6.0150   5.99922E+003    4.49961E+003
   6.0180   5.86919E+003    4.47742E+003
   6.0210   5.95630E+003    4.45728E+003
   6.0220   5.98149E+003    4.42707E+003
   6.0240   5.84842E+003    4.38240E+003
   6.0280   5.83789E+003    4.23650E+003
   6.0300   5.92234E+003    4.19041E+003
   6.0330   5.78485E+003    4.13093E+003
   6.0350   5.89325E+003    4.14176E+003
   6.0370   6.01966E+003    4.12684E+003
   6.0380   5.93460E+003    4.06046E+003
   6.0420   5.83629E+003    3.87542E+003
   6.0450   5.90552E+003    3.82847E+003
   6.0480   5.78012E+003    3.84145E+003
   6.0500   5.74799E+003    3.68410E+003
   6.0550   5.75183E+003    3.73314E+003
   6.0570   5.68474E+003    3.54010E+003
   6.0590   5.59707E+003    3.48928E+003
   6.0610   5.62836E+003    3.42615E+003
   6.0640   5.64323E+003    3.37081E+003
   6.0660   5.68842E+003    3.41561E+003
   6.0680   5.61189E+003    3.33457E+003
   6.0700   5.51073E+003    3.35998E+003
   6.0740   5.68079E+003    3.28358E+003
   6.0770   5.57934E+003    3.18813E+003
   6.0780   5.59246E+003    3.15323E+003
   6.0800   5.69133E+003    3.07071E+003
   6.0820   5.50190E+003    2.99768E+003
   6.0840   5.53536E+003    2.98735E+003
   6.0890   5.56201E+003    2.79350E+003
   6.0900   5.59460E+003    2.74771E+003
   6.0920   5.41157E+003    2.63365E+003
   6.0950   5.37942E+003    2.62365E+003
   6.0980   5.39968E+003    2.52012E+003
   6.1000   5.61147E+003    2.55490E+003
   6.1040   5.38080E+003    2.44584E+003
   6.1050   5.40329E+003    2.44951E+003
   6.1100   5.37878E+003    2.38993E+003
   6.1110   5.33551E+003    2.36956E+003
   6.1140   5.31616E+003    2.38146E+003
   6.1150   5.28910E+003    2.31550E+003
   6.1210   5.20750E+003    2.39847E+003
   6.1240   5.25091E+003    2.30515E+003
   6.1260   5.38672E+003    2.04778E+003
   6.1290   5.32104E+003    1.94672E+003
   6.1310   5.25833E+003    1.94654E+003
   6.1330   5.29102E+003    1.88525E+003
   6.1360   5.26641E+003    1.93036E+003
   6.1380   5.32294E+003    2.02780E+003
   6.1400   5.23476E+003    2.12527E+003
   6.1430   5.19646E+003    2.28267E+003
   6.1460   5.15686E+003    2.26143E+003
   6.1490   5.13811E+003    2.19414E+003
   6.1520   5.08305E+003    2.20439E+003
   6.1550   5.17084E+003    2.17160E+003
   6.1580   5.04119E+003    2.18807E+003
   6.1600   5.16917E+003    2.21050E+003
   6.1610   5.09573E+003    2.11778E+003
   6.1650   5.10379E+003    2.05853E+003
   6.1680   5.10818E+003    2.03127E+003
   6.1700   5.08815E+003    2.03787E+003
   6.1730   5.10770E+003    2.12597E+003
   6.1760   5.11176E+003    2.04440E+003
   6.1770   5.03012E+003    2.04989E+003
   6.1800   4.91360E+003    2.13864E+003
   6.1820   4.95718E+003    2.15004E+003
   6.1840   5.04165E+003    2.06709E+003
   6.1870   4.94341E+003    2.06440E+003
   6.1890   5.02230E+003    2.10682E+003
   6.1910   4.97190E+003    2.05661E+003
   6.1940   4.96039E+003    2.07488E+003
   6.1960   4.93131E+003    2.15625E+003
   6.2000   5.05105E+003    2.10926E+003
   6.2030   4.93120E+003    2.08898E+003
   6.2050   4.89840E+003    2.03513E+003
   6.2070   4.92709E+003    2.02889E+003
   6.2100   4.89279E+003    1.99307E+003
   6.2120   4.95824E+003    2.04757E+003
   6.2160   4.93496E+003    2.02698E+003
   6.2180   4.91458E+003    2.01411E+003
   6.2210   4.75532E+003    2.09235E+003
   6.2230   4.87686E+003    2.14196E+003
   6.2260   4.79600E+003    2.08302E+003
   6.2280   4.74477E+003    2.02704E+003
   6.2320   4.94034E+003    2.01044E+003
   6.2350   4.89297E+003    2.04094E+003
   6.2370   4.77829E+003    1.99786E+003
   6.2390   4.77934E+003    1.97990E+003
   6.2420   4.92268E+003    1.84357E+003
   6.2430   4.80791E+003    1.96733E+003
   6.2460   4.71732E+003    2.00782E+003
   6.2500   4.84495E+003    1.97369E+003
   6.2520   4.63184E+003    1.92559E+003
   6.2550   4.58706E+003    1.94461E+003
   6.2580   4.67573E+003    1.88039E+003
   6.2600   4.66695E+003    1.92834E+003
   6.2620   4.63120E+003    1.96089E+003
   6.2640   4.74606E+003    1.95045E+003
   6.2670   4.69820E+003    1.98286E+003
   6.2690   4.78459E+003    2.06068E+003
   6.2720   4.90360E+003    1.99565E+003
   6.2750   4.80043E+003    2.00147E+003
   6.2780   4.79888E+003    1.92984E+003
   6.2810   4.76419E+003    1.91901E+003
   6.2830   4.85057E+003    1.90564E+003
   6.2850   4.77291E+003    1.89213E+003
   6.2880   4.78747E+003    2.00324E+003
   6.2900   4.73970E+003    2.07507E+003
   6.2910   4.81671E+003    2.07970E+003
   6.2950   4.74218E+003    2.03151E+003
   6.2970   4.79640E+003    2.02332E+003
   6.3000   4.75284E+003    1.96477E+003
   6.3020   4.62809E+003    1.93776E+003
   6.3060   4.68588E+003    1.97464E+003
   6.3080   4.74936E+003    1.95492E+003
   6.3100   4.82811E+003    1.98850E+003
   6.3130   4.79361E+003    1.92152E+003
   6.3150   4.63252E+003    2.00991E+003
   6.3170   4.76161E+003    2.05044E+003
   6.3200   4.72116E+003    1.93606E+003
   6.3220   4.60976E+003    2.02506E+003
   6.3250   4.70564E+003    1.95552E+003
   6.3260   4.70835E+003    1.99314E+003
   6.3310   4.64945E+003    1.98239E+003
   6.3330   4.73002E+003    2.03925E+003
   6.3360   4.74579E+003    1.95417E+003
   6.3380   4.74189E+003    1.98761E+003
   6.3400   4.60984E+003    2.03313E+003
   6.3420   4.77061E+003    1.95932E+003
   6.3450   4.64289E+003    1.97547E+003
   6.3490   4.55413E+003    1.94409E+003
   6.3510   4.54603E+003    1.98873E+003
   6.3540   4.51631E+003    2.02690E+003
   6.3560   4.56144E+003    2.01362E+003
   6.3580   4.56563E+003    1.90714E+003
   6.3610   4.55703E+003    1.90025E+003
   6.3640   4.49692E+003    1.90069E+003
   6.3670   4.63748E+003    1.92541E+003
   6.3680   4.67465E+003    2.00804E+003
   6.3720   4.68672E+003    1.99956E+003
   6.3750   4.65911E+003    1.97967E+003
   6.3770   4.63882E+003    1.97829E+003
   6.3800   4.64817E+003    1.95955E+003
   6.3820   4.64330E+003    1.98124E+003
   6.3840   4.59691E+003    1.93790E+003
   6.3880   4.56138E+003    1.97215E+003
   6.3910   4.60530E+003    2.00106E+003
   6.3940   4.56341E+003    1.95786E+003
   6.3950   4.61230E+003    1.93994E+003
   6.3980   4.50709E+003    1.97400E+003
   6.4000   4.53989E+003    1.98368E+003
   6.4050   4.57036E+003    1.95375E+003
   6.4090   4.47570E+003    1.88681E+003
   6.4110   4.55500E+003    1.89569E+003
   6.4140   4.48696E+003    1.90385E+003
   6.4150   4.50354E+003    1.88828E+003
   6.4200   4.54782E+003    1.88323E+003
   6.4210   4.49009E+003    1.91158E+003
   6.4240   4.41617E+003    1.94677E+003
   6.4250   4.49800E+003    1.96801E+003
   6.4280   4.59768E+003    2.01976E+003
   6.4300   4.50403E+003    1.96803E+003
   6.4340   4.51651E+003    1.95019E+003
   6.4360   4.65078E+003    2.02502E+003
   6.4400   4.63381E+003    1.99975E+003
   6.4420   4.61903E+003    2.01592E+003
   6.4440   4.62428E+003    1.98387E+003
   6.4470   4.60608E+003    1.95625E+003
   6.4510   4.66429E+003    2.04817E+003
   6.4520   4.66684E+003    2.04577E+003
   6.4550   4.62959E+003    2.06925E+003
   6.4590   4.74645E+003    2.01536E+003
   6.4630   4.69307E+003    2.04062E+003
   6.4650   4.71172E+003    2.01091E+003
   6.4670   4.68822E+003    2.01698E+003
   6.4700   4.82348E+003    2.05427E+003
   6.4720   4.78085E+003    2.09301E+003
   6.4760   4.75984E+003    2.10277E+003
   6.4770   4.79500E+003    2.03186E+003
   6.4810   4.85227E+003    2.04795E+003
   6.4840   4.78976E+003    2.04514E+003
   6.4860   4.81485E+003    2.07989E+003
   6.4890   4.72344E+003    2.07824E+003
   6.4920   4.67007E+003    2.07410E+003
   6.4950   4.66429E+003    2.09396E+003
   6.4970   4.76830E+003    2.09009E+003
   6.4990   4.80253E+003    2.04609E+003
   6.5020   4.69257E+003    2.08721E+003
   6.5040   4.66234E+003    2.13412E+003
   6.5080   4.77109E+003    2.10465E+003
   6.5100   4.79311E+003    2.13655E+003
   6.5130   4.86049E+003    2.15874E+003
   6.5150   4.78464E+003    2.14756E+003
   6.5170   4.86792E+003    2.11250E+003
   6.5190   4.81002E+003    2.10600E+003
   6.5220   4.81742E+003    2.07875E+003
   6.5240   4.78084E+003    2.00212E+003
   6.5260   4.79783E+003    2.03856E+003
   6.5280   4.79296E+003    2.03492E+003
   6.5320   4.76480E+003    2.04205E+003
   6.5330   4.74488E+003    2.09167E+003
   6.5370   4.80563E+003    2.13559E+003
   6.5400   4.73203E+003    2.09498E+003
   6.5420   4.68366E+003    2.12098E+003
   6.5480   4.77441E+003    2.05571E+003
   6.5490   4.74283E+003    2.07204E+003
   6.5540   4.76366E+003    2.09220E+003
   6.5570   4.69354E+003    2.08404E+003
   6.5600   4.80341E+003    2.07740E+003
   6.5630   4.75712E+003    2.09040E+003
   6.5660   4.77581E+003    2.09613E+003
   6.5680   4.74499E+003    2.05156E+003
   6.5700   4.79508E+003    2.05020E+003
   6.5720   4.69925E+003    2.03321E+003
   6.5740   4.73320E+003    2.04337E+003
   6.5770   4.73946E+003    2.00170E+003
   6.5790   4.69021E+003    1.96475E+003
   6.5820   4.65716E+003    2.06228E+003
   6.5850   4.67952E+003    2.02210E+003
   6.5870   4.69885E+003    2.04430E+003
   6.5900   4.61353E+003    2.02480E+003
   6.5940   4.74193E+003    2.05337E+003
   6.5970   4.66426E+003    2.07521E+003
   6.6000   4.69788E+003    2.02637E+003
   6.6030   4.70736E+003    2.07372E+003
   6.6060   4.69238E+003    2.10594E+003
   6.6090   4.69815E+003    2.11818E+003
   6.6120   4.74696E+003    2.08072E+003
   6.6150   4.63224E+003    2.07663E+003
   6.6170   4.70008E+003    2.09158E+003
   6.6200   4.74322E+003    2.09430E+003
   6.6220   4.66826E+003    2.07962E+003
   6.6250   4.65642E+003    2.07327E+003
   6.6260   4.69869E+003    2.03078E+003
   6.6290   4.64757E+003    2.02591E+003
   6.6310   4.80714E+003    2.08571E+003
   6.6350   4.62468E+003    2.06980E+003
   6.6360   4.60919E+003    2.04030E+003
   6.6400   4.66818E+003    2.03020E+003
   6.6420   4.55116E+003    2.02221E+003
   6.6460   4.57169E+003    2.02993E+003
   6.6490   4.60548E+003    2.00444E+003
   6.6520   4.65217E+003    2.00775E+003
   6.6540   4.61755E+003    1.99562E+003
   6.6580   4.63490E+003    2.00439E+003
   6.6610   4.59019E+003    1.98155E+003
   6.6640   4.56467E+003    2.00168E+003
   6.6670   4.63148E+003    2.02908E+003
   6.6690   4.52469E+003    2.02318E+003
   6.6710   4.60432E+003    1.98902E+003
   6.6740   4.50547E+003    2.02178E+003
   6.6760   4.56961E+003    2.01605E+003
   6.6810   4.56402E+003    1.98675E+003
   6.6830   4.53920E+003    1.99426E+003
   6.6850   4.57403E+003    1.99929E+003
   6.6870   4.50698E+003    1.99374E+003
   6.6900   4.48283E+003    2.02711E+003
   6.6940   4.49675E+003    2.06235E+003
   6.6960   4.45008E+003    1.98888E+003
   6.7000   4.51931E+003    1.98762E+003
   6.7020   4.52148E+003    1.95528E+003
   6.7060   4.53121E+003    1.89145E+003
   6.7090   4.39425E+003    1.97943E+003
   6.7110   4.56874E+003    1.96125E+003
   6.7130   4.33951E+003    1.95919E+003
   6.7160   4.41392E+003    1.95260E+003
   6.7200   4.40663E+003    1.95954E+003
   6.7210   4.49052E+003    1.93653E+003
   6.7230   4.38081E+003    1.97682E+003
   6.7260   4.41985E+003    1.99492E+003
   6.7290   4.39718E+003    1.92605E+003
   6.7310   4.43910E+003    1.97204E+003
   6.7340   4.46890E+003    1.98539E+003
   6.7360   4.47014E+003    1.95045E+003
   6.7380   4.50543E+003    1.98517E+003
   6.7410   4.52839E+003    1.96940E+003
   6.7450   4.46591E+003    1.92900E+003
   6.7480   4.34926E+003    1.86725E+003
   6.7500   4.33080E+003    1.90966E+003
   6.7540   4.30186E+003    1.88013E+003
   6.7560   4.31932E+003    1.85980E+003
   6.7590   4.30570E+003    1.86729E+003
   6.7630   4.34001E+003    1.93836E+003
   6.7650   4.34787E+003    1.83367E+003
   6.7680   4.32652E+003    1.91255E+003
   6.7700   4.37235E+003    1.87392E+003
   6.7740   4.29606E+003    1.80376E+003
   6.7770   4.31583E+003    1.87694E+003
   6.7790   4.27197E+003    1.80119E+003
   6.7810   4.34409E+003    1.84700E+003
   6.7830   4.40031E+003    1.86124E+003
   6.7840   4.30943E+003    1.89481E+003
   6.7880   4.31653E+003    1.89340E+003
   6.7910   4.27996E+003    1.84518E+003
   6.7950   4.28585E+003    1.90901E+003
   6.7980   4.31373E+003    1.90268E+003
   6.8010   4.24169E+003    1.86940E+003
   6.8040   4.27297E+003    1.88941E+003
   6.8070   4.34232E+003    1.91537E+003
   6.8100   4.29250E+003    1.90386E+003
   6.8130   4.31240E+003    1.89738E+003
   6.8160   4.44103E+003    1.91626E+003
   6.8190   4.22246E+003    1.91088E+003
   6.8220   4.30788E+003    1.93385E+003
   6.8250   4.29744E+003    1.91019E+003
   6.8260   4.38626E+003    1.93651E+003
   6.8300   4.31906E+003    1.85782E+003
   6.8330   4.28747E+003    1.89614E+003
   6.8370   4.24746E+003    1.90548E+003
   6.8390   4.31341E+003    1.91038E+003
   6.8420   4.34245E+003    1.89931E+003
   6.8460   4.30848E+003    1.94693E+003
   6.8490   4.33131E+003    1.94544E+003
   6.8530   4.36792E+003    1.86619E+003
   6.8550   4.33793E+003    1.94523E+003
   6.8580   4.35228E+003    1.92603E+003
   6.8620   4.38657E+003    1.90409E+003
   6.8640   4.35660E+003    1.87385E+003
   6.8660   4.29641E+003    1.87402E+003
   6.8690   4.33265E+003    1.88912E+003
   6.8730   4.31559E+003    1.87875E+003
   6.8760   4.30138E+003    1.84500E+003
   6.8780   4.30577E+003    1.85713E+003
   6.8810   4.28256E+003    1.90817E+003
   6.8820   4.37012E+003    1.88179E+003
   6.8860   4.27600E+003    1.94531E+003
   6.8890   4.34340E+003    1.87522E+003
   6.8930   4.27455E+003    1.88192E+003
   6.8950   4.29511E+003    1.87656E+003
   6.8980   4.32099E+003    1.91393E+003
   6.9000   4.35966E+003    1.93432E+003
   6.9040   4.33985E+003    1.90386E+003
   6.9070   4.28680E+003    1.89445E+003
   6.9090   4.34280E+003    1.84374E+003
   6.9130   4.38085E+003    1.90169E+003
   6.9160   4.28220E+003    1.84254E+003
   6.9200   4.29818E+003    1.85055E+003
   6.9220   4.28886E+003    1.85816E+003
   6.9240   4.28045E+003    1.84589E+003
   6.9270   4.25836E+003    1.85467E+003
   6.9310   4.22617E+003    1.82734E+003
   6.9330   4.18921E+003    1.84667E+003
   6.9360   4.16122E+003    1.80135E+003
   6.9400   4.15150E+003    1.84491E+003
   6.9430   4.12040E+003    1.78929E+003
   6.9470   4.16317E+003    1.80889E+003
   6.9500   4.12577E+003    1.80135E+003
   6.9520   4.19412E+003    1.81270E+003
   6.9550   4.19173E+003    1.77839E+003
   6.9590   4.11921E+003    1.78250E+003
   6.9620   4.12926E+003    1.85175E+003
   6.9640   4.10819E+003    1.80628E+003
   6.9670   4.08636E+003    1.84266E+003
   6.9700   4.15732E+003    1.84809E+003
   6.9730   4.11175E+003    1.81174E+003
   6.9760   4.16503E+003    1.79485E+003
   6.9790   4.18042E+003    1.76977E+003
   6.9810   4.12702E+003    1.79449E+003
   6.9850   4.14635E+003    1.81457E+003
   6.9900   4.09018E+003    1.83999E+003
   6.9930   4.17579E+003    1.74220E+003
   6.9950   4.19429E+003    1.77502E+003
   6.9970   4.17772E+003    1.80614E+003
   7.0010   4.13282E+003    1.84136E+003
   7.0050   4.09504E+003    1.80373E+003
   7.0080   4.11072E+003    1.79075E+003
   7.0100   4.02237E+003    1.80763E+003
   7.0120   4.02942E+003    1.77998E+003
   7.0160   4.13003E+003    1.76054E+003
   7.0190   3.99866E+003    1.76541E+003
   7.0220   4.04644E+003    1.78429E+003
   7.0240   3.98453E+003    1.74207E+003
   7.0270   3.91490E+003    1.76165E+003
   7.0300   3.99320E+003    1.75142E+003
   7.0350   3.89015E+003    1.76338E+003
   7.0370   3.99201E+003    1.71537E+003
   7.0410   4.01671E+003    1.72257E+003
   7.0440   3.99525E+003    1.77464E+003
   7.0460   4.03714E+003    1.86339E+003
   7.0510   4.10187E+003    1.82119E+003
   7.0530   4.05351E+003    1.78559E+003
   7.0560   4.03560E+003    1.74877E+003
   7.0600   3.98491E+003    1.74111E+003
   7.0630   4.03738E+003    1.76764E+003
   7.0660   3.89529E+003    1.77373E+003
   7.0680   4.10870E+003    1.81215E+003
   7.0710   4.05159E+003    1.75555E+003
   7.0740   3.98771E+003    1.76356E+003
   7.0770   4.01807E+003    1.74970E+003
   7.0780   4.05537E+003    1.79118E+003
   7.0840   3.95870E+003    1.79511E+003
   7.0860   4.04313E+003    1.72429E+003
   7.0910   4.06746E+003    1.76561E+003
   7.0950   4.02187E+003    1.73292E+003
   7.0970   3.97387E+003    1.73403E+003
   7.1000   3.96510E+003    1.72627E+003
   7.1040   4.07493E+003    1.76298E+003
   7.1070   4.01452E+003    1.73038E+003
   7.1110   3.98620E+003    1.72794E+003
   7.1130   3.96161E+003    1.73244E+003
   7.1160   4.01248E+003    1.72212E+003
   7.1190   3.98057E+003    1.70357E+003
   7.1220   3.90893E+003    1.68745E+003
   7.1250   4.06648E+003    1.70103E+003
   7.1270   3.98155E+003    1.73116E+003
   7.1310   3.95097E+003    1.73421E+003
   7.1350   4.00012E+003    1.69538E+003
   7.1380   4.00291E+003    1.70192E+003
   7.1400   3.97792E+003    1.67693E+003
   7.1440   4.03764E+003    1.63380E+003
   7.1480   3.96996E+003    1.60791E+003
   7.1500   3.95203E+003    1.53123E+003
