# Supplementary material for: Trigger factor both holds and folds its client proteins
Source: Nat Commun. 2022 Jul 15;13:4126. doi: 10.1038/s41467-022-31767-6 (PMC9287376; doi:10.1038/s41467-022-31767-6)
Supplement: Supplementary file 6 — Source Data [file 41467_2022_31767_MOESM6_ESM.zip › SourceDataFile/Fig1a-b/00022.RI1]

Sample
I 1 04.0 40000 0003860 6.6580E10 280 1 
   5.8000   8.01300E+001    1.73070E+002
   5.8030   1.56520E+002    1.76660E+002
   5.8050   1.99760E+002    2.03750E+002
   5.8070   2.42580E+002    2.48380E+002
   5.8090   2.95370E+002    2.97480E+002
   5.8110   3.02200E+002    3.59170E+002
   5.8120   3.46680E+002    3.91090E+002
   5.8140   3.48110E+002    4.29290E+002
   5.8170   4.79380E+002    4.97770E+002
   5.8180   5.72090E+002    7.15080E+002
   5.8200   7.37520E+002    7.97830E+002
   5.8220   7.76570E+002    8.94460E+002
   5.8230   9.77020E+002    9.78410E+002
   5.8260   1.05627E+003    1.17119E+003
   5.8270   1.27971E+003    1.34535E+003
   5.8290   1.60267E+003    1.65689E+003
   5.8300   1.64871E+003    1.89687E+003
   5.8330   1.98724E+003    2.17403E+003
   5.8350   2.07604E+003    2.60990E+003
   5.8370   2.83359E+003    2.92990E+003
   5.8380   2.86994E+003    3.08988E+003
   5.8390   2.97040E+003    3.50002E+003
   5.8420   3.20754E+003    4.01007E+003
   5.8440   3.54412E+003    4.12944E+003
   5.8460   3.83140E+003    4.43947E+003
   5.8470   4.31957E+003    4.67261E+003
   5.8490   4.51790E+003    4.97401E+003
   5.8510   4.91970E+003    4.86908E+003
   5.8530   5.07913E+003    5.22702E+003
   5.8550   5.17880E+003    5.41867E+003
   5.8580   5.25181E+003    5.51532E+003
   5.8600   5.42430E+003    5.60154E+003
   5.8610   5.58731E+003    5.64369E+003
   5.8620   5.46425E+003    5.60971E+003
   5.8650   5.43846E+003    5.71233E+003
   5.8670   5.42180E+003    5.62078E+003
   5.8690   5.57575E+003    5.64494E+003
   5.8720   5.37290E+003    5.64278E+003
   5.8740   5.54262E+003    5.52658E+003
   5.8760   5.48713E+003    5.44560E+003
   5.8780   5.53878E+003    5.51615E+003
   5.8790   5.49702E+003    5.48244E+003
   5.8810   5.52257E+003    5.58750E+003
   5.8830   5.52521E+003    5.64887E+003
   5.8850   5.41713E+003    5.68683E+003
   5.8870   5.56468E+003    5.66226E+003
   5.8900   5.55299E+003    5.59326E+003
   5.8920   5.63924E+003    5.57027E+003
   5.8930   5.62466E+003    5.46986E+003
   5.8940   5.54600E+003    5.37948E+003
   5.8970   5.61348E+003    5.39301E+003
   5.8980   5.52470E+003    5.59971E+003
   5.8990   5.71186E+003    5.48510E+003
   5.9030   5.55883E+003    5.68089E+003
   5.9060   5.58137E+003    5.90290E+003
   5.9090   5.62974E+003    5.69891E+003
   5.9100   5.50832E+003    5.72761E+003
   5.9130   5.48107E+003    5.66108E+003
   5.9150   5.64232E+003    5.63458E+003
   5.9180   5.73439E+003    5.74543E+003
   5.9200   5.77945E+003    5.87048E+003
   5.9220   5.73574E+003    5.85261E+003
   5.9230   5.81225E+003    5.82040E+003
   5.9260   5.77440E+003    6.03559E+003
   5.9290   5.87429E+003    6.12537E+003
   5.9310   5.89981E+003    5.89630E+003
   5.9340   5.99935E+003    5.93717E+003
   5.9360   6.20318E+003    5.96723E+003
   5.9380   5.97379E+003    6.13813E+003
   5.9390   6.11150E+003    6.27591E+003
   5.9420   6.21056E+003    6.21594E+003
   5.9450   6.27061E+003    6.23814E+003
   5.9480   5.94454E+003    6.18731E+003
   5.9510   6.22003E+003    6.15527E+003
   5.9540   6.17791E+003    6.19529E+003
   5.9560   6.15970E+003    6.26264E+003
   5.9590   6.37039E+003    6.37654E+003
   5.9600   6.25768E+003    6.18269E+003
   5.9630   6.26324E+003    6.16660E+003
   5.9660   6.09829E+003    6.20040E+003
   5.9700   6.23944E+003    6.21186E+003
   5.9720   6.28692E+003    6.37983E+003
   5.9750   6.29563E+003    6.31844E+003
   5.9770   6.19360E+003    6.23918E+003
   5.9790   6.05471E+003    6.19690E+003
   5.9810   5.83609E+003    6.30892E+003
   5.9830   6.03592E+003    6.26537E+003
   5.9860   6.24477E+003    6.17226E+003
   5.9880   6.22692E+003    6.18647E+003
   5.9900   6.12002E+003    6.18117E+003
   5.9930   6.20408E+003    6.37962E+003
   5.9950   6.23501E+003    6.61483E+003
   5.9990   6.20108E+003    1.06164E+004
   6.0020   6.25246E+003    1.05027E+004
   6.0040   6.13516E+003    1.06329E+004
   6.0060   5.78421E+003    2.14190E+002
   6.0130   1.08183E+004    4.20350E+002
   6.0170   1.09228E+004    2.40088E+003
   6.0210   9.77281E+003    6.95424E+003
   6.0250   1.16515E+003    5.71129E+003
   6.0270   1.70130E+002    5.89706E+003
   6.0310   3.38840E+002    5.95518E+003
   6.0340   1.23262E+003    6.05798E+003
   6.0370   3.62343E+003    5.98292E+003
   6.0380   6.24705E+003    5.97499E+003
   6.0420   6.16510E+003    5.91949E+003
   6.0450   5.97709E+003    5.79758E+003
   6.0480   5.90899E+003    5.80185E+003
   6.0500   5.95031E+003    5.85303E+003
   6.0520   5.92532E+003    5.85859E+003
   6.0560   5.77871E+003    5.70019E+003
   6.0590   5.70083E+003    5.66984E+003
   6.0610   5.73548E+003    5.65241E+003
   6.0640   5.68150E+003    5.74508E+003
   6.0660   5.61820E+003    5.67364E+003
   6.0680   5.74835E+003    5.64504E+003
   6.0690   5.67834E+003    5.61065E+003
   6.0740   5.73026E+003    5.57747E+003
   6.0770   5.61348E+003    5.52650E+003
   6.0790   5.55428E+003    5.59774E+003
   6.0800   5.57828E+003    5.60013E+003
   6.0840   5.60452E+003    5.48891E+003
   6.0860   5.53724E+003    5.49493E+003
   6.0890   5.50611E+003    5.51253E+003
   6.0910   5.57589E+003    5.51806E+003
   6.0940   5.55692E+003    5.48824E+003
   6.0960   5.49558E+003    5.46919E+003
   6.0980   5.37612E+003    5.43967E+003
   6.1020   5.29405E+003    5.37863E+003
   6.1050   5.29760E+003    5.35160E+003
   6.1070   5.21127E+003    5.19719E+003
   6.1090   5.08227E+003    5.26913E+003
   6.1110   5.23915E+003    5.29253E+003
   6.1150   5.10893E+003    5.22823E+003
   6.1170   5.14287E+003    5.17531E+003
   6.1200   5.20031E+003    5.18904E+003
   6.1220   5.19728E+003    5.18026E+003
   6.1240   5.23443E+003    5.15241E+003
   6.1260   5.14309E+003    5.18913E+003
   6.1290   5.14843E+003    5.15414E+003
   6.1320   5.16322E+003    5.16906E+003
   6.1340   5.13298E+003    5.01883E+003
   6.1360   4.97893E+003    5.00552E+003
   6.1380   5.02540E+003    4.98735E+003
   6.1410   5.00978E+003    4.92710E+003
   6.1430   4.91071E+003    4.91461E+003
   6.1470   4.91561E+003    4.83604E+003
   6.1490   4.96256E+003    4.81298E+003
   6.1520   4.88249E+003    4.81958E+003
   6.1540   4.89446E+003    4.71471E+003
   6.1600   4.83558E+003    4.73842E+003
   6.1610   4.83136E+003    4.63990E+003
   6.1640   4.85622E+003    4.64252E+003
   6.1670   4.91223E+003    4.63962E+003
   6.1690   4.78589E+003    4.61305E+003
   6.1720   4.83927E+003    4.56280E+003
   6.1750   4.76468E+003    4.63793E+003
   6.1770   4.80631E+003    4.52675E+003
   6.1800   4.80946E+003    4.55105E+003
   6.1820   4.75895E+003    4.64900E+003
   6.1840   4.74439E+003    4.49187E+003
   6.1870   4.79895E+003    4.56964E+003
   6.1900   4.70094E+003    4.52679E+003
   6.1930   4.70029E+003    4.59531E+003
   6.1960   4.78936E+003    4.45124E+003
   6.1980   4.66995E+003    4.47736E+003
   6.2010   4.82763E+003    4.47534E+003
   6.2050   4.74223E+003    4.43985E+003
   6.2080   4.87616E+003    4.51724E+003
   6.2090   4.74718E+003    4.41805E+003
   6.2120   4.76208E+003    4.43329E+003
   6.2150   4.68937E+003    4.32001E+003
   6.2170   4.68805E+003    4.34113E+003
   6.2210   4.73782E+003    4.29381E+003
   6.2230   4.76547E+003    4.35778E+003
   6.2250   4.75188E+003    4.27100E+003
   6.2280   4.84841E+003    4.45453E+003
   6.2310   4.85542E+003    4.32238E+003
   6.2340   4.77016E+003    4.31055E+003
   6.2350   4.68799E+003    4.31432E+003
   6.2380   4.77173E+003    4.25616E+003
   6.2400   4.79358E+003    4.32971E+003
   6.2440   4.67531E+003    4.32825E+003
   6.2470   4.77250E+003    4.26905E+003
   6.2510   4.76406E+003    4.23165E+003
   6.2530   4.74600E+003    4.16878E+003
   6.2550   4.69771E+003    4.28458E+003
   6.2590   4.77489E+003    4.21407E+003
   6.2620   4.72004E+003    4.25740E+003
   6.2640   4.72028E+003    4.19363E+003
   6.2680   4.70029E+003    4.10637E+003
   6.2710   4.76302E+003    4.13771E+003
   6.2730   4.77458E+003    4.30097E+003
   6.2760   4.74315E+003    4.20240E+003
   6.2770   4.78184E+003    4.30151E+003
   6.2810   4.75740E+003    4.23605E+003
   6.2830   4.76639E+003    4.22153E+003
   6.2860   4.81162E+003    4.29241E+003
   6.2880   4.74864E+003    4.14338E+003
   6.2900   4.75330E+003    4.18549E+003
   6.2920   4.75266E+003    4.16096E+003
   6.2940   4.67906E+003    4.23374E+003
   6.2980   4.80615E+003    4.24224E+003
   6.3010   4.66972E+003    4.09276E+003
   6.3050   4.61817E+003    4.15693E+003
   6.3080   4.82304E+003    4.22741E+003
   6.3110   4.70739E+003    4.18549E+003
   6.3150   4.82574E+003    4.16983E+003
   6.3170   4.69643E+003    4.23705E+003
   6.3180   4.66924E+003    4.15307E+003
   6.3220   4.65502E+003    4.25979E+003
   6.3240   4.83869E+003    4.19965E+003
   6.3260   4.74872E+003    4.19245E+003
   6.3290   4.72873E+003    4.13963E+003
   6.3310   4.71710E+003    4.11129E+003
   6.3330   4.66263E+003    4.14021E+003
   6.3360   4.70807E+003    4.16196E+003
   6.3380   4.68697E+003    4.05770E+003
   6.3400   4.64990E+003    4.09969E+003
   6.3430   4.75676E+003    4.12021E+003
   6.3470   4.61233E+003    4.07494E+003
   6.3490   4.67677E+003    4.02187E+003
   6.3530   4.66109E+003    4.08323E+003
   6.3560   4.64621E+003    4.07912E+003
   6.3580   4.74179E+003    4.11091E+003
   6.3620   4.74770E+003    4.06164E+003
   6.3640   4.72136E+003    4.05215E+003
   6.3680   4.67507E+003    4.08240E+003
   6.3700   4.63559E+003    4.05362E+003
   6.3720   4.66055E+003    4.08909E+003
   6.3750   4.70226E+003    4.15196E+003
   6.3790   4.74575E+003    4.20499E+003
   6.3820   4.75236E+003    4.05863E+003
   6.3840   4.77804E+003    4.14517E+003
   6.3860   4.67973E+003    4.02129E+003
   6.3890   4.68149E+003    4.08174E+003
   6.3910   4.70898E+003    4.03969E+003
   6.3930   4.67387E+003    3.91952E+003
   6.3960   4.65332E+003    4.04654E+003
   6.3990   4.68254E+003    3.98775E+003
   6.4020   4.64817E+003    4.06308E+003
   6.4050   4.61105E+003    4.00836E+003
   6.4070   4.66373E+003    3.99547E+003
   6.4090   4.65053E+003    3.98031E+003
   6.4130   4.54395E+003    3.99065E+003
   6.4160   4.56816E+003    3.96110E+003
   6.4200   4.52445E+003    4.03927E+003
   6.4220   4.67266E+003    3.98283E+003
   6.4250   4.61589E+003    4.09806E+003
   6.4270   4.71721E+003    4.03566E+003
   6.4300   4.67611E+003    4.10189E+003
   6.4320   4.65756E+003    4.04895E+003
   6.4360   4.69242E+003    4.00216E+003
   6.4390   4.69836E+003    4.05089E+003
   6.4400   4.72891E+003    4.15971E+003
   6.4430   4.78629E+003    4.11395E+003
   6.4460   4.79905E+003    4.05322E+003
   6.4490   4.82659E+003    4.23757E+003
   6.4510   4.78615E+003    4.25564E+003
   6.4540   4.74575E+003    4.16732E+003
   6.4560   4.75977E+003    4.08900E+003
   6.4590   4.84403E+003    4.19715E+003
   6.4610   4.86925E+003    4.16695E+003
   6.4650   4.83885E+003    4.17892E+003
   6.4680   4.99852E+003    4.22891E+003
   6.4710   4.94378E+003    4.23117E+003
   6.4730   4.92828E+003    4.16899E+003
   6.4760   4.91328E+003    4.21225E+003
   6.4790   4.88352E+003    4.15120E+003
   6.4840   4.92184E+003    4.24452E+003
   6.4850   4.92617E+003    4.23489E+003
   6.4860   4.95255E+003    4.23227E+003
   6.4890   4.89518E+003    4.12278E+003
   6.4930   4.87515E+003    4.12752E+003
   6.4940   4.83989E+003    4.13397E+003
   6.4970   4.84961E+003    4.22138E+003
   6.5010   4.91905E+003    4.11894E+003
   6.5030   4.89331E+003    4.24032E+003
   6.5070   4.94814E+003    4.27098E+003
   6.5100   4.88070E+003    4.27126E+003
   6.5120   4.98782E+003    4.29645E+003
   6.5150   5.00417E+003    4.28897E+003
   6.5170   4.98208E+003    4.29575E+003
   6.5210   4.99955E+003    4.22086E+003
   6.5240   4.96241E+003    4.32266E+003
   6.5260   4.81236E+003    4.25070E+003
   6.5290   4.85389E+003    4.23307E+003
   6.5310   4.93806E+003    4.25253E+003
   6.5330   4.90697E+003    4.20031E+003
   6.5370   4.94334E+003    4.24925E+003
   6.5400   4.95052E+003    4.26338E+003
   6.5420   4.87319E+003    4.20109E+003
   6.5460   4.91893E+003    4.22160E+003
   6.5500   4.86644E+003    4.17202E+003
   6.5530   4.94994E+003    4.20287E+003
   6.5560   4.85556E+003    4.19687E+003
   6.5590   4.93836E+003    4.22272E+003
   6.5620   4.90261E+003    4.29851E+003
   6.5640   4.95150E+003    4.19170E+003
   6.5680   4.94286E+003    4.08761E+003
   6.5700   4.88098E+003    4.11805E+003
   6.5730   4.86029E+003    4.22306E+003
   6.5760   4.88154E+003    4.19896E+003
   6.5790   4.90998E+003    4.20318E+003
   6.5810   4.80761E+003    4.18399E+003
   6.5840   4.83893E+003    4.20893E+003
   6.5860   4.95708E+003    4.16798E+003
   6.5890   4.84117E+003    4.19708E+003
   6.5910   4.82702E+003    4.19701E+003
   6.5950   4.95419E+003    4.21527E+003
   6.5980   4.80391E+003    4.22195E+003
   6.6000   4.92469E+003    4.26979E+003
   6.6040   4.83334E+003    4.16429E+003
   6.6070   4.78811E+003    4.14291E+003
   6.6100   4.79591E+003    4.13274E+003
   6.6130   4.73979E+003    4.16984E+003
   6.6150   4.82875E+003    4.10284E+003
   6.6180   4.86673E+003    4.23029E+003
   6.6200   4.90943E+003    4.14871E+003
   6.6240   4.80266E+003    4.11371E+003
   6.6270   4.88640E+003    4.14068E+003
   6.6290   4.80923E+003    4.07132E+003
   6.6320   4.78485E+003    4.14379E+003
   6.6350   4.84450E+003    4.08721E+003
   6.6380   4.79270E+003    4.12870E+003
   6.6410   4.91118E+003    4.13319E+003
   6.6430   4.84002E+003    4.12587E+003
   6.6460   4.75611E+003    4.20231E+003
   6.6490   4.64153E+003    4.14476E+003
   6.6510   4.78575E+003    4.14093E+003
   6.6540   4.76209E+003    4.12159E+003
   6.6570   4.78846E+003    4.10066E+003
   6.6610   4.78008E+003    4.08803E+003
   6.6640   4.79982E+003    4.07299E+003
   6.6680   4.78019E+003    4.06629E+003
   6.6710   4.71452E+003    4.02275E+003
   6.6720   4.84801E+003    4.01567E+003
   6.6730   4.77345E+003    4.02973E+003
   6.6770   4.74502E+003    4.05830E+003
   6.6810   4.75553E+003    3.95601E+003
   6.6830   4.70830E+003    4.04915E+003
   6.6850   4.72320E+003    4.02035E+003
   6.6870   4.67354E+003    3.98482E+003
   6.6900   4.75594E+003    3.99540E+003
   6.6920   4.70691E+003    3.99667E+003
   6.6970   4.70616E+003    4.07849E+003
   6.6990   4.70292E+003    4.00779E+003
   6.7010   4.66747E+003    4.01337E+003
   6.7030   4.64018E+003    3.99139E+003
   6.7070   4.64893E+003    4.02991E+003
   6.7120   4.58955E+003    3.95779E+003
   6.7140   4.54389E+003    3.99271E+003
   6.7180   4.45269E+003    3.90372E+003
   6.7190   4.49186E+003    3.91276E+003
   6.7220   4.55344E+003    3.90641E+003
   6.7240   4.59395E+003    3.88152E+003
   6.7270   4.60984E+003    3.91754E+003
   6.7300   4.58387E+003    3.95127E+003
   6.7330   4.64112E+003    3.96773E+003
   6.7360   4.68498E+003    4.07963E+003
   6.7380   4.60233E+003    4.02252E+003
   6.7400   4.63375E+003    3.99958E+003
   6.7440   4.55589E+003    3.79935E+003
   6.7470   4.50045E+003    3.74927E+003
   6.7490   4.59596E+003    3.84838E+003
   6.7530   4.49897E+003    3.72924E+003
   6.7560   4.45469E+003    3.66858E+003
   6.7590   4.46325E+003    3.71372E+003
   6.7610   4.45233E+003    3.67821E+003
   6.7630   4.45686E+003    3.82835E+003
   6.7680   4.58180E+003    3.71975E+003
   6.7700   4.45341E+003    3.75885E+003
   6.7720   4.42455E+003    3.83364E+003
   6.7750   4.44967E+003    3.74718E+003
   6.7770   4.41283E+003    3.82474E+003
   6.7790   4.46639E+003    3.87109E+003
   6.7830   4.35779E+003    3.85879E+003
   6.7840   4.51812E+003    3.78341E+003
   6.7880   4.40168E+003    3.83769E+003
   6.7910   4.35908E+003    3.86787E+003
   6.7930   4.35584E+003    3.83041E+003
   6.7950   4.45145E+003    3.79875E+003
   6.7980   4.37168E+003    3.76623E+003
   6.8020   4.39029E+003    3.76699E+003
   6.8050   4.41541E+003    3.81464E+003
   6.8090   4.50941E+003    3.92027E+003
   6.8110   4.50215E+003    3.93851E+003
   6.8150   4.46230E+003    3.90402E+003
   6.8190   4.51371E+003    3.77464E+003
   6.8220   4.39741E+003    3.86839E+003
   6.8250   4.47821E+003    3.83259E+003
   6.8270   4.46405E+003    3.76701E+003
   6.8300   4.44873E+003    3.90001E+003
   6.8330   4.39665E+003    3.79574E+003
   6.8350   4.44077E+003    3.82972E+003
   6.8390   4.43468E+003    3.83704E+003
   6.8420   4.46195E+003    3.84432E+003
   6.8460   4.42759E+003    3.89281E+003
   6.8480   4.46361E+003    3.89330E+003
   6.8520   4.47291E+003    3.93436E+003
   6.8550   4.63712E+003    3.92055E+003
   6.8580   4.49088E+003    3.85947E+003
   6.8620   4.50277E+003    3.86837E+003
   6.8660   4.50498E+003    3.78570E+003
   6.8670   4.38373E+003    3.80793E+003
   6.8700   4.43174E+003    3.78023E+003
   6.8730   4.44592E+003    3.83082E+003
   6.8760   4.40174E+003    3.76479E+003
   6.8780   4.44129E+003    3.79222E+003
   6.8820   4.43103E+003    3.77331E+003
   6.8840   4.38390E+003    3.82730E+003
   6.8870   4.46120E+003    3.84730E+003
   6.8910   4.26240E+003    3.85985E+003
   6.8940   4.46702E+003    3.80913E+003
   6.8970   4.36066E+003    3.84053E+003
   6.9000   4.28711E+003    3.79541E+003
   6.9040   4.41866E+003    3.81025E+003
   6.9080   4.44361E+003    3.85298E+003
   6.9110   4.38921E+003    3.87225E+003
   6.9140   4.47733E+003    3.77891E+003
   6.9170   4.41294E+003    3.80330E+003
   6.9200   4.41277E+003    3.80884E+003
   6.9240   4.38161E+003    3.80890E+003
   6.9270   4.39468E+003    3.77912E+003
   6.9290   4.44416E+003    3.70770E+003
   6.9310   4.38113E+003    3.76164E+003
   6.9350   4.31934E+003    3.70667E+003
   6.9380   4.38150E+003    3.64678E+003
   6.9400   4.31674E+003    3.66798E+003
   6.9450   4.23682E+003    3.69665E+003
   6.9470   4.30501E+003    3.59885E+003
   6.9490   4.28690E+003    3.76143E+003
   6.9520   4.24783E+003    3.66781E+003
   6.9550   4.21629E+003    3.68032E+003
   6.9590   4.29272E+003    3.60140E+003
   6.9620   4.27560E+003    3.69468E+003
   6.9660   4.26092E+003    3.72482E+003
   6.9690   4.13938E+003    3.69270E+003
   6.9720   4.22304E+003    3.68367E+003
   6.9760   4.16315E+003    3.65506E+003
   6.9780   4.22599E+003    3.54976E+003
   6.9810   4.26835E+003    3.67057E+003
   6.9830   4.26059E+003    3.69251E+003
   6.9870   4.21532E+003    3.67983E+003
   6.9890   4.29868E+003    3.68119E+003
   6.9930   4.23076E+003    3.67286E+003
   6.9960   4.19094E+003    3.65014E+003
   6.9990   4.19928E+003    3.68844E+003
   7.0030   4.26964E+003    3.59246E+003
   7.0060   4.31106E+003    3.59155E+003
   7.0090   4.30968E+003    3.57838E+003
   7.0120   4.24139E+003    3.65344E+003
   7.0140   4.17425E+003    3.64801E+003
   7.0170   4.16729E+003    3.60371E+003
   7.0220   4.16103E+003    3.72207E+003
   7.0240   4.17531E+003    3.66165E+003
   7.0260   4.11272E+003    3.60872E+003
   7.0300   4.19463E+003    3.59900E+003
   7.0330   4.14158E+003    3.61329E+003
   7.0370   4.12751E+003    3.61668E+003
   7.0400   4.07524E+003    3.65227E+003
   7.0430   4.09809E+003    3.65451E+003
   7.0460   4.02451E+003    3.55832E+003
   7.0490   3.97922E+003    3.60240E+003
   7.0520   3.91642E+003    3.61467E+003
   7.0560   4.14787E+003    3.67254E+003
   7.0590   4.30867E+003    3.69952E+003
   7.0610   4.19551E+003    3.58390E+003
   7.0630   4.21437E+003    3.59726E+003
   7.0660   4.12901E+003    3.67890E+003
   7.0700   4.12688E+003    3.65446E+003
   7.0730   4.12416E+003    3.65374E+003
   7.0750   4.14899E+003    3.59205E+003
   7.0790   4.14686E+003    3.56240E+003
   7.0820   4.16155E+003    3.62720E+003
   7.0840   4.17280E+003    3.54671E+003
   7.0880   4.13955E+003    3.54127E+003
   7.0910   4.10112E+003    3.62711E+003
   7.0950   4.13894E+003    3.54351E+003
   7.0970   4.16375E+003    3.58468E+003
   7.1010   4.16810E+003    3.57212E+003
   7.1040   4.13140E+003    3.57848E+003
   7.1070   4.08297E+003    3.63713E+003
   7.1110   4.11828E+003    3.62656E+003
   7.1130   4.11449E+003    3.56143E+003
   7.1160   4.08650E+003    3.55899E+003
   7.1200   4.12040E+003    3.61203E+003
   7.1230   4.07477E+003    3.53516E+003
   7.1260   4.16380E+003    3.52323E+003
   7.1290   4.07535E+003    3.54563E+003
   7.1310   4.07693E+003    3.60007E+003
   7.1340   4.00994E+003    3.56845E+003
   7.1360   4.08261E+003    3.58903E+003
   7.1400   4.09415E+003    3.52916E+003
   7.1440   4.09709E+003    3.65518E+003
   7.1480   4.03843E+003    3.49869E+003
   7.1510   4.01091E+003    3.40256E+003
