# Supplementary material for: Trigger factor both holds and folds its client proteins
Source: Nat Commun. 2022 Jul 15;13:4126. doi: 10.1038/s41467-022-31767-6 (PMC9287376; doi:10.1038/s41467-022-31767-6)
Supplement: Supplementary file 6 — Source Data [file 41467_2022_31767_MOESM6_ESM.zip › SourceDataFile/Fig1a-b/00022.RI3]

Sample
I 3 04.0 40000 0003976 6.8620E10 280 1 
   5.8000   9.74700E+001    2.06460E+002
   5.8060   2.46630E+002    2.22740E+002
   5.8070   2.44190E+002    2.36950E+002
   5.8090   2.61370E+002    2.72530E+002
   5.8140   3.52670E+002    3.88630E+002
   5.8150   4.13880E+002    4.38460E+002
   5.8170   5.52200E+002    5.63680E+002
   5.8180   5.71020E+002    5.78120E+002
   5.8210   6.33700E+002    7.23400E+002
   5.8220   7.74740E+002    8.59430E+002
   5.8250   1.02476E+003    1.06013E+003
   5.8280   1.19674E+003    1.41062E+003
   5.8310   1.59260E+003    1.55553E+003
   5.8320   2.05568E+003    2.22319E+003
   5.8350   2.40326E+003    2.75602E+003
   5.8370   2.76242E+003    2.91366E+003
   5.8390   3.01838E+003    3.26435E+003
   5.8420   3.54468E+003    3.76280E+003
   5.8440   3.93726E+003    4.25012E+003
   5.8460   4.36421E+003    4.55393E+003
   5.8490   4.72129E+003    4.61248E+003
   5.8510   4.79364E+003    4.86717E+003
   5.8560   5.34555E+003    5.22237E+003
   5.8580   5.38638E+003    5.38505E+003
   5.8600   5.48525E+003    5.32859E+003
   5.8620   5.51651E+003    5.45794E+003
   5.8640   5.48703E+003    5.48709E+003
   5.8650   5.56417E+003    5.60683E+003
   5.8680   5.72005E+003    5.58135E+003
   5.8690   5.57389E+003    5.52083E+003
   5.8730   5.51534E+003    5.53775E+003
   5.8760   5.53511E+003    5.46695E+003
   5.8780   5.56595E+003    5.57498E+003
   5.8800   5.59224E+003    5.55890E+003
   5.8810   5.58234E+003    5.45074E+003
   5.8830   5.54468E+003    5.52460E+003
   5.8860   5.56668E+003    5.43359E+003
   5.8870   5.52798E+003    5.46185E+003
   5.8880   5.50760E+003    5.68672E+003
   5.8910   5.51013E+003    5.49921E+003
   5.8920   5.53007E+003    5.64307E+003
   5.8950   5.64535E+003    5.76371E+003
   5.8980   5.73381E+003    5.63811E+003
   5.8990   5.82908E+003    5.75539E+003
   5.9020   5.79169E+003    5.76527E+003
   5.9050   5.86016E+003    5.56891E+003
   5.9070   5.72522E+003    5.76078E+003
   5.9100   5.65321E+003    5.63089E+003
   5.9120   5.65666E+003    5.73685E+003
   5.9140   5.72771E+003    5.83594E+003
   5.9160   5.79701E+003    5.83280E+003
   5.9200   5.72263E+003    5.87394E+003
   5.9210   5.78056E+003    5.92328E+003
   5.9240   5.98356E+003    5.95258E+003
   5.9260   6.01647E+003    6.11446E+003
   5.9290   6.13819E+003    6.16812E+003
   5.9300   6.18648E+003    6.23276E+003
   5.9330   6.20088E+003    6.37580E+003
   5.9350   6.34075E+003    6.52235E+003
   5.9380   6.37283E+003    6.78432E+003
   5.9390   6.46411E+003    7.93901E+003
   5.9430   6.40563E+003    1.04705E+004
   5.9450   6.56846E+003    1.10287E+004
   5.9470   6.64426E+003    1.06170E+004
   5.9500   6.76004E+003    8.31395E+003
   5.9510   7.80083E+003    2.03510E+002
   5.9580   1.04066E+004    5.54780E+002
   5.9600   5.42208E+003    3.55142E+003
   5.9650   1.61880E+002    5.80948E+003
   5.9700   4.25140E+002    5.75791E+003
   5.9710   2.04626E+003    5.88560E+003
   5.9740   4.47526E+003    5.81345E+003
   5.9760   7.88574E+003    5.67316E+003
   5.9790   6.01513E+003    5.62923E+003
   5.9820   6.50337E+003    5.70501E+003
   5.9870   6.21755E+003    5.50931E+003
   5.9880   6.14194E+003    5.34746E+003
   5.9900   6.20759E+003    5.28324E+003
   5.9920   6.08450E+003    5.30210E+003
   5.9950   6.14449E+003    5.24161E+003
   5.9970   6.05231E+003    5.24245E+003
   5.9990   6.16577E+003    5.17604E+003
   6.0010   6.20709E+003    5.14983E+003
   6.0030   6.06227E+003    5.06171E+003
   6.0070   5.99920E+003    5.03785E+003
   6.0090   6.07655E+003    4.91854E+003
   6.0110   6.14193E+003    4.88238E+003
   6.0130   5.95244E+003    4.87839E+003
   6.0150   5.98948E+003    4.78206E+003
   6.0180   6.03713E+003    4.60941E+003
   6.0200   6.08123E+003    4.61081E+003
   6.0230   5.94919E+003    4.65934E+003
   6.0240   5.90580E+003    4.59000E+003
   6.0260   5.93550E+003    4.39334E+003
   6.0290   5.86998E+003    4.30951E+003
   6.0310   6.07087E+003    4.44457E+003
   6.0330   5.92186E+003    4.27952E+003
   6.0360   6.09143E+003    4.35363E+003
   6.0380   6.02982E+003    4.22216E+003
   6.0400   5.98292E+003    4.08974E+003
   6.0430   5.98694E+003    3.97576E+003
   6.0450   5.91303E+003    3.99600E+003
   6.0500   5.85669E+003    3.93301E+003
   6.0520   5.75773E+003    3.92047E+003
   6.0550   5.86314E+003    3.79633E+003
   6.0570   5.73780E+003    3.72895E+003
   6.0600   5.80414E+003    3.75225E+003
   6.0630   5.66501E+003    3.59410E+003
   6.0660   5.79597E+003    3.59887E+003
   6.0680   5.69675E+003    3.52432E+003
   6.0700   5.66664E+003    3.47157E+003
   6.0710   5.66339E+003    3.50733E+003
   6.0750   5.73238E+003    3.40360E+003
   6.0770   5.78047E+003    3.23989E+003
   6.0800   5.70243E+003    3.23513E+003
   6.0820   5.77436E+003    3.17388E+003
   6.0840   5.52144E+003    3.13298E+003
   6.0860   5.63101E+003    3.04390E+003
   6.0890   5.68148E+003    2.89757E+003
   6.0920   5.47340E+003    2.73349E+003
   6.0960   5.55494E+003    2.72192E+003
   6.0980   5.57274E+003    2.64756E+003
   6.1010   5.68880E+003    2.68156E+003
   6.1020   5.69326E+003    2.61956E+003
   6.1050   5.45478E+003    2.48355E+003
   6.1080   5.49160E+003    2.54454E+003
   6.1110   5.39246E+003    2.48545E+003
   6.1130   5.43182E+003    2.44389E+003
   6.1150   5.40944E+003    2.47467E+003
   6.1170   5.30136E+003    2.37827E+003
   6.1200   5.36177E+003    2.56674E+003
   6.1220   5.38098E+003    2.60132E+003
   6.1250   5.38732E+003    2.24546E+003
   6.1270   5.53031E+003    2.09447E+003
   6.1290   5.43227E+003    2.05868E+003
   6.1310   5.37450E+003    1.96456E+003
   6.1360   5.32489E+003    1.99344E+003
   6.1380   5.38603E+003    2.15879E+003
   6.1410   5.37227E+003    2.29398E+003
   6.1430   5.24386E+003    2.36747E+003
   6.1450   5.17732E+003    2.37350E+003
   6.1470   5.25008E+003    2.29692E+003
   6.1510   5.33125E+003    2.29605E+003
   6.1520   5.19850E+003    2.25158E+003
   6.1560   5.23030E+003    2.27253E+003
   6.1590   5.30442E+003    2.24383E+003
   6.1610   5.22177E+003    2.16421E+003
   6.1630   5.10244E+003    2.14647E+003
   6.1670   5.19220E+003    2.10267E+003
   6.1700   5.17222E+003    2.10390E+003
   6.1720   5.21308E+003    2.16023E+003
   6.1750   5.19894E+003    2.07291E+003
   6.1780   5.18961E+003    2.15034E+003
   6.1800   5.02852E+003    2.21688E+003
   6.1820   5.18422E+003    2.14162E+003
   6.1850   5.08350E+003    2.13239E+003
   6.1870   5.11430E+003    2.09528E+003
   6.1890   5.03945E+003    2.16131E+003
   6.1940   5.06657E+003    2.14691E+003
   6.1950   5.10375E+003    2.23114E+003
   6.1980   5.09329E+003    2.24368E+003
   6.2010   5.13219E+003    2.16621E+003
   6.2030   5.02111E+003    2.09501E+003
   6.2070   4.98475E+003    2.07234E+003
   6.2090   5.01929E+003    2.01430E+003
   6.2120   4.95890E+003    2.04568E+003
   6.2140   4.95655E+003    2.08804E+003
   6.2160   4.94193E+003    2.00179E+003
   6.2180   4.91690E+003    2.03894E+003
   6.2200   4.89537E+003    2.11225E+003
   6.2230   4.92086E+003    2.13783E+003
   6.2250   4.97130E+003    2.15298E+003
   6.2280   4.90676E+003    2.12166E+003
   6.2300   5.05040E+003    2.06315E+003
   6.2320   5.07393E+003    1.99781E+003
   6.2350   4.89340E+003    2.04375E+003
   6.2370   4.96459E+003    2.05267E+003
   6.2400   4.91557E+003    1.86344E+003
   6.2440   4.93776E+003    1.94130E+003
   6.2460   4.81476E+003    1.99379E+003
   6.2490   4.92189E+003    2.03761E+003
   6.2520   4.80030E+003    1.95123E+003
   6.2550   4.68631E+003    1.95400E+003
   6.2570   4.76613E+003    1.97762E+003
   6.2590   4.73813E+003    1.93765E+003
   6.2630   4.81437E+003    1.91914E+003
   6.2660   4.78237E+003    1.97708E+003
   6.2690   4.84998E+003    2.07451E+003
   6.2720   4.84854E+003    2.02537E+003
   6.2730   4.82541E+003    2.02882E+003
   6.2760   4.92604E+003    2.01094E+003
   6.2780   4.81989E+003    1.88466E+003
   6.2810   4.79817E+003    1.94537E+003
   6.2830   4.78277E+003    1.93486E+003
   6.2850   4.84879E+003    1.90070E+003
   6.2880   4.85506E+003    2.09640E+003
   6.2900   4.82276E+003    2.08789E+003
   6.2930   4.87284E+003    2.05135E+003
   6.2960   4.82163E+003    2.06971E+003
   6.2990   4.81986E+003    2.02645E+003
   6.3020   4.69770E+003    1.91667E+003
   6.3050   4.78360E+003    1.94803E+003
   6.3060   4.84864E+003    1.97254E+003
   6.3100   4.93619E+003    1.98680E+003
   6.3130   4.85793E+003    1.99248E+003
   6.3150   4.78111E+003    2.05565E+003
   6.3180   4.75740E+003    1.99527E+003
   6.3200   4.82941E+003    2.02708E+003
   6.3220   4.79356E+003    2.00847E+003
   6.3250   4.68542E+003    1.98905E+003
   6.3260   4.74872E+003    1.99927E+003
   6.3310   4.79915E+003    2.01078E+003
   6.3330   4.80199E+003    2.03957E+003
   6.3340   4.77999E+003    1.92725E+003
   6.3380   4.81252E+003    1.96723E+003
   6.3400   4.72769E+003    2.06078E+003
   6.3430   4.74215E+003    1.96035E+003
   6.3460   4.69703E+003    1.99619E+003
   6.3490   4.62366E+003    1.98351E+003
   6.3520   4.61964E+003    1.98435E+003
   6.3540   4.62344E+003    1.97691E+003
   6.3560   4.58655E+003    1.93345E+003
   6.3590   4.53195E+003    1.93943E+003
   6.3630   4.54070E+003    2.01250E+003
   6.3650   4.79257E+003    1.97737E+003
   6.3690   4.80087E+003    2.01152E+003
   6.3730   4.66817E+003    2.01573E+003
   6.3750   4.76076E+003    1.97042E+003
   6.3770   4.66457E+003    1.95233E+003
   6.3800   4.63036E+003    1.96659E+003
   6.3820   4.59170E+003    1.94444E+003
   6.3850   4.61258E+003    1.99774E+003
   6.3880   4.60323E+003    1.99244E+003
   6.3900   4.59525E+003    1.97863E+003
   6.3930   4.66439E+003    2.01083E+003
   6.3960   4.57499E+003    1.99809E+003
   6.3980   4.66694E+003    2.02416E+003
   6.4010   4.61035E+003    2.02204E+003
   6.4030   4.59112E+003    2.00729E+003
   6.4060   4.61823E+003    2.01836E+003
   6.4080   4.45741E+003    1.94483E+003
   6.4120   4.58012E+003    1.95030E+003
   6.4150   4.55717E+003    1.95660E+003
   6.4170   4.54278E+003    1.89357E+003
   6.4200   4.55265E+003    1.92897E+003
   6.4210   4.49981E+003    1.87862E+003
   6.4230   4.45515E+003    1.96500E+003
   6.4270   4.51660E+003    1.95536E+003
   6.4290   4.63104E+003    2.00170E+003
   6.4320   4.59246E+003    1.98372E+003
   6.4340   4.58629E+003    2.00617E+003
   6.4370   4.61522E+003    2.05998E+003
   6.4390   4.74532E+003    2.05823E+003
   6.4410   4.62324E+003    2.05558E+003
   6.4440   4.62126E+003    2.01919E+003
   6.4470   4.64794E+003    1.97872E+003
   6.4490   4.68025E+003    2.03669E+003
   6.4520   4.68439E+003    2.12010E+003
   6.4530   4.75052E+003    2.09557E+003
   6.4560   4.75403E+003    2.05399E+003
   6.4590   4.74621E+003    2.11591E+003
   6.4620   4.81450E+003    2.03166E+003
   6.4640   4.84639E+003    2.00408E+003
   6.4660   4.76115E+003    2.00297E+003
   6.4680   4.82517E+003    2.05500E+003
   6.4730   4.85537E+003    2.06405E+003
   6.4750   4.77162E+003    2.11665E+003
   6.4770   4.77570E+003    2.07920E+003
   6.4790   4.79568E+003    2.12821E+003
   6.4820   4.82492E+003    2.10241E+003
   6.4840   4.80256E+003    2.08066E+003
   6.4870   4.83583E+003    2.08954E+003
   6.4890   4.80947E+003    2.11055E+003
   6.4920   4.77048E+003    2.09338E+003
   6.4940   4.81786E+003    2.09687E+003
   6.4980   4.80543E+003    2.14545E+003
   6.5000   4.79077E+003    2.09528E+003
   6.5020   4.85382E+003    2.18417E+003
   6.5050   4.72396E+003    2.15158E+003
   6.5070   4.84010E+003    2.10697E+003
   6.5100   4.82624E+003    2.10012E+003
   6.5130   4.77726E+003    2.15139E+003
   6.5150   4.87960E+003    2.15991E+003
   6.5170   4.86029E+003    2.12220E+003
   6.5190   4.89399E+003    2.14118E+003
   6.5220   4.95520E+003    2.12036E+003
   6.5240   4.90406E+003    2.09868E+003
   6.5280   4.80565E+003    2.07685E+003
   6.5300   4.91257E+003    2.02737E+003
   6.5330   4.86003E+003    2.08860E+003
   6.5350   4.79991E+003    2.10451E+003
   6.5380   4.72221E+003    2.14130E+003
   6.5390   4.85672E+003    2.09340E+003
   6.5420   4.78850E+003    2.08018E+003
   6.5450   4.71530E+003    2.11126E+003
   6.5490   4.72144E+003    2.08128E+003
   6.5520   4.84339E+003    2.12374E+003
   6.5540   4.87135E+003    2.08351E+003
   6.5580   4.76869E+003    2.06248E+003
   6.5610   4.77076E+003    2.11790E+003
   6.5630   4.74204E+003    2.11359E+003
   6.5660   4.79336E+003    2.04887E+003
   6.5680   4.80895E+003    2.10466E+003
   6.5710   4.82895E+003    2.10385E+003
   6.5740   4.82908E+003    2.10083E+003
   6.5770   4.79714E+003    2.00851E+003
   6.5790   4.78931E+003    2.00177E+003
   6.5800   4.74322E+003    2.04518E+003
   6.5840   4.64777E+003    2.04123E+003
   6.5870   4.75679E+003    2.06641E+003
   6.5910   4.75871E+003    2.08461E+003
   6.5930   4.73497E+003    2.11266E+003
   6.5970   4.73861E+003    2.12141E+003
   6.6000   4.72913E+003    2.09644E+003
   6.6020   4.80354E+003    2.07119E+003
   6.6060   4.76228E+003    2.11732E+003
   6.6070   4.79039E+003    2.13296E+003
   6.6100   4.78629E+003    2.09694E+003
   6.6130   4.80728E+003    2.09218E+003
   6.6160   4.66995E+003    2.06545E+003
   6.6180   4.71595E+003    2.14045E+003
   6.6200   4.76298E+003    2.09347E+003
   6.6220   4.68475E+003    2.08217E+003
   6.6250   4.71600E+003    2.10157E+003
   6.6270   4.72299E+003    2.10247E+003
   6.6310   4.83920E+003    2.07064E+003
   6.6330   4.65368E+003    2.03374E+003
   6.6370   4.68289E+003    2.08064E+003
   6.6390   4.68007E+003    2.02984E+003
   6.6420   4.64786E+003    2.06444E+003
   6.6450   4.67492E+003    2.02934E+003
   6.6490   4.57755E+003    2.01841E+003
   6.6510   4.62106E+003    2.05297E+003
   6.6540   4.63639E+003    2.02665E+003
   6.6580   4.61930E+003    2.07261E+003
   6.6610   4.59622E+003    2.03050E+003
   6.6630   4.67511E+003    2.02984E+003
   6.6650   4.69425E+003    2.02323E+003
   6.6680   4.62851E+003    2.01900E+003
   6.6710   4.53192E+003    2.05225E+003
   6.6740   4.63846E+003    2.02190E+003
   6.6760   4.52757E+003    2.01448E+003
   6.6780   4.55441E+003    2.05343E+003
   6.6830   4.64047E+003    2.03623E+003
   6.6850   4.61309E+003    2.04615E+003
   6.6890   4.55741E+003    2.00483E+003
   6.6920   4.55518E+003    2.00055E+003
   6.6940   4.58859E+003    2.01303E+003
   6.6970   4.55059E+003    1.97569E+003
   6.7010   4.55040E+003    1.99629E+003
   6.7030   4.57931E+003    1.96276E+003
   6.7070   4.50357E+003    1.97071E+003
   6.7090   4.43157E+003    2.00506E+003
   6.7100   4.50362E+003    1.99623E+003
   6.7130   4.42651E+003    1.99117E+003
   6.7180   4.38421E+003    1.96066E+003
   6.7190   4.48662E+003    2.00742E+003
   6.7220   4.56121E+003    2.00439E+003
   6.7240   4.39470E+003    1.98346E+003
   6.7260   4.52093E+003    1.95494E+003
   6.7300   4.43747E+003    1.96718E+003
   6.7320   4.51490E+003    1.99367E+003
   6.7360   4.52060E+003    1.95701E+003
   6.7380   4.49463E+003    1.98861E+003
   6.7410   4.56499E+003    2.00459E+003
   6.7450   4.45779E+003    1.95295E+003
   6.7470   4.39861E+003    1.94054E+003
   6.7490   4.37861E+003    1.93979E+003
   6.7520   4.35816E+003    1.93500E+003
   6.7560   4.35725E+003    1.90421E+003
   6.7590   4.33606E+003    1.91169E+003
   6.7610   4.35624E+003    1.82774E+003
   6.7630   4.34948E+003    1.93712E+003
   6.7670   4.40454E+003    1.88403E+003
   6.7690   4.42245E+003    1.91153E+003
   6.7720   4.38044E+003    1.87528E+003
   6.7750   4.34895E+003    1.82124E+003
   6.7770   4.41541E+003    1.88619E+003
   6.7790   4.34941E+003    1.84747E+003
   6.7820   4.32712E+003    1.81421E+003
   6.7860   4.40496E+003    1.85348E+003
   6.7880   4.34365E+003    1.94716E+003
   6.7930   4.33372E+003    1.90061E+003
   6.7960   4.27037E+003    1.88403E+003
   6.7990   4.30629E+003    1.94712E+003
   6.8020   4.26069E+003    1.88180E+003
   6.8040   4.34419E+003    1.93486E+003
   6.8080   4.33891E+003    1.90710E+003
   6.8110   4.37784E+003    1.91114E+003
   6.8130   4.44890E+003    1.92193E+003
   6.8170   4.42672E+003    1.91495E+003
   6.8190   4.33327E+003    1.89467E+003
   6.8220   4.30241E+003    1.92945E+003
   6.8240   4.34242E+003    1.94329E+003
   6.8270   4.47990E+003    1.93328E+003
   6.8300   4.33815E+003    1.97704E+003
   6.8330   4.34960E+003    1.90875E+003
   6.8370   4.39671E+003    1.89407E+003
   6.8400   4.30820E+003    1.94921E+003
   6.8440   4.38421E+003    1.89904E+003
   6.8460   4.39773E+003    1.92486E+003
   6.8480   4.44973E+003    1.93127E+003
   6.8510   4.42436E+003    1.92251E+003
   6.8550   4.39853E+003    1.89951E+003
   6.8580   4.36756E+003    1.88105E+003
   6.8620   4.35843E+003    1.95756E+003
   6.8640   4.36137E+003    1.85962E+003
   6.8660   4.38590E+003    1.91333E+003
   6.8700   4.33222E+003    1.94528E+003
   6.8730   4.35962E+003    1.88822E+003
   6.8760   4.35992E+003    1.88683E+003
   6.8780   4.32867E+003    1.86717E+003
   6.8810   4.34728E+003    1.88768E+003
   6.8860   4.31523E+003    1.92541E+003
   6.8880   4.27626E+003    1.87878E+003
   6.8910   4.32831E+003    1.89249E+003
   6.8950   4.31331E+003    1.88942E+003
   6.8970   4.29597E+003    1.87540E+003
   6.9000   4.37274E+003    1.92595E+003
   6.9040   4.32074E+003    1.87025E+003
   6.9060   4.33617E+003    1.85450E+003
   6.9080   4.34669E+003    1.88105E+003
   6.9120   4.40917E+003    1.91439E+003
   6.9140   4.38524E+003    1.86070E+003
   6.9180   4.37054E+003    1.89847E+003
   6.9200   4.35480E+003    1.91210E+003
   6.9220   4.32746E+003    1.88071E+003
   6.9250   4.32747E+003    1.89964E+003
   6.9290   4.24775E+003    1.82524E+003
   6.9320   4.25927E+003    1.83923E+003
   6.9340   4.25450E+003    1.80886E+003
   6.9380   4.22045E+003    1.86032E+003
   6.9410   4.25779E+003    1.82641E+003
   6.9430   4.23049E+003    1.77616E+003
   6.9470   4.23577E+003    1.78947E+003
   6.9500   4.18473E+003    1.77705E+003
   6.9520   4.20328E+003    1.79919E+003
   6.9560   4.13874E+003    1.77860E+003
   6.9580   4.14785E+003    1.87030E+003
   6.9620   4.14153E+003    1.82145E+003
   6.9640   4.19375E+003    1.83196E+003
   6.9690   4.19235E+003    1.83221E+003
   6.9710   4.22005E+003    1.84628E+003
   6.9730   4.25627E+003    1.77413E+003
   6.9770   4.23430E+003    1.81820E+003
   6.9780   4.22600E+003    1.81892E+003
   6.9810   4.23957E+003    1.82384E+003
   6.9840   4.13397E+003    1.84242E+003
   6.9870   4.16679E+003    1.77969E+003
   6.9900   4.16939E+003    1.79055E+003
   6.9940   4.22414E+003    1.77718E+003
   6.9970   4.17147E+003    1.77447E+003
   7.0010   4.24970E+003    1.84745E+003
   7.0040   4.20692E+003    1.80307E+003
   7.0060   4.12664E+003    1.83195E+003
   7.0080   4.20862E+003    1.79514E+003
   7.0120   4.11002E+003    1.76658E+003
   7.0150   4.09751E+003    1.74312E+003
   7.0190   4.08946E+003    1.76916E+003
   7.0200   4.10386E+003    1.81725E+003
   7.0240   4.06062E+003    1.78981E+003
   7.0260   4.00235E+003    1.76830E+003
   7.0300   4.05495E+003    1.76525E+003
   7.0330   3.96025E+003    1.77937E+003
   7.0370   4.01909E+003    1.78492E+003
   7.0400   4.01499E+003    1.80370E+003
   7.0440   4.13074E+003    1.76123E+003
   7.0480   4.11329E+003    1.74901E+003
   7.0500   4.07589E+003    1.82167E+003
   7.0530   4.04571E+003    1.80630E+003
   7.0560   4.04720E+003    1.76646E+003
   7.0600   4.12504E+003    1.74945E+003
   7.0620   4.06061E+003    1.76435E+003
   7.0660   3.96189E+003    1.75848E+003
   7.0680   4.12293E+003    1.78848E+003
   7.0720   4.03888E+003    1.75753E+003
   7.0750   4.08886E+003    1.75221E+003
   7.0770   4.02990E+003    1.77512E+003
   7.0810   4.02906E+003    1.77938E+003
   7.0860   3.98182E+003    1.74627E+003
   7.0880   4.03292E+003    1.73610E+003
   7.0920   4.04523E+003    1.76784E+003
   7.0930   4.08906E+003    1.79231E+003
   7.0980   4.01366E+003    1.75454E+003
   7.1010   3.94155E+003    1.76627E+003
   7.1030   4.10856E+003    1.77280E+003
   7.1070   4.08136E+003    1.77819E+003
   7.1090   3.97079E+003    1.75969E+003
   7.1110   3.96077E+003    1.72968E+003
   7.1150   3.95064E+003    1.75438E+003
   7.1170   4.10658E+003    1.69237E+003
   7.1210   4.02042E+003    1.73058E+003
   7.1250   4.01554E+003    1.73491E+003
   7.1270   3.95393E+003    1.71369E+003
   7.1310   3.96456E+003    1.73888E+003
   7.1330   3.99966E+003    1.70324E+003
   7.1360   3.94604E+003    1.73803E+003
   7.1400   4.02253E+003    1.71089E+003
   7.1440   4.04161E+003    1.67075E+003
   7.1470   4.07284E+003    1.65070E+003
   7.1500   3.95960E+003    1.55888E+003
