# Supplementary material for: Trigger factor both holds and folds its client proteins
Source: Nat Commun. 2022 Jul 15;13:4126. doi: 10.1038/s41467-022-31767-6 (PMC9287376; doi:10.1038/s41467-022-31767-6)
Supplement: Supplementary file 6 — Source Data [file 41467_2022_31767_MOESM6_ESM.zip › SourceDataFile/Fig1a-b/00023.RI1]

Sample
I 1 04.0 40000 0004036 6.9660E10 280 1 
   5.8000   6.38500E+001    1.39160E+002
   5.8020   1.38460E+002    1.50060E+002
   5.8030   1.39230E+002    1.77730E+002
   5.8050   1.95960E+002    1.91170E+002
   5.8080   2.41770E+002    2.26260E+002
   5.8090   2.55860E+002    2.73210E+002
   5.8110   3.13480E+002    3.25170E+002
   5.8120   3.18680E+002    3.52980E+002
   5.8140   3.65830E+002    4.12310E+002
   5.8150   4.33470E+002    4.52600E+002
   5.8170   4.69910E+002    5.17670E+002
   5.8180   5.34870E+002    5.61420E+002
   5.8210   6.49540E+002    7.25750E+002
   5.8230   8.98760E+002    9.51210E+002
   5.8240   9.76000E+002    1.07927E+003
   5.8260   1.12742E+003    1.13780E+003
   5.8280   1.41022E+003    1.51772E+003
   5.8300   1.54861E+003    1.68080E+003
   5.8330   1.85891E+003    1.97634E+003
   5.8350   2.25595E+003    2.34537E+003
   5.8370   2.84052E+003    3.07918E+003
   5.8390   2.93172E+003    3.43162E+003
   5.8420   3.15403E+003    3.61410E+003
   5.8440   3.59275E+003    4.17602E+003
   5.8460   3.62975E+003    4.35346E+003
   5.8490   4.38141E+003    4.72084E+003
   5.8510   4.83198E+003    5.10259E+003
   5.8530   5.03541E+003    5.09180E+003
   5.8560   5.44472E+003    5.48854E+003
   5.8580   5.32081E+003    5.41465E+003
   5.8610   5.54983E+003    5.59492E+003
   5.8640   5.46999E+003    5.74434E+003
   5.8670   5.57369E+003    5.61415E+003
   5.8690   5.44394E+003    5.57170E+003
   5.8720   5.39694E+003    5.64633E+003
   5.8740   5.48522E+003    5.61900E+003
   5.8760   5.53184E+003    5.49711E+003
   5.8780   5.44636E+003    5.55821E+003
   5.8810   5.60642E+003    5.64387E+003
   5.8830   5.39191E+003    5.63621E+003
   5.8850   5.46818E+003    5.71985E+003
   5.8880   5.61795E+003    5.64559E+003
   5.8900   5.59258E+003    5.66505E+003
   5.8920   5.64093E+003    5.55430E+003
   5.8940   5.63407E+003    5.47147E+003
   5.8960   5.61075E+003    5.56288E+003
   5.8990   5.58113E+003    5.57686E+003
   5.9010   5.60648E+003    5.61786E+003
   5.9030   5.75134E+003    5.73681E+003
   5.9070   5.65924E+003    5.75127E+003
   5.9080   5.59071E+003    5.72587E+003
   5.9100   5.60365E+003    5.68832E+003
   5.9120   5.60154E+003    5.65797E+003
   5.9170   5.75549E+003    5.61726E+003
   5.9200   5.81615E+003    5.95816E+003
   5.9210   5.86821E+003    5.72469E+003
   5.9240   5.81240E+003    5.91305E+003
   5.9260   5.89158E+003    6.08674E+003
   5.9280   5.94078E+003    6.14356E+003
   5.9330   6.02901E+003    5.94473E+003
   5.9350   6.06391E+003    5.96204E+003
   5.9360   6.08555E+003    5.99967E+003
   5.9370   6.01926E+003    5.99662E+003
   5.9390   6.20920E+003    6.14177E+003
   5.9420   6.16954E+003    6.19625E+003
   5.9450   6.17575E+003    6.24139E+003
   5.9460   6.22254E+003    6.15958E+003
   5.9490   6.09277E+003    6.19296E+003
   5.9520   6.21944E+003    6.29193E+003
   5.9540   6.20666E+003    6.33813E+003
   5.9560   6.18963E+003    6.24975E+003
   5.9600   6.28105E+003    6.22948E+003
   5.9620   6.24730E+003    6.28453E+003
   5.9650   6.28127E+003    6.30529E+003
   5.9660   6.11806E+003    6.25253E+003
   5.9690   6.31003E+003    6.50040E+003
   5.9700   6.24852E+003    6.16890E+003
   5.9740   6.26161E+003    6.31190E+003
   5.9770   6.25634E+003    6.21888E+003
   5.9790   6.15908E+003    6.14827E+003
   5.9810   6.01101E+003    6.19363E+003
   5.9830   5.97448E+003    6.24934E+003
   5.9850   6.14325E+003    6.30664E+003
   5.9880   6.27765E+003    6.18269E+003
   5.9900   6.06332E+003    6.17949E+003
   5.9920   6.21782E+003    6.39330E+003
   5.9930   6.15635E+003    6.49302E+003
   5.9960   6.33671E+003    7.89366E+003
   5.9990   6.28230E+003    1.04698E+004
   6.0020   6.23750E+003    1.07508E+004
   6.0050   6.24283E+003    1.07778E+004
   6.0070   5.73008E+003    2.20720E+002
   6.0130   1.02344E+004    4.98230E+002
   6.0170   1.02652E+004    3.27633E+003
   6.0220   4.80077E+003    6.35342E+003
   6.0250   2.04210E+002    6.11995E+003
   6.0270   1.89340E+002    5.99866E+003
   6.0290   2.90770E+002    6.09730E+003
   6.0310   8.48370E+002    6.03043E+003
   6.0340   2.45239E+003    5.96257E+003
   6.0370   7.43397E+003    6.01763E+003
   6.0380   7.07334E+003    5.95893E+003
   6.0420   6.26028E+003    5.94616E+003
   6.0460   5.96167E+003    5.84243E+003
   6.0480   5.97887E+003    5.91447E+003
   6.0500   5.86212E+003    5.90112E+003
   6.0530   5.85118E+003    5.84412E+003
   6.0550   5.88476E+003    5.87062E+003
   6.0570   5.73652E+003    5.77971E+003
   6.0600   5.73473E+003    5.74148E+003
   6.0640   5.73666E+003    5.76420E+003
   6.0660   5.73326E+003    5.77262E+003
   6.0690   5.76992E+003    5.67178E+003
   6.0730   5.68346E+003    5.76042E+003
   6.0750   5.67397E+003    5.73064E+003
   6.0780   5.63058E+003    5.64053E+003
   6.0790   5.65112E+003    5.71222E+003
   6.0820   5.66519E+003    5.54003E+003
   6.0830   5.64511E+003    5.65027E+003
   6.0870   5.56588E+003    5.66679E+003
   6.0900   5.58536E+003    5.61750E+003
   6.0920   5.44533E+003    5.47238E+003
   6.0940   5.58431E+003    5.47067E+003
   6.0960   5.39267E+003    5.47013E+003
   6.1000   5.44860E+003    5.45140E+003
   6.1040   5.39128E+003    5.38045E+003
   6.1050   5.30605E+003    5.40755E+003
   6.1080   5.30349E+003    5.28946E+003
   6.1100   5.28027E+003    5.29333E+003
   6.1130   5.24350E+003    5.38751E+003
   6.1150   5.20637E+003    5.27906E+003
   6.1180   5.19136E+003    5.27385E+003
   6.1200   5.14497E+003    5.19386E+003
   6.1230   5.26917E+003    5.30254E+003
   6.1270   5.14671E+003    5.17002E+003
   6.1290   5.15752E+003    5.11210E+003
   6.1320   5.09815E+003    5.11844E+003
   6.1360   5.11191E+003    5.07818E+003
   6.1380   5.09560E+003    5.06107E+003
   6.1400   5.11568E+003    5.05428E+003
   6.1430   5.00033E+003    4.94886E+003
   6.1450   4.97649E+003    4.89160E+003
   6.1480   4.79817E+003    4.88955E+003
   6.1510   4.81886E+003    4.80300E+003
   6.1540   4.86245E+003    4.89226E+003
   6.1560   4.84186E+003    4.86891E+003
   6.1590   4.84425E+003    4.83229E+003
   6.1600   4.84010E+003    4.78229E+003
   6.1630   4.85616E+003    4.76716E+003
   6.1670   4.84979E+003    4.76002E+003
   6.1700   4.93304E+003    4.82691E+003
   6.1730   4.82191E+003    4.69103E+003
   6.1750   4.75628E+003    4.68380E+003
   6.1780   4.76208E+003    4.72890E+003
   6.1800   4.73623E+003    4.66222E+003
   6.1840   4.79697E+003    4.55850E+003
   6.1850   4.73720E+003    4.46229E+003
   6.1890   4.76885E+003    4.52698E+003
   6.1910   4.71998E+003    4.48101E+003
   6.1940   4.78771E+003    4.70796E+003
   6.1960   4.73666E+003    4.50599E+003
   6.2000   4.85863E+003    4.51557E+003
   6.2030   4.79284E+003    4.61481E+003
   6.2050   4.83679E+003    4.44973E+003
   6.2070   4.78436E+003    4.42203E+003
   6.2100   4.79962E+003    4.43604E+003
   6.2140   4.75263E+003    4.43505E+003
   6.2160   4.74514E+003    4.40695E+003
   6.2190   4.77798E+003    4.40083E+003
   6.2210   4.75674E+003    4.44076E+003
   6.2250   4.79915E+003    4.36880E+003
   6.2270   4.74056E+003    4.38510E+003
   6.2300   4.74407E+003    4.39668E+003
   6.2320   4.70603E+003    4.44552E+003
   6.2350   4.76143E+003    4.40224E+003
   6.2390   4.72371E+003    4.33020E+003
   6.2420   4.67508E+003    4.34789E+003
   6.2450   4.69585E+003    4.29818E+003
   6.2480   4.74130E+003    4.32563E+003
   6.2510   4.71258E+003    4.28440E+003
   6.2530   4.66673E+003    4.23658E+003
   6.2560   4.67967E+003    4.23957E+003
   6.2600   4.71527E+003    4.19633E+003
   6.2620   4.69897E+003    4.31211E+003
   6.2650   4.68809E+003    4.17091E+003
   6.2680   4.68335E+003    4.18584E+003
   6.2710   4.77337E+003    4.13402E+003
   6.2720   4.77882E+003    4.12790E+003
   6.2760   4.76718E+003    4.24416E+003
   6.2780   4.79605E+003    4.25032E+003
   6.2810   4.78144E+003    4.16355E+003
   6.2820   4.78327E+003    4.20001E+003
   6.2850   4.78640E+003    4.25216E+003
   6.2870   4.77834E+003    4.17677E+003
   6.2900   4.79177E+003    4.21418E+003
   6.2940   4.77699E+003    4.20185E+003
   6.2970   4.89226E+003    4.21661E+003
   6.2990   4.77954E+003    4.17829E+003
   6.3040   4.60067E+003    4.12096E+003
   6.3060   4.73716E+003    4.12293E+003
   6.3080   4.81154E+003    4.19472E+003
   6.3100   4.75957E+003    4.21938E+003
   6.3130   4.80420E+003    4.15804E+003
   6.3170   4.65490E+003    4.20837E+003
   6.3200   4.70745E+003    4.18898E+003
   6.3220   4.66972E+003    4.18433E+003
   6.3240   4.79855E+003    4.17336E+003
   6.3260   4.72149E+003    4.14696E+003
   6.3290   4.78156E+003    4.09692E+003
   6.3310   4.74537E+003    4.13096E+003
   6.3330   4.68301E+003    4.10871E+003
   6.3370   4.72351E+003    4.15455E+003
   6.3400   4.69761E+003    4.17845E+003
   6.3420   4.77537E+003    4.06687E+003
   6.3460   4.64608E+003    4.10922E+003
   6.3490   4.68276E+003    4.09130E+003
   6.3530   4.59314E+003    4.11958E+003
   6.3550   4.76633E+003    4.12092E+003
   6.3580   4.62025E+003    4.10025E+003
   6.3610   4.67005E+003    4.09655E+003
   6.3650   4.77702E+003    4.08704E+003
   6.3680   4.74776E+003    4.02878E+003
   6.3700   4.65244E+003    4.15980E+003
   6.3730   4.64851E+003    4.03773E+003
   6.3750   4.74024E+003    4.11182E+003
   6.3770   4.78643E+003    4.12157E+003
   6.3800   4.71576E+003    4.14416E+003
   6.3820   4.71785E+003    4.15836E+003
   6.3850   4.70548E+003    4.06299E+003
   6.3880   4.81234E+003    3.95908E+003
   6.3910   4.73907E+003    4.07169E+003
   6.3930   4.74555E+003    4.07292E+003
   6.3950   4.70424E+003    3.96913E+003
   6.3980   4.75527E+003    4.04281E+003
   6.3990   4.64223E+003    4.12043E+003
   6.4030   4.70299E+003    3.98501E+003
   6.4070   4.61262E+003    3.98275E+003
   6.4100   4.60592E+003    3.94171E+003
   6.4120   4.58441E+003    4.01256E+003
   6.4140   4.68568E+003    3.94075E+003
   6.4170   4.58731E+003    4.00963E+003
   6.4200   4.57255E+003    3.93694E+003
   6.4230   4.56333E+003    3.91862E+003
   6.4260   4.57484E+003    4.02707E+003
   6.4280   4.66404E+003    4.00705E+003
   6.4300   4.65288E+003    4.01439E+003
   6.4320   4.64314E+003    3.98250E+003
   6.4360   4.71721E+003    4.05700E+003
   6.4400   4.72593E+003    4.01703E+003
   6.4410   4.77435E+003    4.06684E+003
   6.4440   4.69241E+003    4.07561E+003
   6.4470   4.75674E+003    4.14516E+003
   6.4500   4.83403E+003    4.25763E+003
   6.4530   4.76964E+003    4.17228E+003
   6.4560   4.86020E+003    4.16730E+003
   6.4580   4.83345E+003    4.18048E+003
   6.4610   4.85460E+003    4.11441E+003
   6.4630   4.92321E+003    4.27432E+003
   6.4650   4.88032E+003    4.15824E+003
   6.4680   4.94590E+003    4.22807E+003
   6.4700   4.90466E+003    4.25230E+003
   6.4740   4.89560E+003    4.15158E+003
   6.4770   4.88785E+003    4.27061E+003
   6.4810   4.86515E+003    4.23899E+003
   6.4840   4.84811E+003    4.30407E+003
   6.4860   4.91901E+003    4.19444E+003
   6.4900   4.93760E+003    4.22812E+003
   6.4930   4.91740E+003    4.28417E+003
   6.4970   4.88736E+003    4.16646E+003
   6.4990   4.87640E+003    4.21325E+003
   6.5020   4.95829E+003    4.28085E+003
   6.5040   4.85185E+003    4.21400E+003
   6.5080   4.95708E+003    4.26872E+003
   6.5110   4.91229E+003    4.30154E+003
   6.5130   4.98232E+003    4.27906E+003
   6.5150   4.92396E+003    4.25630E+003
   6.5170   4.94261E+003    4.20476E+003
   6.5210   4.88224E+003    4.35234E+003
   6.5230   5.11415E+003    4.29300E+003
   6.5260   4.71435E+003    4.26166E+003
   6.5290   4.92648E+003    4.12755E+003
   6.5310   4.98454E+003    4.22118E+003
   6.5330   4.97211E+003    4.22865E+003
   6.5380   4.84751E+003    4.19964E+003
   6.5400   4.93493E+003    4.17195E+003
   6.5420   4.92749E+003    4.15186E+003
   6.5460   4.96066E+003    4.19701E+003
   6.5500   4.80970E+003    4.18756E+003
   6.5530   5.02059E+003    4.23475E+003
   6.5550   4.87071E+003    4.17136E+003
   6.5590   4.95912E+003    4.22860E+003
   6.5600   4.84940E+003    4.25408E+003
   6.5640   4.86127E+003    4.35523E+003
   6.5670   4.97085E+003    4.18532E+003
   6.5690   4.93844E+003    4.09491E+003
   6.5710   4.90472E+003    4.26683E+003
   6.5730   4.85633E+003    4.23806E+003
   6.5770   4.89476E+003    4.27122E+003
   6.5790   4.94786E+003    4.22871E+003
   6.5820   4.82012E+003    4.16193E+003
   6.5840   4.88487E+003    4.20646E+003
   6.5870   4.85230E+003    4.19993E+003
   6.5890   4.81983E+003    4.17046E+003
   6.5940   4.89895E+003    4.12794E+003
   6.5960   4.93012E+003    4.17127E+003
   6.5990   4.92918E+003    4.26841E+003
   6.6010   4.89257E+003    4.15856E+003
   6.6050   4.86103E+003    4.19082E+003
   6.6080   4.79279E+003    4.14350E+003
   6.6110   4.71686E+003    4.18586E+003
   6.6140   4.71682E+003    4.11429E+003
   6.6160   4.78745E+003    4.13959E+003
   6.6180   4.81786E+003    4.17686E+003
   6.6210   4.80598E+003    4.17094E+003
   6.6240   4.88496E+003    4.15115E+003
   6.6270   4.82651E+003    4.23204E+003
   6.6300   4.86246E+003    4.22694E+003
   6.6330   4.81402E+003    4.10936E+003
   6.6360   4.84810E+003    4.08686E+003
   6.6390   4.80614E+003    4.13596E+003
   6.6410   4.92627E+003    4.11663E+003
   6.6440   4.73044E+003    4.09168E+003
   6.6450   4.69250E+003    4.07327E+003
   6.6490   4.69700E+003    4.03878E+003
   6.6520   4.79473E+003    4.09732E+003
   6.6560   4.81695E+003    4.02723E+003
   6.6580   4.80925E+003    4.10955E+003
   6.6610   4.69572E+003    4.05930E+003
   6.6640   4.69257E+003    4.07039E+003
   6.6680   4.77419E+003    4.08849E+003
   6.6710   4.78561E+003    4.05387E+003
   6.6720   4.73568E+003    4.02345E+003
   6.6760   4.73204E+003    4.04904E+003
   6.6780   4.74939E+003    4.04486E+003
   6.6800   4.69163E+003    4.08625E+003
   6.6830   4.70161E+003    4.02666E+003
   6.6870   4.65144E+003    3.94989E+003
   6.6900   4.73056E+003    4.07152E+003
   6.6930   4.77951E+003    4.04646E+003
   6.6960   4.73434E+003    4.03771E+003
   6.7000   4.68016E+003    4.03077E+003
   6.7010   4.73968E+003    3.98460E+003
   6.7030   4.71680E+003    3.99104E+003
   6.7070   4.70814E+003    3.95513E+003
   6.7120   4.62259E+003    3.96744E+003
   6.7150   4.47900E+003    3.97679E+003
   6.7180   4.46354E+003    3.92194E+003
   6.7190   4.48663E+003    3.84335E+003
   6.7230   4.52273E+003    3.93244E+003
   6.7260   4.67722E+003    3.84864E+003
   6.7280   4.58682E+003    3.99325E+003
   6.7310   4.69155E+003    3.98318E+003
   6.7340   4.75226E+003    3.96845E+003
   6.7360   4.63358E+003    3.99043E+003
   6.7400   4.59102E+003    3.97995E+003
   6.7430   4.57772E+003    3.93800E+003
   6.7460   4.61057E+003    3.82036E+003
   6.7480   4.58928E+003    3.78395E+003
   6.7520   4.52949E+003    3.84699E+003
   6.7540   4.58268E+003    3.66747E+003
   6.7570   4.49498E+003    3.67756E+003
   6.7610   4.46953E+003    3.73077E+003
   6.7630   4.47155E+003    3.69883E+003
   6.7660   4.45365E+003    3.79490E+003
   6.7680   4.45090E+003    3.83251E+003
   6.7700   4.45864E+003    3.86215E+003
   6.7740   4.42018E+003    3.83202E+003
   6.7770   4.41873E+003    3.78819E+003
   6.7790   4.51417E+003    3.79908E+003
   6.7840   4.43354E+003    3.83064E+003
   6.7860   4.44235E+003    3.77331E+003
   6.7900   4.31726E+003    3.80703E+003
   6.7930   4.38727E+003    3.75608E+003
   6.7970   4.39478E+003    3.77961E+003
   6.7990   4.43844E+003    3.85681E+003
   6.8020   4.39975E+003    3.75725E+003
   6.8050   4.38987E+003    3.84211E+003
   6.8080   4.47507E+003    3.92517E+003
   6.8110   4.46209E+003    3.85210E+003
   6.8150   4.45592E+003    3.83388E+003
   6.8160   4.47908E+003    3.86577E+003
   6.8200   4.42586E+003    3.87077E+003
   6.8230   4.50168E+003    3.90916E+003
   6.8250   4.43443E+003    3.79593E+003
   6.8280   4.42016E+003    3.79816E+003
   6.8300   4.45479E+003    3.86914E+003
   6.8330   4.48065E+003    3.79913E+003
   6.8370   4.51401E+003    3.80850E+003
   6.8390   4.45459E+003    3.86051E+003
   6.8410   4.46267E+003    3.89163E+003
   6.8450   4.45227E+003    3.87722E+003
   6.8490   4.52158E+003    3.87284E+003
   6.8530   4.49312E+003    3.92677E+003
   6.8550   4.48858E+003    3.87319E+003
   6.8570   4.58651E+003    3.93025E+003
   6.8600   4.56189E+003    3.84060E+003
   6.8630   4.43370E+003    3.93088E+003
   6.8660   4.42788E+003    3.78343E+003
   6.8700   4.42061E+003    3.79969E+003
   6.8710   4.43896E+003    3.86128E+003
   6.8740   4.44035E+003    3.86301E+003
   6.8780   4.41692E+003    3.88971E+003
   6.8800   4.43120E+003    3.81901E+003
   6.8840   4.36293E+003    3.78901E+003
   6.8860   4.45395E+003    3.80397E+003
   6.8910   4.34318E+003    3.91436E+003
   6.8940   4.44508E+003    3.83328E+003
   6.8980   4.39590E+003    3.85866E+003
   6.9000   4.31829E+003    3.86089E+003
   6.9030   4.45107E+003    3.81632E+003
   6.9060   4.41235E+003    3.89043E+003
   6.9110   4.35507E+003    3.79431E+003
   6.9140   4.47352E+003    3.76494E+003
   6.9160   4.39970E+003    3.78458E+003
   6.9200   4.34418E+003    3.81584E+003
   6.9220   4.37946E+003    3.76003E+003
   6.9250   4.38207E+003    3.81477E+003
   6.9290   4.38580E+003    3.79204E+003
   6.9310   4.33130E+003    3.75038E+003
   6.9340   4.31410E+003    3.64951E+003
   6.9380   4.31812E+003    3.75720E+003
   6.9410   4.26582E+003    3.66694E+003
   6.9430   4.24654E+003    3.71654E+003
   6.9470   4.32924E+003    3.73387E+003
   6.9500   4.25450E+003    3.63497E+003
   6.9540   4.35582E+003    3.69921E+003
   6.9560   4.29134E+003    3.63429E+003
   6.9590   4.34395E+003    3.66538E+003
   6.9610   4.28741E+003    3.66814E+003
   6.9650   4.25117E+003    3.64369E+003
   6.9680   4.14817E+003    3.62652E+003
   6.9710   4.14852E+003    3.64416E+003
   6.9730   4.25089E+003    3.60971E+003
   6.9780   4.21538E+003    3.64065E+003
   6.9800   4.28207E+003    3.62306E+003
   6.9830   4.34506E+003    3.64836E+003
   6.9860   4.30193E+003    3.62863E+003
   6.9890   4.29256E+003    3.59586E+003
   6.9930   4.23723E+003    3.66068E+003
   6.9960   4.14705E+003    3.65612E+003
   7.0000   4.23603E+003    3.55164E+003
   7.0030   4.29584E+003    3.56368E+003
   7.0060   4.27496E+003    3.60281E+003
   7.0090   4.33736E+003    3.67409E+003
   7.0120   4.24320E+003    3.61137E+003
   7.0140   4.29902E+003    3.66161E+003
   7.0170   4.16385E+003    3.65234E+003
   7.0210   4.14363E+003    3.62336E+003
   7.0240   4.14183E+003    3.59214E+003
   7.0260   4.16157E+003    3.56988E+003
   7.0300   4.11011E+003    3.59227E+003
   7.0330   4.19557E+003    3.59998E+003
   7.0380   4.06222E+003    3.56370E+003
   7.0410   4.16597E+003    3.65119E+003
   7.0440   4.14674E+003    3.66751E+003
   7.0470   3.89399E+003    3.66724E+003
   7.0500   3.95313E+003    3.58683E+003
   7.0530   3.96135E+003    3.62882E+003
   7.0560   4.16300E+003    3.61282E+003
   7.0590   4.17128E+003    3.55054E+003
   7.0620   4.18465E+003    3.61107E+003
   7.0640   4.11023E+003    3.71833E+003
   7.0680   4.15672E+003    3.61316E+003
   7.0710   4.16845E+003    3.58456E+003
   7.0730   4.15256E+003    3.54476E+003
   7.0770   4.15360E+003    3.58316E+003
   7.0800   4.16877E+003    3.58087E+003
   7.0840   4.07765E+003    3.65612E+003
   7.0860   4.11361E+003    3.59058E+003
   7.0890   4.11929E+003    3.53428E+003
   7.0930   4.13379E+003    3.62063E+003
   7.0970   4.06649E+003    3.61184E+003
   7.1000   4.16963E+003    3.59721E+003
   7.1020   4.13138E+003    3.58524E+003
   7.1050   4.16727E+003    3.55618E+003
   7.1090   4.14952E+003    3.53480E+003
   7.1110   4.19790E+003    3.57738E+003
   7.1140   4.12496E+003    3.52581E+003
   7.1170   4.09607E+003    3.55488E+003
   7.1200   4.09830E+003    3.57292E+003
   7.1240   4.10952E+003    3.54195E+003
   7.1260   4.13638E+003    3.51949E+003
   7.1300   3.96977E+003    3.52514E+003
   7.1350   4.03976E+003    3.53153E+003
   7.1360   4.06061E+003    3.59239E+003
   7.1410   4.02102E+003    3.56951E+003
   7.1440   4.08210E+003    3.57507E+003
   7.1460   4.06795E+003    3.53308E+003
   7.1500   4.00252E+003    3.53875E+003
