# Supplementary material for: Trigger factor both holds and folds its client proteins
Source: Nat Commun. 2022 Jul 15;13:4126. doi: 10.1038/s41467-022-31767-6 (PMC9287376; doi:10.1038/s41467-022-31767-6)
Supplement: Supplementary file 6 — Source Data [file 41467_2022_31767_MOESM6_ESM.zip › SourceDataFile/Fig1a-b/00023.RI3]

Sample
I 3 04.0 40000 0004150 7.1670E10 280 1 
   5.8000   8.99200E+001    1.57470E+002
   5.8020   1.38800E+002    1.78920E+002
   5.8040   2.26520E+002    2.01900E+002
   5.8060   2.32740E+002    2.31450E+002
   5.8070   2.40100E+002    2.43930E+002
   5.8100   3.09250E+002    2.99840E+002
   5.8120   3.50420E+002    3.42340E+002
   5.8140   3.60300E+002    3.96450E+002
   5.8160   4.50880E+002    4.65690E+002
   5.8170   5.16810E+002    5.35590E+002
   5.8190   5.56440E+002    6.50980E+002
   5.8200   6.81350E+002    6.83450E+002
   5.8210   7.08490E+002    7.43230E+002
   5.8240   9.05050E+002    8.95380E+002
   5.8260   1.20171E+003    1.39989E+003
   5.8280   1.43882E+003    1.55516E+003
   5.8300   1.74054E+003    1.81114E+003
   5.8320   1.99933E+003    2.04765E+003
   5.8330   2.32000E+003    2.32054E+003
   5.8350   2.38406E+003    2.64431E+003
   5.8370   2.80446E+003    2.79820E+003
   5.8400   3.16901E+003    3.63011E+003
   5.8420   3.65965E+003    3.74847E+003
   5.8440   4.17510E+003    4.24724E+003
   5.8460   4.51099E+003    4.68267E+003
   5.8490   4.71649E+003    4.80444E+003
   5.8510   5.31235E+003    5.32293E+003
   5.8530   5.23217E+003    5.37796E+003
   5.8550   5.37583E+003    5.38191E+003
   5.8570   5.45806E+003    5.39755E+003
   5.8600   5.60154E+003    5.59847E+003
   5.8620   5.49499E+003    5.60062E+003
   5.8650   5.64824E+003    5.58889E+003
   5.8670   5.69913E+003    5.63734E+003
   5.8690   5.63218E+003    5.58075E+003
   5.8710   5.71529E+003    5.56736E+003
   5.8740   5.49552E+003    5.53982E+003
   5.8760   5.63708E+003    5.66372E+003
   5.8780   5.64830E+003    5.46583E+003
   5.8820   5.63871E+003    5.57077E+003
   5.8850   5.63760E+003    5.54729E+003
   5.8870   5.59324E+003    5.59893E+003
   5.8880   5.56860E+003    5.78364E+003
   5.8900   5.61561E+003    5.70859E+003
   5.8920   5.70070E+003    5.72424E+003
   5.8940   5.63974E+003    5.69719E+003
   5.8950   5.79843E+003    5.87162E+003
   5.8970   5.84092E+003    5.88085E+003
   5.8990   5.89335E+003    5.95668E+003
   5.9010   5.88307E+003    5.69334E+003
   5.9040   5.82390E+003    5.65966E+003
   5.9060   5.81271E+003    5.72748E+003
   5.9070   5.91022E+003    5.75337E+003
   5.9100   5.85432E+003    5.78448E+003
   5.9110   5.74612E+003    5.87808E+003
   5.9130   5.86444E+003    5.88544E+003
   5.9140   5.83664E+003    5.85440E+003
   5.9180   5.87229E+003    5.87333E+003
   5.9210   5.93801E+003    5.99629E+003
   5.9220   6.19760E+003    5.92130E+003
   5.9230   6.08732E+003    6.02793E+003
   5.9260   6.11236E+003    6.18410E+003
   5.9280   6.07127E+003    6.16403E+003
   5.9300   6.38558E+003    6.30552E+003
   5.9360   6.46672E+003    6.65932E+003
   5.9380   6.47725E+003    7.07122E+003
   5.9410   6.49012E+003    1.03443E+004
   5.9450   6.62576E+003    1.10390E+004
   5.9460   6.85009E+003    1.07471E+004
   5.9500   6.87946E+003    7.07034E+003
   5.9550   1.05175E+004    4.45600E+002
   5.9610   6.76285E+003    4.31456E+003
   5.9630   1.67630E+002    6.82508E+003
   5.9670   2.39060E+002    5.66239E+003
   5.9690   4.20680E+002    6.10333E+003
   5.9700   8.59690E+002    5.93497E+003
   5.9740   3.61702E+003    5.88708E+003
   5.9770   7.94941E+003    5.76630E+003
   5.9800   5.99946E+003    5.75250E+003
   5.9810   6.24811E+003    5.68324E+003
   5.9850   6.18400E+003    5.75128E+003
   5.9880   6.26427E+003    5.57778E+003
   5.9900   6.22938E+003    5.63797E+003
   5.9920   6.20041E+003    5.57875E+003
   5.9950   6.21483E+003    5.42287E+003
   5.9970   6.23691E+003    5.30395E+003
   5.9990   6.13015E+003    5.22234E+003
   6.0020   6.19293E+003    5.26680E+003
   6.0040   6.12677E+003    5.17042E+003
   6.0060   6.14923E+003    5.13236E+003
   6.0080   6.17668E+003    5.12235E+003
   6.0110   6.05358E+003    5.06087E+003
   6.0130   5.95483E+003    4.93456E+003
   6.0150   6.07489E+003    4.78874E+003
   6.0180   6.14220E+003    4.73263E+003
   6.0210   5.90965E+003    4.78953E+003
   6.0220   6.21469E+003    4.67427E+003
   6.0240   6.02780E+003    4.63552E+003
   6.0270   6.02171E+003    4.59311E+003
   6.0310   5.99127E+003    4.52687E+003
   6.0330   5.93946E+003    4.50264E+003
   6.0350   6.08718E+003    4.51771E+003
   6.0380   6.09051E+003    4.36945E+003
   6.0400   6.12677E+003    4.28152E+003
   6.0420   6.03433E+003    4.20079E+003
   6.0450   5.97336E+003    4.14270E+003
   6.0480   5.90745E+003    4.07579E+003
   6.0500   5.97462E+003    4.05888E+003
   6.0540   5.78602E+003    3.94138E+003
   6.0570   5.92712E+003    3.89907E+003
   6.0590   5.76587E+003    3.98962E+003
   6.0600   5.85146E+003    3.85402E+003
   6.0640   5.93721E+003    3.76903E+003
   6.0660   5.91526E+003    3.71004E+003
   6.0680   5.85299E+003    3.73003E+003
   6.0700   5.80229E+003    3.65278E+003
   6.0730   5.74027E+003    3.64524E+003
   6.0750   5.78513E+003    3.53183E+003
   6.0770   5.73742E+003    3.50988E+003
   6.0800   5.77853E+003    3.42617E+003
   6.0820   5.74301E+003    3.38568E+003
   6.0850   5.75604E+003    3.24048E+003
   6.0890   5.80933E+003    3.12460E+003
   6.0910   5.77715E+003    2.97288E+003
   6.0940   5.67631E+003    2.93567E+003
   6.0960   5.58197E+003    2.94342E+003
   6.0980   5.83587E+003    2.73960E+003
   6.1000   5.63917E+003    2.74620E+003
   6.1050   5.54508E+003    2.65563E+003
   6.1080   5.56035E+003    2.71214E+003
   6.1100   5.55046E+003    2.62755E+003
   6.1130   5.55102E+003    2.63575E+003
   6.1140   5.58633E+003    2.55409E+003
   6.1180   5.53596E+003    2.52027E+003
   6.1200   5.47234E+003    2.65140E+003
   6.1220   5.40939E+003    2.69289E+003
   6.1240   5.49493E+003    2.48247E+003
   6.1270   5.43213E+003    2.23991E+003
   6.1290   5.48037E+003    2.12788E+003
   6.1330   5.58131E+003    2.01911E+003
   6.1340   5.45856E+003    2.00950E+003
   6.1380   5.43083E+003    2.13903E+003
   6.1400   5.41916E+003    2.28585E+003
   6.1430   5.45853E+003    2.45206E+003
   6.1470   5.37507E+003    2.45633E+003
   6.1500   5.26632E+003    2.36710E+003
   6.1510   5.29707E+003    2.31094E+003
   6.1540   5.36468E+003    2.36482E+003
   6.1560   5.26133E+003    2.35413E+003
   6.1580   5.33137E+003    2.29994E+003
   6.1610   5.37128E+003    2.27762E+003
   6.1630   5.23895E+003    2.17732E+003
   6.1680   5.35712E+003    2.20536E+003
   6.1700   5.33913E+003    2.22820E+003
   6.1720   5.28319E+003    2.16650E+003
   6.1750   5.26993E+003    2.15355E+003
   6.1780   5.28805E+003    2.16490E+003
   6.1800   5.21373E+003    2.13278E+003
   6.1820   5.29980E+003    2.24349E+003
   6.1840   5.30144E+003    2.14518E+003
   6.1890   5.13128E+003    2.16556E+003
   6.1910   5.17705E+003    2.20525E+003
   6.1930   5.20957E+003    2.17565E+003
   6.1960   5.18715E+003    2.23623E+003
   6.1980   5.18288E+003    2.21462E+003
   6.2000   5.30286E+003    2.22552E+003
   6.2040   5.16465E+003    2.21185E+003
   6.2070   5.21473E+003    2.17722E+003
   6.2090   5.13912E+003    2.12196E+003
   6.2120   5.06353E+003    2.10696E+003
   6.2140   5.07369E+003    2.10718E+003
   6.2170   5.17036E+003    2.03433E+003
   6.2210   5.08114E+003    2.07532E+003
   6.2230   4.99921E+003    2.22071E+003
   6.2250   4.99665E+003    2.15847E+003
   6.2280   5.00300E+003    2.12454E+003
   6.2300   5.14044E+003    2.11943E+003
   6.2320   5.12716E+003    2.04200E+003
   6.2370   4.99526E+003    2.07470E+003
   6.2390   4.99431E+003    2.04206E+003
   6.2420   5.05621E+003    1.91817E+003
   6.2460   5.00215E+003    2.09468E+003
   6.2480   4.96093E+003    2.05336E+003
   6.2530   4.96915E+003    2.01422E+003
   6.2550   4.68136E+003    2.03937E+003
   6.2570   4.86238E+003    1.95245E+003
   6.2600   4.82121E+003    1.96557E+003
   6.2630   4.83096E+003    1.98335E+003
   6.2640   4.87968E+003    1.99901E+003
   6.2670   4.90518E+003    2.04465E+003
   6.2700   4.83767E+003    2.11289E+003
   6.2710   4.90882E+003    2.05522E+003
   6.2730   5.10312E+003    2.06683E+003
   6.2760   4.94192E+003    2.03012E+003
   6.2810   4.97214E+003    2.00714E+003
   6.2830   4.97349E+003    1.92666E+003
   6.2860   4.96493E+003    1.96620E+003
   6.2880   4.88099E+003    2.01412E+003
   6.2900   5.00336E+003    2.13433E+003
   6.2940   4.98790E+003    2.07333E+003
   6.2990   4.93396E+003    2.06166E+003
   6.3010   4.95335E+003    2.07959E+003
   6.3030   4.82682E+003    1.99525E+003
   6.3040   4.80593E+003    1.98774E+003
   6.3080   4.93270E+003    2.01182E+003
   6.3110   4.98079E+003    2.01650E+003
   6.3140   4.88941E+003    2.07361E+003
   6.3150   4.84125E+003    2.03390E+003
   6.3180   4.94157E+003    2.08114E+003
   6.3200   4.82080E+003    2.03078E+003
   6.3240   4.88234E+003    2.05355E+003
   6.3260   4.84205E+003    2.04168E+003
   6.3290   4.86720E+003    2.12026E+003
   6.3310   4.91615E+003    2.08399E+003
   6.3330   4.94075E+003    2.05792E+003
   6.3360   4.92016E+003    2.03382E+003
   6.3400   4.87959E+003    2.03244E+003
   6.3420   4.79757E+003    2.09725E+003
   6.3450   4.91554E+003    2.00854E+003
   6.3490   4.77107E+003    2.00936E+003
   6.3520   4.69380E+003    2.07205E+003
   6.3550   4.68801E+003    2.05437E+003
   6.3560   4.69194E+003    2.03102E+003
   6.3580   4.58051E+003    1.96834E+003
   6.3600   4.65752E+003    1.95659E+003
   6.3640   4.69835E+003    2.00560E+003
   6.3650   4.81043E+003    1.99658E+003
   6.3680   4.79535E+003    1.98950E+003
   6.3710   4.86261E+003    2.05790E+003
   6.3730   4.80127E+003    2.00261E+003
   6.3750   4.77437E+003    2.00968E+003
   6.3770   4.79315E+003    1.98744E+003
   6.3800   4.77261E+003    1.99618E+003
   6.3840   4.71678E+003    2.03090E+003
   6.3870   4.62759E+003    2.02162E+003
   6.3900   4.68941E+003    2.02120E+003
   6.3910   4.69092E+003    2.04428E+003
   6.3940   4.65571E+003    2.03600E+003
   6.3970   4.66571E+003    2.01013E+003
   6.4000   4.55206E+003    1.93510E+003
   6.4020   4.65587E+003    2.04641E+003
   6.4050   4.65821E+003    2.03120E+003
   6.4070   4.53898E+003    1.93526E+003
   6.4110   4.57278E+003    1.96322E+003
   6.4130   4.53095E+003    1.94391E+003
   6.4160   4.57710E+003    1.93039E+003
   6.4180   4.55700E+003    1.91644E+003
   6.4210   4.63985E+003    1.94640E+003
   6.4230   4.56301E+003    1.92398E+003
   6.4260   4.63846E+003    1.99027E+003
   6.4270   4.61478E+003    2.00713E+003
   6.4300   4.58784E+003    2.01947E+003
   6.4330   4.62275E+003    2.01046E+003
   6.4360   4.69320E+003    2.11115E+003
   6.4400   4.81202E+003    2.07973E+003
   6.4420   4.81051E+003    2.06001E+003
   6.4430   4.69977E+003    2.10651E+003
   6.4470   4.68416E+003    2.02892E+003
   6.4500   4.77427E+003    2.08883E+003
   6.4520   4.84345E+003    2.11200E+003
   6.4540   4.83859E+003    2.07089E+003
   6.4560   4.73599E+003    2.12807E+003
   6.4590   4.91098E+003    2.06045E+003
   6.4610   4.77220E+003    2.11126E+003
   6.4630   4.86900E+003    2.04113E+003
   6.4670   4.86385E+003    2.08591E+003
   6.4700   4.80966E+003    2.10019E+003
   6.4720   4.95035E+003    2.14321E+003
   6.4740   4.94086E+003    2.12658E+003
   6.4770   4.86668E+003    2.12855E+003
   6.4810   4.80029E+003    2.11963E+003
   6.4850   4.96547E+003    2.10792E+003
   6.4860   4.93426E+003    2.11627E+003
   6.4890   4.87128E+003    2.16945E+003
   6.4920   4.88137E+003    2.12043E+003
   6.4950   4.86436E+003    2.17042E+003
   6.4980   4.81753E+003    2.12409E+003
   6.5000   4.86241E+003    2.15489E+003
   6.5030   4.91638E+003    2.19755E+003
   6.5050   4.83665E+003    2.19436E+003
   6.5080   5.01438E+003    2.16617E+003
   6.5110   4.96032E+003    2.17599E+003
   6.5140   4.97653E+003    2.17194E+003
   6.5150   4.91400E+003    2.16019E+003
   6.5180   4.92677E+003    2.13949E+003
   6.5210   4.90514E+003    2.12646E+003
   6.5230   4.92791E+003    2.08654E+003
   6.5240   4.95270E+003    2.09277E+003
   6.5260   4.93237E+003    2.07892E+003
   6.5300   4.92693E+003    2.04620E+003
   6.5330   4.94159E+003    2.11908E+003
   6.5360   4.79354E+003    2.16807E+003
   6.5390   4.93131E+003    2.18840E+003
   6.5410   4.86834E+003    2.06623E+003
   6.5440   4.83557E+003    2.10244E+003
   6.5470   4.85766E+003    2.12870E+003
   6.5500   4.89219E+003    2.12561E+003
   6.5530   4.84916E+003    2.08366E+003
   6.5560   4.91456E+003    2.07670E+003
   6.5590   4.86245E+003    2.16180E+003
   6.5610   4.88024E+003    2.20586E+003
   6.5630   4.85970E+003    2.13461E+003
   6.5660   4.88058E+003    2.16511E+003
   6.5680   4.92286E+003    2.10012E+003
   6.5700   4.90975E+003    2.09841E+003
   6.5730   4.86585E+003    2.10770E+003
   6.5740   4.88090E+003    2.12487E+003
   6.5770   4.80235E+003    2.03577E+003
   6.5810   4.79167E+003    2.09318E+003
   6.5860   4.75986E+003    2.07046E+003
   6.5880   4.86701E+003    2.08903E+003
   6.5910   4.78434E+003    2.08078E+003
   6.5930   4.76311E+003    2.13126E+003
   6.5970   4.76587E+003    2.09952E+003
   6.6000   4.77918E+003    2.08532E+003
   6.6020   4.77500E+003    2.10381E+003
   6.6040   4.85544E+003    2.15851E+003
   6.6080   4.84358E+003    2.06798E+003
   6.6100   4.81695E+003    2.15644E+003
   6.6130   4.74861E+003    2.10405E+003
   6.6150   4.75195E+003    2.10554E+003
   6.6170   4.80564E+003    2.14851E+003
   6.6200   4.76654E+003    2.16702E+003
   6.6220   4.75519E+003    2.13103E+003
   6.6250   4.81839E+003    2.12454E+003
   6.6290   4.77032E+003    2.08890E+003
   6.6310   4.84065E+003    2.10688E+003
   6.6330   4.72944E+003    2.09770E+003
   6.6360   4.78703E+003    2.14867E+003
   6.6390   4.77806E+003    2.09009E+003
   6.6420   4.68525E+003    2.09488E+003
   6.6440   4.76658E+003    2.09043E+003
   6.6470   4.73532E+003    2.10145E+003
   6.6490   4.81047E+003    2.06862E+003
   6.6530   4.75991E+003    2.06600E+003
   6.6550   4.69849E+003    2.08937E+003
   6.6580   4.67503E+003    2.08162E+003
   6.6600   4.81133E+003    2.07158E+003
   6.6630   4.67518E+003    2.02998E+003
   6.6650   4.67177E+003    2.08746E+003
   6.6670   4.64827E+003    2.03686E+003
   6.6700   4.62590E+003    2.07641E+003
   6.6720   4.66393E+003    2.05882E+003
   6.6740   4.66538E+003    2.04395E+003
   6.6780   4.58473E+003    2.00550E+003
   6.6810   4.66706E+003    2.03773E+003
   6.6850   4.61765E+003    2.05798E+003
   6.6870   4.60668E+003    2.09837E+003
   6.6900   4.54327E+003    2.03001E+003
   6.6940   4.59814E+003    2.04015E+003
   6.6970   4.60795E+003    2.05334E+003
   6.6990   4.58659E+003    2.06184E+003
   6.7010   4.62287E+003    2.02714E+003
   6.7030   4.62484E+003    2.01843E+003
   6.7070   4.59676E+003    2.00708E+003
   6.7100   4.54160E+003    1.96343E+003
   6.7120   4.50851E+003    1.96476E+003
   6.7140   4.53615E+003    1.97971E+003
   6.7160   4.54396E+003    1.97800E+003
   6.7190   4.51197E+003    2.03371E+003
   6.7220   4.59452E+003    1.99014E+003
   6.7260   4.52416E+003    2.02011E+003
   6.7280   4.50967E+003    2.07160E+003
   6.7320   4.54854E+003    2.00844E+003
   6.7360   4.63034E+003    2.07032E+003
   6.7380   4.53342E+003    2.00190E+003
   6.7410   4.50650E+003    2.04040E+003
   6.7450   4.47383E+003    2.00301E+003
   6.7470   4.54652E+003    1.96684E+003
   6.7520   4.46637E+003    1.90913E+003
   6.7540   4.41953E+003    1.93048E+003
   6.7570   4.39554E+003    1.90059E+003
   6.7590   4.40374E+003    1.88976E+003
   6.7630   4.40601E+003    1.92755E+003
   6.7650   4.38122E+003    1.90298E+003
   6.7660   4.45251E+003    1.86617E+003
   6.7690   4.50693E+003    1.98394E+003
   6.7730   4.45069E+003    1.90275E+003
   6.7750   4.47674E+003    1.89943E+003
   6.7770   4.43045E+003    1.91526E+003
   6.7810   4.45336E+003    1.82920E+003
   6.7840   4.38644E+003    1.86875E+003
   6.7880   4.40469E+003    1.88769E+003
   6.7910   4.39177E+003    1.89073E+003
   6.7930   4.44209E+003    1.87201E+003
   6.7970   4.39730E+003    1.98028E+003
   6.8000   4.39326E+003    1.93207E+003
   6.8020   4.43881E+003    1.93760E+003
   6.8040   4.40052E+003    1.93088E+003
   6.8080   4.44027E+003    1.97992E+003
   6.8100   4.34496E+003    1.98735E+003
   6.8130   4.44250E+003    1.93604E+003
   6.8150   4.49067E+003    1.91074E+003
   6.8190   4.44303E+003    1.91627E+003
   6.8210   4.40346E+003    1.93524E+003
   6.8260   4.38088E+003    1.93160E+003
   6.8280   4.38600E+003    1.95655E+003
   6.8310   4.38264E+003    1.95528E+003
   6.8330   4.37680E+003    1.92430E+003
   6.8370   4.43261E+003    1.93318E+003
   6.8420   4.40575E+003    1.93290E+003
   6.8440   4.44226E+003    1.97802E+003
   6.8470   4.41844E+003    2.01306E+003
   6.8480   4.43647E+003    2.04686E+003
   6.8510   4.51567E+003    1.96117E+003
   6.8550   4.44129E+003    1.95232E+003
   6.8580   4.42225E+003    1.99047E+003
   6.8610   4.49701E+003    1.99067E+003
   6.8640   4.41953E+003    1.90046E+003
   6.8670   4.35285E+003    1.92234E+003
   6.8690   4.40705E+003    1.90741E+003
   6.8730   4.37479E+003    1.92357E+003
   6.8760   4.35407E+003    1.90170E+003
   6.8790   4.29542E+003    1.94475E+003
   6.8820   4.40604E+003    1.90858E+003
   6.8850   4.36661E+003    1.93977E+003
   6.8880   4.39269E+003    1.94401E+003
   6.8900   4.36864E+003    1.93363E+003
   6.8940   4.37797E+003    1.91205E+003
   6.8960   4.37391E+003    1.92595E+003
   6.9000   4.47830E+003    1.92518E+003
   6.9010   4.37346E+003    1.93633E+003
   6.9040   4.45373E+003    1.88788E+003
   6.9080   4.43479E+003    1.91659E+003
   6.9110   4.44224E+003    1.89371E+003
   6.9130   4.39501E+003    1.89844E+003
   6.9150   4.41223E+003    1.88967E+003
   6.9180   4.41854E+003    1.90339E+003
   6.9220   4.41765E+003    1.86229E+003
   6.9260   4.38711E+003    1.88105E+003
   6.9290   4.36243E+003    1.83607E+003
   6.9320   4.33472E+003    1.90991E+003
   6.9360   4.29032E+003    1.90339E+003
   6.9400   4.22890E+003    1.90160E+003
   6.9430   4.23603E+003    1.80155E+003
   6.9450   4.22177E+003    1.90551E+003
   6.9470   4.23419E+003    1.82947E+003
   6.9520   4.31025E+003    1.79753E+003
   6.9540   4.23471E+003    1.85511E+003
   6.9570   4.29277E+003    1.83962E+003
   6.9600   4.27561E+003    1.87079E+003
   6.9620   4.23880E+003    1.83843E+003
   6.9650   4.24759E+003    1.85482E+003
   6.9680   4.24343E+003    1.85292E+003
   6.9720   4.20410E+003    1.85328E+003
   6.9750   4.30170E+003    1.88873E+003
   6.9780   4.27050E+003    1.86330E+003
   6.9820   4.25744E+003    1.86024E+003
   6.9830   4.15067E+003    1.90224E+003
   6.9880   4.28396E+003    1.88346E+003
   6.9930   4.20428E+003    1.83913E+003
   6.9960   4.22986E+003    1.79406E+003
   6.9970   4.23760E+003    1.82945E+003
   7.0000   4.32461E+003    1.83981E+003
   7.0030   4.18291E+003    1.80983E+003
   7.0060   4.22858E+003    1.82813E+003
   7.0090   4.19010E+003    1.83721E+003
   7.0120   4.11809E+003    1.75104E+003
   7.0150   4.13410E+003    1.80866E+003
   7.0170   4.15550E+003    1.80906E+003
   7.0210   4.13814E+003    1.82715E+003
   7.0250   4.14032E+003    1.78022E+003
   7.0280   4.06231E+003    1.78530E+003
   7.0300   4.08167E+003    1.73756E+003
   7.0340   4.00239E+003    1.77025E+003
   7.0370   4.01500E+003    1.75837E+003
   7.0410   4.10505E+003    1.82076E+003
   7.0440   4.16268E+003    1.80787E+003
   7.0470   4.12737E+003    1.81630E+003
   7.0490   4.11844E+003    1.80938E+003
   7.0530   4.16925E+003    1.81737E+003
   7.0560   4.11273E+003    1.80896E+003
   7.0590   4.13425E+003    1.78411E+003
   7.0620   4.22239E+003    1.81153E+003
   7.0650   4.06458E+003    1.74451E+003
   7.0680   4.02936E+003    1.79756E+003
   7.0710   4.12449E+003    1.81964E+003
   7.0740   4.12126E+003    1.77893E+003
   7.0770   4.08397E+003    1.83454E+003
   7.0800   4.09443E+003    1.78630E+003
   7.0830   4.12800E+003    1.79102E+003
   7.0880   4.08051E+003    1.79294E+003
   7.0900   4.17616E+003    1.78394E+003
   7.0930   4.10402E+003    1.77034E+003
   7.0970   4.06234E+003    1.77215E+003
   7.1020   4.05324E+003    1.78507E+003
   7.1040   4.17385E+003    1.75703E+003
   7.1060   4.10303E+003    1.77990E+003
   7.1080   4.16940E+003    1.80321E+003
   7.1120   4.16430E+003    1.80421E+003
   7.1150   4.08626E+003    1.79493E+003
   7.1170   4.06457E+003    1.73856E+003
   7.1200   4.09912E+003    1.75158E+003
   7.1250   4.09088E+003    1.71968E+003
   7.1280   4.06217E+003    1.69636E+003
   7.1310   4.04767E+003    1.79672E+003
   7.1330   4.08647E+003    1.74173E+003
   7.1360   4.07036E+003    1.77512E+003
   7.1390   4.14982E+003    1.68272E+003
   7.1440   4.06084E+003    1.66400E+003
   7.1480   4.05563E+003    1.70533E+003
   7.1490   4.07017E+003    1.59659E+003
   7.1530   4.11532E+003    1.62588E+003
