# Supplementary material for: Trigger factor both holds and folds its client proteins
Source: Nat Commun. 2022 Jul 15;13:4126. doi: 10.1038/s41467-022-31767-6 (PMC9287376; doi:10.1038/s41467-022-31767-6)
Supplement: Supplementary file 6 — Source Data [file 41467_2022_31767_MOESM6_ESM.zip › SourceDataFile/Fig1a-b/00024.RI1]

Sample
I 1 04.0 40000 0004211 7.2730E10 280 1 
   5.8000   5.74100E+001    1.07050E+002
   5.8020   1.02570E+002    1.71210E+002
   5.8030   1.63400E+002    1.78030E+002
   5.8050   1.88690E+002    1.95910E+002
   5.8070   2.53660E+002    2.50460E+002
   5.8080   2.49370E+002    2.31700E+002
   5.8090   2.52910E+002    2.84300E+002
   5.8110   3.15470E+002    3.31770E+002
   5.8140   3.33940E+002    3.56530E+002
   5.8170   4.26220E+002    4.46850E+002
   5.8180   5.23680E+002    6.36200E+002
   5.8210   6.08230E+002    6.37480E+002
   5.8230   8.61400E+002    1.06349E+003
   5.8260   1.13888E+003    1.17699E+003
   5.8280   1.25649E+003    1.39334E+003
   5.8290   1.56977E+003    1.64484E+003
   5.8330   1.80392E+003    1.95093E+003
   5.8350   2.16075E+003    2.36087E+003
   5.8370   2.73587E+003    2.77467E+003
   5.8400   3.00644E+003    3.12145E+003
   5.8420   3.17460E+003    3.92660E+003
   5.8440   3.39821E+003    4.12483E+003
   5.8460   3.80888E+003    4.37080E+003
   5.8490   4.31058E+003    4.52050E+003
   5.8510   4.96894E+003    5.21775E+003
   5.8530   5.08432E+003    5.27752E+003
   5.8560   5.25354E+003    5.43732E+003
   5.8570   5.40494E+003    5.51728E+003
   5.8600   5.42414E+003    5.54106E+003
   5.8620   5.44853E+003    5.56142E+003
   5.8650   5.46719E+003    5.58827E+003
   5.8670   5.48715E+003    5.63731E+003
   5.8690   5.45246E+003    5.68397E+003
   5.8710   5.44040E+003    5.69669E+003
   5.8730   5.43506E+003    5.57478E+003
   5.8760   5.53163E+003    5.55017E+003
   5.8780   5.45919E+003    5.46959E+003
   5.8800   5.42993E+003    5.48408E+003
   5.8830   5.50360E+003    5.57005E+003
   5.8850   5.42263E+003    5.57392E+003
   5.8870   5.48925E+003    5.55273E+003
   5.8880   5.49055E+003    5.68316E+003
   5.8910   5.57091E+003    5.57224E+003
   5.8920   5.63316E+003    5.66531E+003
   5.8940   5.63691E+003    5.45083E+003
   5.8960   5.64936E+003    5.51561E+003
   5.8990   5.59966E+003    5.50006E+003
   5.9010   5.64894E+003    5.47707E+003
   5.9030   5.51072E+003    5.65965E+003
   5.9040   5.67011E+003    5.77583E+003
   5.9080   5.62728E+003    5.62420E+003
   5.9100   5.63718E+003    5.70311E+003
   5.9120   5.55711E+003    5.68369E+003
   5.9150   5.62652E+003    5.57988E+003
   5.9190   5.77108E+003    5.69644E+003
   5.9210   5.82638E+003    5.65563E+003
   5.9230   5.71134E+003    5.70967E+003
   5.9260   5.94473E+003    5.84034E+003
   5.9280   5.80743E+003    5.99148E+003
   5.9300   5.84218E+003    6.01543E+003
   5.9330   5.91790E+003    5.88642E+003
   5.9350   6.11580E+003    5.85915E+003
   5.9360   5.99162E+003    5.82949E+003
   5.9390   6.21518E+003    6.14943E+003
   5.9410   6.09324E+003    6.14494E+003
   5.9440   6.13778E+003    6.16686E+003
   5.9460   6.18352E+003    6.17885E+003
   5.9490   6.03192E+003    6.20542E+003
   5.9530   6.20411E+003    6.18752E+003
   5.9560   6.17956E+003    6.22491E+003
   5.9580   6.10980E+003    6.14432E+003
   5.9610   6.26474E+003    6.14271E+003
   5.9630   6.24572E+003    6.20322E+003
   5.9650   6.23035E+003    6.24493E+003
   5.9670   6.14979E+003    6.22569E+003
   5.9700   6.26705E+003    6.25202E+003
   5.9720   6.22432E+003    6.18387E+003
   5.9750   6.28154E+003    6.27226E+003
   5.9790   6.09478E+003    6.24383E+003
   5.9810   6.03581E+003    6.21143E+003
   5.9840   5.90791E+003    6.31109E+003
   5.9860   6.03374E+003    6.18291E+003
   5.9880   6.24964E+003    6.10125E+003
   5.9900   6.09912E+003    6.16980E+003
   5.9930   6.23295E+003    6.23343E+003
   5.9950   6.14622E+003    6.57621E+003
   5.9970   6.30745E+003    7.10500E+003
   5.9980   6.21480E+003    9.07895E+003
   6.0010   6.26951E+003    1.08173E+004
   6.0040   6.20507E+003    1.04500E+004
   6.0080   5.88532E+003    1.85570E+002
   6.0130   8.58027E+003    2.03230E+002
   6.0150   1.02290E+004    4.46310E+002
   6.0180   1.04662E+004    6.04658E+003
   6.0240   1.35402E+003    5.78374E+003
   6.0280   1.67000E+002    5.91206E+003
   6.0300   1.87680E+002    5.85695E+003
   6.0320   4.05770E+002    5.92520E+003
   6.0350   1.32098E+003    5.90447E+003
   6.0370   4.32324E+003    5.97654E+003
   6.0390   7.58310E+003    5.88138E+003
   6.0430   5.88530E+003    5.83780E+003
   6.0460   5.95063E+003    5.84152E+003
   6.0480   5.85857E+003    5.93262E+003
   6.0500   5.91697E+003    5.77971E+003
   6.0530   5.87675E+003    5.80646E+003
   6.0550   5.90520E+003    5.77365E+003
   6.0590   5.86563E+003    5.74086E+003
   6.0620   5.76505E+003    5.71654E+003
   6.0640   5.76386E+003    5.80480E+003
   6.0660   5.75899E+003    5.66808E+003
   6.0690   5.72073E+003    5.65267E+003
   6.0710   5.77047E+003    5.83196E+003
   6.0730   5.82649E+003    5.69957E+003
   6.0750   5.75750E+003    5.75371E+003
   6.0780   5.73140E+003    5.67842E+003
   6.0800   5.57054E+003    5.69069E+003
   6.0820   5.68817E+003    5.58751E+003
   6.0850   5.64275E+003    5.53947E+003
   6.0870   5.69052E+003    5.55451E+003
   6.0910   5.48492E+003    5.51989E+003
   6.0940   5.52469E+003    5.49632E+003
   6.0960   5.58160E+003    5.48375E+003
   6.0980   5.49946E+003    5.53090E+003
   6.1000   5.48693E+003    5.51615E+003
   6.1050   5.36336E+003    5.39097E+003
   6.1080   5.31563E+003    5.34623E+003
   6.1100   5.31127E+003    5.28405E+003
   6.1120   5.25123E+003    5.30597E+003
   6.1150   5.27021E+003    5.28896E+003
   6.1170   5.08813E+003    5.27661E+003
   6.1200   5.23078E+003    5.27459E+003
   6.1240   5.21773E+003    5.17610E+003
   6.1270   5.24980E+003    5.30786E+003
   6.1290   5.19528E+003    5.16504E+003
   6.1330   5.05916E+003    5.21693E+003
   6.1360   5.14543E+003    5.11806E+003
   6.1380   5.16976E+003    5.06866E+003
   6.1400   5.07056E+003    5.11437E+003
   6.1430   4.99626E+003    5.12656E+003
   6.1450   4.99426E+003    4.92734E+003
   6.1470   4.91243E+003    4.95395E+003
   6.1520   4.97663E+003    4.91233E+003
   6.1540   4.89319E+003    4.89419E+003
   6.1560   4.86150E+003    4.85304E+003
   6.1600   4.80556E+003    4.79860E+003
   6.1610   4.91293E+003    4.76947E+003
   6.1640   4.87393E+003    4.74948E+003
   6.1670   4.86997E+003    4.78307E+003
   6.1680   4.78762E+003    4.67916E+003
   6.1700   4.78051E+003    4.72280E+003
   6.1740   4.84823E+003    4.66103E+003
   6.1770   4.78826E+003    4.68040E+003
   6.1800   4.81395E+003    4.65644E+003
   6.1810   4.75410E+003    4.72674E+003
   6.1840   4.83859E+003    4.69067E+003
   6.1870   4.76341E+003    4.59804E+003
   6.1910   4.77154E+003    4.57111E+003
   6.1930   4.79227E+003    4.60890E+003
   6.1960   4.71078E+003    4.64016E+003
   6.1980   4.69911E+003    4.59123E+003
   6.2010   4.80791E+003    4.57661E+003
   6.2050   4.76879E+003    4.56783E+003
   6.2070   4.75446E+003    4.50777E+003
   6.2100   4.79839E+003    4.48649E+003
   6.2120   4.74370E+003    4.51066E+003
   6.2140   4.81020E+003    4.48375E+003
   6.2160   4.80319E+003    4.38744E+003
   6.2190   4.68742E+003    4.42811E+003
   6.2210   4.63936E+003    4.38453E+003
   6.2250   4.72317E+003    4.41878E+003
   6.2280   4.72834E+003    4.44804E+003
   6.2300   4.69485E+003    4.36234E+003
   6.2320   4.77765E+003    4.50564E+003
   6.2340   4.73462E+003    4.42607E+003
   6.2370   4.72930E+003    4.32777E+003
   6.2390   4.71247E+003    4.43711E+003
   6.2420   4.73288E+003    4.37929E+003
   6.2450   4.66883E+003    4.35908E+003
   6.2480   4.67085E+003    4.27395E+003
   6.2510   4.80093E+003    4.34271E+003
   6.2530   4.73406E+003    4.25201E+003
   6.2560   4.60793E+003    4.25316E+003
   6.2580   4.72805E+003    4.27184E+003
   6.2610   4.64430E+003    4.34198E+003
   6.2640   4.66363E+003    4.27984E+003
   6.2670   4.62771E+003    4.29949E+003
   6.2690   4.65275E+003    4.16514E+003
   6.2720   4.72520E+003    4.34994E+003
   6.2730   4.66620E+003    4.30888E+003
   6.2760   4.83557E+003    4.32776E+003
   6.2790   4.76944E+003    4.26038E+003
   6.2820   4.67451E+003    4.25042E+003
   6.2840   4.71760E+003    4.18605E+003
   6.2870   4.74413E+003    4.21128E+003
   6.2900   4.73847E+003    4.27855E+003
   6.2920   4.74353E+003    4.22193E+003
   6.2950   4.78212E+003    4.17632E+003
   6.2980   4.74452E+003    4.22158E+003
   6.3010   4.76523E+003    4.22716E+003
   6.3040   4.58671E+003    4.15764E+003
   6.3070   4.75639E+003    4.22911E+003
   6.3110   4.78167E+003    4.23055E+003
   6.3130   4.75219E+003    4.23004E+003
   6.3150   4.79417E+003    4.27834E+003
   6.3170   4.69424E+003    4.14501E+003
   6.3220   4.61065E+003    4.11584E+003
   6.3240   4.64366E+003    4.15850E+003
   6.3270   4.64207E+003    4.14151E+003
   6.3290   4.69953E+003    4.11136E+003
   6.3310   4.74141E+003    4.08391E+003
   6.3330   4.70029E+003    4.11534E+003
   6.3360   4.71836E+003    4.12321E+003
   6.3380   4.60604E+003    4.13808E+003
   6.3420   4.61762E+003    4.16929E+003
   6.3450   4.67688E+003    4.07766E+003
   6.3470   4.57926E+003    4.11527E+003
   6.3490   4.69535E+003    4.13916E+003
   6.3540   4.67582E+003    4.08861E+003
   6.3560   4.63407E+003    4.19217E+003
   6.3580   4.66233E+003    4.10958E+003
   6.3610   4.71581E+003    4.07481E+003
   6.3650   4.72307E+003    4.09738E+003
   6.3680   4.60677E+003    4.08061E+003
   6.3700   4.65588E+003    4.07858E+003
   6.3730   4.62008E+003    4.13698E+003
   6.3750   4.65258E+003    4.18503E+003
   6.3780   4.78588E+003    4.10294E+003
   6.3820   4.67994E+003    3.99764E+003
   6.3840   4.63330E+003    3.98524E+003
   6.3860   4.64781E+003    3.99814E+003
   6.3890   4.71152E+003    3.94253E+003
   6.3920   4.65777E+003    4.01556E+003
   6.3940   4.62675E+003    3.92205E+003
   6.3960   4.70346E+003    3.94930E+003
   6.3990   4.67747E+003    4.04107E+003
   6.4020   4.60591E+003    4.09040E+003
   6.4040   4.57188E+003    4.02112E+003
   6.4070   4.58203E+003    4.02512E+003
   6.4110   4.47381E+003    3.91406E+003
   6.4140   4.63171E+003    3.97745E+003
   6.4150   4.50797E+003    3.98153E+003
   6.4170   4.53115E+003    3.94709E+003
   6.4210   4.44909E+003    3.92876E+003
   6.4240   4.51193E+003    3.99539E+003
   6.4270   4.56763E+003    4.01577E+003
   6.4290   4.59930E+003    4.03460E+003
   6.4300   4.66888E+003    4.00180E+003
   6.4340   4.65127E+003    4.01935E+003
   6.4380   4.63621E+003    4.12385E+003
   6.4400   4.73964E+003    4.09026E+003
   6.4430   4.65845E+003    4.04435E+003
   6.4450   4.74617E+003    4.16952E+003
   6.4490   4.76863E+003    4.09674E+003
   6.4520   4.77354E+003    4.18938E+003
   6.4550   4.78466E+003    4.18914E+003
   6.4570   4.83042E+003    4.14510E+003
   6.4590   4.78427E+003    4.04270E+003
   6.4610   4.80298E+003    4.19864E+003
   6.4650   4.77450E+003    4.15135E+003
   6.4680   4.82993E+003    4.12782E+003
   6.4710   4.90791E+003    4.09601E+003
   6.4740   4.87949E+003    4.17686E+003
   6.4760   4.86872E+003    4.24660E+003
   6.4780   4.85482E+003    4.17355E+003
   6.4810   4.83874E+003    4.12705E+003
   6.4840   4.88261E+003    4.16279E+003
   6.4860   4.91897E+003    4.17098E+003
   6.4890   4.82323E+003    4.17085E+003
   6.4920   4.85310E+003    4.17957E+003
   6.4960   4.80074E+003    4.15911E+003
   6.4990   4.81730E+003    4.15911E+003
   6.5010   4.84372E+003    4.20700E+003
   6.5030   4.84549E+003    4.26490E+003
   6.5070   4.90723E+003    4.18484E+003
   6.5100   4.83852E+003    4.23617E+003
   6.5120   4.93754E+003    4.25118E+003
   6.5150   4.95931E+003    4.21690E+003
   6.5170   5.01204E+003    4.29774E+003
   6.5190   4.96757E+003    4.28166E+003
   6.5220   4.98106E+003    4.25550E+003
   6.5240   4.95200E+003    4.40419E+003
   6.5260   4.85467E+003    4.23215E+003
   6.5290   4.90406E+003    4.21749E+003
   6.5320   4.86906E+003    4.21918E+003
   6.5350   4.88371E+003    4.25269E+003
   6.5390   4.87690E+003    4.16254E+003
   6.5420   4.85109E+003    4.18712E+003
   6.5450   4.94313E+003    4.18429E+003
   6.5470   4.87035E+003    4.19667E+003
   6.5510   4.84389E+003    4.20157E+003
   6.5540   4.85750E+003    4.18375E+003
   6.5570   4.81011E+003    4.15629E+003
   6.5590   4.90617E+003    4.16381E+003
   6.5610   4.91881E+003    4.21826E+003
   6.5630   4.83189E+003    4.18247E+003
   6.5680   4.81582E+003    4.14273E+003
   6.5700   4.91334E+003    4.16927E+003
   6.5740   4.87955E+003    4.15011E+003
   6.5770   4.87757E+003    4.15956E+003
   6.5790   4.83136E+003    4.22495E+003
   6.5810   4.77174E+003    4.19014E+003
   6.5850   4.88505E+003    4.09512E+003
   6.5880   4.81167E+003    4.12632E+003
   6.5890   4.88006E+003    4.12101E+003
   6.5930   4.86888E+003    4.12617E+003
   6.5970   4.83241E+003    4.18471E+003
   6.5990   4.86714E+003    4.13698E+003
   6.6010   4.77093E+003    4.16737E+003
   6.6040   4.81017E+003    4.15516E+003
   6.6070   4.73419E+003    4.08508E+003
   6.6100   4.70958E+003    4.11678E+003
   6.6130   4.80453E+003    4.18726E+003
   6.6150   4.78400E+003    4.17079E+003
   6.6170   4.91774E+003    4.13939E+003
   6.6200   4.85124E+003    4.11394E+003
   6.6230   4.80032E+003    4.21380E+003
   6.6260   4.76591E+003    4.11488E+003
   6.6290   4.86573E+003    4.21994E+003
   6.6330   4.73752E+003    4.16575E+003
   6.6350   4.81957E+003    4.12763E+003
   6.6380   4.78276E+003    4.15496E+003
   6.6420   4.76586E+003    4.07046E+003
   6.6440   4.79694E+003    4.11913E+003
   6.6460   4.71613E+003    4.10533E+003
   6.6500   4.77447E+003    4.04554E+003
   6.6540   4.74542E+003    4.03983E+003
   6.6560   4.79098E+003    4.16563E+003
   6.6580   4.69934E+003    4.10943E+003
   6.6610   4.77142E+003    4.02786E+003
   6.6650   4.78186E+003    4.14518E+003
   6.6670   4.79526E+003    4.05894E+003
   6.6690   4.77492E+003    3.97198E+003
   6.6710   4.65718E+003    3.98953E+003
   6.6740   4.70831E+003    4.03635E+003
   6.6770   4.71009E+003    3.99572E+003
   6.6810   4.66628E+003    3.98291E+003
   6.6830   4.66494E+003    3.95911E+003
   6.6870   4.66496E+003    4.00698E+003
   6.6900   4.67010E+003    4.06627E+003
   6.6920   4.64503E+003    3.98784E+003
   6.6960   4.58399E+003    4.02887E+003
   6.6990   4.68540E+003    4.06731E+003
   6.7010   4.64470E+003    3.97975E+003
   6.7030   4.68485E+003    4.00649E+003
   6.7070   4.65436E+003    3.92672E+003
   6.7100   4.59918E+003    3.97420E+003
   6.7130   4.57090E+003    3.98271E+003
   6.7150   4.53691E+003    3.93733E+003
   6.7180   4.52585E+003    3.90840E+003
   6.7190   4.51427E+003    3.95171E+003
   6.7220   4.52365E+003    3.88979E+003
   6.7250   4.55345E+003    3.78801E+003
   6.7280   4.51188E+003    3.85421E+003
   6.7300   4.61699E+003    3.93491E+003
   6.7320   4.63871E+003    3.90753E+003
   6.7360   4.63724E+003    3.92643E+003
   6.7400   4.57756E+003    3.94155E+003
   6.7430   4.48946E+003    3.91867E+003
   6.7460   4.56633E+003    3.63637E+003
   6.7490   4.50031E+003    3.77477E+003
   6.7520   4.44231E+003    3.72886E+003
   6.7560   4.46540E+003    3.64244E+003
   6.7590   4.49469E+003    3.69639E+003
   6.7610   4.43535E+003    3.70170E+003
   6.7630   4.42181E+003    3.80406E+003
   6.7670   4.40919E+003    3.78654E+003
   6.7680   4.48611E+003    3.79552E+003
   6.7710   4.47628E+003    3.83292E+003
   6.7750   4.42648E+003    3.73800E+003
   6.7790   4.46010E+003    3.76326E+003
   6.7810   4.42838E+003    3.82102E+003
   6.7840   4.42040E+003    3.77164E+003
   6.7880   4.36848E+003    3.75860E+003
   6.7910   4.34857E+003    3.72587E+003
   6.7940   4.42849E+003    3.73846E+003
   6.7980   4.38556E+003    3.80388E+003
   6.8010   4.36126E+003    3.84354E+003
   6.8040   4.34410E+003    3.83218E+003
   6.8070   4.42262E+003    3.69688E+003
   6.8100   4.53550E+003    3.87715E+003
   6.8130   4.52034E+003    3.77954E+003
   6.8150   4.45237E+003    3.78166E+003
   6.8180   4.47890E+003    3.87617E+003
   6.8210   4.45851E+003    3.85173E+003
   6.8230   4.41556E+003    3.83873E+003
   6.8260   4.48275E+003    3.82875E+003
   6.8300   4.38147E+003    3.85517E+003
   6.8320   4.41368E+003    3.81394E+003
   6.8370   4.44449E+003    3.78809E+003
   6.8390   4.39142E+003    3.72887E+003
   6.8410   4.42321E+003    3.81829E+003
   6.8440   4.47638E+003    3.95985E+003
   6.8470   4.47606E+003    3.82246E+003
   6.8510   4.49305E+003    3.85306E+003
   6.8550   4.50331E+003    3.87436E+003
   6.8580   4.48086E+003    3.84278E+003
   6.8600   4.46129E+003    3.83690E+003
   6.8620   4.44352E+003    3.90868E+003
   6.8660   4.39218E+003    3.76176E+003
   6.8700   4.41749E+003    3.78387E+003
   6.8720   4.41410E+003    3.82201E+003
   6.8750   4.45866E+003    3.79467E+003
   6.8780   4.43962E+003    3.76673E+003
   6.8820   4.40548E+003    3.81658E+003
   6.8840   4.34459E+003    3.81727E+003
   6.8870   4.41817E+003    3.77326E+003
   6.8900   4.36274E+003    3.84023E+003
   6.8940   4.37524E+003    3.78826E+003
   6.8980   4.40352E+003    3.78502E+003
   6.9020   4.33808E+003    3.86240E+003
   6.9040   4.39438E+003    3.82425E+003
   6.9080   4.40723E+003    3.80101E+003
   6.9110   4.38062E+003    3.79430E+003
   6.9150   4.43866E+003    3.72598E+003
   6.9160   4.35743E+003    3.71225E+003
   6.9200   4.38708E+003    3.81359E+003
   6.9230   4.31601E+003    3.79504E+003
   6.9260   4.39631E+003    3.85246E+003
   6.9290   4.36556E+003    3.70283E+003
   6.9310   4.35032E+003    3.74802E+003
   6.9350   4.25709E+003    3.65547E+003
   6.9380   4.27406E+003    3.69444E+003
   6.9400   4.26763E+003    3.60363E+003
   6.9440   4.16223E+003    3.69211E+003
   6.9470   4.29977E+003    3.63955E+003
   6.9500   4.21086E+003    3.63429E+003
   6.9530   4.29939E+003    3.68899E+003
   6.9560   4.25982E+003    3.72559E+003
   6.9580   4.27203E+003    3.62926E+003
   6.9610   4.27271E+003    3.67695E+003
   6.9650   4.19581E+003    3.62510E+003
   6.9680   4.11137E+003    3.73959E+003
   6.9710   4.08095E+003    3.64773E+003
   6.9740   4.21407E+003    3.62086E+003
   6.9760   4.19321E+003    3.63594E+003
   6.9800   4.28150E+003    3.62791E+003
   6.9840   4.22947E+003    3.59766E+003
   6.9870   4.28111E+003    3.66989E+003
   6.9880   4.23978E+003    3.62310E+003
   6.9920   4.18836E+003    3.61108E+003
   6.9960   4.15142E+003    3.60464E+003
   6.9990   4.09976E+003    3.59587E+003
   7.0020   4.25773E+003    3.57403E+003
   7.0050   4.22877E+003    3.58693E+003
   7.0080   4.18442E+003    3.62886E+003
   7.0120   4.18726E+003    3.63865E+003
   7.0140   4.24970E+003    3.67499E+003
   7.0170   4.16033E+003    3.52154E+003
   7.0190   4.18788E+003    3.64093E+003
   7.0220   4.09782E+003    3.64179E+003
   7.0260   4.17035E+003    3.58555E+003
   7.0280   4.09433E+003    3.66561E+003
   7.0320   4.06734E+003    3.58252E+003
   7.0350   4.11717E+003    3.59195E+003
   7.0370   4.15421E+003    3.53166E+003
   7.0400   4.16060E+003    3.61208E+003
   7.0440   4.06838E+003    3.67487E+003
   7.0470   3.94246E+003    3.66288E+003
   7.0490   3.90518E+003    3.69320E+003
   7.0520   3.95922E+003    3.52735E+003
   7.0570   4.11005E+003    3.66980E+003
   7.0590   4.09345E+003    3.58946E+003
   7.0620   4.07553E+003    3.65544E+003
   7.0660   4.12823E+003    3.54343E+003
   7.0680   4.15890E+003    3.57024E+003
   7.0710   4.10392E+003    3.61984E+003
   7.0730   4.22402E+003    3.59780E+003
   7.0770   4.08257E+003    3.56726E+003
   7.0800   4.13560E+003    3.64653E+003
   7.0830   4.21192E+003    3.63661E+003
   7.0860   4.17004E+003    3.60030E+003
   7.0880   4.15659E+003    3.61896E+003
   7.0930   4.09440E+003    3.58121E+003
   7.0970   4.13697E+003    3.54332E+003
   7.1000   4.09143E+003    3.57977E+003
   7.1030   4.03334E+003    3.58463E+003
   7.1060   4.11294E+003    3.58337E+003
   7.1090   4.11248E+003    3.55927E+003
   7.1120   4.10512E+003    3.58067E+003
   7.1150   4.07672E+003    3.55248E+003
   7.1180   4.05953E+003    3.55725E+003
   7.1210   4.09893E+003    3.55201E+003
   7.1240   4.10547E+003    3.54161E+003
   7.1270   4.02329E+003    3.47384E+003
   7.1310   4.03147E+003    3.53200E+003
   7.1340   4.03336E+003    3.55898E+003
   7.1360   3.97290E+003    3.54734E+003
   7.1400   4.04096E+003    3.55644E+003
   7.1430   4.01671E+003    3.63878E+003
   7.1470   4.07340E+003    3.54223E+003
   7.1490   4.02324E+003    3.53199E+003
   7.1500   3.99435E+003    3.59501E+003
