# Supplementary material for: Trigger factor both holds and folds its client proteins
Source: Nat Commun. 2022 Jul 15;13:4126. doi: 10.1038/s41467-022-31767-6 (PMC9287376; doi:10.1038/s41467-022-31767-6)
Supplement: Supplementary file 6 — Source Data [file 41467_2022_31767_MOESM6_ESM.zip › SourceDataFile/Fig1a-b/00024.RI3]

Sample
I 3 04.0 40000 0004326 7.4750E10 280 1 
   5.8000   1.13020E+002    1.80800E+002
   5.8030   2.13710E+002    1.72480E+002
   5.8050   2.47280E+002    2.14910E+002
   5.8060   2.47560E+002    2.41050E+002
   5.8070   2.48910E+002    2.44930E+002
   5.8090   2.72100E+002    2.77590E+002
   5.8110   3.51010E+002    3.72880E+002
   5.8120   3.71960E+002    3.78590E+002
   5.8140   4.32270E+002    4.65200E+002
   5.8170   4.85050E+002    5.34780E+002
   5.8180   5.80670E+002    6.19690E+002
   5.8190   6.55340E+002    7.10470E+002
   5.8200   7.53930E+002    7.83690E+002
   5.8220   8.37930E+002    9.44540E+002
   5.8230   9.68110E+002    9.73140E+002
   5.8240   1.05761E+003    1.18141E+003
   5.8260   1.25400E+003    1.35206E+003
   5.8290   1.63676E+003    1.68212E+003
   5.8300   1.74680E+003    1.96813E+003
   5.8330   2.18284E+003    2.35396E+003
   5.8350   2.34217E+003    2.51760E+003
   5.8370   2.95809E+003    2.96017E+003
   5.8400   3.46020E+003    3.54406E+003
   5.8420   3.71660E+003    3.87614E+003
   5.8440   4.05755E+003    4.28566E+003
   5.8450   4.39897E+003    4.49216E+003
   5.8460   4.69045E+003    4.67144E+003
   5.8480   4.69893E+003    4.76440E+003
   5.8490   4.92225E+003    4.93953E+003
   5.8510   5.06945E+003    5.10909E+003
   5.8530   5.29622E+003    5.45103E+003
   5.8560   5.25710E+003    5.34550E+003
   5.8570   5.46287E+003    5.51856E+003
   5.8580   5.55282E+003    5.60567E+003
   5.8600   5.50647E+003    5.62506E+003
   5.8620   5.63693E+003    5.52785E+003
   5.8650   5.60586E+003    5.65985E+003
   5.8670   5.76788E+003    5.55721E+003
   5.8690   5.62696E+003    5.68248E+003
   5.8710   5.55581E+003    5.54129E+003
   5.8730   5.69007E+003    5.64278E+003
   5.8760   5.54002E+003    5.56476E+003
   5.8790   5.70840E+003    5.68006E+003
   5.8800   5.64245E+003    5.44524E+003
   5.8830   5.65379E+003    5.60864E+003
   5.8850   5.60816E+003    5.62644E+003
   5.8880   5.61890E+003    5.62434E+003
   5.8900   5.51997E+003    5.67129E+003
   5.8920   5.58848E+003    5.76249E+003
   5.8940   5.70924E+003    5.95710E+003
   5.8960   5.85167E+003    5.90092E+003
   5.8980   5.82347E+003    5.83525E+003
   5.8990   5.76244E+003    5.92382E+003
   5.9010   5.82300E+003    5.76232E+003
   5.9030   5.74018E+003    5.77730E+003
   5.9050   5.91250E+003    5.61658E+003
   5.9080   5.82984E+003    5.73857E+003
   5.9100   5.79642E+003    5.63769E+003
   5.9120   5.88490E+003    5.74164E+003
   5.9140   5.75205E+003    5.92314E+003
   5.9160   5.85822E+003    5.85638E+003
   5.9180   5.90809E+003    5.93030E+003
   5.9210   5.87294E+003    6.00274E+003
   5.9230   5.98182E+003    5.98001E+003
   5.9260   6.03001E+003    5.99923E+003
   5.9280   6.18472E+003    6.23488E+003
   5.9300   6.24325E+003    6.25831E+003
   5.9330   6.23773E+003    6.38465E+003
   5.9360   6.59852E+003    6.51241E+003
   5.9380   6.50444E+003    7.10762E+003
   5.9400   6.56394E+003    8.90388E+003
   5.9420   6.53009E+003    1.10560E+004
   5.9450   6.68765E+003    1.08997E+004
   5.9470   6.70987E+003    1.08137E+004
   5.9490   7.16784E+003    7.14354E+003
   5.9510   8.21251E+003    2.14790E+002
   5.9560   1.13651E+004    3.15190E+002
   5.9580   1.03449E+004    3.62724E+003
   5.9650   1.61850E+002    6.04401E+003
   5.9700   3.63100E+002    6.06153E+003
   5.9720   1.86795E+003    5.93378E+003
   5.9740   4.01719E+003    5.92861E+003
   5.9750   7.04949E+003    5.89820E+003
   5.9760   7.34802E+003    5.91571E+003
   5.9790   6.06142E+003    5.73335E+003
   5.9840   6.36125E+003    5.64195E+003
   5.9860   6.42357E+003    5.65123E+003
   5.9880   6.39730E+003    5.60298E+003
   5.9900   6.18038E+003    5.50858E+003
   5.9920   6.17073E+003    5.63157E+003
   5.9950   6.23411E+003    5.39248E+003
   5.9970   6.16285E+003    5.32160E+003
   5.9990   6.17971E+003    5.31677E+003
   6.0010   6.19531E+003    5.21608E+003
   6.0040   6.12733E+003    5.18035E+003
   6.0060   6.15402E+003    5.12400E+003
   6.0080   6.15553E+003    5.15033E+003
   6.0110   6.25708E+003    5.10552E+003
   6.0130   5.99378E+003    5.00689E+003
   6.0150   6.14615E+003    4.88315E+003
   6.0190   6.15037E+003    4.91914E+003
   6.0210   6.01298E+003    4.94029E+003
   6.0220   6.01075E+003    4.76666E+003
   6.0260   6.10929E+003    4.75922E+003
   6.0300   5.96047E+003    4.66735E+003
   6.0310   5.94153E+003    4.56001E+003
   6.0340   6.00498E+003    4.61325E+003
   6.0360   6.05819E+003    4.57445E+003
   6.0380   6.09817E+003    4.52923E+003
   6.0400   6.13233E+003    4.51668E+003
   6.0440   6.03430E+003    4.31653E+003
   6.0470   6.05025E+003    4.30444E+003
   6.0480   6.03344E+003    4.23935E+003
   6.0500   5.94675E+003    4.26030E+003
   6.0520   5.88480E+003    4.22685E+003
   6.0550   6.00756E+003    4.07592E+003
   6.0570   5.86574E+003    4.05743E+003
   6.0590   5.87399E+003    4.02079E+003
   6.0600   5.80416E+003    4.02658E+003
   6.0640   5.80038E+003    3.88609E+003
   6.0660   5.80562E+003    3.83169E+003
   6.0700   5.89752E+003    3.89205E+003
   6.0730   5.83796E+003    3.71736E+003
   6.0750   5.81415E+003    3.60927E+003
   6.0770   5.92613E+003    3.60518E+003
   6.0800   5.81671E+003    3.56558E+003
   6.0820   5.84676E+003    3.40421E+003
   6.0850   5.79842E+003    3.36445E+003
   6.0870   5.82726E+003    3.18834E+003
   6.0900   5.84027E+003    3.07600E+003
   6.0910   5.73870E+003    2.98511E+003
   6.0950   5.73956E+003    2.98247E+003
   6.0980   5.63555E+003    2.90942E+003
   6.1010   5.84787E+003    2.87856E+003
   6.1020   5.64100E+003    2.81684E+003
   6.1030   5.56846E+003    2.80998E+003
   6.1050   5.49167E+003    2.75400E+003
   6.1090   5.52210E+003    2.74587E+003
   6.1110   5.54055E+003    2.65735E+003
   6.1150   5.63760E+003    2.63759E+003
   6.1160   5.43828E+003    2.57761E+003
   6.1190   5.51618E+003    2.71776E+003
   6.1230   5.53662E+003    2.74598E+003
   6.1260   5.50139E+003    2.31329E+003
   6.1290   5.66624E+003    2.17939E+003
   6.1310   5.69440E+003    2.17997E+003
   6.1330   5.56667E+003    2.07324E+003
   6.1340   5.56910E+003    2.14925E+003
   6.1360   5.53036E+003    2.17077E+003
   6.1410   5.44635E+003    2.28157E+003
   6.1420   5.53451E+003    2.40357E+003
   6.1450   5.41945E+003    2.50438E+003
   6.1470   5.45673E+003    2.48658E+003
   6.1490   5.40705E+003    2.38372E+003
   6.1520   5.31950E+003    2.35910E+003
   6.1540   5.34603E+003    2.36714E+003
   6.1570   5.32348E+003    2.31299E+003
   6.1610   5.32139E+003    2.33554E+003
   6.1630   5.27228E+003    2.29310E+003
   6.1660   5.33969E+003    2.20772E+003
   6.1680   5.34606E+003    2.22763E+003
   6.1700   5.36467E+003    2.21566E+003
   6.1720   5.35474E+003    2.22340E+003
   6.1760   5.31133E+003    2.15104E+003
   6.1780   5.24542E+003    2.18795E+003
   6.1800   5.19110E+003    2.24738E+003
   6.1840   5.25027E+003    2.21144E+003
   6.1870   5.24509E+003    2.16251E+003
   6.1890   5.21573E+003    2.21666E+003
   6.1910   5.19646E+003    2.21342E+003
   6.1930   5.31974E+003    2.25628E+003
   6.1960   5.23735E+003    2.20322E+003
   6.1980   5.13801E+003    2.27672E+003
   6.2010   5.24337E+003    2.17170E+003
   6.2030   5.20902E+003    2.18830E+003
   6.2070   5.18715E+003    2.12839E+003
   6.2090   5.15384E+003    2.13104E+003
   6.2120   5.12789E+003    2.08844E+003
   6.2140   5.05690E+003    2.10581E+003
   6.2160   5.10552E+003    2.05286E+003
   6.2200   5.06120E+003    2.11742E+003
   6.2230   5.08345E+003    2.20943E+003
   6.2250   5.11813E+003    2.17157E+003
   6.2280   5.05699E+003    2.15670E+003
   6.2320   5.15274E+003    2.11648E+003
   6.2330   5.06174E+003    2.06764E+003
   6.2350   5.04758E+003    2.06855E+003
   6.2390   5.03184E+003    2.07178E+003
   6.2420   5.08742E+003    1.95493E+003
   6.2440   5.07795E+003    2.08011E+003
   6.2470   5.00468E+003    2.06888E+003
   6.2490   5.04670E+003    2.09717E+003
   6.2530   4.83588E+003    2.03087E+003
   6.2550   4.85370E+003    2.05864E+003
   6.2570   4.87130E+003    2.01971E+003
   6.2590   4.77524E+003    1.99365E+003
   6.2630   4.90341E+003    2.06415E+003
   6.2640   5.01077E+003    2.03329E+003
   6.2690   4.94054E+003    2.05771E+003
   6.2710   4.96436E+003    2.06160E+003
   6.2750   5.00803E+003    2.04979E+003
   6.2770   4.99908E+003    2.03870E+003
   6.2790   4.91560E+003    1.93374E+003
   6.2810   5.02304E+003    1.97220E+003
   6.2860   4.94725E+003    1.97667E+003
   6.2880   4.92276E+003    2.07493E+003
   6.2900   4.91870E+003    2.10818E+003
   6.2920   4.89438E+003    2.11706E+003
   6.2950   4.88890E+003    2.05790E+003
   6.2990   4.94364E+003    2.08649E+003
   6.3010   4.87227E+003    1.97878E+003
   6.3040   4.73271E+003    1.98093E+003
   6.3060   4.88839E+003    2.06197E+003
   6.3080   4.93197E+003    2.01700E+003
   6.3110   4.97953E+003    1.97284E+003
   6.3150   4.80609E+003    2.04560E+003
   6.3170   4.90162E+003    2.09480E+003
   6.3200   4.82397E+003    2.03781E+003
   6.3240   4.84270E+003    2.05437E+003
   6.3260   4.85340E+003    2.03015E+003
   6.3290   4.84400E+003    2.07949E+003
   6.3310   4.95411E+003    2.04277E+003
   6.3330   4.88712E+003    2.02623E+003
   6.3360   4.83838E+003    1.99935E+003
   6.3380   4.87603E+003    2.03194E+003
   6.3400   4.88859E+003    2.05488E+003
   6.3440   4.89828E+003    2.01624E+003
   6.3470   4.79702E+003    2.03881E+003
   6.3490   4.66190E+003    2.02726E+003
   6.3520   4.65893E+003    2.06785E+003
   6.3550   4.64707E+003    2.05075E+003
   6.3560   4.78666E+003    1.95519E+003
   6.3600   4.72456E+003    1.97663E+003
   6.3640   4.63590E+003    1.97158E+003
   6.3650   4.74295E+003    1.98766E+003
   6.3690   4.88461E+003    2.06484E+003
   6.3720   4.79151E+003    2.00646E+003
   6.3750   4.86856E+003    2.03185E+003
   6.3780   4.71345E+003    1.98213E+003
   6.3800   4.73064E+003    2.00844E+003
   6.3820   4.68841E+003    1.98014E+003
   6.3860   4.65502E+003    2.06249E+003
   6.3880   4.65467E+003    2.01089E+003
   6.3910   4.75449E+003    2.03812E+003
   6.3930   4.73034E+003    2.02441E+003
   6.3950   4.77682E+003    1.99045E+003
   6.3970   4.70189E+003    2.04417E+003
   6.4010   4.67109E+003    2.00398E+003
   6.4030   4.69246E+003    2.02290E+003
   6.4070   4.68297E+003    2.00859E+003
   6.4090   4.61903E+003    1.99257E+003
   6.4120   4.64974E+003    1.96637E+003
   6.4140   4.56187E+003    1.92690E+003
   6.4180   4.66617E+003    1.93004E+003
   6.4200   4.65447E+003    1.93854E+003
   6.4230   4.49387E+003    1.98037E+003
   6.4250   4.63419E+003    1.97304E+003
   6.4280   4.65903E+003    1.98866E+003
   6.4300   4.63846E+003    2.02739E+003
   6.4320   4.73799E+003    2.02524E+003
   6.4350   4.65610E+003    2.01923E+003
   6.4370   4.71965E+003    2.07529E+003
   6.4390   4.78021E+003    2.03624E+003
   6.4420   4.78239E+003    2.07588E+003
   6.4450   4.76584E+003    2.09730E+003
   6.4480   4.74605E+003    2.03109E+003
   6.4490   4.84439E+003    2.03435E+003
   6.4520   4.88832E+003    2.07647E+003
   6.4540   4.80661E+003    2.08339E+003
   6.4570   4.91315E+003    2.08959E+003
   6.4590   4.90831E+003    2.12009E+003
   6.4630   4.89490E+003    2.05574E+003
   6.4660   4.87017E+003    2.01733E+003
   6.4680   4.82886E+003    2.06245E+003
   6.4710   4.84309E+003    2.10478E+003
   6.4750   4.95708E+003    2.13013E+003
   6.4770   4.88886E+003    2.11749E+003
   6.4790   4.98302E+003    2.14324E+003
   6.4820   4.92240E+003    2.20405E+003
   6.4850   4.88235E+003    2.08162E+003
   6.4870   4.83234E+003    2.13963E+003
   6.4900   4.85349E+003    2.15631E+003
   6.4930   4.84398E+003    2.13013E+003
   6.4940   4.91691E+003    2.11525E+003
   6.4960   4.82072E+003    2.16336E+003
   6.4990   4.89670E+003    2.10705E+003
   6.5010   4.85218E+003    2.15555E+003
   6.5030   4.85238E+003    2.16556E+003
   6.5070   4.86109E+003    2.15157E+003
   6.5100   4.95213E+003    2.17448E+003
   6.5140   4.90274E+003    2.18372E+003
   6.5160   4.87223E+003    2.17265E+003
   6.5190   4.92810E+003    2.12746E+003
   6.5210   4.88627E+003    2.11505E+003
   6.5240   4.89921E+003    2.10125E+003
   6.5270   4.93833E+003    2.10212E+003
   6.5310   4.87700E+003    2.02602E+003
   6.5330   4.96789E+003    2.12288E+003
   6.5350   4.89221E+003    2.16711E+003
   6.5380   4.87431E+003    2.13980E+003
   6.5410   4.93131E+003    2.11391E+003
   6.5440   4.84761E+003    2.15365E+003
   6.5460   4.88515E+003    2.15959E+003
   6.5470   4.92878E+003    2.11760E+003
   6.5500   4.86703E+003    2.13543E+003
   6.5520   4.85933E+003    2.13959E+003
   6.5550   4.85482E+003    2.10970E+003
   6.5590   4.81762E+003    2.13651E+003
   6.5620   4.84372E+003    2.14898E+003
   6.5660   4.87189E+003    2.17155E+003
   6.5710   4.92481E+003    2.09434E+003
   6.5730   4.91304E+003    2.11699E+003
   6.5760   4.75722E+003    2.06591E+003
   6.5780   4.85970E+003    2.04064E+003
   6.5800   4.89082E+003    2.09230E+003
   6.5840   4.75514E+003    2.11439E+003
   6.5870   4.84320E+003    2.06930E+003
   6.5890   4.84412E+003    2.12159E+003
   6.5920   4.87902E+003    2.07677E+003
   6.5950   4.81061E+003    2.12198E+003
   6.5980   4.82646E+003    2.17717E+003
   6.6000   4.83763E+003    2.12591E+003
   6.6010   4.89454E+003    2.13357E+003
   6.6040   4.85630E+003    2.15668E+003
   6.6080   4.82985E+003    2.06562E+003
   6.6100   4.76321E+003    2.09233E+003
   6.6140   4.81831E+003    2.12273E+003
   6.6170   4.76782E+003    2.13031E+003
   6.6200   4.73922E+003    2.14798E+003
   6.6230   4.78336E+003    2.06567E+003
   6.6250   4.81814E+003    2.09122E+003
   6.6290   4.76117E+003    2.14243E+003
   6.6330   4.76984E+003    2.09284E+003
   6.6350   4.74563E+003    2.07474E+003
   6.6360   4.82368E+003    2.16057E+003
   6.6390   4.82711E+003    2.10074E+003
   6.6420   4.73719E+003    2.06418E+003
   6.6440   4.76128E+003    2.10425E+003
   6.6470   4.71115E+003    2.10078E+003
   6.6490   4.82271E+003    2.04069E+003
   6.6510   4.71168E+003    2.07336E+003
   6.6540   4.72517E+003    2.05985E+003
   6.6560   4.63420E+003    2.05841E+003
   6.6580   4.69849E+003    2.07447E+003
   6.6630   4.74642E+003    2.03716E+003
   6.6650   4.63298E+003    2.03762E+003
   6.6690   4.59298E+003    2.10625E+003
   6.6720   4.63543E+003    2.05162E+003
   6.6740   4.57204E+003    2.02350E+003
   6.6770   4.64598E+003    2.05252E+003
   6.6810   4.63043E+003    2.03399E+003
   6.6830   4.65208E+003    2.05200E+003
   6.6850   4.66198E+003    2.10568E+003
   6.6890   4.64489E+003    2.04045E+003
   6.6920   4.61258E+003    2.09895E+003
   6.6940   4.63890E+003    2.03569E+003
   6.6960   4.62739E+003    2.04606E+003
   6.6990   4.54777E+003    2.02622E+003
   6.7010   4.61032E+003    2.08201E+003
   6.7050   4.60303E+003    2.03196E+003
   6.7080   4.52648E+003    2.00285E+003
   6.7100   4.55553E+003    2.03049E+003
   6.7130   4.55016E+003    2.01160E+003
   6.7170   4.51380E+003    2.02746E+003
   6.7190   4.57358E+003    2.06641E+003
   6.7230   4.51350E+003    1.98420E+003
   6.7270   4.49347E+003    2.04199E+003
   6.7300   4.52583E+003    1.98933E+003
   6.7330   4.58421E+003    2.07501E+003
   6.7360   4.54486E+003    2.01395E+003
   6.7370   4.58219E+003    1.99204E+003
   6.7400   4.60851E+003    2.04819E+003
   6.7410   4.57095E+003    2.06510E+003
   6.7450   4.50678E+003    2.01632E+003
   6.7490   4.40710E+003    1.93925E+003
   6.7520   4.44198E+003    1.93993E+003
   6.7540   4.50834E+003    1.94301E+003
   6.7570   4.34803E+003    1.92963E+003
   6.7610   4.40800E+003    1.91059E+003
   6.7630   4.40642E+003    1.96320E+003
   6.7650   4.40958E+003    1.88014E+003
   6.7680   4.41550E+003    1.97055E+003
   6.7710   4.46174E+003    1.92658E+003
   6.7750   4.35982E+003    1.87114E+003
   6.7770   4.44882E+003    1.91394E+003
   6.7810   4.31497E+003    1.88985E+003
   6.7840   4.39785E+003    1.91289E+003
   6.7860   4.40134E+003    1.91047E+003
   6.7880   4.43414E+003    1.93142E+003
   6.7920   4.42248E+003    1.89383E+003
   6.7950   4.33000E+003    1.87997E+003
   6.7980   4.37822E+003    1.96800E+003
   6.8000   4.38165E+003    1.90801E+003
   6.8040   4.32803E+003    1.93295E+003
   6.8070   4.49406E+003    1.94370E+003
   6.8090   4.39047E+003    1.94202E+003
   6.8110   4.44006E+003    1.98064E+003
   6.8150   4.45455E+003    1.93708E+003
   6.8190   4.38923E+003    1.90305E+003
   6.8230   4.31680E+003    1.98021E+003
   6.8250   4.45642E+003    1.95575E+003
   6.8280   4.47518E+003    1.96078E+003
   6.8300   4.35146E+003    1.94122E+003
   6.8350   4.35240E+003    1.93308E+003
   6.8370   4.41746E+003    1.92467E+003
   6.8390   4.41881E+003    1.92916E+003
   6.8420   4.38270E+003    1.94980E+003
   6.8450   4.39995E+003    1.90535E+003
   6.8490   4.42530E+003    1.95310E+003
   6.8510   4.51661E+003    2.06121E+003
   6.8530   4.47702E+003    1.98546E+003
   6.8550   4.49118E+003    1.90876E+003
   6.8600   4.40475E+003    1.98075E+003
   6.8630   4.48351E+003    1.91967E+003
   6.8660   4.42772E+003    1.87510E+003
   6.8690   4.32865E+003    1.95537E+003
   6.8710   4.49046E+003    1.94548E+003
   6.8750   4.44285E+003    1.87844E+003
   6.8760   4.36440E+003    1.92068E+003
   6.8790   4.36495E+003    1.91367E+003
   6.8820   4.34373E+003    1.93038E+003
   6.8850   4.38473E+003    1.94957E+003
   6.8880   4.43617E+003    1.89337E+003
   6.8910   4.33395E+003    1.95723E+003
   6.8950   4.39102E+003    1.88269E+003
   6.8970   4.34009E+003    1.94384E+003
   6.9000   4.39709E+003    1.94538E+003
   6.9040   4.42351E+003    1.91087E+003
   6.9070   4.40130E+003    1.90264E+003
   6.9110   4.37449E+003    1.89082E+003
   6.9130   4.35744E+003    1.92617E+003
   6.9160   4.39664E+003    1.89635E+003
   6.9180   4.38864E+003    1.89417E+003
   6.9220   4.38081E+003    1.89356E+003
   6.9250   4.33608E+003    1.87979E+003
   6.9290   4.34910E+003    1.87730E+003
   6.9320   4.25511E+003    1.87117E+003
   6.9330   4.34725E+003    1.87977E+003
   6.9360   4.24883E+003    1.89010E+003
   6.9390   4.28435E+003    1.90086E+003
   6.9420   4.22265E+003    1.85918E+003
   6.9450   4.25477E+003    1.85503E+003
   6.9470   4.26959E+003    1.84577E+003
   6.9510   4.27621E+003    1.85193E+003
   6.9540   4.31722E+003    1.82524E+003
   6.9580   4.32463E+003    1.83910E+003
   6.9610   4.19064E+003    1.83594E+003
   6.9640   4.16311E+003    1.81551E+003
   6.9670   4.15033E+003    1.85518E+003
   6.9700   4.25699E+003    1.87931E+003
   6.9740   4.20891E+003    1.82506E+003
   6.9770   4.17230E+003    1.85732E+003
   6.9790   4.22912E+003    1.88656E+003
   6.9820   4.26983E+003    1.82886E+003
   6.9850   4.27651E+003    1.88485E+003
   6.9870   4.27044E+003    1.91169E+003
   6.9910   4.24356E+003    1.83792E+003
   6.9930   4.27349E+003    1.79717E+003
   6.9960   4.25401E+003    1.79662E+003
   7.0000   4.33005E+003    1.83915E+003
   7.0030   4.24198E+003    1.87251E+003
   7.0060   4.20850E+003    1.87065E+003
   7.0090   4.27450E+003    1.79097E+003
   7.0120   4.17739E+003    1.81796E+003
   7.0150   4.13196E+003    1.80194E+003
   7.0190   4.15296E+003    1.84264E+003
   7.0230   4.11498E+003    1.77004E+003
   7.0260   4.18002E+003    1.80587E+003
   7.0280   3.98086E+003    1.77841E+003
   7.0310   4.04048E+003    1.77979E+003
   7.0350   4.07872E+003    1.82871E+003
   7.0370   4.11205E+003    1.82795E+003
   7.0400   4.11673E+003    1.79385E+003
   7.0440   4.12894E+003    1.82809E+003
   7.0470   4.18722E+003    1.79822E+003
   7.0490   4.15896E+003    1.82640E+003
   7.0530   4.17492E+003    1.82319E+003
   7.0550   4.15638E+003    1.82982E+003
   7.0590   4.17844E+003    1.79608E+003
   7.0630   4.11169E+003    1.78902E+003
   7.0670   4.02014E+003    1.77426E+003
   7.0700   4.15162E+003    1.77607E+003
   7.0720   4.08422E+003    1.84154E+003
   7.0740   4.08538E+003    1.79635E+003
   7.0770   4.19941E+003    1.78306E+003
   7.0810   4.12604E+003    1.75128E+003
   7.0840   4.00680E+003    1.76600E+003
   7.0860   4.08005E+003    1.77968E+003
   7.0900   4.06146E+003    1.73436E+003
   7.0930   4.09721E+003    1.76921E+003
   7.0950   4.10401E+003    1.73501E+003
   7.0970   4.05581E+003    1.79836E+003
   7.1000   4.10057E+003    1.81162E+003
   7.1040   4.08060E+003    1.79621E+003
   7.1070   4.06978E+003    1.81876E+003
   7.1110   4.09903E+003    1.78411E+003
   7.1130   4.13067E+003    1.76308E+003
   7.1170   4.10066E+003    1.78587E+003
   7.1210   4.01103E+003    1.74480E+003
   7.1240   4.02936E+003    1.70448E+003
   7.1270   4.07099E+003    1.75277E+003
   7.1290   4.07372E+003    1.74445E+003
   7.1330   4.11109E+003    1.73046E+003
   7.1360   4.04449E+003    1.74474E+003
   7.1400   4.15816E+003    1.70398E+003
   7.1410   4.07422E+003    1.68823E+003
   7.1440   4.06444E+003    1.64893E+003
   7.1490   4.05665E+003    1.66064E+003
   7.1520   4.04267E+003    1.67658E+003
