# Supplementary material for: Trigger factor both holds and folds its client proteins
Source: Nat Commun. 2022 Jul 15;13:4126. doi: 10.1038/s41467-022-31767-6 (PMC9287376; doi:10.1038/s41467-022-31767-6)
Supplement: Supplementary file 6 — Source Data [file 41467_2022_31767_MOESM6_ESM.zip › SourceDataFile/Fig1a-b/00025.RI1]

Sample
I 1 04.0 40000 0004387 7.5810E10 280 1 
   5.8000   6.15500E+001    1.38870E+002
   5.8020   1.25870E+002    1.55380E+002
   5.8030   1.99650E+002    2.08230E+002
   5.8040   2.10790E+002    1.97310E+002
   5.8050   2.08490E+002    2.17400E+002
   5.8060   2.44280E+002    2.25260E+002
   5.8070   2.44600E+002    2.53950E+002
   5.8080   2.63510E+002    2.91630E+002
   5.8090   2.64000E+002    2.94680E+002
   5.8100   3.14310E+002    3.08160E+002
   5.8130   3.55090E+002    3.93410E+002
   5.8140   4.05930E+002    4.63800E+002
   5.8160   4.66650E+002    5.22550E+002
   5.8170   5.15680E+002    5.74280E+002
   5.8180   6.35570E+002    6.10040E+002
   5.8210   7.44600E+002    8.08790E+002
   5.8220   8.72110E+002    9.59260E+002
   5.8240   9.84610E+002    1.02566E+003
   5.8250   1.11623E+003    1.33339E+003
   5.8270   1.42056E+003    1.57800E+003
   5.8290   1.55856E+003    1.69184E+003
   5.8300   1.70935E+003    1.75020E+003
   5.8310   1.71500E+003    2.01405E+003
   5.8330   2.04298E+003    2.12645E+003
   5.8350   2.16348E+003    2.62991E+003
   5.8380   2.95604E+003    3.26642E+003
   5.8390   2.96734E+003    3.54963E+003
   5.8420   3.24479E+003    3.91896E+003
   5.8440   3.73858E+003    4.19831E+003
   5.8460   4.11884E+003    4.55309E+003
   5.8480   4.52837E+003    4.88162E+003
   5.8510   4.86206E+003    5.37029E+003
   5.8530   5.06315E+003    5.38015E+003
   5.8550   5.36558E+003    5.58080E+003
   5.8570   5.41292E+003    5.51250E+003
   5.8580   5.61260E+003    5.71517E+003
   5.8600   5.71939E+003    5.69505E+003
   5.8620   5.57847E+003    5.72329E+003
   5.8640   5.63557E+003    5.69921E+003
   5.8670   5.63271E+003    5.76870E+003
   5.8690   5.46181E+003    5.73317E+003
   5.8710   5.51418E+003    5.67158E+003
   5.8730   5.58063E+003    5.67593E+003
   5.8740   5.66483E+003    5.63925E+003
   5.8760   5.67362E+003    5.62517E+003
   5.8780   5.44051E+003    5.60349E+003
   5.8810   5.53393E+003    5.48254E+003
   5.8830   5.42622E+003    5.64400E+003
   5.8850   5.59750E+003    5.70955E+003
   5.8870   5.62857E+003    5.74403E+003
   5.8880   5.49904E+003    5.64563E+003
   5.8890   5.56458E+003    5.78474E+003
   5.8920   5.68106E+003    5.60552E+003
   5.8940   5.61574E+003    5.46164E+003
   5.8970   5.63265E+003    5.52159E+003
   5.8990   5.58119E+003    5.61527E+003
   5.9010   5.50969E+003    5.70962E+003
   5.9030   5.66052E+003    5.82333E+003
   5.9060   5.74583E+003    5.77987E+003
   5.9080   5.68427E+003    5.79539E+003
   5.9100   5.79897E+003    5.89672E+003
   5.9120   5.65276E+003    5.69958E+003
   5.9140   5.65181E+003    5.82855E+003
   5.9170   5.87495E+003    5.82708E+003
   5.9190   5.77266E+003    5.83062E+003
   5.9200   5.76015E+003    5.95178E+003
   5.9230   5.86886E+003    5.84382E+003
   5.9260   5.88655E+003    6.11551E+003
   5.9280   5.92348E+003    6.10500E+003
   5.9300   5.98351E+003    6.23823E+003
   5.9330   6.06768E+003    5.96281E+003
   5.9360   6.08964E+003    6.03648E+003
   5.9380   6.22609E+003    6.10489E+003
   5.9390   6.22888E+003    6.34361E+003
   5.9420   6.24912E+003    6.39595E+003
   5.9450   6.29884E+003    6.44179E+003
   5.9460   6.24313E+003    6.32687E+003
   5.9470   6.08650E+003    6.29111E+003
   5.9490   6.27583E+003    6.21299E+003
   5.9540   6.20556E+003    6.33681E+003
   5.9560   6.25199E+003    6.31753E+003
   5.9580   6.20090E+003    6.33166E+003
   5.9610   6.32583E+003    6.26777E+003
   5.9630   6.22980E+003    6.18077E+003
   5.9650   6.27310E+003    6.41893E+003
   5.9670   6.34358E+003    6.28754E+003
   5.9700   6.24806E+003    6.39323E+003
   5.9720   6.27899E+003    6.32107E+003
   5.9740   6.30035E+003    6.19273E+003
   5.9770   6.15467E+003    6.30390E+003
   5.9790   6.12351E+003    6.26494E+003
   5.9810   5.97610E+003    6.39206E+003
   5.9840   6.23020E+003    6.35533E+003
   5.9860   6.16412E+003    6.23953E+003
   5.9880   6.26918E+003    6.18401E+003
   5.9900   6.18290E+003    6.23184E+003
   5.9930   6.20492E+003    6.44140E+003
   5.9940   6.39777E+003    6.82491E+003
   5.9970   6.41265E+003    8.38711E+003
   5.9990   6.27682E+003    1.08044E+004
   6.0020   6.27384E+003    1.09935E+004
   6.0040   6.16851E+003    1.04365E+004
   6.0080   5.86734E+003    1.91570E+002
   6.0130   1.01989E+004    2.90820E+002
   6.0150   1.05396E+004    1.21422E+003
   6.0190   1.05883E+004    6.81478E+003
   6.0260   1.73450E+002    6.14682E+003
   6.0290   1.87080E+002    6.02840E+003
   6.0330   8.01760E+002    5.93331E+003
   6.0340   2.55002E+003    6.02190E+003
   6.0360   6.87092E+003    6.01306E+003
   6.0400   5.95369E+003    6.03169E+003
   6.0420   6.37064E+003    6.02151E+003
   6.0430   6.01320E+003    5.97196E+003
   6.0450   6.05077E+003    5.88497E+003
   6.0480   5.98690E+003    5.88895E+003
   6.0500   5.87412E+003    5.87663E+003
   6.0540   5.98846E+003    5.92094E+003
   6.0570   5.97153E+003    5.88628E+003
   6.0590   6.02262E+003    5.89909E+003
   6.0600   5.87305E+003    5.79189E+003
   6.0640   5.92683E+003    5.81171E+003
   6.0660   5.90674E+003    5.78724E+003
   6.0680   5.80972E+003    5.70469E+003
   6.0710   5.86068E+003    5.75337E+003
   6.0730   5.87550E+003    5.78163E+003
   6.0770   5.74687E+003    5.65511E+003
   6.0780   5.74716E+003    5.87472E+003
   6.0810   5.67277E+003    5.78241E+003
   6.0840   5.72532E+003    5.70559E+003
   6.0870   5.68131E+003    5.67828E+003
   6.0890   5.75973E+003    5.70908E+003
   6.0910   5.67032E+003    5.66232E+003
   6.0930   5.68649E+003    5.67747E+003
   6.0960   5.56702E+003    5.55078E+003
   6.0980   5.50908E+003    5.63266E+003
   6.1010   5.48000E+003    5.62668E+003
   6.1030   5.44480E+003    5.51846E+003
   6.1060   5.38448E+003    5.53257E+003
   6.1090   5.37213E+003    5.37788E+003
   6.1120   5.37036E+003    5.47798E+003
   6.1150   5.29832E+003    5.44447E+003
   6.1180   5.34528E+003    5.48488E+003
   6.1220   5.25727E+003    5.41795E+003
   6.1240   5.25883E+003    5.34199E+003
   6.1270   5.27955E+003    5.31565E+003
   6.1290   5.33061E+003    5.36462E+003
   6.1320   5.29595E+003    5.30148E+003
   6.1340   5.22916E+003    5.35889E+003
   6.1360   5.13533E+003    5.17006E+003
   6.1390   5.19134E+003    5.26248E+003
   6.1420   5.20874E+003    5.08029E+003
   6.1430   5.14276E+003    5.08324E+003
   6.1460   5.02361E+003    5.13041E+003
   6.1480   5.00866E+003    5.01521E+003
   6.1510   5.07818E+003    4.98364E+003
   6.1540   4.97255E+003    4.93599E+003
   6.1560   4.98591E+003    4.97618E+003
   6.1580   4.99001E+003    4.88084E+003
   6.1620   4.87191E+003    4.88486E+003
   6.1650   4.92094E+003    4.89445E+003
   6.1680   4.89232E+003    5.03272E+003
   6.1700   4.95826E+003    4.85914E+003
   6.1730   4.94876E+003    4.94908E+003
   6.1760   4.96368E+003    4.82288E+003
   6.1800   4.88067E+003    4.76252E+003
   6.1820   4.85217E+003    4.83247E+003
   6.1850   4.83528E+003    4.69000E+003
   6.1870   4.92778E+003    4.75050E+003
   6.1890   4.92983E+003    4.64412E+003
   6.1920   4.87506E+003    4.70376E+003
   6.1940   4.83361E+003    4.67572E+003
   6.1980   4.90241E+003    4.74494E+003
   6.2000   4.84808E+003    4.69269E+003
   6.2030   4.87196E+003    4.72024E+003
   6.2050   4.86883E+003    4.69530E+003
   6.2070   4.84962E+003    4.61713E+003
   6.2110   4.86609E+003    4.64362E+003
   6.2140   4.82781E+003    4.58807E+003
   6.2160   4.80624E+003    4.63281E+003
   6.2180   4.77554E+003    4.48262E+003
   6.2210   4.75087E+003    4.55726E+003
   6.2230   4.85409E+003    4.50905E+003
   6.2260   4.84113E+003    4.55208E+003
   6.2280   4.72734E+003    4.57574E+003
   6.2310   4.71633E+003    4.49836E+003
   6.2330   4.88044E+003    4.47760E+003
   6.2370   4.81933E+003    4.44609E+003
   6.2410   4.82358E+003    4.44623E+003
   6.2420   4.79482E+003    4.50809E+003
   6.2440   4.81489E+003    4.39671E+003
   6.2460   4.80318E+003    4.43904E+003
   6.2500   4.81585E+003    4.41683E+003
   6.2530   4.78624E+003    4.37020E+003
   6.2550   4.68206E+003    4.37270E+003
   6.2570   4.76643E+003    4.34960E+003
   6.2610   4.71348E+003    4.33655E+003
   6.2630   4.74123E+003    4.40206E+003
   6.2670   4.80543E+003    4.26404E+003
   6.2700   4.82723E+003    4.27705E+003
   6.2730   4.80286E+003    4.46007E+003
   6.2740   4.83390E+003    4.34503E+003
   6.2770   4.80361E+003    4.29778E+003
   6.2810   4.77053E+003    4.40581E+003
   6.2820   4.83606E+003    4.28768E+003
   6.2850   4.84696E+003    4.37534E+003
   6.2880   4.79779E+003    4.38129E+003
   6.2900   4.86271E+003    4.28176E+003
   6.2920   4.80437E+003    4.28355E+003
   6.2940   4.89230E+003    4.30504E+003
   6.2990   4.81292E+003    4.30109E+003
   6.3020   4.75424E+003    4.27013E+003
   6.3040   4.70477E+003    4.11451E+003
   6.3060   4.75173E+003    4.25154E+003
   6.3080   4.90123E+003    4.31964E+003
   6.3110   4.83353E+003    4.25157E+003
   6.3150   4.82988E+003    4.35587E+003
   6.3170   4.78019E+003    4.17014E+003
   6.3190   4.76941E+003    4.15780E+003
   6.3200   4.78167E+003    4.24055E+003
   6.3240   4.74386E+003    4.22083E+003
   6.3260   4.86216E+003    4.23521E+003
   6.3300   4.79147E+003    4.14757E+003
   6.3330   4.83348E+003    4.20042E+003
   6.3340   4.72694E+003    4.28658E+003
   6.3380   4.80672E+003    4.20546E+003
   6.3400   4.74747E+003    4.17174E+003
   6.3420   4.68779E+003    4.16044E+003
   6.3450   4.69835E+003    4.20566E+003
   6.3480   4.66945E+003    4.13929E+003
   6.3520   4.70743E+003    4.17768E+003
   6.3560   4.73395E+003    4.15158E+003
   6.3580   4.66615E+003    4.17566E+003
   6.3600   4.75829E+003    4.15886E+003
   6.3630   4.81039E+003    4.11128E+003
   6.3650   4.79310E+003    4.09633E+003
   6.3700   4.66985E+003    4.10032E+003
   6.3730   4.66823E+003    4.14962E+003
   6.3750   4.81735E+003    4.23598E+003
   6.3780   4.93897E+003    4.14723E+003
   6.3810   4.73015E+003    4.12799E+003
   6.3840   4.77224E+003    4.21570E+003
   6.3860   4.75130E+003    4.13236E+003
   6.3890   4.73859E+003    4.04285E+003
   6.3910   4.73727E+003    4.07028E+003
   6.3930   4.80548E+003    4.16736E+003
   6.3960   4.76336E+003    3.96610E+003
   6.3990   4.73926E+003    4.19063E+003
   6.4020   4.72833E+003    4.07535E+003
   6.4050   4.69531E+003    4.06089E+003
   6.4070   4.64248E+003    4.00068E+003
   6.4090   4.62705E+003    4.06670E+003
   6.4120   4.61673E+003    4.04162E+003
   6.4160   4.62806E+003    4.05852E+003
   6.4190   4.56506E+003    4.05906E+003
   6.4210   4.54188E+003    4.07639E+003
   6.4240   4.60961E+003    4.02889E+003
   6.4270   4.59806E+003    4.05235E+003
   6.4300   4.73044E+003    4.10815E+003
   6.4320   4.73859E+003    4.14101E+003
   6.4350   4.72012E+003    4.15754E+003
   6.4370   4.75118E+003    4.09543E+003
   6.4390   4.75723E+003    4.12964E+003
   6.4410   4.77751E+003    4.17019E+003
   6.4450   4.79050E+003    4.22365E+003
   6.4490   4.93043E+003    4.13455E+003
   6.4500   4.88357E+003    4.22263E+003
   6.4520   4.83281E+003    4.14051E+003
   6.4560   4.82659E+003    4.26664E+003
   6.4590   4.85906E+003    4.26174E+003
   6.4620   4.88815E+003    4.21695E+003
   6.4650   4.95265E+003    4.21695E+003
   6.4680   4.90382E+003    4.24169E+003
   6.4700   4.85899E+003    4.21150E+003
   6.4720   4.91486E+003    4.20208E+003
   6.4760   4.93868E+003    4.24710E+003
   6.4790   4.94043E+003    4.27123E+003
   6.4810   4.89045E+003    4.29571E+003
   6.4820   4.92341E+003    4.35844E+003
   6.4850   4.97272E+003    4.36011E+003
   6.4880   4.92192E+003    4.13738E+003
   6.4910   4.91756E+003    4.33597E+003
   6.4930   4.92195E+003    4.26932E+003
   6.4960   5.00586E+003    4.13481E+003
   6.4990   4.86699E+003    4.22451E+003
   6.5030   4.96356E+003    4.27459E+003
   6.5060   4.95796E+003    4.24359E+003
   6.5080   5.04300E+003    4.27847E+003
   6.5100   4.96582E+003    4.26149E+003
   6.5140   4.93028E+003    4.22616E+003
   6.5170   5.03808E+003    4.34329E+003
   6.5190   5.07990E+003    4.33543E+003
   6.5210   5.02536E+003    4.38300E+003
   6.5240   5.09532E+003    4.41023E+003
   6.5260   4.86930E+003    4.37123E+003
   6.5300   4.94779E+003    4.25784E+003
   6.5330   4.87933E+003    4.24209E+003
   6.5350   5.02668E+003    4.30049E+003
   6.5380   4.97969E+003    4.19455E+003
   6.5400   5.01391E+003    4.25085E+003
   6.5420   4.89178E+003    4.18162E+003
   6.5460   4.95934E+003    4.25460E+003
   6.5480   4.92636E+003    4.27947E+003
   6.5510   4.92514E+003    4.20074E+003
   6.5540   5.01681E+003    4.20508E+003
   6.5580   4.89929E+003    4.23643E+003
   6.5600   5.00391E+003    4.27567E+003
   6.5630   4.83448E+003    4.27764E+003
   6.5660   4.96371E+003    4.14123E+003
   6.5670   4.92180E+003    4.14988E+003
   6.5690   4.94352E+003    4.18403E+003
   6.5730   4.93906E+003    4.28347E+003
   6.5760   4.92208E+003    4.29745E+003
   6.5790   4.93178E+003    4.36021E+003
   6.5800   4.84547E+003    4.24410E+003
   6.5840   4.79437E+003    4.24234E+003
   6.5870   4.96388E+003    4.25418E+003
   6.5890   4.86007E+003    4.21763E+003
   6.5910   4.87887E+003    4.16969E+003
   6.5960   4.89477E+003    4.25376E+003
   6.5980   4.94418E+003    4.28658E+003
   6.6020   4.84946E+003    4.22216E+003
   6.6050   4.88670E+003    4.18323E+003
   6.6070   4.75549E+003    4.14956E+003
   6.6100   4.87316E+003    4.30212E+003
   6.6130   4.83811E+003    4.17484E+003
   6.6160   4.92121E+003    4.16374E+003
   6.6200   4.83969E+003    4.27720E+003
   6.6220   4.88330E+003    4.21647E+003
   6.6240   4.99900E+003    4.18994E+003
   6.6280   4.89273E+003    4.17986E+003
   6.6290   4.84449E+003    4.19562E+003
   6.6320   4.84222E+003    4.15303E+003
   6.6350   4.87976E+003    4.22309E+003
   6.6360   4.85748E+003    4.19741E+003
   6.6390   4.86024E+003    4.11066E+003
   6.6420   4.83704E+003    4.20495E+003
   6.6450   4.80128E+003    4.12114E+003
   6.6480   4.83342E+003    4.09707E+003
   6.6510   4.78312E+003    4.13767E+003
   6.6540   4.76278E+003    4.13937E+003
   6.6560   4.79985E+003    4.21235E+003
   6.6600   4.80584E+003    4.15580E+003
   6.6630   4.80624E+003    4.20112E+003
   6.6650   4.79369E+003    4.17167E+003
   6.6680   4.83310E+003    4.21545E+003
   6.6710   4.80232E+003    4.04715E+003
   6.6750   4.74926E+003    4.09170E+003
   6.6760   4.74529E+003    4.14537E+003
   6.6800   4.79647E+003    4.10187E+003
   6.6820   4.77910E+003    4.09582E+003
   6.6850   4.89609E+003    4.06719E+003
   6.6890   4.72992E+003    4.19329E+003
   6.6910   4.80394E+003    4.06830E+003
   6.6940   4.74522E+003    4.07319E+003
   6.6960   4.73059E+003    4.10648E+003
   6.6980   4.71898E+003    4.09611E+003
   6.7010   4.72003E+003    4.13419E+003
   6.7030   4.70734E+003    4.03919E+003
   6.7070   4.71609E+003    4.00575E+003
   6.7080   4.73597E+003    4.05245E+003
   6.7120   4.67857E+003    4.11700E+003
   6.7170   4.47879E+003    3.98080E+003
   6.7190   4.56587E+003    4.00045E+003
   6.7220   4.59165E+003    3.89529E+003
   6.7260   4.69456E+003    3.96843E+003
   6.7280   4.63652E+003    3.96112E+003
   6.7300   4.63520E+003    3.98302E+003
   6.7340   4.69794E+003    3.99894E+003
   6.7360   4.72639E+003    4.06502E+003
   6.7380   4.60599E+003    4.01089E+003
   6.7430   4.68533E+003    3.93032E+003
   6.7450   4.59876E+003    3.77919E+003
   6.7480   4.55964E+003    3.89473E+003
   6.7520   4.55709E+003    3.84791E+003
   6.7560   4.59566E+003    3.73259E+003
   6.7580   4.47969E+003    3.78520E+003
   6.7610   4.45464E+003    3.77851E+003
   6.7660   4.52955E+003    3.79095E+003
   6.7680   4.50606E+003    3.79053E+003
   6.7720   4.45074E+003    3.78247E+003
   6.7750   4.44185E+003    3.92046E+003
   6.7770   4.48971E+003    3.83443E+003
   6.7790   4.45749E+003    3.78637E+003
   6.7810   4.48860E+003    3.86050E+003
   6.7860   4.53625E+003    3.78563E+003
   6.7890   4.47677E+003    3.84245E+003
   6.7910   4.37793E+003    3.81871E+003
   6.7950   4.44438E+003    3.82755E+003
   6.7970   4.47998E+003    3.77437E+003
   6.8000   4.42812E+003    3.81809E+003
   6.8020   4.37992E+003    3.78875E+003
   6.8070   4.43256E+003    3.77296E+003
   6.8100   4.53117E+003    3.90862E+003
   6.8130   4.49985E+003    3.91530E+003
   6.8160   4.51728E+003    3.95917E+003
   6.8180   4.49859E+003    3.92484E+003
   6.8210   4.49588E+003    3.90659E+003
   6.8230   4.52318E+003    3.95529E+003
   6.8260   4.46325E+003    3.93886E+003
   6.8300   4.55708E+003    3.85432E+003
   6.8330   4.50300E+003    3.94630E+003
   6.8350   4.52815E+003    3.84330E+003
   6.8370   4.45880E+003    3.86793E+003
   6.8410   4.48274E+003    3.96340E+003
   6.8440   4.46771E+003    3.90933E+003
   6.8490   4.56961E+003    3.92026E+003
   6.8510   4.51955E+003    3.93703E+003
   6.8530   4.47455E+003    3.99175E+003
   6.8550   4.54698E+003    3.93515E+003
   6.8600   4.52902E+003    3.91626E+003
   6.8620   4.53746E+003    3.83522E+003
   6.8640   4.47317E+003    3.90847E+003
   6.8670   4.44421E+003    3.84584E+003
   6.8700   4.51813E+003    3.83354E+003
   6.8730   4.54127E+003    3.87083E+003
   6.8760   4.48887E+003    3.83216E+003
   6.8780   4.46193E+003    3.81973E+003
   6.8810   4.44212E+003    3.82287E+003
   6.8840   4.41631E+003    3.87221E+003
   6.8870   4.36367E+003    3.86114E+003
   6.8910   4.40330E+003    3.92443E+003
   6.8950   4.42552E+003    3.94817E+003
   6.8980   4.44110E+003    3.92061E+003
   6.9000   4.36271E+003    3.85972E+003
   6.9040   4.52250E+003    3.86985E+003
   6.9080   4.45380E+003    3.89189E+003
   6.9100   4.45579E+003    3.91032E+003
   6.9130   4.47161E+003    3.92292E+003
   6.9150   4.40746E+003    3.81201E+003
   6.9200   4.45470E+003    3.83309E+003
   6.9220   4.41449E+003    3.82703E+003
   6.9250   4.40141E+003    3.83390E+003
   6.9290   4.40323E+003    3.87225E+003
   6.9310   4.39845E+003    3.80038E+003
   6.9340   4.35269E+003    3.67804E+003
   6.9360   4.38404E+003    3.77668E+003
   6.9400   4.33977E+003    3.72345E+003
   6.9430   4.38003E+003    3.68432E+003
   6.9450   4.34551E+003    3.74673E+003
   6.9500   4.34077E+003    3.66557E+003
   6.9540   4.37508E+003    3.70492E+003
   6.9560   4.32985E+003    3.72950E+003
   6.9600   4.25818E+003    3.70513E+003
   6.9630   4.30326E+003    3.72942E+003
   6.9660   4.29190E+003    3.66424E+003
   6.9690   4.16329E+003    3.81811E+003
   6.9720   4.14573E+003    3.74772E+003
   6.9760   4.22215E+003    3.68778E+003
   6.9780   4.31768E+003    3.78327E+003
   6.9810   4.32893E+003    3.67298E+003
   6.9840   4.35902E+003    3.69420E+003
   6.9870   4.32773E+003    3.70361E+003
   6.9900   4.30450E+003    3.67604E+003
   6.9930   4.19259E+003    3.65756E+003
   6.9980   4.18112E+003    3.67332E+003
   7.0010   4.31706E+003    3.60251E+003
   7.0030   4.28752E+003    3.67172E+003
   7.0080   4.31242E+003    3.63639E+003
   7.0100   4.27706E+003    3.66088E+003
   7.0130   4.21888E+003    3.64094E+003
   7.0150   4.21373E+003    3.65924E+003
   7.0190   4.18583E+003    3.72952E+003
   7.0220   4.23145E+003    3.64916E+003
   7.0240   4.18527E+003    3.63429E+003
   7.0280   4.19674E+003    3.61446E+003
   7.0300   4.21786E+003    3.68760E+003
   7.0330   4.21364E+003    3.68191E+003
   7.0350   4.16176E+003    3.65285E+003
   7.0370   4.12316E+003    3.64296E+003
   7.0420   4.16147E+003    3.69313E+003
   7.0450   4.16236E+003    3.63414E+003
   7.0480   3.98402E+003    3.66827E+003
   7.0520   4.01923E+003    3.63989E+003
   7.0550   4.06443E+003    3.63625E+003
   7.0590   4.14113E+003    3.59284E+003
   7.0620   4.13414E+003    3.58291E+003
   7.0650   4.19604E+003    3.67026E+003
   7.0680   4.19525E+003    3.63989E+003
   7.0700   4.16660E+003    3.62219E+003
   7.0750   4.13547E+003    3.60797E+003
   7.0770   4.18119E+003    3.62357E+003
   7.0790   4.20008E+003    3.65812E+003
   7.0820   4.19790E+003    3.62735E+003
   7.0860   4.19758E+003    3.63906E+003
   7.0890   4.13059E+003    3.61114E+003
   7.0930   4.26524E+003    3.57218E+003
   7.0950   4.14043E+003    3.59757E+003
   7.0990   4.10338E+003    3.62729E+003
   7.1030   4.15930E+003    3.69728E+003
   7.1060   4.17049E+003    3.56710E+003
   7.1100   4.12079E+003    3.62758E+003
   7.1120   4.17303E+003    3.58526E+003
   7.1160   4.14087E+003    3.59631E+003
   7.1180   4.17569E+003    3.61273E+003
   7.1220   4.14573E+003    3.63864E+003
   7.1240   4.10471E+003    3.59729E+003
   7.1270   4.16552E+003    3.58221E+003
   7.1310   4.08607E+003    3.58436E+003
   7.1340   4.01529E+003    3.60520E+003
   7.1360   4.09987E+003    3.66518E+003
   7.1390   4.08062E+003    3.63119E+003
   7.1410   3.99886E+003    3.55387E+003
   7.1460   4.02324E+003    3.60429E+003
   7.1490   4.00492E+003    3.58001E+003
   7.1520   4.06208E+003    3.57674E+003
