# Supplementary material for: Trigger factor both holds and folds its client proteins
Source: Nat Commun. 2022 Jul 15;13:4126. doi: 10.1038/s41467-022-31767-6 (PMC9287376; doi:10.1038/s41467-022-31767-6)
Supplement: Supplementary file 6 — Source Data [file 41467_2022_31767_MOESM6_ESM.zip › SourceDataFile/Fig1a-b/00025.RI3]

Sample
I 3 04.0 40000 0004502 7.7840E10 280 1 
   5.8000   1.55690E+002    2.15380E+002
   5.8030   2.34720E+002    2.05680E+002
   5.8050   2.22390E+002    2.20720E+002
   5.8070   2.27520E+002    2.49050E+002
   5.8090   2.92250E+002    2.83870E+002
   5.8110   3.54340E+002    3.45040E+002
   5.8120   3.55990E+002    3.81530E+002
   5.8130   4.19740E+002    4.03650E+002
   5.8140   4.01930E+002    4.52080E+002
   5.8160   5.07300E+002    5.44090E+002
   5.8170   5.86980E+002    5.90960E+002
   5.8190   6.69040E+002    7.22170E+002
   5.8210   8.12750E+002    8.75040E+002
   5.8230   9.40830E+002    9.74700E+002
   5.8240   9.88340E+002    9.72140E+002
   5.8260   1.19708E+003    1.28091E+003
   5.8270   1.54115E+003    1.57350E+003
   5.8300   1.90041E+003    2.10818E+003
   5.8330   2.17993E+003    2.19820E+003
   5.8350   2.47551E+003    2.72144E+003
   5.8360   2.74645E+003    2.86403E+003
   5.8380   3.11271E+003    3.24209E+003
   5.8400   3.42827E+003    3.68841E+003
   5.8420   3.75611E+003    3.95284E+003
   5.8440   4.09535E+003    4.04289E+003
   5.8460   4.57705E+003    4.47967E+003
   5.8470   4.53335E+003    4.67909E+003
   5.8490   4.87727E+003    4.97639E+003
   5.8530   5.05956E+003    5.23130E+003
   5.8550   5.37970E+003    5.38113E+003
   5.8580   5.32262E+003    5.32184E+003
   5.8600   5.48213E+003    5.45319E+003
   5.8620   5.53476E+003    5.44404E+003
   5.8630   5.49591E+003    5.49443E+003
   5.8640   5.52365E+003    5.64107E+003
   5.8670   5.74788E+003    5.46736E+003
   5.8690   5.69988E+003    5.43053E+003
   5.8710   5.42882E+003    5.51203E+003
   5.8740   5.48964E+003    5.45987E+003
   5.8760   5.43510E+003    5.58006E+003
   5.8780   5.58828E+003    5.39206E+003
   5.8800   5.56250E+003    5.36186E+003
   5.8830   5.59354E+003    5.54417E+003
   5.8850   5.52024E+003    5.40869E+003
   5.8870   5.47370E+003    5.54977E+003
   5.8880   5.35791E+003    5.59017E+003
   5.8920   5.60420E+003    5.79008E+003
   5.8940   5.55608E+003    5.60952E+003
   5.8970   5.72234E+003    5.62170E+003
   5.8990   5.73423E+003    5.62397E+003
   5.9010   5.69343E+003    5.60428E+003
   5.9050   5.78977E+003    5.63346E+003
   5.9080   5.69682E+003    5.56011E+003
   5.9100   5.66880E+003    5.65987E+003
   5.9120   5.87246E+003    5.69321E+003
   5.9140   5.90596E+003    5.77380E+003
   5.9180   5.75716E+003    5.88686E+003
   5.9200   5.72911E+003    5.82341E+003
   5.9220   5.90023E+003    5.78411E+003
   5.9230   5.99866E+003    5.97906E+003
   5.9260   6.01114E+003    5.96531E+003
   5.9280   6.09391E+003    6.11139E+003
   5.9300   6.14021E+003    6.22941E+003
   5.9320   6.14495E+003    6.14622E+003
   5.9340   6.30309E+003    6.33203E+003
   5.9350   6.23627E+003    6.36165E+003
   5.9380   6.31704E+003    7.32904E+003
   5.9390   6.33548E+003    9.50679E+003
   5.9430   6.47482E+003    1.02136E+004
   5.9460   6.70792E+003    1.05966E+004
   5.9490   6.67284E+003    8.06034E+003
   5.9530   1.09044E+004    1.69080E+002
   5.9560   1.00469E+004    2.42940E+002
   5.9570   1.04012E+004    3.69427E+003
   5.9630   1.90270E+002    7.64166E+003
   5.9670   1.99690E+002    5.62019E+003
   5.9680   2.90660E+002    6.05033E+003
   5.9720   1.13763E+003    5.92137E+003
   5.9730   3.48220E+003    6.00930E+003
   5.9770   7.76648E+003    5.78351E+003
   5.9800   5.99962E+003    5.64690E+003
   5.9810   6.29384E+003    5.71860E+003
   5.9840   6.17271E+003    5.68946E+003
   5.9860   6.03455E+003    5.46132E+003
   5.9880   6.15017E+003    5.44582E+003
   5.9900   6.22194E+003    5.55327E+003
   5.9920   6.04781E+003    5.57151E+003
   5.9940   5.97713E+003    5.43785E+003
   5.9970   6.08280E+003    5.38048E+003
   5.9990   6.09684E+003    5.20385E+003
   6.0020   6.08755E+003    5.28525E+003
   6.0040   6.01247E+003    5.19632E+003
   6.0060   6.02872E+003    5.20911E+003
   6.0080   5.98316E+003    5.09357E+003
   6.0120   6.17635E+003    5.15060E+003
   6.0150   5.87884E+003    4.88849E+003
   6.0160   6.02284E+003    4.85753E+003
   6.0210   5.99921E+003    4.84081E+003
   6.0230   6.02573E+003    4.79707E+003
   6.0250   5.99029E+003    4.68536E+003
   6.0260   5.92289E+003    4.66967E+003
   6.0300   5.99823E+003    4.66029E+003
   6.0340   5.88170E+003    4.63708E+003
   6.0360   6.04747E+003    4.53267E+003
   6.0380   5.94604E+003    4.55877E+003
   6.0400   6.05976E+003    4.44043E+003
   6.0430   5.96691E+003    4.37032E+003
   6.0460   5.76236E+003    4.25083E+003
   6.0500   5.73700E+003    4.26652E+003
   6.0510   5.87435E+003    4.18375E+003
   6.0520   5.83270E+003    4.14287E+003
   6.0550   5.79054E+003    4.08057E+003
   6.0570   5.78247E+003    4.05389E+003
   6.0610   5.68586E+003    3.97587E+003
   6.0630   5.70258E+003    3.87117E+003
   6.0660   5.73202E+003    3.90192E+003
   6.0670   5.71309E+003    3.80462E+003
   6.0690   5.75620E+003    3.84141E+003
   6.0710   5.63992E+003    3.77620E+003
   6.0750   5.80066E+003    3.67057E+003
   6.0780   5.69331E+003    3.58383E+003
   6.0800   5.67297E+003    3.57030E+003
   6.0820   5.72365E+003    3.46004E+003
   6.0840   5.74446E+003    3.42647E+003
   6.0870   5.66440E+003    3.28111E+003
   6.0910   5.75977E+003    3.06074E+003
   6.0940   5.51449E+003    3.07017E+003
   6.0960   5.50946E+003    3.04396E+003
   6.0980   5.59486E+003    2.89078E+003
   6.1010   5.68859E+003    2.94320E+003
   6.1030   5.53682E+003    2.95087E+003
   6.1050   5.51403E+003    2.72318E+003
   6.1070   5.58839E+003    2.85047E+003
   6.1100   5.49138E+003    2.74383E+003
   6.1120   5.49450E+003    2.67247E+003
   6.1150   5.50688E+003    2.68004E+003
   6.1160   5.45109E+003    2.62883E+003
   6.1200   5.47814E+003    2.70745E+003
   6.1230   5.43998E+003    2.69563E+003
   6.1260   5.38459E+003    2.34466E+003
   6.1290   5.51269E+003    2.28876E+003
   6.1310   5.53105E+003    2.21350E+003
   6.1340   5.47768E+003    2.06174E+003
   6.1360   5.37947E+003    2.11640E+003
   6.1380   5.43290E+003    2.22102E+003
   6.1400   5.45474E+003    2.39740E+003
   6.1430   5.47990E+003    2.55027E+003
   6.1470   5.37916E+003    2.47518E+003
   6.1490   5.26979E+003    2.46997E+003
   6.1520   5.39090E+003    2.44733E+003
   6.1540   5.29942E+003    2.41788E+003
   6.1560   5.30913E+003    2.41524E+003
   6.1580   5.38792E+003    2.33136E+003
   6.1610   5.30490E+003    2.30390E+003
   6.1630   5.28179E+003    2.30322E+003
   6.1660   5.24565E+003    2.22691E+003
   6.1670   5.24206E+003    2.21644E+003
   6.1700   5.27599E+003    2.21494E+003
   6.1720   5.28644E+003    2.25742E+003
   6.1760   5.24501E+003    2.16874E+003
   6.1800   5.20036E+003    2.16239E+003
   6.1820   5.18781E+003    2.22768E+003
   6.1840   5.15707E+003    2.19131E+003
   6.1870   5.12777E+003    2.18310E+003
   6.1890   5.12180E+003    2.15623E+003
   6.1930   5.20712E+003    2.16381E+003
   6.1960   5.21195E+003    2.16795E+003
   6.1980   5.17630E+003    2.16641E+003
   6.2000   5.18637E+003    2.22119E+003
   6.2030   5.14889E+003    2.14620E+003
   6.2050   5.04837E+003    2.12201E+003
   6.2080   5.11425E+003    2.10476E+003
   6.2090   5.12202E+003    2.08544E+003
   6.2120   5.05992E+003    2.05400E+003
   6.2140   5.00374E+003    2.04724E+003
   6.2160   5.04696E+003    2.05081E+003
   6.2200   5.05588E+003    2.03327E+003
   6.2230   5.02537E+003    2.19518E+003
   6.2250   5.06843E+003    2.17825E+003
   6.2280   4.93254E+003    2.10739E+003
   6.2320   5.10646E+003    2.02238E+003
   6.2340   4.99195E+003    2.07162E+003
   6.2360   5.00144E+003    2.05124E+003
   6.2390   4.92830E+003    2.04720E+003
   6.2410   4.94942E+003    1.97620E+003
   6.2460   4.92831E+003    2.08281E+003
   6.2480   4.88828E+003    2.04273E+003
   6.2510   4.91899E+003    2.04475E+003
   6.2520   4.90604E+003    1.96822E+003
   6.2550   4.80563E+003    1.93657E+003
   6.2580   4.84871E+003    2.01651E+003
   6.2600   4.76551E+003    1.96564E+003
   6.2630   4.82013E+003    1.98100E+003
   6.2650   4.88207E+003    2.00383E+003
   6.2670   4.87787E+003    2.02932E+003
   6.2690   4.81706E+003    2.06919E+003
   6.2720   5.01234E+003    2.00813E+003
   6.2740   4.95287E+003    2.05100E+003
   6.2770   4.98274E+003    1.92466E+003
   6.2800   4.82376E+003    1.90667E+003
   6.2820   4.92734E+003    1.93346E+003
   6.2850   4.85366E+003    1.94269E+003
   6.2890   4.88199E+003    2.12281E+003
   6.2910   4.85440E+003    2.07670E+003
   6.2940   4.94018E+003    2.09124E+003
   6.2970   4.95109E+003    2.08731E+003
   6.2990   4.90303E+003    2.03315E+003
   6.3010   4.70530E+003    1.96183E+003
   6.3040   4.69617E+003    1.93858E+003
   6.3080   4.86226E+003    2.00692E+003
   6.3090   4.84711E+003    1.99845E+003
   6.3130   4.89725E+003    1.93385E+003
   6.3150   4.79291E+003    2.01363E+003
   6.3170   4.87792E+003    1.99021E+003
   6.3200   4.82684E+003    2.05223E+003
   6.3230   4.80929E+003    2.09222E+003
   6.3240   4.80518E+003    2.02576E+003
   6.3280   4.95341E+003    2.03801E+003
   6.3290   4.71597E+003    2.04352E+003
   6.3330   4.83135E+003    2.00767E+003
   6.3350   4.82153E+003    1.93584E+003
   6.3380   4.77728E+003    2.00272E+003
   6.3400   4.65850E+003    2.00591E+003
   6.3420   4.75161E+003    1.96161E+003
   6.3460   4.72308E+003    1.97652E+003
   6.3490   4.66631E+003    1.98076E+003
   6.3510   4.57924E+003    2.01883E+003
   6.3540   4.59788E+003    2.05047E+003
   6.3560   4.65249E+003    1.99446E+003
   6.3580   4.57206E+003    1.94224E+003
   6.3620   4.58033E+003    1.93909E+003
   6.3640   4.77692E+003    1.93038E+003
   6.3680   4.73224E+003    1.94126E+003
   6.3700   4.75316E+003    2.02250E+003
   6.3730   4.69261E+003    1.94124E+003
   6.3750   4.73824E+003    1.96708E+003
   6.3780   4.69996E+003    1.96469E+003
   6.3800   4.67530E+003    1.95414E+003
   6.3830   4.72374E+003    1.98867E+003
   6.3850   4.62745E+003    1.95229E+003
   6.3880   4.67578E+003    2.02408E+003
   6.3910   4.71314E+003    1.98074E+003
   6.3930   4.60625E+003    1.95259E+003
   6.3960   4.63180E+003    1.97425E+003
   6.3980   4.59437E+003    2.01295E+003
   6.4000   4.60033E+003    1.96506E+003
   6.4030   4.59201E+003    1.99664E+003
   6.4060   4.61932E+003    2.00625E+003
   6.4090   4.56717E+003    1.87704E+003
   6.4110   4.49072E+003    1.92828E+003
   6.4140   4.53740E+003    1.92787E+003
   6.4150   4.55903E+003    1.91009E+003
   6.4180   4.54123E+003    1.92404E+003
   6.4210   4.54538E+003    1.96924E+003
   6.4230   4.58687E+003    2.00572E+003
   6.4250   4.62159E+003    2.00577E+003
   6.4290   4.60569E+003    1.98847E+003
   6.4320   4.59093E+003    2.00106E+003
   6.4360   4.69444E+003    2.06232E+003
   6.4380   4.65581E+003    2.00333E+003
   6.4410   4.66495E+003    2.07014E+003
   6.4440   4.68599E+003    2.05206E+003
   6.4450   4.67490E+003    2.03620E+003
   6.4480   4.70289E+003    1.99267E+003
   6.4500   4.72513E+003    2.07410E+003
   6.4520   4.74555E+003    2.07859E+003
   6.4540   4.68891E+003    2.10652E+003
   6.4560   4.74112E+003    2.05224E+003
   6.4590   4.77576E+003    2.06064E+003
   6.4630   4.77823E+003    2.02330E+003
   6.4660   4.80667E+003    2.01225E+003
   6.4680   4.76055E+003    2.09438E+003
   6.4700   4.82732E+003    2.09182E+003
   6.4740   4.75927E+003    2.13002E+003
   6.4770   4.81757E+003    2.13156E+003
   6.4810   4.77291E+003    2.12107E+003
   6.4830   4.78596E+003    2.05949E+003
   6.4860   4.78552E+003    2.06810E+003
   6.4880   4.75326E+003    2.08154E+003
   6.4910   4.77488E+003    2.08797E+003
   6.4930   4.67780E+003    2.04612E+003
   6.4950   4.81065E+003    2.11106E+003
   6.4990   4.78381E+003    2.08698E+003
   6.5010   4.78858E+003    2.12109E+003
   6.5030   4.79955E+003    2.10416E+003
   6.5060   4.90992E+003    2.13640E+003
   6.5090   4.92717E+003    2.09829E+003
   6.5100   4.87493E+003    2.12141E+003
   6.5120   4.86119E+003    2.09394E+003
   6.5150   4.92675E+003    2.16122E+003
   6.5170   4.80448E+003    2.10702E+003
   6.5210   4.82611E+003    2.09543E+003
   6.5240   4.88645E+003    2.05290E+003
   6.5260   4.80126E+003    2.03611E+003
   6.5290   4.85167E+003    1.98462E+003
   6.5320   4.70780E+003    2.04556E+003
   6.5350   4.74908E+003    2.15326E+003
   6.5380   4.76599E+003    2.08539E+003
   6.5410   4.76716E+003    2.11756E+003
   6.5420   4.75198E+003    2.07527E+003
   6.5460   4.88095E+003    2.07482E+003
   6.5480   4.74440E+003    2.04707E+003
   6.5510   4.72755E+003    2.09289E+003
   6.5530   4.83442E+003    2.07324E+003
   6.5560   4.72785E+003    2.04750E+003
   6.5590   4.85176E+003    2.07295E+003
   6.5620   4.79002E+003    2.10209E+003
   6.5630   4.73502E+003    2.09782E+003
   6.5660   4.82665E+003    2.06214E+003
   6.5690   4.72382E+003    2.06410E+003
   6.5710   4.73255E+003    2.04963E+003
   6.5750   4.75559E+003    2.01913E+003
   6.5790   4.76438E+003    1.97524E+003
   6.5820   4.66558E+003    2.07820E+003
   6.5850   4.75316E+003    2.08779E+003
   6.5880   4.74354E+003    2.07629E+003
   6.5900   4.69388E+003    2.03309E+003
   6.5940   4.73850E+003    2.05386E+003
   6.5950   4.70583E+003    2.09875E+003
   6.5980   4.79945E+003    2.01623E+003
   6.6010   4.72216E+003    2.04802E+003
   6.6030   4.69280E+003    2.08933E+003
   6.6070   4.72585E+003    2.03859E+003
   6.6100   4.69424E+003    2.04455E+003
   6.6130   4.66946E+003    2.04483E+003
   6.6170   4.69193E+003    2.06156E+003
   6.6200   4.67022E+003    2.09159E+003
   6.6230   4.73509E+003    2.02213E+003
   6.6240   4.71817E+003    2.11891E+003
   6.6270   4.68919E+003    2.07431E+003
   6.6300   4.70407E+003    2.06138E+003
   6.6350   4.65654E+003    2.10938E+003
   6.6380   4.67963E+003    2.06798E+003
   6.6400   4.67089E+003    2.02424E+003
   6.6440   4.59992E+003    2.08951E+003
   6.6460   4.63120E+003    2.01741E+003
   6.6490   4.59277E+003    1.99229E+003
   6.6520   4.58278E+003    2.03103E+003
   6.6540   4.71379E+003    2.01883E+003
   6.6560   4.57435E+003    2.08300E+003
   6.6580   4.60696E+003    2.02261E+003
   6.6610   4.68088E+003    2.03661E+003
   6.6630   4.65838E+003    1.97953E+003
   6.6670   4.65640E+003    2.01560E+003
   6.6690   4.58037E+003    2.03430E+003
   6.6720   4.56123E+003    2.03674E+003
   6.6740   4.59732E+003    2.03693E+003
   6.6780   4.55669E+003    2.02864E+003
   6.6810   4.51719E+003    2.01181E+003
   6.6850   4.53166E+003    2.01639E+003
   6.6890   4.54969E+003    1.99510E+003
   6.6920   4.50452E+003    1.98374E+003
   6.6940   4.60927E+003    1.98529E+003
   6.6980   4.59292E+003    2.01378E+003
   6.7000   4.53347E+003    1.99765E+003
   6.7010   4.56880E+003    1.94237E+003
   6.7030   4.54208E+003    1.96621E+003
   6.7070   4.55703E+003    1.97388E+003
   6.7100   4.47050E+003    1.97509E+003
   6.7130   4.43931E+003    1.96356E+003
   6.7150   4.38902E+003    1.87908E+003
   6.7190   4.39386E+003    2.00255E+003
   6.7220   4.56106E+003    2.02026E+003
   6.7240   4.41408E+003    1.97160E+003
   6.7270   4.45302E+003    1.96298E+003
   6.7300   4.44942E+003    1.93899E+003
   6.7330   4.58539E+003    1.97080E+003
   6.7380   4.45795E+003    1.99312E+003
   6.7410   4.46811E+003    1.96472E+003
   6.7430   4.41288E+003    2.01210E+003
   6.7450   4.36997E+003    1.94297E+003
   6.7470   4.45173E+003    1.89255E+003
   6.7500   4.35495E+003    1.91065E+003
   6.7540   4.37929E+003    1.88116E+003
   6.7560   4.32770E+003    1.91305E+003
   6.7610   4.35084E+003    1.89086E+003
   6.7630   4.35947E+003    1.91564E+003
   6.7660   4.33598E+003    1.86904E+003
   6.7680   4.42069E+003    1.90764E+003
   6.7700   4.45344E+003    1.87205E+003
   6.7750   4.24746E+003    1.82197E+003
   6.7770   4.33252E+003    1.87413E+003
   6.7800   4.27041E+003    1.80710E+003
   6.7840   4.33178E+003    1.85029E+003
   6.7860   4.29432E+003    1.82599E+003
   6.7880   4.36117E+003    1.87898E+003
   6.7910   4.33331E+003    1.85732E+003
   6.7940   4.28643E+003    1.85278E+003
   6.7980   4.30473E+003    1.92678E+003
   6.8000   4.24681E+003    1.85127E+003
   6.8020   4.29863E+003    1.94234E+003
   6.8040   4.30646E+003    1.93112E+003
   6.8070   4.36568E+003    1.94629E+003
   6.8090   4.44509E+003    1.90286E+003
   6.8120   4.39996E+003    1.90681E+003
   6.8160   4.39733E+003    1.88909E+003
   6.8190   4.38428E+003    1.86379E+003
   6.8200   4.28380E+003    1.89053E+003
   6.8250   4.30188E+003    1.87309E+003
   6.8280   4.40867E+003    1.95046E+003
   6.8300   4.42156E+003    1.91775E+003
   6.8330   4.30342E+003    1.88839E+003
   6.8350   4.33935E+003    1.88946E+003
   6.8380   4.27776E+003    1.90524E+003
   6.8410   4.36543E+003    1.87178E+003
   6.8440   4.33800E+003    1.90111E+003
   6.8480   4.38221E+003    1.96074E+003
   6.8510   4.43653E+003    1.94187E+003
   6.8530   4.37121E+003    1.91659E+003
   6.8560   4.44939E+003    1.91679E+003
   6.8580   4.32920E+003    1.90851E+003
   6.8620   4.34298E+003    1.94011E+003
   6.8660   4.26476E+003    1.90210E+003
   6.8690   4.31129E+003    1.90970E+003
   6.8710   4.33280E+003    1.82575E+003
   6.8740   4.33587E+003    1.87357E+003
   6.8760   4.32416E+003    1.83089E+003
   6.8790   4.34938E+003    1.91051E+003
   6.8840   4.33776E+003    1.86770E+003
   6.8850   4.35947E+003    1.90781E+003
   6.8890   4.31129E+003    1.84464E+003
   6.8930   4.27222E+003    1.89945E+003
   6.8950   4.30314E+003    1.85089E+003
   6.8980   4.30789E+003    1.89104E+003
   6.9010   4.34492E+003    1.88708E+003
   6.9040   4.30508E+003    1.90045E+003
   6.9070   4.33008E+003    1.87101E+003
   6.9100   4.25573E+003    1.89488E+003
   6.9130   4.33725E+003    1.89992E+003
   6.9160   4.34102E+003    1.88604E+003
   6.9180   4.30604E+003    1.84384E+003
   6.9220   4.29425E+003    1.86625E+003
   6.9250   4.25129E+003    1.85793E+003
   6.9290   4.32162E+003    1.83393E+003
   6.9310   4.31942E+003    1.87444E+003
   6.9330   4.26650E+003    1.83425E+003
   6.9360   4.15653E+003    1.84260E+003
   6.9400   4.14688E+003    1.81465E+003
   6.9430   4.17781E+003    1.83672E+003
   6.9450   4.19401E+003    1.81180E+003
   6.9470   4.17004E+003    1.79134E+003
   6.9500   4.14838E+003    1.81303E+003
   6.9540   4.19834E+003    1.78853E+003
   6.9570   4.19290E+003    1.83952E+003
   6.9590   4.12630E+003    1.81923E+003
   6.9620   4.16138E+003    1.80683E+003
   6.9650   4.15828E+003    1.86886E+003
   6.9690   4.17550E+003    1.84151E+003
   6.9710   4.09263E+003    1.82323E+003
   6.9740   4.21657E+003    1.78266E+003
   6.9780   4.20661E+003    1.80050E+003
   6.9790   4.16307E+003    1.81066E+003
   6.9830   4.19786E+003    1.89137E+003
   6.9870   4.21809E+003    1.81303E+003
   6.9890   4.13427E+003    1.79860E+003
   6.9930   4.18389E+003    1.76879E+003
   6.9960   4.15176E+003    1.79087E+003
   6.9990   4.22920E+003    1.78976E+003
   7.0010   4.16729E+003    1.79661E+003
   7.0030   4.13702E+003    1.79956E+003
   7.0060   4.11383E+003    1.78185E+003
   7.0090   4.14323E+003    1.79436E+003
   7.0120   4.08386E+003    1.78163E+003
   7.0150   4.08805E+003    1.78751E+003
   7.0180   4.08879E+003    1.78009E+003
   7.0220   4.04555E+003    1.76793E+003
   7.0260   4.00319E+003    1.78248E+003
   7.0300   3.94382E+003    1.80082E+003
   7.0320   3.98896E+003    1.73649E+003
   7.0350   4.06403E+003    1.77648E+003
   7.0370   4.01665E+003    1.75803E+003
   7.0420   4.05652E+003    1.76636E+003
   7.0440   4.10254E+003    1.78928E+003
   7.0460   4.06251E+003    1.77038E+003
   7.0490   4.13165E+003    1.79234E+003
   7.0520   4.02064E+003    1.77332E+003
   7.0550   4.00032E+003    1.76141E+003
   7.0580   4.04278E+003    1.72582E+003
   7.0610   4.06354E+003    1.75156E+003
   7.0650   3.96736E+003    1.73738E+003
   7.0680   3.99522E+003    1.75126E+003
   7.0720   4.06293E+003    1.78886E+003
   7.0740   4.05624E+003    1.78490E+003
   7.0770   4.07629E+003    1.77684E+003
   7.0820   4.07512E+003    1.76716E+003
   7.0860   4.00385E+003    1.74704E+003
   7.0880   4.06037E+003    1.75913E+003
   7.0910   4.03782E+003    1.72805E+003
   7.0930   4.06490E+003    1.76658E+003
   7.0970   3.95288E+003    1.73912E+003
   7.1000   3.92433E+003    1.73754E+003
   7.1030   4.00922E+003    1.72717E+003
   7.1060   4.06400E+003    1.74059E+003
   7.1090   4.04609E+003    1.75005E+003
   7.1110   4.03768E+003    1.75018E+003
   7.1140   4.06167E+003    1.77309E+003
   7.1170   4.02320E+003    1.71427E+003
   7.1220   4.00151E+003    1.72097E+003
   7.1250   3.97442E+003    1.74511E+003
   7.1310   3.96849E+003    1.67764E+003
   7.1320   4.07231E+003    1.68699E+003
   7.1350   4.00922E+003    1.65984E+003
   7.1360   4.04074E+003    1.68605E+003
   7.1390   3.93007E+003    1.67272E+003
   7.1430   3.99064E+003    1.68249E+003
   7.1460   4.01671E+003    1.61363E+003
   7.1480   4.09518E+003    1.56764E+003
   7.1530   4.10389E+003    1.56811E+003
