# Supplementary material for: Trigger factor both holds and folds its client proteins
Source: Nat Commun. 2022 Jul 15;13:4126. doi: 10.1038/s41467-022-31767-6 (PMC9287376; doi:10.1038/s41467-022-31767-6)
Supplement: Supplementary file 6 — Source Data [file 41467_2022_31767_MOESM6_ESM.zip › SourceDataFile/Fig1a-b/00026.RI1]

Sample
I 1 04.0 40000 0004563 7.8920E10 280 1 
   5.8000   8.97100E+001    1.72370E+002
   5.8030   1.89280E+002    1.90240E+002
   5.8050   2.38100E+002    2.14320E+002
   5.8060   2.44630E+002    2.39950E+002
   5.8080   2.59510E+002    2.74960E+002
   5.8100   3.19750E+002    3.48800E+002
   5.8120   3.68690E+002    3.76040E+002
   5.8140   3.88770E+002    3.83150E+002
   5.8150   4.48280E+002    4.76310E+002
   5.8160   5.37890E+002    5.77030E+002
   5.8180   5.96620E+002    6.82620E+002
   5.8210   7.44310E+002    7.62680E+002
   5.8240   9.22070E+002    1.02407E+003
   5.8260   1.16917E+003    1.18399E+003
   5.8280   1.45624E+003    1.61258E+003
   5.8310   1.62952E+003    1.84042E+003
   5.8330   2.21855E+003    2.39442E+003
   5.8350   2.81449E+003    2.94531E+003
   5.8370   3.01029E+003    3.11243E+003
   5.8400   3.14254E+003    3.70723E+003
   5.8430   3.55987E+003    4.28933E+003
   5.8440   4.00453E+003    4.39184E+003
   5.8460   4.32027E+003    4.64980E+003
   5.8490   4.53901E+003    4.93224E+003
   5.8530   5.16333E+003    5.24491E+003
   5.8550   5.33368E+003    5.44578E+003
   5.8570   5.47213E+003    5.53836E+003
   5.8580   5.49561E+003    5.67744E+003
   5.8600   5.55617E+003    5.60681E+003
   5.8620   5.59817E+003    5.69310E+003
   5.8640   5.55037E+003    5.79828E+003
   5.8670   5.48142E+003    5.76162E+003
   5.8690   5.52584E+003    5.77599E+003
   5.8730   5.51254E+003    5.60048E+003
   5.8740   5.64082E+003    5.58486E+003
   5.8760   5.59104E+003    5.60907E+003
   5.8800   5.64676E+003    5.66026E+003
   5.8830   5.46189E+003    5.61201E+003
   5.8850   5.60583E+003    5.76490E+003
   5.8870   5.57494E+003    5.74199E+003
   5.8890   5.65610E+003    5.59035E+003
   5.8920   5.64190E+003    5.64758E+003
   5.8940   5.74958E+003    5.66903E+003
   5.8980   5.66127E+003    5.70263E+003
   5.8990   5.63498E+003    5.52408E+003
   5.9030   5.57626E+003    5.82570E+003
   5.9060   5.66560E+003    5.74985E+003
   5.9080   5.61926E+003    5.72543E+003
   5.9100   5.64406E+003    5.77215E+003
   5.9120   5.54681E+003    5.70390E+003
   5.9130   5.64842E+003    5.69000E+003
   5.9150   5.79998E+003    5.64107E+003
   5.9180   5.78523E+003    5.98462E+003
   5.9200   5.87547E+003    5.87711E+003
   5.9220   5.70856E+003    6.00105E+003
   5.9240   5.91383E+003    5.94346E+003
   5.9260   5.85629E+003    5.96939E+003
   5.9280   6.05688E+003    6.08983E+003
   5.9300   5.97863E+003    6.08933E+003
   5.9340   6.07766E+003    6.08856E+003
   5.9360   6.14103E+003    5.99516E+003
   5.9370   6.28066E+003    6.09043E+003
   5.9400   6.13645E+003    6.33163E+003
   5.9430   6.30598E+003    6.31548E+003
   5.9450   6.28001E+003    6.32259E+003
   5.9470   6.09004E+003    6.25143E+003
   5.9490   6.07997E+003    6.31933E+003
   5.9500   6.32430E+003    6.28068E+003
   5.9550   6.22346E+003    6.22277E+003
   5.9570   6.07318E+003    6.19401E+003
   5.9600   6.24700E+003    6.23884E+003
   5.9620   6.24936E+003    6.20685E+003
   5.9650   6.30624E+003    6.40624E+003
   5.9670   6.35954E+003    6.40626E+003
   5.9700   6.26033E+003    6.38564E+003
   5.9720   6.52102E+003    6.41938E+003
   5.9730   6.37807E+003    6.25924E+003
   5.9750   6.18528E+003    6.26525E+003
   5.9760   6.12720E+003    6.33920E+003
   5.9790   5.92896E+003    6.10780E+003
   5.9810   5.92665E+003    6.29154E+003
   5.9830   6.14877E+003    6.26721E+003
   5.9850   6.28179E+003    6.13323E+003
   5.9880   6.21278E+003    6.31234E+003
   5.9900   6.21278E+003    6.40143E+003
   5.9950   6.28731E+003    7.17596E+003
   5.9970   6.24594E+003    8.52504E+003
   6.0000   6.33075E+003    1.06437E+004
   6.0020   6.24491E+003    1.04331E+004
   6.0040   6.10598E+003    1.02921E+004
   6.0060   5.95938E+003    5.40801E+003
   6.0090   6.45645E+003    2.46970E+002
   6.0150   1.06272E+004    5.59480E+002
   6.0170   1.06107E+004    6.10317E+003
   6.0220   2.67283E+003    6.37703E+003
   6.0240   2.37230E+002    5.84547E+003
   6.0270   1.63670E+002    5.95975E+003
   6.0290   2.67890E+002    6.11155E+003
   6.0310   5.53090E+002    5.88394E+003
   6.0330   2.64856E+003    5.88931E+003
   6.0370   6.86995E+003    6.04253E+003
   6.0390   6.18305E+003    5.87519E+003
   6.0410   6.31642E+003    5.87757E+003
   6.0450   6.06791E+003    5.98238E+003
   6.0470   6.06620E+003    6.02645E+003
   6.0500   6.14586E+003    5.92666E+003
   6.0520   5.96028E+003    5.92587E+003
   6.0550   6.07674E+003    5.90816E+003
   6.0570   5.83769E+003    5.95811E+003
   6.0590   5.84159E+003    5.89491E+003
   6.0620   5.89013E+003    5.81614E+003
   6.0640   5.75923E+003    5.91141E+003
   6.0660   5.82001E+003    5.80799E+003
   6.0680   5.91179E+003    5.81094E+003
   6.0710   5.83406E+003    5.83872E+003
   6.0730   5.82719E+003    5.84871E+003
   6.0750   5.84889E+003    5.77744E+003
   6.0770   5.73618E+003    5.74353E+003
   6.0790   5.65545E+003    5.79778E+003
   6.0830   5.71262E+003    5.70201E+003
   6.0840   5.67843E+003    5.62131E+003
   6.0880   5.63819E+003    5.67137E+003
   6.0910   5.65166E+003    5.71325E+003
   6.0940   5.55879E+003    5.54331E+003
   6.0980   5.53235E+003    5.56060E+003
   6.1010   5.50316E+003    5.49755E+003
   6.1050   5.48764E+003    5.46670E+003
   6.1070   5.40711E+003    5.43694E+003
   6.1100   5.36799E+003    5.45400E+003
   6.1130   5.36432E+003    5.40657E+003
   6.1150   5.34550E+003    5.35488E+003
   6.1170   5.38730E+003    5.35546E+003
   6.1190   5.42058E+003    5.36922E+003
   6.1220   5.34144E+003    5.45455E+003
   6.1240   5.28277E+003    5.33027E+003
   6.1260   5.35721E+003    5.38227E+003
   6.1290   5.22444E+003    5.34745E+003
   6.1310   5.29262E+003    5.25985E+003
   6.1340   5.21644E+003    5.34677E+003
   6.1360   5.24234E+003    5.35821E+003
   6.1380   5.17124E+003    5.24032E+003
   6.1410   5.20483E+003    5.20892E+003
   6.1450   5.09737E+003    5.14652E+003
   6.1470   5.06886E+003    5.12205E+003
   6.1510   5.04416E+003    5.01990E+003
   6.1540   5.03810E+003    5.04531E+003
   6.1560   5.01950E+003    5.02570E+003
   6.1590   4.97500E+003    5.03571E+003
   6.1610   5.11096E+003    4.96958E+003
   6.1630   4.91676E+003    4.88780E+003
   6.1670   4.94593E+003    4.90378E+003
   6.1690   4.91605E+003    4.92534E+003
   6.1720   4.93624E+003    4.90102E+003
   6.1740   4.99834E+003    4.96789E+003
   6.1770   4.92315E+003    4.85075E+003
   6.1800   4.90550E+003    4.74878E+003
   6.1820   4.85537E+003    4.91131E+003
   6.1850   4.87623E+003    4.68237E+003
   6.1870   4.93771E+003    4.70605E+003
   6.1910   4.84014E+003    4.79685E+003
   6.1940   4.79287E+003    4.83190E+003
   6.1960   4.81253E+003    4.75705E+003
   6.1990   4.86728E+003    4.68617E+003
   6.2030   4.83768E+003    4.79310E+003
   6.2050   4.92918E+003    4.64570E+003
   6.2070   4.83578E+003    4.65230E+003
   6.2100   4.87136E+003    4.62667E+003
   6.2140   4.80511E+003    4.57375E+003
   6.2160   4.82324E+003    4.59425E+003
   6.2180   4.79169E+003    4.53855E+003
   6.2210   4.77685E+003    4.60395E+003
   6.2230   4.87136E+003    4.52099E+003
   6.2280   4.81580E+003    4.52802E+003
   6.2320   4.80759E+003    4.50686E+003
   6.2340   4.81727E+003    4.56671E+003
   6.2370   4.79644E+003    4.48900E+003
   6.2390   4.69657E+003    4.52482E+003
   6.2430   4.82290E+003    4.51254E+003
   6.2450   4.78669E+003    4.49938E+003
   6.2480   4.76285E+003    4.43935E+003
   6.2510   4.75193E+003    4.39828E+003
   6.2540   4.74322E+003    4.32721E+003
   6.2550   4.73116E+003    4.48072E+003
   6.2590   4.76160E+003    4.38444E+003
   6.2620   4.70063E+003    4.39306E+003
   6.2640   4.69289E+003    4.38721E+003
   6.2660   4.72529E+003    4.33692E+003
   6.2690   4.79050E+003    4.24269E+003
   6.2720   4.75481E+003    4.35688E+003
   6.2750   4.80589E+003    4.31162E+003
   6.2770   4.77746E+003    4.41921E+003
   6.2790   4.77741E+003    4.39335E+003
   6.2830   4.77006E+003    4.30826E+003
   6.2850   4.75688E+003    4.37957E+003
   6.2880   4.74255E+003    4.34032E+003
   6.2920   4.75750E+003    4.28240E+003
   6.2940   4.77617E+003    4.33104E+003
   6.2970   4.74366E+003    4.35809E+003
   6.2990   4.82751E+003    4.35845E+003
   6.3010   4.70378E+003    4.19326E+003
   6.3040   4.64047E+003    4.19057E+003
   6.3070   4.81412E+003    4.30704E+003
   6.3100   4.78604E+003    4.35838E+003
   6.3130   4.78758E+003    4.36643E+003
   6.3170   4.72466E+003    4.19311E+003
   6.3200   4.65145E+003    4.27772E+003
   6.3210   4.72600E+003    4.21011E+003
   6.3230   4.72532E+003    4.21963E+003
   6.3260   4.79418E+003    4.20535E+003
   6.3290   4.75820E+003    4.17949E+003
   6.3310   4.76266E+003    4.12096E+003
   6.3350   4.68596E+003    4.26886E+003
   6.3370   4.74470E+003    4.17959E+003
   6.3400   4.65869E+003    4.22954E+003
   6.3430   4.66933E+003    4.20673E+003
   6.3450   4.70179E+003    4.18613E+003
   6.3470   4.66252E+003    4.20495E+003
   6.3500   4.61298E+003    4.13481E+003
   6.3530   4.61281E+003    4.16842E+003
   6.3560   4.69130E+003    4.20155E+003
   6.3590   4.88206E+003    4.23782E+003
   6.3620   4.73925E+003    4.05460E+003
   6.3650   4.76933E+003    4.09039E+003
   6.3670   4.73605E+003    4.11616E+003
   6.3700   4.72823E+003    4.21733E+003
   6.3730   4.76279E+003    4.22925E+003
   6.3750   4.82533E+003    4.20908E+003
   6.3770   4.81231E+003    4.15615E+003
   6.3800   4.74677E+003    4.09412E+003
   6.3830   4.71024E+003    4.06684E+003
   6.3860   4.82000E+003    4.06024E+003
   6.3890   4.72665E+003    4.10069E+003
   6.3920   4.67813E+003    4.05013E+003
   6.3950   4.77440E+003    4.19473E+003
   6.3980   4.75793E+003    4.04701E+003
   6.4020   4.69856E+003    4.08665E+003
   6.4050   4.67859E+003    4.05879E+003
   6.4070   4.62407E+003    4.06591E+003
   6.4090   4.55746E+003    4.04853E+003
   6.4120   4.55958E+003    4.01516E+003
   6.4140   4.56017E+003    4.03624E+003
   6.4180   4.58525E+003    3.99459E+003
   6.4200   4.55126E+003    4.03995E+003
   6.4230   4.60968E+003    4.01190E+003
   6.4260   4.56245E+003    4.04114E+003
   6.4270   4.70129E+003    4.09798E+003
   6.4300   4.73561E+003    4.17162E+003
   6.4340   4.71876E+003    4.07321E+003
   6.4370   4.74207E+003    4.10039E+003
   6.4390   4.73247E+003    4.10452E+003
   6.4430   4.71549E+003    4.23407E+003
   6.4460   4.86697E+003    4.23926E+003
   6.4480   4.91983E+003    4.11840E+003
   6.4500   4.79356E+003    4.21483E+003
   6.4520   4.87674E+003    4.23212E+003
   6.4550   4.86130E+003    4.19608E+003
   6.4590   4.87622E+003    4.21096E+003
   6.4620   4.93262E+003    4.23836E+003
   6.4640   4.93691E+003    4.20435E+003
   6.4660   4.86963E+003    4.17969E+003
   6.4690   4.91765E+003    4.19730E+003
   6.4720   4.88962E+003    4.17331E+003
   6.4750   4.87850E+003    4.24531E+003
   6.4770   4.92446E+003    4.31869E+003
   6.4790   4.96663E+003    4.24758E+003
   6.4820   4.88621E+003    4.24434E+003
   6.4840   4.93660E+003    4.22987E+003
   6.4880   4.78559E+003    4.20588E+003
   6.4910   4.88817E+003    4.23861E+003
   6.4930   4.83254E+003    4.27993E+003
   6.4940   4.87042E+003    4.27490E+003
   6.4980   4.91781E+003    4.19798E+003
   6.5010   4.95261E+003    4.24725E+003
   6.5050   4.92343E+003    4.29173E+003
   6.5060   4.92098E+003    4.26342E+003
   6.5090   5.01498E+003    4.24350E+003
   6.5120   4.98923E+003    4.42340E+003
   6.5150   5.00324E+003    4.32859E+003
   6.5190   5.13120E+003    4.30225E+003
   6.5200   4.96591E+003    4.31289E+003
   6.5220   5.01606E+003    4.30437E+003
   6.5240   4.97169E+003    4.23221E+003
   6.5260   4.83167E+003    4.24825E+003
   6.5310   5.03327E+003    4.21631E+003
   6.5330   5.00391E+003    4.20633E+003
   6.5370   4.87539E+003    4.24035E+003
   6.5400   4.93834E+003    4.13085E+003
   6.5440   4.88285E+003    4.24987E+003
   6.5470   4.93866E+003    4.21237E+003
   6.5480   4.95600E+003    4.23341E+003
   6.5510   4.93027E+003    4.29994E+003
   6.5540   4.99168E+003    4.23275E+003
   6.5570   4.89286E+003    4.26555E+003
   6.5620   4.89994E+003    4.23829E+003
   6.5640   4.91179E+003    4.18784E+003
   6.5660   4.95779E+003    4.21331E+003
   6.5690   4.92332E+003    4.12460E+003
   6.5710   4.99696E+003    4.18624E+003
   6.5740   4.93693E+003    4.23731E+003
   6.5770   4.90135E+003    4.30325E+003
   6.5790   4.94061E+003    4.25150E+003
   6.5800   4.95130E+003    4.25293E+003
   6.5840   4.84948E+003    4.20856E+003
   6.5880   4.98340E+003    4.23772E+003
   6.5910   4.90043E+003    4.21118E+003
   6.5930   4.89131E+003    4.23087E+003
   6.5970   5.02010E+003    4.25245E+003
   6.5990   4.80925E+003    4.16745E+003
   6.6020   4.78318E+003    4.13356E+003
   6.6060   4.80933E+003    4.15199E+003
   6.6090   4.81438E+003    4.13407E+003
   6.6130   4.76486E+003    4.17089E+003
   6.6150   4.77388E+003    4.16967E+003
   6.6170   4.87845E+003    4.13935E+003
   6.6200   4.93967E+003    4.14822E+003
   6.6220   4.88971E+003    4.13393E+003
   6.6260   4.81212E+003    4.21410E+003
   6.6290   4.84078E+003    4.15872E+003
   6.6310   4.92648E+003    4.23515E+003
   6.6330   4.83853E+003    4.17319E+003
   6.6370   4.84420E+003    4.20653E+003
   6.6400   4.86178E+003    4.16404E+003
   6.6440   4.77527E+003    4.11257E+003
   6.6470   4.73911E+003    4.15426E+003
   6.6510   4.76465E+003    4.12584E+003
   6.6520   4.85093E+003    4.08629E+003
   6.6540   4.79510E+003    4.08589E+003
   6.6570   4.80563E+003    4.07418E+003
   6.6610   4.77510E+003    4.13790E+003
   6.6650   4.79399E+003    4.09095E+003
   6.6670   4.74919E+003    4.16355E+003
   6.6690   4.75933E+003    4.08651E+003
   6.6720   4.79453E+003    4.07823E+003
   6.6740   4.69134E+003    4.20623E+003
   6.6760   4.87264E+003    4.15997E+003
   6.6790   4.81180E+003    4.07866E+003
   6.6810   4.69461E+003    4.03058E+003
   6.6830   4.69244E+003    4.00260E+003
   6.6870   4.67983E+003    4.11967E+003
   6.6900   4.76332E+003    4.17338E+003
   6.6920   4.71546E+003    4.05134E+003
   6.6960   4.73618E+003    4.04307E+003
   6.6990   4.69650E+003    4.04612E+003
   6.7010   4.69232E+003    4.02750E+003
   6.7030   4.74039E+003    4.00880E+003
   6.7060   4.65692E+003    4.00922E+003
   6.7090   4.72143E+003    4.04212E+003
   6.7120   4.63281E+003    3.96939E+003
   6.7160   4.55521E+003    4.03494E+003
   6.7190   4.55062E+003    3.99224E+003
   6.7220   4.56370E+003    3.87088E+003
   6.7230   4.65256E+003    3.99379E+003
   6.7250   4.55066E+003    3.92970E+003
   6.7280   4.63572E+003    3.95798E+003
   6.7310   4.65870E+003    3.98542E+003
   6.7340   4.70599E+003    4.05574E+003
   6.7360   4.67329E+003    3.93391E+003
   6.7400   4.63217E+003    3.96128E+003
   6.7430   4.56310E+003    3.89880E+003
   6.7460   4.54960E+003    3.77733E+003
   6.7500   4.58550E+003    3.86060E+003
   6.7520   4.51368E+003    3.87528E+003
   6.7540   4.50979E+003    3.74809E+003
   6.7570   4.46692E+003    3.74945E+003
   6.7610   4.48538E+003    3.69444E+003
   6.7630   4.47129E+003    3.80626E+003
   6.7660   4.52865E+003    3.79706E+003
   6.7680   4.48808E+003    3.75419E+003
   6.7720   4.44976E+003    3.84875E+003
   6.7740   4.47795E+003    3.75386E+003
   6.7770   4.49599E+003    3.88896E+003
   6.7790   4.58505E+003    3.91405E+003
   6.7830   4.52221E+003    3.85685E+003
   6.7860   4.54779E+003    3.78508E+003
   6.7880   4.43447E+003    3.86341E+003
   6.7930   4.42760E+003    3.86439E+003
   6.7950   4.54321E+003    3.77847E+003
   6.7970   4.43536E+003    3.75370E+003
   6.8020   4.37918E+003    3.76233E+003
   6.8050   4.40170E+003    3.82705E+003
   6.8080   4.57412E+003    3.82727E+003
   6.8100   4.52062E+003    3.86524E+003
   6.8130   4.57797E+003    3.86558E+003
   6.8170   4.48054E+003    3.86773E+003
   6.8190   4.53932E+003    3.83850E+003
   6.8230   4.44812E+003    3.83597E+003
   6.8260   4.46264E+003    3.85629E+003
   6.8280   4.39779E+003    3.93543E+003
   6.8310   4.52288E+003    3.83280E+003
   6.8330   4.46580E+003    3.88612E+003
   6.8370   4.48063E+003    3.92655E+003
   6.8400   4.45108E+003    3.86327E+003
   6.8440   4.41558E+003    3.93371E+003
   6.8480   4.47528E+003    3.94340E+003
   6.8490   4.61575E+003    3.90833E+003
   6.8510   4.52018E+003    3.91424E+003
   6.8550   4.55363E+003    3.93141E+003
   6.8580   4.47754E+003    3.87295E+003
   6.8620   4.50357E+003    3.82321E+003
   6.8640   4.49512E+003    3.83808E+003
   6.8670   4.47216E+003    3.83131E+003
   6.8700   4.49985E+003    3.84048E+003
   6.8740   4.43338E+003    3.86993E+003
   6.8760   4.45983E+003    3.76719E+003
   6.8790   4.45016E+003    3.86029E+003
   6.8820   4.42648E+003    3.86435E+003
   6.8850   4.36153E+003    3.95057E+003
   6.8890   4.44693E+003    3.86438E+003
   6.8910   4.28771E+003    3.89704E+003
   6.8950   4.50021E+003    3.84946E+003
   6.8960   4.42123E+003    3.81455E+003
   6.9000   4.35693E+003    3.85839E+003
   6.9040   4.49783E+003    3.79541E+003
   6.9050   4.47378E+003    3.91223E+003
   6.9080   4.43403E+003    3.95467E+003
   6.9110   4.36253E+003    3.84037E+003
   6.9150   4.37379E+003    3.82081E+003
   6.9180   4.39308E+003    3.86655E+003
   6.9220   4.39135E+003    3.86162E+003
   6.9240   4.37879E+003    3.84993E+003
   6.9270   4.37209E+003    3.86478E+003
   6.9310   4.43977E+003    3.82815E+003
   6.9340   4.36999E+003    3.77410E+003
   6.9380   4.31204E+003    3.74060E+003
   6.9400   4.37873E+003    3.72587E+003
   6.9430   4.28310E+003    3.68764E+003
   6.9450   4.30711E+003    3.74275E+003
   6.9490   4.32827E+003    3.73379E+003
   6.9520   4.33913E+003    3.70620E+003
   6.9550   4.41124E+003    3.72470E+003
   6.9590   4.26028E+003    3.71656E+003
   6.9610   4.30556E+003    3.68162E+003
   6.9640   4.29764E+003    3.64539E+003
   6.9670   4.21645E+003    3.74311E+003
   6.9690   4.17192E+003    3.70107E+003
   6.9720   4.23582E+003    3.67150E+003
   6.9750   4.25105E+003    3.69822E+003
   6.9780   4.24523E+003    3.66461E+003
   6.9820   4.28712E+003    3.76065E+003
   6.9840   4.36087E+003    3.69602E+003
   6.9880   4.26300E+003    3.67093E+003
   6.9930   4.27063E+003    3.62488E+003
   6.9950   4.19210E+003    3.73263E+003
   6.9970   4.22669E+003    3.73305E+003
   7.0000   4.19266E+003    3.55420E+003
   7.0040   4.30282E+003    3.66548E+003
   7.0070   4.38282E+003    3.58641E+003
   7.0100   4.30717E+003    3.58490E+003
   7.0120   4.22721E+003    3.64337E+003
   7.0150   4.20507E+003    3.68084E+003
   7.0190   4.18910E+003    3.72450E+003
   7.0220   4.18050E+003    3.70535E+003
   7.0250   4.22626E+003    3.71273E+003
   7.0280   4.05792E+003    3.59639E+003
   7.0300   4.20866E+003    3.61586E+003
   7.0350   4.21605E+003    3.60644E+003
   7.0370   4.11847E+003    3.62375E+003
   7.0420   4.19272E+003    3.62428E+003
   7.0440   4.05842E+003    3.64005E+003
   7.0470   3.96591E+003    3.66743E+003
   7.0520   4.09614E+003    3.69434E+003
   7.0540   4.05213E+003    3.66004E+003
   7.0570   4.07681E+003    3.62484E+003
   7.0610   4.15066E+003    3.61775E+003
   7.0630   4.19338E+003    3.60095E+003
   7.0670   4.16664E+003    3.63179E+003
   7.0700   4.23689E+003    3.64233E+003
   7.0720   4.19787E+003    3.65156E+003
   7.0740   4.22460E+003    3.63100E+003
   7.0770   4.20722E+003    3.59785E+003
   7.0810   4.14411E+003    3.59154E+003
   7.0860   4.15405E+003    3.58580E+003
   7.0880   4.17281E+003    3.59743E+003
   7.0910   4.19694E+003    3.60031E+003
   7.0950   4.15891E+003    3.59379E+003
   7.0970   4.16635E+003    3.59467E+003
   7.1020   4.13201E+003    3.63640E+003
   7.1040   4.16582E+003    3.60974E+003
   7.1080   4.16035E+003    3.56899E+003
   7.1110   4.16018E+003    3.63827E+003
   7.1130   4.10438E+003    3.59621E+003
   7.1160   4.19420E+003    3.62241E+003
   7.1180   4.11349E+003    3.57838E+003
   7.1220   4.09708E+003    3.58034E+003
   7.1260   4.04443E+003    3.51090E+003
   7.1270   4.13348E+003    3.58295E+003
   7.1320   4.08478E+003    3.58116E+003
   7.1350   4.04744E+003    3.57971E+003
   7.1390   4.07017E+003    3.55515E+003
   7.1420   4.10991E+003    3.58359E+003
   7.1440   4.10885E+003    3.64675E+003
   7.1480   4.01912E+003    3.53899E+003
   7.1500   3.93248E+003    3.58489E+003
