# Supplementary material for: Trigger factor both holds and folds its client proteins
Source: Nat Commun. 2022 Jul 15;13:4126. doi: 10.1038/s41467-022-31767-6 (PMC9287376; doi:10.1038/s41467-022-31767-6)
Supplement: Supplementary file 6 — Source Data [file 41467_2022_31767_MOESM6_ESM.zip › SourceDataFile/Fig1a-b/00026.RI3]

Sample
I 3 04.0 40000 0004680 8.0960E10 280 1 
   5.8000   9.93400E+001    1.83640E+002
   5.8050   2.12730E+002    1.93130E+002
   5.8070   2.49320E+002    2.16090E+002
   5.8080   2.39310E+002    2.32990E+002
   5.8090   2.58410E+002    2.85370E+002
   5.8110   3.33900E+002    3.23630E+002
   5.8120   3.45840E+002    3.55520E+002
   5.8140   3.94870E+002    4.02290E+002
   5.8160   4.48230E+002    4.45940E+002
   5.8170   4.61800E+002    5.23010E+002
   5.8180   5.19360E+002    5.10840E+002
   5.8210   6.19030E+002    7.16590E+002
   5.8220   7.38820E+002    8.03930E+002
   5.8240   9.48490E+002    1.01428E+003
   5.8260   1.06254E+003    1.12780E+003
   5.8270   1.14911E+003    1.32618E+003
   5.8310   1.49053E+003    1.56306E+003
   5.8330   1.95951E+003    1.95687E+003
   5.8350   2.19748E+003    2.34023E+003
   5.8360   2.54916E+003    2.90645E+003
   5.8390   3.06869E+003    3.21909E+003
   5.8420   3.44685E+003    3.54805E+003
   5.8440   3.83581E+003    3.95394E+003
   5.8460   4.11845E+003    4.25860E+003
   5.8470   4.38613E+003    4.52240E+003
   5.8490   4.59638E+003    4.62852E+003
   5.8510   4.77394E+003    4.94743E+003
   5.8530   5.11839E+003    5.07588E+003
   5.8550   5.27336E+003    5.34460E+003
   5.8570   5.33685E+003    5.32438E+003
   5.8580   5.31966E+003    5.32964E+003
   5.8600   5.31067E+003    5.55985E+003
   5.8620   5.41399E+003    5.45197E+003
   5.8640   5.52317E+003    5.55425E+003
   5.8650   5.59529E+003    5.55756E+003
   5.8670   5.55560E+003    5.55887E+003
   5.8700   5.68207E+003    5.53921E+003
   5.8720   5.55494E+003    5.50616E+003
   5.8740   5.57623E+003    5.48394E+003
   5.8760   5.45663E+003    5.49500E+003
   5.8780   5.62028E+003    5.61200E+003
   5.8790   5.56860E+003    5.54506E+003
   5.8800   5.58278E+003    5.52720E+003
   5.8830   5.66277E+003    5.51754E+003
   5.8840   5.70285E+003    5.35801E+003
   5.8870   5.49259E+003    5.56110E+003
   5.8900   5.45158E+003    5.54517E+003
   5.8930   5.44432E+003    5.73147E+003
   5.8940   5.63526E+003    5.70341E+003
   5.8960   5.75698E+003    5.72720E+003
   5.8970   5.93830E+003    5.68380E+003
   5.9010   5.86400E+003    5.88448E+003
   5.9030   5.86456E+003    5.64688E+003
   5.9060   5.71925E+003    5.50768E+003
   5.9070   5.82792E+003    5.68261E+003
   5.9100   5.81966E+003    5.56768E+003
   5.9120   5.65133E+003    5.72549E+003
   5.9140   5.72207E+003    5.80052E+003
   5.9150   5.91137E+003    5.97468E+003
   5.9170   5.80948E+003    5.72781E+003
   5.9200   5.86733E+003    5.99207E+003
   5.9220   5.86792E+003    5.98500E+003
   5.9250   5.96026E+003    5.99019E+003
   5.9260   6.05370E+003    6.17745E+003
   5.9290   6.16549E+003    6.06930E+003
   5.9300   6.17649E+003    6.19260E+003
   5.9340   6.15384E+003    6.23489E+003
   5.9360   6.33475E+003    6.35834E+003
   5.9380   6.27690E+003    6.81223E+003
   5.9390   6.38989E+003    8.71530E+003
   5.9420   6.56472E+003    1.03593E+004
   5.9450   6.60364E+003    1.02813E+004
   5.9470   6.69273E+003    1.02197E+004
   5.9480   7.05699E+003    4.19805E+003
   5.9510   8.82717E+003    2.24770E+002
   5.9570   1.10644E+004    9.42980E+002
   5.9610   3.76871E+003    3.45283E+003
   5.9630   1.68520E+002    7.46576E+003
   5.9670   2.44840E+002    5.92996E+003
   5.9700   5.03150E+002    6.01605E+003
   5.9720   1.08674E+003    6.07039E+003
   5.9740   3.46933E+003    6.02457E+003
   5.9770   6.92621E+003    5.93206E+003
   5.9800   6.43580E+003    5.81714E+003
   5.9840   6.18615E+003    5.72736E+003
   5.9860   6.18678E+003    5.67541E+003
   5.9870   6.18255E+003    5.62481E+003
   5.9890   6.12580E+003    5.59734E+003
   5.9920   6.09613E+003    5.50876E+003
   5.9960   6.18660E+003    5.45573E+003
   5.9980   6.19084E+003    5.44709E+003
   6.0010   6.25286E+003    5.44623E+003
   6.0030   6.17862E+003    5.28785E+003
   6.0050   5.95803E+003    5.19080E+003
   6.0060   6.09346E+003    5.18894E+003
   6.0090   6.11248E+003    5.24281E+003
   6.0120   6.05349E+003    5.06546E+003
   6.0140   6.00568E+003    5.06832E+003
   6.0150   6.10759E+003    5.03651E+003
   6.0180   6.05608E+003    4.89851E+003
   6.0210   5.97126E+003    4.88654E+003
   6.0240   6.01088E+003    4.82558E+003
   6.0260   6.04010E+003    4.85142E+003
   6.0300   5.99354E+003    4.79731E+003
   6.0310   5.91862E+003    4.67831E+003
   6.0350   5.94300E+003    4.68710E+003
   6.0360   6.09243E+003    4.62218E+003
   6.0390   5.97965E+003    4.65809E+003
   6.0400   5.98358E+003    4.46383E+003
   6.0440   5.92393E+003    4.46569E+003
   6.0460   5.87853E+003    4.29029E+003
   6.0480   5.98928E+003    4.33477E+003
   6.0510   5.90486E+003    4.35397E+003
   6.0550   5.78926E+003    4.23686E+003
   6.0580   5.95358E+003    4.11126E+003
   6.0610   5.80340E+003    4.06653E+003
   6.0620   5.88147E+003    4.06922E+003
   6.0630   5.82778E+003    4.10141E+003
   6.0660   5.85894E+003    3.98988E+003
   6.0680   5.80139E+003    4.12745E+003
   6.0710   5.78796E+003    3.98215E+003
   6.0750   5.89692E+003    3.80231E+003
   6.0780   5.80129E+003    3.76754E+003
   6.0800   5.77887E+003    3.72003E+003
   6.0820   5.76404E+003    3.64752E+003
   6.0840   5.66549E+003    3.52531E+003
   6.0890   5.77673E+003    3.41730E+003
   6.0910   5.85724E+003    3.26715E+003
   6.0940   5.59635E+003    3.15557E+003
   6.0980   5.71776E+003    3.01444E+003
   6.1010   5.89860E+003    2.94871E+003
   6.1040   5.70967E+003    2.91769E+003
   6.1050   5.62971E+003    2.92133E+003
   6.1080   5.61033E+003    2.90848E+003
   6.1110   5.49917E+003    2.79801E+003
   6.1130   5.51639E+003    2.83652E+003
   6.1150   5.61579E+003    2.78460E+003
   6.1170   5.52107E+003    2.81733E+003
   6.1200   5.46272E+003    2.74126E+003
   6.1220   5.43887E+003    2.97012E+003
   6.1240   5.49501E+003    2.68775E+003
   6.1270   5.60119E+003    2.31990E+003
   6.1310   5.56870E+003    2.31108E+003
   6.1330   5.47478E+003    2.18522E+003
   6.1350   5.42286E+003    2.20307E+003
   6.1380   5.46147E+003    2.35335E+003
   6.1400   5.51987E+003    2.43226E+003
   6.1430   5.48241E+003    2.61377E+003
   6.1460   5.48215E+003    2.59955E+003
   6.1480   5.44711E+003    2.51755E+003
   6.1500   5.44560E+003    2.52714E+003
   6.1520   5.39004E+003    2.44251E+003
   6.1550   5.32855E+003    2.47384E+003
   6.1580   5.43011E+003    2.41877E+003
   6.1610   5.44602E+003    2.41744E+003
   6.1630   5.31344E+003    2.32029E+003
   6.1650   5.36963E+003    2.29938E+003
   6.1670   5.36574E+003    2.24564E+003
   6.1700   5.42458E+003    2.27198E+003
   6.1720   5.32274E+003    2.38714E+003
   6.1750   5.33899E+003    2.23995E+003
   6.1780   5.40933E+003    2.25858E+003
   6.1810   5.26457E+003    2.30503E+003
   6.1840   5.30642E+003    2.23760E+003
   6.1870   5.29577E+003    2.20608E+003
   6.1890   5.32452E+003    2.22699E+003
   6.1900   5.23268E+003    2.24619E+003
   6.1930   5.21308E+003    2.21913E+003
   6.1980   5.20782E+003    2.21106E+003
   6.2010   5.26197E+003    2.22844E+003
   6.2030   5.25197E+003    2.20551E+003
   6.2050   5.17191E+003    2.18319E+003
   6.2070   5.18542E+003    2.19753E+003
   6.2090   5.19927E+003    2.08146E+003
   6.2120   5.16975E+003    2.12383E+003
   6.2140   5.12369E+003    2.02127E+003
   6.2160   5.17480E+003    2.04392E+003
   6.2190   5.08871E+003    2.13227E+003
   6.2210   5.05412E+003    2.15742E+003
   6.2260   5.19567E+003    2.18365E+003
   6.2290   5.08651E+003    2.12080E+003
   6.2320   5.17426E+003    2.10211E+003
   6.2330   5.14332E+003    2.10335E+003
   6.2370   5.04668E+003    2.09962E+003
   6.2390   5.14201E+003    2.02515E+003
   6.2410   5.10906E+003    1.98006E+003
   6.2460   5.05990E+003    2.03129E+003
   6.2480   5.04147E+003    2.07480E+003
   6.2500   5.11507E+003    2.08794E+003
   6.2530   4.95212E+003    1.99910E+003
   6.2560   4.86793E+003    2.05041E+003
   6.2570   4.88538E+003    2.04259E+003
   6.2610   4.83670E+003    1.98644E+003
   6.2620   4.94297E+003    2.07423E+003
   6.2660   4.88267E+003    2.06314E+003
   6.2690   4.94720E+003    2.04871E+003
   6.2720   5.05572E+003    2.05104E+003
   6.2750   5.03471E+003    2.10708E+003
   6.2770   4.98948E+003    2.00063E+003
   6.2790   4.86038E+003    1.90990E+003
   6.2820   5.00450E+003    1.94039E+003
   6.2860   4.93565E+003    2.01209E+003
   6.2900   4.89962E+003    2.09793E+003
   6.2920   4.94115E+003    2.11351E+003
   6.2950   4.87237E+003    2.12747E+003
   6.2970   4.94929E+003    2.14862E+003
   6.2990   5.00799E+003    2.06770E+003
   6.3020   4.77335E+003    1.98965E+003
   6.3040   4.75736E+003    1.99779E+003
   6.3070   4.94625E+003    2.04085E+003
   6.3080   4.93663E+003    2.00692E+003
   6.3120   4.97216E+003    2.01394E+003
   6.3140   4.91028E+003    1.95230E+003
   6.3170   4.91624E+003    2.02545E+003
   6.3210   4.86575E+003    2.03231E+003
   6.3240   4.81278E+003    2.04660E+003
   6.3260   4.87214E+003    2.04574E+003
   6.3310   4.84594E+003    2.06672E+003
   6.3330   4.88390E+003    1.97852E+003
   6.3360   4.84339E+003    1.98520E+003
   6.3380   4.81139E+003    1.98031E+003
   6.3400   4.85744E+003    2.06247E+003
   6.3440   4.84495E+003    2.00045E+003
   6.3470   4.75435E+003    2.01295E+003
   6.3490   4.71913E+003    2.02621E+003
   6.3520   4.69765E+003    2.04817E+003
   6.3540   4.73744E+003    2.05996E+003
   6.3560   4.71840E+003    1.96129E+003
   6.3580   4.65987E+003    1.95325E+003
   6.3620   4.62550E+003    2.04046E+003
   6.3640   4.76618E+003    1.97072E+003
   6.3680   4.81750E+003    2.01471E+003
   6.3700   4.78050E+003    2.03686E+003
   6.3730   4.80546E+003    2.00935E+003
   6.3750   4.79097E+003    1.97510E+003
   6.3780   4.79284E+003    2.01642E+003
   6.3820   4.70860E+003    1.97495E+003
   6.3840   4.67516E+003    2.03869E+003
   6.3870   4.69560E+003    2.03480E+003
   6.3910   4.69431E+003    2.03191E+003
   6.3930   4.66074E+003    2.04149E+003
   6.3950   4.73566E+003    2.00188E+003
   6.3980   4.64954E+003    2.05311E+003
   6.4020   4.73857E+003    2.00711E+003
   6.4050   4.67511E+003    2.01226E+003
   6.4060   4.65414E+003    2.03677E+003
   6.4080   4.58136E+003    1.92021E+003
   6.4120   4.59163E+003    1.98416E+003
   6.4140   4.54292E+003    1.91974E+003
   6.4170   4.58356E+003    1.96183E+003
   6.4200   4.56704E+003    1.90302E+003
   6.4220   4.55372E+003    1.92252E+003
   6.4240   4.49314E+003    1.98335E+003
   6.4270   4.63766E+003    1.99059E+003
   6.4300   4.61040E+003    2.01225E+003
   6.4330   4.68682E+003    2.02467E+003
   6.4360   4.71804E+003    2.06910E+003
   6.4380   4.76142E+003    2.03329E+003
   6.4410   4.78602E+003    2.02782E+003
   6.4430   4.72531E+003    2.01766E+003
   6.4470   4.74035E+003    2.02272E+003
   6.4500   4.81032E+003    2.02951E+003
   6.4520   4.82680E+003    2.09750E+003
   6.4540   4.81043E+003    2.14961E+003
   6.4580   4.74250E+003    2.07541E+003
   6.4610   4.85203E+003    2.05435E+003
   6.4630   4.83923E+003    2.07691E+003
   6.4650   4.84052E+003    2.06239E+003
   6.4680   4.87750E+003    2.04081E+003
   6.4700   4.88703E+003    2.11971E+003
   6.4720   4.92679E+003    2.11971E+003
   6.4760   4.89065E+003    2.16734E+003
   6.4780   4.81840E+003    2.11583E+003
   6.4810   4.85146E+003    2.16190E+003
   6.4850   4.92298E+003    2.07421E+003
   6.4880   4.85295E+003    2.13990E+003
   6.4890   4.83263E+003    2.10996E+003
   6.4920   4.78000E+003    2.13100E+003
   6.4940   4.77875E+003    2.06213E+003
   6.4970   4.93461E+003    2.11587E+003
   6.5000   4.84120E+003    2.16161E+003
   6.5040   4.83429E+003    2.19130E+003
   6.5060   4.90577E+003    2.18100E+003
   6.5070   4.89254E+003    2.15189E+003
   6.5090   4.92399E+003    2.16151E+003
   6.5130   4.90509E+003    2.16684E+003
   6.5160   4.92172E+003    2.14333E+003
   6.5190   4.99893E+003    2.11716E+003
   6.5210   4.88651E+003    2.09846E+003
   6.5240   4.92757E+003    2.04886E+003
   6.5260   4.89949E+003    2.05354E+003
   6.5300   4.93681E+003    2.07258E+003
   6.5330   4.89321E+003    2.12849E+003
   6.5370   4.76783E+003    2.14729E+003
   6.5390   4.92630E+003    2.06598E+003
   6.5420   4.86013E+003    2.10620E+003
   6.5450   4.81798E+003    2.11661E+003
   6.5470   4.78025E+003    2.14503E+003
   6.5500   4.78016E+003    2.10779E+003
   6.5510   4.84580E+003    2.11510E+003
   6.5550   4.88799E+003    2.12158E+003
   6.5590   4.87322E+003    2.12257E+003
   6.5600   4.86828E+003    2.17333E+003
   6.5630   4.89766E+003    2.12100E+003
   6.5660   4.88099E+003    2.10290E+003
   6.5680   4.75193E+003    2.15239E+003
   6.5700   4.83698E+003    2.14007E+003
   6.5730   4.80337E+003    2.05597E+003
   6.5770   4.79275E+003    2.02302E+003
   6.5800   4.80794E+003    2.01327E+003
   6.5820   4.83740E+003    2.05028E+003
   6.5860   4.73119E+003    2.04141E+003
   6.5880   4.86921E+003    2.04007E+003
   6.5890   4.78956E+003    2.09871E+003
   6.5900   4.74328E+003    2.07228E+003
   6.5940   4.79622E+003    2.10174E+003
   6.5970   4.74177E+003    2.06887E+003
   6.6010   4.83228E+003    2.08112E+003
   6.6040   4.84950E+003    2.13360E+003
   6.6060   4.77096E+003    2.14637E+003
   6.6080   4.82201E+003    2.10779E+003
   6.6100   4.71452E+003    2.05489E+003
   6.6130   4.74248E+003    2.11907E+003
   6.6170   4.78801E+003    2.07339E+003
   6.6200   4.71477E+003    2.13153E+003
   6.6220   4.85698E+003    2.12032E+003
   6.6250   4.82374E+003    2.12163E+003
   6.6270   4.83069E+003    2.14806E+003
   6.6300   4.76559E+003    2.11295E+003
   6.6330   4.73418E+003    2.06782E+003
   6.6360   4.74537E+003    2.10876E+003
   6.6390   4.77306E+003    2.11824E+003
   6.6420   4.70768E+003    2.06161E+003
   6.6440   4.77804E+003    2.02984E+003
   6.6470   4.70427E+003    2.04138E+003
   6.6490   4.65968E+003    2.06390E+003
   6.6510   4.65063E+003    2.09628E+003
   6.6540   4.64597E+003    2.03458E+003
   6.6580   4.65972E+003    2.09897E+003
   6.6600   4.68044E+003    2.07316E+003
   6.6630   4.62414E+003    2.03033E+003
   6.6670   4.63170E+003    2.01249E+003
   6.6690   4.64954E+003    2.00961E+003
   6.6720   4.60401E+003    2.05046E+003
   6.6740   4.59540E+003    2.05266E+003
   6.6780   4.66449E+003    2.03985E+003
   6.6800   4.52396E+003    2.04911E+003
   6.6830   4.61162E+003    2.07332E+003
   6.6870   4.61799E+003    2.01024E+003
   6.6890   4.57169E+003    2.03759E+003
   6.6920   4.59362E+003    2.04379E+003
   6.6940   4.53603E+003    2.01334E+003
   6.6960   4.64430E+003    2.00739E+003
   6.6990   4.57032E+003    2.00555E+003
   6.7020   4.63464E+003    1.95112E+003
   6.7060   4.57867E+003    1.98640E+003
   6.7080   4.53961E+003    1.98671E+003
   6.7100   4.48367E+003    2.00736E+003
   6.7120   4.48292E+003    1.97251E+003
   6.7160   4.47930E+003    1.96750E+003
   6.7190   4.42021E+003    2.01429E+003
   6.7230   4.52441E+003    2.00040E+003
   6.7270   4.48363E+003    2.01555E+003
   6.7290   4.54442E+003    2.02024E+003
   6.7310   4.56670E+003    2.04575E+003
   6.7340   4.53002E+003    1.99587E+003
   6.7370   4.52819E+003    2.01252E+003
   6.7400   4.41952E+003    2.00075E+003
   6.7430   4.39552E+003    2.00088E+003
   6.7460   4.47219E+003    1.98227E+003
   6.7490   4.35611E+003    1.90310E+003
   6.7510   4.41145E+003    1.95130E+003
   6.7540   4.43578E+003    1.87462E+003
   6.7560   4.35727E+003    1.90111E+003
   6.7610   4.38865E+003    1.84096E+003
   6.7630   4.41246E+003    1.88604E+003
   6.7660   4.38969E+003    1.89820E+003
   6.7680   4.40394E+003    1.94280E+003
   6.7700   4.42103E+003    1.88260E+003
   6.7720   4.38602E+003    1.92284E+003
   6.7750   4.49002E+003    1.86378E+003
   6.7770   4.34451E+003    1.89592E+003
   6.7810   4.40628E+003    1.80545E+003
   6.7830   4.37882E+003    1.87694E+003
   6.7860   4.37401E+003    1.90011E+003
   6.7880   4.35842E+003    1.92201E+003
   6.7910   4.38461E+003    1.91566E+003
   6.7930   4.27492E+003    1.85878E+003
   6.7950   4.34825E+003    1.89794E+003
   6.7980   4.32273E+003    1.94061E+003
   6.8000   4.34277E+003    1.97066E+003
   6.8040   4.32066E+003    1.97310E+003
   6.8060   4.39911E+003    1.87478E+003
   6.8100   4.36539E+003    1.93999E+003
   6.8130   4.39609E+003    1.94585E+003
   6.8170   4.37620E+003    1.84301E+003
   6.8200   4.30614E+003    1.95449E+003
   6.8240   4.40424E+003    1.90796E+003
   6.8280   4.38656E+003    1.97966E+003
   6.8320   4.33781E+003    1.95509E+003
   6.8350   4.35102E+003    1.86474E+003
   6.8370   4.42951E+003    1.93525E+003
   6.8390   4.35529E+003    1.90916E+003
   6.8440   4.42586E+003    1.92318E+003
   6.8460   4.40490E+003    1.90890E+003
   6.8480   4.43727E+003    1.96714E+003
   6.8510   4.42842E+003    1.98183E+003
   6.8530   4.38028E+003    1.92569E+003
   6.8560   4.35273E+003    1.93901E+003
   6.8600   4.44469E+003    1.96039E+003
   6.8630   4.39144E+003    1.92453E+003
   6.8660   4.34116E+003    1.87739E+003
   6.8690   4.37438E+003    1.92704E+003
   6.8730   4.34571E+003    1.94127E+003
   6.8750   4.32081E+003    1.84467E+003
   6.8780   4.35922E+003    1.86672E+003
   6.8800   4.31973E+003    1.91211E+003
   6.8840   4.33410E+003    1.92591E+003
   6.8860   4.36652E+003    1.90088E+003
   6.8890   4.30484E+003    1.86884E+003
   6.8920   4.33096E+003    1.91568E+003
   6.8930   4.35280E+003    1.90213E+003
   6.8960   4.36262E+003    1.92970E+003
   6.9000   4.36609E+003    1.90784E+003
   6.9020   4.38538E+003    1.92815E+003
   6.9050   4.36486E+003    1.86159E+003
   6.9080   4.37684E+003    1.91365E+003
   6.9110   4.31259E+003    1.94107E+003
   6.9150   4.37168E+003    1.89369E+003
   6.9180   4.30810E+003    1.87670E+003
   6.9220   4.28734E+003    1.84995E+003
   6.9250   4.29493E+003    1.91144E+003
   6.9270   4.30985E+003    1.87706E+003
   6.9310   4.25850E+003    1.83715E+003
   6.9340   4.19444E+003    1.86395E+003
   6.9370   4.21616E+003    1.85997E+003
   6.9400   4.20949E+003    1.85072E+003
   6.9430   4.17593E+003    1.85294E+003
   6.9470   4.19207E+003    1.85279E+003
   6.9480   4.20196E+003    1.82602E+003
   6.9500   4.26224E+003    1.87796E+003
   6.9540   4.14536E+003    1.81142E+003
   6.9560   4.24165E+003    1.80418E+003
   6.9590   4.17630E+003    1.88256E+003
   6.9630   4.11865E+003    1.86628E+003
   6.9660   4.12138E+003    1.82155E+003
   6.9690   4.31199E+003    1.87256E+003
   6.9720   4.25535E+003    1.87611E+003
   6.9760   4.22070E+003    1.84892E+003
   6.9780   4.23210E+003    1.81342E+003
   6.9830   4.22079E+003    1.82490E+003
   6.9850   4.18240E+003    1.80630E+003
   6.9880   4.19845E+003    1.84340E+003
   6.9910   4.27561E+003    1.83714E+003
   6.9930   4.18116E+003    1.80685E+003
   6.9960   4.22840E+003    1.79389E+003
   6.9990   4.18644E+003    1.77568E+003
   7.0010   4.20870E+003    1.84636E+003
   7.0050   4.17245E+003    1.85665E+003
   7.0070   4.14477E+003    1.79505E+003
   7.0100   4.11411E+003    1.80628E+003
   7.0120   4.15234E+003    1.77088E+003
   7.0150   4.15182E+003    1.82901E+003
   7.0190   4.14536E+003    1.79478E+003
   7.0230   4.07477E+003    1.84272E+003
   7.0260   4.03317E+003    1.78417E+003
   7.0280   4.00899E+003    1.78983E+003
   7.0330   4.02060E+003    1.78462E+003
   7.0350   4.03754E+003    1.77633E+003
   7.0370   4.02598E+003    1.79332E+003
   7.0410   4.08935E+003    1.79445E+003
   7.0440   4.10269E+003    1.79798E+003
   7.0470   4.11752E+003    1.82232E+003
   7.0500   4.15210E+003    1.80604E+003
   7.0530   4.16117E+003    1.80144E+003
   7.0560   4.11108E+003    1.85723E+003
   7.0590   4.13878E+003    1.73963E+003
   7.0620   4.09142E+003    1.72645E+003
   7.0660   3.94579E+003    1.77270E+003
   7.0690   4.10963E+003    1.76546E+003
   7.0720   4.05767E+003    1.78606E+003
   7.0750   4.06976E+003    1.77314E+003
   7.0790   4.10243E+003    1.81064E+003
   7.0810   4.05214E+003    1.76922E+003
   7.0840   4.00825E+003    1.77699E+003
   7.0880   4.07470E+003    1.77280E+003
   7.0910   4.06394E+003    1.73485E+003
   7.0950   4.05830E+003    1.76816E+003
   7.0970   4.03534E+003    1.79275E+003
   7.1000   3.99681E+003    1.80702E+003
   7.1030   4.02916E+003    1.78592E+003
   7.1050   4.05963E+003    1.76580E+003
   7.1090   4.02831E+003    1.73971E+003
   7.1110   4.06840E+003    1.77889E+003
   7.1150   4.02729E+003    1.75716E+003
   7.1180   4.04903E+003    1.78304E+003
   7.1220   4.07065E+003    1.75068E+003
   7.1260   4.03810E+003    1.70288E+003
   7.1280   4.06699E+003    1.74355E+003
   7.1310   4.08601E+003    1.70133E+003
   7.1350   4.11330E+003    1.70523E+003
   7.1380   4.06891E+003    1.69525E+003
   7.1400   4.11055E+003    1.71117E+003
   7.1440   4.11733E+003    1.67973E+003
   7.1470   4.06766E+003    1.62716E+003
   7.1500   4.08526E+003    1.58574E+003
