# Supplementary material for: Trigger factor both holds and folds its client proteins
Source: Nat Commun. 2022 Jul 15;13:4126. doi: 10.1038/s41467-022-31767-6 (PMC9287376; doi:10.1038/s41467-022-31767-6)
Supplement: Supplementary file 6 — Source Data [file 41467_2022_31767_MOESM6_ESM.zip › SourceDataFile/Fig1a-b/00027.RI1]

Sample
I 1 04.0 40000 0004741 8.2040E10 280 1 
   5.8000   5.81400E+001    1.61050E+002
   5.8040   1.51590E+002    1.69480E+002
   5.8050   1.88610E+002    1.81430E+002
   5.8080   2.30880E+002    2.59390E+002
   5.8090   2.54020E+002    2.74430E+002
   5.8120   3.15240E+002    3.48840E+002
   5.8140   3.79360E+002    4.05690E+002
   5.8150   3.93550E+002    4.09420E+002
   5.8160   4.39240E+002    4.83020E+002
   5.8170   5.18760E+002    4.86280E+002
   5.8180   5.16700E+002    5.97530E+002
   5.8200   6.24270E+002    6.66400E+002
   5.8210   7.35960E+002    7.97830E+002
   5.8220   7.64750E+002    8.41240E+002
   5.8230   9.09090E+002    9.39240E+002
   5.8240   9.71450E+002    9.97710E+002
   5.8250   1.06904E+003    1.20562E+003
   5.8270   1.28683E+003    1.26820E+003
   5.8300   1.35238E+003    1.57785E+003
   5.8330   1.93016E+003    2.25357E+003
   5.8350   2.25324E+003    2.63978E+003
   5.8370   2.81245E+003    3.08274E+003
   5.8390   2.94929E+003    3.14884E+003
   5.8400   2.97778E+003    3.50670E+003
   5.8420   3.29747E+003    3.65541E+003
   5.8440   3.33337E+003    4.12791E+003
   5.8460   4.11503E+003    4.58450E+003
   5.8490   4.51928E+003    4.94572E+003
   5.8510   4.88288E+003    4.98662E+003
   5.8550   5.05285E+003    5.42206E+003
   5.8570   5.28010E+003    5.54289E+003
   5.8600   5.46284E+003    5.74253E+003
   5.8620   5.67560E+003    5.65019E+003
   5.8640   5.45301E+003    5.63894E+003
   5.8650   5.45855E+003    5.64546E+003
   5.8670   5.46999E+003    5.72089E+003
   5.8690   5.51932E+003    5.72348E+003
   5.8710   5.47583E+003    5.70463E+003
   5.8740   5.61906E+003    5.70768E+003
   5.8750   5.55624E+003    5.59592E+003
   5.8760   5.61379E+003    5.62197E+003
   5.8780   5.46869E+003    5.54560E+003
   5.8800   5.45983E+003    5.58847E+003
   5.8830   5.44700E+003    5.68113E+003
   5.8850   5.50918E+003    5.64772E+003
   5.8870   5.56741E+003    5.67818E+003
   5.8890   5.58992E+003    5.69825E+003
   5.8900   5.66395E+003    5.67769E+003
   5.8920   5.59308E+003    5.48286E+003
   5.8940   5.66684E+003    5.49560E+003
   5.8970   5.62573E+003    5.52460E+003
   5.8990   5.54983E+003    5.51809E+003
   5.9010   5.59989E+003    5.77293E+003
   5.9050   5.55559E+003    5.66098E+003
   5.9060   5.65476E+003    5.76494E+003
   5.9080   5.66258E+003    5.57686E+003
   5.9100   5.59819E+003    5.78529E+003
   5.9120   5.52409E+003    5.63427E+003
   5.9150   5.71105E+003    5.59982E+003
   5.9170   5.71208E+003    5.66570E+003
   5.9180   5.73476E+003    5.86251E+003
   5.9200   5.84864E+003    5.79754E+003
   5.9220   5.82416E+003    5.85433E+003
   5.9250   5.86267E+003    5.92195E+003
   5.9270   5.87817E+003    6.02200E+003
   5.9290   5.90623E+003    6.05435E+003
   5.9310   5.93064E+003    5.95313E+003
   5.9340   6.02330E+003    5.87742E+003
   5.9360   6.03657E+003    5.92390E+003
   5.9390   6.12059E+003    6.09462E+003
   5.9430   6.34136E+003    6.31997E+003
   5.9450   6.19493E+003    6.25139E+003
   5.9470   6.10814E+003    6.30576E+003
   5.9490   6.26981E+003    6.22551E+003
   5.9520   6.20223E+003    6.26124E+003
   5.9540   6.17255E+003    6.16503E+003
   5.9560   6.04406E+003    6.24798E+003
   5.9590   6.31298E+003    6.36575E+003
   5.9630   6.25185E+003    6.20833E+003
   5.9650   6.26257E+003    6.32119E+003
   5.9680   6.20888E+003    6.31441E+003
   5.9690   6.34023E+003    6.36542E+003
   5.9720   6.10090E+003    6.37170E+003
   5.9760   6.24528E+003    6.26693E+003
   5.9790   6.07780E+003    6.11617E+003
   5.9820   6.01538E+003    6.31319E+003
   5.9850   6.25400E+003    6.28826E+003
   5.9870   6.22162E+003    6.36072E+003
   5.9910   6.17680E+003    6.24146E+003
   5.9920   6.17502E+003    6.51441E+003
   5.9950   6.26782E+003    7.14660E+003
   5.9970   6.30308E+003    9.88605E+003
   6.0010   6.11346E+003    1.07170E+004
   6.0030   6.26891E+003    1.06170E+004
   6.0040   6.15546E+003    1.03123E+004
   6.0050   6.17783E+003    9.33537E+003
   6.0080   5.78936E+003    2.68690E+002
   6.0150   1.07339E+004    1.13897E+003
   6.0180   1.06996E+004    4.79903E+003
   6.0240   3.71336E+003    6.53304E+003
   6.0300   1.99570E+002    5.98292E+003
   6.0320   4.32930E+002    5.98357E+003
   6.0350   1.28498E+003    5.87511E+003
   6.0370   3.36037E+003    5.97048E+003
   6.0380   7.14036E+003    6.04892E+003
   6.0400   6.06208E+003    5.93288E+003
   6.0460   6.15662E+003    5.91342E+003
   6.0480   5.97891E+003    6.04863E+003
   6.0500   5.93127E+003    5.86222E+003
   6.0520   6.02937E+003    5.93130E+003
   6.0540   6.02289E+003    5.75207E+003
   6.0570   5.81960E+003    5.78599E+003
   6.0590   5.87281E+003    5.77754E+003
   6.0610   5.80089E+003    5.90299E+003
   6.0630   5.77116E+003    5.86596E+003
   6.0660   5.87627E+003    5.85124E+003
   6.0690   5.96082E+003    5.80603E+003
   6.0700   5.87740E+003    5.79695E+003
   6.0730   5.82964E+003    5.80885E+003
   6.0750   5.91775E+003    5.70746E+003
   6.0780   5.74485E+003    5.75606E+003
   6.0800   5.68749E+003    5.73282E+003
   6.0820   5.83842E+003    5.86867E+003
   6.0850   5.70422E+003    5.58399E+003
   6.0870   5.80545E+003    5.69737E+003
   6.0890   5.62207E+003    5.69805E+003
   6.0920   5.64080E+003    5.56797E+003
   6.0950   5.68909E+003    5.53138E+003
   6.0980   5.46723E+003    5.70798E+003
   6.1010   5.61940E+003    5.47910E+003
   6.1030   5.60450E+003    5.65937E+003
   6.1050   5.41864E+003    5.54237E+003
   6.1080   5.42933E+003    5.46137E+003
   6.1110   5.43456E+003    5.38660E+003
   6.1130   5.46540E+003    5.43480E+003
   6.1150   5.39972E+003    5.35037E+003
   6.1180   5.34559E+003    5.41340E+003
   6.1200   5.37998E+003    5.44255E+003
   6.1220   5.42292E+003    5.37567E+003
   6.1240   5.32831E+003    5.38309E+003
   6.1290   5.26311E+003    5.30462E+003
   6.1310   5.26485E+003    5.36731E+003
   6.1340   5.26367E+003    5.37554E+003
   6.1360   5.32766E+003    5.26714E+003
   6.1380   5.44096E+003    5.24885E+003
   6.1400   5.23932E+003    5.19473E+003
   6.1450   5.16856E+003    5.29994E+003
   6.1470   5.06315E+003    5.09484E+003
   6.1500   5.10036E+003    5.11492E+003
   6.1510   5.13366E+003    5.14603E+003
   6.1540   4.95048E+003    5.09408E+003
   6.1570   5.07360E+003    4.94270E+003
   6.1600   5.04335E+003    4.91330E+003
   6.1610   4.97672E+003    4.95322E+003
   6.1640   4.93951E+003    4.89265E+003
   6.1670   5.01877E+003    4.89717E+003
   6.1700   4.93719E+003    4.93497E+003
   6.1720   4.99836E+003    4.99039E+003
   6.1750   4.87161E+003    4.86942E+003
   6.1780   4.88561E+003    4.85657E+003
   6.1800   4.91428E+003    4.83046E+003
   6.1840   4.93110E+003    4.82237E+003
   6.1860   4.86516E+003    4.75083E+003
   6.1890   4.92434E+003    4.85965E+003
   6.1910   4.86525E+003    4.74355E+003
   6.1930   4.82425E+003    4.78074E+003
   6.1960   4.82074E+003    4.71672E+003
   6.1990   4.80986E+003    4.72208E+003
   6.2030   4.80970E+003    4.70993E+003
   6.2050   4.85272E+003    4.69118E+003
   6.2070   4.81856E+003    4.72809E+003
   6.2090   4.89396E+003    4.62796E+003
   6.2120   4.85592E+003    4.59329E+003
   6.2140   4.84382E+003    4.59786E+003
   6.2160   4.78325E+003    4.57762E+003
   6.2190   4.75662E+003    4.58072E+003
   6.2210   4.74039E+003    4.51487E+003
   6.2250   4.85912E+003    4.60920E+003
   6.2280   4.87549E+003    4.53028E+003
   6.2320   4.84854E+003    4.51781E+003
   6.2350   4.90426E+003    4.55874E+003
   6.2370   4.84924E+003    4.53257E+003
   6.2410   4.77435E+003    4.50226E+003
   6.2430   4.73321E+003    4.49538E+003
   6.2460   4.78895E+003    4.44747E+003
   6.2490   4.75107E+003    4.47858E+003
   6.2510   4.78931E+003    4.40136E+003
   6.2540   4.71133E+003    4.37692E+003
   6.2570   4.70414E+003    4.37798E+003
   6.2600   4.68281E+003    4.39563E+003
   6.2620   4.77139E+003    4.48624E+003
   6.2640   4.75543E+003    4.47104E+003
   6.2660   4.75771E+003    4.40464E+003
   6.2670   4.80022E+003    4.28435E+003
   6.2710   4.75034E+003    4.30736E+003
   6.2740   4.77353E+003    4.42665E+003
   6.2760   4.73716E+003    4.43830E+003
   6.2810   4.76638E+003    4.47921E+003
   6.2830   4.79569E+003    4.36510E+003
   6.2850   4.81080E+003    4.39424E+003
   6.2890   4.73351E+003    4.40778E+003
   6.2910   4.77532E+003    4.32829E+003
   6.2950   4.82758E+003    4.29645E+003
   6.2970   4.79789E+003    4.34698E+003
   6.2990   4.82960E+003    4.35232E+003
   6.3030   4.76190E+003    4.14357E+003
   6.3060   4.63691E+003    4.23763E+003
   6.3080   4.94082E+003    4.31346E+003
   6.3090   4.88000E+003    4.36570E+003
   6.3130   4.80842E+003    4.33400E+003
   6.3150   4.77858E+003    4.37736E+003
   6.3170   4.77697E+003    4.24829E+003
   6.3190   4.72834E+003    4.25159E+003
   6.3220   4.68609E+003    4.24066E+003
   6.3240   4.72120E+003    4.28691E+003
   6.3260   4.81879E+003    4.21239E+003
   6.3310   4.76501E+003    4.23300E+003
   6.3330   4.71875E+003    4.25691E+003
   6.3360   4.73950E+003    4.30630E+003
   6.3400   4.69049E+003    4.26316E+003
   6.3420   4.75845E+003    4.26800E+003
   6.3450   4.61302E+003    4.21634E+003
   6.3470   4.62961E+003    4.20947E+003
   6.3490   4.64679E+003    4.12754E+003
   6.3510   4.61378E+003    4.17497E+003
   6.3560   4.65093E+003    4.16814E+003
   6.3580   4.69763E+003    4.16899E+003
   6.3610   4.77249E+003    4.24530E+003
   6.3650   4.78094E+003    4.15696E+003
   6.3680   4.74228E+003    4.08593E+003
   6.3700   4.75663E+003    4.12363E+003
   6.3730   4.67424E+003    4.07719E+003
   6.3750   4.75015E+003    4.23688E+003
   6.3790   4.90141E+003    4.22151E+003
   6.3820   4.76391E+003    4.16866E+003
   6.3840   4.80131E+003    4.11537E+003
   6.3870   4.76884E+003    4.02042E+003
   6.3910   4.67189E+003    4.14804E+003
   6.3930   4.71332E+003    4.04688E+003
   6.3970   4.64400E+003    4.08334E+003
   6.4000   4.65972E+003    4.15516E+003
   6.4020   4.66647E+003    4.07896E+003
   6.4050   4.59525E+003    4.11933E+003
   6.4070   4.60382E+003    4.01793E+003
   6.4090   4.57623E+003    4.08961E+003
   6.4120   4.57255E+003    3.96541E+003
   6.4160   4.57072E+003    4.01094E+003
   6.4180   4.54095E+003    4.04121E+003
   6.4200   4.50921E+003    4.06097E+003
   6.4220   4.51422E+003    4.04383E+003
   6.4250   4.62381E+003    4.06032E+003
   6.4280   4.65708E+003    4.05216E+003
   6.4310   4.69964E+003    4.15375E+003
   6.4340   4.69768E+003    4.16118E+003
   6.4380   4.70820E+003    4.08455E+003
   6.4400   4.73679E+003    4.15515E+003
   6.4430   4.78251E+003    4.15240E+003
   6.4460   4.80134E+003    4.22084E+003
   6.4490   4.79525E+003    4.27937E+003
   6.4500   4.80629E+003    4.19672E+003
   6.4540   4.84659E+003    4.15941E+003
   6.4560   4.78692E+003    4.20725E+003
   6.4590   4.81455E+003    4.24453E+003
   6.4610   4.98770E+003    4.27295E+003
   6.4630   4.89575E+003    4.22505E+003
   6.4670   4.88969E+003    4.19117E+003
   6.4690   4.89524E+003    4.24704E+003
   6.4710   4.96439E+003    4.22618E+003
   6.4750   4.97081E+003    4.19203E+003
   6.4770   4.95050E+003    4.21344E+003
   6.4810   4.93609E+003    4.28821E+003
   6.4830   4.94181E+003    4.30347E+003
   6.4860   4.87253E+003    4.21398E+003
   6.4900   4.84338E+003    4.23583E+003
   6.4930   4.87175E+003    4.23729E+003
   6.4940   4.94279E+003    4.15521E+003
   6.4980   4.82566E+003    4.24763E+003
   6.5010   4.91763E+003    4.23129E+003
   6.5040   4.86966E+003    4.34532E+003
   6.5050   4.96382E+003    4.26451E+003
   6.5080   4.93302E+003    4.25775E+003
   6.5110   4.96046E+003    4.31494E+003
   6.5150   4.92613E+003    4.36962E+003
   6.5170   5.04228E+003    4.34777E+003
   6.5190   4.99515E+003    4.35944E+003
   6.5220   4.99502E+003    4.31952E+003
   6.5250   4.87970E+003    4.23626E+003
   6.5280   4.90733E+003    4.29473E+003
   6.5310   4.94755E+003    4.24349E+003
   6.5330   4.94524E+003    4.22029E+003
   6.5350   4.88782E+003    4.22930E+003
   6.5400   4.90274E+003    4.19577E+003
   6.5420   4.86914E+003    4.20873E+003
   6.5440   4.86515E+003    4.20306E+003
   6.5480   4.90284E+003    4.22723E+003
   6.5510   4.91132E+003    4.24680E+003
   6.5530   4.91428E+003    4.21380E+003
   6.5560   4.88136E+003    4.23640E+003
   6.5590   4.97634E+003    4.14711E+003
   6.5620   4.88223E+003    4.13959E+003
   6.5640   4.89151E+003    4.19086E+003
   6.5670   4.89645E+003    4.18221E+003
   6.5690   5.01207E+003    4.13889E+003
   6.5710   4.93938E+003    4.23694E+003
   6.5760   4.91795E+003    4.24626E+003
   6.5780   4.89006E+003    4.23656E+003
   6.5820   4.86417E+003    4.15628E+003
   6.5850   4.84978E+003    4.21614E+003
   6.5880   4.92157E+003    4.29564E+003
   6.5900   4.89653E+003    4.26258E+003
   6.5920   4.81976E+003    4.15692E+003
   6.5950   4.90295E+003    4.23243E+003
   6.5990   4.81151E+003    4.12644E+003
   6.6020   4.79635E+003    4.22551E+003
   6.6030   4.81953E+003    4.16728E+003
   6.6070   4.77792E+003    4.18621E+003
   6.6090   4.74537E+003    4.12887E+003
   6.6140   4.68090E+003    4.24097E+003
   6.6160   4.88511E+003    4.13566E+003
   6.6180   4.78212E+003    4.13456E+003
   6.6200   4.86283E+003    4.16695E+003
   6.6230   4.86587E+003    4.18287E+003
   6.6260   4.88563E+003    4.15869E+003
   6.6290   4.81088E+003    4.17291E+003
   6.6330   4.80977E+003    4.22497E+003
   6.6350   4.82066E+003    4.11493E+003
   6.6380   4.76845E+003    4.12814E+003
   6.6420   4.81610E+003    4.20173E+003
   6.6440   4.79758E+003    4.12280E+003
   6.6470   4.75614E+003    4.10764E+003
   6.6490   4.76228E+003    4.04456E+003
   6.6530   4.77996E+003    4.13621E+003
   6.6550   4.81142E+003    4.08258E+003
   6.6580   4.77585E+003    4.04497E+003
   6.6610   4.73202E+003    4.16064E+003
   6.6640   4.80275E+003    4.08308E+003
   6.6670   4.74909E+003    4.04091E+003
   6.6690   4.76716E+003    4.02292E+003
   6.6720   4.74041E+003    4.07841E+003
   6.6760   4.77105E+003    4.14571E+003
   6.6780   4.75590E+003    4.12341E+003
   6.6810   4.74635E+003    4.01981E+003
   6.6830   4.74954E+003    4.00647E+003
   6.6850   4.67783E+003    4.00048E+003
   6.6900   4.70489E+003    4.01146E+003
   6.6920   4.69763E+003    4.05765E+003
   6.6940   4.75904E+003    4.00909E+003
   6.6980   4.74495E+003    4.00630E+003
   6.7000   4.67473E+003    4.02581E+003
   6.7020   4.82717E+003    4.05027E+003
   6.7050   4.74016E+003    4.01153E+003
   6.7080   4.68490E+003    4.02301E+003
   6.7100   4.63990E+003    3.98819E+003
   6.7140   4.56854E+003    4.02588E+003
   6.7170   4.51812E+003    3.96323E+003
   6.7190   4.48795E+003    3.91616E+003
   6.7220   4.56202E+003    3.89556E+003
   6.7240   4.59248E+003    3.85509E+003
   6.7290   4.59460E+003    3.97443E+003
   6.7310   4.66233E+003    3.91840E+003
   6.7340   4.61132E+003    4.04166E+003
   6.7360   4.63895E+003    3.95683E+003
   6.7390   4.60700E+003    4.03974E+003
   6.7430   4.56069E+003    3.87118E+003
   6.7450   4.61416E+003    3.67636E+003
   6.7470   4.55383E+003    3.71990E+003
   6.7500   4.56739E+003    3.88557E+003
   6.7520   4.51560E+003    3.76985E+003
   6.7560   4.52881E+003    3.73420E+003
   6.7580   4.51573E+003    3.74873E+003
   6.7610   4.45299E+003    3.73796E+003
   6.7630   4.46057E+003    3.72278E+003
   6.7660   4.45979E+003    3.70575E+003
   6.7700   4.47167E+003    3.77930E+003
   6.7730   4.45638E+003    3.77012E+003
   6.7760   4.47967E+003    3.85274E+003
   6.7790   4.49322E+003    3.90058E+003
   6.7820   4.50962E+003    3.79822E+003
   6.7860   4.55375E+003    3.78473E+003
   6.7890   4.39304E+003    3.82630E+003
   6.7920   4.32278E+003    3.82930E+003
   6.7930   4.48494E+003    3.78551E+003
   6.7980   4.40867E+003    3.77776E+003
   6.7990   4.42279E+003    3.82764E+003
   6.8020   4.43842E+003    3.79540E+003
   6.8040   4.44093E+003    3.78157E+003
   6.8090   4.49297E+003    3.88320E+003
   6.8110   4.50118E+003    3.92878E+003
   6.8130   4.58249E+003    3.90427E+003
   6.8180   4.52962E+003    3.85058E+003
   6.8210   4.47930E+003    3.90951E+003
   6.8230   4.44442E+003    3.92348E+003
   6.8280   4.38125E+003    3.86452E+003
   6.8310   4.43394E+003    3.83532E+003
   6.8350   4.47304E+003    3.83456E+003
   6.8370   4.43987E+003    3.80576E+003
   6.8400   4.53521E+003    3.84870E+003
   6.8440   4.44884E+003    3.92199E+003
   6.8460   4.48892E+003    3.88978E+003
   6.8490   4.54369E+003    4.01584E+003
   6.8510   4.48148E+003    3.87506E+003
   6.8540   4.57095E+003    3.84497E+003
   6.8570   4.51886E+003    3.93543E+003
   6.8600   4.51308E+003    3.81259E+003
   6.8630   4.50260E+003    3.92100E+003
   6.8660   4.49269E+003    3.73832E+003
   6.8690   4.48864E+003    3.82845E+003
   6.8740   4.42246E+003    3.82588E+003
   6.8760   4.47789E+003    3.78303E+003
   6.8800   4.41518E+003    3.77530E+003
   6.8840   4.39364E+003    3.80706E+003
   6.8860   4.39188E+003    3.85410E+003
   6.8900   4.40893E+003    3.74076E+003
   6.8920   4.39137E+003    3.89982E+003
   6.8950   4.43454E+003    3.85926E+003
   6.8980   4.41384E+003    3.90947E+003
   6.9010   4.44375E+003    3.90881E+003
   6.9040   4.45079E+003    3.83109E+003
   6.9060   4.46787E+003    3.81975E+003
   6.9100   4.47918E+003    3.86286E+003
   6.9130   4.40033E+003    3.81080E+003
   6.9160   4.45112E+003    3.81638E+003
   6.9180   4.36327E+003    3.81222E+003
   6.9200   4.34473E+003    3.85210E+003
   6.9240   4.39818E+003    3.92272E+003
   6.9270   4.52730E+003    3.78773E+003
   6.9320   4.37865E+003    3.77486E+003
   6.9350   4.32605E+003    3.74542E+003
   6.9390   4.32163E+003    3.68331E+003
   6.9400   4.29069E+003    3.67857E+003
   6.9440   4.30521E+003    3.71182E+003
   6.9470   4.33869E+003    3.71920E+003
   6.9490   4.27623E+003    3.65461E+003
   6.9520   4.30993E+003    3.71182E+003
   6.9550   4.41471E+003    3.65806E+003
   6.9570   4.34318E+003    3.71695E+003
   6.9610   4.27362E+003    3.70388E+003
   6.9640   4.28536E+003    3.65695E+003
   6.9670   4.24818E+003    3.68179E+003
   6.9690   4.23268E+003    3.66370E+003
   6.9730   4.18069E+003    3.67511E+003
   6.9770   4.17668E+003    3.69083E+003
   6.9790   4.32861E+003    3.66336E+003
   6.9830   4.28210E+003    3.63806E+003
   6.9870   4.26025E+003    3.70619E+003
   6.9900   4.26618E+003    3.75498E+003
   6.9940   4.23818E+003    3.62403E+003
   6.9960   4.21913E+003    3.67628E+003
   6.9990   4.15854E+003    3.58038E+003
   7.0020   4.28683E+003    3.64815E+003
   7.0050   4.21818E+003    3.62857E+003
   7.0080   4.25716E+003    3.56554E+003
   7.0100   4.23561E+003    3.60827E+003
   7.0130   4.20854E+003    3.62133E+003
   7.0170   4.18842E+003    3.68537E+003
   7.0190   4.11489E+003    3.60232E+003
   7.0210   4.14654E+003    3.64348E+003
   7.0260   4.14314E+003    3.59578E+003
   7.0290   4.09839E+003    3.61064E+003
   7.0330   4.11330E+003    3.59371E+003
   7.0350   4.24034E+003    3.58479E+003
   7.0370   4.15553E+003    3.65173E+003
   7.0420   4.13514E+003    3.67671E+003
   7.0460   4.13322E+003    3.58472E+003
   7.0490   4.03086E+003    3.57421E+003
   7.0510   3.95312E+003    3.64237E+003
   7.0530   3.97930E+003    3.68641E+003
   7.0580   4.12133E+003    3.61948E+003
   7.0610   4.17075E+003    3.58387E+003
   7.0640   4.12119E+003    3.56834E+003
   7.0660   4.17481E+003    3.72305E+003
   7.0700   4.06834E+003    3.60936E+003
   7.0730   4.12433E+003    3.55500E+003
   7.0760   4.09087E+003    3.57305E+003
   7.0790   4.25563E+003    3.63231E+003
   7.0810   4.21979E+003    3.64017E+003
   7.0860   4.11560E+003    3.55930E+003
   7.0890   4.12464E+003    3.60656E+003
   7.0920   4.11396E+003    3.62048E+003
   7.0950   4.12445E+003    3.58251E+003
   7.0960   4.15031E+003    3.55711E+003
   7.1000   4.14128E+003    3.60272E+003
   7.1040   4.18274E+003    3.57407E+003
   7.1060   4.16414E+003    3.60452E+003
   7.1100   4.17067E+003    3.59839E+003
   7.1130   4.14791E+003    3.59614E+003
   7.1150   4.11231E+003    3.54510E+003
   7.1190   4.16799E+003    3.55415E+003
   7.1220   4.06357E+003    3.54088E+003
   7.1270   4.10595E+003    3.54150E+003
   7.1290   4.12280E+003    3.62082E+003
   7.1310   4.00985E+003    3.48931E+003
   7.1360   4.04854E+003    3.57589E+003
   7.1390   4.05428E+003    3.62307E+003
   7.1410   4.01605E+003    3.55727E+003
   7.1440   4.08333E+003    3.58216E+003
   7.1480   3.97824E+003    3.55041E+003
   7.1510   4.03687E+003    3.51091E+003
