# Supplementary material for: Trigger factor both holds and folds its client proteins
Source: Nat Commun. 2022 Jul 15;13:4126. doi: 10.1038/s41467-022-31767-6 (PMC9287376; doi:10.1038/s41467-022-31767-6)
Supplement: Supplementary file 6 — Source Data [file 41467_2022_31767_MOESM6_ESM.zip › SourceDataFile/Fig1a-b/00027.RI3]

Sample
I 3 04.0 40000 0004857 8.4080E10 280 1 
   5.8000   8.65600E+001    1.70040E+002
   5.8030   1.96600E+002    1.76890E+002
   5.8050   2.10060E+002    2.04520E+002
   5.8060   2.32530E+002    2.06230E+002
   5.8070   2.42950E+002    2.53610E+002
   5.8090   2.42220E+002    2.55130E+002
   5.8130   3.41000E+002    3.91010E+002
   5.8160   4.15320E+002    4.32890E+002
   5.8170   4.96770E+002    4.57210E+002
   5.8180   4.89710E+002    5.66730E+002
   5.8210   6.09370E+002    6.84290E+002
   5.8230   7.75050E+002    8.02020E+002
   5.8240   9.10730E+002    9.55350E+002
   5.8260   1.00076E+003    1.07613E+003
   5.8270   1.23234E+003    1.48068E+003
   5.8290   1.57078E+003    1.67680E+003
   5.8330   1.88938E+003    1.97423E+003
   5.8340   2.06930E+003    2.24941E+003
   5.8350   2.26953E+003    2.40431E+003
   5.8360   2.26422E+003    2.66240E+003
   5.8390   2.97144E+003    3.04083E+003
   5.8400   3.12115E+003    3.20973E+003
   5.8420   3.52491E+003    3.52690E+003
   5.8450   3.90985E+003    4.07821E+003
   5.8480   4.46483E+003    4.46582E+003
   5.8500   4.70865E+003    4.74078E+003
   5.8510   4.83017E+003    4.92111E+003
   5.8530   5.06139E+003    5.16829E+003
   5.8550   5.09188E+003    5.26586E+003
   5.8580   5.31941E+003    5.28030E+003
   5.8600   5.33432E+003    5.25575E+003
   5.8620   5.44030E+003    5.49566E+003
   5.8640   5.39663E+003    5.42838E+003
   5.8650   5.52614E+003    5.51073E+003
   5.8670   5.47005E+003    5.48944E+003
   5.8690   5.50490E+003    5.51008E+003
   5.8710   5.56087E+003    5.55525E+003
   5.8720   5.55345E+003    5.54365E+003
   5.8740   5.46776E+003    5.52974E+003
   5.8770   5.48440E+003    5.46879E+003
   5.8780   5.55732E+003    5.53611E+003
   5.8810   5.54879E+003    5.44679E+003
   5.8830   5.63554E+003    5.39448E+003
   5.8850   5.56257E+003    5.41703E+003
   5.8880   5.49160E+003    5.46171E+003
   5.8910   5.53205E+003    5.73158E+003
   5.8920   5.53591E+003    5.68267E+003
   5.8940   5.48938E+003    5.61054E+003
   5.8960   5.60259E+003    5.62197E+003
   5.8980   5.87927E+003    5.70885E+003
   5.9010   5.75037E+003    5.76200E+003
   5.9030   5.71409E+003    5.60741E+003
   5.9050   5.64164E+003    5.58452E+003
   5.9090   5.83469E+003    5.59642E+003
   5.9100   5.64726E+003    5.61799E+003
   5.9120   5.76331E+003    5.57428E+003
   5.9150   5.70257E+003    5.78024E+003
   5.9190   5.73318E+003    5.83409E+003
   5.9200   5.80455E+003    5.88447E+003
   5.9210   5.80134E+003    5.86396E+003
   5.9240   5.96889E+003    5.93855E+003
   5.9250   5.91469E+003    5.90466E+003
   5.9280   5.97654E+003    6.14524E+003
   5.9310   6.07041E+003    6.13955E+003
   5.9340   6.24736E+003    6.22143E+003
   5.9380   6.20151E+003    6.66088E+003
   5.9400   6.30985E+003    7.85261E+003
   5.9430   6.39118E+003    1.08694E+004
   5.9450   6.51491E+003    1.01069E+004
   5.9470   6.58874E+003    1.10287E+004
   5.9480   7.05497E+003    8.60410E+003
   5.9510   8.21030E+003    1.95950E+002
   5.9560   1.06305E+004    2.73110E+002
   5.9580   1.05642E+004    2.27921E+003
   5.9630   3.17620E+002    7.20761E+003
   5.9670   2.40940E+002    5.65774E+003
   5.9700   4.89160E+002    6.09153E+003
   5.9730   2.13592E+003    5.93333E+003
   5.9740   6.70312E+003    5.96665E+003
   5.9790   5.84686E+003    5.66161E+003
   5.9820   6.26866E+003    5.76076E+003
   5.9830   6.15859E+003    5.69154E+003
   5.9860   6.15736E+003    5.73659E+003
   5.9870   6.11498E+003    5.68375E+003
   5.9900   6.15431E+003    5.55580E+003
   5.9930   6.11404E+003    5.51008E+003
   5.9950   6.06699E+003    5.50868E+003
   5.9970   6.07121E+003    5.37854E+003
   6.0000   6.19463E+003    5.38847E+003
   6.0020   6.09445E+003    5.36901E+003
   6.0050   6.01833E+003    5.21723E+003
   6.0060   5.91155E+003    5.28387E+003
   6.0100   6.01612E+003    5.13070E+003
   6.0120   5.90823E+003    5.14667E+003
   6.0140   6.06666E+003    5.18617E+003
   6.0150   5.91277E+003    5.09234E+003
   6.0180   6.00385E+003    4.98290E+003
   6.0210   6.00926E+003    4.93638E+003
   6.0250   5.98004E+003    4.89360E+003
   6.0280   5.89982E+003    4.72381E+003
   6.0300   5.89788E+003    4.74426E+003
   6.0330   5.82623E+003    4.78923E+003
   6.0370   5.96630E+003    4.72307E+003
   6.0380   6.06740E+003    4.70068E+003
   6.0400   6.03531E+003    4.60465E+003
   6.0430   5.95133E+003    4.48550E+003
   6.0470   5.95591E+003    4.57198E+003
   6.0500   5.87126E+003    4.38084E+003
   6.0510   5.90510E+003    4.39758E+003
   6.0530   5.89313E+003    4.34979E+003
   6.0570   5.92209E+003    4.19010E+003
   6.0590   5.74695E+003    4.23001E+003
   6.0600   5.90056E+003    4.13426E+003
   6.0620   5.84825E+003    4.10332E+003
   6.0640   5.79378E+003    4.14239E+003
   6.0670   5.81841E+003    4.08218E+003
   6.0680   5.69128E+003    4.04404E+003
   6.0710   5.80195E+003    4.00779E+003
   6.0730   5.89735E+003    4.04988E+003
   6.0760   5.82036E+003    3.82259E+003
   6.0780   5.81040E+003    3.86139E+003
   6.0800   5.73160E+003    3.85024E+003
   6.0830   5.69083E+003    3.68558E+003
   6.0860   5.67446E+003    3.50760E+003
   6.0890   5.77501E+003    3.46315E+003
   6.0920   5.68676E+003    3.20693E+003
   6.0950   5.65999E+003    3.20599E+003
   6.0980   5.60321E+003    3.05975E+003
   6.1000   5.75811E+003    3.10857E+003
   6.1010   5.71083E+003    3.02265E+003
   6.1050   5.60835E+003    2.98557E+003
   6.1080   5.61855E+003    2.96978E+003
   6.1110   5.53342E+003    2.86301E+003
   6.1130   5.64006E+003    2.85216E+003
   6.1150   5.52673E+003    2.79742E+003
   6.1200   5.45783E+003    2.83163E+003
   6.1220   5.50036E+003    2.97042E+003
   6.1240   5.45365E+003    2.86138E+003
   6.1270   5.59330E+003    2.41858E+003
   6.1290   5.62063E+003    2.37329E+003
   6.1310   5.56233E+003    2.29040E+003
   6.1350   5.59185E+003    2.18323E+003
   6.1380   5.40492E+003    2.30669E+003
   6.1400   5.52719E+003    2.54962E+003
   6.1420   5.50366E+003    2.61602E+003
   6.1450   5.31494E+003    2.70344E+003
   6.1470   5.38468E+003    2.56745E+003
   6.1500   5.40041E+003    2.51145E+003
   6.1520   5.29011E+003    2.52381E+003
   6.1540   5.28700E+003    2.49223E+003
   6.1570   5.33507E+003    2.46042E+003
   6.1600   5.40935E+003    2.49582E+003
   6.1630   5.45145E+003    2.35971E+003
   6.1650   5.32795E+003    2.37642E+003
   6.1680   5.37421E+003    2.28459E+003
   6.1700   5.37916E+003    2.30122E+003
   6.1720   5.29008E+003    2.27407E+003
   6.1750   5.32009E+003    2.25414E+003
   6.1800   5.28836E+003    2.26398E+003
   6.1810   5.35179E+003    2.33807E+003
   6.1840   5.23326E+003    2.29064E+003
   6.1850   5.19603E+003    2.27268E+003
   6.1870   5.14939E+003    2.22842E+003
   6.1910   5.23619E+003    2.26222E+003
   6.1940   5.31219E+003    2.24010E+003
   6.1960   5.26972E+003    2.26904E+003
   6.1980   5.24849E+003    2.29701E+003
   6.2000   5.23754E+003    2.25291E+003
   6.2030   5.18996E+003    2.20433E+003
   6.2050   5.17279E+003    2.17032E+003
   6.2090   5.20388E+003    2.17771E+003
   6.2120   5.20989E+003    2.12185E+003
   6.2140   5.09593E+003    2.07838E+003
   6.2160   5.08040E+003    2.07113E+003
   6.2210   5.08883E+003    2.09485E+003
   6.2230   5.16431E+003    2.21199E+003
   6.2250   5.10213E+003    2.19759E+003
   6.2280   5.15411E+003    2.15696E+003
   6.2310   5.18106E+003    2.07324E+003
   6.2330   5.07899E+003    2.08779E+003
   6.2370   5.11811E+003    2.08784E+003
   6.2390   5.09205E+003    1.96207E+003
   6.2430   5.01493E+003    2.01576E+003
   6.2460   4.96904E+003    2.04450E+003
   6.2480   5.01545E+003    2.08828E+003
   6.2510   5.02995E+003    2.06209E+003
   6.2530   4.86188E+003    2.00564E+003
   6.2550   4.80577E+003    2.01161E+003
   6.2580   4.85512E+003    1.99506E+003
   6.2600   4.83421E+003    1.99842E+003
   6.2630   4.88433E+003    2.01496E+003
   6.2670   4.87297E+003    2.05837E+003
   6.2690   4.87780E+003    2.11874E+003
   6.2720   5.02464E+003    2.10079E+003
   6.2750   5.03838E+003    2.07804E+003
   6.2780   4.96799E+003    1.98050E+003
   6.2810   4.89034E+003    1.90648E+003
   6.2840   4.90737E+003    1.94844E+003
   6.2870   4.86754E+003    2.00876E+003
   6.2900   4.86699E+003    2.07075E+003
   6.2930   4.87779E+003    2.04356E+003
   6.2950   4.88165E+003    2.09053E+003
   6.2990   5.00000E+003    2.05607E+003
   6.3000   4.95931E+003    2.02305E+003
   6.3030   4.81748E+003    1.97599E+003
   6.3060   4.77054E+003    1.97737E+003
   6.3080   4.90237E+003    2.02097E+003
   6.3100   5.05785E+003    2.01127E+003
   6.3130   4.99925E+003    2.05779E+003
   6.3150   4.94666E+003    2.04727E+003
   6.3170   4.90380E+003    2.06593E+003
   6.3200   4.85086E+003    2.07515E+003
   6.3240   4.84189E+003    2.02738E+003
   6.3260   4.86001E+003    2.05230E+003
   6.3290   4.87765E+003    2.06311E+003
   6.3310   4.89753E+003    2.10355E+003
   6.3330   4.77193E+003    2.02220E+003
   6.3380   4.79750E+003    2.03872E+003
   6.3400   4.79168E+003    2.00297E+003
   6.3420   4.77121E+003    1.96391E+003
   6.3450   4.87926E+003    1.98133E+003
   6.3470   4.74369E+003    2.01178E+003
   6.3490   4.67587E+003    2.02989E+003
   6.3540   4.67859E+003    2.07512E+003
   6.3560   4.64163E+003    2.02978E+003
   6.3590   4.60215E+003    1.91871E+003
   6.3630   4.56382E+003    1.97171E+003
   6.3650   4.74363E+003    1.95081E+003
   6.3680   4.80406E+003    2.03070E+003
   6.3720   4.87831E+003    2.01361E+003
   6.3750   4.78131E+003    1.99648E+003
   6.3770   4.78077E+003    1.98791E+003
   6.3800   4.71442E+003    2.00192E+003
   6.3840   4.77012E+003    1.98992E+003
   6.3860   4.62240E+003    1.96827E+003
   6.3890   4.74847E+003    2.00572E+003
   6.3910   4.67784E+003    2.00999E+003
   6.3930   4.70815E+003    2.05255E+003
   6.3960   4.72780E+003    2.00008E+003
   6.3980   4.66841E+003    1.99886E+003
   6.4000   4.67513E+003    1.94564E+003
   6.4020   4.67532E+003    1.98345E+003
   6.4060   4.55431E+003    2.00646E+003
   6.4080   4.53718E+003    1.92747E+003
   6.4110   4.52726E+003    1.91271E+003
   6.4130   4.55069E+003    1.93506E+003
   6.4160   4.58153E+003    1.89957E+003
   6.4180   4.60934E+003    1.93581E+003
   6.4210   4.59212E+003    1.98905E+003
   6.4240   4.56231E+003    1.97083E+003
   6.4270   4.64851E+003    1.96469E+003
   6.4290   4.67399E+003    2.01055E+003
   6.4320   4.73524E+003    1.95400E+003
   6.4340   4.64413E+003    2.04404E+003
   6.4380   4.69341E+003    2.05229E+003
   6.4400   4.69539E+003    2.06059E+003
   6.4430   4.77878E+003    2.01909E+003
   6.4450   4.76154E+003    2.03122E+003
   6.4490   4.76813E+003    2.02223E+003
   6.4520   4.78221E+003    2.07433E+003
   6.4540   4.75395E+003    2.05654E+003
   6.4560   4.70029E+003    2.03297E+003
   6.4580   4.82365E+003    2.05623E+003
   6.4610   4.80319E+003    2.05346E+003
   6.4650   4.79286E+003    1.96506E+003
   6.4680   4.82791E+003    2.02328E+003
   6.4700   4.81274E+003    2.04275E+003
   6.4720   4.86730E+003    2.09832E+003
   6.4760   4.88483E+003    2.11959E+003
   6.4790   4.77954E+003    2.11859E+003
   6.4830   4.80713E+003    2.16859E+003
   6.4840   4.85248E+003    2.05361E+003
   6.4860   4.74596E+003    2.14747E+003
   6.4890   4.79699E+003    2.07871E+003
   6.4930   4.68083E+003    2.08061E+003
   6.4950   4.79796E+003    2.08069E+003
   6.4980   4.85259E+003    2.09869E+003
   6.5010   4.83373E+003    2.09142E+003
   6.5030   4.76602E+003    2.10301E+003
   6.5060   4.80275E+003    2.11613E+003
   6.5080   4.90539E+003    2.10794E+003
   6.5100   4.94291E+003    2.16167E+003
   6.5130   4.83992E+003    2.16171E+003
   6.5150   4.92133E+003    2.13207E+003
   6.5170   4.79762E+003    2.14095E+003
   6.5210   4.90220E+003    2.08238E+003
   6.5240   4.89163E+003    2.10781E+003
   6.5260   4.85225E+003    2.03762E+003
   6.5290   4.85939E+003    1.98603E+003
   6.5320   4.82022E+003    2.05925E+003
   6.5350   4.83949E+003    2.12446E+003
   6.5380   4.77009E+003    2.09172E+003
   6.5400   4.80318E+003    2.13557E+003
   6.5420   4.73710E+003    2.11522E+003
   6.5460   4.68472E+003    2.13520E+003
   6.5500   4.82758E+003    2.09417E+003
   6.5520   4.79311E+003    2.10634E+003
   6.5540   4.79200E+003    2.10976E+003
   6.5570   4.82592E+003    2.11750E+003
   6.5600   4.81665E+003    2.12503E+003
   6.5630   4.73352E+003    2.08919E+003
   6.5660   4.75882E+003    2.12226E+003
   6.5690   4.79756E+003    2.07064E+003
   6.5700   4.81174E+003    2.11772E+003
   6.5730   4.91376E+003    2.06162E+003
   6.5760   4.86549E+003    2.04011E+003
   6.5790   4.84294E+003    2.03088E+003
   6.5820   4.75146E+003    2.05385E+003
   6.5850   4.67221E+003    2.06189E+003
   6.5860   4.79629E+003    2.02148E+003
   6.5890   4.76555E+003    2.07906E+003
   6.5910   4.78391E+003    2.07483E+003
   6.5950   4.77276E+003    2.06333E+003
   6.5970   4.73242E+003    2.12517E+003
   6.6000   4.77305E+003    2.05070E+003
   6.6010   4.78976E+003    2.10295E+003
   6.6040   4.75843E+003    2.14260E+003
   6.6070   4.74354E+003    2.12808E+003
   6.6110   4.80025E+003    2.12469E+003
   6.6130   4.61574E+003    2.08301E+003
   6.6150   4.65708E+003    2.07184E+003
   6.6160   4.71458E+003    2.08404E+003
   6.6190   4.73130E+003    2.09501E+003
   6.6220   4.79193E+003    2.08815E+003
   6.6250   4.77029E+003    2.11218E+003
   6.6280   4.69359E+003    2.08825E+003
   6.6310   4.68588E+003    2.08789E+003
   6.6330   4.68427E+003    2.09494E+003
   6.6370   4.69897E+003    2.08871E+003
   6.6400   4.65777E+003    2.01150E+003
   6.6420   4.63996E+003    2.09210E+003
   6.6450   4.68339E+003    2.06864E+003
   6.6470   4.66966E+003    2.07548E+003
   6.6510   4.67113E+003    1.99538E+003
   6.6540   4.61816E+003    2.11016E+003
   6.6560   4.64656E+003    2.05734E+003
   6.6590   4.62604E+003    2.04799E+003
   6.6620   4.60992E+003    2.06965E+003
   6.6650   4.61481E+003    2.01607E+003
   6.6670   4.64234E+003    2.04055E+003
   6.6710   4.55392E+003    2.02000E+003
   6.6740   4.63248E+003    2.01430E+003
   6.6780   4.58253E+003    2.00886E+003
   6.6800   4.59267E+003    1.99344E+003
   6.6830   4.57848E+003    2.01905E+003
   6.6850   4.53563E+003    2.01536E+003
   6.6870   4.59618E+003    2.01889E+003
   6.6920   4.60943E+003    2.07280E+003
   6.6940   4.55017E+003    2.01214E+003
   6.6970   4.53881E+003    2.05039E+003
   6.6990   4.60187E+003    2.02687E+003
   6.7010   4.56806E+003    2.03934E+003
   6.7040   4.53028E+003    2.00006E+003
   6.7070   4.48133E+003    1.95620E+003
   6.7100   4.47956E+003    1.95010E+003
   6.7120   4.42088E+003    1.96895E+003
   6.7150   4.47357E+003    1.97796E+003
   6.7180   4.42940E+003    1.94584E+003
   6.7200   4.45827E+003    1.95971E+003
   6.7240   4.41101E+003    1.99604E+003
   6.7270   4.41821E+003    2.01028E+003
   6.7300   4.48845E+003    2.00400E+003
   6.7320   4.49330E+003    1.97785E+003
   6.7340   4.44279E+003    2.00594E+003
   6.7370   4.47883E+003    1.94482E+003
   6.7400   4.45172E+003    1.98334E+003
   6.7430   4.39497E+003    1.95436E+003
   6.7460   4.35696E+003    1.95852E+003
   6.7490   4.30312E+003    1.91585E+003
   6.7520   4.35985E+003    1.86587E+003
   6.7540   4.32494E+003    1.91155E+003
   6.7560   4.40718E+003    1.88303E+003
   6.7590   4.29644E+003    1.90334E+003
   6.7630   4.37909E+003    1.92904E+003
   6.7650   4.31266E+003    1.91349E+003
   6.7700   4.35948E+003    1.93736E+003
   6.7720   4.32350E+003    1.84753E+003
   6.7770   4.41956E+003    1.88507E+003
   6.7790   4.41271E+003    1.85748E+003
   6.7810   4.33612E+003    1.84697E+003
   6.7850   4.36924E+003    1.85961E+003
   6.7880   4.28663E+003    1.90513E+003
   6.7910   4.29055E+003    1.85114E+003
   6.7930   4.36324E+003    1.85674E+003
   6.7950   4.33368E+003    1.89757E+003
   6.7970   4.37460E+003    1.92267E+003
   6.8010   4.32574E+003    1.91148E+003
   6.8040   4.32787E+003    1.90633E+003
   6.8070   4.34185E+003    1.90667E+003
   6.8100   4.35193E+003    1.95888E+003
   6.8130   4.26737E+003    1.87861E+003
   6.8180   4.34134E+003    1.91645E+003
   6.8210   4.23781E+003    1.91513E+003
   6.8230   4.30536E+003    1.88988E+003
   6.8280   4.36049E+003    1.95229E+003
   6.8300   4.30878E+003    1.95655E+003
   6.8320   4.30546E+003    1.96098E+003
   6.8350   4.32985E+003    1.89077E+003
   6.8370   4.38352E+003    1.86155E+003
   6.8390   4.26979E+003    1.86536E+003
   6.8420   4.37517E+003    1.96352E+003
   6.8460   4.40972E+003    1.93947E+003
   6.8490   4.34896E+003    1.91824E+003
   6.8510   4.45597E+003    1.93862E+003
   6.8530   4.38519E+003    1.93569E+003
   6.8550   4.37868E+003    1.91190E+003
   6.8570   4.40053E+003    1.92553E+003
   6.8600   4.37428E+003    1.87084E+003
   6.8630   4.31942E+003    1.90387E+003
   6.8670   4.28541E+003    1.87652E+003
   6.8710   4.30856E+003    1.84759E+003
   6.8740   4.29611E+003    1.87047E+003
   6.8770   4.32481E+003    1.86937E+003
   6.8800   4.36642E+003    1.90106E+003
   6.8840   4.33509E+003    1.90799E+003
   6.8860   4.32952E+003    1.94309E+003
   6.8890   4.27788E+003    1.90950E+003
   6.8920   4.35790E+003    1.92800E+003
   6.8950   4.38782E+003    1.87456E+003
   6.8970   4.33331E+003    1.91290E+003
   6.8980   4.33075E+003    1.88502E+003
   6.9020   4.31653E+003    1.94387E+003
   6.9050   4.32976E+003    1.90273E+003
   6.9080   4.34118E+003    1.94028E+003
   6.9110   4.37625E+003    1.87572E+003
   6.9140   4.34658E+003    1.87286E+003
   6.9180   4.32324E+003    1.87260E+003
   6.9210   4.29251E+003    1.88069E+003
   6.9250   4.28506E+003    1.89207E+003
   6.9280   4.30809E+003    1.85912E+003
   6.9310   4.26626E+003    1.82809E+003
   6.9320   4.27668E+003    1.80671E+003
   6.9360   4.26104E+003    1.88548E+003
   6.9390   4.18137E+003    1.87685E+003
   6.9410   4.22370E+003    1.81851E+003
   6.9430   4.18848E+003    1.82333E+003
   6.9450   4.21122E+003    1.82912E+003
   6.9490   4.11402E+003    1.77934E+003
   6.9520   4.18621E+003    1.78847E+003
   6.9550   4.19686E+003    1.79898E+003
   6.9570   4.16412E+003    1.84806E+003
   6.9610   4.10021E+003    1.81774E+003
   6.9650   4.13041E+003    1.82237E+003
   6.9690   4.09783E+003    1.85416E+003
   6.9720   4.14842E+003    1.85196E+003
   6.9760   4.14824E+003    1.78251E+003
   6.9770   4.09803E+003    1.83564E+003
   6.9800   4.15906E+003    1.83968E+003
   6.9850   4.14920E+003    1.78656E+003
   6.9870   4.22672E+003    1.87540E+003
   6.9900   4.21701E+003    1.82423E+003
   6.9940   4.22256E+003    1.80937E+003
   6.9960   4.13838E+003    1.76025E+003
   6.9990   4.13953E+003    1.77178E+003
   7.0010   4.13184E+003    1.81994E+003
   7.0030   4.11922E+003    1.82905E+003
   7.0070   4.16491E+003    1.78182E+003
   7.0100   4.09239E+003    1.77585E+003
   7.0120   4.15051E+003    1.77607E+003
   7.0170   4.10592E+003    1.77999E+003
   7.0190   4.11604E+003    1.75221E+003
   7.0220   4.03363E+003    1.72434E+003
   7.0260   4.02524E+003    1.77126E+003
   7.0300   4.01536E+003    1.81815E+003
   7.0320   4.04292E+003    1.77634E+003
   7.0350   3.96222E+003    1.75877E+003
   7.0390   3.99813E+003    1.78101E+003
   7.0420   4.05493E+003    1.78633E+003
   7.0440   4.04929E+003    1.79371E+003
   7.0470   4.02588E+003    1.80796E+003
   7.0500   4.08088E+003    1.77418E+003
   7.0530   4.07862E+003    1.78899E+003
   7.0560   4.08024E+003    1.76438E+003
   7.0590   4.13282E+003    1.76787E+003
   7.0620   4.08468E+003    1.73955E+003
   7.0650   3.89898E+003    1.75824E+003
   7.0680   4.04720E+003    1.78145E+003
   7.0700   4.08517E+003    1.78521E+003
   7.0740   3.96423E+003    1.76735E+003
   7.0790   4.05608E+003    1.72125E+003
   7.0810   3.95178E+003    1.73365E+003
   7.0860   4.00282E+003    1.80012E+003
   7.0890   4.05943E+003    1.73376E+003
   7.0910   4.08009E+003    1.75956E+003
   7.0950   4.04893E+003    1.78273E+003
   7.0970   3.97517E+003    1.78526E+003
   7.1000   4.00720E+003    1.76435E+003
   7.1040   4.11524E+003    1.75407E+003
   7.1060   4.03464E+003    1.77468E+003
   7.1090   3.97939E+003    1.74712E+003
   7.1120   4.03680E+003    1.74572E+003
   7.1150   4.05440E+003    1.71061E+003
   7.1180   4.00435E+003    1.72224E+003
   7.1220   3.99061E+003    1.72561E+003
   7.1250   4.01506E+003    1.71760E+003
   7.1280   3.96281E+003    1.71131E+003
   7.1320   3.95480E+003    1.68954E+003
   7.1350   3.99481E+003    1.70922E+003
   7.1390   3.99896E+003    1.68012E+003
   7.1410   4.02022E+003    1.67871E+003
   7.1430   4.00520E+003    1.63128E+003
   7.1470   4.07088E+003    1.58163E+003
   7.1500   3.97698E+003    1.57110E+003
