# Supplementary material for: Trigger factor both holds and folds its client proteins
Source: Nat Commun. 2022 Jul 15;13:4126. doi: 10.1038/s41467-022-31767-6 (PMC9287376; doi:10.1038/s41467-022-31767-6)
Supplement: Supplementary file 6 — Source Data [file 41467_2022_31767_MOESM6_ESM.zip › SourceDataFile/Fig1a-b/00028.RI1]

Sample
I 1 04.0 40000 0004919 8.5150E10 280 1 
   5.8000   4.26500E+001    1.51900E+002
   5.8030   1.34190E+002    1.65790E+002
   5.8040   1.94790E+002    1.87610E+002
   5.8050   2.26560E+002    2.27430E+002
   5.8080   2.42360E+002    2.47770E+002
   5.8090   2.62750E+002    2.94900E+002
   5.8110   3.12220E+002    3.38450E+002
   5.8120   3.35900E+002    3.60900E+002
   5.8140   3.74940E+002    3.60440E+002
   5.8150   4.06800E+002    4.29780E+002
   5.8170   4.46000E+002    4.83760E+002
   5.8180   5.00770E+002    5.73610E+002
   5.8200   6.14250E+002    7.34390E+002
   5.8220   7.57110E+002    8.19090E+002
   5.8240   8.49080E+002    8.86370E+002
   5.8260   1.07858E+003    1.01602E+003
   5.8270   1.27572E+003    1.28465E+003
   5.8290   1.46113E+003    1.57149E+003
   5.8320   1.69157E+003    1.88857E+003
   5.8330   2.00253E+003    2.26414E+003
   5.8350   2.29740E+003    2.59927E+003
   5.8360   2.82372E+003    2.87015E+003
   5.8390   3.05546E+003    3.18162E+003
   5.8420   3.05325E+003    3.57322E+003
   5.8440   3.42876E+003    4.07639E+003
   5.8460   3.82298E+003    4.24646E+003
   5.8470   4.18880E+003    4.68543E+003
   5.8490   4.54671E+003    4.89401E+003
   5.8510   4.89390E+003    5.04707E+003
   5.8530   5.00360E+003    5.17577E+003
   5.8550   5.17074E+003    5.34762E+003
   5.8580   5.27198E+003    5.51792E+003
   5.8600   5.56860E+003    5.65805E+003
   5.8620   5.56706E+003    5.56521E+003
   5.8640   5.43713E+003    5.70347E+003
   5.8670   5.48085E+003    5.62877E+003
   5.8690   5.44730E+003    5.71748E+003
   5.8710   5.50332E+003    5.67400E+003
   5.8740   5.57519E+003    5.54212E+003
   5.8760   5.54248E+003    5.53908E+003
   5.8780   5.45954E+003    5.47250E+003
   5.8790   5.51221E+003    5.61684E+003
   5.8820   5.61791E+003    5.57135E+003
   5.8830   5.51998E+003    5.58316E+003
   5.8850   5.42980E+003    5.78397E+003
   5.8870   5.54971E+003    5.64014E+003
   5.8890   5.54988E+003    5.68652E+003
   5.8920   5.67172E+003    5.63490E+003
   5.8940   5.59852E+003    5.54488E+003
   5.8960   5.65280E+003    5.54578E+003
   5.8990   5.57585E+003    5.61231E+003
   5.9010   5.63704E+003    5.55818E+003
   5.9030   5.63111E+003    5.78084E+003
   5.9050   5.65175E+003    5.67433E+003
   5.9090   5.64066E+003    5.80488E+003
   5.9100   5.69281E+003    5.78565E+003
   5.9120   5.54956E+003    5.67865E+003
   5.9140   5.53706E+003    5.79718E+003
   5.9180   5.75811E+003    5.72456E+003
   5.9200   5.70847E+003    5.89064E+003
   5.9210   5.90865E+003    5.88198E+003
   5.9230   5.76039E+003    5.93103E+003
   5.9250   5.95626E+003    6.07333E+003
   5.9280   5.88290E+003    6.21626E+003
   5.9310   5.95576E+003    6.07222E+003
   5.9340   5.98291E+003    5.99149E+003
   5.9350   6.01656E+003    5.86224E+003
   5.9380   6.12601E+003    6.11223E+003
   5.9390   6.09614E+003    6.12665E+003
   5.9400   6.15731E+003    6.34092E+003
   5.9450   6.21241E+003    6.18790E+003
   5.9460   6.08608E+003    6.32025E+003
   5.9480   6.04955E+003    6.23782E+003
   5.9490   6.20727E+003    6.23813E+003
   5.9520   6.23098E+003    6.24355E+003
   5.9540   6.15319E+003    6.27287E+003
   5.9580   5.99397E+003    6.38373E+003
   5.9590   6.34528E+003    6.19433E+003
   5.9620   6.23645E+003    6.15714E+003
   5.9630   6.24215E+003    6.38591E+003
   5.9670   6.19690E+003    6.34374E+003
   5.9700   6.19529E+003    6.33213E+003
   5.9720   6.25804E+003    6.24204E+003
   5.9740   6.18113E+003    6.23047E+003
   5.9770   6.07191E+003    6.18754E+003
   5.9790   6.12016E+003    6.30988E+003
   5.9820   5.91159E+003    6.12361E+003
   5.9840   6.03502E+003    6.16163E+003
   5.9870   6.21951E+003    6.16494E+003
   5.9900   6.15796E+003    6.25697E+003
   5.9920   6.27174E+003    6.35112E+003
   5.9940   6.17143E+003    6.90175E+003
   5.9960   6.40074E+003    7.98635E+003
   5.9990   6.36020E+003    1.09932E+004
   6.0020   6.20796E+003    1.05677E+004
   6.0050   6.15490E+003    1.06329E+004
   6.0070   5.88133E+003    1.97310E+002
   6.0130   9.57724E+003    2.65330E+002
   6.0160   1.10465E+004    1.33454E+003
   6.0220   1.06329E+004    6.50593E+003
   6.0240   1.87553E+003    6.06345E+003
   6.0270   1.62080E+002    5.97638E+003
   6.0300   2.50520E+002    5.87879E+003
   6.0310   7.54710E+002    5.91330E+003
   6.0370   3.38000E+003    6.00175E+003
   6.0380   6.66183E+003    5.98425E+003
   6.0400   6.09254E+003    5.89786E+003
   6.0430   6.24950E+003    5.88380E+003
   6.0450   6.00107E+003    5.90131E+003
   6.0490   6.04739E+003    5.89506E+003
   6.0500   6.08255E+003    6.00803E+003
   6.0530   5.94178E+003    5.83630E+003
   6.0570   5.93095E+003    5.93507E+003
   6.0590   5.99553E+003    5.74522E+003
   6.0640   5.78280E+003    5.81436E+003
   6.0660   5.86352E+003    5.89788E+003
   6.0670   5.89933E+003    5.87319E+003
   6.0690   5.87774E+003    5.86007E+003
   6.0730   5.84441E+003    5.83513E+003
   6.0750   5.85195E+003    5.77254E+003
   6.0770   5.82361E+003    5.89183E+003
   6.0800   5.79130E+003    5.75182E+003
   6.0820   5.86711E+003    5.63655E+003
   6.0870   5.86228E+003    5.68652E+003
   6.0890   5.67190E+003    5.84004E+003
   6.0910   5.71229E+003    5.69417E+003
   6.0930   5.71778E+003    5.71713E+003
   6.0960   5.70563E+003    5.51949E+003
   6.0980   5.47284E+003    5.50433E+003
   6.1030   5.51551E+003    5.57575E+003
   6.1050   5.48815E+003    5.50669E+003
   6.1070   5.42030E+003    5.46227E+003
   6.1110   5.37583E+003    5.46705E+003
   6.1130   5.52647E+003    5.42478E+003
   6.1150   5.40179E+003    5.47688E+003
   6.1180   5.37870E+003    5.47117E+003
   6.1220   5.44011E+003    5.43803E+003
   6.1240   5.33188E+003    5.47443E+003
   6.1270   5.33020E+003    5.49948E+003
   6.1290   5.27712E+003    5.34742E+003
   6.1320   5.29534E+003    5.35980E+003
   6.1340   5.33024E+003    5.32444E+003
   6.1360   5.16600E+003    5.27991E+003
   6.1400   5.25930E+003    5.27835E+003
   6.1410   5.24613E+003    5.29043E+003
   6.1450   5.17990E+003    5.16740E+003
   6.1470   5.13091E+003    5.13341E+003
   6.1500   5.02465E+003    5.07165E+003
   6.1540   4.98496E+003    5.15038E+003
   6.1560   5.09374E+003    5.08745E+003
   6.1580   5.01125E+003    5.08233E+003
   6.1620   4.92431E+003    5.01744E+003
   6.1640   4.96457E+003    4.99322E+003
   6.1680   5.07900E+003    5.11005E+003
   6.1700   4.95841E+003    4.97299E+003
   6.1720   4.95077E+003    4.96391E+003
   6.1750   4.88123E+003    5.02595E+003
   6.1780   4.93980E+003    5.04158E+003
   6.1800   4.95627E+003    4.91165E+003
   6.1810   4.95406E+003    4.93686E+003
   6.1850   4.94277E+003    4.75098E+003
   6.1890   4.91878E+003    4.72486E+003
   6.1910   4.86651E+003    4.74568E+003
   6.1930   4.93693E+003    4.89687E+003
   6.1960   4.84360E+003    4.88731E+003
   6.1980   4.83843E+003    4.72033E+003
   6.2010   4.90250E+003    4.94195E+003
   6.2030   4.89252E+003    4.76527E+003
   6.2070   4.85539E+003    4.71103E+003
   6.2090   4.89645E+003    4.85845E+003
   6.2120   4.81502E+003    4.66817E+003
   6.2140   4.81594E+003    4.63160E+003
   6.2180   4.82112E+003    4.65136E+003
   6.2210   4.79834E+003    4.65661E+003
   6.2230   4.89992E+003    4.62003E+003
   6.2260   4.85178E+003    4.59595E+003
   6.2280   4.83688E+003    4.60422E+003
   6.2300   4.81236E+003    4.52586E+003
   6.2330   4.77270E+003    4.60311E+003
   6.2350   4.80222E+003    4.63291E+003
   6.2370   4.77608E+003    4.60427E+003
   6.2390   4.71743E+003    4.54939E+003
   6.2440   4.81833E+003    4.57460E+003
   6.2460   4.73137E+003    4.53945E+003
   6.2490   4.78405E+003    4.49340E+003
   6.2510   4.82484E+003    4.48595E+003
   6.2540   4.76981E+003    4.47771E+003
   6.2570   4.74689E+003    4.47039E+003
   6.2600   4.67648E+003    4.45378E+003
   6.2640   4.71913E+003    4.31376E+003
   6.2670   4.78842E+003    4.33860E+003
   6.2690   4.76010E+003    4.30163E+003
   6.2700   4.79738E+003    4.34864E+003
   6.2730   4.79399E+003    4.40854E+003
   6.2770   4.78931E+003    4.45201E+003
   6.2810   4.78694E+003    4.43249E+003
   6.2820   4.71563E+003    4.40688E+003
   6.2850   4.82210E+003    4.37576E+003
   6.2860   4.77130E+003    4.50767E+003
   6.2900   4.74965E+003    4.44150E+003
   6.2910   4.74084E+003    4.28547E+003
   6.2940   4.77085E+003    4.32443E+003
   6.2970   4.72137E+003    4.40768E+003
   6.2990   4.84898E+003    4.36324E+003
   6.3040   4.65769E+003    4.19119E+003
   6.3060   4.75921E+003    4.32315E+003
   6.3080   4.79101E+003    4.33505E+003
   6.3120   4.85153E+003    4.30255E+003
   6.3150   4.78037E+003    4.28862E+003
   6.3170   4.75779E+003    4.28141E+003
   6.3220   4.73623E+003    4.25516E+003
   6.3250   4.73744E+003    4.29853E+003
   6.3260   4.79783E+003    4.22847E+003
   6.3310   4.79576E+003    4.27990E+003
   6.3350   4.68810E+003    4.26772E+003
   6.3390   4.66115E+003    4.23768E+003
   6.3420   4.58049E+003    4.23814E+003
   6.3450   4.67449E+003    4.32618E+003
   6.3470   4.62659E+003    4.28647E+003
   6.3490   4.64557E+003    4.11834E+003
   6.3520   4.59895E+003    4.16515E+003
   6.3540   4.72355E+003    4.16435E+003
   6.3560   4.68125E+003    4.18709E+003
   6.3610   4.79768E+003    4.14818E+003
   6.3640   4.71358E+003    4.12964E+003
   6.3670   4.73357E+003    4.19458E+003
   6.3690   4.71028E+003    4.18612E+003
   6.3730   4.65871E+003    4.13802E+003
   6.3750   4.65483E+003    4.22320E+003
   6.3770   4.75912E+003    4.20379E+003
   6.3800   4.78219E+003    4.19195E+003
   6.3820   4.72551E+003    4.15165E+003
   6.3840   4.68165E+003    4.17336E+003
   6.3880   4.71076E+003    4.10295E+003
   6.3910   4.70094E+003    4.10985E+003
   6.3930   4.67677E+003    4.02321E+003
   6.3960   4.64430E+003    4.11945E+003
   6.3990   4.63406E+003    4.05996E+003
   6.4020   4.68902E+003    4.07470E+003
   6.4030   4.61773E+003    4.11852E+003
   6.4070   4.55916E+003    4.03335E+003
   6.4090   4.52545E+003    4.07077E+003
   6.4130   4.53816E+003    3.98830E+003
   6.4170   4.50973E+003    4.04881E+003
   6.4200   4.50326E+003    4.04194E+003
   6.4220   4.55698E+003    4.00213E+003
   6.4240   4.63285E+003    4.11727E+003
   6.4270   4.55465E+003    4.04076E+003
   6.4290   4.69962E+003    4.06551E+003
   6.4330   4.65665E+003    4.16028E+003
   6.4360   4.66963E+003    4.14442E+003
   6.4380   4.68480E+003    4.11155E+003
   6.4390   4.66261E+003    4.15533E+003
   6.4430   4.74021E+003    4.13118E+003
   6.4450   4.78838E+003    4.14276E+003
   6.4490   4.79293E+003    4.20207E+003
   6.4520   4.72757E+003    4.22232E+003
   6.4540   4.76588E+003    4.24676E+003
   6.4560   4.87320E+003    4.27841E+003
   6.4590   4.80550E+003    4.21158E+003
   6.4630   4.82276E+003    4.24865E+003
   6.4660   4.87387E+003    4.24329E+003
   6.4680   4.86094E+003    4.17936E+003
   6.4700   4.92956E+003    4.23266E+003
   6.4750   4.90941E+003    4.24158E+003
   6.4770   4.92193E+003    4.29513E+003
   6.4800   5.00056E+003    4.26501E+003
   6.4830   4.86891E+003    4.27971E+003
   6.4840   4.82678E+003    4.24408E+003
   6.4870   4.89058E+003    4.29436E+003
   6.4900   4.88352E+003    4.22114E+003
   6.4930   4.84273E+003    4.18914E+003
   6.4950   4.84811E+003    4.25295E+003
   6.4980   4.86153E+003    4.20867E+003
   6.5010   4.88011E+003    4.26645E+003
   6.5030   4.91362E+003    4.26289E+003
   6.5060   4.99164E+003    4.24040E+003
   6.5090   4.90904E+003    4.29689E+003
   6.5120   4.91362E+003    4.30269E+003
   6.5150   5.00541E+003    4.30149E+003
   6.5170   5.01498E+003    4.25920E+003
   6.5220   5.01046E+003    4.26352E+003
   6.5240   5.01025E+003    4.26349E+003
   6.5260   4.78825E+003    4.30601E+003
   6.5280   4.89403E+003    4.23872E+003
   6.5320   4.97941E+003    4.25521E+003
   6.5350   4.90177E+003    4.31078E+003
   6.5380   4.91926E+003    4.27570E+003
   6.5400   4.85748E+003    4.19619E+003
   6.5420   4.87590E+003    4.18069E+003
   6.5450   4.91626E+003    4.25526E+003
   6.5470   4.91256E+003    4.21331E+003
   6.5510   4.93373E+003    4.28475E+003
   6.5530   4.90390E+003    4.18052E+003
   6.5560   4.95216E+003    4.21787E+003
   6.5590   4.96320E+003    4.25003E+003
   6.5620   4.96310E+003    4.23329E+003
   6.5660   4.89219E+003    4.13942E+003
   6.5680   4.85997E+003    4.14029E+003
   6.5710   4.87636E+003    4.18312E+003
   6.5730   4.88839E+003    4.28260E+003
   6.5760   4.95083E+003    4.21719E+003
   6.5790   4.85509E+003    4.26469E+003
   6.5820   4.82693E+003    4.19696E+003
   6.5840   4.80894E+003    4.20032E+003
   6.5870   4.91095E+003    4.25507E+003
   6.5890   4.76533E+003    4.19906E+003
   6.5930   4.94613E+003    4.20344E+003
   6.5960   4.87818E+003    4.13636E+003
   6.5980   4.92203E+003    4.14128E+003
   6.6010   4.85158E+003    4.16258E+003
   6.6050   4.82528E+003    4.20174E+003
   6.6080   4.75695E+003    4.20399E+003
   6.6100   4.76142E+003    4.12379E+003
   6.6130   4.76755E+003    4.13096E+003
   6.6150   4.87069E+003    4.17755E+003
   6.6180   4.87175E+003    4.20230E+003
   6.6220   4.78575E+003    4.12370E+003
   6.6250   4.89410E+003    4.14780E+003
   6.6270   4.87174E+003    4.14773E+003
   6.6290   4.85875E+003    4.13724E+003
   6.6330   4.99355E+003    4.17245E+003
   6.6360   4.86464E+003    4.11913E+003
   6.6380   4.76162E+003    4.11814E+003
   6.6400   4.84570E+003    4.22441E+003
   6.6430   4.77271E+003    4.10577E+003
   6.6450   4.78863E+003    4.09890E+003
   6.6490   4.76409E+003    4.11714E+003
   6.6530   4.80134E+003    4.05796E+003
   6.6550   4.75002E+003    4.10077E+003
   6.6570   4.80396E+003    4.15130E+003
   6.6600   4.69697E+003    4.05793E+003
   6.6630   4.74624E+003    4.15467E+003
   6.6640   4.77741E+003    4.09670E+003
   6.6670   4.74880E+003    4.07952E+003
   6.6700   4.78184E+003    4.05794E+003
   6.6740   4.70614E+003    4.08164E+003
   6.6760   4.70495E+003    4.01926E+003
   6.6790   4.66787E+003    4.05201E+003
   6.6820   4.76465E+003    4.01539E+003
   6.6830   4.70294E+003    4.01643E+003
   6.6870   4.67258E+003    4.06834E+003
   6.6900   4.67383E+003    4.04664E+003
   6.6940   4.69507E+003    3.96492E+003
   6.6970   4.72696E+003    4.11816E+003
   6.6990   4.84035E+003    4.16199E+003
   6.7010   4.73919E+003    4.05963E+003
   6.7030   4.68975E+003    4.04878E+003
   6.7060   4.67061E+003    4.06596E+003
   6.7080   4.67424E+003    4.02758E+003
   6.7120   4.64778E+003    4.01238E+003
   6.7150   4.54612E+003    4.00630E+003
   6.7170   4.47014E+003    3.95471E+003
   6.7190   4.50799E+003    3.84265E+003
   6.7220   4.58999E+003    3.92090E+003
   6.7250   4.58103E+003    3.92451E+003
   6.7280   4.54168E+003    3.93920E+003
   6.7310   4.62218E+003    3.98637E+003
   6.7350   4.64867E+003    3.94258E+003
   6.7380   4.59693E+003    3.96008E+003
   6.7400   4.61602E+003    4.01989E+003
   6.7440   4.60642E+003    3.83391E+003
   6.7460   4.57468E+003    3.72918E+003
   6.7480   4.59396E+003    3.79247E+003
   6.7520   4.50362E+003    3.67437E+003
   6.7540   4.46750E+003    3.74749E+003
   6.7590   4.56392E+003    3.69696E+003
   6.7610   4.40450E+003    3.69292E+003
   6.7630   4.47879E+003    3.71994E+003
   6.7660   4.47019E+003    3.77853E+003
   6.7680   4.46354E+003    3.79466E+003
   6.7720   4.46810E+003    3.85385E+003
   6.7740   4.41474E+003    3.77699E+003
   6.7770   4.42409E+003    3.81708E+003
   6.7790   4.50795E+003    3.84364E+003
   6.7820   4.47736E+003    3.75697E+003
   6.7840   4.46575E+003    3.83664E+003
   6.7880   4.45032E+003    3.76626E+003
   6.7910   4.30564E+003    3.74459E+003
   6.7950   4.40345E+003    3.76109E+003
   6.7980   4.39553E+003    3.76110E+003
   6.8020   4.33579E+003    3.77077E+003
   6.8040   4.36542E+003    3.77926E+003
   6.8070   4.43329E+003    3.87914E+003
   6.8090   4.53345E+003    3.85495E+003
   6.8110   4.49309E+003    3.87894E+003
   6.8140   4.43232E+003    3.83297E+003
   6.8190   4.47545E+003    3.88247E+003
   6.8220   4.44760E+003    3.88739E+003
   6.8240   4.48069E+003    3.94208E+003
   6.8280   4.44508E+003    3.86491E+003
   6.8300   4.47604E+003    3.82730E+003
   6.8320   4.36944E+003    3.83487E+003
   6.8350   4.47903E+003    3.79036E+003
   6.8390   4.47468E+003    3.88026E+003
   6.8430   4.49525E+003    3.88750E+003
   6.8460   4.51434E+003    3.84497E+003
   6.8510   4.51978E+003    3.89728E+003
   6.8520   4.48033E+003    3.93811E+003
   6.8550   4.49804E+003    3.91474E+003
   6.8570   4.58992E+003    3.98877E+003
   6.8600   4.48363E+003    3.84937E+003
   6.8640   4.40026E+003    3.86937E+003
   6.8670   4.47055E+003    3.85179E+003
   6.8700   4.43044E+003    3.92130E+003
   6.8720   4.36272E+003    3.82060E+003
   6.8750   4.52404E+003    3.87744E+003
   6.8780   4.37748E+003    3.77102E+003
   6.8800   4.42993E+003    3.89871E+003
   6.8830   4.40989E+003    3.73881E+003
   6.8850   4.38046E+003    3.81744E+003
   6.8880   4.39787E+003    3.85094E+003
   6.8930   4.36365E+003    3.91034E+003
   6.8960   4.44846E+003    3.85078E+003
   6.9000   4.32924E+003    3.97603E+003
   6.9020   4.47099E+003    3.87805E+003
   6.9050   4.42865E+003    3.80801E+003
   6.9090   4.40255E+003    3.89397E+003
   6.9130   4.50357E+003    3.82223E+003
   6.9140   4.32907E+003    3.74485E+003
   6.9180   4.39834E+003    3.89222E+003
   6.9200   4.38078E+003    3.84876E+003
   6.9230   4.34057E+003    3.85905E+003
   6.9260   4.38012E+003    3.80991E+003
   6.9290   4.44708E+003    3.75196E+003
   6.9320   4.44110E+003    3.76797E+003
   6.9360   4.29779E+003    3.70409E+003
   6.9390   4.26373E+003    3.69306E+003
   6.9410   4.31126E+003    3.72165E+003
   6.9450   4.29102E+003    3.72635E+003
   6.9470   4.27770E+003    3.72089E+003
   6.9500   4.33342E+003    3.69380E+003
   6.9550   4.26643E+003    3.64885E+003
   6.9570   4.30433E+003    3.73914E+003
   6.9600   4.29528E+003    3.70690E+003
   6.9640   4.26896E+003    3.68539E+003
   6.9670   4.18998E+003    3.62861E+003
   6.9690   4.09293E+003    3.63801E+003
   6.9720   4.15997E+003    3.69149E+003
   6.9750   4.19309E+003    3.70587E+003
   6.9780   4.22698E+003    3.66225E+003
   6.9820   4.24379E+003    3.68598E+003
   6.9840   4.29129E+003    3.62643E+003
   6.9870   4.23685E+003    3.69110E+003
   6.9900   4.28968E+003    3.66226E+003
   6.9940   4.19956E+003    3.69755E+003
   6.9970   4.18671E+003    3.55169E+003
   7.0010   4.19032E+003    3.57141E+003
   7.0030   4.17632E+003    3.64568E+003
   7.0060   4.25274E+003    3.53203E+003
   7.0100   4.32849E+003    3.62866E+003
   7.0140   4.20108E+003    3.66283E+003
   7.0150   4.20650E+003    3.74458E+003
   7.0190   4.22096E+003    3.75316E+003
   7.0230   4.17334E+003    3.66920E+003
   7.0260   4.19073E+003    3.63336E+003
   7.0280   4.17009E+003    3.60477E+003
   7.0330   4.16579E+003    3.62364E+003
   7.0350   4.16237E+003    3.60429E+003
   7.0380   4.16311E+003    3.62485E+003
   7.0400   4.05802E+003    3.63713E+003
   7.0440   4.20533E+003    3.58338E+003
   7.0470   3.94461E+003    3.62863E+003
   7.0510   3.90735E+003    3.64752E+003
   7.0530   3.99934E+003    3.63835E+003
   7.0580   4.07311E+003    3.60675E+003
   7.0610   4.20297E+003    3.55756E+003
   7.0630   4.10011E+003    3.59607E+003
   7.0680   4.15405E+003    3.58546E+003
   7.0700   4.19383E+003    3.59422E+003
   7.0740   4.10401E+003    3.65718E+003
   7.0760   4.13273E+003    3.57434E+003
   7.0790   4.12726E+003    3.62103E+003
   7.0820   4.15983E+003    3.60011E+003
   7.0860   4.25503E+003    3.61319E+003
   7.0880   4.09628E+003    3.53528E+003
   7.0920   4.14909E+003    3.60006E+003
   7.0950   4.14004E+003    3.75143E+003
   7.0970   4.09546E+003    3.51445E+003
   7.1010   4.09705E+003    3.54970E+003
   7.1040   4.11975E+003    3.60159E+003
   7.1070   4.08542E+003    3.64837E+003
   7.1110   4.17144E+003    3.61736E+003
   7.1130   4.12110E+003    3.59395E+003
   7.1160   4.05510E+003    3.58540E+003
   7.1200   4.07433E+003    3.52278E+003
   7.1240   4.07103E+003    3.65959E+003
   7.1270   4.13280E+003    3.62437E+003
   7.1290   4.05536E+003    3.53210E+003
   7.1310   4.10763E+003    3.58559E+003
   7.1350   4.05333E+003    3.60081E+003
   7.1380   4.03066E+003    3.56774E+003
   7.1410   4.07026E+003    3.53485E+003
   7.1440   3.98960E+003    3.58132E+003
   7.1490   3.99524E+003    3.58609E+003
   7.1510   4.01670E+003    3.55607E+003
