# Supplementary material for: Trigger factor both holds and folds its client proteins
Source: Nat Commun. 2022 Jul 15;13:4126. doi: 10.1038/s41467-022-31767-6 (PMC9287376; doi:10.1038/s41467-022-31767-6)
Supplement: Supplementary file 6 — Source Data [file 41467_2022_31767_MOESM6_ESM.zip › SourceDataFile/Fig1a-b/00028.RI3]

Sample
I 3 04.0 40000 0005035 8.7190E10 280 1 
   5.8000   9.74400E+001    2.04490E+002
   5.8050   2.27150E+002    2.18300E+002
   5.8080   2.36620E+002    2.25760E+002
   5.8090   2.60120E+002    2.92160E+002
   5.8110   3.50160E+002    3.25670E+002
   5.8130   3.59810E+002    3.51090E+002
   5.8170   4.38630E+002    4.81520E+002
   5.8190   6.39140E+002    7.69610E+002
   5.8210   7.60190E+002    8.84210E+002
   5.8240   9.99570E+002    1.03631E+003
   5.8260   1.06710E+003    1.15452E+003
   5.8290   1.30982E+003    1.41450E+003
   5.8300   1.58573E+003    1.80007E+003
   5.8330   1.96869E+003    2.18906E+003
   5.8350   2.23652E+003    2.70913E+003
   5.8370   2.81588E+003    2.97667E+003
   5.8390   3.06075E+003    3.32684E+003
   5.8400   3.32383E+003    3.40073E+003
   5.8420   3.62705E+003    3.64304E+003
   5.8440   3.90778E+003    3.99029E+003
   5.8460   4.43485E+003    4.52008E+003
   5.8490   4.63191E+003    4.90006E+003
   5.8510   4.82465E+003    4.94621E+003
   5.8530   5.08166E+003    5.26602E+003
   5.8550   5.18076E+003    5.25421E+003
   5.8580   5.34528E+003    5.25155E+003
   5.8600   5.46415E+003    5.52506E+003
   5.8620   5.42763E+003    5.39697E+003
   5.8650   5.50809E+003    5.70769E+003
   5.8670   5.53575E+003    5.60412E+003
   5.8690   5.54412E+003    5.51202E+003
   5.8710   5.45606E+003    5.42776E+003
   5.8740   5.47919E+003    5.45989E+003
   5.8760   5.38242E+003    5.44260E+003
   5.8780   5.57376E+003    5.50941E+003
   5.8810   5.49860E+003    5.41011E+003
   5.8830   5.50278E+003    5.42774E+003
   5.8850   5.51866E+003    5.40460E+003
   5.8870   5.43036E+003    5.51732E+003
   5.8880   5.46902E+003    5.52634E+003
   5.8910   5.48112E+003    5.63946E+003
   5.8920   5.53800E+003    5.66327E+003
   5.8950   5.61393E+003    5.72133E+003
   5.8980   5.65607E+003    5.58485E+003
   5.8990   5.65957E+003    5.64525E+003
   5.9010   5.83954E+003    5.68181E+003
   5.9060   5.75823E+003    5.52930E+003
   5.9080   5.74183E+003    5.64070E+003
   5.9100   5.69240E+003    5.56236E+003
   5.9120   5.67828E+003    5.71901E+003
   5.9140   5.69220E+003    5.74771E+003
   5.9160   5.71657E+003    5.80541E+003
   5.9200   5.77735E+003    5.80261E+003
   5.9220   5.78272E+003    5.86341E+003
   5.9240   6.04765E+003    6.02688E+003
   5.9260   5.95980E+003    5.96982E+003
   5.9290   6.11402E+003    6.10483E+003
   5.9300   6.14525E+003    6.12191E+003
   5.9330   6.17552E+003    6.34544E+003
   5.9370   6.27606E+003    6.60536E+003
   5.9390   6.30873E+003    7.31870E+003
   5.9430   6.41810E+003    1.08694E+004
   5.9450   6.45585E+003    1.01829E+004
   5.9470   6.60989E+003    1.01829E+004
   5.9480   6.77515E+003    9.82452E+003
   5.9510   8.06404E+003    2.08680E+002
   5.9570   1.07828E+004    4.41930E+002
   5.9600   7.81414E+003    6.54135E+003
   5.9670   1.86340E+002    5.62877E+003
   5.9700   3.47290E+002    6.13739E+003
   5.9720   9.08400E+002    5.95349E+003
   5.9750   5.36541E+003    5.84957E+003
   5.9790   6.31338E+003    5.80048E+003
   5.9820   6.34884E+003    5.66330E+003
   5.9830   6.16105E+003    5.66207E+003
   5.9860   6.19105E+003    5.62858E+003
   5.9880   6.09102E+003    5.53873E+003
   5.9920   6.04231E+003    5.72450E+003
   5.9940   6.09991E+003    5.49844E+003
   5.9970   6.07004E+003    5.51466E+003
   5.9990   6.02307E+003    5.51007E+003
   6.0020   6.15388E+003    5.28292E+003
   6.0040   6.04962E+003    5.39035E+003
   6.0060   5.98711E+003    5.30338E+003
   6.0100   6.11003E+003    5.33717E+003
   6.0110   6.05706E+003    5.23115E+003
   6.0120   6.00731E+003    5.26909E+003
   6.0130   5.92575E+003    5.18422E+003
   6.0170   6.08576E+003    5.10803E+003
   6.0210   6.08930E+003    5.08554E+003
   6.0230   6.00185E+003    4.96285E+003
   6.0250   5.93330E+003    4.91225E+003
   6.0280   5.83644E+003    4.95227E+003
   6.0290   5.90940E+003    4.78930E+003
   6.0310   5.95061E+003    4.92189E+003
   6.0340   5.85408E+003    4.77285E+003
   6.0360   5.99202E+003    4.70683E+003
   6.0390   5.97871E+003    4.73702E+003
   6.0400   5.95980E+003    4.74953E+003
   6.0430   5.96359E+003    4.68920E+003
   6.0460   6.15396E+003    4.64894E+003
   6.0480   5.95554E+003    4.51188E+003
   6.0500   5.84803E+003    4.57337E+003
   6.0520   5.79733E+003    4.52733E+003
   6.0540   5.68555E+003    4.42900E+003
   6.0570   5.89368E+003    4.30964E+003
   6.0590   5.72138E+003    4.25285E+003
   6.0620   5.96065E+003    4.36757E+003
   6.0640   5.70626E+003    4.29724E+003
   6.0670   5.91380E+003    4.13841E+003
   6.0710   5.79223E+003    4.14978E+003
   6.0730   5.81275E+003    4.08872E+003
   6.0760   5.80654E+003    4.00782E+003
   6.0780   5.75709E+003    3.98901E+003
   6.0800   5.66025E+003    3.93516E+003
   6.0820   5.84528E+003    3.81021E+003
   6.0840   5.78165E+003    3.80471E+003
   6.0870   5.63336E+003    3.66063E+003
   6.0900   5.85573E+003    3.50923E+003
   6.0920   5.79855E+003    3.40903E+003
   6.0940   5.65942E+003    3.32674E+003
   6.0960   5.71013E+003    3.31640E+003
   6.0980   5.68619E+003    3.19133E+003
   6.1010   5.84874E+003    3.15903E+003
   6.1050   5.71378E+003    3.07663E+003
   6.1070   5.61604E+003    3.01360E+003
   6.1080   5.60096E+003    3.05240E+003
   6.1110   5.45910E+003    3.04769E+003
   6.1130   5.55318E+003    2.96848E+003
   6.1180   5.53834E+003    2.96920E+003
   6.1190   5.48938E+003    2.89310E+003
   6.1220   5.45969E+003    3.05466E+003
   6.1240   5.56415E+003    2.88323E+003
   6.1270   5.46179E+003    2.62166E+003
   6.1290   5.58920E+003    2.44487E+003
   6.1330   5.66559E+003    2.41279E+003
   6.1340   5.60542E+003    2.31108E+003
   6.1380   5.51844E+003    2.38077E+003
   6.1400   5.51715E+003    2.52223E+003
   6.1420   5.67104E+003    2.69648E+003
   6.1470   5.44424E+003    2.80669E+003
   6.1480   5.36837E+003    2.70126E+003
   6.1520   5.46608E+003    2.62107E+003
   6.1540   5.46153E+003    2.59433E+003
   6.1560   5.39731E+003    2.56403E+003
   6.1600   5.47990E+003    2.54394E+003
   6.1610   5.40477E+003    2.42273E+003
   6.1640   5.27785E+003    2.40733E+003
   6.1680   5.38100E+003    2.38767E+003
   6.1700   5.45767E+003    2.34306E+003
   6.1720   5.26725E+003    2.37431E+003
   6.1730   5.35980E+003    2.36756E+003
   6.1780   5.38621E+003    2.32609E+003
   6.1810   5.26705E+003    2.35929E+003
   6.1830   5.43111E+003    2.31513E+003
   6.1860   5.39668E+003    2.23309E+003
   6.1890   5.39236E+003    2.32932E+003
   6.1930   5.37996E+003    2.30136E+003
   6.1960   5.38062E+003    2.29910E+003
   6.1980   5.23248E+003    2.33811E+003
   6.2000   5.27702E+003    2.29675E+003
   6.2030   5.26223E+003    2.28326E+003
   6.2050   5.25717E+003    2.28466E+003
   6.2070   5.28286E+003    2.23518E+003
   6.2090   5.24443E+003    2.21188E+003
   6.2130   5.16252E+003    2.15603E+003
   6.2150   5.17983E+003    2.09746E+003
   6.2190   5.20769E+003    2.08209E+003
   6.2210   5.14105E+003    2.13050E+003
   6.2230   5.11460E+003    2.34867E+003
   6.2260   5.18663E+003    2.21596E+003
   6.2280   5.17632E+003    2.15368E+003
   6.2310   5.19733E+003    2.16424E+003
   6.2340   5.13402E+003    2.14708E+003
   6.2370   5.07587E+003    2.10561E+003
   6.2390   5.07986E+003    2.04304E+003
   6.2410   5.14363E+003    2.01869E+003
   6.2450   5.00714E+003    2.04471E+003
   6.2480   4.99123E+003    2.05160E+003
   6.2510   5.07451E+003    2.08998E+003
   6.2530   4.92581E+003    2.02056E+003
   6.2550   4.78769E+003    2.04787E+003
   6.2570   5.00278E+003    2.05738E+003
   6.2610   4.97388E+003    2.04465E+003
   6.2630   4.98544E+003    2.03169E+003
   6.2670   5.00288E+003    2.02257E+003
   6.2690   4.93612E+003    2.10704E+003
   6.2720   5.06484E+003    2.14674E+003
   6.2750   5.02640E+003    2.08825E+003
   6.2780   4.98105E+003    2.00670E+003
   6.2820   4.97552E+003    1.93085E+003
   6.2840   5.00578E+003    1.91823E+003
   6.2860   4.99880E+003    1.95710E+003
   6.2880   4.89903E+003    2.07964E+003
   6.2920   4.94556E+003    2.15384E+003
   6.2930   4.98466E+003    2.15667E+003
   6.2970   4.92314E+003    2.08527E+003
   6.3000   5.02536E+003    2.09631E+003
   6.3020   4.83447E+003    1.99071E+003
   6.3060   4.82621E+003    2.08109E+003
   6.3080   4.91591E+003    2.02130E+003
   6.3100   5.04021E+003    2.05347E+003
   6.3140   4.92718E+003    2.02603E+003
   6.3170   4.94334E+003    2.06626E+003
   6.3180   4.92260E+003    2.10035E+003
   6.3220   4.85144E+003    2.08768E+003
   6.3240   4.90360E+003    2.08047E+003
   6.3260   4.82387E+003    2.02242E+003
   6.3290   4.91232E+003    2.07000E+003
   6.3310   4.83062E+003    2.09923E+003
   6.3350   4.86911E+003    2.00468E+003
   6.3380   4.82800E+003    2.05271E+003
   6.3400   4.77817E+003    2.10707E+003
   6.3420   4.86489E+003    2.01475E+003
   6.3450   4.86932E+003    2.01263E+003
   6.3470   4.79476E+003    2.01036E+003
   6.3510   4.63778E+003    2.02713E+003
   6.3530   4.66106E+003    2.09884E+003
   6.3560   4.69125E+003    2.00930E+003
   6.3580   4.59643E+003    1.94406E+003
   6.3610   4.60280E+003    1.98900E+003
   6.3650   4.69509E+003    1.98467E+003
   6.3680   4.78179E+003    2.00536E+003
   6.3700   4.81488E+003    2.07319E+003
   6.3730   4.78204E+003    1.98890E+003
   6.3750   4.83149E+003    1.99100E+003
   6.3780   4.75653E+003    1.99216E+003
   6.3820   4.72634E+003    1.96185E+003
   6.3840   4.73684E+003    2.02625E+003
   6.3860   4.69223E+003    1.99863E+003
   6.3890   4.61304E+003    2.02754E+003
   6.3910   4.74427E+003    2.00006E+003
   6.3940   4.69085E+003    2.00677E+003
   6.3960   4.64659E+003    1.98390E+003
   6.3980   4.72152E+003    2.05315E+003
   6.4000   4.66566E+003    2.00842E+003
   6.4020   4.70026E+003    1.96973E+003
   6.4050   4.67356E+003    2.07324E+003
   6.4080   4.62728E+003    1.97086E+003
   6.4110   4.60412E+003    1.98278E+003
   6.4140   4.53925E+003    1.96811E+003
   6.4160   4.64389E+003    1.91850E+003
   6.4180   4.58398E+003    1.93602E+003
   6.4210   4.56306E+003    1.86665E+003
   6.4240   4.47402E+003    1.94652E+003
   6.4260   4.60819E+003    1.97263E+003
   6.4290   4.65583E+003    2.01791E+003
   6.4310   4.61869E+003    1.97158E+003
   6.4340   4.63183E+003    2.03092E+003
   6.4380   4.72912E+003    2.03266E+003
   6.4400   4.71581E+003    2.04158E+003
   6.4420   4.78245E+003    2.03742E+003
   6.4450   4.70246E+003    2.06585E+003
   6.4470   4.64750E+003    1.99021E+003
   6.4500   4.72795E+003    2.07359E+003
   6.4530   4.72518E+003    2.10253E+003
   6.4560   4.68327E+003    2.07556E+003
   6.4590   4.82393E+003    2.09301E+003
   6.4610   4.86916E+003    2.06346E+003
   6.4650   4.83267E+003    2.00658E+003
   6.4670   4.85225E+003    2.07014E+003
   6.4700   4.85862E+003    2.15382E+003
   6.4720   4.85560E+003    2.12401E+003
   6.4750   4.93313E+003    2.18056E+003
   6.4780   4.84778E+003    2.10320E+003
   6.4820   4.87426E+003    2.11412E+003
   6.4840   4.83787E+003    2.06228E+003
   6.4860   4.81695E+003    2.11223E+003
   6.4890   4.78534E+003    2.11942E+003
   6.4920   4.81498E+003    2.09829E+003
   6.4940   4.89260E+003    2.06823E+003
   6.4970   4.87561E+003    2.12782E+003
   6.4990   4.90406E+003    2.11522E+003
   6.5030   4.88117E+003    2.11942E+003
   6.5050   4.77938E+003    2.13394E+003
   6.5080   4.95463E+003    2.16271E+003
   6.5100   4.88023E+003    2.19330E+003
   6.5140   4.93011E+003    2.16757E+003
   6.5160   4.90330E+003    2.15378E+003
   6.5180   4.95337E+003    2.15851E+003
   6.5210   4.94226E+003    2.09255E+003
   6.5230   4.86526E+003    2.09412E+003
   6.5260   4.86018E+003    2.04403E+003
   6.5280   4.85174E+003    1.98965E+003
   6.5310   4.93627E+003    2.02069E+003
   6.5330   4.82113E+003    2.11811E+003
   6.5370   4.80493E+003    2.13207E+003
   6.5410   4.86141E+003    2.11206E+003
   6.5420   4.77040E+003    2.09382E+003
   6.5450   4.77794E+003    2.07942E+003
   6.5470   4.81850E+003    2.13397E+003
   6.5510   4.77412E+003    2.11212E+003
   6.5540   4.85680E+003    2.08870E+003
   6.5570   4.78982E+003    2.06101E+003
   6.5590   4.86399E+003    2.09146E+003
   6.5620   4.77071E+003    2.12548E+003
   6.5640   4.86140E+003    2.16276E+003
   6.5670   4.80122E+003    2.07486E+003
   6.5700   4.75400E+003    2.09375E+003
   6.5710   4.77208E+003    2.05002E+003
   6.5730   4.80298E+003    2.09109E+003
   6.5770   4.81986E+003    2.00089E+003
   6.5800   4.74496E+003    1.99535E+003
   6.5830   4.65906E+003    2.02726E+003
   6.5860   4.80121E+003    2.08812E+003
   6.5880   4.73642E+003    2.09788E+003
   6.5890   4.74218E+003    2.09092E+003
   6.5930   4.74595E+003    2.12395E+003
   6.5950   4.70641E+003    2.09587E+003
   6.5990   4.75818E+003    2.08321E+003
   6.6010   4.77752E+003    2.03488E+003
   6.6050   4.78400E+003    2.14777E+003
   6.6080   4.72660E+003    2.14161E+003
   6.6100   4.79264E+003    2.13017E+003
   6.6130   4.69999E+003    2.08041E+003
   6.6150   4.70427E+003    2.08448E+003
   6.6170   4.77781E+003    2.10352E+003
   6.6200   4.79258E+003    2.07781E+003
   6.6240   4.74141E+003    2.07841E+003
   6.6260   4.71037E+003    2.11323E+003
   6.6290   4.67794E+003    2.08568E+003
   6.6310   4.77363E+003    2.12522E+003
   6.6330   4.69090E+003    2.07412E+003
   6.6350   4.70525E+003    2.09601E+003
   6.6380   4.73994E+003    2.03378E+003
   6.6400   4.61930E+003    2.06151E+003
   6.6440   4.66957E+003    2.03783E+003
   6.6450   4.67156E+003    2.02571E+003
   6.6490   4.58735E+003    2.04975E+003
   6.6510   4.71829E+003    2.01783E+003
   6.6540   4.63063E+003    2.06083E+003
   6.6560   4.65372E+003    2.10567E+003
   6.6600   4.63490E+003    2.05638E+003
   6.6620   4.64797E+003    2.05743E+003
   6.6650   4.61683E+003    1.98195E+003
   6.6680   4.65637E+003    2.07864E+003
   6.6710   4.61281E+003    2.03029E+003
   6.6730   4.55185E+003    2.02745E+003
   6.6760   4.58044E+003    2.01395E+003
   6.6800   4.62380E+003    2.00459E+003
   6.6830   4.55604E+003    1.99926E+003
   6.6850   4.55408E+003    1.99647E+003
   6.6870   4.57362E+003    2.02519E+003
   6.6890   4.63634E+003    2.02987E+003
   6.6920   4.53620E+003    2.08365E+003
   6.6970   4.61718E+003    2.00130E+003
   6.6990   4.51315E+003    2.02438E+003
   6.7020   4.67324E+003    2.01723E+003
   6.7060   4.53713E+003    1.97569E+003
   6.7080   4.45832E+003    2.01466E+003
   6.7120   4.44907E+003    1.99226E+003
   6.7150   4.43362E+003    2.00317E+003
   6.7180   4.41273E+003    1.97463E+003
   6.7190   4.39031E+003    2.00925E+003
   6.7220   4.44909E+003    2.01448E+003
   6.7240   4.47490E+003    2.01046E+003
   6.7280   4.47431E+003    1.99980E+003
   6.7300   4.47446E+003    1.98364E+003
   6.7330   4.57427E+003    1.98135E+003
   6.7360   4.48750E+003    1.97391E+003
   6.7380   4.47552E+003    2.01567E+003
   6.7410   4.45330E+003    2.02119E+003
   6.7440   4.43084E+003    1.98313E+003
   6.7460   4.40452E+003    2.01273E+003
   6.7480   4.40148E+003    1.95280E+003
   6.7500   4.34181E+003    1.91207E+003
   6.7540   4.34804E+003    1.94190E+003
   6.7560   4.30662E+003    1.89121E+003
   6.7600   4.31818E+003    1.86896E+003
   6.7630   4.40501E+003    1.88990E+003
   6.7650   4.33988E+003    1.88774E+003
   6.7690   4.34216E+003    1.91363E+003
   6.7720   4.37997E+003    1.89301E+003
   6.7750   4.31310E+003    1.85672E+003
   6.7790   4.34181E+003    1.88716E+003
   6.7810   4.37731E+003    1.82120E+003
   6.7840   4.31030E+003    1.86938E+003
   6.7860   4.30253E+003    1.83835E+003
   6.7880   4.33294E+003    1.89369E+003
   6.7910   4.33901E+003    1.87222E+003
   6.7950   4.33339E+003    1.92272E+003
   6.7970   4.26451E+003    1.94360E+003
   6.8000   4.31072E+003    1.93161E+003
   6.8020   4.34685E+003    1.87727E+003
   6.8050   4.31365E+003    1.92368E+003
   6.8100   4.35827E+003    1.90038E+003
   6.8120   4.31630E+003    1.91516E+003
   6.8150   4.35418E+003    1.91311E+003
   6.8170   4.36173E+003    1.83372E+003
   6.8210   4.26208E+003    1.91597E+003
   6.8230   4.27670E+003    1.93021E+003
   6.8260   4.32483E+003    1.92777E+003
   6.8280   4.37071E+003    1.92370E+003
   6.8300   4.33374E+003    1.91565E+003
   6.8320   4.27867E+003    1.94000E+003
   6.8350   4.30407E+003    1.87022E+003
   6.8370   4.32150E+003    1.89621E+003
   6.8400   4.33367E+003    1.92939E+003
   6.8440   4.38019E+003    1.92600E+003
   6.8460   4.37911E+003    1.92847E+003
   6.8490   4.38912E+003    1.97861E+003
   6.8510   4.44000E+003    1.92781E+003
   6.8550   4.41415E+003    1.93501E+003
   6.8580   4.41453E+003    1.92213E+003
   6.8620   4.35281E+003    1.91608E+003
   6.8660   4.32925E+003    1.94596E+003
   6.8680   4.25464E+003    1.93759E+003
   6.8710   4.34857E+003    1.90176E+003
   6.8730   4.30312E+003    1.87917E+003
   6.8760   4.28427E+003    1.84831E+003
   6.8790   4.32088E+003    1.83109E+003
   6.8820   4.26677E+003    1.92545E+003
   6.8850   4.31851E+003    1.90318E+003
   6.8860   4.31793E+003    1.91238E+003
   6.8890   4.27605E+003    1.95029E+003
   6.8930   4.34357E+003    1.91550E+003
   6.8950   4.38661E+003    1.91090E+003
   6.8980   4.29910E+003    1.93215E+003
   6.9000   4.37059E+003    1.93535E+003
   6.9030   4.36197E+003    1.87842E+003
   6.9070   4.27555E+003    1.86952E+003
   6.9110   4.29939E+003    1.91270E+003
   6.9140   4.32050E+003    1.86633E+003
   6.9160   4.26758E+003    1.87188E+003
   6.9180   4.27271E+003    1.84807E+003
   6.9230   4.34247E+003    1.90818E+003
   6.9270   4.28467E+003    1.83533E+003
   6.9300   4.26215E+003    1.84508E+003
   6.9320   4.27515E+003    1.82151E+003
   6.9340   4.26986E+003    1.82550E+003
   6.9380   4.17643E+003    1.85112E+003
   6.9410   4.11425E+003    1.80467E+003
   6.9430   4.16480E+003    1.80085E+003
   6.9460   4.17763E+003    1.82381E+003
   6.9500   4.22833E+003    1.83003E+003
   6.9520   4.23318E+003    1.81938E+003
   6.9550   4.18004E+003    1.80930E+003
   6.9600   4.20463E+003    1.80238E+003
   6.9620   4.14174E+003    1.80219E+003
   6.9660   4.17075E+003    1.84907E+003
   6.9690   4.17461E+003    1.80070E+003
   6.9710   4.11202E+003    1.84443E+003
   6.9740   4.16704E+003    1.80405E+003
   6.9770   4.25068E+003    1.86616E+003
   6.9800   4.17715E+003    1.85843E+003
   6.9840   4.17706E+003    1.83251E+003
   6.9870   4.17874E+003    1.83051E+003
   6.9890   4.13707E+003    1.84999E+003
   6.9910   4.19319E+003    1.87556E+003
   6.9950   4.22672E+003    1.82660E+003
   6.9980   4.26076E+003    1.77455E+003
   7.0030   4.09782E+003    1.80930E+003
   7.0050   4.16389E+003    1.78806E+003
   7.0070   4.11387E+003    1.81133E+003
   7.0100   4.07268E+003    1.76697E+003
   7.0140   4.05801E+003    1.76802E+003
   7.0170   4.12560E+003    1.78602E+003
   7.0200   4.10298E+003    1.76184E+003
   7.0220   4.04544E+003    1.82842E+003
   7.0260   4.05887E+003    1.79743E+003
   7.0280   3.95254E+003    1.73855E+003
   7.0320   3.96872E+003    1.76608E+003
   7.0350   4.01825E+003    1.76401E+003
   7.0390   4.01634E+003    1.77560E+003
   7.0430   4.03447E+003    1.78891E+003
   7.0440   4.06102E+003    1.75735E+003
   7.0470   4.07285E+003    1.77358E+003
   7.0500   4.10202E+003    1.78495E+003
   7.0530   4.08415E+003    1.81973E+003
   7.0570   4.08759E+003    1.79307E+003
   7.0610   4.01402E+003    1.76817E+003
   7.0620   4.03078E+003    1.70998E+003
   7.0650   4.00240E+003    1.74056E+003
   7.0680   4.00081E+003    1.77363E+003
   7.0710   4.03774E+003    1.76453E+003
   7.0740   4.08964E+003    1.76006E+003
   7.0770   4.05955E+003    1.71041E+003
   7.0800   4.04347E+003    1.75207E+003
   7.0830   3.92850E+003    1.77054E+003
   7.0860   3.97591E+003    1.73663E+003
   7.0880   3.97911E+003    1.78882E+003
   7.0920   4.03565E+003    1.75425E+003
   7.0950   3.93690E+003    1.76545E+003
   7.0990   3.98181E+003    1.79028E+003
   7.1040   4.05277E+003    1.77363E+003
   7.1060   4.00064E+003    1.75002E+003
   7.1090   4.01882E+003    1.74388E+003
   7.1110   3.97702E+003    1.75081E+003
   7.1150   4.00428E+003    1.75368E+003
   7.1180   3.94972E+003    1.76782E+003
   7.1220   3.95415E+003    1.74601E+003
   7.1240   3.94990E+003    1.73025E+003
   7.1270   3.97137E+003    1.72811E+003
   7.1300   4.08296E+003    1.74115E+003
   7.1330   4.02349E+003    1.69738E+003
   7.1350   4.03662E+003    1.68903E+003
   7.1400   4.02386E+003    1.67868E+003
   7.1440   3.99681E+003    1.66131E+003
   7.1470   4.07992E+003    1.58779E+003
   7.1490   4.03466E+003    1.59143E+003
   7.1530   3.96272E+003    1.48626E+003
