# Supplementary material for: Trigger factor both holds and folds its client proteins
Source: Nat Commun. 2022 Jul 15;13:4126. doi: 10.1038/s41467-022-31767-6 (PMC9287376; doi:10.1038/s41467-022-31767-6)
Supplement: Supplementary file 6 — Source Data [file 41467_2022_31767_MOESM6_ESM.zip › SourceDataFile/Fig1a-b/00029.RI1]

Sample
I 1 04.0 40000 0005095 8.8230E10 280 1 
   5.8000   4.15000E+001    1.19630E+002
   5.8020   1.02270E+002    1.47900E+002
   5.8030   1.61020E+002    1.76630E+002
   5.8050   1.76350E+002    2.05880E+002
   5.8070   2.39280E+002    2.38130E+002
   5.8090   2.43420E+002    2.76490E+002
   5.8120   2.94390E+002    3.22700E+002
   5.8140   3.59480E+002    3.99170E+002
   5.8160   4.23350E+002    4.90100E+002
   5.8190   4.86180E+002    5.61760E+002
   5.8200   6.17370E+002    6.99340E+002
   5.8220   7.09560E+002    8.46970E+002
   5.8240   9.15600E+002    1.03308E+003
   5.8260   1.04797E+003    1.14945E+003
   5.8270   1.18333E+003    1.36810E+003
   5.8300   1.44757E+003    1.64022E+003
   5.8320   1.68737E+003    1.91017E+003
   5.8330   1.99559E+003    2.23478E+003
   5.8350   2.23635E+003    2.44231E+003
   5.8370   2.59095E+003    2.81508E+003
   5.8390   2.97307E+003    3.15490E+003
   5.8400   2.96144E+003    3.37413E+003
   5.8420   3.13718E+003    3.52047E+003
   5.8430   3.36874E+003    3.93150E+003
   5.8450   3.62478E+003    4.34159E+003
   5.8460   4.05124E+003    4.45946E+003
   5.8480   4.50497E+003    4.68618E+003
   5.8490   4.67143E+003    5.07707E+003
   5.8510   5.13920E+003    5.26302E+003
   5.8530   4.99355E+003    5.35325E+003
   5.8550   5.23681E+003    5.34540E+003
   5.8570   5.44166E+003    5.57616E+003
   5.8600   5.53206E+003    5.55510E+003
   5.8620   5.62979E+003    5.61840E+003
   5.8640   5.51076E+003    5.68131E+003
   5.8650   5.54514E+003    5.79913E+003
   5.8670   5.47535E+003    5.55270E+003
   5.8690   5.52453E+003    5.70003E+003
   5.8710   5.47241E+003    5.77120E+003
   5.8740   5.59082E+003    5.61161E+003
   5.8760   5.60480E+003    5.56061E+003
   5.8790   5.47269E+003    5.64978E+003
   5.8810   5.42395E+003    5.65058E+003
   5.8830   5.68571E+003    5.63937E+003
   5.8850   5.42945E+003    5.72396E+003
   5.8870   5.47290E+003    5.65120E+003
   5.8910   5.76184E+003    5.74651E+003
   5.8920   5.63089E+003    5.76386E+003
   5.8940   5.74806E+003    5.65576E+003
   5.8950   5.73439E+003    5.56928E+003
   5.8990   5.70184E+003    5.72139E+003
   5.9010   5.74802E+003    5.60902E+003
   5.9030   5.63997E+003    5.76357E+003
   5.9040   5.62701E+003    5.75090E+003
   5.9070   5.62233E+003    5.84212E+003
   5.9090   5.70609E+003    5.84598E+003
   5.9100   5.62165E+003    5.77052E+003
   5.9140   5.60613E+003    5.73508E+003
   5.9170   5.73203E+003    5.76184E+003
   5.9190   5.76144E+003    5.87697E+003
   5.9210   5.87177E+003    5.87079E+003
   5.9240   5.83741E+003    5.97469E+003
   5.9250   5.86681E+003    5.99740E+003
   5.9260   5.81852E+003    6.07096E+003
   5.9300   5.83084E+003    6.14954E+003
   5.9320   6.12217E+003    6.10211E+003
   5.9350   6.10437E+003    6.06261E+003
   5.9360   6.17201E+003    6.04296E+003
   5.9380   6.22072E+003    6.16800E+003
   5.9400   6.27307E+003    6.21041E+003
   5.9430   6.22540E+003    6.28808E+003
   5.9450   6.24739E+003    6.22871E+003
   5.9460   6.19797E+003    6.36593E+003
   5.9490   6.02527E+003    6.43671E+003
   5.9520   6.26309E+003    6.33562E+003
   5.9540   6.25928E+003    6.34334E+003
   5.9570   6.14337E+003    6.35746E+003
   5.9620   6.25423E+003    6.27681E+003
   5.9650   6.31533E+003    6.42562E+003
   5.9690   6.38268E+003    6.38075E+003
   5.9720   6.26720E+003    6.36512E+003
   5.9750   6.20425E+003    6.20662E+003
   5.9770   6.07671E+003    6.34533E+003
   5.9810   6.10370E+003    6.28575E+003
   5.9820   5.98519E+003    6.40926E+003
   5.9860   6.16000E+003    6.27680E+003
   5.9880   6.36255E+003    6.23292E+003
   5.9900   6.15047E+003    6.29137E+003
   5.9910   6.29347E+003    6.27600E+003
   5.9960   6.33950E+003    6.87415E+003
   5.9980   6.40241E+003    8.32958E+003
   6.0010   6.30403E+003    1.10295E+004
   6.0030   6.34545E+003    1.10295E+004
   6.0050   6.26825E+003    1.01780E+004
   6.0070   5.81890E+003    2.26620E+002
   6.0150   1.03807E+004    3.99755E+003
   6.0220   6.50122E+003    6.91433E+003
   6.0250   3.68410E+002    5.93102E+003
   6.0270   1.65520E+002    6.00653E+003
   6.0310   3.72020E+002    6.00450E+003
   6.0350   1.27040E+003    6.01577E+003
   6.0370   4.60876E+003    6.06955E+003
   6.0390   6.19184E+003    5.96824E+003
   6.0400   6.29223E+003    6.06498E+003
   6.0450   6.18085E+003    6.00429E+003
   6.0460   6.07403E+003    5.97493E+003
   6.0500   6.01375E+003    6.05554E+003
   6.0550   6.02566E+003    5.84890E+003
   6.0560   6.01603E+003    5.88958E+003
   6.0600   5.94011E+003    5.82976E+003
   6.0630   5.92497E+003    5.84027E+003
   6.0650   5.91060E+003    5.91230E+003
   6.0680   5.92565E+003    5.94713E+003
   6.0710   5.94310E+003    5.85123E+003
   6.0730   5.92530E+003    5.88872E+003
   6.0750   5.90473E+003    5.84790E+003
   6.0770   5.98628E+003    5.81725E+003
   6.0800   5.87984E+003    5.77802E+003
   6.0820   5.84477E+003    5.85529E+003
   6.0850   5.87667E+003    5.67547E+003
   6.0890   5.67473E+003    5.76641E+003
   6.0920   5.76579E+003    5.74701E+003
   6.0930   5.77551E+003    5.79350E+003
   6.0940   5.80826E+003    5.66740E+003
   6.0960   5.71170E+003    5.65447E+003
   6.0980   5.75891E+003    5.62669E+003
   6.1040   5.61070E+003    5.66758E+003
   6.1050   5.50063E+003    5.62696E+003
   6.1080   5.50365E+003    5.56272E+003
   6.1110   5.52632E+003    5.51815E+003
   6.1130   5.40628E+003    5.50447E+003
   6.1150   5.44596E+003    5.48213E+003
   6.1200   5.42358E+003    5.54635E+003
   6.1220   5.44965E+003    5.46503E+003
   6.1240   5.40967E+003    5.45661E+003
   6.1270   5.51628E+003    5.49547E+003
   6.1290   5.40168E+003    5.46759E+003
   6.1310   5.26867E+003    5.45111E+003
   6.1330   5.33443E+003    5.40000E+003
   6.1360   5.35478E+003    5.33762E+003
   6.1380   5.29787E+003    5.36124E+003
   6.1400   5.26695E+003    5.30013E+003
   6.1430   5.22588E+003    5.39929E+003
   6.1450   5.18338E+003    5.18875E+003
   6.1490   5.21341E+003    5.33095E+003
   6.1510   5.22783E+003    5.29642E+003
   6.1540   5.10225E+003    5.12840E+003
   6.1560   5.19852E+003    5.19170E+003
   6.1590   5.13722E+003    5.06742E+003
   6.1610   5.14651E+003    5.01110E+003
   6.1640   5.07638E+003    5.13334E+003
   6.1670   5.18315E+003    5.12065E+003
   6.1700   5.04207E+003    4.99044E+003
   6.1720   5.10272E+003    5.14598E+003
   6.1750   4.96791E+003    5.00569E+003
   6.1780   5.07060E+003    4.99643E+003
   6.1800   4.97614E+003    4.93819E+003
   6.1820   5.00974E+003    5.00969E+003
   6.1840   4.96523E+003    4.91692E+003
   6.1870   4.95889E+003    4.88331E+003
   6.1910   4.93146E+003    4.90099E+003
   6.1930   4.83147E+003    5.02336E+003
   6.1960   4.88810E+003    4.89174E+003
   6.1980   4.86500E+003    4.95194E+003
   6.2000   4.93758E+003    4.89432E+003
   6.2050   4.87832E+003    4.83210E+003
   6.2070   4.88802E+003    4.90517E+003
   6.2090   4.96113E+003    4.76378E+003
   6.2100   4.98381E+003    4.74323E+003
   6.2140   4.84861E+003    4.77250E+003
   6.2160   4.85352E+003    4.75400E+003
   6.2210   4.89745E+003    4.72000E+003
   6.2230   4.88623E+003    4.73115E+003
   6.2260   4.88693E+003    4.67216E+003
   6.2280   4.85189E+003    4.65798E+003
   6.2310   4.87372E+003    4.67649E+003
   6.2330   4.87642E+003    4.57777E+003
   6.2350   4.85877E+003    4.77049E+003
   6.2370   4.84761E+003    4.59701E+003
   6.2400   4.87669E+003    4.65228E+003
   6.2430   4.81314E+003    4.54408E+003
   6.2460   4.78339E+003    4.60054E+003
   6.2480   4.87527E+003    4.58290E+003
   6.2510   4.78848E+003    4.49018E+003
   6.2540   4.79612E+003    4.44920E+003
   6.2570   4.86092E+003    4.50861E+003
   6.2610   4.74264E+003    4.54382E+003
   6.2630   4.74315E+003    4.59823E+003
   6.2640   4.83417E+003    4.35573E+003
   6.2690   4.79651E+003    4.39042E+003
   6.2720   4.80427E+003    4.38928E+003
   6.2730   4.83725E+003    4.50667E+003
   6.2770   4.80973E+003    4.43597E+003
   6.2790   4.87758E+003    4.58004E+003
   6.2810   4.80605E+003    4.45903E+003
   6.2820   4.84831E+003    4.49613E+003
   6.2860   4.82813E+003    4.56172E+003
   6.2880   4.74698E+003    4.34286E+003
   6.2920   4.80135E+003    4.36980E+003
   6.2930   4.83361E+003    4.50081E+003
   6.2970   4.80768E+003    4.45572E+003
   6.2990   4.86339E+003    4.43660E+003
   6.3010   4.71232E+003    4.34317E+003
   6.3040   4.61208E+003    4.33984E+003
   6.3060   4.82946E+003    4.42969E+003
   6.3090   4.82925E+003    4.38047E+003
   6.3130   4.79729E+003    4.35595E+003
   6.3150   4.74961E+003    4.35140E+003
   6.3190   4.68852E+003    4.33320E+003
   6.3220   4.73993E+003    4.29836E+003
   6.3240   4.80927E+003    4.33099E+003
   6.3260   4.77899E+003    4.34962E+003
   6.3290   4.83842E+003    4.39802E+003
   6.3330   4.68729E+003    4.26510E+003
   6.3350   4.74061E+003    4.38234E+003
   6.3370   4.79310E+003    4.32745E+003
   6.3380   4.69102E+003    4.32983E+003
   6.3420   4.74060E+003    4.27443E+003
   6.3450   4.74400E+003    4.26606E+003
   6.3470   4.63007E+003    4.25258E+003
   6.3490   4.74982E+003    4.33556E+003
   6.3520   4.70786E+003    4.23397E+003
   6.3550   4.75939E+003    4.25667E+003
   6.3580   4.77528E+003    4.20601E+003
   6.3610   4.75210E+003    4.21865E+003
   6.3650   4.86377E+003    4.24107E+003
   6.3670   4.79269E+003    4.15416E+003
   6.3700   4.68721E+003    4.21532E+003
   6.3750   4.69418E+003    4.27474E+003
   6.3770   4.81891E+003    4.23955E+003
   6.3800   4.82096E+003    4.28179E+003
   6.3820   4.79473E+003    4.13310E+003
   6.3840   4.73859E+003    4.08518E+003
   6.3880   4.75715E+003    4.12292E+003
   6.3910   4.71547E+003    4.16741E+003
   6.3930   4.78593E+003    4.08390E+003
   6.3960   4.72863E+003    4.05315E+003
   6.3980   4.74805E+003    4.07301E+003
   6.4010   4.67667E+003    4.19902E+003
   6.4050   4.69132E+003    4.17451E+003
   6.4070   4.76445E+003    4.10635E+003
   6.4090   4.60134E+003    4.09306E+003
   6.4120   4.58379E+003    3.97366E+003
   6.4150   4.58497E+003    4.08117E+003
   6.4180   4.56965E+003    4.00244E+003
   6.4220   4.59851E+003    4.03853E+003
   6.4240   4.64793E+003    4.05785E+003
   6.4270   4.63983E+003    4.10970E+003
   6.4290   4.65831E+003    4.14017E+003
   6.4330   4.71626E+003    4.12861E+003
   6.4360   4.70782E+003    4.26135E+003
   6.4380   4.85677E+003    4.16736E+003
   6.4400   4.79870E+003    4.19370E+003
   6.4430   4.74391E+003    4.19890E+003
   6.4450   4.90125E+003    4.21265E+003
   6.4470   4.92200E+003    4.15759E+003
   6.4500   4.83425E+003    4.20983E+003
   6.4520   4.80288E+003    4.29089E+003
   6.4560   4.81403E+003    4.21394E+003
   6.4590   4.88767E+003    4.21095E+003
   6.4630   4.85834E+003    4.29483E+003
   6.4650   4.89609E+003    4.29644E+003
   6.4680   4.87540E+003    4.37490E+003
   6.4700   4.91610E+003    4.33262E+003
   6.4740   4.94934E+003    4.23038E+003
   6.4770   4.93306E+003    4.32014E+003
   6.4790   4.97309E+003    4.32365E+003
   6.4810   4.97604E+003    4.28369E+003
   6.4840   4.92736E+003    4.30709E+003
   6.4870   4.93185E+003    4.23152E+003
   6.4890   4.85531E+003    4.19530E+003
   6.4930   4.86757E+003    4.21224E+003
   6.4940   4.91280E+003    4.27131E+003
   6.4970   4.89702E+003    4.22043E+003
   6.4990   4.98261E+003    4.25150E+003
   6.5030   4.92066E+003    4.29244E+003
   6.5060   5.01549E+003    4.36437E+003
   6.5090   4.94175E+003    4.29680E+003
   6.5110   4.97514E+003    4.34452E+003
   6.5140   5.00826E+003    4.30746E+003
   6.5170   5.04898E+003    4.29424E+003
   6.5190   4.96084E+003    4.37537E+003
   6.5230   5.06983E+003    4.32280E+003
   6.5250   4.92207E+003    4.32379E+003
   6.5290   4.97357E+003    4.32393E+003
   6.5320   5.02263E+003    4.33737E+003
   6.5350   4.94003E+003    4.27161E+003
   6.5370   4.96460E+003    4.27964E+003
   6.5390   4.86713E+003    4.23609E+003
   6.5420   4.97216E+003    4.19549E+003
   6.5450   4.99964E+003    4.27948E+003
   6.5480   4.93508E+003    4.24121E+003
   6.5510   4.95433E+003    4.18414E+003
   6.5530   4.93334E+003    4.23643E+003
   6.5550   4.88941E+003    4.23731E+003
   6.5590   4.91754E+003    4.33777E+003
   6.5600   5.00553E+003    4.27116E+003
   6.5640   4.91023E+003    4.27040E+003
   6.5680   4.95567E+003    4.18788E+003
   6.5700   4.97205E+003    4.18734E+003
   6.5730   4.92912E+003    4.24492E+003
   6.5770   4.95730E+003    4.23328E+003
   6.5790   4.92501E+003    4.21341E+003
   6.5820   4.86130E+003    4.31799E+003
   6.5850   4.89488E+003    4.24360E+003
   6.5880   4.94523E+003    4.20074E+003
   6.5890   4.82620E+003    4.22577E+003
   6.5910   4.90341E+003    4.19276E+003
   6.5940   4.94624E+003    4.15537E+003
   6.5970   4.96124E+003    4.21398E+003
   6.6010   4.90047E+003    4.21162E+003
   6.6030   4.86770E+003    4.21566E+003
   6.6070   4.91971E+003    4.18163E+003
   6.6090   4.81356E+003    4.22383E+003
   6.6130   4.79261E+003    4.20025E+003
   6.6150   4.84177E+003    4.16407E+003
   6.6170   4.89373E+003    4.16606E+003
   6.6200   4.90898E+003    4.20193E+003
   6.6230   4.88934E+003    4.17591E+003
   6.6260   4.94120E+003    4.16214E+003
   6.6290   4.92475E+003    4.26743E+003
   6.6310   4.87467E+003    4.22202E+003
   6.6350   4.89939E+003    4.17086E+003
   6.6380   4.77645E+003    4.18334E+003
   6.6400   4.81552E+003    4.18784E+003
   6.6420   4.87520E+003    4.23820E+003
   6.6450   4.85700E+003    4.25925E+003
   6.6490   4.84595E+003    4.18643E+003
   6.6510   4.85954E+003    4.08588E+003
   6.6540   4.80145E+003    4.11383E+003
   6.6560   4.89766E+003    4.07678E+003
   6.6600   4.86756E+003    4.16270E+003
   6.6630   4.84696E+003    4.14172E+003
   6.6650   4.83680E+003    4.14765E+003
   6.6670   4.72540E+003    4.12977E+003
   6.6700   4.76903E+003    4.11969E+003
   6.6740   4.73990E+003    4.05318E+003
   6.6780   4.87854E+003    4.14373E+003
   6.6810   4.79662E+003    4.04990E+003
   6.6830   4.71084E+003    3.99066E+003
   6.6870   4.71689E+003    4.20331E+003
   6.6920   4.77523E+003    4.11627E+003
   6.6940   4.74585E+003    4.14024E+003
   6.6970   4.72797E+003    4.15172E+003
   6.7000   4.71644E+003    4.10087E+003
   6.7030   4.67443E+003    4.06291E+003
   6.7060   4.65623E+003    4.03419E+003
   6.7080   4.72574E+003    4.03758E+003
   6.7100   4.73124E+003    4.01243E+003
   6.7130   4.67559E+003    4.02833E+003
   6.7160   4.53041E+003    4.00213E+003
   6.7190   4.50355E+003    4.02973E+003
   6.7220   4.62002E+003    3.87959E+003
   6.7250   4.65189E+003    3.99932E+003
   6.7280   4.66401E+003    4.01547E+003
   6.7310   4.74125E+003    4.05342E+003
   6.7340   4.67430E+003    4.01647E+003
   6.7360   4.64086E+003    3.99702E+003
   6.7390   4.68114E+003    4.05044E+003
   6.7430   4.60870E+003    3.96108E+003
   6.7450   4.63205E+003    3.72567E+003
   6.7490   4.57737E+003    3.79360E+003
   6.7520   4.58980E+003    3.73852E+003
   6.7540   4.57154E+003    3.75687E+003
   6.7570   4.55385E+003    3.71037E+003
   6.7610   4.44792E+003    3.69988E+003
   6.7630   4.49882E+003    3.77176E+003
   6.7680   4.51079E+003    3.75236E+003
   6.7700   4.43859E+003    3.84502E+003
   6.7720   4.45183E+003    3.84703E+003
   6.7770   4.47587E+003    3.80650E+003
   6.7790   4.52751E+003    3.86527E+003
   6.7810   4.52451E+003    3.86013E+003
   6.7840   4.41320E+003    3.82869E+003
   6.7880   4.46992E+003    3.84015E+003
   6.7910   4.42749E+003    3.82406E+003
   6.7950   4.43629E+003    3.76794E+003
   6.7970   4.51951E+003    3.75902E+003
   6.8000   4.42046E+003    3.82545E+003
   6.8020   4.48553E+003    3.79956E+003
   6.8070   4.48502E+003    3.85488E+003
   6.8100   4.56517E+003    3.91635E+003
   6.8120   4.50385E+003    3.91984E+003
   6.8150   4.47774E+003    3.93074E+003
   6.8190   4.47634E+003    3.87297E+003
   6.8210   4.49752E+003    3.87558E+003
   6.8240   4.49552E+003    3.96532E+003
   6.8270   4.46859E+003    3.83396E+003
   6.8280   4.47840E+003    3.88378E+003
   6.8310   4.51573E+003    3.82545E+003
   6.8350   4.49495E+003    3.86886E+003
   6.8370   4.47009E+003    3.90917E+003
   6.8390   4.49526E+003    3.87665E+003
   6.8420   4.46737E+003    3.87396E+003
   6.8460   4.55028E+003    3.88567E+003
   6.8500   4.55386E+003    3.92313E+003
   6.8530   4.61866E+003    3.91782E+003
   6.8550   4.55981E+003    3.88957E+003
   6.8580   4.57653E+003    3.94852E+003
   6.8620   4.49422E+003    3.89464E+003
   6.8660   4.51613E+003    3.86592E+003
   6.8680   4.47998E+003    3.79028E+003
   6.8700   4.50428E+003    3.88943E+003
   6.8730   4.44586E+003    3.85201E+003
   6.8760   4.41039E+003    3.89566E+003
   6.8790   4.46444E+003    3.88712E+003
   6.8820   4.40791E+003    3.88757E+003
   6.8840   4.39907E+003    3.88005E+003
   6.8860   4.44695E+003    3.85432E+003
   6.8910   4.32481E+003    3.92012E+003
   6.8940   4.47584E+003    3.83295E+003
   6.8980   4.48130E+003    3.89628E+003
   6.9000   4.38047E+003    3.86202E+003
   6.9040   4.51238E+003    3.85966E+003
   6.9070   4.41825E+003    3.78338E+003
   6.9110   4.45183E+003    3.87903E+003
   6.9130   4.50219E+003    3.80184E+003
   6.9160   4.40771E+003    3.93639E+003
   6.9200   4.45205E+003    3.86183E+003
   6.9220   4.44980E+003    3.79454E+003
   6.9250   4.40970E+003    3.83187E+003
   6.9280   4.43989E+003    3.81499E+003
   6.9310   4.42129E+003    3.80734E+003
   6.9340   4.35874E+003    3.80194E+003
   6.9380   4.39189E+003    3.77329E+003
   6.9400   4.38848E+003    3.71172E+003
   6.9430   4.24578E+003    3.70274E+003
   6.9470   4.38279E+003    3.72730E+003
   6.9500   4.31643E+003    3.70566E+003
   6.9520   4.39395E+003    3.66223E+003
   6.9550   4.27287E+003    3.63325E+003
   6.9590   4.27369E+003    3.63908E+003
   6.9630   4.27101E+003    3.75792E+003
   6.9660   4.25593E+003    3.68891E+003
   6.9680   4.13101E+003    3.69015E+003
   6.9710   4.27868E+003    3.67899E+003
   6.9740   4.21422E+003    3.66191E+003
   6.9780   4.29993E+003    3.71000E+003
   6.9810   4.33367E+003    3.71869E+003
   6.9830   4.30117E+003    3.70458E+003
   6.9870   4.31992E+003    3.75123E+003
   6.9890   4.27787E+003    3.69047E+003
   6.9930   4.18946E+003    3.67301E+003
   6.9960   4.16287E+003    3.71812E+003
   6.9990   4.21646E+003    3.67920E+003
   7.0030   4.43604E+003    3.66776E+003
   7.0060   4.26964E+003    3.69445E+003
   7.0100   4.24720E+003    3.57158E+003
   7.0140   4.23588E+003    3.65892E+003
   7.0150   4.17443E+003    3.68410E+003
   7.0190   4.21642E+003    3.72962E+003
   7.0220   4.14091E+003    3.67215E+003
   7.0250   4.17332E+003    3.63902E+003
   7.0280   4.24742E+003    3.65050E+003
   7.0310   4.18498E+003    3.58448E+003
   7.0340   4.17071E+003    3.65741E+003
   7.0370   4.20292E+003    3.60705E+003
   7.0390   4.13613E+003    3.56884E+003
   7.0430   4.24411E+003    3.75362E+003
   7.0450   4.10105E+003    3.74164E+003
   7.0490   3.97885E+003    3.71727E+003
   7.0510   4.01946E+003    3.72315E+003
   7.0550   4.15221E+003    3.75259E+003
   7.0590   4.18014E+003    3.64605E+003
   7.0620   4.22742E+003    3.67033E+003
   7.0660   4.19005E+003    3.70046E+003
   7.0690   4.19689E+003    3.66327E+003
   7.0710   4.19589E+003    3.66697E+003
   7.0750   4.15570E+003    3.70478E+003
   7.0770   4.18290E+003    3.54818E+003
   7.0800   4.20058E+003    3.68335E+003
   7.0840   4.12054E+003    3.67546E+003
   7.0860   4.24624E+003    3.61997E+003
   7.0900   4.11232E+003    3.62983E+003
   7.0930   4.17328E+003    3.52724E+003
   7.0970   4.18325E+003    3.56456E+003
   7.1000   4.20962E+003    3.53470E+003
   7.1020   4.13306E+003    3.57108E+003
   7.1060   4.19205E+003    3.62075E+003
   7.1100   4.13665E+003    3.62420E+003
   7.1110   4.14857E+003    3.66401E+003
   7.1150   4.14386E+003    3.62733E+003
   7.1180   4.17748E+003    3.62390E+003
   7.1220   4.09238E+003    3.62114E+003
   7.1260   4.10501E+003    3.62718E+003
   7.1280   4.09972E+003    3.56236E+003
   7.1320   4.14342E+003    3.65135E+003
   7.1340   4.10989E+003    3.60371E+003
   7.1360   4.07896E+003    3.65402E+003
   7.1400   4.04697E+003    3.56300E+003
   7.1430   4.07244E+003    3.57810E+003
   7.1460   4.00458E+003    3.67235E+003
   7.1500   4.02014E+003    3.66085E+003
