# Supplementary material for: Trigger factor both holds and folds its client proteins
Source: Nat Commun. 2022 Jul 15;13:4126. doi: 10.1038/s41467-022-31767-6 (PMC9287376; doi:10.1038/s41467-022-31767-6)
Supplement: Supplementary file 6 — Source Data [file 41467_2022_31767_MOESM6_ESM.zip › SourceDataFile/Fig1a-b/00029.RI3]

Sample
I 3 04.0 40000 0005209 9.0250E10 280 1 
   5.8000   1.33820E+002    1.90610E+002
   5.8030   2.22080E+002    2.03290E+002
   5.8050   2.30580E+002    2.35490E+002
   5.8080   2.49100E+002    2.56280E+002
   5.8090   3.03840E+002    2.90370E+002
   5.8120   3.56020E+002    3.28920E+002
   5.8140   4.13430E+002    4.44600E+002
   5.8160   4.80230E+002    5.16500E+002
   5.8170   5.72930E+002    6.41450E+002
   5.8190   6.70190E+002    6.89970E+002
   5.8200   8.04790E+002    8.22790E+002
   5.8230   9.22580E+002    9.74970E+002
   5.8250   1.14813E+003    1.33544E+003
   5.8280   1.42785E+003    1.52615E+003
   5.8300   1.75129E+003    1.72802E+003
   5.8320   2.07524E+003    2.17494E+003
   5.8330   2.31907E+003    2.34379E+003
   5.8350   2.66989E+003    2.84407E+003
   5.8370   2.99399E+003    3.10092E+003
   5.8390   3.25035E+003    3.49050E+003
   5.8400   3.51213E+003    3.41181E+003
   5.8420   3.64413E+003    3.91294E+003
   5.8440   4.09971E+003    4.12923E+003
   5.8460   4.36204E+003    4.48574E+003
   5.8470   4.59543E+003    4.64044E+003
   5.8490   4.73501E+003    4.76522E+003
   5.8510   4.83537E+003    4.97927E+003
   5.8530   5.03636E+003    5.17421E+003
   5.8560   5.24030E+003    5.23553E+003
   5.8570   5.35072E+003    5.25678E+003
   5.8580   5.35559E+003    5.39704E+003
   5.8600   5.39191E+003    5.39247E+003
   5.8620   5.49570E+003    5.46504E+003
   5.8640   5.54196E+003    5.61282E+003
   5.8670   5.60459E+003    5.52757E+003
   5.8690   5.50919E+003    5.48516E+003
   5.8710   5.59469E+003    5.54262E+003
   5.8730   5.44217E+003    5.39136E+003
   5.8740   5.53074E+003    5.45100E+003
   5.8760   5.46764E+003    5.51566E+003
   5.8780   5.51749E+003    5.50899E+003
   5.8810   5.48650E+003    5.41732E+003
   5.8830   5.46473E+003    5.41482E+003
   5.8850   5.38178E+003    5.45950E+003
   5.8870   5.50473E+003    5.63387E+003
   5.8900   5.42702E+003    5.53052E+003
   5.8920   5.46477E+003    5.57186E+003
   5.8940   5.42521E+003    5.60535E+003
   5.8960   5.53534E+003    5.56896E+003
   5.8980   5.76654E+003    5.56857E+003
   5.8990   5.71022E+003    5.81689E+003
   5.9010   5.87804E+003    5.77190E+003
   5.9040   5.58639E+003    5.51278E+003
   5.9060   5.68714E+003    5.53557E+003
   5.9090   5.79248E+003    5.55630E+003
   5.9110   5.67318E+003    5.73950E+003
   5.9130   5.65031E+003    5.62379E+003
   5.9140   5.77235E+003    5.80474E+003
   5.9170   5.72034E+003    5.71400E+003
   5.9200   5.76682E+003    5.71620E+003
   5.9220   5.82235E+003    5.80710E+003
   5.9250   5.86939E+003    5.97044E+003
   5.9270   6.00464E+003    6.07894E+003
   5.9290   6.05833E+003    6.05665E+003
   5.9300   6.09509E+003    6.10888E+003
   5.9320   6.09308E+003    6.16211E+003
   5.9360   6.18285E+003    6.45466E+003
   5.9370   6.42198E+003    6.91794E+003
   5.9390   6.33737E+003    8.48698E+003
   5.9420   6.40796E+003    1.04393E+004
   5.9430   6.49939E+003    1.02185E+004
   5.9450   6.54683E+003    1.05702E+004
   5.9480   6.74651E+003    9.14399E+003
   5.9500   7.69837E+003    1.73880E+002
   5.9560   1.05875E+004    2.17610E+002
   5.9580   1.06713E+004    1.23938E+003
   5.9620   9.46430E+002    7.41616E+003
   5.9670   1.96780E+002    5.75714E+003
   5.9700   5.42230E+002    5.87925E+003
   5.9720   1.67269E+003    6.01565E+003
   5.9740   6.19053E+003    5.89470E+003
   5.9760   6.87562E+003    5.83162E+003
   5.9790   6.21882E+003    5.77636E+003
   5.9810   6.20876E+003    5.86242E+003
   5.9850   6.07381E+003    5.64650E+003
   5.9860   6.08734E+003    5.58147E+003
   5.9880   6.11872E+003    5.56478E+003
   5.9920   6.11873E+003    5.57482E+003
   5.9950   6.10509E+003    5.49102E+003
   5.9970   6.00362E+003    5.49904E+003
   6.0010   6.01404E+003    5.41786E+003
   6.0030   6.03094E+003    5.30378E+003
   6.0070   6.03324E+003    5.30355E+003
   6.0090   5.97850E+003    5.19617E+003
   6.0120   5.88888E+003    5.22915E+003
   6.0130   6.01797E+003    5.24836E+003
   6.0150   5.91378E+003    5.14435E+003
   6.0170   5.99243E+003    5.24763E+003
   6.0210   5.90358E+003    5.04015E+003
   6.0230   5.92895E+003    4.96270E+003
   6.0250   5.87404E+003    4.87675E+003
   6.0280   5.87289E+003    4.93391E+003
   6.0300   5.91061E+003    4.87734E+003
   6.0330   5.86269E+003    4.96264E+003
   6.0350   5.93030E+003    4.77148E+003
   6.0380   5.90555E+003    4.81408E+003
   6.0390   5.90805E+003    4.79553E+003
   6.0410   5.87032E+003    4.70387E+003
   6.0440   5.96535E+003    4.71904E+003
   6.0460   5.91060E+003    4.67650E+003
   6.0480   5.83048E+003    4.55824E+003
   6.0500   5.81827E+003    4.50059E+003
   6.0530   5.82733E+003    4.55943E+003
   6.0550   5.88189E+003    4.55049E+003
   6.0580   5.97738E+003    4.44909E+003
   6.0600   5.76945E+003    4.40403E+003
   6.0620   5.72583E+003    4.36916E+003
   6.0670   5.84222E+003    4.16631E+003
   6.0690   5.75141E+003    4.23295E+003
   6.0710   5.72111E+003    4.20386E+003
   6.0730   5.80571E+003    4.10206E+003
   6.0760   5.79563E+003    4.11060E+003
   6.0780   5.74723E+003    3.96435E+003
   6.0800   5.75788E+003    3.91452E+003
   6.0840   5.77328E+003    3.82936E+003
   6.0860   5.78812E+003    3.66186E+003
   6.0890   5.82858E+003    3.48652E+003
   6.0920   5.68155E+003    3.47660E+003
   6.0940   5.56918E+003    3.47637E+003
   6.0960   5.67571E+003    3.37895E+003
   6.0990   5.65729E+003    3.26027E+003
   6.1010   5.75923E+003    3.28738E+003
   6.1040   5.64166E+003    3.13112E+003
   6.1070   5.59366E+003    3.13846E+003
   6.1110   5.62412E+003    3.07582E+003
   6.1130   5.62338E+003    3.06464E+003
   6.1150   5.56554E+003    3.04000E+003
   6.1170   5.48651E+003    2.94441E+003
   6.1200   5.60316E+003    3.09678E+003
   6.1230   5.43324E+003    3.09230E+003
   6.1260   5.57039E+003    2.71067E+003
   6.1290   5.69453E+003    2.48317E+003
   6.1310   5.70536E+003    2.62480E+003
   6.1330   5.57402E+003    2.39682E+003
   6.1360   5.59715E+003    2.38242E+003
   6.1380   5.57577E+003    2.52970E+003
   6.1400   5.59755E+003    2.63720E+003
   6.1430   5.50799E+003    2.81689E+003
   6.1450   5.48976E+003    2.84847E+003
   6.1480   5.45162E+003    2.76874E+003
   6.1520   5.47917E+003    2.68090E+003
   6.1530   5.38177E+003    2.67527E+003
   6.1560   5.41776E+003    2.62133E+003
   6.1580   5.44366E+003    2.61684E+003
   6.1610   5.43001E+003    2.60011E+003
   6.1630   5.42832E+003    2.49743E+003
   6.1660   5.35623E+003    2.48308E+003
   6.1690   5.44906E+003    2.35057E+003
   6.1720   5.39984E+003    2.39163E+003
   6.1750   5.36389E+003    2.41455E+003
   6.1770   5.37142E+003    2.41053E+003
   6.1800   5.28087E+003    2.36855E+003
   6.1840   5.38551E+003    2.32419E+003
   6.1850   5.28249E+003    2.30027E+003
   6.1890   5.27736E+003    2.31418E+003
   6.1920   5.41037E+003    2.34556E+003
   6.1930   5.32868E+003    2.33641E+003
   6.1980   5.26122E+003    2.30406E+003
   6.1990   5.30309E+003    2.33170E+003
   6.2020   5.35820E+003    2.26406E+003
   6.2030   5.36107E+003    2.25167E+003
   6.2070   5.27802E+003    2.25828E+003
   6.2090   5.24218E+003    2.15358E+003
   6.2110   5.14222E+003    2.16624E+003
   6.2130   5.19681E+003    2.17176E+003
   6.2170   5.23836E+003    2.14858E+003
   6.2210   5.15959E+003    2.13910E+003
   6.2230   5.17443E+003    2.24353E+003
   6.2260   5.22795E+003    2.24455E+003
   6.2280   5.11775E+003    2.19461E+003
   6.2300   5.11311E+003    2.16707E+003
   6.2320   5.18183E+003    2.13284E+003
   6.2350   5.15959E+003    2.12076E+003
   6.2390   5.16390E+003    2.08852E+003
   6.2410   5.18542E+003    1.99968E+003
   6.2440   5.14638E+003    2.06405E+003
   6.2450   5.12481E+003    2.09010E+003
   6.2480   5.06563E+003    2.13542E+003
   6.2500   5.05106E+003    2.04590E+003
   6.2540   4.98441E+003    2.02575E+003
   6.2550   4.87729E+003    2.00320E+003
   6.2590   4.96371E+003    1.99876E+003
   6.2620   4.89729E+003    2.01806E+003
   6.2640   5.01665E+003    2.08383E+003
   6.2680   4.96058E+003    2.12279E+003
   6.2710   5.12182E+003    2.16989E+003
   6.2730   5.12507E+003    2.13199E+003
   6.2760   5.09678E+003    2.10168E+003
   6.2790   5.02867E+003    1.94309E+003
   6.2830   5.02825E+003    2.00632E+003
   6.2840   5.00128E+003    1.96847E+003
   6.2880   5.03391E+003    2.02872E+003
   6.2900   5.04439E+003    2.17991E+003
   6.2920   5.05516E+003    2.16680E+003
   6.2940   4.97211E+003    2.10383E+003
   6.2970   5.00888E+003    2.05561E+003
   6.2990   5.03468E+003    2.02802E+003
   6.3010   4.93041E+003    1.97029E+003
   6.3040   4.77038E+003    2.02702E+003
   6.3070   5.05134E+003    2.07457E+003
   6.3100   5.05506E+003    2.02818E+003
   6.3130   4.95050E+003    2.01429E+003
   6.3150   4.90562E+003    2.07033E+003
   6.3170   4.91846E+003    2.04882E+003
   6.3220   4.97790E+003    2.03871E+003
   6.3240   4.89144E+003    2.01633E+003
   6.3290   4.90677E+003    2.04290E+003
   6.3310   4.95025E+003    2.08631E+003
   6.3330   4.91037E+003    1.97579E+003
   6.3380   4.84515E+003    2.01747E+003
   6.3400   4.89099E+003    2.02297E+003
   6.3440   4.86590E+003    2.01578E+003
   6.3460   4.85390E+003    2.01838E+003
   6.3470   4.88131E+003    2.06562E+003
   6.3510   4.68972E+003    2.05006E+003
   6.3540   4.68220E+003    2.04687E+003
   6.3560   4.69535E+003    1.98705E+003
   6.3580   4.60818E+003    1.93852E+003
   6.3610   4.68791E+003    1.99203E+003
   6.3640   4.71372E+003    2.03652E+003
   6.3680   4.85181E+003    2.01911E+003
   6.3700   4.93965E+003    2.01496E+003
   6.3730   4.84600E+003    2.02418E+003
   6.3740   4.92311E+003    1.96290E+003
   6.3770   4.80655E+003    2.01049E+003
   6.3800   4.75197E+003    1.99376E+003
   6.3840   4.70972E+003    2.02839E+003
   6.3860   4.59000E+003    1.97983E+003
   6.3890   4.66747E+003    2.02520E+003
   6.3930   4.73929E+003    1.99425E+003
   6.3960   4.66225E+003    1.93062E+003
   6.3980   4.56690E+003    1.98262E+003
   6.4000   4.65940E+003    1.97079E+003
   6.4030   4.61797E+003    1.97700E+003
   6.4050   4.63187E+003    2.02919E+003
   6.4080   4.56359E+003    1.89533E+003
   6.4110   4.64482E+003    1.95603E+003
   6.4140   4.55320E+003    1.96060E+003
   6.4160   4.60818E+003    1.90698E+003
   6.4180   4.60416E+003    1.93022E+003
   6.4210   4.58651E+003    1.94665E+003
   6.4250   4.60670E+003    2.00429E+003
   6.4270   4.68361E+003    2.02353E+003
   6.4300   4.70122E+003    2.02711E+003
   6.4320   4.57526E+003    1.99990E+003
   6.4340   4.63904E+003    2.03062E+003
   6.4360   4.62554E+003    2.00857E+003
   6.4400   4.73621E+003    2.02960E+003
   6.4430   4.71976E+003    2.04580E+003
   6.4450   4.73075E+003    2.05475E+003
   6.4490   4.76038E+003    2.02365E+003
   6.4500   4.77058E+003    2.05304E+003
   6.4540   4.78330E+003    2.16189E+003
   6.4580   4.79384E+003    2.08698E+003
   6.4610   4.90268E+003    2.07347E+003
   6.4640   4.87534E+003    2.03840E+003
   6.4670   4.86278E+003    2.03520E+003
   6.4700   4.85715E+003    2.10715E+003
   6.4720   4.87445E+003    2.12090E+003
   6.4750   4.89625E+003    2.16397E+003
   6.4770   4.83943E+003    2.11357E+003
   6.4790   4.84096E+003    2.07290E+003
   6.4820   4.80855E+003    2.13122E+003
   6.4850   4.76271E+003    2.06256E+003
   6.4860   4.77968E+003    2.12736E+003
   6.4890   4.86119E+003    2.07556E+003
   6.4910   4.83566E+003    2.09899E+003
   6.4950   4.71291E+003    2.08306E+003
   6.4980   4.81780E+003    2.11434E+003
   6.5010   4.79780E+003    2.15186E+003
   6.5030   4.82300E+003    2.12625E+003
   6.5070   4.94774E+003    2.17252E+003
   6.5090   4.96796E+003    2.19060E+003
   6.5120   4.93640E+003    2.13088E+003
   6.5150   4.85847E+003    2.23916E+003
   6.5170   4.91452E+003    2.11494E+003
   6.5190   4.84210E+003    2.09034E+003
   6.5230   4.95975E+003    2.15583E+003
   6.5250   4.80708E+003    2.11138E+003
   6.5280   4.93357E+003    2.02621E+003
   6.5310   4.77736E+003    2.01942E+003
   6.5330   4.85034E+003    2.08215E+003
   6.5350   4.79799E+003    2.15586E+003
   6.5380   4.82122E+003    2.09838E+003
   6.5410   4.84614E+003    2.12827E+003
   6.5440   4.79973E+003    2.14671E+003
   6.5460   4.85488E+003    2.09934E+003
   6.5480   4.74110E+003    2.08459E+003
   6.5510   4.71105E+003    2.16241E+003
   6.5540   4.81053E+003    2.10042E+003
   6.5570   4.79928E+003    2.09447E+003
   6.5600   4.82915E+003    2.12898E+003
   6.5620   4.81011E+003    2.13171E+003
   6.5650   4.80794E+003    2.06726E+003
   6.5680   4.85688E+003    2.10081E+003
   6.5700   4.73056E+003    2.05708E+003
   6.5730   4.77947E+003    2.06452E+003
   6.5760   4.75346E+003    2.05706E+003
   6.5780   4.71816E+003    2.02115E+003
   6.5800   4.77788E+003    2.02942E+003
   6.5840   4.62591E+003    2.07872E+003
   6.5870   4.80695E+003    2.03362E+003
   6.5880   4.81367E+003    2.02903E+003
   6.5910   4.76325E+003    2.05946E+003
   6.5940   4.69419E+003    2.12893E+003
   6.5970   4.69053E+003    2.09331E+003
   6.6000   4.75557E+003    2.08589E+003
   6.6040   4.66953E+003    2.12319E+003
   6.6060   4.72791E+003    2.07798E+003
   6.6090   4.76045E+003    2.07441E+003
   6.6130   4.71211E+003    2.07441E+003
   6.6150   4.79262E+003    2.11606E+003
   6.6180   4.66234E+003    2.09292E+003
   6.6200   4.76674E+003    2.09231E+003
   6.6230   4.72380E+003    2.08260E+003
   6.6250   4.64738E+003    2.06164E+003
   6.6290   4.78998E+003    2.07145E+003
   6.6310   4.77321E+003    2.04143E+003
   6.6330   4.68251E+003    2.04097E+003
   6.6350   4.71078E+003    2.09672E+003
   6.6390   4.68261E+003    2.06343E+003
   6.6410   4.68549E+003    2.05145E+003
   6.6440   4.69560E+003    2.02474E+003
   6.6450   4.63189E+003    2.08372E+003
   6.6490   4.63434E+003    2.07018E+003
   6.6510   4.60965E+003    2.00743E+003
   6.6540   4.60753E+003    2.06732E+003
   6.6580   4.53026E+003    2.05089E+003
   6.6610   4.59419E+003    2.01012E+003
   6.6630   4.67465E+003    2.00239E+003
   6.6670   4.61443E+003    2.00706E+003
   6.6690   4.64613E+003    2.03030E+003
   6.6710   4.66748E+003    2.09366E+003
   6.6740   4.60824E+003    1.98954E+003
   6.6760   4.60789E+003    2.00943E+003
   6.6800   4.61181E+003    2.06821E+003
   6.6830   4.50125E+003    2.07043E+003
   6.6850   4.52751E+003    2.04699E+003
   6.6870   4.53047E+003    2.03980E+003
   6.6900   4.50016E+003    2.03830E+003
   6.6930   4.53474E+003    2.05626E+003
   6.6960   4.57903E+003    2.00939E+003
   6.6990   4.53197E+003    2.00015E+003
   6.7010   4.53391E+003    1.96361E+003
   6.7060   4.52758E+003    1.96956E+003
   6.7090   4.43111E+003    1.96477E+003
   6.7120   4.38003E+003    1.96087E+003
   6.7160   4.46388E+003    1.98481E+003
   6.7200   4.50702E+003    1.94703E+003
   6.7220   4.45732E+003    1.96223E+003
   6.7270   4.42274E+003    1.97701E+003
   6.7280   4.55434E+003    1.98571E+003
   6.7320   4.48386E+003    2.03203E+003
   6.7330   4.54168E+003    2.01016E+003
   6.7360   4.43079E+003    1.97515E+003
   6.7390   4.46834E+003    1.99030E+003
   6.7430   4.36333E+003    2.01005E+003
   6.7450   4.43468E+003    2.02162E+003
   6.7470   4.29092E+003    1.96112E+003
   6.7490   4.27211E+003    1.91136E+003
   6.7520   4.39776E+003    1.88821E+003
   6.7560   4.37256E+003    1.88868E+003
   6.7590   4.29360E+003    1.90716E+003
   6.7610   4.34184E+003    1.84675E+003
   6.7630   4.33254E+003    1.90074E+003
   6.7660   4.41134E+003    1.88352E+003
   6.7700   4.35060E+003    1.95403E+003
   6.7740   4.37236E+003    1.88235E+003
   6.7770   4.30562E+003    1.87338E+003
   6.7790   4.31608E+003    1.89760E+003
   6.7820   4.29719E+003    1.86290E+003
   6.7840   4.39983E+003    1.86607E+003
   6.7880   4.35590E+003    1.90875E+003
   6.7900   4.34004E+003    1.84756E+003
   6.7920   4.31764E+003    1.85090E+003
   6.7950   4.27822E+003    1.83574E+003
   6.7980   4.28984E+003    1.86652E+003
   6.8000   4.27555E+003    1.93472E+003
   6.8040   4.30962E+003    1.87422E+003
   6.8070   4.36160E+003    1.92158E+003
   6.8110   4.32814E+003    1.91700E+003
   6.8140   4.37413E+003    1.91724E+003
   6.8160   4.39031E+003    1.88223E+003
   6.8190   4.28190E+003    1.91207E+003
   6.8210   4.24068E+003    1.91167E+003
   6.8250   4.35402E+003    1.89328E+003
   6.8280   4.41554E+003    1.94104E+003
   6.8310   4.28732E+003    1.92870E+003
   6.8340   4.31468E+003    1.88272E+003
   6.8350   4.32538E+003    1.87758E+003
   6.8390   4.27597E+003    1.91608E+003
   6.8420   4.31053E+003    1.87498E+003
   6.8440   4.36615E+003    1.90057E+003
   6.8460   4.34350E+003    1.94056E+003
   6.8490   4.50870E+003    1.94313E+003
   6.8530   4.39941E+003    1.89827E+003
   6.8550   4.44399E+003    1.88882E+003
   6.8580   4.34506E+003    1.95652E+003
   6.8620   4.44682E+003    1.89682E+003
   6.8640   4.32253E+003    1.89307E+003
   6.8670   4.31732E+003    1.89742E+003
   6.8690   4.33127E+003    1.86057E+003
   6.8740   4.31192E+003    1.88991E+003
   6.8760   4.31168E+003    1.86947E+003
   6.8780   4.27417E+003    1.88201E+003
   6.8820   4.34559E+003    1.88997E+003
   6.8840   4.35323E+003    1.91215E+003
   6.8860   4.32835E+003    1.90207E+003
   6.8890   4.32952E+003    1.86125E+003
   6.8930   4.32375E+003    1.91430E+003
   6.8950   4.29884E+003    1.87938E+003
   6.8990   4.32636E+003    1.86643E+003
   6.9020   4.35096E+003    1.88762E+003
   6.9040   4.37584E+003    1.91243E+003
   6.9070   4.30290E+003    1.88624E+003
   6.9110   4.32045E+003    1.88964E+003
   6.9140   4.32983E+003    1.84976E+003
   6.9170   4.35846E+003    1.90063E+003
   6.9200   4.30934E+003    1.88852E+003
   6.9220   4.26973E+003    1.87434E+003
   6.9250   4.27229E+003    1.87893E+003
   6.9280   4.23683E+003    1.83101E+003
   6.9310   4.24524E+003    1.85865E+003
   6.9340   4.18469E+003    1.84063E+003
   6.9360   4.16822E+003    1.82793E+003
   6.9390   4.16229E+003    1.80415E+003
   6.9430   4.16737E+003    1.79325E+003
   6.9450   4.15682E+003    1.79954E+003
   6.9470   4.12210E+003    1.81547E+003
   6.9510   4.14462E+003    1.85345E+003
   6.9540   4.22132E+003    1.78425E+003
   6.9590   4.13159E+003    1.80147E+003
   6.9610   4.13674E+003    1.84333E+003
   6.9630   4.21990E+003    1.79308E+003
   6.9670   4.16804E+003    1.78480E+003
   6.9690   4.16186E+003    1.80366E+003
   6.9720   4.07372E+003    1.87133E+003
   6.9750   4.19158E+003    1.82633E+003
   6.9780   4.17433E+003    1.81114E+003
   6.9800   4.14058E+003    1.79095E+003
   6.9830   4.17367E+003    1.85183E+003
   6.9870   4.19028E+003    1.86161E+003
   6.9900   4.25184E+003    1.87199E+003
   6.9920   4.14244E+003    1.77339E+003
   6.9950   4.23558E+003    1.77358E+003
   6.9990   4.21935E+003    1.78351E+003
   7.0010   4.13892E+003    1.82674E+003
   7.0050   4.12490E+003    1.84212E+003
   7.0080   4.05834E+003    1.82574E+003
   7.0120   4.18384E+003    1.75115E+003
   7.0150   4.06887E+003    1.76758E+003
   7.0170   4.09722E+003    1.78343E+003
   7.0210   4.06962E+003    1.78846E+003
   7.0230   4.04596E+003    1.75512E+003
   7.0260   4.02931E+003    1.76591E+003
   7.0280   3.99322E+003    1.78525E+003
   7.0320   3.92600E+003    1.72951E+003
   7.0350   4.04795E+003    1.74869E+003
   7.0370   3.97701E+003    1.78034E+003
   7.0420   4.06027E+003    1.82015E+003
   7.0450   4.07663E+003    1.76507E+003
   7.0480   4.05415E+003    1.76481E+003
   7.0510   4.06816E+003    1.79288E+003
   7.0530   4.09182E+003    1.77335E+003
   7.0580   4.07411E+003    1.71394E+003
   7.0620   4.14189E+003    1.73890E+003
   7.0680   4.01384E+003    1.79508E+003
   7.0710   4.05077E+003    1.75008E+003
   7.0730   4.03225E+003    1.76661E+003
   7.0750   4.00120E+003    1.73822E+003
   7.0770   4.01348E+003    1.75201E+003
   7.0810   4.00073E+003    1.72932E+003
   7.0840   3.94377E+003    1.81602E+003
   7.0880   4.03405E+003    1.81653E+003
   7.0910   3.96491E+003    1.76717E+003
   7.0930   3.95168E+003    1.73926E+003
   7.0970   3.92820E+003    1.74593E+003
   7.1000   3.96737E+003    1.78174E+003
   7.1040   4.05828E+003    1.82389E+003
   7.1080   4.02529E+003    1.78440E+003
   7.1090   4.04401E+003    1.75819E+003
   7.1140   4.05056E+003    1.79264E+003
   7.1170   3.95666E+003    1.73819E+003
   7.1200   4.02474E+003    1.72142E+003
   7.1220   4.04986E+003    1.68981E+003
   7.1240   3.98239E+003    1.72023E+003
   7.1290   4.07559E+003    1.70603E+003
   7.1320   4.03580E+003    1.68819E+003
   7.1350   4.01839E+003    1.70840E+003
   7.1360   3.97337E+003    1.70489E+003
   7.1400   3.93753E+003    1.67506E+003
   7.1440   4.02761E+003    1.61556E+003
   7.1460   4.01918E+003    1.61323E+003
   7.1490   4.00794E+003    1.53869E+003
   7.1540   4.02662E+003    1.48146E+003
