# Supplementary material for: Trigger factor both holds and folds its client proteins
Source: Nat Commun. 2022 Jul 15;13:4126. doi: 10.1038/s41467-022-31767-6 (PMC9287376; doi:10.1038/s41467-022-31767-6)
Supplement: Supplementary file 6 — Source Data [file 41467_2022_31767_MOESM6_ESM.zip › SourceDataFile/Fig1a-b/00030.RI1]

Sample
I 1 04.0 40000 0005269 9.1310E10 280 1 
   5.8000   8.67900E+001    1.59990E+002
   5.8030   1.59570E+002    1.65070E+002
   5.8050   2.09620E+002    2.21240E+002
   5.8060   2.24740E+002    2.49710E+002
   5.8070   2.46360E+002    2.67460E+002
   5.8090   2.72160E+002    2.79310E+002
   5.8100   3.02160E+002    3.23430E+002
   5.8110   3.74670E+002    3.55580E+002
   5.8120   3.87050E+002    3.92500E+002
   5.8140   4.05240E+002    4.43020E+002
   5.8150   4.58550E+002    5.07740E+002
   5.8170   5.11590E+002    5.74900E+002
   5.8180   6.29580E+002    7.04180E+002
   5.8200   7.80200E+002    7.73460E+002
   5.8220   8.10910E+002    9.24560E+002
   5.8240   9.38260E+002    9.43960E+002
   5.8260   1.23678E+003    1.36747E+003
   5.8280   1.46625E+003    1.52116E+003
   5.8300   1.56735E+003    1.83580E+003
   5.8310   1.82250E+003    2.12063E+003
   5.8330   2.14794E+003    2.20671E+003
   5.8350   2.34978E+003    2.76175E+003
   5.8360   2.90807E+003    3.03636E+003
   5.8380   2.87639E+003    3.36801E+003
   5.8400   3.11714E+003    3.56911E+003
   5.8420   3.30016E+003    3.74640E+003
   5.8440   3.88959E+003    4.48919E+003
   5.8460   4.26819E+003    4.67711E+003
   5.8490   4.69488E+003    4.92970E+003
   5.8510   4.93901E+003    5.17413E+003
   5.8530   4.98253E+003    5.37513E+003
   5.8550   5.16280E+003    5.45485E+003
   5.8580   5.38907E+003    5.57620E+003
   5.8600   5.53637E+003    5.53905E+003
   5.8610   5.57638E+003    5.61679E+003
   5.8620   5.44402E+003    5.81641E+003
   5.8650   5.54827E+003    5.60142E+003
   5.8670   5.50505E+003    5.77339E+003
   5.8690   5.64365E+003    5.62806E+003
   5.8710   5.53923E+003    5.56959E+003
   5.8730   5.60295E+003    5.52173E+003
   5.8760   5.57827E+003    5.46510E+003
   5.8780   5.46804E+003    5.57582E+003
   5.8810   5.57596E+003    5.55992E+003
   5.8830   5.45127E+003    5.47910E+003
   5.8850   5.42962E+003    5.64985E+003
   5.8870   5.50689E+003    5.58483E+003
   5.8890   5.52077E+003    5.63231E+003
   5.8910   5.60826E+003    5.53952E+003
   5.8920   5.53883E+003    5.48724E+003
   5.8940   5.53760E+003    5.38677E+003
   5.8980   5.58250E+003    5.51492E+003
   5.9010   5.60503E+003    5.51773E+003
   5.9030   5.54954E+003    5.67283E+003
   5.9060   5.51764E+003    5.69428E+003
   5.9090   5.53774E+003    5.59246E+003
   5.9100   5.63441E+003    5.64143E+003
   5.9130   5.56999E+003    5.67216E+003
   5.9140   5.74363E+003    5.67883E+003
   5.9170   5.77566E+003    5.73750E+003
   5.9200   5.77387E+003    5.84040E+003
   5.9220   5.82864E+003    5.90289E+003
   5.9240   5.80184E+003    5.87307E+003
   5.9260   5.85865E+003    6.09949E+003
   5.9270   5.92433E+003    5.98823E+003
   5.9300   5.87826E+003    6.00635E+003
   5.9330   6.00023E+003    5.90953E+003
   5.9350   6.09812E+003    5.82791E+003
   5.9380   6.15444E+003    5.88575E+003
   5.9390   6.19878E+003    6.16284E+003
   5.9420   6.29676E+003    6.17762E+003
   5.9450   6.19603E+003    6.22007E+003
   5.9470   6.06849E+003    6.13124E+003
   5.9490   6.14046E+003    6.18809E+003
   5.9510   6.25416E+003    6.15395E+003
   5.9540   6.25321E+003    6.20264E+003
   5.9570   6.15552E+003    6.19353E+003
   5.9590   6.28952E+003    6.23391E+003
   5.9620   6.27858E+003    6.13354E+003
   5.9630   6.28503E+003    6.24438E+003
   5.9670   6.20939E+003    6.23899E+003
   5.9690   6.39691E+003    6.36277E+003
   5.9720   6.18646E+003    6.17831E+003
   5.9750   6.19250E+003    6.08912E+003
   5.9770   6.08613E+003    6.24619E+003
   5.9790   6.04463E+003    6.17666E+003
   5.9820   5.88767E+003    6.14358E+003
   5.9840   6.11413E+003    6.15003E+003
   5.9860   6.28514E+003    6.18636E+003
   5.9880   6.31931E+003    6.30812E+003
   5.9900   6.06900E+003    6.29447E+003
   5.9930   6.14111E+003    6.67502E+003
   5.9970   6.24350E+003    7.87954E+003
   6.0000   6.22430E+003    1.02706E+004
   6.0020   6.12411E+003    1.08094E+004
   6.0070   6.14582E+003    6.99764E+003
   6.0090   5.90822E+003    2.22060E+002
   6.0150   1.05250E+004    5.56100E+002
   6.0170   1.03962E+004    6.48587E+003
   6.0230   2.18374E+003    6.10206E+003
   6.0250   1.94000E+002    5.91512E+003
   6.0270   1.71250E+002    6.03709E+003
   6.0300   3.21750E+002    5.84737E+003
   6.0330   9.59230E+002    6.04235E+003
   6.0360   3.65558E+003    6.15270E+003
   6.0370   7.22725E+003    5.99822E+003
   6.0400   5.87894E+003    5.92808E+003
   6.0420   6.28217E+003    5.93932E+003
   6.0460   6.03200E+003    5.94377E+003
   6.0480   5.99510E+003    5.89969E+003
   6.0500   5.93801E+003    5.91478E+003
   6.0520   5.99657E+003    5.83570E+003
   6.0570   6.02875E+003    5.86996E+003
   6.0590   5.89079E+003    5.80615E+003
   6.0600   5.90877E+003    5.82400E+003
   6.0610   5.91077E+003    5.75721E+003
   6.0660   5.89893E+003    5.97500E+003
   6.0690   5.89259E+003    5.79413E+003
   6.0710   5.94673E+003    5.84424E+003
   6.0730   5.89857E+003    5.83044E+003
   6.0750   5.76432E+003    5.81618E+003
   6.0780   5.81817E+003    5.82450E+003
   6.0800   5.71060E+003    5.88116E+003
   6.0820   5.85149E+003    5.77613E+003
   6.0840   5.87768E+003    5.76587E+003
   6.0870   5.70296E+003    5.73865E+003
   6.0890   5.73203E+003    5.75048E+003
   6.0910   5.80271E+003    5.65668E+003
   6.0940   5.75331E+003    5.70310E+003
   6.0960   5.70720E+003    5.74128E+003
   6.0980   5.61214E+003    5.76844E+003
   6.1030   5.60537E+003    5.72716E+003
   6.1050   5.49748E+003    5.51495E+003
   6.1080   5.40122E+003    5.56727E+003
   6.1100   5.39679E+003    5.53047E+003
   6.1130   5.45820E+003    5.49916E+003
   6.1150   5.37946E+003    5.48216E+003
   6.1170   5.52154E+003    5.63587E+003
   6.1220   5.51404E+003    5.55995E+003
   6.1260   5.40126E+003    5.51048E+003
   6.1270   5.43035E+003    5.49431E+003
   6.1310   5.31870E+003    5.58489E+003
   6.1330   5.36067E+003    5.43393E+003
   6.1360   5.29617E+003    5.42077E+003
   6.1380   5.34455E+003    5.41446E+003
   6.1410   5.28304E+003    5.46221E+003
   6.1450   5.22445E+003    5.44619E+003
   6.1470   5.18740E+003    5.27896E+003
   6.1510   5.16146E+003    5.19863E+003
   6.1540   5.11215E+003    5.19171E+003
   6.1560   5.07394E+003    5.24070E+003
   6.1570   5.12179E+003    5.12054E+003
   6.1610   5.07443E+003    5.03670E+003
   6.1630   5.04717E+003    5.11488E+003
   6.1660   5.02868E+003    5.08879E+003
   6.1680   5.03932E+003    5.16883E+003
   6.1700   4.96650E+003    5.10884E+003
   6.1730   5.07306E+003    5.13954E+003
   6.1770   4.99497E+003    5.10348E+003
   6.1800   5.03746E+003    4.94939E+003
   6.1820   4.89701E+003    5.03762E+003
   6.1830   4.97264E+003    4.98775E+003
   6.1860   4.99773E+003    4.87600E+003
   6.1890   4.96721E+003    4.93117E+003
   6.1910   4.90479E+003    4.91961E+003
   6.1940   4.85978E+003    4.91685E+003
   6.1960   4.82230E+003    4.85691E+003
   6.1990   4.86322E+003    4.99280E+003
   6.2010   4.92522E+003    4.92311E+003
   6.2050   4.98565E+003    4.81749E+003
   6.2070   4.83236E+003    4.84256E+003
   6.2100   4.83304E+003    4.81641E+003
   6.2120   4.81338E+003    4.81512E+003
   6.2160   4.86666E+003    4.71587E+003
   6.2190   4.82358E+003    4.65451E+003
   6.2230   4.84993E+003    4.65450E+003
   6.2250   4.80362E+003    4.64365E+003
   6.2280   4.78849E+003    4.68328E+003
   6.2300   4.79917E+003    4.57326E+003
   6.2330   4.82808E+003    4.59720E+003
   6.2350   4.80870E+003    4.77447E+003
   6.2370   4.85486E+003    4.64725E+003
   6.2400   4.76678E+003    4.67098E+003
   6.2440   4.74476E+003    4.52998E+003
   6.2460   4.73907E+003    4.63904E+003
   6.2480   4.69278E+003    4.68125E+003
   6.2510   4.75093E+003    4.48643E+003
   6.2540   4.77189E+003    4.51103E+003
   6.2570   4.78767E+003    4.52394E+003
   6.2600   4.75788E+003    4.50792E+003
   6.2630   4.67035E+003    4.44417E+003
   6.2650   4.70350E+003    4.49532E+003
   6.2680   4.65394E+003    4.37964E+003
   6.2700   4.77247E+003    4.40719E+003
   6.2730   4.77738E+003    4.49188E+003
   6.2760   4.78486E+003    4.54704E+003
   6.2790   4.76826E+003    4.45191E+003
   6.2820   4.75009E+003    4.49935E+003
   6.2830   4.81643E+003    4.45741E+003
   6.2850   4.76601E+003    4.45231E+003
   6.2880   4.79836E+003    4.39864E+003
   6.2920   4.81581E+003    4.37317E+003
   6.2950   4.83867E+003    4.42809E+003
   6.2970   4.79705E+003    4.40059E+003
   6.3010   4.79986E+003    4.44497E+003
   6.3030   4.58396E+003    4.27526E+003
   6.3060   4.87095E+003    4.33193E+003
   6.3080   4.90847E+003    4.45298E+003
   6.3100   4.84789E+003    4.38930E+003
   6.3130   4.81964E+003    4.36240E+003
   6.3170   4.73472E+003    4.22574E+003
   6.3200   4.66893E+003    4.26153E+003
   6.3220   4.68391E+003    4.26691E+003
   6.3240   4.70428E+003    4.36310E+003
   6.3260   4.73672E+003    4.26227E+003
   6.3310   4.68640E+003    4.21864E+003
   6.3330   4.61640E+003    4.29961E+003
   6.3350   4.71340E+003    4.33033E+003
   6.3390   4.57893E+003    4.17364E+003
   6.3410   4.61766E+003    4.26577E+003
   6.3440   4.78938E+003    4.26628E+003
   6.3470   4.64223E+003    4.18934E+003
   6.3490   4.64228E+003    4.21485E+003
   6.3520   4.67718E+003    4.16435E+003
   6.3560   4.66113E+003    4.24630E+003
   6.3580   4.65785E+003    4.17947E+003
   6.3610   4.70883E+003    4.19535E+003
   6.3640   4.73071E+003    4.11816E+003
   6.3650   4.77863E+003    4.15453E+003
   6.3670   4.77508E+003    4.26414E+003
   6.3710   4.68653E+003    4.21673E+003
   6.3730   4.59501E+003    4.14038E+003
   6.3750   4.65688E+003    4.24211E+003
   6.3770   4.75264E+003    4.32515E+003
   6.3800   4.73828E+003    4.20604E+003
   6.3820   4.71896E+003    4.12839E+003
   6.3850   4.75021E+003    4.16365E+003
   6.3870   4.70861E+003    4.17287E+003
   6.3910   4.66263E+003    4.15079E+003
   6.3930   4.74434E+003    4.09989E+003
   6.3960   4.67335E+003    4.01774E+003
   6.3980   4.71275E+003    4.12292E+003
   6.4020   4.68260E+003    4.15451E+003
   6.4050   4.58171E+003    4.04321E+003
   6.4080   4.54115E+003    4.05494E+003
   6.4110   4.60058E+003    4.04994E+003
   6.4140   4.60751E+003    4.07800E+003
   6.4160   4.58624E+003    3.99909E+003
   6.4170   4.53149E+003    4.01986E+003
   6.4210   4.48126E+003    4.03630E+003
   6.4230   4.57289E+003    4.02180E+003
   6.4270   4.56414E+003    4.06893E+003
   6.4280   4.60074E+003    4.08935E+003
   6.4310   4.69861E+003    4.04487E+003
   6.4340   4.72893E+003    4.14034E+003
   6.4380   4.75438E+003    4.12038E+003
   6.4410   4.62936E+003    4.17638E+003
   6.4430   4.75569E+003    4.16821E+003
   6.4470   4.80070E+003    4.19344E+003
   6.4490   4.85361E+003    4.18485E+003
   6.4520   4.81372E+003    4.18969E+003
   6.4540   4.86699E+003    4.25634E+003
   6.4580   4.81623E+003    4.26898E+003
   6.4600   4.96477E+003    4.28415E+003
   6.4630   4.87575E+003    4.17332E+003
   6.4660   4.93702E+003    4.21005E+003
   6.4680   4.86107E+003    4.27052E+003
   6.4700   4.88556E+003    4.21201E+003
   6.4740   4.98093E+003    4.28752E+003
   6.4760   4.97481E+003    4.22542E+003
   6.4790   4.95681E+003    4.24371E+003
   6.4810   4.86442E+003    4.27409E+003
   6.4840   4.83527E+003    4.26148E+003
   6.4860   4.90217E+003    4.24751E+003
   6.4890   4.84826E+003    4.15174E+003
   6.4940   4.85204E+003    4.22267E+003
   6.4950   4.86246E+003    4.17341E+003
   6.4990   4.79092E+003    4.22175E+003
   6.5010   4.83410E+003    4.20224E+003
   6.5050   4.87144E+003    4.25466E+003
   6.5060   4.99607E+003    4.32614E+003
   6.5100   4.92791E+003    4.33226E+003
   6.5130   5.00029E+003    4.32728E+003
   6.5150   4.99616E+003    4.38136E+003
   6.5170   4.96238E+003    4.26843E+003
   6.5210   4.94112E+003    4.30149E+003
   6.5230   5.02069E+003    4.32308E+003
   6.5250   4.76889E+003    4.25962E+003
   6.5280   4.94880E+003    4.34113E+003
   6.5300   5.11394E+003    4.29021E+003
   6.5330   4.92663E+003    4.25369E+003
   6.5350   4.89244E+003    4.26242E+003
   6.5390   4.86451E+003    4.17897E+003
   6.5420   4.92034E+003    4.13203E+003
   6.5460   4.93467E+003    4.27668E+003
   6.5480   4.87490E+003    4.34626E+003
   6.5510   4.83480E+003    4.20338E+003
   6.5550   4.88339E+003    4.22032E+003
   6.5570   4.85893E+003    4.20864E+003
   6.5600   4.89768E+003    4.26070E+003
   6.5620   4.93129E+003    4.24995E+003
   6.5660   4.94776E+003    4.19283E+003
   6.5690   5.00047E+003    4.16632E+003
   6.5710   4.95462E+003    4.26878E+003
   6.5730   4.83360E+003    4.23123E+003
   6.5760   4.95085E+003    4.26920E+003
   6.5790   4.87419E+003    4.25121E+003
   6.5800   4.81123E+003    4.21345E+003
   6.5840   4.85046E+003    4.12032E+003
   6.5860   4.94445E+003    4.22849E+003
   6.5900   4.75125E+003    4.23329E+003
   6.5920   4.87226E+003    4.25191E+003
   6.5950   4.82956E+003    4.18852E+003
   6.5980   4.83059E+003    4.18349E+003
   6.6020   4.75996E+003    4.20913E+003
   6.6040   4.75362E+003    4.18530E+003
   6.6080   4.73937E+003    4.19346E+003
   6.6100   4.81464E+003    4.17364E+003
   6.6130   4.71200E+003    4.18252E+003
   6.6160   4.90861E+003    4.19079E+003
   6.6190   4.90159E+003    4.27045E+003
   6.6220   4.77614E+003    4.16240E+003
   6.6240   4.82672E+003    4.15429E+003
   6.6260   4.86490E+003    4.17930E+003
   6.6290   4.82922E+003    4.21598E+003
   6.6310   4.85009E+003    4.12563E+003
   6.6330   4.73875E+003    4.23657E+003
   6.6360   4.69792E+003    4.09293E+003
   6.6400   4.81509E+003    4.17362E+003
   6.6430   4.78051E+003    4.18530E+003
   6.6460   4.80136E+003    4.17509E+003
   6.6490   4.72055E+003    4.13028E+003
   6.6530   4.85177E+003    4.11066E+003
   6.6550   4.79968E+003    4.16158E+003
   6.6580   4.79521E+003    4.09532E+003
   6.6610   4.79997E+003    4.14600E+003
   6.6630   4.77534E+003    4.17253E+003
   6.6670   4.71135E+003    4.10269E+003
   6.6700   4.73859E+003    4.04887E+003
   6.6740   4.71270E+003    4.08426E+003
   6.6750   4.68455E+003    4.08828E+003
   6.6780   4.73119E+003    4.05349E+003
   6.6810   4.64903E+003    3.99474E+003
   6.6830   4.70506E+003    4.00345E+003
   6.6850   4.65488E+003    4.04490E+003
   6.6870   4.64429E+003    4.08153E+003
   6.6900   4.67542E+003    4.08366E+003
   6.6940   4.72193E+003    4.11589E+003
   6.6970   4.70148E+003    4.05594E+003
   6.7000   4.72684E+003    4.04492E+003
   6.7020   4.68387E+003    4.06951E+003
   6.7060   4.64452E+003    4.04321E+003
   6.7080   4.65828E+003    4.09624E+003
   6.7100   4.53898E+003    3.98141E+003
   6.7140   4.55313E+003    3.96111E+003
   6.7150   4.51034E+003    3.93631E+003
   6.7190   4.49425E+003    3.91936E+003
   6.7220   4.52077E+003    3.84880E+003
   6.7250   4.59016E+003    3.93905E+003
   6.7280   4.58427E+003    3.93647E+003
   6.7300   4.58216E+003    3.93664E+003
   6.7320   4.67660E+003    4.00191E+003
   6.7360   4.60544E+003    4.00004E+003
   6.7390   4.58156E+003    4.04568E+003
   6.7410   4.61456E+003    3.97749E+003
   6.7450   4.55092E+003    3.74456E+003
   6.7470   4.53700E+003    3.74806E+003
   6.7500   4.53083E+003    3.81066E+003
   6.7540   4.52681E+003    3.71498E+003
   6.7570   4.46418E+003    3.68218E+003
   6.7590   4.42566E+003    3.65970E+003
   6.7630   4.46585E+003    3.75476E+003
   6.7650   4.47599E+003    3.71226E+003
   6.7680   4.42344E+003    3.81402E+003
   6.7700   4.40197E+003    3.80460E+003
   6.7720   4.38277E+003    3.86939E+003
   6.7770   4.45607E+003    3.82973E+003
   6.7810   4.45673E+003    3.88153E+003
   6.7830   4.42383E+003    3.78233E+003
   6.7860   4.54475E+003    3.80940E+003
   6.7870   4.41461E+003    3.86600E+003
   6.7910   4.30465E+003    3.81945E+003
   6.7940   4.43092E+003    3.78229E+003
   6.7970   4.41809E+003    3.77910E+003
   6.8000   4.43080E+003    3.79570E+003
   6.8020   4.34576E+003    3.76634E+003
   6.8070   4.39518E+003    3.77882E+003
   6.8090   4.49515E+003    3.90714E+003
   6.8110   4.52444E+003    3.86246E+003
   6.8140   4.45687E+003    3.84738E+003
   6.8160   4.46553E+003    3.84592E+003
   6.8180   4.49433E+003    3.83138E+003
   6.8230   4.47738E+003    3.86969E+003
   6.8260   4.49954E+003    3.88516E+003
   6.8300   4.42750E+003    3.84641E+003
   6.8320   4.41716E+003    3.85996E+003
   6.8330   4.45517E+003    3.86920E+003
   6.8370   4.48673E+003    3.84163E+003
   6.8390   4.47583E+003    3.83379E+003
   6.8440   4.45503E+003    3.85900E+003
   6.8460   4.45395E+003    3.87204E+003
   6.8490   4.55332E+003    3.89812E+003
   6.8530   4.51196E+003    3.88025E+003
   6.8550   4.48253E+003    3.88653E+003
   6.8590   4.48479E+003    3.99673E+003
   6.8600   4.54186E+003    3.91418E+003
   6.8640   4.40926E+003    3.91905E+003
   6.8670   4.51773E+003    3.71841E+003
   6.8700   4.40663E+003    3.77721E+003
   6.8730   4.45684E+003    3.81671E+003
   6.8760   4.50410E+003    3.72222E+003
   6.8780   4.42227E+003    3.90639E+003
   6.8810   4.40748E+003    3.77457E+003
   6.8840   4.36438E+003    3.85138E+003
   6.8860   4.38880E+003    3.81741E+003
   6.8890   4.38703E+003    3.82506E+003
   6.8930   4.40038E+003    3.84890E+003
   6.8970   4.49111E+003    3.88447E+003
   6.9000   4.37922E+003    3.93809E+003
   6.9020   4.36728E+003    3.81077E+003
   6.9050   4.35475E+003    3.82321E+003
   6.9090   4.40105E+003    3.84969E+003
   6.9110   4.40088E+003    3.73167E+003
   6.9130   4.47239E+003    3.79080E+003
   6.9160   4.40040E+003    3.75077E+003
   6.9200   4.43107E+003    3.86939E+003
   6.9220   4.37313E+003    3.77995E+003
   6.9270   4.39862E+003    3.74969E+003
   6.9290   4.35155E+003    3.79716E+003
   6.9320   4.35991E+003    3.77981E+003
   6.9360   4.33239E+003    3.65347E+003
   6.9390   4.29449E+003    3.71021E+003
   6.9420   4.32030E+003    3.64494E+003
   6.9450   4.21596E+003    3.64708E+003
   6.9470   4.34229E+003    3.73194E+003
   6.9520   4.27232E+003    3.71071E+003
   6.9540   4.32014E+003    3.68293E+003
   6.9580   4.25048E+003    3.65069E+003
   6.9610   4.29230E+003    3.71681E+003
   6.9640   4.22225E+003    3.67123E+003
   6.9670   4.21610E+003    3.72419E+003
   6.9690   4.14692E+003    3.72231E+003
   6.9720   4.19045E+003    3.65269E+003
   6.9760   4.20036E+003    3.65418E+003
   6.9780   4.24066E+003    3.72969E+003
   6.9820   4.30970E+003    3.64320E+003
   6.9850   4.23376E+003    3.72194E+003
   6.9880   4.20997E+003    3.69110E+003
   6.9920   4.22486E+003    3.70106E+003
   6.9960   4.21299E+003    3.66277E+003
   6.9990   4.10359E+003    3.63802E+003
   7.0010   4.26934E+003    3.57211E+003
   7.0060   4.23177E+003    3.66859E+003
   7.0080   4.20345E+003    3.65675E+003
   7.0120   4.18995E+003    3.62954E+003
   7.0140   4.24104E+003    3.68925E+003
   7.0170   4.23743E+003    3.63323E+003
   7.0190   4.10948E+003    3.66077E+003
   7.0230   4.13510E+003    3.62111E+003
   7.0260   4.16761E+003    3.59511E+003
   7.0300   4.09810E+003    3.62468E+003
   7.0350   4.13209E+003    3.51724E+003
   7.0390   4.14663E+003    3.64992E+003
   7.0430   4.10881E+003    3.58933E+003
   7.0440   4.04059E+003    3.59963E+003
   7.0480   3.96633E+003    3.66368E+003
   7.0520   3.94723E+003    3.69005E+003
   7.0550   4.02572E+003    3.66058E+003
   7.0590   4.13361E+003    3.64911E+003
   7.0610   4.21861E+003    3.63825E+003
   7.0630   4.04741E+003    3.60909E+003
   7.0670   4.12666E+003    3.56100E+003
   7.0710   4.13530E+003    3.68820E+003
   7.0730   4.13325E+003    3.63538E+003
   7.0770   4.09309E+003    3.57958E+003
   7.0790   4.19535E+003    3.66094E+003
   7.0820   4.10355E+003    3.60143E+003
   7.0860   4.16601E+003    3.64723E+003
   7.0880   4.19400E+003    3.63693E+003
   7.0900   4.12573E+003    3.57607E+003
   7.0950   4.17390E+003    3.59677E+003
   7.0990   4.11576E+003    3.55455E+003
   7.1030   4.10198E+003    3.65075E+003
   7.1060   4.13473E+003    3.61280E+003
   7.1080   4.11646E+003    3.58811E+003
   7.1110   4.03568E+003    3.60444E+003
   7.1140   4.10139E+003    3.57538E+003
   7.1170   4.11511E+003    3.58355E+003
   7.1200   4.07620E+003    3.54957E+003
   7.1240   4.10391E+003    3.48412E+003
   7.1270   4.06610E+003    3.51001E+003
   7.1290   4.02038E+003    3.50893E+003
   7.1320   4.06938E+003    3.63015E+003
   7.1340   3.99243E+003    3.59227E+003
   7.1380   4.03334E+003    3.66010E+003
   7.1410   4.07232E+003    3.58083E+003
   7.1440   4.04224E+003    3.54159E+003
   7.1480   4.04916E+003    3.51252E+003
   7.1520   3.93179E+003    3.57471E+003
