# Supplementary material for: Trigger factor both holds and folds its client proteins
Source: Nat Commun. 2022 Jul 15;13:4126. doi: 10.1038/s41467-022-31767-6 (PMC9287376; doi:10.1038/s41467-022-31767-6)
Supplement: Supplementary file 6 — Source Data [file 41467_2022_31767_MOESM6_ESM.zip › SourceDataFile/Fig1a-b/00030.RI3]

Sample
I 3 04.0 40000 0005385 9.3330E10 280 1 
   5.8000   1.11990E+002    1.73570E+002
   5.8020   2.12990E+002    1.80460E+002
   5.8030   2.12300E+002    1.92060E+002
   5.8050   2.38760E+002    2.27880E+002
   5.8070   2.44760E+002    2.45060E+002
   5.8080   2.71650E+002    2.70600E+002
   5.8090   2.73970E+002    2.89200E+002
   5.8100   3.39080E+002    3.49520E+002
   5.8110   3.50880E+002    3.40120E+002
   5.8130   4.21640E+002    3.84850E+002
   5.8140   4.19270E+002    4.77310E+002
   5.8160   4.75430E+002    5.10180E+002
   5.8170   5.02040E+002    5.27700E+002
   5.8180   6.07960E+002    7.18420E+002
   5.8210   7.19570E+002    7.87020E+002
   5.8220   9.04980E+002    9.44380E+002
   5.8230   9.96220E+002    1.12659E+003
   5.8260   1.18435E+003    1.23040E+003
   5.8280   1.50824E+003    1.54637E+003
   5.8310   1.58101E+003    1.75564E+003
   5.8320   2.07066E+003    2.22490E+003
   5.8330   2.39310E+003    2.41905E+003
   5.8350   2.56504E+003    2.64595E+003
   5.8360   2.75872E+003    2.99809E+003
   5.8380   3.11461E+003    3.31715E+003
   5.8400   3.50379E+003    3.66300E+003
   5.8420   3.77150E+003    3.95642E+003
   5.8440   4.22938E+003    4.26355E+003
   5.8460   4.40748E+003    4.35593E+003
   5.8490   4.65085E+003    4.69522E+003
   5.8510   4.87555E+003    5.07655E+003
   5.8530   5.20015E+003    5.26052E+003
   5.8560   5.39009E+003    5.36966E+003
   5.8580   5.41286E+003    5.33851E+003
   5.8600   5.42454E+003    5.46398E+003
   5.8620   5.41788E+003    5.41047E+003
   5.8650   5.55113E+003    5.53646E+003
   5.8670   5.64379E+003    5.48187E+003
   5.8690   5.51661E+003    5.42981E+003
   5.8710   5.49920E+003    5.56498E+003
   5.8730   5.48110E+003    5.34491E+003
   5.8740   5.39765E+003    5.37217E+003
   5.8760   5.48286E+003    5.38934E+003
   5.8780   5.56533E+003    5.48027E+003
   5.8810   5.42342E+003    5.46415E+003
   5.8830   5.51532E+003    5.53392E+003
   5.8850   5.52299E+003    5.50214E+003
   5.8870   5.48530E+003    5.59226E+003
   5.8880   5.48367E+003    5.53589E+003
   5.8920   5.50500E+003    5.72437E+003
   5.8940   5.46400E+003    5.54885E+003
   5.8960   5.68413E+003    5.64431E+003
   5.8990   5.74255E+003    5.61184E+003
   5.9000   5.78904E+003    5.75267E+003
   5.9010   5.86226E+003    5.67656E+003
   5.9030   5.69695E+003    5.62311E+003
   5.9060   5.82696E+003    5.63482E+003
   5.9090   5.66422E+003    5.61880E+003
   5.9120   5.71528E+003    5.77994E+003
   5.9130   5.69267E+003    5.78053E+003
   5.9150   5.66720E+003    5.71678E+003
   5.9170   5.81959E+003    5.75995E+003
   5.9200   5.77934E+003    5.84478E+003
   5.9220   5.83856E+003    5.97775E+003
   5.9240   6.05693E+003    6.02778E+003
   5.9280   6.03553E+003    6.10480E+003
   5.9290   6.13765E+003    6.09568E+003
   5.9320   6.11916E+003    6.20022E+003
   5.9340   6.22796E+003    6.20673E+003
   5.9360   6.20258E+003    6.44889E+003
   5.9380   6.26220E+003    6.83818E+003
   5.9390   6.31858E+003    8.95833E+003
   5.9430   6.45956E+003    1.06138E+004
   5.9450   6.54972E+003    1.02136E+004
   5.9480   6.70172E+003    1.03853E+004
   5.9500   7.15267E+003    1.78000E+002
   5.9560   1.04980E+004    2.50090E+002
   5.9590   1.02290E+004    1.77921E+003
   5.9620   1.01457E+003    7.39131E+003
   5.9670   2.03020E+002    5.79695E+003
   5.9700   4.91730E+002    6.02516E+003
   5.9720   1.25255E+003    5.90175E+003
   5.9750   5.14243E+003    5.99374E+003
   5.9770   7.91072E+003    5.94322E+003
   5.9790   6.18035E+003    5.79069E+003
   5.9830   6.13202E+003    5.71539E+003
   5.9860   6.13393E+003    5.79465E+003
   5.9880   6.11901E+003    5.75325E+003
   5.9920   6.19500E+003    5.59986E+003
   5.9940   6.06367E+003    5.59855E+003
   5.9950   6.23064E+003    5.59707E+003
   5.9980   6.11246E+003    5.67384E+003
   6.0010   6.05498E+003    5.60227E+003
   6.0040   6.09032E+003    5.39388E+003
   6.0060   6.03062E+003    5.35666E+003
   6.0070   6.04167E+003    5.32916E+003
   6.0100   6.08003E+003    5.42318E+003
   6.0120   6.07833E+003    5.39839E+003
   6.0140   5.93972E+003    5.17202E+003
   6.0170   6.00384E+003    5.27435E+003
   6.0200   6.04725E+003    5.15077E+003
   6.0210   5.89387E+003    5.17569E+003
   6.0240   5.95436E+003    5.00554E+003
   6.0260   5.90803E+003    5.13480E+003
   6.0280   5.96160E+003    4.93255E+003
   6.0290   5.99613E+003    4.95972E+003
   6.0330   5.83991E+003    4.94291E+003
   6.0350   5.99517E+003    4.84910E+003
   6.0370   5.98896E+003    4.98107E+003
   6.0390   6.08552E+003    4.86997E+003
   6.0430   5.96769E+003    4.78296E+003
   6.0460   6.05149E+003    4.75149E+003
   6.0480   5.91490E+003    4.67933E+003
   6.0510   5.92087E+003    4.61155E+003
   6.0540   5.78290E+003    4.59657E+003
   6.0590   5.82895E+003    4.52058E+003
   6.0610   5.75687E+003    4.40800E+003
   6.0640   5.77573E+003    4.44702E+003
   6.0660   5.75037E+003    4.34812E+003
   6.0670   5.86069E+003    4.34675E+003
   6.0690   5.79069E+003    4.42158E+003
   6.0720   5.75996E+003    4.31784E+003
   6.0760   5.80205E+003    4.24183E+003
   6.0780   5.82305E+003    4.04567E+003
   6.0820   5.74848E+003    3.98886E+003
   6.0840   5.77084E+003    3.96735E+003
   6.0870   5.81943E+003    3.78768E+003
   6.0890   5.88737E+003    3.62757E+003
   6.0930   5.82204E+003    3.53759E+003
   6.0940   5.64510E+003    3.54490E+003
   6.0960   5.72528E+003    3.43251E+003
   6.0990   5.71403E+003    3.32565E+003
   6.1040   5.70299E+003    3.31618E+003
   6.1060   5.62811E+003    3.17549E+003
   6.1080   5.55351E+003    3.34648E+003
   6.1110   5.63506E+003    3.16409E+003
   6.1140   5.53280E+003    3.12302E+003
   6.1180   5.50316E+003    3.10438E+003
   6.1200   5.59144E+003    3.10594E+003
   6.1220   5.51136E+003    3.21367E+003
   6.1250   5.56686E+003    2.76104E+003
   6.1290   5.60618E+003    2.58529E+003
   6.1300   5.69269E+003    2.58745E+003
   6.1330   5.64987E+003    2.47675E+003
   6.1340   5.57860E+003    2.44229E+003
   6.1380   5.60558E+003    2.68072E+003
   6.1400   5.61391E+003    2.74217E+003
   6.1430   5.49986E+003    2.96282E+003
   6.1450   5.52826E+003    2.86559E+003
   6.1480   5.52041E+003    2.77744E+003
   6.1500   5.40716E+003    2.74428E+003
   6.1540   5.43679E+003    2.76586E+003
   6.1570   5.39454E+003    2.70347E+003
   6.1600   5.48686E+003    2.73528E+003
   6.1630   5.41561E+003    2.50814E+003
   6.1660   5.49973E+003    2.53083E+003
   6.1680   5.51074E+003    2.48729E+003
   6.1700   5.42021E+003    2.46867E+003
   6.1720   5.43642E+003    2.49251E+003
   6.1750   5.44346E+003    2.50825E+003
   6.1780   5.44824E+003    2.48549E+003
   6.1800   5.36750E+003    2.48736E+003
   6.1820   5.46021E+003    2.52221E+003
   6.1850   5.39466E+003    2.44634E+003
   6.1870   5.31874E+003    2.32679E+003
   6.1910   5.39161E+003    2.43405E+003
   6.1930   5.34892E+003    2.39352E+003
   6.1960   5.40103E+003    2.38069E+003
   6.1980   5.30338E+003    2.41011E+003
   6.2010   5.37916E+003    2.38527E+003
   6.2050   5.25705E+003    2.28433E+003
   6.2070   5.34456E+003    2.26741E+003
   6.2090   5.25158E+003    2.18121E+003
   6.2120   5.23220E+003    2.20783E+003
   6.2150   5.25109E+003    2.17315E+003
   6.2170   5.22061E+003    2.16809E+003
   6.2210   5.26599E+003    2.19857E+003
   6.2230   5.19396E+003    2.23107E+003
   6.2250   5.23356E+003    2.24864E+003
   6.2280   5.25746E+003    2.27955E+003
   6.2300   5.24034E+003    2.18723E+003
   6.2330   5.25394E+003    2.11114E+003
   6.2350   5.17137E+003    2.15020E+003
   6.2370   5.08813E+003    2.11545E+003
   6.2410   5.18005E+003    2.06601E+003
   6.2440   5.27414E+003    2.14820E+003
   6.2470   5.05585E+003    2.05009E+003
   6.2500   5.10274E+003    2.11277E+003
   6.2520   5.08819E+003    2.09962E+003
   6.2540   4.92049E+003    2.07324E+003
   6.2570   5.00985E+003    2.04175E+003
   6.2590   4.97365E+003    2.01034E+003
   6.2630   4.95379E+003    2.01974E+003
   6.2640   5.09537E+003    2.10770E+003
   6.2670   4.99714E+003    2.13153E+003
   6.2690   5.14929E+003    2.13697E+003
   6.2730   5.19005E+003    2.14372E+003
   6.2760   5.10998E+003    2.10048E+003
   6.2780   5.09137E+003    1.99822E+003
   6.2810   5.15295E+003    2.01541E+003
   6.2830   5.05734E+003    1.99604E+003
   6.2860   5.13197E+003    2.06338E+003
   6.2900   5.04868E+003    2.15672E+003
   6.2910   4.99367E+003    2.14962E+003
   6.2950   5.02120E+003    2.16119E+003
   6.2970   5.09213E+003    2.17814E+003
   6.3010   5.01718E+003    2.09000E+003
   6.3040   4.83522E+003    2.09651E+003
   6.3060   4.89107E+003    2.06201E+003
   6.3080   5.15513E+003    2.04990E+003
   6.3100   5.03158E+003    2.05115E+003
   6.3130   5.03545E+003    2.02752E+003
   6.3170   5.01457E+003    2.06935E+003
   6.3200   5.10770E+003    2.10769E+003
   6.3220   4.93942E+003    2.08256E+003
   6.3240   5.08273E+003    2.08449E+003
   6.3270   4.99812E+003    2.13987E+003
   6.3300   4.99283E+003    2.10648E+003
   6.3330   4.97480E+003    2.07463E+003
   6.3360   4.84612E+003    2.03187E+003
   6.3380   4.88406E+003    2.05591E+003
   6.3400   4.98482E+003    2.10761E+003
   6.3450   4.92257E+003    2.03707E+003
   6.3470   4.86744E+003    2.05387E+003
   6.3490   4.75682E+003    2.05286E+003
   6.3540   4.85145E+003    2.12314E+003
   6.3560   4.72308E+003    1.98878E+003
   6.3590   4.65206E+003    1.91649E+003
   6.3600   4.72661E+003    2.00741E+003
   6.3640   4.78190E+003    2.00133E+003
   6.3670   4.87427E+003    2.03509E+003
   6.3700   4.88628E+003    2.04540E+003
   6.3720   4.83202E+003    2.06094E+003
   6.3750   4.83938E+003    2.01976E+003
   6.3770   4.82425E+003    2.04206E+003
   6.3800   4.81089E+003    1.99833E+003
   6.3820   4.86893E+003    1.99269E+003
   6.3840   4.75994E+003    2.07252E+003
   6.3860   4.75592E+003    2.00119E+003
   6.3890   4.73277E+003    2.10500E+003
   6.3910   4.78515E+003    2.02378E+003
   6.3940   4.76646E+003    2.01010E+003
   6.3980   4.74512E+003    2.09983E+003
   6.4000   4.73534E+003    1.97330E+003
   6.4030   4.72540E+003    2.03763E+003
   6.4060   4.70433E+003    2.05610E+003
   6.4090   4.57142E+003    1.92329E+003
   6.4120   4.62225E+003    1.97718E+003
   6.4140   4.60477E+003    1.94838E+003
   6.4180   4.59843E+003    1.97165E+003
   6.4200   4.74723E+003    1.92813E+003
   6.4210   4.61961E+003    1.93158E+003
   6.4240   4.53221E+003    1.97901E+003
   6.4260   4.64925E+003    1.98308E+003
   6.4270   4.67434E+003    2.05012E+003
   6.4310   4.60936E+003    2.03037E+003
   6.4330   4.73187E+003    2.02717E+003
   6.4360   4.70216E+003    2.09271E+003
   6.4380   4.69229E+003    2.05644E+003
   6.4400   4.83678E+003    2.01818E+003
   6.4430   4.72134E+003    2.10874E+003
   6.4470   4.74630E+003    2.03702E+003
   6.4520   4.83266E+003    2.04615E+003
   6.4540   4.88764E+003    2.10332E+003
   6.4560   4.75474E+003    2.10699E+003
   6.4580   4.81475E+003    2.08910E+003
   6.4610   4.90387E+003    2.06545E+003
   6.4630   4.83911E+003    2.07895E+003
   6.4660   4.84926E+003    2.07211E+003
   6.4680   4.96985E+003    2.09977E+003
   6.4720   4.94334E+003    2.14925E+003
   6.4750   4.86305E+003    2.15166E+003
   6.4790   4.86771E+003    2.13105E+003
   6.4810   4.86971E+003    2.07309E+003
   6.4830   4.82667E+003    2.14442E+003
   6.4850   4.93506E+003    2.11708E+003
   6.4860   4.79179E+003    2.11790E+003
   6.4890   4.80080E+003    2.08704E+003
   6.4930   4.80845E+003    2.13213E+003
   6.4960   4.84773E+003    2.15664E+003
   6.4990   4.86443E+003    2.09628E+003
   6.5010   4.84980E+003    2.13960E+003
   6.5030   4.90992E+003    2.10246E+003
   6.5060   4.82586E+003    2.18194E+003
   6.5080   4.94054E+003    2.20577E+003
   6.5100   4.97888E+003    2.17080E+003
   6.5120   4.98023E+003    2.20017E+003
   6.5150   4.96633E+003    2.18180E+003
   6.5180   4.96959E+003    2.09012E+003
   6.5210   4.93219E+003    2.12009E+003
   6.5240   4.88203E+003    2.12765E+003
   6.5250   4.88009E+003    2.02985E+003
   6.5270   4.82625E+003    2.03202E+003
   6.5290   4.83774E+003    2.00574E+003
   6.5330   4.86562E+003    2.10835E+003
   6.5350   4.81069E+003    2.14161E+003
   6.5380   4.80753E+003    2.18232E+003
   6.5410   4.82039E+003    2.09826E+003
   6.5420   4.75181E+003    2.14002E+003
   6.5460   4.81618E+003    2.07636E+003
   6.5500   4.80949E+003    2.11599E+003
   6.5530   4.77847E+003    2.11620E+003
   6.5550   4.81092E+003    2.07212E+003
   6.5590   4.82930E+003    2.11436E+003
   6.5600   4.81952E+003    2.16679E+003
   6.5640   4.75340E+003    2.13164E+003
   6.5660   4.83505E+003    2.09900E+003
   6.5700   4.81158E+003    2.11909E+003
   6.5710   4.81483E+003    2.09093E+003
   6.5750   4.84774E+003    2.06909E+003
   6.5780   4.85616E+003    2.01920E+003
   6.5800   4.76562E+003    1.96983E+003
   6.5830   4.74789E+003    2.11138E+003
   6.5850   4.68931E+003    2.01556E+003
   6.5890   4.83655E+003    2.07713E+003
   6.5910   4.79094E+003    2.14962E+003
   6.5950   4.86329E+003    2.11753E+003
   6.5970   4.79174E+003    2.14273E+003
   6.6000   4.79392E+003    2.13153E+003
   6.6020   4.79171E+003    2.07464E+003
   6.6050   4.66555E+003    2.11119E+003
   6.6080   4.75959E+003    2.11010E+003
   6.6100   4.70614E+003    2.14923E+003
   6.6140   4.76152E+003    2.03728E+003
   6.6160   4.77339E+003    2.08996E+003
   6.6180   4.73725E+003    2.12361E+003
   6.6210   4.76172E+003    2.14003E+003
   6.6240   4.72775E+003    2.07561E+003
   6.6260   4.75122E+003    2.09301E+003
   6.6290   4.71581E+003    2.14644E+003
   6.6310   4.71164E+003    2.08339E+003
   6.6350   4.72148E+003    2.10423E+003
   6.6380   4.77294E+003    2.10801E+003
   6.6400   4.71204E+003    2.03513E+003
   6.6440   4.65455E+003    2.08796E+003
   6.6470   4.65318E+003    2.08081E+003
   6.6490   4.66431E+003    2.04055E+003
   6.6510   4.59277E+003    2.06929E+003
   6.6550   4.65278E+003    2.07737E+003
   6.6580   4.57441E+003    2.07379E+003
   6.6610   4.63908E+003    2.02804E+003
   6.6630   4.69559E+003    2.08890E+003
   6.6650   4.72795E+003    2.00436E+003
   6.6670   4.60197E+003    2.08375E+003
   6.6710   4.62728E+003    2.05925E+003
   6.6740   4.60843E+003    2.02342E+003
   6.6760   4.66036E+003    1.97726E+003
   6.6780   4.53655E+003    1.99186E+003
   6.6810   4.58627E+003    2.07340E+003
   6.6850   4.66371E+003    2.04182E+003
   6.6870   4.56507E+003    2.00926E+003
   6.6900   4.62269E+003    2.02688E+003
   6.6930   4.51731E+003    2.05046E+003
   6.6940   4.64009E+003    2.05061E+003
   6.6980   4.50347E+003    2.04907E+003
   6.7000   4.55207E+003    1.97502E+003
   6.7040   4.57717E+003    2.00575E+003
   6.7070   4.58408E+003    1.97979E+003
   6.7080   4.37954E+003    2.00414E+003
   6.7120   4.57241E+003    1.96909E+003
   6.7130   4.46948E+003    1.99391E+003
   6.7170   4.45203E+003    1.97756E+003
   6.7190   4.49710E+003    1.97706E+003
   6.7220   4.45369E+003    1.99494E+003
   6.7250   4.46422E+003    2.01512E+003
   6.7290   4.47518E+003    2.00869E+003
   6.7310   4.54581E+003    2.02391E+003
   6.7340   4.57769E+003    2.01679E+003
   6.7360   4.52830E+003    1.99784E+003
   6.7390   4.57741E+003    2.02128E+003
   6.7430   4.42114E+003    1.98069E+003
   6.7460   4.39277E+003    1.96475E+003
   6.7500   4.35687E+003    1.91935E+003
   6.7520   4.37402E+003    1.90615E+003
   6.7540   4.36050E+003    1.92322E+003
   6.7560   4.28247E+003    1.87599E+003
   6.7600   4.33178E+003    1.92024E+003
   6.7630   4.38567E+003    1.88612E+003
   6.7660   4.31960E+003    1.88589E+003
   6.7680   4.39176E+003    1.93748E+003
   6.7700   4.36252E+003    1.90514E+003
   6.7720   4.38892E+003    1.89995E+003
   6.7750   4.31636E+003    1.84904E+003
   6.7790   4.33904E+003    1.86443E+003
   6.7820   4.34071E+003    1.82645E+003
   6.7840   4.36635E+003    1.81797E+003
   6.7860   4.29562E+003    1.85908E+003
   6.7910   4.39399E+003    1.88373E+003
   6.7930   4.34748E+003    1.89147E+003
   6.7970   4.32558E+003    1.94691E+003
   6.8000   4.41028E+003    1.90698E+003
   6.8020   4.24300E+003    1.88864E+003
   6.8070   4.32777E+003    1.96115E+003
   6.8100   4.37084E+003    1.94771E+003
   6.8110   4.37046E+003    1.90259E+003
   6.8140   4.35506E+003    1.88977E+003
   6.8170   4.37249E+003    1.90173E+003
   6.8200   4.28335E+003    1.88790E+003
   6.8240   4.35601E+003    1.93677E+003
   6.8260   4.41219E+003    1.92830E+003
   6.8300   4.34543E+003    1.97255E+003
   6.8320   4.32849E+003    1.92782E+003
   6.8350   4.30535E+003    1.94864E+003
   6.8390   4.36741E+003    1.90664E+003
   6.8420   4.38503E+003    1.90180E+003
   6.8460   4.35395E+003    1.99384E+003
   6.8480   4.46947E+003    2.00816E+003
   6.8510   4.41700E+003    1.92065E+003
   6.8540   4.45274E+003    1.95686E+003
   6.8580   4.44677E+003    1.91675E+003
   6.8600   4.37888E+003    1.91089E+003
   6.8630   4.34393E+003    1.88907E+003
   6.8660   4.31104E+003    1.86390E+003
   6.8680   4.30298E+003    1.96876E+003
   6.8720   4.24360E+003    1.81280E+003
   6.8750   4.30965E+003    1.84660E+003
   6.8760   4.28844E+003    1.87343E+003
   6.8790   4.28735E+003    1.90113E+003
   6.8840   4.27268E+003    1.88605E+003
   6.8870   4.30855E+003    1.92554E+003
   6.8900   4.26993E+003    1.88906E+003
   6.8930   4.28390E+003    1.88770E+003
   6.8960   4.29602E+003    1.93180E+003
   6.9000   4.30683E+003    1.88573E+003
   6.9030   4.34921E+003    1.90150E+003
   6.9070   4.40031E+003    1.92451E+003
   6.9100   4.40230E+003    1.88778E+003
   6.9110   4.39040E+003    1.87404E+003
   6.9150   4.22691E+003    1.92961E+003
   6.9180   4.28397E+003    1.89795E+003
   6.9200   4.32748E+003    1.86803E+003
   6.9230   4.30683E+003    1.86129E+003
   6.9250   4.33101E+003    1.86193E+003
   6.9290   4.27682E+003    1.90329E+003
   6.9320   4.29143E+003    1.85784E+003
   6.9340   4.33565E+003    1.86359E+003
   6.9380   4.16653E+003    1.90446E+003
   6.9400   4.17772E+003    1.82609E+003
   6.9450   4.17033E+003    1.79244E+003
   6.9470   4.12791E+003    1.80919E+003
   6.9500   4.18189E+003    1.82480E+003
   6.9520   4.21156E+003    1.79938E+003
   6.9550   4.20837E+003    1.85137E+003
   6.9580   4.16685E+003    1.85939E+003
   6.9620   4.16901E+003    1.84575E+003
   6.9650   4.13592E+003    1.86284E+003
   6.9670   4.14390E+003    1.84062E+003
   6.9700   4.24112E+003    1.79854E+003
   6.9720   4.14345E+003    1.84390E+003
   6.9760   4.15265E+003    1.85599E+003
   6.9790   4.22609E+003    1.83191E+003
   6.9820   4.19725E+003    1.82423E+003
   6.9850   4.19522E+003    1.86441E+003
   6.9890   4.18177E+003    1.84947E+003
   6.9920   4.19576E+003    1.77884E+003
   6.9960   4.19294E+003    1.78573E+003
   6.9990   4.22589E+003    1.78311E+003
   7.0010   4.17153E+003    1.85606E+003
   7.0050   4.17223E+003    1.83424E+003
   7.0080   4.10999E+003    1.82354E+003
   7.0100   4.13578E+003    1.80338E+003
   7.0120   4.09284E+003    1.76619E+003
   7.0170   4.16389E+003    1.77868E+003
   7.0190   4.11965E+003    1.80938E+003
   7.0230   4.04178E+003    1.79159E+003
   7.0250   4.12196E+003    1.83573E+003
   7.0280   3.96419E+003    1.73177E+003
   7.0300   3.95395E+003    1.75664E+003
   7.0350   4.00117E+003    1.75698E+003
   7.0380   4.02225E+003    1.78727E+003
   7.0400   4.06509E+003    1.80169E+003
   7.0440   4.03650E+003    1.81542E+003
   7.0470   4.10280E+003    1.82343E+003
   7.0500   4.04215E+003    1.77811E+003
   7.0530   4.01729E+003    1.82624E+003
   7.0560   4.00938E+003    1.75955E+003
   7.0590   4.08662E+003    1.74777E+003
   7.0630   4.05717E+003    1.79047E+003
   7.0650   4.02948E+003    1.75141E+003
   7.0680   3.98920E+003    1.77759E+003
   7.0710   4.03748E+003    1.77690E+003
   7.0740   4.07628E+003    1.71110E+003
   7.0770   4.12431E+003    1.75204E+003
   7.0790   4.00967E+003    1.79888E+003
   7.0840   3.99286E+003    1.73662E+003
   7.0880   4.04253E+003    1.76586E+003
   7.0910   4.13364E+003    1.75586E+003
   7.0950   4.04935E+003    1.75429E+003
   7.0970   3.95955E+003    1.76899E+003
   7.1010   4.02487E+003    1.76687E+003
   7.1030   4.06427E+003    1.74188E+003
   7.1060   3.97411E+003    1.73566E+003
   7.1090   4.02169E+003    1.75796E+003
   7.1120   4.04052E+003    1.74621E+003
   7.1150   4.02750E+003    1.72965E+003
   7.1190   4.04549E+003    1.74836E+003
   7.1220   3.96169E+003    1.70149E+003
   7.1240   3.95544E+003    1.71030E+003
   7.1270   4.01093E+003    1.72842E+003
   7.1310   4.01087E+003    1.66494E+003
   7.1350   4.05633E+003    1.71517E+003
   7.1380   3.99367E+003    1.67714E+003
   7.1400   3.97436E+003    1.69351E+003
   7.1430   4.05408E+003    1.64164E+003
   7.1470   4.01589E+003    1.56051E+003
   7.1500   4.02554E+003    1.57476E+003
