# Supplementary material for: Trigger factor both holds and folds its client proteins
Source: Nat Commun. 2022 Jul 15;13:4126. doi: 10.1038/s41467-022-31767-6 (PMC9287376; doi:10.1038/s41467-022-31767-6)
Supplement: Supplementary file 6 — Source Data [file 41467_2022_31767_MOESM6_ESM.zip › SourceDataFile/Fig1a-b/00031.RI1]

Sample
I 1 04.0 40000 0005446 9.4420E10 280 1 
   5.8000   8.75600E+001    1.61930E+002
   5.8030   1.78620E+002    2.01120E+002
   5.8050   2.20260E+002    2.35770E+002
   5.8060   2.44440E+002    2.64360E+002
   5.8080   2.59910E+002    2.80980E+002
   5.8100   3.10870E+002    3.25680E+002
   5.8120   3.48650E+002    3.54250E+002
   5.8130   3.98530E+002    4.41100E+002
   5.8140   4.39360E+002    4.66330E+002
   5.8170   4.75340E+002    6.28660E+002
   5.8180   6.17100E+002    6.66810E+002
   5.8200   7.46800E+002    8.17760E+002
   5.8210   8.99820E+002    8.81510E+002
   5.8230   9.76680E+002    1.14117E+003
   5.8260   1.12530E+003    1.25240E+003
   5.8280   1.48230E+003    1.63504E+003
   5.8300   1.69473E+003    1.95060E+003
   5.8310   1.92171E+003    2.24060E+003
   5.8330   2.14586E+003    2.54895E+003
   5.8350   2.72130E+003    2.91504E+003
   5.8370   2.98850E+003    3.21714E+003
   5.8390   3.05383E+003    3.53601E+003
   5.8400   3.13821E+003    3.82280E+003
   5.8420   3.42486E+003    4.20774E+003
   5.8440   3.81364E+003    4.42788E+003
   5.8460   4.31737E+003    4.81092E+003
   5.8490   4.83958E+003    4.97926E+003
   5.8510   5.01352E+003    5.04229E+003
   5.8530   5.11777E+003    5.35152E+003
   5.8550   5.39374E+003    5.51176E+003
   5.8580   5.52399E+003    5.74638E+003
   5.8600   5.58332E+003    5.67405E+003
   5.8620   5.62899E+003    5.62694E+003
   5.8650   5.43449E+003    5.73048E+003
   5.8670   5.52218E+003    5.64136E+003
   5.8690   5.52980E+003    5.73147E+003
   5.8720   5.49979E+003    5.77072E+003
   5.8740   5.66352E+003    5.59003E+003
   5.8760   5.70893E+003    5.54297E+003
   5.8780   5.49942E+003    5.68299E+003
   5.8800   5.55766E+003    5.67647E+003
   5.8830   5.64833E+003    5.55456E+003
   5.8850   5.51045E+003    5.72010E+003
   5.8870   5.53943E+003    5.77507E+003
   5.8900   5.66554E+003    5.74420E+003
   5.8920   5.74134E+003    5.84785E+003
   5.8940   5.70146E+003    5.60132E+003
   5.8950   5.67781E+003    5.60154E+003
   5.8960   5.66830E+003    5.72373E+003
   5.9000   5.69237E+003    5.50415E+003
   5.9010   5.76249E+003    5.60138E+003
   5.9030   5.72426E+003    5.86876E+003
   5.9070   5.65693E+003    5.72155E+003
   5.9100   5.64170E+003    5.76286E+003
   5.9130   5.74260E+003    5.79696E+003
   5.9150   5.81049E+003    5.79918E+003
   5.9200   5.88214E+003    5.88976E+003
   5.9210   5.98013E+003    5.94339E+003
   5.9240   5.92711E+003    5.94775E+003
   5.9270   6.01290E+003    6.27465E+003
   5.9290   6.10193E+003    6.19997E+003
   5.9310   6.06524E+003    6.19794E+003
   5.9330   6.04442E+003    5.98744E+003
   5.9350   6.21982E+003    6.11963E+003
   5.9380   6.15081E+003    6.23116E+003
   5.9390   6.13125E+003    6.22648E+003
   5.9420   6.30017E+003    6.21269E+003
   5.9450   6.34682E+003    6.30509E+003
   5.9480   6.23673E+003    6.27866E+003
   5.9510   6.23485E+003    6.26109E+003
   5.9540   6.24811E+003    6.30481E+003
   5.9560   6.28204E+003    6.24914E+003
   5.9580   6.23501E+003    6.27554E+003
   5.9610   6.32591E+003    6.33313E+003
   5.9630   6.32428E+003    6.39125E+003
   5.9660   6.31307E+003    6.38249E+003
   5.9680   6.28094E+003    6.34190E+003
   5.9700   6.47029E+003    6.26084E+003
   5.9720   6.33933E+003    6.40654E+003
   5.9750   6.20452E+003    6.32038E+003
   5.9770   6.14974E+003    6.31138E+003
   5.9790   6.17274E+003    6.29856E+003
   5.9810   6.06370E+003    6.32757E+003
   5.9850   6.25325E+003    6.27774E+003
   5.9860   6.14840E+003    6.31657E+003
   5.9880   6.33397E+003    6.35974E+003
   5.9920   6.21147E+003    6.57557E+003
   5.9950   6.29722E+003    7.03806E+003
   5.9970   6.31628E+003    8.47736E+003
   6.0000   6.37764E+003    1.08144E+004
   6.0020   6.30822E+003    1.08313E+004
   6.0030   6.41899E+003    1.08997E+004
   6.0060   6.28576E+003    9.10240E+003
   6.0080   5.81555E+003    2.22620E+002
   6.0130   1.04223E+004    4.89060E+002
   6.0190   1.04380E+004    6.17814E+003
   6.0230   2.09849E+003    6.39899E+003
   6.0260   1.66890E+002    6.25279E+003
   6.0280   1.89870E+002    6.05424E+003
   6.0300   2.98440E+002    6.15034E+003
   6.0310   6.80330E+002    6.13736E+003
   6.0340   2.12741E+003    6.03336E+003
   6.0380   7.80633E+003    6.15048E+003
   6.0410   5.97253E+003    6.08408E+003
   6.0440   6.19737E+003    6.05086E+003
   6.0460   6.19334E+003    5.93644E+003
   6.0480   6.09736E+003    6.03389E+003
   6.0500   6.09206E+003    5.97686E+003
   6.0530   5.97821E+003    5.88662E+003
   6.0570   6.06095E+003    6.09124E+003
   6.0590   6.00033E+003    5.97784E+003
   6.0620   5.97879E+003    5.90937E+003
   6.0640   6.10490E+003    5.93187E+003
   6.0670   6.05624E+003    5.90758E+003
   6.0690   6.00891E+003    5.85775E+003
   6.0710   6.06645E+003    5.89016E+003
   6.0740   6.00742E+003    5.87237E+003
   6.0760   5.97011E+003    5.80857E+003
   6.0780   5.85628E+003    5.88857E+003
   6.0800   5.82508E+003    5.93303E+003
   6.0830   5.98754E+003    5.93667E+003
   6.0860   5.87968E+003    5.81419E+003
   6.0870   5.94127E+003    6.01396E+003
   6.0900   5.91274E+003    5.82145E+003
   6.0940   5.84490E+003    5.86766E+003
   6.0960   5.86345E+003    5.83276E+003
   6.0980   5.72171E+003    5.77660E+003
   6.1000   5.69086E+003    5.87311E+003
   6.1010   5.67740E+003    5.77831E+003
   6.1040   5.72930E+003    5.74764E+003
   6.1080   5.60971E+003    5.67647E+003
   6.1110   5.58663E+003    5.66484E+003
   6.1130   5.62433E+003    5.70276E+003
   6.1150   5.66176E+003    5.74988E+003
   6.1180   5.46820E+003    5.51001E+003
   6.1200   5.51977E+003    5.67421E+003
   6.1220   5.50918E+003    5.57192E+003
   6.1250   5.49571E+003    5.65831E+003
   6.1270   5.53378E+003    5.57003E+003
   6.1310   5.46960E+003    5.51019E+003
   6.1320   5.44360E+003    5.54447E+003
   6.1360   5.45996E+003    5.71275E+003
   6.1380   5.41402E+003    5.49138E+003
   6.1400   5.35702E+003    5.50028E+003
   6.1430   5.30199E+003    5.45663E+003
   6.1450   5.29534E+003    5.40497E+003
   6.1470   5.21404E+003    5.33329E+003
   6.1510   5.36858E+003    5.37901E+003
   6.1530   5.17797E+003    5.34104E+003
   6.1560   5.24358E+003    5.37352E+003
   6.1590   5.20695E+003    5.21001E+003
   6.1610   5.11257E+003    5.24165E+003
   6.1630   5.18440E+003    5.17600E+003
   6.1670   5.21736E+003    5.33741E+003
   6.1690   5.07531E+003    5.26447E+003
   6.1730   5.11138E+003    5.18221E+003
   6.1750   5.08713E+003    5.13787E+003
   6.1780   5.03577E+003    5.15700E+003
   6.1800   5.11644E+003    5.23256E+003
   6.1830   5.09842E+003    5.22213E+003
   6.1850   5.03139E+003    4.95492E+003
   6.1890   5.08780E+003    5.00208E+003
   6.1910   4.98907E+003    5.04144E+003
   6.1930   5.00838E+003    5.05942E+003
   6.1960   4.97285E+003    5.03345E+003
   6.1980   4.96102E+003    4.99728E+003
   6.2000   5.05485E+003    4.97179E+003
   6.2030   4.97117E+003    4.98126E+003
   6.2070   4.98247E+003    4.96151E+003
   6.2100   4.99340E+003    4.99047E+003
   6.2120   4.95057E+003    4.89982E+003
   6.2150   4.94015E+003    4.95581E+003
   6.2170   4.85811E+003    4.75919E+003
   6.2190   4.86553E+003    4.71469E+003
   6.2210   4.90493E+003    4.79364E+003
   6.2260   4.85423E+003    4.75313E+003
   6.2280   4.88269E+003    4.74722E+003
   6.2300   4.88102E+003    4.77797E+003
   6.2320   4.87950E+003    4.78782E+003
   6.2340   4.87532E+003    4.77472E+003
   6.2380   4.84374E+003    4.78926E+003
   6.2400   4.85178E+003    4.79262E+003
   6.2430   4.91137E+003    4.72011E+003
   6.2450   4.77948E+003    4.70928E+003
   6.2470   4.79365E+003    4.63524E+003
   6.2500   4.89918E+003    4.59410E+003
   6.2530   4.81041E+003    4.63689E+003
   6.2560   4.90116E+003    4.59491E+003
   6.2600   4.76899E+003    4.58253E+003
   6.2630   4.79564E+003    4.49174E+003
   6.2640   4.93103E+003    4.55352E+003
   6.2670   4.83618E+003    4.50054E+003
   6.2700   4.86488E+003    4.54363E+003
   6.2730   4.81675E+003    4.65864E+003
   6.2760   4.72561E+003    4.62117E+003
   6.2790   5.01659E+003    4.49291E+003
   6.2810   4.90387E+003    4.51277E+003
   6.2840   4.83239E+003    4.53032E+003
   6.2860   4.84727E+003    4.67006E+003
   6.2900   4.84811E+003    4.54261E+003
   6.2910   4.83107E+003    4.48511E+003
   6.2940   4.87441E+003    4.52426E+003
   6.2970   4.80602E+003    4.50115E+003
   6.3000   4.88251E+003    4.49425E+003
   6.3010   4.73840E+003    4.39982E+003
   6.3030   4.64145E+003    4.37680E+003
   6.3060   4.77309E+003    4.48854E+003
   6.3100   4.74948E+003    4.49395E+003
   6.3130   4.87293E+003    4.43922E+003
   6.3150   4.75530E+003    4.42550E+003
   6.3180   4.76248E+003    4.44209E+003
   6.3210   4.70472E+003    4.28653E+003
   6.3230   4.72778E+003    4.34968E+003
   6.3270   4.85267E+003    4.28416E+003
   6.3290   4.78611E+003    4.39523E+003
   6.3310   4.78309E+003    4.40459E+003
   6.3330   4.75177E+003    4.35057E+003
   6.3350   4.73945E+003    4.34695E+003
   6.3400   4.75321E+003    4.28587E+003
   6.3430   4.78748E+003    4.35236E+003
   6.3450   4.73515E+003    4.30879E+003
   6.3470   4.63967E+003    4.33340E+003
   6.3490   4.72053E+003    4.34965E+003
   6.3520   4.68872E+003    4.34077E+003
   6.3550   4.86170E+003    4.36684E+003
   6.3570   4.80454E+003    4.35159E+003
   6.3610   4.86942E+003    4.33917E+003
   6.3630   4.87875E+003    4.22349E+003
   6.3650   4.83383E+003    4.30259E+003
   6.3690   4.78135E+003    4.27801E+003
   6.3730   4.74837E+003    4.28654E+003
   6.3750   4.72821E+003    4.39342E+003
   6.3770   4.79553E+003    4.29296E+003
   6.3800   4.85527E+003    4.31782E+003
   6.3820   4.83645E+003    4.24834E+003
   6.3850   4.85430E+003    4.19723E+003
   6.3870   4.83390E+003    4.22061E+003
   6.3900   4.76916E+003    4.10120E+003
   6.3920   4.84199E+003    4.17937E+003
   6.3940   4.77570E+003    4.07409E+003
   6.3980   4.72408E+003    4.06658E+003
   6.4000   4.74829E+003    4.17848E+003
   6.4030   4.65922E+003    4.09432E+003
   6.4060   4.65156E+003    4.17305E+003
   6.4090   4.63117E+003    4.08745E+003
   6.4120   4.61261E+003    4.12599E+003
   6.4140   4.58212E+003    4.11666E+003
   6.4180   4.56621E+003    4.05802E+003
   6.4200   4.55397E+003    4.23635E+003
   6.4230   4.61066E+003    4.16563E+003
   6.4260   4.67765E+003    4.12913E+003
   6.4300   4.85070E+003    4.20075E+003
   6.4320   4.86050E+003    4.16327E+003
   6.4340   4.78734E+003    4.10740E+003
   6.4380   4.75056E+003    4.27763E+003
   6.4400   4.89060E+003    4.22338E+003
   6.4430   4.87137E+003    4.35230E+003
   6.4450   4.81005E+003    4.27451E+003
   6.4470   4.91677E+003    4.22894E+003
   6.4490   4.93684E+003    4.22710E+003
   6.4520   4.82392E+003    4.27408E+003
   6.4550   4.93931E+003    4.31980E+003
   6.4590   4.85109E+003    4.29883E+003
   6.4610   4.95050E+003    4.31275E+003
   6.4630   4.90207E+003    4.31983E+003
   6.4660   4.86232E+003    4.34184E+003
   6.4680   4.97551E+003    4.29172E+003
   6.4700   4.92349E+003    4.29389E+003
   6.4750   4.96757E+003    4.34926E+003
   6.4780   5.00197E+003    4.32941E+003
   6.4800   4.96250E+003    4.25918E+003
   6.4840   4.90908E+003    4.37252E+003
   6.4860   4.94746E+003    4.38824E+003
   6.4880   5.03882E+003    4.33130E+003
   6.4910   4.91365E+003    4.32429E+003
   6.4950   4.86816E+003    4.20881E+003
   6.4970   4.93861E+003    4.27026E+003
   6.5000   4.89490E+003    4.32532E+003
   6.5020   4.98359E+003    4.27150E+003
   6.5050   5.02407E+003    4.31432E+003
   6.5080   5.03677E+003    4.31529E+003
   6.5100   5.04602E+003    4.45698E+003
   6.5130   5.05286E+003    4.36476E+003
   6.5160   5.04625E+003    4.35223E+003
   6.5190   5.06215E+003    4.40328E+003
   6.5220   5.09031E+003    4.41912E+003
   6.5250   4.85760E+003    4.39786E+003
   6.5290   5.04788E+003    4.39463E+003
   6.5310   5.02515E+003    4.33072E+003
   6.5330   4.98973E+003    4.29419E+003
   6.5360   5.03289E+003    4.29027E+003
   6.5400   4.94175E+003    4.33189E+003
   6.5420   4.95952E+003    4.25267E+003
   6.5450   4.97549E+003    4.22322E+003
   6.5460   4.94954E+003    4.32864E+003
   6.5500   5.04580E+003    4.32131E+003
   6.5530   4.99751E+003    4.29056E+003
   6.5560   4.92343E+003    4.30048E+003
   6.5590   4.94345E+003    4.36370E+003
   6.5620   5.04232E+003    4.39379E+003
   6.5640   4.99917E+003    4.25838E+003
   6.5670   4.93900E+003    4.20587E+003
   6.5700   4.95773E+003    4.23045E+003
   6.5730   4.95211E+003    4.28645E+003
   6.5760   4.93209E+003    4.30867E+003
   6.5790   4.98192E+003    4.32878E+003
   6.5810   4.98289E+003    4.26171E+003
   6.5850   4.87171E+003    4.28117E+003
   6.5870   5.02908E+003    4.29622E+003
   6.5900   4.89789E+003    4.30920E+003
   6.5920   4.97515E+003    4.29196E+003
   6.5950   4.88479E+003    4.25817E+003
   6.5980   4.95919E+003    4.28814E+003
   6.6010   4.89293E+003    4.35625E+003
   6.6030   4.85775E+003    4.30319E+003
   6.6060   4.89774E+003    4.33838E+003
   6.6090   4.90456E+003    4.30278E+003
   6.6130   4.84761E+003    4.26063E+003
   6.6160   4.92430E+003    4.24795E+003
   6.6200   4.90366E+003    4.20927E+003
   6.6220   4.98597E+003    4.15001E+003
   6.6240   4.87880E+003    4.19702E+003
   6.6260   4.93402E+003    4.28749E+003
   6.6290   4.92289E+003    4.22746E+003
   6.6330   4.90449E+003    4.21426E+003
   6.6350   4.93320E+003    4.26053E+003
   6.6360   4.84097E+003    4.38799E+003
   6.6380   4.87579E+003    4.16575E+003
   6.6420   4.85989E+003    4.25034E+003
   6.6440   4.87800E+003    4.26014E+003
   6.6470   4.86154E+003    4.18300E+003
   6.6490   4.86736E+003    4.14365E+003
   6.6530   4.86307E+003    4.07824E+003
   6.6560   4.90298E+003    4.20772E+003
   6.6600   4.81220E+003    4.16467E+003
   6.6620   4.88396E+003    4.20983E+003
   6.6630   4.82625E+003    4.20158E+003
   6.6670   4.83611E+003    4.21415E+003
   6.6700   4.83745E+003    4.07255E+003
   6.6730   4.79860E+003    4.09457E+003
   6.6760   4.71719E+003    4.17788E+003
   6.6780   4.81861E+003    4.10296E+003
   6.6790   4.72931E+003    4.11210E+003
   6.6830   4.83181E+003    4.11041E+003
   6.6860   4.71099E+003    4.03951E+003
   6.6890   4.77480E+003    4.07211E+003
   6.6900   4.69245E+003    4.19843E+003
   6.6920   4.73574E+003    4.11809E+003
   6.6980   4.76774E+003    4.20605E+003
   6.7010   4.74465E+003    4.07524E+003
   6.7030   4.75651E+003    4.11797E+003
   6.7070   4.70169E+003    4.07187E+003
   6.7100   4.76593E+003    4.11178E+003
   6.7120   4.68711E+003    4.03079E+003
   6.7150   4.64322E+003    4.00123E+003
   6.7190   4.58170E+003    4.04050E+003
   6.7220   4.51411E+003    3.92547E+003
   6.7240   4.62025E+003    3.91693E+003
   6.7270   4.61899E+003    4.00800E+003
   6.7300   4.65521E+003    3.98444E+003
   6.7340   4.64576E+003    4.06151E+003
   6.7360   4.65122E+003    4.03762E+003
   6.7400   4.65007E+003    4.08089E+003
   6.7430   4.67005E+003    3.94881E+003
   6.7450   4.67715E+003    3.87463E+003
   6.7470   4.66847E+003    3.73194E+003
   6.7500   4.63855E+003    3.96167E+003
   6.7540   4.54848E+003    3.77247E+003
   6.7580   4.49874E+003    3.83358E+003
   6.7610   4.50264E+003    3.76326E+003
   6.7630   4.46223E+003    3.81793E+003
   6.7650   4.51477E+003    3.83120E+003
   6.7680   4.48671E+003    3.79432E+003
   6.7720   4.49928E+003    3.84717E+003
   6.7750   4.50639E+003    3.85004E+003
   6.7770   4.49473E+003    3.82486E+003
   6.7790   4.56957E+003    3.91858E+003
   6.7820   4.55228E+003    3.88104E+003
   6.7850   4.50382E+003    3.89239E+003
   6.7880   4.46640E+003    3.83911E+003
   6.7910   4.39515E+003    3.87999E+003
   6.7930   4.46490E+003    3.88106E+003
   6.7970   4.45146E+003    3.88571E+003
   6.8010   4.46622E+003    3.93316E+003
   6.8050   4.47485E+003    3.92591E+003
   6.8070   4.48075E+003    3.89757E+003
   6.8100   4.53590E+003    3.99644E+003
   6.8140   4.55115E+003    3.93628E+003
   6.8190   4.51984E+003    3.95358E+003
   6.8200   4.53891E+003    3.91319E+003
   6.8230   4.53237E+003    3.95759E+003
   6.8260   4.50351E+003    4.01593E+003
   6.8280   4.52892E+003    3.92429E+003
   6.8310   4.46929E+003    3.92039E+003
   6.8340   4.44098E+003    3.91163E+003
   6.8370   4.49132E+003    3.94344E+003
   6.8390   4.45165E+003    3.90469E+003
   6.8440   4.50045E+003    3.95171E+003
   6.8460   4.53758E+003    3.95372E+003
   6.8480   4.61841E+003    4.02442E+003
   6.8510   4.55891E+003    3.96218E+003
   6.8550   4.62817E+003    3.98171E+003
   6.8580   4.53547E+003    3.85875E+003
   6.8610   4.47060E+003    3.89242E+003
   6.8650   4.40725E+003    3.87728E+003
   6.8670   4.47478E+003    3.80908E+003
   6.8710   4.49568E+003    3.95896E+003
   6.8750   4.50907E+003    3.91442E+003
   6.8760   4.47061E+003    3.86288E+003
   6.8790   4.55275E+003    3.86148E+003
   6.8820   4.50307E+003    3.84522E+003
   6.8860   4.41656E+003    3.87566E+003
   6.8880   4.47615E+003    3.89555E+003
   6.8910   4.51236E+003    3.95520E+003
   6.8930   4.51392E+003    3.88632E+003
   6.8960   4.49807E+003    3.95075E+003
   6.9000   4.34239E+003    3.93628E+003
   6.9030   4.51411E+003    3.86291E+003
   6.9060   4.47395E+003    3.87217E+003
   6.9090   4.55074E+003    3.93255E+003
   6.9130   4.43828E+003    3.91713E+003
   6.9160   4.34108E+003    3.88960E+003
   6.9180   4.47863E+003    3.85528E+003
   6.9220   4.50822E+003    3.85560E+003
   6.9250   4.44183E+003    3.87392E+003
   6.9290   4.34922E+003    3.82344E+003
   6.9310   4.40282E+003    3.81929E+003
   6.9340   4.40113E+003    3.75461E+003
   6.9370   4.39248E+003    3.74821E+003
   6.9400   4.32399E+003    3.74384E+003
   6.9430   4.31942E+003    3.78293E+003
   6.9460   4.32666E+003    3.72588E+003
   6.9480   4.32858E+003    3.74455E+003
   6.9520   4.31481E+003    3.72321E+003
   6.9570   4.29343E+003    3.74680E+003
   6.9600   4.34502E+003    3.76886E+003
   6.9620   4.33253E+003    3.70634E+003
   6.9640   4.30015E+003    3.70066E+003
   6.9690   4.29734E+003    3.72321E+003
   6.9720   4.29684E+003    3.71779E+003
   6.9760   4.25898E+003    3.73483E+003
   6.9780   4.33458E+003    3.75406E+003
   6.9800   4.30545E+003    3.69444E+003
   6.9850   4.39064E+003    3.73511E+003
   6.9870   4.33541E+003    3.66382E+003
   6.9890   4.32669E+003    3.68332E+003
   6.9930   4.25411E+003    3.67715E+003
   6.9960   4.23240E+003    3.73027E+003
   6.9990   4.27667E+003    3.60304E+003
   7.0030   4.34998E+003    3.66549E+003
   7.0060   4.26456E+003    3.71033E+003
   7.0090   4.31274E+003    3.60933E+003
   7.0120   4.26475E+003    3.67914E+003
   7.0150   4.26746E+003    3.64998E+003
   7.0170   4.18070E+003    3.69516E+003
   7.0210   4.24042E+003    3.70825E+003
   7.0240   4.20125E+003    3.64769E+003
   7.0280   4.20326E+003    3.61363E+003
   7.0300   4.17936E+003    3.67366E+003
   7.0330   4.15122E+003    3.71715E+003
   7.0350   4.26624E+003    3.63590E+003
   7.0400   4.15905E+003    3.71937E+003
   7.0430   4.12930E+003    3.71809E+003
   7.0460   4.10356E+003    3.71379E+003
   7.0490   4.00882E+003    3.77954E+003
   7.0520   4.04412E+003    3.71432E+003
   7.0560   4.11136E+003    3.67782E+003
   7.0590   4.18796E+003    3.70267E+003
   7.0620   4.25231E+003    3.68236E+003
   7.0640   4.17492E+003    3.62164E+003
   7.0680   4.24118E+003    3.65394E+003
   7.0710   4.17102E+003    3.62993E+003
   7.0750   4.33358E+003    3.65933E+003
   7.0770   4.22658E+003    3.67647E+003
   7.0790   4.27176E+003    3.72946E+003
   7.0840   4.24642E+003    3.65684E+003
   7.0860   4.15401E+003    3.62175E+003
   7.0880   4.20826E+003    3.65773E+003
   7.0920   4.20105E+003    3.64094E+003
   7.0950   4.19609E+003    3.62318E+003
   7.0980   4.15916E+003    3.67259E+003
   7.1040   4.16815E+003    3.68021E+003
   7.1060   4.24334E+003    3.86478E+003
   7.1080   4.15536E+003    3.71474E+003
   7.1110   4.17070E+003    3.59641E+003
   7.1150   4.18269E+003    3.59065E+003
   7.1180   4.15766E+003    3.68295E+003
   7.1210   4.13453E+003    3.63992E+003
   7.1240   4.13067E+003    3.66722E+003
   7.1270   4.15814E+003    3.62001E+003
   7.1290   4.10871E+003    3.65971E+003
   7.1330   4.14032E+003    3.64558E+003
   7.1350   4.05969E+003    3.59874E+003
   7.1380   4.06990E+003    3.63658E+003
   7.1410   4.08657E+003    3.57227E+003
   7.1440   4.03022E+003    3.64397E+003
   7.1490   4.04170E+003    3.62477E+003
   7.1500   4.04840E+003    3.57225E+003
