# Supplementary material for: Trigger factor both holds and folds its client proteins
Source: Nat Commun. 2022 Jul 15;13:4126. doi: 10.1038/s41467-022-31767-6 (PMC9287376; doi:10.1038/s41467-022-31767-6)
Supplement: Supplementary file 6 — Source Data [file 41467_2022_31767_MOESM6_ESM.zip › SourceDataFile/Fig1a-b/00031.RI3]

Sample
I 3 04.0 40000 0005561 9.6440E10 280 1 
   5.8000   1.13130E+002    1.92730E+002
   5.8050   2.40810E+002    2.19380E+002
   5.8080   2.43870E+002    2.46790E+002
   5.8090   3.25370E+002    3.54720E+002
   5.8120   3.67810E+002    3.77850E+002
   5.8140   4.18180E+002    4.42500E+002
   5.8160   4.76450E+002    5.00140E+002
   5.8170   5.23340E+002    5.39570E+002
   5.8180   5.93960E+002    5.87760E+002
   5.8210   8.36090E+002    8.61210E+002
   5.8240   9.31120E+002    1.06557E+003
   5.8260   1.22037E+003    1.35104E+003
   5.8280   1.46985E+003    1.66499E+003
   5.8300   1.77283E+003    1.88531E+003
   5.8320   1.88165E+003    2.05961E+003
   5.8330   2.21521E+003    2.29726E+003
   5.8350   2.41123E+003    2.93966E+003
   5.8390   3.07142E+003    3.42280E+003
   5.8410   3.44699E+003    3.75480E+003
   5.8420   3.91192E+003    3.93762E+003
   5.8440   4.18540E+003    4.23049E+003
   5.8460   4.51728E+003    4.53334E+003
   5.8480   4.80242E+003    4.95496E+003
   5.8510   4.92900E+003    5.08957E+003
   5.8530   5.18708E+003    5.36339E+003
   5.8550   5.37074E+003    5.30247E+003
   5.8580   5.56197E+003    5.35607E+003
   5.8600   5.38042E+003    5.51027E+003
   5.8620   5.53783E+003    5.45870E+003
   5.8640   5.55473E+003    5.48368E+003
   5.8650   5.55196E+003    5.50338E+003
   5.8670   5.51694E+003    5.55160E+003
   5.8690   5.58311E+003    5.54485E+003
   5.8710   5.55577E+003    5.50043E+003
   5.8720   5.53974E+003    5.67097E+003
   5.8740   5.53311E+003    5.53645E+003
   5.8760   5.44786E+003    5.49636E+003
   5.8780   5.58624E+003    5.51141E+003
   5.8800   5.51697E+003    5.44104E+003
   5.8820   5.50413E+003    5.30045E+003
   5.8840   5.59068E+003    5.50677E+003
   5.8850   5.53698E+003    5.50295E+003
   5.8880   5.51752E+003    5.59921E+003
   5.8910   5.58768E+003    5.72965E+003
   5.8920   5.44372E+003    5.79759E+003
   5.8940   5.58187E+003    5.71073E+003
   5.8970   5.68849E+003    5.60893E+003
   5.8990   5.81752E+003    5.72686E+003
   5.9010   5.71706E+003    5.79631E+003
   5.9040   5.77502E+003    5.65621E+003
   5.9060   5.70322E+003    5.61476E+003
   5.9080   5.84597E+003    5.55153E+003
   5.9100   5.63269E+003    5.66497E+003
   5.9120   5.82115E+003    5.69983E+003
   5.9150   5.78491E+003    5.86930E+003
   5.9170   5.75269E+003    5.89510E+003
   5.9180   5.79030E+003    5.80365E+003
   5.9200   5.80192E+003    5.88326E+003
   5.9220   5.92547E+003    6.06038E+003
   5.9260   5.89110E+003    5.99216E+003
   5.9290   6.07239E+003    6.16851E+003
   5.9300   6.04060E+003    6.20670E+003
   5.9330   6.12364E+003    6.21982E+003
   5.9360   6.31697E+003    6.47541E+003
   5.9380   6.32778E+003    7.40934E+003
   5.9400   6.43982E+003    1.01608E+004
   5.9430   6.43272E+003    1.13895E+004
   5.9450   6.61167E+003    1.09135E+004
   5.9470   6.58383E+003    1.02089E+004
   5.9490   7.36554E+003    4.69784E+003
   5.9510   9.39102E+003    2.71310E+002
   5.9590   1.05087E+004    9.72060E+002
   5.9610   4.82887E+003    3.91456E+003
   5.9620   1.82110E+002    6.87190E+003
   5.9680   1.93760E+002    5.85376E+003
   5.9700   6.46430E+002    6.05803E+003
   5.9740   3.35520E+003    6.03538E+003
   5.9770   7.79086E+003    5.95603E+003
   5.9790   6.20182E+003    5.79919E+003
   5.9820   6.38172E+003    5.88190E+003
   5.9860   6.27488E+003    5.92380E+003
   5.9880   6.20708E+003    5.72646E+003
   5.9910   6.18639E+003    5.59760E+003
   5.9920   6.13803E+003    5.70032E+003
   5.9960   6.06985E+003    5.67366E+003
   5.9970   6.13311E+003    5.61464E+003
   6.0010   6.08013E+003    5.59596E+003
   6.0030   5.99658E+003    5.36123E+003
   6.0040   6.05913E+003    5.41756E+003
   6.0070   6.05423E+003    5.33360E+003
   6.0090   6.05653E+003    5.31967E+003
   6.0120   6.06099E+003    5.39213E+003
   6.0130   5.95414E+003    5.26034E+003
   6.0150   6.03282E+003    5.29453E+003
   6.0200   5.99129E+003    5.25548E+003
   6.0220   6.07231E+003    5.25857E+003
   6.0250   6.02329E+003    5.09303E+003
   6.0280   5.92817E+003    5.21325E+003
   6.0300   5.99753E+003    5.10211E+003
   6.0310   5.77864E+003    5.11445E+003
   6.0350   5.91364E+003    5.16944E+003
   6.0390   6.04331E+003    5.04771E+003
   6.0460   5.99056E+003    4.77307E+003
   6.0480   5.85571E+003    4.73119E+003
   6.0500   5.96779E+003    4.92054E+003
   6.0530   5.86093E+003    4.74284E+003
   6.0550   5.94418E+003    4.64239E+003
   6.0570   5.89716E+003    4.57096E+003
   6.0600   5.81315E+003    4.54424E+003
   6.0620   5.82811E+003    4.56034E+003
   6.0640   5.80952E+003    4.51778E+003
   6.0670   5.92501E+003    4.32445E+003
   6.0690   5.79418E+003    4.46581E+003
   6.0710   5.73826E+003    4.43005E+003
   6.0730   5.92620E+003    4.36948E+003
   6.0760   5.94363E+003    4.28214E+003
   6.0780   5.84522E+003    4.19848E+003
   6.0800   5.82661E+003    4.23825E+003
   6.0850   5.99566E+003    4.09514E+003
   6.0880   5.97506E+003    3.86491E+003
   6.0900   5.91865E+003    3.77628E+003
   6.0940   5.79568E+003    3.62463E+003
   6.0960   5.68313E+003    3.53017E+003
   6.1010   5.83196E+003    3.55473E+003
   6.1040   5.73529E+003    3.46557E+003
   6.1050   5.69525E+003    3.26720E+003
   6.1070   5.68884E+003    3.34438E+003
   6.1080   5.68610E+003    3.34717E+003
   6.1130   5.63804E+003    3.24883E+003
   6.1150   5.73419E+003    3.20181E+003
   6.1180   5.56430E+003    3.15158E+003
   6.1200   5.59929E+003    3.23242E+003
   6.1220   5.61639E+003    3.39622E+003
   6.1240   5.69190E+003    3.06223E+003
   6.1270   5.67868E+003    2.73407E+003
   6.1290   5.71866E+003    2.68931E+003
   6.1330   5.69971E+003    2.51399E+003
   6.1360   5.63659E+003    2.61846E+003
   6.1390   5.59172E+003    2.74329E+003
   6.1410   5.55815E+003    2.77496E+003
   6.1430   5.52546E+003    3.08390E+003
   6.1450   5.54364E+003    3.05915E+003
   6.1490   5.56337E+003    2.95846E+003
   6.1520   5.57898E+003    2.87533E+003
   6.1540   5.50740E+003    2.91447E+003
   6.1560   5.45920E+003    2.86752E+003
   6.1600   5.53247E+003    2.74769E+003
   6.1610   5.49337E+003    2.78111E+003
   6.1630   5.49924E+003    2.66314E+003
   6.1660   5.47991E+003    2.57745E+003
   6.1680   5.48726E+003    2.56936E+003
   6.1700   5.58867E+003    2.54702E+003
   6.1720   5.39991E+003    2.59490E+003
   6.1750   5.46516E+003    2.50882E+003
   6.1780   5.44605E+003    2.56300E+003
   6.1800   5.45212E+003    2.55821E+003
   6.1820   5.49425E+003    2.56427E+003
   6.1850   5.59216E+003    2.46507E+003
   6.1890   5.43182E+003    2.41957E+003
   6.1920   5.48724E+003    2.45651E+003
   6.1940   5.44046E+003    2.44706E+003
   6.1980   5.39899E+003    2.46762E+003
   6.1990   5.40201E+003    2.43832E+003
   6.2030   5.35481E+003    2.39827E+003
   6.2050   5.43244E+003    2.34485E+003
   6.2070   5.36557E+003    2.35323E+003
   6.2090   5.43751E+003    2.23107E+003
   6.2120   5.36090E+003    2.20583E+003
   6.2140   5.36769E+003    2.26332E+003
   6.2170   5.33230E+003    2.16327E+003
   6.2190   5.31152E+003    2.22514E+003
   6.2210   5.20793E+003    2.24893E+003
   6.2230   5.30158E+003    2.34951E+003
   6.2260   5.27634E+003    2.33336E+003
   6.2280   5.31728E+003    2.20027E+003
   6.2320   5.28323E+003    2.15410E+003
   6.2340   5.34664E+003    2.20547E+003
   6.2370   5.26301E+003    2.20423E+003
   6.2400   5.27383E+003    2.03352E+003
   6.2420   5.24548E+003    2.05483E+003
   6.2460   5.21359E+003    2.18873E+003
   6.2480   5.15510E+003    2.10066E+003
   6.2510   5.21769E+003    2.12668E+003
   6.2530   5.07468E+003    2.07799E+003
   6.2550   5.09235E+003    2.05259E+003
   6.2570   5.05008E+003    2.06652E+003
   6.2610   4.94084E+003    2.08205E+003
   6.2630   5.05158E+003    2.02934E+003
   6.2660   5.06589E+003    2.05079E+003
   6.2680   5.04626E+003    2.10420E+003
   6.2720   5.17683E+003    2.10836E+003
   6.2730   5.22800E+003    2.09959E+003
   6.2770   5.19238E+003    2.05298E+003
   6.2790   5.08298E+003    1.99219E+003
   6.2820   5.09965E+003    2.03009E+003
   6.2840   5.18284E+003    1.95888E+003
   6.2880   5.09909E+003    2.05797E+003
   6.2900   5.08935E+003    2.14734E+003
   6.2940   5.10948E+003    2.12934E+003
   6.2970   5.06769E+003    2.15577E+003
   6.2990   5.11865E+003    2.15740E+003
   6.3010   5.06913E+003    1.98855E+003
   6.3040   4.99557E+003    2.04179E+003
   6.3080   5.09899E+003    2.04934E+003
   6.3100   5.06978E+003    2.01230E+003
   6.3130   5.09570E+003    2.04933E+003
   6.3170   5.07885E+003    2.11325E+003
   6.3190   5.09478E+003    2.02773E+003
   6.3220   4.97712E+003    2.13360E+003
   6.3240   5.00517E+003    2.06879E+003
   6.3260   4.92669E+003    2.04684E+003
   6.3280   4.94696E+003    2.08335E+003
   6.3310   5.03192E+003    2.07937E+003
   6.3330   4.96631E+003    2.11211E+003
   6.3360   4.96067E+003    2.05417E+003
   6.3380   4.84159E+003    2.01081E+003
   6.3420   4.99067E+003    2.06363E+003
   6.3440   4.99665E+003    2.08128E+003
   6.3470   5.00572E+003    2.00879E+003
   6.3490   4.82882E+003    2.07022E+003
   6.3510   4.78313E+003    2.09387E+003
   6.3550   4.80915E+003    2.09290E+003
   6.3580   4.78506E+003    1.96031E+003
   6.3610   4.81537E+003    2.05603E+003
   6.3640   4.71894E+003    1.99577E+003
   6.3650   4.85402E+003    1.98644E+003
   6.3680   5.03096E+003    2.07853E+003
   6.3700   4.86913E+003    2.12359E+003
   6.3740   4.90537E+003    2.08407E+003
   6.3770   4.88178E+003    2.01489E+003
   6.3780   4.89537E+003    2.05208E+003
   6.3810   4.87020E+003    1.99548E+003
   6.3840   4.88412E+003    2.02277E+003
   6.3870   4.85959E+003    2.04469E+003
   6.3910   4.80223E+003    1.97196E+003
   6.3930   4.82425E+003    2.05361E+003
   6.3960   4.67805E+003    2.00130E+003
   6.3980   4.81723E+003    2.09780E+003
   6.4000   4.71265E+003    2.03513E+003
   6.4040   4.83059E+003    2.03432E+003
   6.4060   4.71395E+003    2.04594E+003
   6.4080   4.62621E+003    2.00531E+003
   6.4090   4.75207E+003    1.97385E+003
   6.4130   4.67998E+003    1.97078E+003
   6.4170   4.61640E+003    1.93654E+003
   6.4200   4.66952E+003    1.96877E+003
   6.4220   4.60491E+003    2.02613E+003
   6.4240   4.60728E+003    1.98518E+003
   6.4250   4.67465E+003    2.01754E+003
   6.4290   4.72008E+003    2.03109E+003
   6.4310   4.69975E+003    2.03360E+003
   6.4360   4.72959E+003    2.06689E+003
   6.4380   4.84162E+003    2.07126E+003
   6.4400   4.86143E+003    2.03399E+003
   6.4430   4.88376E+003    2.04003E+003
   6.4450   4.72624E+003    2.06422E+003
   6.4470   4.70194E+003    2.06115E+003
   6.4500   4.82864E+003    2.05738E+003
   6.4520   4.89644E+003    2.12649E+003
   6.4550   4.81896E+003    2.14489E+003
   6.4590   4.82293E+003    2.10546E+003
   6.4610   4.85087E+003    2.06249E+003
   6.4640   4.91347E+003    2.06354E+003
   6.4660   4.90537E+003    2.08007E+003
   6.4680   4.91574E+003    2.09239E+003
   6.4710   4.91692E+003    2.12901E+003
   6.4740   4.85139E+003    2.13961E+003
   6.4770   4.93925E+003    2.11043E+003
   6.4790   4.87233E+003    2.13559E+003
   6.4830   4.96544E+003    2.15786E+003
   6.4850   4.93756E+003    2.09346E+003
   6.4880   4.88848E+003    2.15867E+003
   6.4910   4.84659E+003    2.15284E+003
   6.4940   4.89878E+003    2.08752E+003
   6.4970   4.85177E+003    2.15657E+003
   6.4990   4.99851E+003    2.13138E+003
   6.5020   5.00322E+003    2.12723E+003
   6.5040   4.83873E+003    2.14460E+003
   6.5070   4.90179E+003    2.15533E+003
   6.5090   4.97893E+003    2.14742E+003
   6.5110   4.98108E+003    2.17196E+003
   6.5150   4.85524E+003    2.25210E+003
   6.5170   4.92607E+003    2.13544E+003
   6.5190   4.99980E+003    2.16281E+003
   6.5220   4.95788E+003    2.09701E+003
   6.5240   4.87172E+003    2.03563E+003
   6.5280   4.99079E+003    2.06357E+003
   6.5310   4.90258E+003    2.07253E+003
   6.5330   4.84104E+003    2.11207E+003
   6.5360   4.88297E+003    2.15611E+003
   6.5400   4.84402E+003    2.15742E+003
   6.5420   4.83273E+003    2.13610E+003
   6.5450   4.81773E+003    2.13089E+003
   6.5470   4.86663E+003    2.13523E+003
   6.5500   4.85350E+003    2.07853E+003
   6.5510   4.82625E+003    2.16604E+003
   6.5540   4.86414E+003    2.10764E+003
   6.5580   4.89636E+003    2.09741E+003
   6.5610   4.89143E+003    2.15324E+003
   6.5640   4.92359E+003    2.13956E+003
   6.5660   4.91661E+003    2.13197E+003
   6.5690   4.95985E+003    2.10011E+003
   6.5710   4.82508E+003    2.11744E+003
   6.5750   4.89038E+003    2.11091E+003
   6.5780   4.86009E+003    2.08391E+003
   6.5800   4.89541E+003    2.04308E+003
   6.5820   4.80633E+003    2.08341E+003
   6.5850   4.79618E+003    2.05482E+003
   6.5880   4.84861E+003    2.10168E+003
   6.5910   4.78784E+003    2.07152E+003
   6.5940   4.83016E+003    2.17117E+003
   6.5970   4.78188E+003    2.16532E+003
   6.6000   4.80297E+003    2.09024E+003
   6.6020   4.78848E+003    2.06100E+003
   6.6040   4.78670E+003    2.11438E+003
   6.6070   4.88074E+003    2.13674E+003
   6.6100   4.79341E+003    2.11259E+003
   6.6130   4.82741E+003    2.09742E+003
   6.6160   4.77266E+003    2.14053E+003
   6.6180   4.76812E+003    2.11722E+003
   6.6210   4.74700E+003    2.10351E+003
   6.6240   4.77368E+003    2.11535E+003
   6.6270   4.77021E+003    2.10986E+003
   6.6310   4.76019E+003    2.09196E+003
   6.6340   4.76202E+003    2.09239E+003
   6.6380   4.89720E+003    2.10766E+003
   6.6390   4.75153E+003    2.10691E+003
   6.6420   4.67607E+003    2.07847E+003
   6.6440   4.76207E+003    2.09201E+003
   6.6470   4.70738E+003    2.09515E+003
   6.6510   4.70049E+003    2.10724E+003
   6.6530   4.72694E+003    2.09713E+003
   6.6540   4.68127E+003    2.06986E+003
   6.6570   4.72080E+003    2.08853E+003
   6.6610   4.67741E+003    2.07533E+003
   6.6630   4.69716E+003    2.07230E+003
   6.6650   4.65023E+003    2.02959E+003
   6.6680   4.75534E+003    2.03002E+003
   6.6700   4.64366E+003    2.06772E+003
   6.6730   4.67461E+003    2.05614E+003
   6.6770   4.65551E+003    2.06136E+003
   6.6800   4.62356E+003    2.06320E+003
   6.6830   4.62840E+003    2.05325E+003
   6.6870   4.62545E+003    2.04647E+003
   6.6900   4.56305E+003    2.03489E+003
   6.6920   4.57472E+003    2.02917E+003
   6.6940   4.65500E+003    2.04014E+003
   6.6960   4.57193E+003    2.01996E+003
   6.7000   4.56363E+003    2.01131E+003
   6.7030   4.55902E+003    2.02163E+003
   6.7070   4.49668E+003    2.01411E+003
   6.7080   4.54510E+003    2.04148E+003
   6.7120   4.53985E+003    1.96143E+003
   6.7140   4.39580E+003    1.99235E+003
   6.7170   4.46329E+003    1.99376E+003
   6.7190   4.49473E+003    2.01587E+003
   6.7220   4.51063E+003    1.99733E+003
   6.7240   4.56072E+003    1.98611E+003
   6.7290   4.49028E+003    2.06140E+003
   6.7310   4.63451E+003    2.03118E+003
   6.7340   4.53079E+003    1.97774E+003
   6.7380   4.51768E+003    2.02821E+003
   6.7400   4.51983E+003    2.02081E+003
   6.7450   4.44807E+003    1.98092E+003
   6.7470   4.38658E+003    1.97894E+003
   6.7500   4.38643E+003    1.93771E+003
   6.7520   4.41747E+003    1.92161E+003
   6.7540   4.35883E+003    1.90768E+003
   6.7570   4.31648E+003    1.92318E+003
   6.7610   4.35329E+003    1.91779E+003
   6.7630   4.39494E+003    1.94750E+003
   6.7660   4.38375E+003    1.90061E+003
   6.7680   4.34603E+003    1.93684E+003
   6.7710   4.45327E+003    1.95758E+003
   6.7750   4.37737E+003    1.83805E+003
   6.7770   4.44072E+003    1.90635E+003
   6.7800   4.40083E+003    1.84734E+003
   6.7840   4.42550E+003    1.90049E+003
   6.7860   4.36549E+003    1.89288E+003
   6.7890   4.36576E+003    1.88391E+003
   6.7930   4.34407E+003    1.90556E+003
   6.7950   4.36157E+003    1.92935E+003
   6.7970   4.32206E+003    1.92123E+003
   6.8000   4.27947E+003    1.90825E+003
   6.8020   4.39908E+003    1.94975E+003
   6.8040   4.40374E+003    1.92308E+003
   6.8070   4.39688E+003    1.94986E+003
   6.8090   4.36843E+003    1.93118E+003
   6.8130   4.33052E+003    1.89528E+003
   6.8170   4.36609E+003    1.94162E+003
   6.8190   4.29234E+003    1.96582E+003
   6.8210   4.28161E+003    1.94036E+003
   6.8240   4.29747E+003    1.94650E+003
   6.8280   4.43874E+003    1.94551E+003
   6.8310   4.34301E+003    1.95500E+003
   6.8330   4.35314E+003    1.89763E+003
   6.8360   4.38563E+003    1.89576E+003
   6.8380   4.37527E+003    1.94130E+003
   6.8410   4.31187E+003    1.90587E+003
   6.8430   4.43621E+003    1.92182E+003
   6.8460   4.41643E+003    1.97562E+003
   6.8480   4.39157E+003    1.94990E+003
   6.8510   4.37293E+003    1.94402E+003
   6.8530   4.42813E+003    1.96892E+003
   6.8560   4.41146E+003    1.95318E+003
   6.8600   4.42657E+003    1.92451E+003
   6.8630   4.39513E+003    1.94187E+003
   6.8660   4.33851E+003    1.87842E+003
   6.8680   4.25888E+003    1.96422E+003
   6.8720   4.42590E+003    1.89276E+003
   6.8750   4.37217E+003    1.89416E+003
   6.8780   4.32937E+003    1.86429E+003
   6.8810   4.34931E+003    1.96668E+003
   6.8840   4.27374E+003    1.90813E+003
   6.8870   4.38389E+003    1.94041E+003
   6.8910   4.29760E+003    1.87270E+003
   6.8930   4.28877E+003    1.92745E+003
   6.8960   4.26995E+003    1.93439E+003
   6.9000   4.39218E+003    1.94707E+003
   6.9020   4.35931E+003    1.99481E+003
   6.9050   4.45169E+003    1.89727E+003
   6.9080   4.32782E+003    1.90251E+003
   6.9110   4.37793E+003    1.91005E+003
   6.9150   4.36240E+003    1.92289E+003
   6.9180   4.36774E+003    1.89648E+003
   6.9200   4.36060E+003    1.89209E+003
   6.9250   4.30506E+003    1.89989E+003
   6.9290   4.29043E+003    1.85319E+003
   6.9320   4.25504E+003    1.84284E+003
   6.9350   4.22551E+003    1.86986E+003
   6.9360   4.19121E+003    1.83180E+003
   6.9400   4.26169E+003    1.83904E+003
   6.9430   4.21662E+003    1.85704E+003
   6.9460   4.17800E+003    1.88916E+003
   6.9480   4.24990E+003    1.86118E+003
   6.9500   4.32204E+003    1.81893E+003
   6.9530   4.22239E+003    1.80163E+003
   6.9560   4.28616E+003    1.81942E+003
   6.9600   4.23402E+003    1.84136E+003
   6.9630   4.17740E+003    1.80427E+003
   6.9650   4.09762E+003    1.81663E+003
   6.9690   4.21728E+003    1.84605E+003
   6.9710   4.11941E+003    1.87000E+003
   6.9760   4.12413E+003    1.86989E+003
   6.9780   4.22869E+003    1.84012E+003
   6.9820   4.18961E+003    1.87942E+003
   6.9840   4.17686E+003    1.78624E+003
   6.9870   4.19686E+003    1.83659E+003
   6.9910   4.18658E+003    1.82671E+003
   6.9940   4.15960E+003    1.82145E+003
   6.9960   4.22849E+003    1.77109E+003
   6.9990   4.24052E+003    1.81932E+003
   7.0030   4.19004E+003    1.82755E+003
   7.0050   4.15154E+003    1.86169E+003
   7.0080   4.13984E+003    1.84209E+003
   7.0100   4.15741E+003    1.79519E+003
   7.0140   4.08724E+003    1.78847E+003
   7.0170   4.16088E+003    1.78988E+003
   7.0220   4.05895E+003    1.77184E+003
   7.0250   4.03671E+003    1.82102E+003
   7.0280   3.98887E+003    1.78194E+003
   7.0310   3.99941E+003    1.79892E+003
   7.0340   3.98448E+003    1.72195E+003
   7.0370   4.09177E+003    1.79254E+003
   7.0400   4.11271E+003    1.79420E+003
   7.0440   4.12145E+003    1.79093E+003
   7.0470   4.06631E+003    1.79185E+003
   7.0500   4.12523E+003    1.83738E+003
   7.0520   4.16562E+003    1.80817E+003
   7.0530   4.07883E+003    1.82807E+003
   7.0590   4.13436E+003    1.80244E+003
   7.0610   4.13112E+003    1.81383E+003
   7.0630   4.04788E+003    1.78607E+003
   7.0680   3.97493E+003    1.77431E+003
   7.0720   4.07385E+003    1.79303E+003
   7.0760   4.10534E+003    1.75903E+003
   7.0790   4.08624E+003    1.72676E+003
   7.0810   4.03788E+003    1.73971E+003
   7.0860   3.92824E+003    1.75993E+003
   7.0880   4.11691E+003    1.80276E+003
   7.0920   4.01636E+003    1.77480E+003
   7.0950   4.04094E+003    1.77598E+003
   7.0970   4.00071E+003    1.75496E+003
   7.1000   3.93439E+003    1.78333E+003
   7.1040   4.14610E+003    1.79058E+003
   7.1060   4.07564E+003    1.74530E+003
   7.1080   4.07075E+003    1.78275E+003
   7.1110   4.10643E+003    1.75471E+003
   7.1150   4.05219E+003    1.76524E+003
   7.1180   4.03732E+003    1.75070E+003
   7.1220   4.06615E+003    1.73150E+003
   7.1260   4.03695E+003    1.71887E+003
   7.1280   4.03764E+003    1.71596E+003
   7.1320   3.99058E+003    1.76291E+003
   7.1350   4.08317E+003    1.68246E+003
   7.1380   4.02716E+003    1.68195E+003
   7.1410   4.07058E+003    1.66068E+003
   7.1440   4.02389E+003    1.62070E+003
   7.1480   4.03798E+003    1.61079E+003
   7.1500   3.95809E+003    1.53096E+003
