# Supplementary material for: Trigger factor both holds and folds its client proteins
Source: Nat Commun. 2022 Jul 15;13:4126. doi: 10.1038/s41467-022-31767-6 (PMC9287376; doi:10.1038/s41467-022-31767-6)
Supplement: Supplementary file 6 — Source Data [file 41467_2022_31767_MOESM6_ESM.zip › SourceDataFile/Fig1a-b/00032.RI1]

Sample
I 1 04.0 40000 0005622 9.7480E10 280 1 
   5.8000   1.01210E+002    1.71530E+002
   5.8030   1.70600E+002    2.00880E+002
   5.8050   2.08990E+002    2.11830E+002
   5.8070   2.37880E+002    2.64630E+002
   5.8090   2.50750E+002    2.85020E+002
   5.8110   3.45450E+002    3.50060E+002
   5.8130   3.72610E+002    3.90630E+002
   5.8150   4.03130E+002    4.65590E+002
   5.8160   4.88590E+002    5.43830E+002
   5.8170   5.65450E+002    5.84340E+002
   5.8210   7.54660E+002    7.40640E+002
   5.8240   1.01271E+003    1.11923E+003
   5.8260   1.27521E+003    1.49609E+003
   5.8290   1.46228E+003    1.72760E+003
   5.8320   2.01878E+003    2.19520E+003
   5.8330   2.06243E+003    2.39892E+003
   5.8350   2.31757E+003    2.83725E+003
   5.8380   2.83790E+003    3.19233E+003
   5.8400   3.05950E+003    3.67490E+003
   5.8420   3.33539E+003    3.84060E+003
   5.8440   3.74286E+003    4.25147E+003
   5.8450   3.96410E+003    4.50074E+003
   5.8460   4.21988E+003    4.81957E+003
   5.8490   4.71265E+003    4.88675E+003
   5.8510   5.00688E+003    5.20435E+003
   5.8530   5.17504E+003    5.28945E+003
   5.8560   5.29084E+003    5.48452E+003
   5.8570   5.35672E+003    5.53442E+003
   5.8600   5.48119E+003    5.57205E+003
   5.8620   5.56659E+003    5.50979E+003
   5.8650   5.47840E+003    5.60460E+003
   5.8670   5.61676E+003    5.64901E+003
   5.8680   5.44287E+003    5.70852E+003
   5.8690   5.56494E+003    5.74997E+003
   5.8710   5.45556E+003    5.66742E+003
   5.8720   5.55800E+003    5.60108E+003
   5.8740   5.52025E+003    5.49574E+003
   5.8760   5.44747E+003    5.48547E+003
   5.8790   5.50325E+003    5.54337E+003
   5.8810   5.60132E+003    5.54823E+003
   5.8830   5.47223E+003    5.63804E+003
   5.8850   5.43767E+003    5.63357E+003
   5.8870   5.60551E+003    5.63382E+003
   5.8880   5.44585E+003    5.56682E+003
   5.8910   5.59943E+003    5.48532E+003
   5.8940   5.68758E+003    5.42962E+003
   5.8970   5.60162E+003    5.59382E+003
   5.8990   5.67432E+003    5.44099E+003
   5.9010   5.66878E+003    5.59686E+003
   5.9040   5.56664E+003    5.69903E+003
   5.9070   5.59561E+003    5.66144E+003
   5.9100   5.66809E+003    5.82564E+003
   5.9110   5.50456E+003    5.76198E+003
   5.9130   5.60897E+003    5.70110E+003
   5.9150   5.67925E+003    5.64652E+003
   5.9180   5.68828E+003    5.80606E+003
   5.9200   5.85117E+003    5.74818E+003
   5.9220   5.74493E+003    5.80508E+003
   5.9250   5.80383E+003    6.04522E+003
   5.9270   5.93688E+003    6.04517E+003
   5.9290   5.94647E+003    6.11330E+003
   5.9300   5.98270E+003    6.06629E+003
   5.9330   6.01010E+003    5.85777E+003
   5.9360   6.13396E+003    6.07522E+003
   5.9380   6.13566E+003    6.17706E+003
   5.9400   6.14609E+003    6.16305E+003
   5.9420   6.13773E+003    6.21169E+003
   5.9450   6.25833E+003    6.32881E+003
   5.9470   6.15638E+003    6.27079E+003
   5.9500   6.26177E+003    6.24516E+003
   5.9520   6.21581E+003    6.22795E+003
   5.9540   6.18284E+003    6.28763E+003
   5.9560   6.00911E+003    6.22723E+003
   5.9590   6.16851E+003    6.22825E+003
   5.9620   6.16286E+003    6.21046E+003
   5.9630   6.19050E+003    6.25787E+003
   5.9650   6.08206E+003    6.26317E+003
   5.9680   6.25094E+003    6.23629E+003
   5.9700   6.18034E+003    6.22954E+003
   5.9730   6.19774E+003    6.31118E+003
   5.9750   6.20929E+003    6.21088E+003
   5.9770   6.03050E+003    6.22168E+003
   5.9800   6.05029E+003    6.07830E+003
   5.9820   5.91512E+003    6.16988E+003
   5.9840   6.13550E+003    6.29585E+003
   5.9880   6.14522E+003    6.16258E+003
   5.9910   6.09398E+003    6.24157E+003
   5.9940   6.23184E+003    6.38235E+003
   5.9970   6.28299E+003    7.12781E+003
   5.9990   6.22276E+003    9.66674E+003
   6.0020   6.12407E+003    1.08094E+004
   6.0030   6.28222E+003    1.03324E+004
   6.0040   6.25795E+003    1.05406E+004
   6.0080   6.19824E+003    5.22299E+003
   6.0090   6.53271E+003    2.54070E+002
   6.0170   1.05243E+004    4.61600E+002
   6.0190   1.06737E+004    3.52520E+003
   6.0240   7.72905E+003    7.17752E+003
   6.0310   2.09240E+002    6.00852E+003
   6.0330   3.72450E+002    5.96606E+003
   6.0350   1.44231E+003    6.05248E+003
   6.0370   4.93552E+003    5.99402E+003
   6.0380   6.14364E+003    5.94035E+003
   6.0440   6.07186E+003    5.89172E+003
   6.0460   6.05633E+003    5.82460E+003
   6.0480   6.03164E+003    5.82761E+003
   6.0500   5.99263E+003    5.86804E+003
   6.0510   5.91931E+003    5.80184E+003
   6.0550   6.01426E+003    6.01843E+003
   6.0590   5.86969E+003    5.84466E+003
   6.0610   5.89919E+003    5.81215E+003
   6.0640   5.91288E+003    5.80423E+003
   6.0680   5.85410E+003    5.83334E+003
   6.0710   5.96005E+003    5.72205E+003
   6.0730   5.92578E+003    5.82899E+003
   6.0770   5.76970E+003    5.80644E+003
   6.0790   5.83234E+003    5.75199E+003
   6.0810   5.86240E+003    5.76788E+003
   6.0840   5.83024E+003    5.86553E+003
   6.0870   5.75077E+003    5.72633E+003
   6.0890   5.86852E+003    5.83793E+003
   6.0910   5.70510E+003    5.70669E+003
   6.0930   5.75705E+003    5.61720E+003
   6.0980   5.70877E+003    5.65444E+003
   6.1010   5.75447E+003    5.71313E+003
   6.1030   5.61798E+003    5.61190E+003
   6.1060   5.58690E+003    5.67963E+003
   6.1080   5.49857E+003    5.55734E+003
   6.1110   5.51075E+003    5.57435E+003
   6.1130   5.47392E+003    5.57048E+003
   6.1180   5.42459E+003    5.53506E+003
   6.1200   5.51808E+003    5.60572E+003
   6.1220   5.49455E+003    5.62779E+003
   6.1260   5.44393E+003    5.53447E+003
   6.1290   5.41244E+003    5.52591E+003
   6.1310   5.51238E+003    5.48633E+003
   6.1330   5.35810E+003    5.60171E+003
   6.1360   5.37052E+003    5.43430E+003
   6.1400   5.31092E+003    5.48983E+003
   6.1430   5.38185E+003    5.40815E+003
   6.1450   5.34495E+003    5.38688E+003
   6.1470   5.20023E+003    5.33323E+003
   6.1500   5.29609E+003    5.29021E+003
   6.1530   5.10559E+003    5.24192E+003
   6.1560   5.20538E+003    5.33963E+003
   6.1580   5.17094E+003    5.26998E+003
   6.1600   5.13727E+003    5.19639E+003
   6.1610   5.13956E+003    5.23656E+003
   6.1650   5.13240E+003    5.20137E+003
   6.1680   5.09976E+003    5.31241E+003
   6.1700   5.04349E+003    5.28083E+003
   6.1720   5.04776E+003    5.22378E+003
   6.1750   5.06532E+003    5.25058E+003
   6.1760   5.09127E+003    5.14822E+003
   6.1800   5.06297E+003    5.06611E+003
   6.1830   4.95369E+003    5.12172E+003
   6.1870   4.93927E+003    5.05170E+003
   6.1890   5.07474E+003    4.96175E+003
   6.1910   4.93599E+003    4.96612E+003
   6.1940   4.98394E+003    5.04489E+003
   6.1980   4.95052E+003    4.92729E+003
   6.2000   5.07558E+003    5.11796E+003
   6.2030   5.02530E+003    5.01708E+003
   6.2050   4.90758E+003    4.89019E+003
   6.2080   4.87979E+003    4.94457E+003
   6.2120   4.89043E+003    4.88536E+003
   6.2130   5.00115E+003    4.84875E+003
   6.2160   4.86169E+003    4.82358E+003
   6.2190   4.86723E+003    4.83407E+003
   6.2210   4.79351E+003    4.70145E+003
   6.2230   4.79456E+003    4.70285E+003
   6.2250   4.82708E+003    4.78188E+003
   6.2280   4.87805E+003    4.74264E+003
   6.2320   4.85464E+003    4.73970E+003
   6.2350   4.83378E+003    4.74124E+003
   6.2370   4.77715E+003    4.77771E+003
   6.2390   4.82054E+003    4.73296E+003
   6.2420   4.81358E+003    4.67734E+003
   6.2450   4.68696E+003    4.74295E+003
   6.2480   4.74824E+003    4.58381E+003
   6.2510   4.80862E+003    4.61033E+003
   6.2540   4.73240E+003    4.53617E+003
   6.2570   4.80325E+003    4.61831E+003
   6.2590   4.67283E+003    4.61605E+003
   6.2620   4.73891E+003    4.60632E+003
   6.2630   4.81314E+003    4.44955E+003
   6.2670   4.75966E+003    4.43637E+003
   6.2690   4.74645E+003    4.39645E+003
   6.2710   4.73552E+003    4.52767E+003
   6.2740   4.75630E+003    4.59587E+003
   6.2760   4.80221E+003    4.63560E+003
   6.2780   4.78670E+003    4.56804E+003
   6.2820   4.79255E+003    4.45562E+003
   6.2850   4.79899E+003    4.52108E+003
   6.2880   4.74142E+003    4.57349E+003
   6.2900   4.74882E+003    4.45424E+003
   6.2920   4.84496E+003    4.52694E+003
   6.2960   4.82965E+003    4.54054E+003
   6.2990   4.75854E+003    4.54076E+003
   6.3020   4.77917E+003    4.34337E+003
   6.3040   4.65187E+003    4.33486E+003
   6.3080   4.79705E+003    4.38827E+003
   6.3100   4.82858E+003    4.41221E+003
   6.3130   4.78019E+003    4.47052E+003
   6.3150   4.73308E+003    4.50563E+003
   6.3170   4.70836E+003    4.37871E+003
   6.3190   4.68583E+003    4.32823E+003
   6.3220   4.60843E+003    4.37020E+003
   6.3240   4.62397E+003    4.33702E+003
   6.3260   4.74161E+003    4.27307E+003
   6.3310   4.75372E+003    4.33047E+003
   6.3330   4.74923E+003    4.30229E+003
   6.3360   4.63923E+003    4.32301E+003
   6.3380   4.70568E+003    4.22408E+003
   6.3420   4.62103E+003    4.28121E+003
   6.3450   4.65170E+003    4.23591E+003
   6.3470   4.61336E+003    4.44094E+003
   6.3490   4.66480E+003    4.30340E+003
   6.3510   4.56491E+003    4.31523E+003
   6.3560   4.71579E+003    4.31130E+003
   6.3580   4.70982E+003    4.37328E+003
   6.3600   4.76813E+003    4.30210E+003
   6.3620   4.77280E+003    4.31296E+003
   6.3650   4.71589E+003    4.21494E+003
   6.3670   4.68325E+003    4.24237E+003
   6.3700   4.68653E+003    4.29924E+003
   6.3740   4.67870E+003    4.23310E+003
   6.3750   4.71640E+003    4.23783E+003
   6.3780   4.71131E+003    4.27429E+003
   6.3810   4.66207E+003    4.19611E+003
   6.3840   4.67102E+003    4.28571E+003
   6.3850   4.74791E+003    4.14474E+003
   6.3890   4.71537E+003    4.15952E+003
   6.3910   4.69626E+003    4.08104E+003
   6.3940   4.69250E+003    4.09814E+003
   6.3960   4.69368E+003    4.04254E+003
   6.4000   4.70295E+003    4.20473E+003
   6.4030   4.63813E+003    4.06070E+003
   6.4060   4.65686E+003    4.14160E+003
   6.4080   4.59294E+003    4.09177E+003
   6.4090   4.58460E+003    4.02318E+003
   6.4130   4.51739E+003    4.11699E+003
   6.4170   4.54579E+003    4.05919E+003
   6.4180   4.54718E+003    4.08733E+003
   6.4200   4.44925E+003    4.09505E+003
   6.4220   4.56490E+003    4.01258E+003
   6.4240   4.54595E+003    4.07658E+003
   6.4270   4.68397E+003    3.99453E+003
   6.4310   4.71690E+003    4.14021E+003
   6.4330   4.70252E+003    4.02488E+003
   6.4360   4.71176E+003    4.06543E+003
   6.4380   4.77457E+003    4.11837E+003
   6.4430   4.74741E+003    4.15025E+003
   6.4450   4.74550E+003    4.17730E+003
   6.4470   4.78584E+003    4.12162E+003
   6.4490   4.75146E+003    4.27053E+003
   6.4520   4.84111E+003    4.16457E+003
   6.4540   4.81506E+003    4.22048E+003
   6.4580   4.74560E+003    4.25088E+003
   6.4610   4.82723E+003    4.32437E+003
   6.4620   4.85640E+003    4.19000E+003
   6.4640   4.88085E+003    4.21279E+003
   6.4670   4.85779E+003    4.29559E+003
   6.4690   5.02878E+003    4.27678E+003
   6.4720   4.85515E+003    4.27017E+003
   6.4760   4.98236E+003    4.23986E+003
   6.4780   4.94802E+003    4.28390E+003
   6.4820   4.96178E+003    4.27642E+003
   6.4840   4.91443E+003    4.26593E+003
   6.4870   4.81056E+003    4.16183E+003
   6.4900   4.87249E+003    4.21485E+003
   6.4930   4.80691E+003    4.21210E+003
   6.4950   4.83752E+003    4.17942E+003
   6.4990   4.83727E+003    4.19785E+003
   6.5010   4.91130E+003    4.35273E+003
   6.5050   4.84384E+003    4.26236E+003
   6.5060   4.99028E+003    4.31646E+003
   6.5080   4.93112E+003    4.27310E+003
   6.5100   4.92182E+003    4.33628E+003
   6.5140   4.94176E+003    4.36680E+003
   6.5150   5.00284E+003    4.41328E+003
   6.5170   4.97250E+003    4.30725E+003
   6.5200   4.95240E+003    4.31006E+003
   6.5210   4.99003E+003    4.27699E+003
   6.5250   4.82024E+003    4.31774E+003
   6.5290   4.93813E+003    4.19226E+003
   6.5320   5.00499E+003    4.31006E+003
   6.5330   4.92843E+003    4.26029E+003
   6.5370   4.95959E+003    4.23496E+003
   6.5410   4.89902E+003    4.21188E+003
   6.5420   4.87922E+003    4.15907E+003
   6.5460   4.94899E+003    4.19030E+003
   6.5500   4.92058E+003    4.25236E+003
   6.5510   4.90905E+003    4.22087E+003
   6.5550   4.84804E+003    4.23020E+003
   6.5590   4.91125E+003    4.26164E+003
   6.5600   5.07238E+003    4.13325E+003
   6.5640   4.92655E+003    4.29410E+003
   6.5660   4.88493E+003    4.13085E+003
   6.5690   4.89115E+003    4.18215E+003
   6.5710   4.90025E+003    4.22154E+003
   6.5730   4.97971E+003    4.19106E+003
   6.5770   4.94348E+003    4.24233E+003
   6.5800   4.91126E+003    4.17633E+003
   6.5830   4.80231E+003    4.28248E+003
   6.5870   4.89244E+003    4.19097E+003
   6.5890   4.76600E+003    4.16183E+003
   6.5920   4.79956E+003    4.19019E+003
   6.5940   4.85752E+003    4.24948E+003
   6.5970   4.83706E+003    4.16087E+003
   6.6010   4.80974E+003    4.18801E+003
   6.6030   4.82743E+003    4.17375E+003
   6.6070   4.75943E+003    4.13361E+003
   6.6090   4.77658E+003    4.18171E+003
   6.6120   4.70572E+003    4.20042E+003
   6.6150   4.75365E+003    4.14417E+003
   6.6160   4.90643E+003    4.17135E+003
   6.6190   4.85018E+003    4.23229E+003
   6.6220   4.76185E+003    4.10718E+003
   6.6240   4.81390E+003    4.21972E+003
   6.6270   4.80683E+003    4.16754E+003
   6.6310   4.80843E+003    4.23647E+003
   6.6330   4.90252E+003    4.22170E+003
   6.6360   4.76375E+003    4.12740E+003
   6.6400   4.79044E+003    4.12826E+003
   6.6420   4.75634E+003    4.14524E+003
   6.6450   4.75297E+003    4.18612E+003
   6.6480   4.75035E+003    4.05114E+003
   6.6510   4.72338E+003    4.07496E+003
   6.6540   4.76572E+003    4.03377E+003
   6.6560   4.77671E+003    4.08178E+003
   6.6590   4.80672E+003    4.11098E+003
   6.6620   4.70837E+003    4.11219E+003
   6.6640   4.73431E+003    4.12159E+003
   6.6650   4.70746E+003    4.22123E+003
   6.6670   4.70820E+003    4.14200E+003
   6.6710   4.69762E+003    4.10416E+003
   6.6740   4.72929E+003    4.13745E+003
   6.6780   4.70229E+003    4.07608E+003
   6.6810   4.69381E+003    4.03539E+003
   6.6850   4.72125E+003    4.02648E+003
   6.6870   4.70718E+003    4.07783E+003
   6.6900   4.77104E+003    4.07608E+003
   6.6920   4.72878E+003    4.07528E+003
   6.6940   4.75108E+003    4.08403E+003
   6.6990   4.68844E+003    3.96833E+003
   6.7010   4.59865E+003    4.09580E+003
   6.7050   4.74957E+003    4.01501E+003
   6.7070   4.68724E+003    4.00011E+003
   6.7090   4.69872E+003    4.07095E+003
   6.7120   4.58764E+003    4.05705E+003
   6.7150   4.53230E+003    3.98454E+003
   6.7180   4.53206E+003    4.03681E+003
   6.7190   4.50092E+003    3.83438E+003
   6.7220   4.50470E+003    3.92287E+003
   6.7250   4.56281E+003    3.95297E+003
   6.7280   4.58596E+003    3.96636E+003
   6.7340   4.57665E+003    3.98294E+003
   6.7360   4.61564E+003    3.91378E+003
   6.7380   4.64213E+003    3.91989E+003
   6.7400   4.54374E+003    3.96711E+003
   6.7450   4.50820E+003    3.80979E+003
   6.7470   4.60757E+003    3.78579E+003
   6.7490   4.52347E+003    3.81974E+003
   6.7520   4.45653E+003    3.69708E+003
   6.7560   4.46848E+003    3.71103E+003
   6.7590   4.45107E+003    3.69644E+003
   6.7610   4.41927E+003    3.76705E+003
   6.7630   4.43661E+003    3.75585E+003
   6.7660   4.41175E+003    3.74177E+003
   6.7700   4.48094E+003    3.80469E+003
   6.7720   4.44077E+003    3.80975E+003
   6.7770   4.45455E+003    3.82570E+003
   6.7790   4.44446E+003    3.83841E+003
   6.7820   4.41191E+003    3.84397E+003
   6.7860   4.40490E+003    3.79055E+003
   6.7880   4.42125E+003    3.78507E+003
   6.7930   4.36076E+003    3.84911E+003
   6.7970   4.43447E+003    3.74549E+003
   6.7990   4.33556E+003    3.76283E+003
   6.8040   4.38349E+003    3.76817E+003
   6.8070   4.35879E+003    3.82129E+003
   6.8080   4.52306E+003    3.84840E+003
   6.8130   4.44696E+003    3.87860E+003
   6.8170   4.51024E+003    3.90962E+003
   6.8200   4.44563E+003    3.87485E+003
   6.8210   4.43696E+003    3.82375E+003
   6.8230   4.43306E+003    3.86752E+003
   6.8260   4.43536E+003    3.84626E+003
   6.8300   4.51089E+003    3.87693E+003
   6.8330   4.46344E+003    3.90111E+003
   6.8350   4.38900E+003    3.80900E+003
   6.8390   4.38375E+003    3.90042E+003
   6.8410   4.52607E+003    3.89155E+003
   6.8440   4.48800E+003    3.82671E+003
   6.8480   4.44454E+003    3.86044E+003
   6.8490   4.50259E+003    3.82584E+003
   6.8520   4.44100E+003    3.87357E+003
   6.8550   4.45236E+003    3.91749E+003
   6.8580   4.49175E+003    3.81235E+003
   6.8610   4.47665E+003    3.86950E+003
   6.8630   4.43724E+003    3.86415E+003
   6.8670   4.45266E+003    3.76316E+003
   6.8700   4.42839E+003    3.83803E+003
   6.8740   4.43267E+003    3.83413E+003
   6.8770   4.42919E+003    3.92286E+003
   6.8790   4.43570E+003    3.86739E+003
   6.8840   4.42857E+003    3.88634E+003
   6.8860   4.46084E+003    3.82062E+003
   6.8890   4.29550E+003    3.80522E+003
   6.8910   4.35732E+003    3.85010E+003
   6.8950   4.41056E+003    3.88811E+003
   6.8970   4.36580E+003    3.85843E+003
   6.9000   4.46847E+003    3.82744E+003
   6.9040   4.35520E+003    3.77962E+003
   6.9070   4.43093E+003    3.80443E+003
   6.9090   4.34416E+003    3.87075E+003
   6.9130   4.42133E+003    3.83140E+003
   6.9150   4.42392E+003    3.78805E+003
   6.9180   4.44889E+003    3.81679E+003
   6.9200   4.42723E+003    3.76208E+003
   6.9240   4.37505E+003    3.75194E+003
   6.9270   4.31519E+003    3.81663E+003
   6.9320   4.38112E+003    3.78647E+003
   6.9340   4.30714E+003    3.71483E+003
   6.9370   4.25698E+003    3.69922E+003
   6.9400   4.30253E+003    3.70935E+003
   6.9430   4.24302E+003    3.67803E+003
   6.9470   4.27712E+003    3.77883E+003
   6.9500   4.27071E+003    3.65897E+003
   6.9510   4.26231E+003    3.70294E+003
   6.9540   4.22974E+003    3.70668E+003
   6.9580   4.29311E+003    3.77052E+003
   6.9610   4.27242E+003    3.72863E+003
   6.9620   4.22847E+003    3.62706E+003
   6.9670   4.20960E+003    3.70347E+003
   6.9690   4.17663E+003    3.70005E+003
   6.9730   4.19620E+003    3.64300E+003
   6.9760   4.17637E+003    3.69678E+003
   6.9780   4.27619E+003    3.62754E+003
   6.9830   4.24141E+003    3.74762E+003
   6.9870   4.21967E+003    3.63330E+003
   6.9890   4.21357E+003    3.63869E+003
   6.9920   4.16471E+003    3.66680E+003
   6.9940   4.14297E+003    3.66899E+003
   6.9980   4.14759E+003    3.68831E+003
   7.0010   4.20687E+003    3.57706E+003
   7.0030   4.23789E+003    3.66510E+003
   7.0070   4.30428E+003    3.64383E+003
   7.0100   4.26289E+003    3.61060E+003
   7.0120   4.17596E+003    3.69208E+003
   7.0150   4.19675E+003    3.61659E+003
   7.0190   4.16260E+003    3.67798E+003
   7.0210   4.15981E+003    3.66894E+003
   7.0250   4.20747E+003    3.66828E+003
   7.0300   4.11619E+003    3.60899E+003
   7.0330   4.13380E+003    3.64195E+003
   7.0350   4.14186E+003    3.62003E+003
   7.0380   4.06439E+003    3.63606E+003
   7.0420   4.12384E+003    3.61796E+003
   7.0450   4.02763E+003    3.63377E+003
   7.0490   3.98593E+003    3.61161E+003
   7.0500   3.92334E+003    3.63043E+003
   7.0530   3.84809E+003    3.67365E+003
   7.0570   4.12754E+003    3.63835E+003
   7.0600   4.26449E+003    3.65245E+003
   7.0630   4.16813E+003    3.62542E+003
   7.0650   4.14402E+003    3.65866E+003
   7.0680   4.14519E+003    3.60185E+003
   7.0730   4.13277E+003    3.60150E+003
   7.0760   4.14027E+003    3.65679E+003
   7.0790   4.11534E+003    3.71437E+003
   7.0810   4.12979E+003    3.58735E+003
   7.0850   4.13026E+003    3.59013E+003
   7.0880   4.12872E+003    3.53498E+003
   7.0910   4.13931E+003    3.59097E+003
   7.0950   4.17251E+003    3.52043E+003
   7.0980   4.11928E+003    3.55884E+003
   7.1020   4.14476E+003    3.55034E+003
   7.1040   4.12767E+003    3.55784E+003
   7.1060   4.12457E+003    3.59558E+003
   7.1090   4.12669E+003    3.65136E+003
   7.1130   4.11988E+003    3.60005E+003
   7.1150   4.06436E+003    3.57668E+003
   7.1180   4.13077E+003    3.58306E+003
   7.1220   4.11053E+003    3.53303E+003
   7.1260   4.08181E+003    3.54603E+003
   7.1290   4.05074E+003    3.60281E+003
   7.1330   4.02060E+003    3.61588E+003
   7.1360   4.03531E+003    3.46318E+003
   7.1400   3.99928E+003    3.57070E+003
   7.1440   4.07230E+003    3.59356E+003
   7.1470   3.98330E+003    3.60883E+003
   7.1490   3.95854E+003    3.60542E+003
   7.1510   3.98681E+003    3.49162E+003
