# Supplementary material for: Trigger factor both holds and folds its client proteins
Source: Nat Commun. 2022 Jul 15;13:4126. doi: 10.1038/s41467-022-31767-6 (PMC9287376; doi:10.1038/s41467-022-31767-6)
Supplement: Supplementary file 6 — Source Data [file 41467_2022_31767_MOESM6_ESM.zip › SourceDataFile/Fig1a-b/00032.RI3]

Sample
I 3 04.0 40000 0005737 9.9520E10 280 1 
   5.8000   1.37260E+002    1.84400E+002
   5.8030   2.31360E+002    1.96970E+002
   5.8050   2.63060E+002    2.29400E+002
   5.8060   2.40640E+002    2.61300E+002
   5.8070   2.56780E+002    2.62910E+002
   5.8080   2.71260E+002    3.26380E+002
   5.8090   3.45140E+002    3.26240E+002
   5.8110   3.65590E+002    3.58090E+002
   5.8120   3.92220E+002    3.72930E+002
   5.8130   4.04120E+002    4.04660E+002
   5.8150   4.92810E+002    4.96750E+002
   5.8170   5.18760E+002    5.54800E+002
   5.8200   7.57240E+002    8.93470E+002
   5.8230   9.76820E+002    1.06184E+003
   5.8240   1.15138E+003    1.24863E+003
   5.8260   1.38603E+003    1.51778E+003
   5.8270   1.59164E+003    1.62787E+003
   5.8290   1.65469E+003    1.84522E+003
   5.8310   1.96648E+003    2.15907E+003
   5.8330   2.31277E+003    2.54186E+003
   5.8350   2.66262E+003    2.74162E+003
   5.8370   2.89172E+003    3.33442E+003
   5.8390   3.45328E+003    3.74524E+003
   5.8420   3.69964E+003    3.91108E+003
   5.8440   4.03971E+003    4.11598E+003
   5.8470   4.51258E+003    4.55015E+003
   5.8480   4.79137E+003    4.95786E+003
   5.8490   4.88564E+003    5.17704E+003
   5.8530   5.21662E+003    5.31946E+003
   5.8540   5.42134E+003    5.39491E+003
   5.8560   5.45862E+003    5.37452E+003
   5.8580   5.47398E+003    5.35888E+003
   5.8600   5.51433E+003    5.41426E+003
   5.8610   5.47061E+003    5.59243E+003
   5.8620   5.55167E+003    5.54163E+003
   5.8650   5.56062E+003    5.45680E+003
   5.8660   5.69162E+003    5.61208E+003
   5.8670   5.59927E+003    5.52416E+003
   5.8690   5.55085E+003    5.56955E+003
   5.8710   5.49495E+003    5.51209E+003
   5.8730   5.52768E+003    5.54657E+003
   5.8760   5.58081E+003    5.57690E+003
   5.8790   5.60241E+003    5.46911E+003
   5.8810   5.57042E+003    5.53302E+003
   5.8830   5.61391E+003    5.51084E+003
   5.8850   5.61206E+003    5.52257E+003
   5.8860   5.54604E+003    5.49972E+003
   5.8880   5.45884E+003    5.62803E+003
   5.8900   5.50138E+003    5.64155E+003
   5.8920   5.57354E+003    5.61651E+003
   5.8940   5.64838E+003    5.66710E+003
   5.8960   5.75231E+003    5.73919E+003
   5.8990   5.87844E+003    5.80061E+003
   5.9010   5.76531E+003    5.71468E+003
   5.9030   5.68580E+003    5.66632E+003
   5.9060   5.71012E+003    5.64185E+003
   5.9080   5.82590E+003    5.70590E+003
   5.9100   5.79410E+003    5.68766E+003
   5.9120   5.81716E+003    5.87531E+003
   5.9150   5.89153E+003    5.78066E+003
   5.9170   5.78975E+003    5.85970E+003
   5.9200   5.83097E+003    5.91610E+003
   5.9210   5.85629E+003    5.95372E+003
   5.9230   5.99855E+003    6.07513E+003
   5.9260   6.08980E+003    6.10645E+003
   5.9290   6.19128E+003    6.32031E+003
   5.9300   6.12300E+003    6.20525E+003
   5.9330   6.31840E+003    6.36027E+003
   5.9350   6.35054E+003    6.52829E+003
   5.9380   6.50763E+003    7.49624E+003
   5.9390   6.43906E+003    9.56582E+003
   5.9430   6.49744E+003    1.08116E+004
   5.9450   6.50288E+003    1.06107E+004
   5.9470   6.70931E+003    1.06603E+004
   5.9500   7.20157E+003    1.68970E+002
   5.9560   1.05455E+004    2.31280E+002
   5.9570   1.07263E+004    5.55890E+002
   5.9610   7.36952E+003    4.23203E+003
   5.9630   1.77120E+002    7.54974E+003
   5.9680   2.06250E+002    5.86002E+003
   5.9700   4.30730E+002    6.05443E+003
   5.9720   1.57642E+003    6.07735E+003
   5.9750   5.24464E+003    6.09017E+003
   5.9770   7.85027E+003    6.02275E+003
   5.9790   6.04544E+003    5.88684E+003
   5.9810   6.21208E+003    5.84095E+003
   5.9840   6.15586E+003    5.88460E+003
   5.9860   6.29197E+003    5.75866E+003
   5.9900   6.13645E+003    5.73977E+003
   5.9920   6.20840E+003    5.73729E+003
   5.9940   6.04351E+003    5.70900E+003
   5.9970   6.22079E+003    5.71364E+003
   5.9990   6.03288E+003    5.57689E+003
   6.0020   6.19629E+003    5.64210E+003
   6.0040   6.14376E+003    5.47819E+003
   6.0060   6.18989E+003    5.44954E+003
   6.0090   6.19078E+003    5.38794E+003
   6.0130   6.09600E+003    5.45579E+003
   6.0150   6.03825E+003    5.47795E+003
   6.0170   6.04985E+003    5.31733E+003
   6.0210   6.06015E+003    5.32967E+003
   6.0240   6.21699E+003    5.23682E+003
   6.0260   6.14532E+003    5.28400E+003
   6.0270   6.05030E+003    5.06557E+003
   6.0310   6.17446E+003    5.06628E+003
   6.0330   5.97620E+003    5.07602E+003
   6.0360   6.10431E+003    5.12892E+003
   6.0390   6.12809E+003    5.01768E+003
   6.0400   6.13633E+003    5.02570E+003
   6.0440   6.09064E+003    4.94383E+003
   6.0460   6.02490E+003    4.85773E+003
   6.0490   5.94697E+003    4.93533E+003
   6.0500   6.01804E+003    4.79424E+003
   6.0530   6.00660E+003    4.80523E+003
   6.0550   5.91718E+003    4.79905E+003
   6.0570   5.92294E+003    4.68411E+003
   6.0590   5.87490E+003    4.70062E+003
   6.0610   5.75970E+003    4.64080E+003
   6.0620   5.87575E+003    4.62930E+003
   6.0650   5.84994E+003    4.53601E+003
   6.0690   5.97228E+003    4.55951E+003
   6.0710   5.93129E+003    4.58424E+003
   6.0730   5.82914E+003    4.50033E+003
   6.0750   5.91701E+003    4.40012E+003
   6.0780   5.86208E+003    4.26268E+003
   6.0800   5.93298E+003    4.32233E+003
   6.0820   5.86577E+003    4.21107E+003
   6.0860   5.83771E+003    4.19243E+003
   6.0870   5.88226E+003    3.95226E+003
   6.0910   5.96483E+003    3.81402E+003
   6.0930   5.78848E+003    3.69377E+003
   6.0960   5.75457E+003    3.69292E+003
   6.0980   5.80406E+003    3.58761E+003
   6.1010   5.82644E+003    3.71095E+003
   6.1030   5.76311E+003    3.62678E+003
   6.1050   5.70576E+003    3.37802E+003
   6.1070   5.77619E+003    3.50362E+003
   6.1110   5.69401E+003    3.37453E+003
   6.1130   5.66614E+003    3.32496E+003
   6.1170   5.73749E+003    3.29380E+003
   6.1200   5.62196E+003    3.26845E+003
   6.1210   5.74257E+003    3.42575E+003
   6.1220   5.64017E+003    3.59364E+003
   6.1260   5.66066E+003    3.05782E+003
   6.1290   5.82368E+003    2.80020E+003
   6.1310   5.94980E+003    2.67317E+003
   6.1340   5.76444E+003    2.56445E+003
   6.1360   5.70305E+003    2.69121E+003
   6.1380   5.71945E+003    2.88547E+003
   6.1400   5.75771E+003    2.87591E+003
   6.1430   5.70445E+003    3.24727E+003
   6.1460   5.61486E+003    3.08616E+003
   6.1490   5.59332E+003    3.03309E+003
   6.1510   5.64905E+003    2.96370E+003
   6.1540   5.58218E+003    2.93188E+003
   6.1560   5.57688E+003    2.95526E+003
   6.1600   5.64407E+003    2.93976E+003
   6.1620   5.65416E+003    2.78325E+003
   6.1640   5.52187E+003    2.71269E+003
   6.1650   5.52465E+003    2.66324E+003
   6.1680   5.63109E+003    2.63031E+003
   6.1720   5.50407E+003    2.58374E+003
   6.1750   5.49379E+003    2.67831E+003
   6.1770   5.46219E+003    2.64793E+003
   6.1800   5.46881E+003    2.70838E+003
   6.1810   5.45744E+003    2.64405E+003
   6.1840   5.43109E+003    2.57176E+003
   6.1860   5.53804E+003    2.51132E+003
   6.1900   5.48778E+003    2.45293E+003
   6.1930   5.46387E+003    2.53751E+003
   6.1940   5.44056E+003    2.53745E+003
   6.1960   5.44599E+003    2.51025E+003
   6.1990   5.40066E+003    2.46668E+003
   6.2030   5.45866E+003    2.44106E+003
   6.2050   5.44806E+003    2.42735E+003
   6.2070   5.47330E+003    2.43442E+003
   6.2090   5.43409E+003    2.38149E+003
   6.2110   5.46287E+003    2.24150E+003
   6.2140   5.35159E+003    2.34317E+003
   6.2170   5.40801E+003    2.24587E+003
   6.2190   5.41477E+003    2.27113E+003
   6.2210   5.34014E+003    2.33470E+003
   6.2240   5.44923E+003    2.39973E+003
   6.2260   5.33415E+003    2.35596E+003
   6.2290   5.30939E+003    2.26471E+003
   6.2320   5.40396E+003    2.19181E+003
   6.2350   5.29647E+003    2.21566E+003
   6.2380   5.33786E+003    2.16387E+003
   6.2410   5.40712E+003    2.07626E+003
   6.2440   5.27312E+003    2.14471E+003
   6.2450   5.28975E+003    2.19408E+003
   6.2480   5.31047E+003    2.12489E+003
   6.2500   5.20744E+003    2.15249E+003
   6.2530   5.19464E+003    2.09338E+003
   6.2550   5.13284E+003    2.08723E+003
   6.2590   5.19091E+003    2.13415E+003
   6.2620   5.08088E+003    2.08248E+003
   6.2640   5.17265E+003    2.10624E+003
   6.2660   5.14784E+003    2.12217E+003
   6.2690   5.13936E+003    2.21597E+003
   6.2720   5.25207E+003    2.14402E+003
   6.2750   5.22548E+003    2.20095E+003
   6.2780   5.27211E+003    2.06275E+003
   6.2810   5.22495E+003    2.09978E+003
   6.2830   5.27407E+003    2.02373E+003
   6.2850   5.27337E+003    2.06128E+003
   6.2880   5.15688E+003    2.20925E+003
   6.2910   5.24143E+003    2.25351E+003
   6.2920   5.18743E+003    2.16848E+003
   6.2950   5.16175E+003    2.22009E+003
   6.2970   5.17502E+003    2.17031E+003
   6.3010   5.18906E+003    2.11463E+003
   6.3040   4.94493E+003    2.07112E+003
   6.3060   5.10578E+003    2.09766E+003
   6.3080   5.16560E+003    2.12794E+003
   6.3130   5.21377E+003    2.05969E+003
   6.3150   5.10857E+003    2.12483E+003
   6.3170   5.13451E+003    2.13877E+003
   6.3200   5.12112E+003    2.13505E+003
   6.3230   5.09411E+003    2.09857E+003
   6.3260   5.00331E+003    2.16812E+003
   6.3280   5.12125E+003    2.15170E+003
   6.3310   5.07292E+003    2.08825E+003
   6.3330   5.09666E+003    2.08251E+003
   6.3370   5.12200E+003    2.01833E+003
   6.3380   4.97843E+003    2.09855E+003
   6.3420   4.97273E+003    2.11358E+003
   6.3450   4.98242E+003    2.08739E+003
   6.3470   5.01334E+003    2.10270E+003
   6.3490   4.80979E+003    2.11151E+003
   6.3520   4.94740E+003    2.08898E+003
   6.3540   4.87788E+003    2.12659E+003
   6.3560   4.90330E+003    2.10103E+003
   6.3580   4.88371E+003    1.98325E+003
   6.3610   4.81781E+003    2.04569E+003
   6.3640   4.80127E+003    2.02543E+003
   6.3670   5.05937E+003    2.07469E+003
   6.3700   4.92683E+003    2.17315E+003
   6.3730   4.88435E+003    2.09114E+003
   6.3760   4.95322E+003    2.00804E+003
   6.3800   4.90443E+003    2.03743E+003
   6.3840   4.91321E+003    2.05956E+003
   6.3860   4.83662E+003    2.05691E+003
   6.3880   4.85257E+003    2.07116E+003
   6.3910   4.96123E+003    2.06374E+003
   6.3930   4.88204E+003    2.05771E+003
   6.3960   4.81794E+003    2.04445E+003
   6.3980   4.77885E+003    2.09021E+003
   6.4000   4.83730E+003    2.03860E+003
   6.4030   4.79482E+003    2.07695E+003
   6.4050   4.80417E+003    2.07392E+003
   6.4080   4.69820E+003    1.99303E+003
   6.4110   4.83020E+003    2.00014E+003
   6.4120   4.68817E+003    1.98139E+003
   6.4150   4.65767E+003    1.96839E+003
   6.4180   4.69065E+003    1.95341E+003
   6.4210   4.69991E+003    1.98381E+003
   6.4250   4.63560E+003    2.02691E+003
   6.4270   4.79616E+003    2.04378E+003
   6.4300   4.72270E+003    2.03910E+003
   6.4340   4.83890E+003    2.07839E+003
   6.4370   4.77619E+003    2.11602E+003
   6.4390   4.83728E+003    2.09020E+003
   6.4410   4.78316E+003    2.06543E+003
   6.4430   4.83504E+003    2.11822E+003
   6.4460   4.85956E+003    2.09492E+003
   6.4490   5.04809E+003    2.09690E+003
   6.4520   4.92620E+003    2.15056E+003
   6.4540   4.91403E+003    2.16378E+003
   6.4550   4.92109E+003    2.15953E+003
   6.4580   4.94524E+003    2.12508E+003
   6.4610   4.99423E+003    2.07281E+003
   6.4630   4.92005E+003    2.04233E+003
   6.4650   4.97082E+003    2.06812E+003
   6.4680   4.93891E+003    2.11402E+003
   6.4700   4.97197E+003    2.13913E+003
   6.4750   5.09380E+003    2.17827E+003
   6.4770   4.89286E+003    2.15601E+003
   6.4800   4.99587E+003    2.15269E+003
   6.4810   4.98427E+003    2.19360E+003
   6.4850   4.98698E+003    2.13345E+003
   6.4890   4.99485E+003    2.22069E+003
   6.4910   4.99728E+003    2.14146E+003
   6.4940   4.91093E+003    2.10336E+003
   6.4970   4.94852E+003    2.16428E+003
   6.4990   4.95364E+003    2.16065E+003
   6.5010   4.98775E+003    2.14292E+003
   6.5030   4.88934E+003    2.17313E+003
   6.5070   4.96824E+003    2.15935E+003
   6.5090   5.04553E+003    2.13200E+003
   6.5100   4.99775E+003    2.22139E+003
   6.5140   4.99887E+003    2.18555E+003
   6.5160   5.07418E+003    2.16975E+003
   6.5180   4.97483E+003    2.15396E+003
   6.5210   5.01526E+003    2.12441E+003
   6.5240   4.99209E+003    2.10452E+003
   6.5260   5.01295E+003    2.06305E+003
   6.5300   4.89131E+003    2.04871E+003
   6.5320   4.95962E+003    2.12134E+003
   6.5350   4.95499E+003    2.17533E+003
   6.5390   4.87959E+003    2.15297E+003
   6.5420   4.99423E+003    2.18407E+003
   6.5440   4.87636E+003    2.16902E+003
   6.5460   4.90693E+003    2.13625E+003
   6.5500   4.89344E+003    2.14366E+003
   6.5520   4.90922E+003    2.19081E+003
   6.5540   4.97059E+003    2.09165E+003
   6.5570   4.88065E+003    2.15186E+003
   6.5590   4.88430E+003    2.15080E+003
   6.5620   4.85540E+003    2.15085E+003
   6.5640   4.93091E+003    2.17808E+003
   6.5670   4.86051E+003    2.17168E+003
   6.5690   4.95406E+003    2.13687E+003
   6.5710   4.89598E+003    2.12223E+003
   6.5740   4.95982E+003    2.08753E+003
   6.5780   4.89452E+003    2.06747E+003
   6.5800   4.85310E+003    2.11635E+003
   6.5830   4.78702E+003    2.09406E+003
   6.5860   4.86020E+003    2.09935E+003
   6.5890   4.88306E+003    2.09956E+003
   6.5920   4.88124E+003    2.13652E+003
   6.5950   4.91314E+003    2.10230E+003
   6.5970   4.82702E+003    2.20144E+003
   6.5990   4.94006E+003    2.09952E+003
   6.6020   4.81586E+003    2.13141E+003
   6.6060   4.88846E+003    2.14640E+003
   6.6070   4.80209E+003    2.13795E+003
   6.6100   4.82571E+003    2.11164E+003
   6.6110   4.76926E+003    2.10967E+003
   6.6130   4.91850E+003    2.10187E+003
   6.6160   4.79027E+003    2.13832E+003
   6.6200   4.78650E+003    2.13340E+003
   6.6230   4.81798E+003    2.16128E+003
   6.6250   4.88966E+003    2.14231E+003
   6.6270   4.80537E+003    2.14588E+003
   6.6310   4.82505E+003    2.11220E+003
   6.6330   4.77969E+003    2.06662E+003
   6.6370   4.88296E+003    2.10000E+003
   6.6400   4.81848E+003    2.10043E+003
   6.6420   4.69664E+003    2.08695E+003
   6.6440   4.82430E+003    2.09234E+003
   6.6470   4.78543E+003    2.10729E+003
   6.6510   4.68454E+003    2.08528E+003
   6.6540   4.78798E+003    2.09311E+003
   6.6560   4.75800E+003    2.08946E+003
   6.6580   4.74855E+003    2.10363E+003
   6.6610   4.76851E+003    2.05828E+003
   6.6630   4.75045E+003    2.08393E+003
   6.6650   4.75551E+003    2.09745E+003
   6.6680   4.70368E+003    2.10188E+003
   6.6720   4.62892E+003    2.08632E+003
   6.6760   4.62532E+003    2.07953E+003
   6.6780   4.63401E+003    2.07156E+003
   6.6800   4.74709E+003    2.07313E+003
   6.6830   4.67063E+003    2.05298E+003
   6.6850   4.66878E+003    2.09280E+003
   6.6870   4.64746E+003    2.03863E+003
   6.6900   4.60522E+003    2.07493E+003
   6.6940   4.63214E+003    2.06678E+003
   6.6960   4.67419E+003    2.02150E+003
   6.7000   4.60522E+003    2.04713E+003
   6.7030   4.58950E+003    2.06836E+003
   6.7060   4.66957E+003    2.03863E+003
   6.7070   4.63960E+003    1.97741E+003
   6.7100   4.54017E+003    2.03670E+003
   6.7120   4.62776E+003    2.06979E+003
   6.7150   4.50789E+003    1.98647E+003
   6.7180   4.51360E+003    1.95190E+003
   6.7190   4.54063E+003    2.05321E+003
   6.7240   4.57015E+003    2.02944E+003
   6.7270   4.47722E+003    2.03306E+003
   6.7290   4.54109E+003    2.06428E+003
   6.7310   4.60738E+003    2.09960E+003
   6.7330   4.62577E+003    2.02138E+003
   6.7380   4.53740E+003    2.04174E+003
   6.7400   4.51774E+003    2.01530E+003
   6.7430   4.54247E+003    2.03827E+003
   6.7450   4.45681E+003    2.02562E+003
   6.7480   4.41437E+003    1.96266E+003
   6.7520   4.40372E+003    1.98580E+003
   6.7540   4.37485E+003    1.91870E+003
   6.7570   4.39008E+003    1.92482E+003
   6.7590   4.46238E+003    1.97823E+003
   6.7630   4.43116E+003    1.90133E+003
   6.7650   4.41266E+003    1.94704E+003
   6.7680   4.37748E+003    2.00431E+003
   6.7700   4.42800E+003    1.96371E+003
   6.7740   4.42494E+003    1.90939E+003
   6.7770   4.44993E+003    1.89907E+003
   6.7810   4.35287E+003    1.84218E+003
   6.7840   4.39159E+003    1.91702E+003
   6.7860   4.34621E+003    1.90487E+003
   6.7880   4.39977E+003    1.91475E+003
   6.7900   4.38790E+003    1.93710E+003
   6.7950   4.41177E+003    1.96070E+003
   6.7980   4.37856E+003    1.98405E+003
   6.7990   4.34612E+003    1.97851E+003
   6.8020   4.40459E+003    1.97826E+003
   6.8040   4.37437E+003    1.93514E+003
   6.8080   4.40623E+003    1.97243E+003
   6.8110   4.37462E+003    1.91745E+003
   6.8140   4.39681E+003    1.94730E+003
   6.8190   4.35773E+003    1.91345E+003
   6.8200   4.31201E+003    1.94143E+003
   6.8250   4.45218E+003    1.94501E+003
   6.8260   4.43954E+003    1.97001E+003
   6.8300   4.44899E+003    1.95174E+003
   6.8320   4.40432E+003    1.95803E+003
   6.8350   4.35456E+003    1.94305E+003
   6.8390   4.44182E+003    1.95437E+003
   6.8420   4.38504E+003    1.94027E+003
   6.8440   4.43716E+003    1.97334E+003
   6.8460   4.44854E+003    1.96280E+003
   6.8490   4.48357E+003    1.98067E+003
   6.8510   4.48592E+003    2.02635E+003
   6.8540   4.45773E+003    1.95953E+003
   6.8580   4.52402E+003    1.96413E+003
   6.8600   4.46369E+003    1.89917E+003
   6.8630   4.41202E+003    1.94396E+003
   6.8660   4.42879E+003    1.95561E+003
   6.8690   4.36164E+003    1.94760E+003
   6.8720   4.38282E+003    1.90350E+003
   6.8750   4.40169E+003    1.83569E+003
   6.8790   4.42201E+003    1.90140E+003
   6.8810   4.36022E+003    1.97767E+003
   6.8850   4.35571E+003    1.94828E+003
   6.8870   4.37630E+003    1.97326E+003
   6.8910   4.33214E+003    1.88468E+003
   6.8950   4.32231E+003    1.92854E+003
   6.8960   4.34827E+003    1.88526E+003
   6.8990   4.33169E+003    1.94629E+003
   6.9020   4.38051E+003    1.95516E+003
   6.9050   4.34267E+003    1.92349E+003
   6.9070   4.32367E+003    1.94073E+003
   6.9110   4.37879E+003    1.87905E+003
   6.9130   4.43427E+003    1.98037E+003
   6.9160   4.38629E+003    1.89355E+003
   6.9200   4.39610E+003    1.91552E+003
   6.9220   4.40029E+003    1.88380E+003
   6.9270   4.34017E+003    1.89236E+003
   6.9290   4.32043E+003    1.89403E+003
   6.9320   4.38865E+003    1.87244E+003
   6.9360   4.25791E+003    1.87466E+003
   6.9390   4.22425E+003    1.88751E+003
   6.9420   4.21798E+003    1.88460E+003
   6.9440   4.19809E+003    1.88272E+003
   6.9470   4.20873E+003    1.83350E+003
   6.9500   4.19641E+003    1.85809E+003
   6.9520   4.31634E+003    1.85299E+003
   6.9550   4.28309E+003    1.80390E+003
   6.9570   4.27716E+003    1.82701E+003
   6.9610   4.17800E+003    1.84868E+003
   6.9650   4.20654E+003    1.84128E+003
   6.9680   4.21983E+003    1.89921E+003
   6.9700   4.23697E+003    1.85193E+003
   6.9730   4.19996E+003    1.83586E+003
   6.9770   4.26504E+003    1.83337E+003
   6.9800   4.25892E+003    1.87531E+003
   6.9830   4.25345E+003    1.84552E+003
   6.9870   4.24356E+003    1.87394E+003
   6.9900   4.26102E+003    1.86186E+003
   6.9930   4.19638E+003    1.84435E+003
   6.9960   4.28440E+003    1.80802E+003
   6.9990   4.25817E+003    1.83300E+003
   7.0000   4.26145E+003    1.83705E+003
   7.0050   4.20694E+003    1.89690E+003
   7.0080   4.17292E+003    1.85910E+003
   7.0100   4.18738E+003    1.82884E+003
   7.0130   4.20828E+003    1.78925E+003
   7.0170   4.13745E+003    1.81352E+003
   7.0200   4.18092E+003    1.84384E+003
   7.0240   4.11147E+003    1.84850E+003
   7.0260   4.07747E+003    1.80697E+003
   7.0300   3.99862E+003    1.81077E+003
   7.0330   4.11712E+003    1.79113E+003
   7.0360   4.06681E+003    1.77834E+003
   7.0400   4.09850E+003    1.79573E+003
   7.0420   4.16064E+003    1.85761E+003
   7.0450   4.14573E+003    1.83323E+003
   7.0500   4.17430E+003    1.80242E+003
   7.0520   4.10244E+003    1.85679E+003
   7.0530   4.16117E+003    1.83312E+003
   7.0560   4.10657E+003    1.79870E+003
   7.0610   4.14032E+003    1.81200E+003
   7.0630   4.01923E+003    1.82860E+003
   7.0660   4.00212E+003    1.79985E+003
   7.0680   4.08716E+003    1.80902E+003
   7.0710   4.17509E+003    1.79701E+003
   7.0740   4.05184E+003    1.77731E+003
   7.0790   4.11263E+003    1.78510E+003
   7.0820   4.11607E+003    1.78496E+003
   7.0840   4.00986E+003    1.76488E+003
   7.0870   4.10147E+003    1.77714E+003
   7.0910   4.13731E+003    1.83277E+003
   7.0950   4.02335E+003    1.75584E+003
   7.0970   4.03528E+003    1.76888E+003
   7.1000   4.01726E+003    1.81110E+003
   7.1030   4.09784E+003    1.75223E+003
   7.1060   4.03605E+003    1.78070E+003
   7.1090   4.13815E+003    1.79144E+003
   7.1130   4.13238E+003    1.72925E+003
   7.1150   4.08938E+003    1.73111E+003
   7.1180   4.08375E+003    1.70501E+003
   7.1220   4.04885E+003    1.75051E+003
   7.1250   4.11872E+003    1.76277E+003
   7.1290   4.05668E+003    1.76089E+003
   7.1330   4.05467E+003    1.76072E+003
   7.1350   4.11640E+003    1.68396E+003
   7.1380   4.09116E+003    1.69644E+003
   7.1410   4.02537E+003    1.64311E+003
   7.1440   4.07551E+003    1.60150E+003
   7.1460   4.09079E+003    1.60887E+003
   7.1490   4.05243E+003    1.54079E+003
   7.1530   4.13352E+003    1.51965E+003
