# Supplementary material for: Trigger factor both holds and folds its client proteins
Source: Nat Commun. 2022 Jul 15;13:4126. doi: 10.1038/s41467-022-31767-6 (PMC9287376; doi:10.1038/s41467-022-31767-6)
Supplement: Supplementary file 6 — Source Data [file 41467_2022_31767_MOESM6_ESM.zip › SourceDataFile/Fig1a-b/00033.RI1]

Sample
I 1 04.0 40000 0005799 1.0060E11 280 1 
   5.8000   8.20500E+001    1.58020E+002
   5.8030   1.69850E+002    1.88840E+002
   5.8050   2.09070E+002    2.27660E+002
   5.8060   2.46480E+002    2.49230E+002
   5.8070   2.65210E+002    2.59420E+002
   5.8080   2.72880E+002    3.10870E+002
   5.8090   2.73950E+002    2.90590E+002
   5.8110   3.50830E+002    3.67170E+002
   5.8120   3.60580E+002    4.21910E+002
   5.8140   4.38550E+002    4.30850E+002
   5.8150   4.48710E+002    4.96600E+002
   5.8170   5.12900E+002    5.61810E+002
   5.8210   7.82500E+002    8.10650E+002
   5.8230   1.06770E+003    1.05887E+003
   5.8240   1.06087E+003    1.29862E+003
   5.8260   1.33469E+003    1.40446E+003
   5.8280   1.53368E+003    1.55503E+003
   5.8300   1.65390E+003    1.80346E+003
   5.8310   1.79288E+003    2.12006E+003
   5.8330   2.13569E+003    2.21797E+003
   5.8350   2.74846E+003    2.83628E+003
   5.8370   2.98076E+003    3.21392E+003
   5.8390   3.05821E+003    3.46765E+003
   5.8400   3.15197E+003    3.81119E+003
   5.8420   3.49202E+003    3.93679E+003
   5.8450   4.19191E+003    4.57563E+003
   5.8480   4.59955E+003    4.84753E+003
   5.8490   4.90291E+003    5.04635E+003
   5.8510   5.15694E+003    5.13217E+003
   5.8530   5.11099E+003    5.31518E+003
   5.8540   5.15045E+003    5.40754E+003
   5.8570   5.41293E+003    5.58054E+003
   5.8600   5.42934E+003    5.56732E+003
   5.8620   5.54056E+003    5.60664E+003
   5.8630   5.52370E+003    5.68182E+003
   5.8650   5.53244E+003    5.75980E+003
   5.8670   5.44794E+003    5.62143E+003
   5.8690   5.41677E+003    5.64775E+003
   5.8710   5.38529E+003    5.57582E+003
   5.8740   5.51697E+003    5.51490E+003
   5.8760   5.53693E+003    5.48659E+003
   5.8780   5.50888E+003    5.58836E+003
   5.8810   5.50989E+003    5.61943E+003
   5.8830   5.42629E+003    5.66658E+003
   5.8850   5.46098E+003    5.72721E+003
   5.8870   5.59185E+003    5.65276E+003
   5.8900   5.51773E+003    5.73675E+003
   5.8920   5.63192E+003    5.54959E+003
   5.8940   5.55114E+003    5.37875E+003
   5.8960   5.62702E+003    5.50068E+003
   5.8990   5.53196E+003    5.50177E+003
   5.9010   5.66259E+003    5.59793E+003
   5.9030   5.62248E+003    5.68637E+003
   5.9060   5.64890E+003    5.74991E+003
   5.9080   5.65265E+003    5.66619E+003
   5.9090   5.65055E+003    5.78311E+003
   5.9130   5.58266E+003    5.75658E+003
   5.9150   5.63032E+003    5.78982E+003
   5.9180   5.88370E+003    5.84136E+003
   5.9200   5.71567E+003    5.78778E+003
   5.9220   5.84026E+003    5.81068E+003
   5.9250   5.77535E+003    6.01302E+003
   5.9270   5.95070E+003    6.10406E+003
   5.9290   6.01663E+003    6.14208E+003
   5.9310   5.92658E+003    6.09440E+003
   5.9330   5.99956E+003    6.01004E+003
   5.9360   6.10064E+003    5.93346E+003
   5.9380   6.11772E+003    6.09485E+003
   5.9400   6.15279E+003    6.23944E+003
   5.9430   6.21321E+003    6.26015E+003
   5.9450   6.28343E+003    6.37122E+003
   5.9470   6.04705E+003    6.18168E+003
   5.9490   6.08537E+003    6.27629E+003
   5.9520   6.06657E+003    6.23274E+003
   5.9540   6.17787E+003    6.18527E+003
   5.9590   6.17339E+003    6.28826E+003
   5.9610   6.28211E+003    6.19560E+003
   5.9620   6.23028E+003    6.25083E+003
   5.9650   6.32128E+003    6.34815E+003
   5.9680   6.31238E+003    6.25850E+003
   5.9700   6.19853E+003    6.23931E+003
   5.9730   6.28005E+003    6.33020E+003
   5.9750   6.14085E+003    6.30789E+003
   5.9770   6.11112E+003    6.28238E+003
   5.9790   5.98291E+003    6.18780E+003
   5.9810   5.97901E+003    6.19723E+003
   5.9840   6.11034E+003    6.13772E+003
   5.9860   6.26554E+003    6.13011E+003
   5.9880   6.14021E+003    6.16308E+003
   5.9910   6.15573E+003    6.30292E+003
   5.9930   6.23181E+003    6.55399E+003
   5.9950   6.26084E+003    7.39710E+003
   5.9980   6.18703E+003    9.28273E+003
   6.0010   6.17802E+003    1.04544E+004
   6.0030   6.24078E+003    1.10824E+004
   6.0060   6.19326E+003    9.89360E+003
   6.0080   5.71807E+003    2.16440E+002
   6.0140   1.04544E+004    4.34680E+002
   6.0170   1.01740E+004    7.06177E+003
   6.0250   6.45800E+002    5.82898E+003
   6.0270   1.70530E+002    6.06865E+003
   6.0290   2.01050E+002    6.06477E+003
   6.0310   3.81990E+002    5.89627E+003
   6.0350   1.06836E+003    5.99100E+003
   6.0370   4.81386E+003    5.91321E+003
   6.0380   7.74002E+003    6.04563E+003
   6.0400   5.88171E+003    5.93647E+003
   6.0420   6.28703E+003    5.93333E+003
   6.0440   6.10622E+003    5.95306E+003
   6.0470   6.03772E+003    6.04831E+003
   6.0500   6.12220E+003    5.95336E+003
   6.0520   6.10325E+003    5.84763E+003
   6.0550   6.03954E+003    5.88988E+003
   6.0570   5.94889E+003    5.95382E+003
   6.0590   5.99857E+003    5.92073E+003
   6.0610   5.91922E+003    5.89323E+003
   6.0660   5.97832E+003    5.86524E+003
   6.0680   5.92951E+003    5.95390E+003
   6.0710   5.95567E+003    6.16235E+003
   6.0730   5.99226E+003    5.90002E+003
   6.0780   5.90876E+003    5.80015E+003
   6.0800   5.82365E+003    5.83785E+003
   6.0820   5.85933E+003    5.84115E+003
   6.0860   5.81831E+003    5.78069E+003
   6.0890   5.72665E+003    5.89814E+003
   6.0910   5.78179E+003    5.71345E+003
   6.0940   5.74371E+003    5.71955E+003
   6.0960   5.90704E+003    5.78190E+003
   6.0980   5.66325E+003    5.77572E+003
   6.1000   5.75842E+003    5.61162E+003
   6.1050   5.68931E+003    5.75749E+003
   6.1080   5.52641E+003    5.59022E+003
   6.1110   5.67560E+003    5.67058E+003
   6.1130   5.51855E+003    5.58625E+003
   6.1160   5.51312E+003    5.66641E+003
   6.1180   5.52512E+003    5.56818E+003
   6.1220   5.54885E+003    5.60902E+003
   6.1240   5.52868E+003    5.73320E+003
   6.1270   5.48625E+003    5.64254E+003
   6.1290   5.49160E+003    5.58931E+003
   6.1310   5.58801E+003    5.63945E+003
   6.1340   5.47230E+003    5.66124E+003
   6.1360   5.44746E+003    5.53307E+003
   6.1380   5.47000E+003    5.62368E+003
   6.1400   5.50991E+003    5.41056E+003
   6.1430   5.32444E+003    5.50642E+003
   6.1450   5.25641E+003    5.44793E+003
   6.1480   5.29379E+003    5.41927E+003
   6.1520   5.31960E+003    5.39282E+003
   6.1540   5.23281E+003    5.33895E+003
   6.1560   5.27662E+003    5.33617E+003
   6.1590   5.21281E+003    5.29867E+003
   6.1610   5.13561E+003    5.26090E+003
   6.1640   5.13864E+003    5.24223E+003
   6.1670   5.16383E+003    5.33209E+003
   6.1700   5.03729E+003    5.26349E+003
   6.1720   5.11284E+003    5.27072E+003
   6.1750   4.99803E+003    5.24245E+003
   6.1770   5.13936E+003    5.17896E+003
   6.1800   5.04125E+003    5.14016E+003
   6.1810   5.02030E+003    5.24489E+003
   6.1840   5.02394E+003    5.05004E+003
   6.1860   5.08228E+003    5.01277E+003
   6.1890   5.08845E+003    5.07365E+003
   6.1920   5.00822E+003    5.08206E+003
   6.1940   5.00259E+003    5.08370E+003
   6.1980   4.95721E+003    4.99084E+003
   6.2000   5.00751E+003    5.04361E+003
   6.2030   5.06791E+003    5.04294E+003
   6.2060   4.99432E+003    4.94074E+003
   6.2090   4.92671E+003    4.98957E+003
   6.2100   4.91726E+003    4.94690E+003
   6.2140   4.93403E+003    4.93192E+003
   6.2160   4.87520E+003    4.80344E+003
   6.2190   4.89065E+003    4.87601E+003
   6.2210   4.83989E+003    4.79612E+003
   6.2230   4.85803E+003    4.78338E+003
   6.2260   4.90161E+003    4.87189E+003
   6.2290   4.96514E+003    4.89420E+003
   6.2300   4.87045E+003    4.73321E+003
   6.2340   4.83978E+003    4.74894E+003
   6.2370   4.86485E+003    4.81487E+003
   6.2390   4.84120E+003    4.85766E+003
   6.2400   4.78525E+003    4.77984E+003
   6.2440   4.85688E+003    4.65743E+003
   6.2460   4.84207E+003    4.71930E+003
   6.2500   4.84383E+003    4.74098E+003
   6.2530   4.87135E+003    4.71179E+003
   6.2550   4.75346E+003    4.62940E+003
   6.2580   4.72843E+003    4.65815E+003
   6.2600   4.74198E+003    4.63606E+003
   6.2630   4.79176E+003    4.66303E+003
   6.2650   4.72913E+003    4.57282E+003
   6.2690   4.72656E+003    4.47661E+003
   6.2720   4.83558E+003    4.59796E+003
   6.2730   4.85744E+003    4.56047E+003
   6.2760   4.76708E+003    4.57242E+003
   6.2790   4.73720E+003    4.58417E+003
   6.2830   4.77681E+003    4.67782E+003
   6.2850   4.85870E+003    4.57215E+003
   6.2860   4.78369E+003    4.53201E+003
   6.2880   4.71770E+003    4.49931E+003
   6.2920   4.86561E+003    4.61090E+003
   6.2940   4.80418E+003    4.60334E+003
   6.2970   4.81137E+003    4.46756E+003
   6.3000   4.81795E+003    4.45053E+003
   6.3030   4.70290E+003    4.32252E+003
   6.3060   4.68371E+003    4.50127E+003
   6.3080   4.77313E+003    4.44718E+003
   6.3100   4.73949E+003    4.49307E+003
   6.3150   4.85580E+003    4.47296E+003
   6.3170   4.74510E+003    4.40638E+003
   6.3200   4.67321E+003    4.41039E+003
   6.3220   4.67185E+003    4.36174E+003
   6.3240   4.75346E+003    4.43230E+003
   6.3270   4.76776E+003    4.40377E+003
   6.3310   4.71274E+003    4.49194E+003
   6.3330   4.79879E+003    4.42769E+003
   6.3350   4.64436E+003    4.44227E+003
   6.3360   4.66900E+003    4.42111E+003
   6.3400   4.70483E+003    4.35295E+003
   6.3420   4.67265E+003    4.30852E+003
   6.3450   4.71611E+003    4.39219E+003
   6.3470   4.51551E+003    4.30829E+003
   6.3500   4.70164E+003    4.31609E+003
   6.3540   4.61586E+003    4.34451E+003
   6.3580   4.66080E+003    4.23167E+003
   6.3600   4.77433E+003    4.28498E+003
   6.3620   4.73044E+003    4.25420E+003
   6.3650   4.68356E+003    4.23713E+003
   6.3680   4.74568E+003    4.36862E+003
   6.3710   4.66268E+003    4.21358E+003
   6.3730   4.68276E+003    4.24752E+003
   6.3750   4.73813E+003    4.31829E+003
   6.3770   4.76910E+003    4.25496E+003
   6.3800   4.76384E+003    4.33307E+003
   6.3830   4.79027E+003    4.29400E+003
   6.3860   4.74479E+003    4.15945E+003
   6.3870   4.73095E+003    4.13030E+003
   6.3890   4.75470E+003    4.23197E+003
   6.3920   4.74666E+003    4.27975E+003
   6.3960   4.72807E+003    4.10393E+003
   6.3990   4.70293E+003    4.12127E+003
   6.4020   4.69630E+003    4.21043E+003
   6.4040   4.67783E+003    4.15344E+003
   6.4070   4.69478E+003    4.14173E+003
   6.4080   4.64068E+003    4.10726E+003
   6.4110   4.54939E+003    4.07860E+003
   6.4140   4.61229E+003    4.15145E+003
   6.4180   4.61297E+003    4.11203E+003
   6.4200   4.51914E+003    4.10277E+003
   6.4240   4.58277E+003    4.09916E+003
   6.4250   4.63774E+003    4.10453E+003
   6.4280   4.66663E+003    4.26282E+003
   6.4310   4.74890E+003    4.09426E+003
   6.4340   4.74064E+003    4.17150E+003
   6.4370   4.72252E+003    4.18460E+003
   6.4400   4.78336E+003    4.16386E+003
   6.4420   4.77716E+003    4.23650E+003
   6.4450   4.78444E+003    4.24081E+003
   6.4480   4.81786E+003    4.23741E+003
   6.4510   4.80499E+003    4.20592E+003
   6.4540   4.77822E+003    4.26315E+003
   6.4560   4.81767E+003    4.29573E+003
   6.4590   4.91461E+003    4.24755E+003
   6.4630   4.87426E+003    4.38751E+003
   6.4660   4.88343E+003    4.22036E+003
   6.4680   4.94983E+003    4.29207E+003
   6.4710   4.96361E+003    4.39971E+003
   6.4740   4.82811E+003    4.28872E+003
   6.4750   4.87920E+003    4.30396E+003
   6.4790   4.93258E+003    4.17044E+003
   6.4820   4.91006E+003    4.21875E+003
   6.4840   4.80311E+003    4.30509E+003
   6.4880   4.84952E+003    4.23968E+003
   6.4890   4.84798E+003    4.18158E+003
   6.4910   4.82172E+003    4.30766E+003
   6.4940   4.83167E+003    4.29855E+003
   6.4970   4.88918E+003    4.25994E+003
   6.5000   4.86540E+003    4.26326E+003
   6.5030   4.84864E+003    4.22581E+003
   6.5050   4.88417E+003    4.27297E+003
   6.5080   4.98184E+003    4.39367E+003
   6.5100   5.02163E+003    4.32372E+003
   6.5140   4.95224E+003    4.42757E+003
   6.5170   5.01519E+003    4.35237E+003
   6.5200   4.97014E+003    4.28886E+003
   6.5230   5.03418E+003    4.38489E+003
   6.5260   4.90628E+003    4.30611E+003
   6.5280   4.85933E+003    4.36275E+003
   6.5310   4.97921E+003    4.25798E+003
   6.5330   4.92503E+003    4.26364E+003
   6.5350   4.90421E+003    4.28353E+003
   6.5390   4.95775E+003    4.22527E+003
   6.5410   4.85651E+003    4.23122E+003
   6.5440   4.97210E+003    4.26623E+003
   6.5470   4.91753E+003    4.31098E+003
   6.5500   4.97081E+003    4.29291E+003
   6.5530   4.94676E+003    4.27532E+003
   6.5560   5.03232E+003    4.33547E+003
   6.5590   5.00678E+003    4.29216E+003
   6.5620   4.86871E+003    4.32347E+003
   6.5630   4.89325E+003    4.32085E+003
   6.5670   4.90142E+003    4.18382E+003
   6.5710   4.91885E+003    4.25612E+003
   6.5730   4.88371E+003    4.25285E+003
   6.5770   4.95640E+003    4.23802E+003
   6.5800   4.87743E+003    4.22294E+003
   6.5840   4.72769E+003    4.19054E+003
   6.5880   4.95935E+003    4.25966E+003
   6.5890   4.85309E+003    4.17500E+003
   6.5920   4.85978E+003    4.23438E+003
   6.5950   4.85418E+003    4.24940E+003
   6.5990   4.81596E+003    4.25127E+003
   6.6010   4.85239E+003    4.23292E+003
   6.6040   4.81630E+003    4.20974E+003
   6.6060   4.79401E+003    4.20061E+003
   6.6070   4.86620E+003    4.15040E+003
   6.6100   4.74871E+003    4.17581E+003
   6.6150   4.72585E+003    4.15130E+003
   6.6170   4.89147E+003    4.19221E+003
   6.6200   4.83313E+003    4.24428E+003
   6.6220   4.85005E+003    4.25443E+003
   6.6250   4.99284E+003    4.26725E+003
   6.6280   4.78354E+003    4.15991E+003
   6.6310   4.79620E+003    4.25331E+003
   6.6330   4.82125E+003    4.24092E+003
   6.6350   4.78628E+003    4.21842E+003
   6.6380   4.93139E+003    4.17322E+003
   6.6420   4.89552E+003    4.34341E+003
   6.6450   4.85746E+003    4.15019E+003
   6.6470   4.71710E+003    4.07049E+003
   6.6510   4.81176E+003    4.21535E+003
   6.6540   4.79532E+003    4.16663E+003
   6.6560   4.82934E+003    4.13763E+003
   6.6600   4.83420E+003    4.14982E+003
   6.6630   4.85910E+003    4.13648E+003
   6.6640   4.86665E+003    4.11942E+003
   6.6670   4.80878E+003    4.11641E+003
   6.6710   4.75322E+003    4.08537E+003
   6.6740   4.74488E+003    4.15355E+003
   6.6760   4.68013E+003    4.22936E+003
   6.6790   4.76758E+003    4.12118E+003
   6.6830   4.76027E+003    4.05863E+003
   6.6850   4.73033E+003    4.00045E+003
   6.6880   4.72728E+003    4.03654E+003
   6.6900   4.74726E+003    4.09059E+003
   6.6920   4.74374E+003    4.05041E+003
   6.6970   4.72228E+003    4.09936E+003
   6.7000   4.78041E+003    4.06582E+003
   6.7030   4.64832E+003    4.05629E+003
   6.7050   4.68750E+003    3.99613E+003
   6.7080   4.66445E+003    4.06824E+003
   6.7100   4.65052E+003    4.01697E+003
   6.7130   4.63485E+003    4.02081E+003
   6.7160   4.59831E+003    3.93097E+003
   6.7190   4.50556E+003    3.86677E+003
   6.7220   4.60876E+003    3.91974E+003
   6.7250   4.57773E+003    3.86993E+003
   6.7280   4.56981E+003    3.97528E+003
   6.7310   4.58780E+003    3.96744E+003
   6.7340   4.66767E+003    4.03318E+003
   6.7360   4.63120E+003    3.94953E+003
   6.7400   4.63766E+003    4.03079E+003
   6.7440   4.57300E+003    3.85069E+003
   6.7460   4.58446E+003    3.67609E+003
   6.7500   4.48825E+003    3.78785E+003
   6.7510   4.51232E+003    3.81459E+003
   6.7540   4.44995E+003    3.75455E+003
   6.7560   4.46172E+003    3.69142E+003
   6.7610   4.59947E+003    3.73931E+003
   6.7630   4.44298E+003    3.78854E+003
   6.7660   4.50149E+003    3.78884E+003
   6.7700   4.43223E+003    3.80773E+003
   6.7720   4.41125E+003    3.80052E+003
   6.7740   4.46732E+003    3.80023E+003
   6.7770   4.47569E+003    3.83276E+003
   6.7810   4.52039E+003    3.86588E+003
   6.7840   4.42405E+003    3.79105E+003
   6.7860   4.46738E+003    3.81630E+003
   6.7890   4.35417E+003    3.80351E+003
   6.7930   4.42350E+003    3.79063E+003
   6.7970   4.46532E+003    3.76896E+003
   6.7990   4.39915E+003    3.80042E+003
   6.8020   4.44144E+003    3.82064E+003
   6.8040   4.39188E+003    3.80014E+003
   6.8080   4.50938E+003    3.83082E+003
   6.8110   4.41498E+003    3.88120E+003
   6.8140   4.48990E+003    3.83635E+003
   6.8170   4.46041E+003    3.86671E+003
   6.8190   4.46296E+003    3.87327E+003
   6.8230   4.48128E+003    3.91014E+003
   6.8250   4.43240E+003    3.83173E+003
   6.8280   4.41343E+003    3.78886E+003
   6.8300   4.38238E+003    3.91240E+003
   6.8330   4.46029E+003    3.85627E+003
   6.8370   4.44309E+003    3.88517E+003
   6.8390   4.45293E+003    3.82145E+003
   6.8430   4.50927E+003    3.84289E+003
   6.8460   4.46347E+003    3.86193E+003
   6.8490   4.50682E+003    3.95449E+003
   6.8530   4.53690E+003    3.91380E+003
   6.8550   4.60203E+003    4.01852E+003
   6.8580   4.47942E+003    3.88992E+003
   6.8610   4.45188E+003    3.89922E+003
   6.8640   4.40667E+003    3.92395E+003
   6.8670   4.46378E+003    3.76936E+003
   6.8710   4.40064E+003    3.84765E+003
   6.8740   4.41410E+003    3.88782E+003
   6.8760   4.42605E+003    3.84020E+003
   6.8780   4.43040E+003    3.81178E+003
   6.8820   4.40057E+003    3.89498E+003
   6.8850   4.40063E+003    3.86862E+003
   6.8870   4.38453E+003    3.85780E+003
   6.8900   4.41388E+003    3.84095E+003
   6.8930   4.31622E+003    3.88388E+003
   6.8960   4.38207E+003    3.79610E+003
   6.9000   4.35072E+003    3.90900E+003
   6.9040   4.44442E+003    3.82415E+003
   6.9060   4.43977E+003    3.82481E+003
   6.9100   4.40561E+003    3.83675E+003
   6.9120   4.33261E+003    3.83034E+003
   6.9160   4.34988E+003    3.87229E+003
   6.9200   4.46332E+003    3.82454E+003
   6.9220   4.40480E+003    3.83975E+003
   6.9250   4.41496E+003    3.78951E+003
   6.9270   4.44117E+003    3.75086E+003
   6.9310   4.36259E+003    3.75924E+003
   6.9320   4.35603E+003    3.70454E+003
   6.9360   4.26312E+003    3.71380E+003
   6.9400   4.35054E+003    3.65450E+003
   6.9430   4.20858E+003    3.61995E+003
   6.9460   4.30804E+003    3.66434E+003
   6.9490   4.31288E+003    3.68195E+003
   6.9520   4.33676E+003    3.57630E+003
   6.9570   4.28790E+003    3.71874E+003
   6.9600   4.21514E+003    3.66475E+003
   6.9620   4.26633E+003    3.71097E+003
   6.9650   4.31623E+003    3.70950E+003
   6.9690   4.12985E+003    3.74071E+003
   6.9720   4.15770E+003    3.74068E+003
   6.9760   4.19701E+003    3.69606E+003
   6.9780   4.27820E+003    3.69468E+003
   6.9800   4.34553E+003    3.67511E+003
   6.9840   4.31746E+003    3.64436E+003
   6.9870   4.21891E+003    3.64660E+003
   6.9900   4.26704E+003    3.68440E+003
   6.9920   4.15584E+003    3.65541E+003
   6.9960   4.16259E+003    3.69577E+003
   7.0010   4.26039E+003    3.62018E+003
   7.0030   4.32191E+003    3.63892E+003
   7.0050   4.26762E+003    3.61301E+003
   7.0090   4.21594E+003    3.63821E+003
   7.0120   4.14438E+003    3.69049E+003
   7.0170   4.15625E+003    3.66458E+003
   7.0190   4.15776E+003    3.70480E+003
   7.0210   4.17553E+003    3.72570E+003
   7.0240   4.06979E+003    3.69286E+003
   7.0280   4.15923E+003    3.60725E+003
   7.0310   4.19514E+003    3.64592E+003
   7.0330   4.14933E+003    3.57749E+003
   7.0370   4.14391E+003    3.62126E+003
   7.0400   4.18018E+003    3.58023E+003
   7.0440   4.12648E+003    3.74876E+003
   7.0460   4.07809E+003    3.62615E+003
   7.0490   3.99288E+003    3.65964E+003
   7.0520   3.91959E+003    3.68190E+003
   7.0560   4.05995E+003    3.68984E+003
   7.0590   4.14122E+003    3.65765E+003
   7.0620   4.14377E+003    3.63912E+003
   7.0650   4.09011E+003    3.62586E+003
   7.0680   4.17242E+003    3.62661E+003
   7.0710   4.17064E+003    3.65507E+003
   7.0750   4.16089E+003    3.61797E+003
   7.0770   4.14596E+003    3.60940E+003
   7.0790   4.13366E+003    3.61530E+003
   7.0820   4.14450E+003    3.67939E+003
   7.0860   4.17953E+003    3.66338E+003
   7.0900   4.11385E+003    3.65176E+003
   7.0930   4.18064E+003    3.65577E+003
   7.0960   4.10816E+003    3.60352E+003
   7.0990   4.17522E+003    3.62215E+003
   7.1030   4.13909E+003    3.63097E+003
   7.1060   4.14582E+003    3.63058E+003
   7.1080   4.11793E+003    3.59298E+003
   7.1120   4.06717E+003    3.55422E+003
   7.1150   4.14450E+003    3.60826E+003
   7.1170   4.09227E+003    3.60868E+003
   7.1200   4.12786E+003    3.59972E+003
   7.1240   4.10310E+003    3.71323E+003
   7.1270   4.11248E+003    3.56694E+003
   7.1310   4.10957E+003    3.59325E+003
   7.1330   4.07226E+003    3.55264E+003
   7.1370   4.06465E+003    3.55142E+003
   7.1390   4.05762E+003    3.65846E+003
   7.1420   3.99118E+003    3.54793E+003
   7.1450   3.99479E+003    3.61161E+003
   7.1480   4.01710E+003    3.58235E+003
   7.1530   3.99716E+003    3.55290E+003
