# Supplementary material for: Trigger factor both holds and folds its client proteins
Source: Nat Commun. 2022 Jul 15;13:4126. doi: 10.1038/s41467-022-31767-6 (PMC9287376; doi:10.1038/s41467-022-31767-6)
Supplement: Supplementary file 6 — Source Data [file 41467_2022_31767_MOESM6_ESM.zip › SourceDataFile/Fig1a-b/00033.RI3]

Sample
I 3 04.0 40000 0005915 1.0260E11 280 1 
   5.8000   1.24420E+002    1.68510E+002
   5.8020   1.86120E+002    1.82130E+002
   5.8030   2.08510E+002    2.22330E+002
   5.8050   2.55610E+002    2.28980E+002
   5.8070   2.41230E+002    2.49830E+002
   5.8080   2.78980E+002    2.78370E+002
   5.8090   2.95670E+002    3.29420E+002
   5.8110   3.42100E+002    3.37560E+002
   5.8120   3.50110E+002    3.94590E+002
   5.8140   4.14160E+002    4.52920E+002
   5.8150   4.41400E+002    4.88560E+002
   5.8170   5.51490E+002    5.15640E+002
   5.8180   5.89680E+002    5.96770E+002
   5.8210   8.11270E+002    8.15910E+002
   5.8220   9.22930E+002    1.00243E+003
   5.8240   1.11090E+003    1.18254E+003
   5.8260   1.08816E+003    1.35656E+003
   5.8280   1.41421E+003    1.52547E+003
   5.8290   1.76753E+003    1.71408E+003
   5.8310   1.90067E+003    2.08814E+003
   5.8320   2.20382E+003    2.38334E+003
   5.8350   2.37289E+003    2.62666E+003
   5.8370   2.85914E+003    3.08538E+003
   5.8390   3.20209E+003    3.44946E+003
   5.8400   3.64801E+003    3.75058E+003
   5.8420   3.71643E+003    3.81041E+003
   5.8440   4.22163E+003    4.17163E+003
   5.8460   4.31583E+003    4.49152E+003
   5.8490   4.70367E+003    4.72024E+003
   5.8510   4.99914E+003    5.16751E+003
   5.8530   5.23862E+003    5.26209E+003
   5.8540   5.21792E+003    5.27072E+003
   5.8550   5.48382E+003    5.49546E+003
   5.8580   5.40333E+003    5.32388E+003
   5.8600   5.47984E+003    5.52480E+003
   5.8620   5.44425E+003    5.53071E+003
   5.8640   5.58681E+003    5.55887E+003
   5.8650   5.66920E+003    5.60588E+003
   5.8670   5.53622E+003    5.49848E+003
   5.8690   5.55176E+003    5.55960E+003
   5.8710   5.48625E+003    5.50272E+003
   5.8730   5.46935E+003    5.61160E+003
   5.8740   5.55427E+003    5.57798E+003
   5.8760   5.60500E+003    5.63129E+003
   5.8770   5.66644E+003    5.53311E+003
   5.8800   5.53502E+003    5.45022E+003
   5.8830   5.49362E+003    5.46986E+003
   5.8850   5.60100E+003    5.47052E+003
   5.8870   5.63467E+003    5.47038E+003
   5.8890   5.50360E+003    5.56883E+003
   5.8910   5.55296E+003    5.68275E+003
   5.8930   5.44316E+003    5.70950E+003
   5.8940   5.54402E+003    5.62980E+003
   5.8980   5.80504E+003    5.72935E+003
   5.8990   5.78182E+003    5.82656E+003
   5.9010   5.72851E+003    5.70450E+003
   5.9030   5.75202E+003    5.61218E+003
   5.9060   5.88505E+003    5.75385E+003
   5.9080   5.72360E+003    5.55113E+003
   5.9120   5.77252E+003    5.81763E+003
   5.9150   5.86716E+003    5.82185E+003
   5.9180   5.87284E+003    5.86831E+003
   5.9200   5.84069E+003    5.79996E+003
   5.9210   5.90268E+003    5.98765E+003
   5.9230   5.92215E+003    5.83273E+003
   5.9260   6.08742E+003    6.09222E+003
   5.9280   6.12339E+003    6.06657E+003
   5.9300   6.22253E+003    6.18785E+003
   5.9310   6.16605E+003    6.10709E+003
   5.9340   6.26109E+003    6.23525E+003
   5.9360   6.35551E+003    6.53280E+003
   5.9380   6.35543E+003    7.01101E+003
   5.9390   6.31680E+003    9.55596E+003
   5.9420   6.54276E+003    1.08706E+004
   5.9450   6.71550E+003    1.10644E+004
   5.9470   6.80800E+003    1.04066E+004
   5.9490   7.05484E+003    6.29211E+003
   5.9510   9.45216E+003    2.94260E+002
   5.9570   1.04544E+004    1.23155E+003
   5.9610   2.04574E+003    4.25794E+003
   5.9650   1.55820E+002    6.72196E+003
   5.9670   2.59640E+002    6.05326E+003
   5.9700   8.17870E+002    6.08049E+003
   5.9730   2.94489E+003    6.05492E+003
   5.9750   7.43138E+003    6.04513E+003
   5.9770   6.41091E+003    5.97749E+003
   5.9810   6.61578E+003    5.87197E+003
   5.9840   6.11155E+003    6.00185E+003
   5.9860   6.13766E+003    5.82479E+003
   5.9890   6.23783E+003    5.83609E+003
   5.9910   6.20405E+003    5.74226E+003
   5.9930   6.12993E+003    5.68093E+003
   5.9960   6.21002E+003    5.78452E+003
   5.9980   6.12756E+003    5.61766E+003
   6.0010   6.20298E+003    5.63888E+003
   6.0040   6.15813E+003    5.55288E+003
   6.0060   6.08388E+003    5.39445E+003
   6.0080   6.09531E+003    5.45918E+003
   6.0110   6.03357E+003    5.49754E+003
   6.0130   5.98681E+003    5.43785E+003
   6.0150   6.06552E+003    5.37621E+003
   6.0180   5.98163E+003    5.45490E+003
   6.0200   6.04141E+003    5.39774E+003
   6.0220   5.97457E+003    5.29186E+003
   6.0250   6.01559E+003    5.22243E+003
   6.0270   6.02147E+003    5.23193E+003
   6.0300   5.96517E+003    5.16015E+003
   6.0320   6.01132E+003    5.26220E+003
   6.0350   5.91468E+003    5.21913E+003
   6.0380   6.09652E+003    5.18875E+003
   6.0410   6.02222E+003    5.08013E+003
   6.0440   6.02376E+003    4.99846E+003
   6.0480   5.96921E+003    4.81141E+003
   6.0500   5.88883E+003    4.84427E+003
   6.0520   5.93032E+003    4.83465E+003
   6.0540   5.88380E+003    4.85138E+003
   6.0550   5.91071E+003    4.82109E+003
   6.0600   5.75336E+003    4.84918E+003
   6.0610   5.90982E+003    4.69561E+003
   6.0640   5.87853E+003    4.63289E+003
   6.0660   5.88299E+003    4.66254E+003
   6.0680   5.91662E+003    4.64247E+003
   6.0710   5.78414E+003    4.58570E+003
   6.0730   5.89471E+003    4.57604E+003
   6.0760   5.95367E+003    4.41172E+003
   6.0780   5.90674E+003    4.33244E+003
   6.0800   5.89426E+003    4.29151E+003
   6.0820   5.91662E+003    4.36649E+003
   6.0850   5.97477E+003    4.21328E+003
   6.0870   5.80927E+003    4.00419E+003
   6.0910   5.85665E+003    3.90402E+003
   6.0940   5.68508E+003    3.92818E+003
   6.0960   5.84140E+003    3.75235E+003
   6.0990   5.94913E+003    3.68294E+003
   6.1010   5.79379E+003    3.65648E+003
   6.1040   5.82364E+003    3.54205E+003
   6.1060   5.72454E+003    3.64012E+003
   6.1080   5.79713E+003    3.58114E+003
   6.1110   5.75874E+003    3.42233E+003
   6.1130   5.64131E+003    3.39386E+003
   6.1160   5.67389E+003    3.40256E+003
   6.1170   5.63846E+003    3.38293E+003
   6.1200   5.63976E+003    3.46632E+003
   6.1220   5.66112E+003    3.70139E+003
   6.1250   5.67851E+003    3.11756E+003
   6.1270   5.75197E+003    2.86458E+003
   6.1300   5.79270E+003    2.84201E+003
   6.1320   5.84910E+003    2.68974E+003
   6.1360   5.78777E+003    2.76299E+003
   6.1380   5.71015E+003    2.94535E+003
   6.1400   5.74710E+003    2.93497E+003
   6.1410   5.68584E+003    3.19791E+003
   6.1440   5.62725E+003    3.23832E+003
   6.1470   5.62276E+003    3.12360E+003
   6.1510   5.57941E+003    3.08429E+003
   6.1520   5.74795E+003    2.98276E+003
   6.1550   5.54982E+003    3.01279E+003
   6.1580   5.59297E+003    2.96843E+003
   6.1600   5.86389E+003    2.94859E+003
   6.1620   5.61757E+003    2.87689E+003
   6.1640   5.62123E+003    2.75532E+003
   6.1660   5.62497E+003    2.74188E+003
   6.1690   5.66029E+003    2.67483E+003
   6.1720   5.58378E+003    2.68642E+003
   6.1750   5.48685E+003    2.66655E+003
   6.1780   5.53252E+003    2.63679E+003
   6.1800   5.54704E+003    2.71179E+003
   6.1810   5.53156E+003    2.70223E+003
   6.1840   5.54432E+003    2.63545E+003
   6.1870   5.45295E+003    2.56232E+003
   6.1890   5.51105E+003    2.62431E+003
   6.1920   5.54968E+003    2.52746E+003
   6.1960   5.54772E+003    2.51828E+003
   6.1980   5.50826E+003    2.57602E+003
   6.2000   5.52885E+003    2.53424E+003
   6.2030   5.52578E+003    2.46643E+003
   6.2060   5.44716E+003    2.43309E+003
   6.2070   5.42907E+003    2.45580E+003
   6.2100   5.46365E+003    2.30171E+003
   6.2140   5.36281E+003    2.30708E+003
   6.2160   5.39648E+003    2.26896E+003
   6.2170   5.41508E+003    2.33605E+003
   6.2210   5.27541E+003    2.40185E+003
   6.2230   5.32085E+003    2.40217E+003
   6.2260   5.40758E+003    2.44160E+003
   6.2280   5.47386E+003    2.33217E+003
   6.2310   5.40596E+003    2.23034E+003
   6.2340   5.35911E+003    2.25334E+003
   6.2370   5.35721E+003    2.25318E+003
   6.2390   5.32829E+003    2.10128E+003
   6.2430   5.41339E+003    2.17802E+003
   6.2450   5.20654E+003    2.22193E+003
   6.2480   5.22415E+003    2.19677E+003
   6.2510   5.25738E+003    2.12640E+003
   6.2540   5.15699E+003    2.16071E+003
   6.2560   5.16750E+003    2.13599E+003
   6.2570   5.19585E+003    2.09828E+003
   6.2600   5.08318E+003    2.12528E+003
   6.2630   5.20015E+003    2.12932E+003
   6.2660   5.26714E+003    2.19626E+003
   6.2690   5.25572E+003    2.15483E+003
   6.2710   5.24592E+003    2.20709E+003
   6.2730   5.27806E+003    2.14469E+003
   6.2760   5.12826E+003    2.09197E+003
   6.2770   5.28379E+003    2.08941E+003
   6.2800   5.18103E+003    2.07299E+003
   6.2830   5.20501E+003    2.03428E+003
   6.2850   5.22643E+003    2.06887E+003
   6.2900   5.12890E+003    2.16867E+003
   6.2920   5.17758E+003    2.20241E+003
   6.2940   5.21913E+003    2.17145E+003
   6.2970   5.21064E+003    2.23855E+003
   6.2990   5.18307E+003    2.08948E+003
   6.3030   5.05705E+003    2.08824E+003
   6.3060   5.07803E+003    2.08974E+003
   6.3080   5.17877E+003    2.09407E+003
   6.3110   5.23155E+003    2.14234E+003
   6.3130   5.17804E+003    2.05831E+003
   6.3150   5.11308E+003    2.08522E+003
   6.3190   5.06573E+003    2.12393E+003
   6.3200   5.13167E+003    2.13768E+003
   6.3240   5.01884E+003    2.14475E+003
   6.3280   5.06611E+003    2.13137E+003
   6.3300   5.07818E+003    2.16052E+003
   6.3330   5.08221E+003    2.10283E+003
   6.3350   4.98818E+003    2.03611E+003
   6.3380   5.02143E+003    2.13633E+003
   6.3400   5.00301E+003    2.08474E+003
   6.3440   5.05661E+003    2.02276E+003
   6.3470   4.96270E+003    2.09537E+003
   6.3490   4.84490E+003    2.08334E+003
   6.3520   4.94231E+003    2.10931E+003
   6.3550   4.92703E+003    2.12648E+003
   6.3560   4.92190E+003    2.03623E+003
   6.3610   4.85929E+003    2.03165E+003
   6.3640   4.88081E+003    2.03885E+003
   6.3650   4.96276E+003    2.03784E+003
   6.3700   5.04215E+003    2.13385E+003
   6.3730   4.98051E+003    2.06161E+003
   6.3750   4.97570E+003    2.07749E+003
   6.3790   4.93813E+003    2.02855E+003
   6.3820   5.02488E+003    2.04413E+003
   6.3850   4.83259E+003    2.04301E+003
   6.3870   4.81103E+003    2.03421E+003
   6.3900   4.92043E+003    2.06613E+003
   6.3920   4.88067E+003    2.07857E+003
   6.3960   4.84789E+003    2.02513E+003
   6.3980   4.86018E+003    2.07353E+003
   6.4010   4.87861E+003    2.00890E+003
   6.4030   4.82632E+003    2.06125E+003
   6.4060   4.77925E+003    2.06735E+003
   6.4080   4.67133E+003    1.97912E+003
   6.4120   4.76577E+003    2.00917E+003
   6.4140   4.67623E+003    2.01105E+003
   6.4180   4.75924E+003    1.97417E+003
   6.4200   4.70933E+003    1.97766E+003
   6.4220   4.77173E+003    1.99385E+003
   6.4250   4.67546E+003    2.00926E+003
   6.4270   4.78861E+003    2.04630E+003
   6.4300   4.68380E+003    2.05932E+003
   6.4320   4.77894E+003    2.08586E+003
   6.4360   4.79554E+003    2.07149E+003
   6.4380   4.84050E+003    2.09170E+003
   6.4410   4.92373E+003    2.08011E+003
   6.4430   4.79850E+003    2.03518E+003
   6.4470   4.86615E+003    2.06489E+003
   6.4490   4.92837E+003    2.12548E+003
   6.4520   4.90312E+003    2.18146E+003
   6.4560   4.87383E+003    2.08808E+003
   6.4590   4.87690E+003    2.13283E+003
   6.4610   4.94786E+003    2.06447E+003
   6.4630   4.91822E+003    2.06720E+003
   6.4670   5.04145E+003    2.06968E+003
   6.4690   4.92982E+003    2.14050E+003
   6.4720   5.00684E+003    2.14590E+003
   6.4740   5.00353E+003    2.16750E+003
   6.4770   4.97288E+003    2.14402E+003
   6.4790   4.90867E+003    2.18236E+003
   6.4820   4.94803E+003    2.20906E+003
   6.4840   5.02800E+003    2.13668E+003
   6.4860   4.92926E+003    2.15986E+003
   6.4890   4.91987E+003    2.08962E+003
   6.4920   4.90803E+003    2.12903E+003
   6.4940   4.92347E+003    2.12755E+003
   6.4970   5.04859E+003    2.15168E+003
   6.5000   4.92503E+003    2.15655E+003
   6.5030   4.90403E+003    2.21641E+003
   6.5070   4.94131E+003    2.14481E+003
   6.5090   5.03709E+003    2.17136E+003
   6.5120   5.00235E+003    2.21688E+003
   6.5150   4.96598E+003    2.21332E+003
   6.5160   5.03257E+003    2.19584E+003
   6.5190   4.97288E+003    2.12912E+003
   6.5220   4.95538E+003    2.14454E+003
   6.5240   4.97354E+003    2.09536E+003
   6.5280   4.97730E+003    2.11149E+003
   6.5310   5.00972E+003    2.09598E+003
   6.5330   4.92691E+003    2.15821E+003
   6.5360   4.88770E+003    2.20484E+003
   6.5390   4.88594E+003    2.12835E+003
   6.5420   4.91787E+003    2.12397E+003
   6.5440   4.96650E+003    2.12600E+003
   6.5470   4.89822E+003    2.16409E+003
   6.5510   4.91563E+003    2.13413E+003
   6.5530   4.93003E+003    2.11384E+003
   6.5560   4.91035E+003    2.14873E+003
   6.5590   4.92416E+003    2.11620E+003
   6.5610   4.93145E+003    2.15928E+003
   6.5630   4.93287E+003    2.13405E+003
   6.5660   4.89862E+003    2.18362E+003
   6.5680   4.97509E+003    2.11253E+003
   6.5700   4.88579E+003    2.12422E+003
   6.5730   4.91560E+003    2.13986E+003
   6.5760   4.90990E+003    2.08990E+003
   6.5780   4.90866E+003    2.02296E+003
   6.5810   4.85431E+003    2.07045E+003
   6.5840   4.74409E+003    2.13469E+003
   6.5870   5.05790E+003    2.09702E+003
   6.5890   4.84578E+003    2.07080E+003
   6.5920   4.81838E+003    2.13124E+003
   6.5940   4.82802E+003    2.10582E+003
   6.5970   4.83357E+003    2.15228E+003
   6.6000   4.76272E+003    2.12926E+003
   6.6040   4.82724E+003    2.11042E+003
   6.6060   4.80384E+003    2.15009E+003
   6.6080   4.79293E+003    2.13750E+003
   6.6110   4.79744E+003    2.12476E+003
   6.6150   4.79298E+003    2.11952E+003
   6.6170   4.73552E+003    2.08244E+003
   6.6200   4.71518E+003    2.09486E+003
   6.6220   4.77251E+003    2.12301E+003
   6.6250   4.71960E+003    2.10843E+003
   6.6270   4.85529E+003    2.11111E+003
   6.6300   4.88067E+003    2.14979E+003
   6.6330   4.79890E+003    2.12853E+003
   6.6360   4.72732E+003    2.08581E+003
   6.6390   4.74219E+003    2.08235E+003
   6.6430   4.67634E+003    2.08782E+003
   6.6450   4.78856E+003    2.15512E+003
   6.6480   4.77084E+003    2.09257E+003
   6.6520   4.73799E+003    2.10399E+003
   6.6530   4.68160E+003    2.06923E+003
   6.6560   4.71592E+003    2.07570E+003
   6.6590   4.71898E+003    2.11249E+003
   6.6620   4.76267E+003    2.06938E+003
   6.6650   4.75504E+003    2.07281E+003
   6.6680   4.77275E+003    2.08825E+003
   6.6700   4.68895E+003    2.07725E+003
   6.6720   4.67662E+003    2.10078E+003
   6.6750   4.64018E+003    2.05294E+003
   6.6780   4.66462E+003    2.02463E+003
   6.6800   4.63952E+003    2.05873E+003
   6.6840   4.63635E+003    2.02056E+003
   6.6870   4.59939E+003    2.05033E+003
   6.6900   4.54772E+003    2.06301E+003
   6.6940   4.62355E+003    2.02599E+003
   6.6970   4.60137E+003    2.08538E+003
   6.7000   4.61323E+003    2.02366E+003
   6.7020   4.59975E+003    2.01845E+003
   6.7050   4.62731E+003    2.02385E+003
   6.7070   4.48273E+003    2.00707E+003
   6.7100   4.62519E+003    2.01849E+003
   6.7130   4.50286E+003    1.99536E+003
   6.7150   4.46907E+003    1.93023E+003
   6.7180   4.49575E+003    1.98403E+003
   6.7190   4.46874E+003    2.05398E+003
   6.7220   4.52816E+003    2.02761E+003
   6.7240   4.53053E+003    1.97519E+003
   6.7290   4.52407E+003    2.00619E+003
   6.7310   4.56977E+003    2.01987E+003
   6.7360   4.61468E+003    2.06277E+003
   6.7380   4.51658E+003    2.03537E+003
   6.7410   4.51366E+003    2.03890E+003
   6.7450   4.61686E+003    2.02506E+003
   6.7470   4.41065E+003    2.01304E+003
   6.7500   4.45629E+003    1.92037E+003
   6.7520   4.36609E+003    1.92135E+003
   6.7540   4.41254E+003    1.95703E+003
   6.7570   4.41168E+003    1.94748E+003
   6.7610   4.39354E+003    1.86692E+003
   6.7630   4.39675E+003    1.99850E+003
   6.7650   4.37486E+003    1.91241E+003
   6.7680   4.41278E+003    1.93796E+003
   6.7720   4.47437E+003    1.93854E+003
   6.7750   4.42375E+003    1.85997E+003
   6.7770   4.44268E+003    1.94998E+003
   6.7790   4.47693E+003    1.87837E+003
   6.7840   4.38938E+003    1.92611E+003
   6.7860   4.43243E+003    1.90526E+003
   6.7900   4.43793E+003    1.90191E+003
   6.7930   4.34212E+003    1.90174E+003
   6.7970   4.35256E+003    1.94636E+003
   6.7990   4.34519E+003    1.95642E+003
   6.8010   4.40109E+003    1.96438E+003
   6.8040   4.40480E+003    1.93056E+003
   6.8070   4.48245E+003    1.94099E+003
   6.8090   4.39534E+003    1.97167E+003
   6.8130   4.40881E+003    1.96618E+003
   6.8170   4.45421E+003    1.93716E+003
   6.8190   4.33243E+003    1.90941E+003
   6.8200   4.36501E+003    1.92145E+003
   6.8220   4.33316E+003    1.94082E+003
   6.8250   4.39127E+003    1.97059E+003
   6.8280   4.38455E+003    1.95579E+003
   6.8330   4.43936E+003    1.94767E+003
   6.8350   4.37355E+003    1.95111E+003
   6.8390   4.32904E+003    1.93818E+003
   6.8420   4.39757E+003    1.95471E+003
   6.8460   4.47115E+003    1.95720E+003
   6.8490   4.42920E+003    1.97303E+003
   6.8500   4.43133E+003    1.94537E+003
   6.8540   4.47642E+003    1.92517E+003
   6.8570   4.46099E+003    1.98663E+003
   6.8590   4.44144E+003    1.95210E+003
   6.8630   4.44992E+003    1.87961E+003
   6.8660   4.38890E+003    1.91404E+003
   6.8680   4.35151E+003    1.95018E+003
   6.8720   4.37831E+003    1.88537E+003
   6.8750   4.40704E+003    1.88159E+003
   6.8780   4.33836E+003    1.91415E+003
   6.8790   4.36067E+003    1.95105E+003
   6.8820   4.35524E+003    1.94113E+003
   6.8860   4.40860E+003    1.97284E+003
   6.8910   4.40712E+003    1.89788E+003
   6.8930   4.38029E+003    1.91450E+003
   6.8950   4.34016E+003    1.92801E+003
   6.9000   4.42883E+003    1.94257E+003
   6.9030   4.35144E+003    1.94650E+003
   6.9060   4.41607E+003    1.89693E+003
   6.9090   4.37716E+003    1.93279E+003
   6.9110   4.35570E+003    1.86820E+003
   6.9140   4.35346E+003    1.88757E+003
   6.9180   4.37071E+003    1.94228E+003
   6.9200   4.28146E+003    1.88184E+003
   6.9230   4.34955E+003    1.92087E+003
   6.9260   4.34644E+003    1.86020E+003
   6.9290   4.27824E+003    1.84446E+003
   6.9320   4.27362E+003    1.87066E+003
   6.9360   4.22399E+003    1.82819E+003
   6.9390   4.22784E+003    1.83113E+003
   6.9430   4.19563E+003    1.80375E+003
   6.9450   4.32265E+003    1.88116E+003
   6.9480   4.23417E+003    1.83118E+003
   6.9520   4.24426E+003    1.83928E+003
   6.9540   4.26373E+003    1.85259E+003
   6.9570   4.18776E+003    1.85034E+003
   6.9610   4.14230E+003    1.87833E+003
   6.9640   4.16695E+003    1.86288E+003
   6.9670   4.25216E+003    1.87708E+003
   6.9690   4.15162E+003    1.89483E+003
   6.9730   4.25876E+003    1.87718E+003
   6.9760   4.21330E+003    1.85212E+003
   6.9790   4.18293E+003    1.86863E+003
   6.9830   4.18581E+003    1.88092E+003
   6.9850   4.26702E+003    1.89025E+003
   6.9900   4.17511E+003    1.93110E+003
   6.9920   4.19710E+003    1.86189E+003
   6.9960   4.18445E+003    1.80089E+003
   6.9990   4.17150E+003    1.84415E+003
   7.0010   4.20143E+003    1.86240E+003
   7.0040   4.14879E+003    1.84293E+003
   7.0070   4.18084E+003    1.85087E+003
   7.0100   4.22982E+003    1.82083E+003
   7.0140   4.14328E+003    1.78090E+003
   7.0170   4.14984E+003    1.84142E+003
   7.0190   4.16909E+003    1.83996E+003
   7.0220   4.12940E+003    1.80538E+003
   7.0250   4.08028E+003    1.80183E+003
   7.0280   4.08512E+003    1.79820E+003
   7.0320   4.03243E+003    1.79495E+003
   7.0350   4.01840E+003    1.85214E+003
   7.0380   3.98679E+003    1.81468E+003
   7.0430   4.10152E+003    1.82885E+003
   7.0440   4.09589E+003    1.79650E+003
   7.0470   4.13568E+003    1.78762E+003
   7.0510   4.11710E+003    1.80947E+003
   7.0540   4.12096E+003    1.82119E+003
   7.0560   4.08297E+003    1.79980E+003
   7.0600   4.12296E+003    1.77070E+003
   7.0620   4.12191E+003    1.80494E+003
   7.0660   3.97087E+003    1.75400E+003
   7.0690   4.10177E+003    1.82538E+003
   7.0720   4.15630E+003    1.80583E+003
   7.0750   4.09519E+003    1.77282E+003
   7.0770   4.16760E+003    1.80821E+003
   7.0810   4.02326E+003    1.74440E+003
   7.0840   4.00483E+003    1.80036E+003
   7.0860   3.99371E+003    1.79730E+003
   7.0910   4.14386E+003    1.77781E+003
   7.0940   4.04066E+003    1.77456E+003
   7.0970   4.00768E+003    1.83080E+003
   7.1000   4.02522E+003    1.77149E+003
   7.1030   4.04731E+003    1.78243E+003
   7.1060   4.08363E+003    1.81062E+003
   7.1080   4.18859E+003    1.79652E+003
   7.1110   4.10190E+003    1.81200E+003
   7.1150   4.07107E+003    1.77023E+003
   7.1170   4.07345E+003    1.74029E+003
   7.1200   4.09311E+003    1.72851E+003
   7.1240   3.98680E+003    1.75026E+003
   7.1270   4.01305E+003    1.72698E+003
   7.1310   4.07110E+003    1.74330E+003
   7.1350   4.01696E+003    1.67799E+003
   7.1360   4.08378E+003    1.76021E+003
   7.1390   4.12447E+003    1.65086E+003
   7.1430   4.23155E+003    1.62577E+003
   7.1460   4.06231E+003    1.62435E+003
   7.1500   4.00758E+003    1.49784E+003
