# Supplementary material for: Trigger factor both holds and folds its client proteins
Source: Nat Commun. 2022 Jul 15;13:4126. doi: 10.1038/s41467-022-31767-6 (PMC9287376; doi:10.1038/s41467-022-31767-6)
Supplement: Supplementary file 6 — Source Data [file 41467_2022_31767_MOESM6_ESM.zip › SourceDataFile/Fig1a-b/00034.RI1]

Sample
I 1 04.0 40000 0005976 1.0370E11 280 1 
   5.8000   8.15200E+001    1.68020E+002
   5.8030   1.49020E+002    1.75210E+002
   5.8040   2.07640E+002    2.24780E+002
   5.8050   2.41600E+002    2.45370E+002
   5.8070   2.52430E+002    2.44340E+002
   5.8080   2.72620E+002    2.61930E+002
   5.8090   2.96430E+002    3.10430E+002
   5.8120   3.44220E+002    4.03710E+002
   5.8140   3.71960E+002    4.44270E+002
   5.8160   4.65300E+002    4.91800E+002
   5.8170   5.51560E+002    5.42400E+002
   5.8180   5.77810E+002    6.43020E+002
   5.8190   6.79080E+002    7.18330E+002
   5.8210   8.60010E+002    9.38840E+002
   5.8230   8.97320E+002    9.93070E+002
   5.8240   1.04156E+003    1.18606E+003
   5.8260   1.31228E+003    1.44885E+003
   5.8270   1.45212E+003    1.67258E+003
   5.8290   1.58706E+003    1.76197E+003
   5.8300   1.80095E+003    1.99447E+003
   5.8310   1.89075E+003    2.08865E+003
   5.8330   2.14112E+003    2.39113E+003
   5.8350   2.56456E+003    2.99417E+003
   5.8370   2.92393E+003    3.14673E+003
   5.8400   2.97893E+003    3.68608E+003
   5.8420   3.22516E+003    3.79682E+003
   5.8440   3.62961E+003    4.33950E+003
   5.8460   4.08501E+003    4.63083E+003
   5.8470   4.50029E+003    4.70825E+003
   5.8490   4.78646E+003    5.19737E+003
   5.8510   5.07606E+003    5.34568E+003
   5.8540   5.35773E+003    5.46023E+003
   5.8550   5.40973E+003    5.63024E+003
   5.8580   5.57948E+003    5.68347E+003
   5.8600   5.61391E+003    5.70711E+003
   5.8610   5.71862E+003    5.65838E+003
   5.8620   5.56546E+003    5.68211E+003
   5.8650   5.58887E+003    5.72687E+003
   5.8690   5.55788E+003    5.69815E+003
   5.8710   5.54583E+003    5.72485E+003
   5.8740   5.81630E+003    5.65058E+003
   5.8760   5.57394E+003    5.58623E+003
   5.8780   5.52607E+003    5.63310E+003
   5.8810   5.53544E+003    5.61367E+003
   5.8830   5.65170E+003    5.69912E+003
   5.8850   5.43894E+003    5.75108E+003
   5.8870   5.61701E+003    5.74049E+003
   5.8900   5.71738E+003    5.71546E+003
   5.8920   5.72272E+003    5.60604E+003
   5.8940   5.67209E+003    5.49483E+003
   5.8960   5.63084E+003    5.53728E+003
   5.8980   5.66825E+003    5.65452E+003
   5.8990   5.74903E+003    5.61431E+003
   5.9010   5.65858E+003    5.84561E+003
   5.9030   5.60411E+003    5.88294E+003
   5.9070   5.67882E+003    5.83560E+003
   5.9100   5.69031E+003    5.92701E+003
   5.9120   5.71522E+003    5.90220E+003
   5.9150   5.79038E+003    5.74152E+003
   5.9180   5.73946E+003    5.82022E+003
   5.9200   5.81702E+003    5.80032E+003
   5.9210   5.78281E+003    5.99141E+003
   5.9230   5.81310E+003    6.00728E+003
   5.9270   5.99291E+003    6.12982E+003
   5.9280   6.02290E+003    6.12799E+003
   5.9300   6.00208E+003    6.26081E+003
   5.9320   6.00247E+003    6.07227E+003
   5.9340   6.12160E+003    6.06092E+003
   5.9380   6.22060E+003    6.13076E+003
   5.9400   6.31696E+003    6.25997E+003
   5.9420   6.19017E+003    6.51940E+003
   5.9450   6.21275E+003    6.43743E+003
   5.9470   6.19780E+003    6.32559E+003
   5.9490   6.13265E+003    6.22169E+003
   5.9510   6.29331E+003    6.30043E+003
   5.9540   6.31456E+003    6.30197E+003
   5.9560   6.46008E+003    6.27916E+003
   5.9580   6.41828E+003    6.34897E+003
   5.9610   6.42935E+003    6.33608E+003
   5.9630   6.38064E+003    6.35354E+003
   5.9680   6.32221E+003    6.36040E+003
   5.9700   6.27251E+003    6.38592E+003
   5.9720   6.29725E+003    6.34656E+003
   5.9750   6.22819E+003    6.28696E+003
   5.9770   6.25390E+003    6.38610E+003
   5.9780   6.16646E+003    6.18836E+003
   5.9810   5.98424E+003    6.32159E+003
   5.9850   6.29357E+003    6.22270E+003
   5.9870   6.27864E+003    6.31285E+003
   5.9880   6.34109E+003    6.35163E+003
   5.9910   6.23249E+003    6.37867E+003
   5.9920   6.25506E+003    6.68504E+003
   5.9950   6.39586E+003    7.60070E+003
   5.9970   6.35770E+003    1.02388E+004
   6.0020   6.24920E+003    1.04387E+004
   6.0040   6.22309E+003    1.06478E+004
   6.0070   6.14221E+003    6.85927E+003
   6.0080   5.89227E+003    2.21280E+002
   6.0150   1.05181E+004    1.22386E+003
   6.0180   1.06150E+004    6.16436E+003
   6.0220   2.74124E+003    6.72467E+003
   6.0250   2.40400E+002    6.04745E+003
   6.0270   1.79250E+002    5.94017E+003
   6.0310   4.01430E+002    6.14421E+003
   6.0340   1.54897E+003    6.09149E+003
   6.0370   5.16713E+003    6.25430E+003
   6.0390   5.94070E+003    6.06440E+003
   6.0400   6.38650E+003    5.99837E+003
   6.0460   6.18620E+003    5.98085E+003
   6.0470   6.05754E+003    6.08466E+003
   6.0500   6.08627E+003    6.05967E+003
   6.0520   5.99182E+003    5.94888E+003
   6.0550   6.04026E+003    5.97781E+003
   6.0570   6.09006E+003    6.02852E+003
   6.0610   6.17156E+003    6.03160E+003
   6.0640   5.96580E+003    6.00974E+003
   6.0670   6.06033E+003    5.84886E+003
   6.0680   5.89085E+003    5.97558E+003
   6.0710   6.07586E+003    5.95021E+003
   6.0740   6.06687E+003    5.99170E+003
   6.0750   6.09845E+003    5.91889E+003
   6.0780   5.93566E+003    5.97263E+003
   6.0800   6.02233E+003    5.88636E+003
   6.0820   5.92440E+003    5.83384E+003
   6.0860   5.88346E+003    5.84419E+003
   6.0890   6.02270E+003    5.82004E+003
   6.0920   5.96700E+003    5.83863E+003
   6.0950   5.93522E+003    5.83350E+003
   6.0960   5.76896E+003    5.83293E+003
   6.0990   5.73909E+003    5.83828E+003
   6.1020   5.79363E+003    5.78683E+003
   6.1040   5.74637E+003    5.77867E+003
   6.1060   5.74042E+003    5.72852E+003
   6.1090   5.62753E+003    5.69655E+003
   6.1110   5.68735E+003    5.68674E+003
   6.1150   5.66015E+003    5.69808E+003
   6.1170   5.63838E+003    5.72122E+003
   6.1200   5.60922E+003    5.66678E+003
   6.1220   5.51198E+003    5.65418E+003
   6.1230   5.56242E+003    5.75945E+003
   6.1260   5.57421E+003    5.66032E+003
   6.1290   5.53143E+003    5.70722E+003
   6.1310   5.47681E+003    5.65263E+003
   6.1330   5.50897E+003    5.83540E+003
   6.1350   5.47969E+003    5.76624E+003
   6.1360   5.55023E+003    5.79366E+003
   6.1400   5.49659E+003    5.57874E+003
   6.1430   5.41133E+003    5.67493E+003
   6.1470   5.40433E+003    5.43905E+003
   6.1490   5.31422E+003    5.49411E+003
   6.1510   5.34738E+003    5.50416E+003
   6.1520   5.36346E+003    5.49027E+003
   6.1560   5.25335E+003    5.28686E+003
   6.1600   5.24041E+003    5.36563E+003
   6.1620   5.29567E+003    5.48068E+003
   6.1630   5.26593E+003    5.41247E+003
   6.1670   5.20846E+003    5.42346E+003
   6.1700   5.24304E+003    5.41770E+003
   6.1720   5.13906E+003    5.25018E+003
   6.1750   5.19694E+003    5.28211E+003
   6.1780   5.18979E+003    5.23872E+003
   6.1800   5.13290E+003    5.16118E+003
   6.1820   5.10225E+003    5.39631E+003
   6.1850   5.07492E+003    5.16110E+003
   6.1880   5.17006E+003    5.23640E+003
   6.1910   5.16335E+003    5.25902E+003
   6.1920   5.09046E+003    5.23632E+003
   6.1960   5.03840E+003    5.22768E+003
   6.1990   5.05136E+003    5.10726E+003
   6.2030   5.12572E+003    5.19249E+003
   6.2050   5.09402E+003    5.04626E+003
   6.2080   5.00628E+003    5.13829E+003
   6.2100   5.01032E+003    5.08878E+003
   6.2140   5.04290E+003    5.07440E+003
   6.2160   4.91140E+003    4.99450E+003
   6.2190   4.95713E+003    4.91275E+003
   6.2220   4.93867E+003    4.87354E+003
   6.2230   4.91708E+003    4.94226E+003
   6.2250   4.98146E+003    4.86685E+003
   6.2280   4.92356E+003    4.97005E+003
   6.2320   4.97028E+003    4.96105E+003
   6.2340   4.92973E+003    4.86348E+003
   6.2370   4.90741E+003    4.97624E+003
   6.2380   4.82751E+003    4.86532E+003
   6.2410   5.01537E+003    4.97805E+003
   6.2430   4.93277E+003    4.84372E+003
   6.2460   4.85261E+003    4.85752E+003
   6.2480   4.92905E+003    4.88592E+003
   6.2530   4.91707E+003    4.75112E+003
   6.2550   4.77569E+003    4.76131E+003
   6.2570   4.83683E+003    4.67893E+003
   6.2600   4.89423E+003    4.72854E+003
   6.2650   4.88323E+003    4.64497E+003
   6.2670   4.81662E+003    4.60961E+003
   6.2690   4.89490E+003    4.66881E+003
   6.2720   4.85851E+003    4.71065E+003
   6.2750   4.84786E+003    4.75926E+003
   6.2780   4.87506E+003    4.63813E+003
   6.2800   4.80588E+003    4.63923E+003
   6.2820   4.83713E+003    4.69223E+003
   6.2850   4.92343E+003    4.62167E+003
   6.2880   4.81900E+003    4.68896E+003
   6.2900   4.91812E+003    4.66517E+003
   6.2920   4.86016E+003    4.59592E+003
   6.2950   4.83161E+003    4.54924E+003
   6.2970   4.86212E+003    4.60469E+003
   6.3000   4.92723E+003    4.56875E+003
   6.3040   4.73211E+003    4.51580E+003
   6.3080   4.95554E+003    4.57706E+003
   6.3100   4.90404E+003    4.57297E+003
   6.3130   4.80301E+003    4.57505E+003
   6.3170   4.75393E+003    4.59754E+003
   6.3190   4.73275E+003    4.62674E+003
   6.3220   4.76903E+003    4.48700E+003
   6.3240   4.69489E+003    4.46024E+003
   6.3260   4.83380E+003    4.45476E+003
   6.3280   4.82942E+003    4.39528E+003
   6.3310   4.79288E+003    4.40487E+003
   6.3330   4.79283E+003    4.48941E+003
   6.3360   4.69824E+003    4.52052E+003
   6.3380   4.78269E+003    4.39543E+003
   6.3400   4.72128E+003    4.43263E+003
   6.3420   4.70322E+003    4.46739E+003
   6.3450   4.65492E+003    4.38220E+003
   6.3490   4.74859E+003    4.37023E+003
   6.3510   4.70123E+003    4.31863E+003
   6.3540   4.75327E+003    4.43431E+003
   6.3560   4.73251E+003    4.36616E+003
   6.3600   4.76707E+003    4.37398E+003
   6.3640   4.69134E+003    4.30724E+003
   6.3660   4.85713E+003    4.36884E+003
   6.3690   4.86636E+003    4.29133E+003
   6.3720   4.75788E+003    4.37929E+003
   6.3740   4.82139E+003    4.36991E+003
   6.3760   4.76648E+003    4.37339E+003
   6.3800   4.91873E+003    4.29741E+003
   6.3820   4.72657E+003    4.31973E+003
   6.3840   4.79054E+003    4.30185E+003
   6.3870   4.74625E+003    4.22987E+003
   6.3890   4.77186E+003    4.21282E+003
   6.3920   4.76319E+003    4.25233E+003
   6.3960   4.76801E+003    4.14119E+003
   6.3980   4.71277E+003    4.19135E+003
   6.4010   4.68170E+003    4.15165E+003
   6.4030   4.72922E+003    4.13576E+003
   6.4070   4.65903E+003    4.21259E+003
   6.4090   4.70029E+003    4.17222E+003
   6.4120   4.70354E+003    4.14457E+003
   6.4150   4.62535E+003    4.20090E+003
   6.4180   4.61877E+003    4.17895E+003
   6.4200   4.53531E+003    4.17022E+003
   6.4230   4.63973E+003    4.17981E+003
   6.4250   4.59021E+003    4.15113E+003
   6.4270   4.66402E+003    4.20035E+003
   6.4300   4.78179E+003    4.26886E+003
   6.4340   4.80872E+003    4.19734E+003
   6.4370   4.84619E+003    4.28602E+003
   6.4390   4.76840E+003    4.21065E+003
   6.4410   4.80818E+003    4.33682E+003
   6.4430   4.82064E+003    4.37152E+003
   6.4470   4.93061E+003    4.37082E+003
   6.4500   4.91074E+003    4.38335E+003
   6.4540   4.89180E+003    4.27445E+003
   6.4560   4.92764E+003    4.39682E+003
   6.4580   4.87518E+003    4.25800E+003
   6.4610   4.99528E+003    4.36732E+003
   6.4630   4.92405E+003    4.41794E+003
   6.4670   4.91812E+003    4.37163E+003
   6.4690   5.02505E+003    4.40599E+003
   6.4720   5.00177E+003    4.43954E+003
   6.4740   4.95600E+003    4.38976E+003
   6.4770   5.04446E+003    4.32332E+003
   6.4810   5.01200E+003    4.30651E+003
   6.4840   4.89306E+003    4.32970E+003
   6.4860   4.97617E+003    4.41059E+003
   6.4880   4.97349E+003    4.30021E+003
   6.4910   4.88052E+003    4.34525E+003
   6.4940   4.87371E+003    4.28035E+003
   6.4970   4.88644E+003    4.33826E+003
   6.4990   4.96484E+003    4.33001E+003
   6.5030   4.97017E+003    4.42304E+003
   6.5050   5.02202E+003    4.41020E+003
   6.5080   4.98625E+003    4.43114E+003
   6.5100   4.94242E+003    4.46191E+003
   6.5130   5.01648E+003    4.38671E+003
   6.5170   5.03615E+003    4.51230E+003
   6.5190   5.09704E+003    4.41011E+003
   6.5230   5.06153E+003    4.41726E+003
   6.5250   4.88851E+003    4.47726E+003
   6.5280   4.92529E+003    4.41815E+003
   6.5300   5.00019E+003    4.40317E+003
   6.5330   5.02464E+003    4.31044E+003
   6.5370   4.91270E+003    4.36666E+003
   6.5400   4.95798E+003    4.35890E+003
   6.5420   4.95283E+003    4.27531E+003
   6.5450   4.94638E+003    4.26167E+003
   6.5470   4.99291E+003    4.40806E+003
   6.5510   4.98029E+003    4.31861E+003
   6.5540   4.96191E+003    4.36062E+003
   6.5570   4.90536E+003    4.29595E+003
   6.5600   4.94823E+003    4.27409E+003
   6.5640   4.94804E+003    4.29657E+003
   6.5680   4.96217E+003    4.31101E+003
   6.5700   4.93012E+003    4.22810E+003
   6.5730   4.99693E+003    4.45362E+003
   6.5750   5.02915E+003    4.36842E+003
   6.5790   5.00506E+003    4.23320E+003
   6.5820   4.93917E+003    4.33013E+003
   6.5840   4.91309E+003    4.33863E+003
   6.5860   5.00909E+003    4.26372E+003
   6.5890   4.95161E+003    4.27167E+003
   6.5920   4.95412E+003    4.31877E+003
   6.5950   4.91791E+003    4.29133E+003
   6.5990   4.93977E+003    4.24843E+003
   6.6010   4.85124E+003    4.31406E+003
   6.6040   4.84988E+003    4.24108E+003
   6.6080   4.80107E+003    4.29045E+003
   6.6110   4.86602E+003    4.26975E+003
   6.6130   4.87171E+003    4.33129E+003
   6.6160   4.87345E+003    4.26152E+003
   6.6180   4.91376E+003    4.24795E+003
   6.6210   4.98871E+003    4.21735E+003
   6.6230   4.89072E+003    4.31085E+003
   6.6260   4.97819E+003    4.20550E+003
   6.6290   4.87676E+003    4.28773E+003
   6.6310   4.92413E+003    4.22131E+003
   6.6350   4.87884E+003    4.22278E+003
   6.6370   4.89062E+003    4.15903E+003
   6.6400   4.90885E+003    4.23238E+003
   6.6420   4.86585E+003    4.28642E+003
   6.6460   4.79930E+003    4.16814E+003
   6.6490   4.88273E+003    4.24644E+003
   6.6530   4.91178E+003    4.18205E+003
   6.6560   4.83378E+003    4.20067E+003
   6.6580   4.83838E+003    4.20901E+003
   6.6610   4.84279E+003    4.14234E+003
   6.6650   4.80425E+003    4.17934E+003
   6.6680   4.87957E+003    4.09047E+003
   6.6700   4.75262E+003    4.12175E+003
   6.6720   4.73775E+003    4.16978E+003
   6.6740   4.69815E+003    4.11665E+003
   6.6770   4.84833E+003    4.22033E+003
   6.6800   4.75523E+003    4.11683E+003
   6.6830   4.84438E+003    4.20627E+003
   6.6850   4.78281E+003    4.17117E+003
   6.6870   4.75387E+003    4.16077E+003
   6.6910   4.70723E+003    4.17905E+003
   6.6940   4.76387E+003    4.01130E+003
   6.6970   4.82851E+003    4.16752E+003
   6.6990   4.78554E+003    4.13046E+003
   6.7030   4.80309E+003    4.04100E+003
   6.7070   4.72953E+003    4.11939E+003
   6.7100   4.76658E+003    4.09466E+003
   6.7120   4.70731E+003    4.01731E+003
   6.7160   4.56029E+003    4.05298E+003
   6.7200   4.53622E+003    3.98492E+003
   6.7220   4.57048E+003    4.04157E+003
   6.7240   4.63627E+003    3.92986E+003
   6.7270   4.65024E+003    4.01019E+003
   6.7300   4.69292E+003    4.20419E+003
   6.7330   4.78640E+003    4.01962E+003
   6.7360   4.72507E+003    4.03896E+003
   6.7380   4.64990E+003    4.08243E+003
   6.7400   4.77288E+003    4.07990E+003
   6.7440   4.64051E+003    3.91036E+003
   6.7470   4.57128E+003    3.82453E+003
   6.7520   4.56102E+003    3.86623E+003
   6.7540   4.54423E+003    3.79075E+003
   6.7580   4.52291E+003    3.81320E+003
   6.7610   4.52608E+003    3.79401E+003
   6.7630   4.49689E+003    3.84641E+003
   6.7660   4.50438E+003    3.77369E+003
   6.7700   4.48238E+003    3.85934E+003
   6.7720   4.49438E+003    3.83743E+003
   6.7750   4.50555E+003    3.84406E+003
   6.7770   4.51307E+003    3.88187E+003
   6.7790   4.54529E+003    3.88796E+003
   6.7820   4.55629E+003    3.91004E+003
   6.7840   4.54565E+003    3.80073E+003
   6.7880   4.42951E+003    3.87447E+003
   6.7930   4.39945E+003    3.83271E+003
   6.7950   4.57731E+003    3.81032E+003
   6.7980   4.58738E+003    3.78579E+003
   6.8000   4.47349E+003    3.92781E+003
   6.8040   4.47262E+003    3.79421E+003
   6.8070   4.56156E+003    3.83713E+003
   6.8100   4.52212E+003    3.94716E+003
   6.8110   4.56346E+003    3.96305E+003
   6.8150   4.58632E+003    3.98172E+003
   6.8190   4.45817E+003    3.97656E+003
   6.8220   4.58621E+003    3.92479E+003
   6.8240   4.60512E+003    4.07086E+003
   6.8280   4.53343E+003    3.93789E+003
   6.8300   4.51852E+003    3.89787E+003
   6.8330   4.52091E+003    3.91000E+003
   6.8370   4.50731E+003    3.93082E+003
   6.8390   4.51486E+003    3.88341E+003
   6.8420   4.51444E+003    3.96404E+003
   6.8440   4.51918E+003    3.91609E+003
   6.8480   4.57710E+003    3.96563E+003
   6.8510   4.55651E+003    3.98535E+003
   6.8530   4.65233E+003    4.00678E+003
   6.8570   4.63791E+003    3.95853E+003
   6.8610   4.50246E+003    3.95431E+003
   6.8650   4.46863E+003    4.00994E+003
   6.8670   4.57183E+003    3.93245E+003
   6.8690   4.46973E+003    3.86407E+003
   6.8720   4.46973E+003    3.90346E+003
   6.8760   4.45239E+003    3.89208E+003
   6.8790   4.44305E+003    3.86828E+003
   6.8810   4.44311E+003    3.88033E+003
   6.8840   4.44287E+003    3.91003E+003
   6.8870   4.46770E+003    3.98069E+003
   6.8890   4.40925E+003    4.03655E+003
   6.8940   4.53217E+003    3.86597E+003
   6.8970   4.42101E+003    3.96783E+003
   6.9000   4.34917E+003    3.90713E+003
   6.9020   4.50572E+003    3.86490E+003
   6.9050   4.49174E+003    3.86258E+003
   6.9090   4.45542E+003    3.88562E+003
   6.9110   4.41768E+003    3.92144E+003
   6.9150   4.36897E+003    3.80320E+003
   6.9180   4.46708E+003    3.86723E+003
   6.9200   4.52127E+003    3.85211E+003
   6.9240   4.36924E+003    3.84719E+003
   6.9270   4.53281E+003    3.87714E+003
   6.9290   4.45112E+003    3.84641E+003
   6.9330   4.51327E+003    3.78600E+003
   6.9370   4.40451E+003    3.75587E+003
   6.9390   4.32730E+003    3.78941E+003
   6.9420   4.35465E+003    3.72889E+003
   6.9460   4.33464E+003    3.81067E+003
   6.9500   4.35943E+003    3.75543E+003
   6.9520   4.35061E+003    3.74097E+003
   6.9550   4.33251E+003    3.68983E+003
   6.9580   4.29828E+003    3.71331E+003
   6.9610   4.31745E+003    3.72476E+003
   6.9640   4.24559E+003    3.69368E+003
   6.9680   4.15376E+003    3.75169E+003
   6.9700   4.22591E+003    3.79813E+003
   6.9740   4.27400E+003    3.77653E+003
   6.9760   4.28441E+003    3.69287E+003
   6.9800   4.36276E+003    3.72742E+003
   6.9830   4.36513E+003    3.72760E+003
   6.9850   4.33458E+003    3.78586E+003
   6.9880   4.30089E+003    3.67613E+003
   6.9920   4.29756E+003    3.74442E+003
   6.9950   4.29466E+003    3.66675E+003
   6.9990   4.20145E+003    3.68600E+003
   7.0010   4.41008E+003    3.67202E+003
   7.0030   4.31872E+003    3.67922E+003
   7.0080   4.27874E+003    3.71673E+003
   7.0100   4.36513E+003    3.71138E+003
   7.0120   4.28307E+003    3.66132E+003
   7.0170   4.28587E+003    3.68744E+003
   7.0190   4.23512E+003    3.74187E+003
   7.0230   4.18223E+003    3.68964E+003
   7.0260   4.10937E+003    3.64969E+003
   7.0280   4.19172E+003    3.64664E+003
   7.0320   4.27242E+003    3.67924E+003
   7.0350   4.23894E+003    3.72818E+003
   7.0380   4.14756E+003    3.67188E+003
   7.0420   4.17089E+003    3.63391E+003
   7.0440   4.11689E+003    3.72449E+003
   7.0480   4.05674E+003    3.75235E+003
   7.0520   3.96551E+003    3.78426E+003
   7.0540   4.14013E+003    3.70044E+003
   7.0570   4.10385E+003    3.64300E+003
   7.0610   4.20136E+003    3.65547E+003
   7.0630   4.19172E+003    3.62446E+003
   7.0660   4.26845E+003    3.66002E+003
   7.0690   4.14861E+003    3.61115E+003
   7.0720   4.21869E+003    3.64829E+003
   7.0760   4.20426E+003    3.67923E+003
   7.0790   4.15121E+003    3.76466E+003
   7.0840   4.20856E+003    3.59240E+003
   7.0880   4.28933E+003    3.61597E+003
   7.0910   4.21836E+003    3.66096E+003
   7.0950   4.19688E+003    3.58764E+003
   7.0970   4.27960E+003    3.67153E+003
   7.1010   4.17959E+003    3.69638E+003
   7.1040   4.19896E+003    3.67295E+003
   7.1070   4.20550E+003    3.75537E+003
   7.1110   4.16760E+003    3.64499E+003
   7.1130   4.18002E+003    3.73749E+003
   7.1160   4.17170E+003    3.62351E+003
   7.1190   4.09449E+003    3.60145E+003
   7.1220   4.11822E+003    3.62349E+003
   7.1250   4.11682E+003    3.60381E+003
   7.1270   4.08067E+003    3.57264E+003
   7.1310   4.05913E+003    3.66332E+003
   7.1350   4.02006E+003    3.58670E+003
   7.1380   4.05856E+003    3.67375E+003
   7.1400   4.08694E+003    3.55356E+003
   7.1420   4.14099E+003    3.67471E+003
   7.1460   4.04362E+003    3.68006E+003
   7.1510   3.95926E+003    3.61286E+003
