# Supplementary material for: Trigger factor both holds and folds its client proteins
Source: Nat Commun. 2022 Jul 15;13:4126. doi: 10.1038/s41467-022-31767-6 (PMC9287376; doi:10.1038/s41467-022-31767-6)
Supplement: Supplementary file 6 — Source Data [file 41467_2022_31767_MOESM6_ESM.zip › SourceDataFile/Fig1a-b/00034.RI3]

Sample
I 3 04.0 40000 0006092 1.0570E11 280 1 
   5.8000   1.58570E+002    2.14770E+002
   5.8050   2.47330E+002    2.40130E+002
   5.8060   2.49160E+002    2.34270E+002
   5.8070   2.78920E+002    2.64420E+002
   5.8090   3.07920E+002    3.07230E+002
   5.8110   3.68350E+002    3.68900E+002
   5.8120   3.88900E+002    4.04260E+002
   5.8140   4.52100E+002    4.78880E+002
   5.8170   5.37080E+002    5.68410E+002
   5.8190   7.01480E+002    7.13850E+002
   5.8210   8.04100E+002    8.86670E+002
   5.8220   9.61370E+002    1.03942E+003
   5.8230   1.05477E+003    1.11656E+003
   5.8260   1.24204E+003    1.51760E+003
   5.8270   1.54561E+003    1.65754E+003
   5.8290   1.91311E+003    2.05108E+003
   5.8330   2.19420E+003    2.31177E+003
   5.8350   2.73665E+003    2.84203E+003
   5.8370   2.99031E+003    3.31067E+003
   5.8390   3.41038E+003    3.60122E+003
   5.8420   3.82928E+003    3.98389E+003
   5.8440   4.07319E+003    4.27625E+003
   5.8460   4.58065E+003    4.53272E+003
   5.8480   4.61560E+003    4.91556E+003
   5.8510   5.05057E+003    5.23804E+003
   5.8530   5.26843E+003    5.29053E+003
   5.8540   5.40165E+003    5.22136E+003
   5.8560   5.38248E+003    5.41854E+003
   5.8580   5.38300E+003    5.43098E+003
   5.8600   5.46027E+003    5.43470E+003
   5.8620   5.72667E+003    5.56351E+003
   5.8650   5.52819E+003    5.54393E+003
   5.8670   5.62766E+003    5.58879E+003
   5.8690   5.65915E+003    5.52906E+003
   5.8710   5.55750E+003    5.61199E+003
   5.8740   5.52775E+003    5.60115E+003
   5.8760   5.49250E+003    5.52710E+003
   5.8780   5.56864E+003    5.65173E+003
   5.8810   5.52592E+003    5.41864E+003
   5.8830   5.53339E+003    5.42720E+003
   5.8850   5.64215E+003    5.49084E+003
   5.8870   5.48771E+003    5.53269E+003
   5.8900   5.54837E+003    5.66553E+003
   5.8920   5.62000E+003    5.78949E+003
   5.8940   5.61209E+003    5.79310E+003
   5.8960   5.72226E+003    5.74218E+003
   5.8980   5.72054E+003    5.82314E+003
   5.8990   5.87140E+003    5.85878E+003
   5.9010   5.81800E+003    5.83422E+003
   5.9030   5.85609E+003    5.64160E+003
   5.9050   5.70154E+003    5.63706E+003
   5.9070   5.71217E+003    5.64445E+003
   5.9090   5.62810E+003    5.59701E+003
   5.9100   5.66746E+003    5.63986E+003
   5.9120   5.61701E+003    5.63845E+003
   5.9130   5.73358E+003    5.84913E+003
   5.9160   5.81507E+003    5.77372E+003
   5.9190   5.82945E+003    5.78710E+003
   5.9210   5.88426E+003    5.84604E+003
   5.9250   6.04800E+003    6.06441E+003
   5.9290   6.01375E+003    6.13436E+003
   5.9300   6.19525E+003    6.15100E+003
   5.9330   6.24967E+003    6.25527E+003
   5.9360   6.47536E+003    6.64651E+003
   5.9380   6.34676E+003    6.86907E+003
   5.9400   6.26543E+003    8.01745E+003
   5.9430   6.54164E+003    1.03279E+004
   5.9450   6.52406E+003    1.07339E+004
   5.9470   6.69512E+003    1.08189E+004
   5.9490   7.29078E+003    1.05264E+003
   5.9530   1.03117E+004    1.85770E+002
   5.9560   1.08018E+004    2.57240E+002
   5.9570   1.04705E+004    5.74430E+002
   5.9610   6.25912E+003    4.73541E+003
   5.9650   1.62950E+002    6.12492E+003
   5.9680   2.89170E+002    6.18628E+003
   5.9700   6.73400E+002    5.97031E+003
   5.9730   2.55469E+003    6.03600E+003
   5.9740   5.56733E+003    5.97063E+003
   5.9790   6.13777E+003    5.84627E+003
   5.9810   6.39786E+003    5.85491E+003
   5.9850   6.22673E+003    5.86234E+003
   5.9860   6.17447E+003    5.90611E+003
   5.9900   6.14617E+003    5.76697E+003
   5.9920   6.07787E+003    5.72757E+003
   5.9940   6.01344E+003    5.77912E+003
   5.9970   6.08346E+003    5.67851E+003
   5.9990   6.18090E+003    5.67214E+003
   6.0020   6.10314E+003    5.61946E+003
   6.0040   6.10973E+003    5.56967E+003
   6.0060   6.10720E+003    5.54889E+003
   6.0080   6.14662E+003    5.58138E+003
   6.0110   6.03560E+003    5.59833E+003
   6.0120   6.08210E+003    5.41056E+003
   6.0140   6.02277E+003    5.41619E+003
   6.0150   5.98673E+003    5.34584E+003
   6.0200   6.00246E+003    5.33138E+003
   6.0220   6.00061E+003    5.27265E+003
   6.0240   6.02033E+003    5.30694E+003
   6.0260   6.02111E+003    5.18272E+003
   6.0290   5.96005E+003    5.16134E+003
   6.0310   6.02459E+003    5.25767E+003
   6.0340   6.04769E+003    5.18586E+003
   6.0370   5.99212E+003    5.18566E+003
   6.0400   6.12314E+003    5.18203E+003
   6.0420   6.11723E+003    5.09024E+003
   6.0450   6.12715E+003    5.06140E+003
   6.0460   6.19766E+003    5.02781E+003
   6.0500   5.98292E+003    4.92329E+003
   6.0510   5.89139E+003    4.97252E+003
   6.0540   6.02073E+003    4.92886E+003
   6.0570   5.89370E+003    4.86624E+003
   6.0590   5.87994E+003    4.76777E+003
   6.0610   5.90929E+003    4.77463E+003
   6.0630   5.91975E+003    4.76114E+003
   6.0660   5.96037E+003    4.75403E+003
   6.0680   5.89230E+003    4.62111E+003
   6.0710   5.79831E+003    4.69558E+003
   6.0750   5.93140E+003    4.51639E+003
   6.0770   5.95471E+003    4.47742E+003
   6.0790   5.87121E+003    4.43657E+003
   6.0820   5.89878E+003    4.49471E+003
   6.0840   5.85305E+003    4.35500E+003
   6.0860   5.83167E+003    4.32324E+003
   6.0890   5.85433E+003    4.12816E+003
   6.0910   5.94725E+003    3.92724E+003
   6.0960   5.77956E+003    3.88260E+003
   6.0970   5.73277E+003    3.86640E+003
   6.0980   5.88129E+003    3.79772E+003
   6.1010   5.93288E+003    3.66759E+003
   6.1040   5.89387E+003    3.67581E+003
   6.1070   5.66628E+003    3.68280E+003
   6.1100   5.72702E+003    3.64877E+003
   6.1120   5.76363E+003    3.56606E+003
   6.1140   5.74730E+003    3.49616E+003
   6.1170   5.65034E+003    3.56097E+003
   6.1200   5.63717E+003    3.40809E+003
   6.1220   5.66078E+003    3.70386E+003
   6.1260   5.63510E+003    3.30226E+003
   6.1290   5.76086E+003    2.99851E+003
   6.1310   5.76279E+003    2.96832E+003
   6.1330   5.71299E+003    2.90094E+003
   6.1350   5.78534E+003    2.75286E+003
   6.1380   5.77995E+003    2.92292E+003
   6.1400   5.75400E+003    3.03020E+003
   6.1430   5.70402E+003    3.05237E+003
   6.1450   5.63559E+003    3.33608E+003
   6.1470   5.68132E+003    3.26833E+003
   6.1490   5.56518E+003    3.11498E+003
   6.1520   5.61664E+003    3.09848E+003
   6.1560   5.51266E+003    3.14711E+003
   6.1580   5.65122E+003    3.04836E+003
   6.1610   5.71778E+003    3.02222E+003
   6.1630   5.64396E+003    2.90489E+003
   6.1660   5.61541E+003    2.80628E+003
   6.1680   5.64497E+003    2.79394E+003
   6.1700   5.69455E+003    2.81703E+003
   6.1720   5.61415E+003    2.75949E+003
   6.1770   5.66763E+003    2.71496E+003
   6.1800   5.53120E+003    2.70579E+003
   6.1820   5.53743E+003    2.69219E+003
   6.1850   5.48116E+003    2.67228E+003
   6.1870   5.67146E+003    2.67811E+003
   6.1890   5.38491E+003    2.57479E+003
   6.1930   5.56608E+003    2.63954E+003
   6.1970   5.52844E+003    2.61358E+003
   6.1990   5.49110E+003    2.62236E+003
   6.2020   5.45859E+003    2.60612E+003
   6.2050   5.53757E+003    2.58406E+003
   6.2070   5.46099E+003    2.45765E+003
   6.2090   5.43387E+003    2.51471E+003
   6.2110   5.53811E+003    2.33884E+003
   6.2140   5.39444E+003    2.36610E+003
   6.2170   5.38846E+003    2.24706E+003
   6.2210   5.43587E+003    2.32576E+003
   6.2230   5.39502E+003    2.41198E+003
   6.2260   5.42030E+003    2.42253E+003
   6.2280   5.41382E+003    2.39057E+003
   6.2300   5.40627E+003    2.38732E+003
   6.2330   5.47340E+003    2.28246E+003
   6.2350   5.46693E+003    2.40393E+003
   6.2390   5.34644E+003    2.25047E+003
   6.2410   5.37020E+003    2.17069E+003
   6.2440   5.42020E+003    2.17368E+003
   6.2480   5.35383E+003    2.21767E+003
   6.2510   5.32269E+003    2.19207E+003
   6.2530   5.17314E+003    2.16355E+003
   6.2540   5.17179E+003    2.12473E+003
   6.2570   5.14665E+003    2.15683E+003
   6.2580   5.33520E+003    2.13633E+003
   6.2620   5.09025E+003    2.17686E+003
   6.2640   5.19305E+003    2.12169E+003
   6.2670   5.20302E+003    2.25065E+003
   6.2690   5.26757E+003    2.19967E+003
   6.2730   5.28342E+003    2.18148E+003
   6.2760   5.30360E+003    2.27251E+003
   6.2780   5.29065E+003    2.10149E+003
   6.2810   5.29438E+003    2.02497E+003
   6.2840   5.30469E+003    2.06748E+003
   6.2860   5.23817E+003    2.06316E+003
   6.2900   5.19073E+003    2.17373E+003
   6.2920   5.31393E+003    2.16771E+003
   6.2950   5.23972E+003    2.16826E+003
   6.2970   5.23245E+003    2.22326E+003
   6.2990   5.23693E+003    2.14158E+003
   6.3010   5.15542E+003    2.07289E+003
   6.3040   4.96844E+003    2.08811E+003
   6.3070   5.11065E+003    2.10140E+003
   6.3090   5.17553E+003    2.09823E+003
   6.3110   5.27858E+003    2.10145E+003
   6.3130   5.24433E+003    2.08465E+003
   6.3160   5.15235E+003    2.10257E+003
   6.3190   5.22038E+003    2.10742E+003
   6.3220   5.10009E+003    2.12499E+003
   6.3270   5.12240E+003    2.14166E+003
   6.3290   5.16541E+003    2.18758E+003
   6.3310   5.04177E+003    2.10234E+003
   6.3330   5.09271E+003    2.10548E+003
   6.3370   5.07179E+003    2.06351E+003
   6.3400   5.09956E+003    2.07912E+003
   6.3420   5.08339E+003    2.16999E+003
   6.3450   5.09200E+003    2.08721E+003
   6.3470   5.02356E+003    2.07189E+003
   6.3490   4.89298E+003    2.09602E+003
   6.3510   5.01069E+003    2.08151E+003
   6.3550   4.78769E+003    2.15539E+003
   6.3560   4.89248E+003    2.02919E+003
   6.3590   4.82107E+003    2.01367E+003
   6.3620   4.82036E+003    2.05675E+003
   6.3650   5.01982E+003    2.05910E+003
   6.3670   4.96473E+003    2.13720E+003
   6.3730   5.02961E+003    2.06626E+003
   6.3750   5.01994E+003    2.08651E+003
   6.3780   5.01119E+003    2.09626E+003
   6.3820   4.96677E+003    2.09665E+003
   6.3840   4.91295E+003    2.07118E+003
   6.3870   4.88194E+003    2.02534E+003
   6.3890   4.90099E+003    2.07812E+003
   6.3930   4.95150E+003    2.06238E+003
   6.3940   4.85899E+003    2.09877E+003
   6.3970   4.91262E+003    2.06467E+003
   6.3980   4.79195E+003    2.05294E+003
   6.4020   4.74518E+003    2.07347E+003
   6.4040   4.85146E+003    2.08202E+003
   6.4090   4.70158E+003    2.05320E+003
   6.4100   4.70609E+003    1.95546E+003
   6.4130   4.77979E+003    1.99981E+003
   6.4150   4.73727E+003    1.96037E+003
   6.4180   4.73175E+003    1.96605E+003
   6.4210   4.79257E+003    2.02337E+003
   6.4240   4.70161E+003    2.01234E+003
   6.4260   4.80794E+003    2.03198E+003
   6.4290   4.84691E+003    2.04303E+003
   6.4320   4.77339E+003    2.07039E+003
   6.4350   4.74806E+003    2.11467E+003
   6.4390   4.89404E+003    2.10560E+003
   6.4410   4.85462E+003    2.04968E+003
   6.4430   4.86505E+003    2.11028E+003
   6.4450   4.79070E+003    2.08384E+003
   6.4470   4.82488E+003    2.08780E+003
   6.4510   4.94254E+003    2.11386E+003
   6.4540   4.90084E+003    2.12708E+003
   6.4560   4.93901E+003    2.14290E+003
   6.4590   5.01113E+003    2.08382E+003
   6.4620   4.93653E+003    2.10134E+003
   6.4650   4.96034E+003    2.06662E+003
   6.4680   5.05983E+003    2.13464E+003
   6.4700   4.99566E+003    2.12771E+003
   6.4740   5.02691E+003    2.13800E+003
   6.4770   5.01485E+003    2.14795E+003
   6.4790   5.00696E+003    2.13231E+003
   6.4820   4.91460E+003    2.13553E+003
   6.4840   4.97169E+003    2.11737E+003
   6.4860   4.93747E+003    2.16905E+003
   6.4890   4.93320E+003    2.15019E+003
   6.4910   4.94541E+003    2.19899E+003
   6.4940   4.93525E+003    2.11623E+003
   6.4960   4.95536E+003    2.19985E+003
   6.5000   4.95735E+003    2.19582E+003
   6.5030   5.05672E+003    2.17514E+003
   6.5050   4.92422E+003    2.17432E+003
   6.5070   5.01897E+003    2.15094E+003
   6.5100   4.99452E+003    2.22542E+003
   6.5140   5.00158E+003    2.16148E+003
   6.5160   5.02532E+003    2.19593E+003
   6.5190   5.03628E+003    2.16207E+003
   6.5220   5.05907E+003    2.12874E+003
   6.5250   4.97056E+003    2.07785E+003
   6.5280   5.02010E+003    2.05788E+003
   6.5320   4.94277E+003    2.08615E+003
   6.5330   4.93175E+003    2.18734E+003
   6.5370   4.86835E+003    2.20244E+003
   6.5400   4.94680E+003    2.17673E+003
   6.5420   5.00009E+003    2.19271E+003
   6.5440   5.01201E+003    2.22221E+003
   6.5470   4.91003E+003    2.14522E+003
   6.5510   4.91199E+003    2.17633E+003
   6.5540   4.91328E+003    2.15046E+003
   6.5560   4.90901E+003    2.14899E+003
   6.5570   4.87148E+003    2.15553E+003
   6.5600   4.94504E+003    2.16075E+003
   6.5640   4.89650E+003    2.15568E+003
   6.5680   5.01352E+003    2.13188E+003
   6.5700   4.94495E+003    2.12167E+003
   6.5720   4.91627E+003    2.09661E+003
   6.5750   4.89344E+003    2.08975E+003
   6.5780   4.85305E+003    2.04384E+003
   6.5800   4.89330E+003    2.13837E+003
   6.5840   4.75297E+003    2.08326E+003
   6.5860   4.96559E+003    2.08622E+003
   6.5880   4.97265E+003    2.08837E+003
   6.5910   4.91193E+003    2.06867E+003
   6.5940   4.83208E+003    2.12386E+003
   6.5970   4.76494E+003    2.14849E+003
   6.5980   4.90181E+003    2.09347E+003
   6.6010   4.86531E+003    2.09431E+003
   6.6040   4.80794E+003    2.14455E+003
   6.6070   4.89321E+003    2.15145E+003
   6.6100   4.84382E+003    2.11123E+003
   6.6130   4.74569E+003    2.13170E+003
   6.6160   4.80777E+003    2.19452E+003
   6.6190   4.76856E+003    2.14722E+003
   6.6220   4.80745E+003    2.16160E+003
   6.6240   4.81385E+003    2.11624E+003
   6.6260   4.82751E+003    2.14312E+003
   6.6290   4.82763E+003    2.17894E+003
   6.6310   4.92580E+003    2.12532E+003
   6.6350   4.86070E+003    2.13756E+003
   6.6370   4.84055E+003    2.10726E+003
   6.6400   4.82458E+003    2.05275E+003
   6.6430   4.73367E+003    2.12479E+003
   6.6450   4.72458E+003    2.12635E+003
   6.6470   4.74202E+003    2.10869E+003
   6.6490   4.77340E+003    2.13285E+003
   6.6520   4.79712E+003    2.05622E+003
   6.6540   4.76401E+003    2.06887E+003
   6.6580   4.68985E+003    2.13756E+003
   6.6610   4.67512E+003    2.06045E+003
   6.6630   4.75570E+003    2.08468E+003
   6.6670   4.74400E+003    2.07881E+003
   6.6700   4.60263E+003    2.09895E+003
   6.6720   4.67504E+003    2.08100E+003
   6.6760   4.60489E+003    2.06419E+003
   6.6780   4.69701E+003    2.05144E+003
   6.6810   4.63397E+003    2.07385E+003
   6.6830   4.68695E+003    2.04949E+003
   6.6870   4.72386E+003    2.05899E+003
   6.6900   4.57986E+003    2.07471E+003
   6.6920   4.59078E+003    2.04443E+003
   6.6940   4.59020E+003    2.03836E+003
   6.6970   4.64169E+003    2.06272E+003
   6.6990   4.61012E+003    2.04867E+003
   6.7010   4.63229E+003    2.06522E+003
   6.7060   4.59102E+003    1.98619E+003
   6.7080   4.45805E+003    1.99601E+003
   6.7110   4.55609E+003    2.04661E+003
   6.7120   4.54843E+003    1.97361E+003
   6.7180   4.48894E+003    2.01848E+003
   6.7210   4.53822E+003    1.99918E+003
   6.7220   4.57433E+003    2.02619E+003
   6.7260   4.52792E+003    2.04245E+003
   6.7280   4.53940E+003    2.03865E+003
   6.7310   4.56885E+003    2.03707E+003
   6.7360   4.60562E+003    2.02399E+003
   6.7380   4.62100E+003    2.00627E+003
   6.7400   4.51790E+003    2.03719E+003
   6.7430   4.49390E+003    1.99717E+003
   6.7460   4.43829E+003    1.98119E+003
   6.7480   4.47779E+003    1.94854E+003
   6.7520   4.41519E+003    1.93008E+003
   6.7540   4.38341E+003    1.92368E+003
   6.7570   4.43155E+003    1.94114E+003
   6.7610   4.38837E+003    1.97422E+003
   6.7630   4.41297E+003    1.96571E+003
   6.7680   4.44164E+003    1.95862E+003
   6.7700   4.44521E+003    1.90485E+003
   6.7730   4.40562E+003    1.90751E+003
   6.7750   4.41802E+003    1.89081E+003
   6.7790   4.43996E+003    1.91385E+003
   6.7820   4.41074E+003    1.89304E+003
   6.7840   4.38727E+003    1.91063E+003
   6.7880   4.41562E+003    1.95754E+003
   6.7910   4.37996E+003    1.91821E+003
   6.7930   4.38621E+003    1.94414E+003
   6.7950   4.42828E+003    1.94140E+003
   6.7970   4.40075E+003    1.97114E+003
   6.8010   4.35829E+003    1.94127E+003
   6.8040   4.33821E+003    1.90620E+003
   6.8070   4.42525E+003    1.96091E+003
   6.8100   4.41585E+003    1.93897E+003
   6.8120   4.43303E+003    1.97486E+003
   6.8150   4.42286E+003    1.94421E+003
   6.8190   4.34099E+003    1.98989E+003
   6.8210   4.40470E+003    1.93116E+003
   6.8250   4.44468E+003    1.94289E+003
   6.8270   4.42312E+003    1.94669E+003
   6.8300   4.45246E+003    1.93736E+003
   6.8320   4.35555E+003    1.92185E+003
   6.8350   4.37848E+003    1.95851E+003
   6.8390   4.48423E+003    1.95290E+003
   6.8400   4.42286E+003    1.93655E+003
   6.8430   4.46274E+003    1.97451E+003
   6.8460   4.49377E+003    1.95534E+003
   6.8490   4.52895E+003    2.01097E+003
   6.8510   4.38822E+003    1.99922E+003
   6.8550   4.48465E+003    1.95273E+003
   6.8580   4.43379E+003    1.95382E+003
   6.8600   4.46012E+003    1.92624E+003
   6.8640   4.40567E+003    1.91507E+003
   6.8670   4.36462E+003    1.92507E+003
   6.8710   4.41629E+003    1.88370E+003
   6.8740   4.41077E+003    1.86741E+003
   6.8760   4.31199E+003    1.90734E+003
   6.8790   4.33755E+003    1.88314E+003
   6.8820   4.32378E+003    1.95732E+003
   6.8850   4.29411E+003    1.96729E+003
   6.8880   4.33082E+003    1.91960E+003
   6.8910   4.35934E+003    1.89831E+003
   6.8930   4.33429E+003    1.92521E+003
   6.8960   4.40357E+003    1.92657E+003
   6.8990   4.43191E+003    1.91976E+003
   6.9020   4.41274E+003    1.97740E+003
   6.9060   4.35366E+003    1.90198E+003
   6.9090   4.31718E+003    1.90823E+003
   6.9130   4.34583E+003    1.94441E+003
   6.9160   4.29765E+003    1.91593E+003
   6.9180   4.40770E+003    1.91176E+003
   6.9230   4.32696E+003    1.88361E+003
   6.9250   4.34705E+003    1.89345E+003
   6.9270   4.30824E+003    1.85698E+003
   6.9310   4.32227E+003    1.89459E+003
   6.9340   4.16089E+003    1.92180E+003
   6.9380   4.23712E+003    1.86465E+003
   6.9400   4.20329E+003    1.86038E+003
   6.9430   4.32758E+003    1.89276E+003
   6.9450   4.25977E+003    1.85680E+003
   6.9470   4.18855E+003    1.83687E+003
   6.9500   4.25845E+003    1.91355E+003
   6.9540   4.23844E+003    1.81536E+003
   6.9570   4.19911E+003    1.83619E+003
   6.9600   4.21651E+003    1.87752E+003
   6.9630   4.18489E+003    1.85223E+003
   6.9660   4.19042E+003    1.88289E+003
   6.9700   4.22607E+003    1.89440E+003
   6.9730   4.22004E+003    1.90369E+003
   6.9760   4.25523E+003    1.88923E+003
   6.9800   4.26049E+003    1.87904E+003
   6.9830   4.20763E+003    1.84193E+003
   6.9850   4.25843E+003    1.84445E+003
   6.9870   4.30863E+003    1.87084E+003
   6.9920   4.22300E+003    1.85548E+003
   6.9940   4.15264E+003    1.86908E+003
   6.9960   4.25894E+003    1.80926E+003
   6.9990   4.20152E+003    1.83526E+003
   7.0010   4.22445E+003    1.83951E+003
   7.0060   4.11192E+003    1.82119E+003
   7.0080   4.16959E+003    1.85874E+003
   7.0120   4.14471E+003    1.83177E+003
   7.0150   4.12473E+003    1.81913E+003
   7.0170   4.18749E+003    1.82031E+003
   7.0210   4.19742E+003    1.79899E+003
   7.0240   4.03082E+003    1.82245E+003
   7.0260   4.09185E+003    1.77267E+003
   7.0300   4.04519E+003    1.80110E+003
   7.0320   3.99131E+003    1.81892E+003
   7.0350   4.04337E+003    1.81290E+003
   7.0390   4.09104E+003    1.80573E+003
   7.0420   4.16815E+003    1.83236E+003
   7.0440   4.14239E+003    1.82607E+003
   7.0470   4.12096E+003    1.79475E+003
   7.0510   4.14716E+003    1.81825E+003
   7.0540   4.13693E+003    1.83821E+003
   7.0570   4.12833E+003    1.82335E+003
   7.0610   4.17214E+003    1.78327E+003
   7.0630   4.01540E+003    1.78180E+003
   7.0680   4.04978E+003    1.79272E+003
   7.0700   4.05665E+003    1.79826E+003
   7.0740   4.05963E+003    1.77554E+003
   7.0770   4.09321E+003    1.79973E+003
   7.0790   4.12499E+003    1.79050E+003
   7.0810   4.04418E+003    1.78794E+003
   7.0850   4.03873E+003    1.73775E+003
   7.0880   4.09193E+003    1.79715E+003
   7.0910   4.07872E+003    1.78273E+003
   7.0940   4.13300E+003    1.76757E+003
   7.0970   4.06703E+003    1.72883E+003
   7.1010   4.06522E+003    1.81803E+003
   7.1040   4.11313E+003    1.79505E+003
   7.1060   4.06719E+003    1.78153E+003
   7.1110   4.09724E+003    1.80753E+003
   7.1130   4.09662E+003    1.75523E+003
   7.1160   4.06628E+003    1.76062E+003
   7.1180   4.06262E+003    1.79623E+003
   7.1220   4.02025E+003    1.72381E+003
   7.1240   4.07161E+003    1.72151E+003
   7.1280   4.04297E+003    1.76995E+003
   7.1310   4.06267E+003    1.74450E+003
   7.1330   4.01311E+003    1.70548E+003
   7.1360   4.07430E+003    1.69956E+003
   7.1400   4.10586E+003    1.65115E+003
   7.1430   4.09557E+003    1.63595E+003
   7.1450   4.06198E+003    1.58297E+003
   7.1500   4.06461E+003    1.54111E+003
