# Supplementary material for: Trigger factor both holds and folds its client proteins
Source: Nat Commun. 2022 Jul 15;13:4126. doi: 10.1038/s41467-022-31767-6 (PMC9287376; doi:10.1038/s41467-022-31767-6)
Supplement: Supplementary file 6 — Source Data [file 41467_2022_31767_MOESM6_ESM.zip › SourceDataFile/Fig1a-b/00035.RI1]

Sample
I 1 04.0 40000 0006154 1.0680E11 280 1 
   5.8010   8.62300E+001    1.70450E+002
   5.8020   1.52800E+002    1.85490E+002
   5.8030   2.03850E+002    1.95930E+002
   5.8050   2.16950E+002    2.43760E+002
   5.8070   2.40180E+002    2.67090E+002
   5.8080   2.57640E+002    2.74720E+002
   5.8090   2.87450E+002    3.20880E+002
   5.8120   3.32870E+002    3.81900E+002
   5.8140   4.11950E+002    4.39600E+002
   5.8170   5.02570E+002    5.24910E+002
   5.8180   6.03650E+002    6.86210E+002
   5.8210   7.32100E+002    7.64250E+002
   5.8230   1.08763E+003    1.15270E+003
   5.8260   1.18130E+003    1.43673E+003
   5.8270   1.55287E+003    1.65544E+003
   5.8290   1.67735E+003    1.97415E+003
   5.8320   2.04635E+003    2.14548E+003
   5.8330   2.14090E+003    2.55508E+003
   5.8350   2.74663E+003    2.84365E+003
   5.8360   2.90892E+003    3.03731E+003
   5.8370   3.07578E+003    3.35318E+003
   5.8400   3.13961E+003    3.69879E+003
   5.8420   3.38550E+003    3.92974E+003
   5.8440   3.71036E+003    4.43783E+003
   5.8460   4.25868E+003    4.70974E+003
   5.8470   4.66244E+003    5.03713E+003
   5.8510   5.04882E+003    5.14681E+003
   5.8530   5.05221E+003    5.42458E+003
   5.8560   5.45025E+003    5.61531E+003
   5.8580   5.47829E+003    5.54652E+003
   5.8610   5.55494E+003    5.53836E+003
   5.8620   5.56265E+003    5.70072E+003
   5.8650   5.44843E+003    5.58546E+003
   5.8690   5.52868E+003    5.66063E+003
   5.8710   5.41830E+003    5.59432E+003
   5.8740   5.47789E+003    5.52788E+003
   5.8760   5.53361E+003    5.51645E+003
   5.8780   5.44099E+003    5.50704E+003
   5.8810   5.55429E+003    5.58892E+003
   5.8830   5.41979E+003    5.61235E+003
   5.8850   5.49267E+003    5.56338E+003
   5.8890   5.56848E+003    5.67582E+003
   5.8920   5.70943E+003    5.56595E+003
   5.8940   5.56588E+003    5.38121E+003
   5.8970   5.63405E+003    5.55226E+003
   5.9000   5.70440E+003    5.61826E+003
   5.9020   5.54205E+003    5.77330E+003
   5.9040   5.67814E+003    5.77698E+003
   5.9060   5.67024E+003    5.58875E+003
   5.9090   5.62255E+003    5.72035E+003
   5.9100   5.65929E+003    5.67019E+003
   5.9120   5.57062E+003    5.61736E+003
   5.9140   5.53584E+003    5.65883E+003
   5.9170   5.81263E+003    5.80289E+003
   5.9200   5.89302E+003    5.90000E+003
   5.9210   5.75077E+003    5.82610E+003
   5.9240   5.84265E+003    5.88415E+003
   5.9270   5.89926E+003    6.14624E+003
   5.9290   5.97637E+003    6.17025E+003
   5.9300   5.86467E+003    5.93883E+003
   5.9330   6.13679E+003    5.95878E+003
   5.9360   6.05219E+003    5.97314E+003
   5.9370   6.16721E+003    6.05136E+003
   5.9390   6.16253E+003    6.19038E+003
   5.9410   6.15281E+003    6.31335E+003
   5.9450   6.27151E+003    6.29364E+003
   5.9470   5.99071E+003    6.40394E+003
   5.9490   6.26576E+003    6.36815E+003
   5.9510   6.26449E+003    6.38275E+003
   5.9520   6.16531E+003    6.23931E+003
   5.9540   6.14852E+003    6.15345E+003
   5.9560   6.18217E+003    6.31424E+003
   5.9600   6.24795E+003    6.29358E+003
   5.9610   6.35809E+003    6.20638E+003
   5.9630   6.34805E+003    6.27153E+003
   5.9660   6.16846E+003    6.29628E+003
   5.9680   6.25876E+003    6.23315E+003
   5.9720   6.29694E+003    6.46614E+003
   5.9740   6.18229E+003    6.21286E+003
   5.9770   6.14816E+003    6.25966E+003
   5.9780   6.13516E+003    6.24092E+003
   5.9810   5.96509E+003    6.23326E+003
   5.9830   6.01655E+003    6.27354E+003
   5.9860   6.18823E+003    6.26187E+003
   5.9880   6.24633E+003    6.29248E+003
   5.9900   6.23322E+003    6.26064E+003
   5.9940   6.18780E+003    6.51029E+003
   5.9950   6.26952E+003    7.21007E+003
   5.9970   6.35751E+003    9.26303E+003
   5.9990   6.26560E+003    1.04378E+004
   6.0030   6.22196E+003    1.08706E+004
   6.0040   6.26601E+003    1.05514E+004
   6.0070   5.85933E+003    5.26283E+003
   6.0150   1.05351E+004    1.16329E+003
   6.0190   1.05514E+004    6.41499E+003
   6.0230   2.64288E+003    5.86769E+003
   6.0280   1.62570E+002    5.92974E+003
   6.0300   2.87860E+002    6.07547E+003
   6.0310   9.36900E+002    6.02404E+003
   6.0350   3.50353E+003    6.15401E+003
   6.0360   6.97914E+003    6.02200E+003
   6.0390   7.15386E+003    6.00156E+003
   6.0410   6.35005E+003    5.95658E+003
   6.0460   6.09991E+003    5.95556E+003
   6.0470   6.10435E+003    5.98500E+003
   6.0480   6.09821E+003    5.85915E+003
   6.0510   6.11228E+003    6.13038E+003
   6.0530   6.00659E+003    5.96051E+003
   6.0550   6.07325E+003    6.00389E+003
   6.0570   5.88570E+003    5.97091E+003
   6.0590   6.01991E+003    5.98432E+003
   6.0610   5.95320E+003    5.91662E+003
   6.0640   5.91823E+003    5.99385E+003
   6.0670   5.98492E+003    5.95128E+003
   6.0680   6.04136E+003    5.94670E+003
   6.0710   5.87193E+003    5.87899E+003
   6.0730   5.99692E+003    5.91439E+003
   6.0770   5.92501E+003    5.82795E+003
   6.0800   6.00743E+003    5.98294E+003
   6.0820   5.89305E+003    5.81402E+003
   6.0850   5.91582E+003    5.83445E+003
   6.0870   5.82452E+003    5.77150E+003
   6.0910   5.81379E+003    5.78381E+003
   6.0930   5.79551E+003    5.72987E+003
   6.0960   5.88328E+003    5.75026E+003
   6.0980   5.82729E+003    5.81146E+003
   6.1030   5.61737E+003    5.65789E+003
   6.1050   5.57463E+003    5.73606E+003
   6.1070   5.58786E+003    5.67026E+003
   6.1100   5.67618E+003    5.84219E+003
   6.1120   5.52396E+003    5.63407E+003
   6.1150   5.53289E+003    5.65286E+003
   6.1170   5.48578E+003    5.63892E+003
   6.1200   5.55943E+003    5.71769E+003
   6.1220   5.62414E+003    5.55818E+003
   6.1240   5.53251E+003    5.65242E+003
   6.1270   5.55364E+003    5.72279E+003
   6.1310   5.49609E+003    5.58522E+003
   6.1340   5.52479E+003    5.64357E+003
   6.1370   5.48174E+003    5.65838E+003
   6.1380   5.41591E+003    5.59122E+003
   6.1430   5.46883E+003    5.61673E+003
   6.1450   5.45113E+003    5.58291E+003
   6.1470   5.38986E+003    5.52112E+003
   6.1500   5.24632E+003    5.46416E+003
   6.1520   5.34494E+003    5.57789E+003
   6.1540   5.23666E+003    5.40852E+003
   6.1550   5.28137E+003    5.57547E+003
   6.1560   5.20987E+003    5.36264E+003
   6.1610   5.24469E+003    5.30352E+003
   6.1630   5.19294E+003    5.31019E+003
   6.1660   5.24106E+003    5.55842E+003
   6.1680   5.17067E+003    5.36064E+003
   6.1700   5.15865E+003    5.35684E+003
   6.1730   5.11040E+003    5.26895E+003
   6.1780   5.12635E+003    5.28257E+003
   6.1800   5.17168E+003    5.33749E+003
   6.1820   5.13030E+003    5.30549E+003
   6.1850   5.05133E+003    5.10986E+003
   6.1890   5.11979E+003    5.21010E+003
   6.1910   5.01496E+003    5.15956E+003
   6.1930   5.06790E+003    5.27597E+003
   6.1960   5.09823E+003    5.27281E+003
   6.1980   5.01084E+003    5.19802E+003
   6.2010   5.09134E+003    5.24363E+003
   6.2030   5.06243E+003    5.17040E+003
   6.2050   5.00506E+003    5.06371E+003
   6.2070   4.98626E+003    5.05617E+003
   6.2100   5.01277E+003    5.05173E+003
   6.2120   4.85332E+003    5.06038E+003
   6.2160   4.92184E+003    4.93129E+003
   6.2190   4.88069E+003    4.82442E+003
   6.2210   4.90948E+003    4.95426E+003
   6.2230   4.84641E+003    4.94983E+003
   6.2260   4.93161E+003    4.88361E+003
   6.2280   4.89611E+003    4.93940E+003
   6.2300   4.98929E+003    5.14326E+003
   6.2350   4.90500E+003    4.85467E+003
   6.2370   4.77498E+003    4.85500E+003
   6.2390   4.80426E+003    4.91499E+003
   6.2410   4.84684E+003    4.80514E+003
   6.2450   4.89301E+003    4.79309E+003
   6.2470   4.88235E+003    4.88168E+003
   6.2500   4.86669E+003    4.92276E+003
   6.2520   4.78127E+003    4.78807E+003
   6.2530   4.89974E+003    4.69171E+003
   6.2550   4.71977E+003    4.70029E+003
   6.2580   4.88450E+003    4.76859E+003
   6.2620   4.78550E+003    4.62414E+003
   6.2640   4.81055E+003    4.66941E+003
   6.2670   4.65226E+003    4.61857E+003
   6.2690   4.82671E+003    4.56738E+003
   6.2720   4.76692E+003    4.64157E+003
   6.2740   4.76134E+003    4.66556E+003
   6.2770   4.74615E+003    4.68470E+003
   6.2810   4.82643E+003    4.59823E+003
   6.2820   4.83066E+003    4.69478E+003
   6.2850   4.80517E+003    4.73099E+003
   6.2870   4.80828E+003    4.60658E+003
   6.2900   4.79554E+003    4.63490E+003
   6.2940   4.77259E+003    4.61236E+003
   6.2970   4.90784E+003    4.59514E+003
   6.2990   4.78344E+003    4.55300E+003
   6.3010   4.81365E+003    4.60060E+003
   6.3030   4.74328E+003    4.39174E+003
   6.3060   4.69759E+003    4.51823E+003
   6.3080   4.84932E+003    4.57160E+003
   6.3110   4.84249E+003    4.55580E+003
   6.3150   4.79375E+003    4.53185E+003
   6.3170   4.76828E+003    4.49200E+003
   6.3200   4.71145E+003    4.50907E+003
   6.3220   4.72688E+003    4.45816E+003
   6.3260   4.77435E+003    4.41952E+003
   6.3290   4.71957E+003    4.40345E+003
   6.3310   4.72098E+003    4.35559E+003
   6.3330   4.71733E+003    4.46168E+003
   6.3370   4.72118E+003    4.38029E+003
   6.3400   4.75035E+003    4.37832E+003
   6.3420   4.67751E+003    4.41388E+003
   6.3450   4.73476E+003    4.42766E+003
   6.3470   4.63616E+003    4.31753E+003
   6.3510   4.68301E+003    4.34872E+003
   6.3530   4.63622E+003    4.30967E+003
   6.3560   4.66676E+003    4.27883E+003
   6.3580   4.70610E+003    4.38914E+003
   6.3610   4.76013E+003    4.44120E+003
   6.3640   4.80863E+003    4.25176E+003
   6.3660   4.73017E+003    4.32118E+003
   6.3680   4.77206E+003    4.28713E+003
   6.3720   4.64384E+003    4.29689E+003
   6.3740   4.63480E+003    4.33961E+003
   6.3770   4.68052E+003    4.38887E+003
   6.3800   4.80664E+003    4.28738E+003
   6.3840   4.71609E+003    4.26901E+003
   6.3850   4.76895E+003    4.27761E+003
   6.3880   4.70294E+003    4.19775E+003
   6.3910   4.71184E+003    4.26425E+003
   6.3940   4.71728E+003    4.16125E+003
   6.3970   4.64911E+003    4.11511E+003
   6.3980   4.70883E+003    4.12405E+003
   6.4000   4.68851E+003    4.23714E+003
   6.4040   4.65266E+003    4.12416E+003
   6.4070   4.72223E+003    4.19569E+003
   6.4090   4.57648E+003    4.13008E+003
   6.4120   4.56906E+003    4.06647E+003
   6.4150   4.58428E+003    4.11963E+003
   6.4190   4.62475E+003    4.05134E+003
   6.4220   4.49320E+003    4.11198E+003
   6.4240   4.56329E+003    4.21160E+003
   6.4270   4.60430E+003    4.13795E+003
   6.4290   4.70913E+003    4.17651E+003
   6.4310   4.75799E+003    4.20185E+003
   6.4360   4.71754E+003    4.20312E+003
   6.4380   4.78588E+003    4.27567E+003
   6.4400   4.81099E+003    4.26280E+003
   6.4430   4.74910E+003    4.20077E+003
   6.4450   4.74666E+003    4.26901E+003
   6.4490   4.84581E+003    4.19084E+003
   6.4520   4.75637E+003    4.30026E+003
   6.4540   4.77151E+003    4.32150E+003
   6.4560   4.83052E+003    4.26700E+003
   6.4590   4.80485E+003    4.33916E+003
   6.4610   4.90837E+003    4.29580E+003
   6.4630   4.86314E+003    4.34304E+003
   6.4650   5.01923E+003    4.34245E+003
   6.4690   4.91660E+003    4.29759E+003
   6.4720   4.92318E+003    4.31872E+003
   6.4750   4.96228E+003    4.27962E+003
   6.4770   4.94361E+003    4.34017E+003
   6.4800   5.04550E+003    4.30650E+003
   6.4840   4.90805E+003    4.30405E+003
   6.4860   4.84490E+003    4.24465E+003
   6.4890   4.93626E+003    4.25592E+003
   6.4920   4.81636E+003    4.27362E+003
   6.4940   4.81856E+003    4.24675E+003
   6.4970   4.99157E+003    4.27628E+003
   6.4990   4.85413E+003    4.26960E+003
   6.5010   4.92252E+003    4.28483E+003
   6.5050   4.89228E+003    4.37777E+003
   6.5070   4.93469E+003    4.29538E+003
   6.5100   4.99225E+003    4.38552E+003
   6.5120   4.99395E+003    4.27039E+003
   6.5160   4.90785E+003    4.29287E+003
   6.5190   5.01911E+003    4.32654E+003
   6.5220   5.07201E+003    4.30619E+003
   6.5240   4.97600E+003    4.32940E+003
   6.5280   4.86798E+003    4.30594E+003
   6.5310   4.94163E+003    4.27693E+003
   6.5330   4.87888E+003    4.22044E+003
   6.5370   4.93059E+003    4.32934E+003
   6.5380   4.92129E+003    4.25815E+003
   6.5410   4.89653E+003    4.20584E+003
   6.5440   4.94322E+003    4.25247E+003
   6.5470   4.93651E+003    4.40815E+003
   6.5500   5.01378E+003    4.27035E+003
   6.5510   4.91561E+003    4.33756E+003
   6.5550   4.96761E+003    4.29577E+003
   6.5570   4.93665E+003    4.30122E+003
   6.5610   4.93192E+003    4.18891E+003
   6.5630   4.91297E+003    4.34187E+003
   6.5660   4.88656E+003    4.23942E+003
   6.5690   4.89435E+003    4.14158E+003
   6.5720   4.88634E+003    4.29954E+003
   6.5750   4.83247E+003    4.16501E+003
   6.5790   4.91328E+003    4.21594E+003
   6.5820   4.82444E+003    4.23685E+003
   6.5860   4.87840E+003    4.24740E+003
   6.5880   4.91726E+003    4.30981E+003
   6.5890   4.80446E+003    4.25735E+003
   6.5920   4.93447E+003    4.25529E+003
   6.5950   4.85592E+003    4.35841E+003
   6.5980   5.04370E+003    4.27295E+003
   6.6000   4.81176E+003    4.30387E+003
   6.6030   4.87068E+003    4.23315E+003
   6.6060   4.71565E+003    4.21191E+003
   6.6090   4.69964E+003    4.20794E+003
   6.6130   4.82061E+003    4.22749E+003
   6.6150   4.87972E+003    4.17051E+003
   6.6170   4.87002E+003    4.22074E+003
   6.6190   4.81250E+003    4.25393E+003
   6.6230   4.85715E+003    4.14263E+003
   6.6240   4.83583E+003    4.15690E+003
   6.6280   4.87319E+003    4.15013E+003
   6.6310   4.76708E+003    4.22047E+003
   6.6350   4.85161E+003    4.13992E+003
   6.6380   4.75597E+003    4.09863E+003
   6.6400   4.83668E+003    4.15840E+003
   6.6440   4.80256E+003    4.10347E+003
   6.6460   4.76842E+003    4.17466E+003
   6.6490   4.70094E+003    4.15611E+003
   6.6510   4.86479E+003    4.19607E+003
   6.6540   4.75322E+003    4.14069E+003
   6.6560   4.82078E+003    4.14103E+003
   6.6590   4.82834E+003    4.25042E+003
   6.6620   4.80300E+003    4.15904E+003
   6.6640   4.75207E+003    4.15948E+003
   6.6670   4.77709E+003    4.07619E+003
   6.6700   4.79286E+003    4.15155E+003
   6.6740   4.74894E+003    4.06979E+003
   6.6760   4.77373E+003    4.08374E+003
   6.6780   4.72716E+003    4.04367E+003
   6.6800   4.69186E+003    4.04698E+003
   6.6830   4.68335E+003    4.11577E+003
   6.6870   4.66995E+003    4.03256E+003
   6.6900   4.70617E+003    4.10155E+003
   6.6940   4.75175E+003    4.07997E+003
   6.6960   4.69897E+003    4.13166E+003
   6.6980   4.76221E+003    4.14307E+003
   6.7000   4.68967E+003    4.04342E+003
   6.7030   4.70365E+003    4.02658E+003
   6.7070   4.67019E+003    4.04527E+003
   6.7100   4.67370E+003    4.03190E+003
   6.7130   4.62384E+003    4.01771E+003
   6.7150   4.50515E+003    3.97444E+003
   6.7190   4.53562E+003    3.98006E+003
   6.7220   4.60188E+003    3.95111E+003
   6.7270   4.62558E+003    3.95643E+003
   6.7290   4.64380E+003    4.03810E+003
   6.7310   4.63189E+003    4.02031E+003
   6.7320   4.66174E+003    3.98654E+003
   6.7360   4.56826E+003    4.00884E+003
   6.7380   4.59845E+003    4.03788E+003
   6.7410   4.63578E+003    4.00902E+003
   6.7450   4.61206E+003    3.75989E+003
   6.7470   4.62550E+003    3.83878E+003
   6.7520   4.57215E+003    3.82087E+003
   6.7540   4.61424E+003    3.81874E+003
   6.7560   4.41067E+003    3.72943E+003
   6.7590   4.52218E+003    3.75037E+003
   6.7630   4.40033E+003    3.73334E+003
   6.7660   4.44311E+003    3.79513E+003
   6.7680   4.49629E+003    3.76901E+003
   6.7700   4.46422E+003    3.84836E+003
   6.7750   4.45091E+003    3.81149E+003
   6.7770   4.53565E+003    3.92090E+003
   6.7800   4.44853E+003    3.88673E+003
   6.7820   4.48271E+003    3.81158E+003
   6.7840   4.43519E+003    3.76096E+003
   6.7880   4.40592E+003    3.81978E+003
   6.7920   4.34375E+003    3.75702E+003
   6.7950   4.42998E+003    3.77897E+003
   6.7970   4.51580E+003    3.88221E+003
   6.8000   4.39861E+003    3.82871E+003
   6.8020   4.38552E+003    3.82485E+003
   6.8060   4.43410E+003    3.88259E+003
   6.8080   4.54919E+003    3.90300E+003
   6.8110   4.53829E+003    3.91094E+003
   6.8140   4.45112E+003    3.92136E+003
   6.8190   4.36793E+003    3.94032E+003
   6.8210   4.51400E+003    3.94557E+003
   6.8240   4.46159E+003    3.94516E+003
   6.8260   4.48230E+003    3.92928E+003
   6.8300   4.44287E+003    3.88884E+003
   6.8330   4.47736E+003    3.89014E+003
   6.8350   4.45939E+003    3.91062E+003
   6.8390   4.39853E+003    3.92054E+003
   6.8410   4.50434E+003    3.90313E+003
   6.8450   4.43280E+003    3.95315E+003
   6.8480   4.57609E+003    3.94202E+003
   6.8500   4.50898E+003    3.92460E+003
   6.8530   4.50813E+003    3.92184E+003
   6.8570   4.53940E+003    3.88652E+003
   6.8600   4.47689E+003    3.90861E+003
   6.8650   4.41124E+003    3.79407E+003
   6.8670   4.45217E+003    3.76503E+003
   6.8710   4.48094E+003    3.87787E+003
   6.8750   4.43265E+003    3.90612E+003
   6.8760   4.44063E+003    3.83295E+003
   6.8790   4.38563E+003    3.83316E+003
   6.8820   4.40068E+003    3.82512E+003
   6.8840   4.33566E+003    3.82034E+003
   6.8860   4.41343E+003    3.90522E+003
   6.8900   4.39317E+003    3.86468E+003
   6.8930   4.41062E+003    3.91561E+003
   6.8950   4.38814E+003    3.93053E+003
   6.8980   4.45638E+003    3.81877E+003
   6.9010   4.44605E+003    3.90355E+003
   6.9040   4.38402E+003    3.87863E+003
   6.9070   4.44058E+003    3.83921E+003
   6.9110   4.36276E+003    3.92953E+003
   6.9150   4.39627E+003    3.83356E+003
   6.9180   4.35496E+003    3.90806E+003
   6.9220   4.40683E+003    3.84664E+003
   6.9240   4.37152E+003    3.83126E+003
   6.9270   4.39232E+003    3.79239E+003
   6.9310   4.39571E+003    3.80351E+003
   6.9340   4.32760E+003    3.79000E+003
   6.9380   4.35048E+003    3.74416E+003
   6.9390   4.28473E+003    3.67878E+003
   6.9430   4.31029E+003    3.67597E+003
   6.9450   4.35156E+003    3.73759E+003
   6.9470   4.27296E+003    3.73055E+003
   6.9500   4.27296E+003    3.73965E+003
   6.9540   4.37979E+003    3.64237E+003
   6.9580   4.29077E+003    3.72445E+003
   6.9620   4.36694E+003    3.67019E+003
   6.9640   4.27099E+003    3.82307E+003
   6.9680   4.19569E+003    3.75527E+003
   6.9700   4.17611E+003    3.75392E+003
   6.9740   4.18080E+003    3.67237E+003
   6.9780   4.22343E+003    3.69489E+003
   6.9790   4.32922E+003    3.66814E+003
   6.9830   4.33651E+003    3.66603E+003
   6.9850   4.32255E+003    3.71286E+003
   6.9890   4.25350E+003    3.66792E+003
   6.9910   4.18896E+003    3.68665E+003
   6.9940   4.17967E+003    3.67224E+003
   6.9960   4.14103E+003    3.73810E+003
   6.9990   4.25574E+003    3.63684E+003
   7.0030   4.27965E+003    3.65161E+003
   7.0080   4.30305E+003    3.64802E+003
   7.0100   4.33322E+003    3.63366E+003
   7.0140   4.31670E+003    3.69828E+003
   7.0170   4.22112E+003    3.67671E+003
   7.0210   4.22383E+003    3.73794E+003
   7.0240   4.17409E+003    3.66832E+003
   7.0250   4.16880E+003    3.57906E+003
   7.0280   4.17013E+003    3.60126E+003
   7.0330   4.21577E+003    3.64239E+003
   7.0350   4.13271E+003    3.64784E+003
   7.0380   4.10806E+003    3.69688E+003
   7.0420   4.18437E+003    3.61550E+003
   7.0440   4.12679E+003    3.68472E+003
   7.0470   3.94212E+003    3.68892E+003
   7.0490   3.97788E+003    3.63163E+003
   7.0540   3.98397E+003    3.70612E+003
   7.0570   4.07659E+003    3.69029E+003
   7.0610   4.21691E+003    3.59161E+003
   7.0630   4.14860E+003    3.58262E+003
   7.0680   4.11615E+003    3.56818E+003
   7.0710   4.13577E+003    3.62922E+003
   7.0740   4.06027E+003    3.62623E+003
   7.0770   4.18935E+003    3.72480E+003
   7.0800   4.14575E+003    3.61169E+003
   7.0830   4.15374E+003    3.65889E+003
   7.0850   4.16679E+003    3.52431E+003
   7.0880   4.17347E+003    3.61482E+003
   7.0910   4.11432E+003    3.66180E+003
   7.0950   4.13162E+003    3.72137E+003
   7.0970   4.13967E+003    3.64710E+003
   7.1000   4.10399E+003    3.55031E+003
   7.1020   4.12860E+003    3.65074E+003
   7.1070   4.12386E+003    3.69499E+003
   7.1090   4.15819E+003    3.66603E+003
   7.1130   4.16613E+003    3.66682E+003
   7.1160   4.14299E+003    3.58847E+003
   7.1180   4.10799E+003    3.59170E+003
   7.1220   4.19117E+003    3.56175E+003
   7.1260   4.03928E+003    3.57391E+003
   7.1280   4.10630E+003    3.54858E+003
   7.1310   4.07671E+003    3.58033E+003
   7.1340   4.04185E+003    3.53091E+003
   7.1380   4.04789E+003    3.60130E+003
   7.1410   4.02451E+003    3.58628E+003
   7.1430   4.02709E+003    3.61201E+003
   7.1450   3.99909E+003    3.55906E+003
   7.1490   4.01470E+003    3.53618E+003
   7.1530   3.95478E+003    3.58917E+003
