# Supplementary material for: Trigger factor both holds and folds its client proteins
Source: Nat Commun. 2022 Jul 15;13:4126. doi: 10.1038/s41467-022-31767-6 (PMC9287376; doi:10.1038/s41467-022-31767-6)
Supplement: Supplementary file 6 — Source Data [file 41467_2022_31767_MOESM6_ESM.zip › SourceDataFile/Fig1a-b/00035.RI3]

Sample
I 3 04.0 40000 0006268 1.0880E11 280 1 
   5.8000   1.53280E+002    1.93230E+002
   5.8030   2.47580E+002    2.14840E+002
   5.8050   2.42660E+002    2.36840E+002
   5.8060   2.41210E+002    2.43470E+002
   5.8070   2.71160E+002    2.71240E+002
   5.8080   3.01060E+002    3.10440E+002
   5.8090   3.46830E+002    3.24970E+002
   5.8100   3.61620E+002    3.47250E+002
   5.8110   3.63860E+002    3.89080E+002
   5.8140   4.66700E+002    4.59300E+002
   5.8150   5.40660E+002    5.52180E+002
   5.8170   5.67770E+002    6.35520E+002
   5.8190   7.80990E+002    7.83340E+002
   5.8210   9.08020E+002    9.54750E+002
   5.8230   1.04580E+003    1.07292E+003
   5.8240   1.15145E+003    1.35880E+003
   5.8260   1.53081E+003    1.49711E+003
   5.8280   1.70032E+003    1.75386E+003
   5.8290   1.97174E+003    2.21187E+003
   5.8330   2.24838E+003    2.31124E+003
   5.8350   2.74057E+003    2.82976E+003
   5.8370   3.11754E+003    3.10977E+003
   5.8390   3.43362E+003    3.40418E+003
   5.8400   3.59401E+003    3.74163E+003
   5.8420   4.07438E+003    4.03020E+003
   5.8440   4.32643E+003    4.23624E+003
   5.8460   4.54588E+003    4.59586E+003
   5.8470   4.74878E+003    4.74420E+003
   5.8490   5.06472E+003    5.03307E+003
   5.8510   5.02795E+003    5.18644E+003
   5.8530   5.33457E+003    5.20878E+003
   5.8560   5.42387E+003    5.29911E+003
   5.8580   5.43555E+003    5.39284E+003
   5.8600   5.50291E+003    5.47672E+003
   5.8620   5.47077E+003    5.44638E+003
   5.8660   5.54650E+003    5.37986E+003
   5.8690   5.48899E+003    5.51145E+003
   5.8710   5.45243E+003    5.46306E+003
   5.8720   5.44371E+003    5.47043E+003
   5.8740   5.53829E+003    5.42582E+003
   5.8760   5.53886E+003    5.44493E+003
   5.8780   5.49258E+003    5.50284E+003
   5.8810   5.56289E+003    5.36603E+003
   5.8830   5.65839E+003    5.49733E+003
   5.8850   5.44502E+003    5.52804E+003
   5.8870   5.52052E+003    5.55664E+003
   5.8900   5.47717E+003    5.71802E+003
   5.8920   5.62369E+003    5.82637E+003
   5.8940   5.68922E+003    5.72373E+003
   5.8980   5.77583E+003    5.68784E+003
   5.8990   5.64970E+003    5.67757E+003
   5.9020   5.62678E+003    5.67732E+003
   5.9060   5.64336E+003    5.54165E+003
   5.9080   5.63834E+003    5.58918E+003
   5.9090   5.75238E+003    5.65995E+003
   5.9100   5.67620E+003    5.73174E+003
   5.9120   5.77102E+003    5.82369E+003
   5.9170   5.75745E+003    5.77982E+003
   5.9190   5.75012E+003    5.80408E+003
   5.9210   5.76849E+003    5.78105E+003
   5.9230   5.97017E+003    5.98319E+003
   5.9260   6.01873E+003    6.04533E+003
   5.9280   6.08881E+003    6.05927E+003
   5.9290   6.10283E+003    6.09400E+003
   5.9310   6.16199E+003    6.19365E+003
   5.9320   6.39448E+003    6.28587E+003
   5.9350   6.25118E+003    6.41381E+003
   5.9370   6.34522E+003    6.75970E+003
   5.9390   6.31410E+003    8.82099E+003
   5.9410   6.33991E+003    1.02600E+004
   5.9450   6.43214E+003    1.11928E+004
   5.9460   6.53995E+003    1.02290E+004
   5.9480   6.81601E+003    6.73389E+003
   5.9500   8.06259E+003    2.08770E+002
   5.9560   1.08520E+004    6.02080E+002
   5.9610   5.94809E+003    6.66143E+003
   5.9630   1.63000E+002    7.35890E+003
   5.9670   2.87450E+002    6.19239E+003
   5.9720   1.21190E+003    6.18454E+003
   5.9750   7.25681E+003    5.92231E+003
   5.9760   6.43453E+003    5.96850E+003
   5.9790   6.43888E+003    6.01330E+003
   5.9830   6.23969E+003    5.80910E+003
   5.9860   6.15767E+003    5.73551E+003
   5.9880   6.03993E+003    5.83022E+003
   5.9920   6.03553E+003    5.70908E+003
   5.9950   6.15229E+003    5.63661E+003
   5.9970   6.10544E+003    5.58882E+003
   5.9990   6.06711E+003    5.86280E+003
   6.0010   6.08691E+003    5.67052E+003
   6.0040   6.08247E+003    5.57877E+003
   6.0060   6.10445E+003    5.51528E+003
   6.0090   6.13573E+003    5.64503E+003
   6.0110   6.10148E+003    5.48675E+003
   6.0120   6.02069E+003    5.40738E+003
   6.0150   5.96405E+003    5.33819E+003
   6.0170   6.03223E+003    5.39009E+003
   6.0210   5.99912E+003    5.39614E+003
   6.0240   6.02676E+003    5.27683E+003
   6.0260   5.92301E+003    5.31628E+003
   6.0290   6.02589E+003    5.31588E+003
   6.0310   5.97238E+003    5.28993E+003
   6.0330   5.92560E+003    5.27533E+003
   6.0340   5.96864E+003    5.16852E+003
   6.0360   6.05317E+003    5.22034E+003
   6.0380   6.07743E+003    5.10261E+003
   6.0410   6.00071E+003    5.13532E+003
   6.0450   5.96269E+003    5.06008E+003
   6.0470   5.83241E+003    4.98387E+003
   6.0500   5.86954E+003    4.94270E+003
   6.0520   5.88766E+003    5.00265E+003
   6.0550   5.94992E+003    5.03718E+003
   6.0570   5.89489E+003    4.94728E+003
   6.0590   5.82352E+003    4.83922E+003
   6.0620   5.98245E+003    4.89119E+003
   6.0640   5.83983E+003    4.85358E+003
   6.0670   5.93395E+003    4.67063E+003
   6.0680   5.84499E+003    4.70479E+003
   6.0710   5.84416E+003    4.72943E+003
   6.0750   5.92685E+003    4.60329E+003
   6.0770   5.87102E+003    4.44293E+003
   6.0790   5.87576E+003    4.52693E+003
   6.0810   5.82669E+003    4.37975E+003
   6.0840   5.97341E+003    4.29063E+003
   6.0870   5.81087E+003    4.23148E+003
   6.0890   5.87740E+003    4.02225E+003
   6.0910   5.79567E+003    3.95720E+003
   6.0940   5.64591E+003    3.96581E+003
   6.0960   5.60727E+003    3.84964E+003
   6.0990   5.84840E+003    3.82447E+003
   6.1010   5.82358E+003    3.83862E+003
   6.1030   5.79530E+003    3.71601E+003
   6.1070   5.74028E+003    3.72644E+003
   6.1090   5.73129E+003    3.62356E+003
   6.1120   5.67710E+003    3.58980E+003
   6.1130   5.69956E+003    3.53147E+003
   6.1160   5.64945E+003    3.60230E+003
   6.1190   5.62659E+003    3.48298E+003
   6.1210   5.69250E+003    3.83550E+003
   6.1240   5.60971E+003    3.65621E+003
   6.1260   5.63840E+003    3.24700E+003
   6.1270   5.71365E+003    3.01974E+003
   6.1300   5.77314E+003    3.01924E+003
   6.1340   5.76070E+003    2.82180E+003
   6.1360   5.66776E+003    2.83852E+003
   6.1380   5.80850E+003    2.93017E+003
   6.1400   5.67567E+003    3.12199E+003
   6.1420   5.70399E+003    3.17978E+003
   6.1450   5.70678E+003    3.39679E+003
   6.1470   5.54977E+003    3.24122E+003
   6.1520   5.57064E+003    3.19220E+003
   6.1540   5.55009E+003    3.22605E+003
   6.1560   5.61540E+003    3.17775E+003
   6.1590   5.65415E+003    3.06390E+003
   6.1630   5.58203E+003    2.96510E+003
   6.1680   5.57684E+003    2.88478E+003
   6.1700   5.66961E+003    2.83659E+003
   6.1720   5.55131E+003    2.85750E+003
   6.1750   5.54402E+003    2.84703E+003
   6.1780   5.50879E+003    2.79945E+003
   6.1800   5.50027E+003    2.85418E+003
   6.1820   5.58301E+003    2.87267E+003
   6.1840   5.60603E+003    2.78685E+003
   6.1870   5.49860E+003    2.70596E+003
   6.1900   5.53764E+003    2.66584E+003
   6.1930   5.50816E+003    2.69336E+003
   6.1950   5.59994E+003    2.67841E+003
   6.1970   5.52064E+003    2.68934E+003
   6.2000   5.52526E+003    2.73603E+003
   6.2030   5.45925E+003    2.62625E+003
   6.2050   5.53486E+003    2.57041E+003
   6.2090   5.54584E+003    2.52220E+003
   6.2120   5.55360E+003    2.42141E+003
   6.2140   5.40267E+003    2.42012E+003
   6.2160   5.42359E+003    2.40883E+003
   6.2180   5.43805E+003    2.30888E+003
   6.2200   5.39932E+003    2.37899E+003
   6.2230   5.34510E+003    2.48469E+003
   6.2250   5.45636E+003    2.45913E+003
   6.2280   5.35426E+003    2.39659E+003
   6.2300   5.36430E+003    2.33267E+003
   6.2330   5.38519E+003    2.33726E+003
   6.2350   5.39514E+003    2.35472E+003
   6.2370   5.36857E+003    2.27099E+003
   6.2410   5.34652E+003    2.15153E+003
   6.2440   5.33742E+003    2.14114E+003
   6.2460   5.38926E+003    2.24267E+003
   6.2480   5.28885E+003    2.21696E+003
   6.2520   5.28490E+003    2.14469E+003
   6.2550   5.21127E+003    2.19106E+003
   6.2570   5.18484E+003    2.13800E+003
   6.2590   5.15533E+003    2.17988E+003
   6.2620   5.11832E+003    2.17069E+003
   6.2640   5.17124E+003    2.10184E+003
   6.2680   5.09854E+003    2.19345E+003
   6.2720   5.33892E+003    2.21494E+003
   6.2730   5.29358E+003    2.16702E+003
   6.2760   5.30242E+003    2.16546E+003
   6.2780   5.37193E+003    2.10456E+003
   6.2810   5.30741E+003    2.05848E+003
   6.2830   5.27169E+003    2.07603E+003
   6.2850   5.26520E+003    2.04325E+003
   6.2880   5.19218E+003    2.17658E+003
   6.2920   5.28348E+003    2.26469E+003
   6.2940   5.24313E+003    2.17707E+003
   6.2970   5.26293E+003    2.15067E+003
   6.3000   5.14103E+003    2.10786E+003
   6.3030   5.12571E+003    2.06718E+003
   6.3060   5.04720E+003    2.05725E+003
   6.3080   5.16113E+003    2.07831E+003
   6.3110   5.23758E+003    2.11457E+003
   6.3130   5.18617E+003    2.13116E+003
   6.3150   5.24933E+003    2.15329E+003
   6.3180   5.19117E+003    2.14875E+003
   6.3200   5.15961E+003    2.09715E+003
   6.3240   5.04421E+003    2.16559E+003
   6.3260   5.09929E+003    2.09565E+003
   6.3280   5.17625E+003    2.17820E+003
   6.3320   5.19655E+003    2.16041E+003
   6.3350   5.08360E+003    2.13135E+003
   6.3380   5.09153E+003    2.09408E+003
   6.3420   5.09752E+003    2.13802E+003
   6.3450   5.10441E+003    2.08001E+003
   6.3470   5.00779E+003    2.06693E+003
   6.3500   4.94340E+003    2.06529E+003
   6.3520   4.96351E+003    2.07228E+003
   6.3560   4.86944E+003    2.12039E+003
   6.3580   4.84811E+003    2.02148E+003
   6.3600   4.81565E+003    2.02453E+003
   6.3640   4.85331E+003    2.03471E+003
   6.3670   5.01677E+003    2.03027E+003
   6.3690   5.02772E+003    2.08323E+003
   6.3720   4.88288E+003    2.07847E+003
   6.3750   4.97374E+003    2.02364E+003
   6.3780   5.01945E+003    2.10653E+003
   6.3810   4.96282E+003    2.04304E+003
   6.3840   4.92473E+003    2.08837E+003
   6.3880   4.85225E+003    2.08315E+003
   6.3890   4.88932E+003    2.01757E+003
   6.3920   4.85347E+003    2.10670E+003
   6.3950   4.80974E+003    2.04409E+003
   6.3970   4.85291E+003    2.11807E+003
   6.4000   4.78662E+003    2.03269E+003
   6.4030   4.85598E+003    2.04800E+003
   6.4050   4.81248E+003    2.12012E+003
   6.4090   4.69186E+003    1.98146E+003
   6.4130   4.72926E+003    2.03624E+003
   6.4150   4.69025E+003    1.98310E+003
   6.4170   4.75580E+003    1.96366E+003
   6.4200   4.73798E+003    1.95438E+003
   6.4240   4.63082E+003    2.04619E+003
   6.4260   4.85990E+003    2.10313E+003
   6.4270   4.81076E+003    2.05544E+003
   6.4290   4.71081E+003    2.05327E+003
   6.4330   4.79236E+003    2.08309E+003
   6.4360   4.80772E+003    2.13511E+003
   6.4380   4.85196E+003    2.06619E+003
   6.4400   4.88383E+003    2.05040E+003
   6.4430   4.88506E+003    2.10521E+003
   6.4450   4.82597E+003    2.09195E+003
   6.4490   4.91268E+003    2.08648E+003
   6.4520   4.95256E+003    2.14282E+003
   6.4540   4.84381E+003    2.16462E+003
   6.4560   4.88165E+003    2.10688E+003
   6.4610   4.95564E+003    2.14757E+003
   6.4630   5.00655E+003    2.07680E+003
   6.4660   4.98023E+003    2.09596E+003
   6.4680   4.87944E+003    2.13656E+003
   6.4700   5.03511E+003    2.14271E+003
   6.4720   5.08688E+003    2.16735E+003
   6.4770   4.95989E+003    2.16275E+003
   6.4790   4.92043E+003    2.18155E+003
   6.4820   4.95766E+003    2.13949E+003
   6.4840   4.91126E+003    2.10148E+003
   6.4860   4.89682E+003    2.15619E+003
   6.4900   4.95905E+003    2.14224E+003
   6.4920   4.84088E+003    2.17388E+003
   6.4940   4.96763E+003    2.12273E+003
   6.4970   4.99492E+003    2.22740E+003
   6.4990   5.07717E+003    2.17188E+003
   6.5030   4.96883E+003    2.28250E+003
   6.5060   5.02555E+003    2.18691E+003
   6.5100   4.97322E+003    2.15626E+003
   6.5120   5.00961E+003    2.25004E+003
   6.5140   4.99784E+003    2.17150E+003
   6.5160   5.00698E+003    2.18111E+003
   6.5190   5.09575E+003    2.13096E+003
   6.5210   5.00065E+003    2.10407E+003
   6.5230   5.02593E+003    2.09968E+003
   6.5260   4.98367E+003    2.07229E+003
   6.5280   4.96427E+003    2.06822E+003
   6.5310   4.92343E+003    2.08544E+003
   6.5340   4.84574E+003    2.14575E+003
   6.5370   4.85772E+003    2.15014E+003
   6.5390   4.91190E+003    2.16187E+003
   6.5410   4.90073E+003    2.20385E+003
   6.5430   4.84298E+003    2.14829E+003
   6.5470   4.85753E+003    2.10663E+003
   6.5510   4.87911E+003    2.20234E+003
   6.5530   4.96106E+003    2.17118E+003
   6.5560   5.04223E+003    2.11859E+003
   6.5580   4.89965E+003    2.13437E+003
   6.5620   4.98040E+003    2.17460E+003
   6.5640   4.92343E+003    2.17763E+003
   6.5680   4.93101E+003    2.17419E+003
   6.5690   4.94889E+003    2.08154E+003
   6.5720   4.92144E+003    2.07896E+003
   6.5760   4.92322E+003    2.07434E+003
   6.5800   4.85918E+003    2.07721E+003
   6.5820   4.89348E+003    2.11622E+003
   6.5850   4.75609E+003    2.08344E+003
   6.5870   4.82996E+003    2.11267E+003
   6.5880   4.84887E+003    2.10617E+003
   6.5920   4.81202E+003    2.09887E+003
   6.5940   4.77477E+003    2.12387E+003
   6.5970   4.79281E+003    2.14133E+003
   6.5990   4.87559E+003    2.11908E+003
   6.6040   4.95313E+003    2.12165E+003
   6.6060   4.77348E+003    2.14413E+003
   6.6090   4.82811E+003    2.17369E+003
   6.6110   4.83939E+003    2.12093E+003
   6.6140   4.76115E+003    2.13269E+003
   6.6170   4.80450E+003    2.13574E+003
   6.6200   4.81209E+003    2.18207E+003
   6.6230   4.74584E+003    2.11335E+003
   6.6250   4.80851E+003    2.13029E+003
   6.6270   4.77134E+003    2.13881E+003
   6.6300   4.78372E+003    2.09175E+003
   6.6340   4.80272E+003    2.11443E+003
   6.6350   4.74169E+003    2.11071E+003
   6.6380   4.72834E+003    2.14235E+003
   6.6400   4.74816E+003    2.08399E+003
   6.6410   4.76427E+003    2.09214E+003
   6.6450   4.74933E+003    2.09374E+003
   6.6480   4.69968E+003    2.04103E+003
   6.6510   4.73331E+003    2.07045E+003
   6.6540   4.71722E+003    2.12705E+003
   6.6560   4.72679E+003    2.09796E+003
   6.6590   4.66298E+003    2.08833E+003
   6.6620   4.69658E+003    2.07107E+003
   6.6650   4.65971E+003    2.09732E+003
   6.6660   4.70777E+003    2.01217E+003
   6.6690   4.64065E+003    2.04565E+003
   6.6710   4.62351E+003    2.05847E+003
   6.6740   4.68024E+003    2.04703E+003
   6.6780   4.65203E+003    2.07144E+003
   6.6810   4.61531E+003    2.00623E+003
   6.6830   4.60061E+003    2.02636E+003
   6.6850   4.61855E+003    2.02377E+003
   6.6870   4.62203E+003    2.05554E+003
   6.6920   4.57557E+003    2.09816E+003
   6.6940   4.56886E+003    1.99920E+003
   6.6970   4.61871E+003    2.02926E+003
   6.6990   4.59159E+003    2.03986E+003
   6.7010   4.68637E+003    2.02192E+003
   6.7030   4.63874E+003    2.03706E+003
   6.7070   4.50484E+003    2.05889E+003
   6.7100   4.52430E+003    1.97344E+003
   6.7130   4.51218E+003    1.97830E+003
   6.7150   4.52709E+003    2.03532E+003
   6.7180   4.50948E+003    2.02521E+003
   6.7210   4.54549E+003    1.95757E+003
   6.7230   4.49936E+003    2.03791E+003
   6.7270   4.50470E+003    2.00991E+003
   6.7290   4.48599E+003    2.03350E+003
   6.7320   4.56742E+003    2.00539E+003
   6.7340   4.58430E+003    2.02496E+003
   6.7370   4.55888E+003    2.02954E+003
   6.7400   4.49997E+003    2.05952E+003
   6.7450   4.43843E+003    1.97475E+003
   6.7470   4.44173E+003    1.93552E+003
   6.7500   4.43934E+003    1.93534E+003
   6.7520   4.45275E+003    1.94087E+003
   6.7540   4.36969E+003    1.92721E+003
   6.7580   4.42507E+003    1.90797E+003
   6.7610   4.40827E+003    1.93821E+003
   6.7630   4.41540E+003    1.91567E+003
   6.7670   4.35582E+003    1.94438E+003
   6.7680   4.39504E+003    1.97560E+003
   6.7710   4.40194E+003    1.93554E+003
   6.7750   4.36188E+003    1.85666E+003
   6.7770   4.46670E+003    1.89402E+003
   6.7790   4.43800E+003    1.83464E+003
   6.7820   4.35882E+003    1.87648E+003
   6.7840   4.40241E+003    1.91360E+003
   6.7880   4.36405E+003    1.92285E+003
   6.7920   4.40801E+003    1.91980E+003
   6.7950   4.27676E+003    1.92019E+003
   6.7970   4.33114E+003    1.93264E+003
   6.8000   4.38510E+003    1.88996E+003
   6.8040   4.31403E+003    1.90912E+003
   6.8070   4.32206E+003    1.93475E+003
   6.8090   4.45072E+003    1.97169E+003
   6.8110   4.42669E+003    1.92412E+003
   6.8160   4.40814E+003    1.91596E+003
   6.8190   4.39361E+003    1.91343E+003
   6.8200   4.31895E+003    1.93151E+003
   6.8240   4.39856E+003    1.90732E+003
   6.8260   4.45272E+003    1.95914E+003
   6.8300   4.37997E+003    1.96806E+003
   6.8320   4.32206E+003    1.93595E+003
   6.8350   4.34087E+003    1.89084E+003
   6.8390   4.39307E+003    1.92567E+003
   6.8420   4.43626E+003    1.96477E+003
   6.8440   4.39171E+003    1.94186E+003
   6.8480   4.50270E+003    1.97847E+003
   6.8510   4.45503E+003    2.01851E+003
   6.8530   4.45744E+003    1.93863E+003
   6.8560   4.41662E+003    1.97043E+003
   6.8590   4.40995E+003    1.89456E+003
   6.8620   4.41513E+003    1.89220E+003
   6.8660   4.36347E+003    1.92165E+003
   6.8670   4.37669E+003    1.93314E+003
   6.8710   4.34443E+003    1.87335E+003
   6.8730   4.40950E+003    1.88871E+003
   6.8770   4.28585E+003    1.92674E+003
   6.8790   4.34326E+003    1.88240E+003
   6.8810   4.34155E+003    1.97174E+003
   6.8840   4.31705E+003    1.90146E+003
   6.8870   4.31708E+003    1.96139E+003
   6.8910   4.31226E+003    1.93415E+003
   6.8940   4.32466E+003    1.90748E+003
   6.8960   4.33251E+003    1.95876E+003
   6.9000   4.39041E+003    1.93259E+003
   6.9030   4.33208E+003    1.90514E+003
   6.9060   4.35602E+003    1.91903E+003
   6.9090   4.43429E+003    1.89726E+003
   6.9120   4.29791E+003    1.88338E+003
   6.9140   4.37844E+003    1.86490E+003
   6.9180   4.36862E+003    1.92864E+003
   6.9200   4.34077E+003    1.86789E+003
   6.9240   4.27982E+003    1.88652E+003
   6.9270   4.27902E+003    1.89611E+003
   6.9300   4.31422E+003    1.85035E+003
   6.9320   4.22288E+003    1.91242E+003
   6.9340   4.29546E+003    1.83309E+003
   6.9380   4.24108E+003    1.83595E+003
   6.9400   4.22718E+003    1.83834E+003
   6.9450   4.24109E+003    1.82040E+003
   6.9480   4.18799E+003    1.84734E+003
   6.9510   4.27748E+003    1.83943E+003
   6.9540   4.21089E+003    1.81977E+003
   6.9570   4.18523E+003    1.84683E+003
   6.9610   4.14615E+003    1.85450E+003
   6.9640   4.20941E+003    1.82848E+003
   6.9660   4.12227E+003    1.85564E+003
   6.9690   4.25168E+003    1.87240E+003
   6.9720   4.20500E+003    1.87029E+003
   6.9760   4.17941E+003    1.87611E+003
   6.9790   4.15316E+003    1.83418E+003
   6.9810   4.19107E+003    1.87210E+003
   6.9840   4.11708E+003    1.83468E+003
   6.9870   4.21116E+003    1.83965E+003
   6.9900   4.25369E+003    1.87250E+003
   6.9940   4.20265E+003    1.81249E+003
   6.9960   4.27282E+003    1.83582E+003
   6.9990   4.18757E+003    1.85954E+003
   7.0030   4.18973E+003    1.80737E+003
   7.0060   4.15602E+003    1.81333E+003
   7.0100   4.20160E+003    1.83458E+003
   7.0120   4.13876E+003    1.78032E+003
   7.0150   4.14943E+003    1.78654E+003
   7.0180   4.05261E+003    1.78410E+003
   7.0210   4.04897E+003    1.82203E+003
   7.0250   4.14992E+003    1.81032E+003
   7.0270   3.97777E+003    1.83897E+003
   7.0310   4.00019E+003    1.79481E+003
   7.0330   4.02256E+003    1.79259E+003
   7.0370   4.00413E+003    1.81049E+003
   7.0400   4.05190E+003    1.82220E+003
   7.0420   4.10985E+003    1.81470E+003
   7.0470   4.07316E+003    1.79753E+003
   7.0490   4.08426E+003    1.82792E+003
   7.0540   4.12115E+003    1.80219E+003
   7.0570   4.11505E+003    1.77684E+003
   7.0590   4.12035E+003    1.80774E+003
   7.0620   3.98943E+003    1.77083E+003
   7.0660   3.92441E+003    1.75843E+003
   7.0700   4.15408E+003    1.74060E+003
   7.0720   4.08186E+003    1.79024E+003
   7.0740   4.08528E+003    1.83920E+003
   7.0770   4.08707E+003    1.75095E+003
   7.0800   4.12388E+003    1.72946E+003
   7.0820   3.93550E+003    1.75607E+003
   7.0850   4.03857E+003    1.72284E+003
   7.0860   4.05289E+003    1.77028E+003
   7.0910   4.09310E+003    1.77498E+003
   7.0950   4.09581E+003    1.76964E+003
   7.1000   4.05051E+003    1.79862E+003
   7.1020   4.10918E+003    1.77818E+003
   7.1040   4.07573E+003    1.75813E+003
   7.1080   4.14390E+003    1.75148E+003
   7.1110   4.07645E+003    1.76541E+003
   7.1140   4.01022E+003    1.72894E+003
   7.1170   4.06839E+003    1.73624E+003
   7.1200   4.07406E+003    1.70708E+003
   7.1230   4.03903E+003    1.74407E+003
   7.1260   4.04525E+003    1.73946E+003
   7.1290   4.01042E+003    1.67811E+003
   7.1320   4.02750E+003    1.72650E+003
   7.1350   3.98350E+003    1.65957E+003
   7.1380   4.06466E+003    1.61587E+003
   7.1410   4.04722E+003    1.63756E+003
   7.1440   4.05277E+003    1.63056E+003
   7.1480   4.02429E+003    1.57755E+003
   7.1500   4.02819E+003    1.51371E+003
