# Supplementary material for: Trigger factor both holds and folds its client proteins
Source: Nat Commun. 2022 Jul 15;13:4126. doi: 10.1038/s41467-022-31767-6 (PMC9287376; doi:10.1038/s41467-022-31767-6)
Supplement: Supplementary file 6 — Source Data [file 41467_2022_31767_MOESM6_ESM.zip › SourceDataFile/Fig1a-b/00036.RI1]

Sample
I 1 04.0 40000 0006329 1.0990E11 280 1 
   5.8000   9.81800E+001    1.77380E+002
   5.8030   2.17230E+002    2.07580E+002
   5.8050   2.39940E+002    2.64240E+002
   5.8080   2.42920E+002    2.75050E+002
   5.8090   3.21190E+002    3.20180E+002
   5.8110   3.61560E+002    3.81100E+002
   5.8120   3.88730E+002    4.20620E+002
   5.8150   4.27060E+002    5.25290E+002
   5.8170   5.21580E+002    5.45800E+002
   5.8180   6.74150E+002    7.12580E+002
   5.8190   7.44240E+002    8.25340E+002
   5.8200   8.34490E+002    9.30510E+002
   5.8240   1.01184E+003    1.19542E+003
   5.8260   1.22886E+003    1.47089E+003
   5.8280   1.57685E+003    1.62873E+003
   5.8290   1.72456E+003    1.76773E+003
   5.8310   1.85446E+003    1.97174E+003
   5.8320   2.16462E+003    2.31715E+003
   5.8330   2.45098E+003    2.60627E+003
   5.8350   2.75395E+003    2.78184E+003
   5.8370   2.95039E+003    3.27381E+003
   5.8390   3.10894E+003    3.59616E+003
   5.8420   3.37374E+003    3.80526E+003
   5.8440   3.81317E+003    4.50000E+003
   5.8460   4.53063E+003    4.88941E+003
   5.8490   4.69524E+003    4.86412E+003
   5.8510   4.98755E+003    5.21627E+003
   5.8540   5.23558E+003    5.47730E+003
   5.8550   5.33933E+003    5.45520E+003
   5.8560   5.44045E+003    5.56162E+003
   5.8580   5.48331E+003    5.67769E+003
   5.8610   5.57013E+003    5.65560E+003
   5.8650   5.54899E+003    5.65456E+003
   5.8690   5.49130E+003    5.63035E+003
   5.8700   5.28209E+003    5.61535E+003
   5.8720   5.60612E+003    5.52872E+003
   5.8740   5.53549E+003    5.52771E+003
   5.8760   5.53351E+003    5.57173E+003
   5.8780   5.52139E+003    5.52795E+003
   5.8810   5.50952E+003    5.50833E+003
   5.8830   5.49666E+003    5.62812E+003
   5.8850   5.50659E+003    5.59885E+003
   5.8870   5.56198E+003    5.70750E+003
   5.8890   5.57575E+003    5.63376E+003
   5.8900   5.55367E+003    5.64864E+003
   5.8920   5.62307E+003    5.51965E+003
   5.8940   5.70476E+003    5.49160E+003
   5.8970   5.55235E+003    5.63690E+003
   5.8980   5.67130E+003    5.58181E+003
   5.9010   5.67208E+003    5.74341E+003
   5.9030   5.60184E+003    5.68587E+003
   5.9040   5.54849E+003    5.78148E+003
   5.9070   5.70549E+003    5.71219E+003
   5.9100   5.64670E+003    5.76452E+003
   5.9120   5.63226E+003    5.66112E+003
   5.9140   5.71709E+003    5.73546E+003
   5.9170   5.78473E+003    5.82507E+003
   5.9180   5.78619E+003    5.87473E+003
   5.9190   5.84790E+003    5.84294E+003
   5.9220   5.75925E+003    5.84642E+003
   5.9260   5.90351E+003    6.16352E+003
   5.9290   5.94172E+003    6.16814E+003
   5.9300   5.90823E+003    6.11613E+003
   5.9360   6.03269E+003    5.88340E+003
   5.9380   6.14499E+003    6.19526E+003
   5.9390   6.16577E+003    6.36040E+003
   5.9430   6.09769E+003    6.23668E+003
   5.9440   6.22571E+003    6.25057E+003
   5.9450   6.14598E+003    6.30900E+003
   5.9480   5.98291E+003    6.26337E+003
   5.9490   6.31102E+003    6.16670E+003
   5.9520   6.26604E+003    6.20772E+003
   5.9540   6.31409E+003    6.28224E+003
   5.9570   6.12361E+003    6.20284E+003
   5.9610   6.32521E+003    6.32059E+003
   5.9630   6.24818E+003    6.24834E+003
   5.9660   6.23464E+003    6.37049E+003
   5.9690   6.20751E+003    6.25716E+003
   5.9730   6.22116E+003    6.30837E+003
   5.9740   6.16236E+003    6.19852E+003
   5.9760   6.13675E+003    6.29285E+003
   5.9790   6.08678E+003    6.25281E+003
   5.9810   5.95478E+003    6.33790E+003
   5.9840   6.25720E+003    6.24543E+003
   5.9880   6.20159E+003    6.22396E+003
   5.9890   6.33869E+003    6.23371E+003
   5.9920   6.18453E+003    6.42833E+003
   5.9940   6.10855E+003    6.89483E+003
   5.9970   6.30405E+003    8.21989E+003
   6.0020   6.17567E+003    1.09047E+004
   6.0030   6.16521E+003    1.04544E+004
   6.0060   6.16549E+003    5.94052E+003
   6.0080   5.98946E+003    2.03820E+002
   6.0130   1.05616E+004    4.88770E+002
   6.0170   1.04066E+004    4.64867E+003
   6.0220   5.20723E+003    6.83300E+003
   6.0240   2.03000E+002    5.91026E+003
   6.0270   1.75190E+002    5.87033E+003
   6.0310   4.17960E+002    5.93966E+003
   6.0330   1.35722E+003    6.01132E+003
   6.0360   4.33168E+003    5.93966E+003
   6.0380   7.69863E+003    5.96775E+003
   6.0400   5.85677E+003    6.00402E+003
   6.0420   6.38476E+003    5.97424E+003
   6.0450   6.10895E+003    5.93434E+003
   6.0470   6.18068E+003    5.91657E+003
   6.0500   6.14776E+003    5.90667E+003
   6.0510   6.02330E+003    5.93645E+003
   6.0550   6.05150E+003    5.91455E+003
   6.0570   5.93815E+003    5.87303E+003
   6.0600   5.96979E+003    5.82628E+003
   6.0640   5.92611E+003    5.97421E+003
   6.0660   5.87382E+003    5.88654E+003
   6.0700   6.05612E+003    5.86378E+003
   6.0730   5.99994E+003    5.88797E+003
   6.0750   5.89046E+003    6.01792E+003
   6.0770   5.84925E+003    5.91329E+003
   6.0800   5.93114E+003    5.88293E+003
   6.0820   5.89093E+003    5.91458E+003
   6.0840   5.84715E+003    5.88168E+003
   6.0870   5.85692E+003    5.86998E+003
   6.0890   5.90259E+003    5.86282E+003
   6.0910   5.85118E+003    5.77829E+003
   6.0940   5.80117E+003    5.72455E+003
   6.0960   5.83871E+003    5.74659E+003
   6.0990   5.66726E+003    5.77397E+003
   6.1010   5.75353E+003    5.74828E+003
   6.1050   5.66566E+003    5.67804E+003
   6.1070   5.76488E+003    5.72290E+003
   6.1090   5.81188E+003    5.89764E+003
   6.1120   5.58412E+003    5.66888E+003
   6.1150   5.63636E+003    5.70876E+003
   6.1180   5.56328E+003    5.55173E+003
   6.1220   5.69584E+003    5.75320E+003
   6.1230   5.67064E+003    5.65881E+003
   6.1260   5.55494E+003    5.64806E+003
   6.1310   5.59695E+003    5.70697E+003
   6.1330   5.48211E+003    5.70266E+003
   6.1350   5.55168E+003    5.62751E+003
   6.1370   5.42464E+003    5.61357E+003
   6.1400   5.51621E+003    5.61462E+003
   6.1420   5.56587E+003    5.52605E+003
   6.1450   5.42800E+003    5.64189E+003
   6.1470   5.36426E+003    5.49911E+003
   6.1490   5.24196E+003    5.42622E+003
   6.1510   5.35848E+003    5.42687E+003
   6.1540   5.33038E+003    5.43510E+003
   6.1560   5.28276E+003    5.44844E+003
   6.1610   5.26498E+003    5.41407E+003
   6.1630   5.24457E+003    5.41799E+003
   6.1650   5.22800E+003    5.55420E+003
   6.1670   5.26582E+003    5.46012E+003
   6.1700   5.31075E+003    5.37794E+003
   6.1730   5.23528E+003    5.39802E+003
   6.1770   5.16599E+003    5.41090E+003
   6.1790   5.18998E+003    5.26023E+003
   6.1820   5.12563E+003    5.41064E+003
   6.1840   5.13607E+003    5.13210E+003
   6.1880   5.14476E+003    5.21870E+003
   6.1900   5.07853E+003    5.12108E+003
   6.1920   5.05984E+003    5.23940E+003
   6.1950   5.08679E+003    5.30863E+003
   6.1980   5.04135E+003    5.15966E+003
   6.2000   5.08409E+003    5.16230E+003
   6.2030   5.05046E+003    5.13226E+003
   6.2070   5.06378E+003    5.18187E+003
   6.2090   4.98669E+003    5.15142E+003
   6.2120   5.02046E+003    5.11290E+003
   6.2140   4.96006E+003    5.15989E+003
   6.2170   5.04400E+003    5.00232E+003
   6.2210   4.91751E+003    5.00042E+003
   6.2230   4.91160E+003    4.91099E+003
   6.2260   4.92729E+003    4.98517E+003
   6.2280   4.94725E+003    4.97308E+003
   6.2300   4.92802E+003    5.09939E+003
   6.2320   4.88136E+003    5.00336E+003
   6.2340   4.90054E+003    4.91362E+003
   6.2370   4.92150E+003    5.01310E+003
   6.2400   4.87741E+003    4.97984E+003
   6.2440   4.85684E+003    4.88642E+003
   6.2460   4.79785E+003    4.89110E+003
   6.2480   4.88237E+003    4.80695E+003
   6.2510   4.86575E+003    4.85126E+003
   6.2550   4.85415E+003    4.74416E+003
   6.2560   4.83444E+003    4.75617E+003
   6.2600   4.86256E+003    4.80658E+003
   6.2630   4.75267E+003    4.67749E+003
   6.2640   4.81784E+003    4.66330E+003
   6.2670   4.80498E+003    4.65544E+003
   6.2700   4.85728E+003    4.58539E+003
   6.2730   4.82655E+003    4.66199E+003
   6.2750   4.84029E+003    4.74335E+003
   6.2780   4.79200E+003    4.65507E+003
   6.2810   4.79056E+003    4.76281E+003
   6.2820   4.82060E+003    4.70633E+003
   6.2860   4.86525E+003    4.59428E+003
   6.2900   4.85554E+003    4.63072E+003
   6.2910   4.75387E+003    4.56957E+003
   6.2950   4.79005E+003    4.66598E+003
   6.2970   4.88657E+003    4.57089E+003
   6.3000   4.81034E+003    4.58870E+003
   6.3040   4.76821E+003    4.34583E+003
   6.3060   4.74614E+003    4.54154E+003
   6.3080   4.83452E+003    4.60316E+003
   6.3110   4.79765E+003    4.57914E+003
   6.3130   4.72269E+003    4.53466E+003
   6.3160   4.80563E+003    4.56776E+003
   6.3190   4.75248E+003    4.47468E+003
   6.3220   4.67565E+003    4.51772E+003
   6.3240   4.64127E+003    4.48039E+003
   6.3260   4.75671E+003    4.54918E+003
   6.3310   4.80241E+003    4.46068E+003
   6.3350   4.65853E+003    4.51558E+003
   6.3360   4.70094E+003    4.46532E+003
   6.3400   4.64753E+003    4.52501E+003
   6.3420   4.64865E+003    4.44350E+003
   6.3450   4.63475E+003    4.50018E+003
   6.3490   4.67449E+003    4.33162E+003
   6.3510   4.54833E+003    4.44863E+003
   6.3540   4.79650E+003    4.40783E+003
   6.3580   4.74784E+003    4.44621E+003
   6.3620   4.74283E+003    4.43681E+003
   6.3650   4.71831E+003    4.28228E+003
   6.3670   4.70684E+003    4.39350E+003
   6.3700   4.66967E+003    4.36930E+003
   6.3750   4.75744E+003    4.35856E+003
   6.3770   4.75122E+003    4.27038E+003
   6.3790   4.76688E+003    4.37152E+003
   6.3820   4.75796E+003    4.30135E+003
   6.3840   4.68154E+003    4.31610E+003
   6.3860   4.74741E+003    4.22665E+003
   6.3890   4.77530E+003    4.16309E+003
   6.3910   4.69245E+003    4.21955E+003
   6.3930   4.73937E+003    4.18763E+003
   6.3960   4.68262E+003    4.17386E+003
   6.3980   4.68262E+003    4.19771E+003
   6.4010   4.74851E+003    4.21527E+003
   6.4050   4.66248E+003    4.14774E+003
   6.4070   4.63485E+003    4.16548E+003
   6.4090   4.62565E+003    4.07222E+003
   6.4120   4.61240E+003    4.11769E+003
   6.4160   4.55523E+003    4.12900E+003
   6.4200   4.56179E+003    4.12602E+003
   6.4220   4.53462E+003    4.14509E+003
   6.4240   4.60108E+003    4.09369E+003
   6.4270   4.66561E+003    4.12946E+003
   6.4300   4.65742E+003    4.18763E+003
   6.4310   4.72987E+003    4.14509E+003
   6.4360   4.71555E+003    4.17815E+003
   6.4380   4.87219E+003    4.18112E+003
   6.4400   4.82114E+003    4.17215E+003
   6.4430   4.76256E+003    4.25961E+003
   6.4450   4.84050E+003    4.26955E+003
   6.4470   4.79436E+003    4.27629E+003
   6.4500   4.78798E+003    4.27494E+003
   6.4540   4.80881E+003    4.39564E+003
   6.4560   4.77130E+003    4.33684E+003
   6.4590   4.77793E+003    4.29692E+003
   6.4610   4.95504E+003    4.40352E+003
   6.4640   4.89611E+003    4.35249E+003
   6.4670   4.93034E+003    4.31138E+003
   6.4690   4.85907E+003    4.40745E+003
   6.4730   4.89979E+003    4.32089E+003
   6.4750   4.98811E+003    4.33619E+003
   6.4770   4.89262E+003    4.39271E+003
   6.4810   4.92683E+003    4.30913E+003
   6.4830   4.89732E+003    4.35882E+003
   6.4860   4.88631E+003    4.32629E+003
   6.4880   4.93141E+003    4.26373E+003
   6.4910   4.86961E+003    4.26631E+003
   6.4920   4.86029E+003    4.22346E+003
   6.4940   4.84695E+003    4.25351E+003
   6.4970   4.85556E+003    4.27362E+003
   6.5010   4.87267E+003    4.29160E+003
   6.5050   4.86424E+003    4.31569E+003
   6.5070   4.95177E+003    4.28549E+003
   6.5090   5.01051E+003    4.36696E+003
   6.5120   4.96536E+003    4.37249E+003
   6.5150   4.93337E+003    4.35801E+003
   6.5170   5.03354E+003    4.34231E+003
   6.5210   5.00495E+003    4.41382E+003
   6.5230   5.08549E+003    4.40983E+003
   6.5260   4.76990E+003    4.33259E+003
   6.5290   4.87346E+003    4.32494E+003
   6.5320   4.92279E+003    4.32879E+003
   6.5350   4.96165E+003    4.25666E+003
   6.5370   4.93482E+003    4.30923E+003
   6.5390   4.92956E+003    4.28047E+003
   6.5410   4.90209E+003    4.28858E+003
   6.5450   4.96258E+003    4.33399E+003
   6.5470   4.87279E+003    4.33110E+003
   6.5510   4.96086E+003    4.23460E+003
   6.5530   4.87701E+003    4.28251E+003
   6.5570   4.96984E+003    4.32425E+003
   6.5590   4.99961E+003    4.34828E+003
   6.5620   5.00550E+003    4.29256E+003
   6.5640   4.89151E+003    4.24885E+003
   6.5670   4.94214E+003    4.26546E+003
   6.5690   4.88991E+003    4.18974E+003
   6.5710   4.94962E+003    4.23176E+003
   6.5730   4.85309E+003    4.19154E+003
   6.5770   4.86203E+003    4.24315E+003
   6.5800   4.88017E+003    4.20383E+003
   6.5820   4.84226E+003    4.23785E+003
   6.5870   4.86231E+003    4.22138E+003
   6.5890   4.87109E+003    4.21703E+003
   6.5910   4.74673E+003    4.19454E+003
   6.5930   4.83906E+003    4.26142E+003
   6.5960   4.84989E+003    4.26885E+003
   6.5980   4.91228E+003    4.19687E+003
   6.6010   4.75948E+003    4.18566E+003
   6.6040   4.86256E+003    4.21356E+003
   6.6060   4.81104E+003    4.35162E+003
   6.6090   4.71992E+003    4.19191E+003
   6.6130   4.81110E+003    4.19861E+003
   6.6150   4.80563E+003    4.19485E+003
   6.6170   4.88815E+003    4.20824E+003
   6.6200   4.85130E+003    4.20297E+003
   6.6220   4.82368E+003    4.16068E+003
   6.6250   4.83578E+003    4.16646E+003
   6.6290   4.89705E+003    4.24637E+003
   6.6310   4.77314E+003    4.23843E+003
   6.6330   4.87624E+003    4.18844E+003
   6.6360   4.90879E+003    4.21415E+003
   6.6390   4.91870E+003    4.06651E+003
   6.6420   4.82433E+003    4.13250E+003
   6.6450   4.73650E+003    4.14743E+003
   6.6470   4.74074E+003    4.16272E+003
   6.6490   4.79101E+003    4.11477E+003
   6.6530   4.78994E+003    4.09916E+003
   6.6560   4.78497E+003    4.13051E+003
   6.6580   4.74186E+003    4.07537E+003
   6.6610   4.77195E+003    4.10203E+003
   6.6640   4.74997E+003    4.13292E+003
   6.6670   4.72421E+003    4.07625E+003
   6.6690   4.77523E+003    4.10711E+003
   6.6720   4.67695E+003    4.12306E+003
   6.6760   4.76592E+003    4.17955E+003
   6.6780   4.65802E+003    4.07480E+003
   6.6810   4.71614E+003    4.09593E+003
   6.6850   4.67374E+003    4.06097E+003
   6.6880   4.71090E+003    4.07905E+003
   6.6890   4.79554E+003    4.16124E+003
   6.6920   4.72398E+003    4.09490E+003
   6.6970   4.73119E+003    4.03717E+003
   6.7000   4.74672E+003    4.13156E+003
   6.7030   4.67954E+003    4.06865E+003
   6.7060   4.72980E+003    4.05558E+003
   6.7080   4.71718E+003    4.10209E+003
   6.7120   4.52502E+003    4.01077E+003
   6.7130   4.67220E+003    4.06440E+003
   6.7160   4.59923E+003    4.02243E+003
   6.7180   4.50012E+003    3.96191E+003
   6.7210   4.49992E+003    3.89327E+003
   6.7230   4.59117E+003    3.92848E+003
   6.7260   4.70304E+003    4.06071E+003
   6.7290   4.62289E+003    4.05126E+003
   6.7320   4.59703E+003    3.90572E+003
   6.7350   4.66980E+003    4.11425E+003
   6.7380   4.62396E+003    3.97860E+003
   6.7410   4.59280E+003    4.10005E+003
   6.7430   4.62962E+003    3.84795E+003
   6.7460   4.59839E+003    3.68704E+003
   6.7500   4.53874E+003    3.89947E+003
   6.7530   4.43582E+003    3.78690E+003
   6.7560   4.56847E+003    3.74775E+003
   6.7590   4.49756E+003    3.71190E+003
   6.7610   4.46552E+003    3.72297E+003
   6.7630   4.40470E+003    3.82828E+003
   6.7680   4.51829E+003    3.76265E+003
   6.7700   4.37468E+003    3.85013E+003
   6.7740   4.41584E+003    3.75807E+003
   6.7770   4.42321E+003    3.94050E+003
   6.7780   4.39329E+003    3.86518E+003
   6.7820   4.52313E+003    3.82193E+003
   6.7840   4.43297E+003    3.89365E+003
   6.7870   4.46512E+003    3.83114E+003
   6.7910   4.35375E+003    3.78434E+003
   6.7930   4.38012E+003    3.89364E+003
   6.7970   4.45380E+003    3.84398E+003
   6.8000   4.40419E+003    3.84005E+003
   6.8040   4.40076E+003    3.88351E+003
   6.8070   4.49864E+003    3.88724E+003
   6.8100   4.57508E+003    4.00365E+003
   6.8130   4.52910E+003    3.86875E+003
   6.8170   4.45031E+003    3.94495E+003
   6.8190   4.45788E+003    3.98404E+003
   6.8210   4.54707E+003    3.96299E+003
   6.8250   4.51223E+003    3.89741E+003
   6.8280   4.45713E+003    3.86327E+003
   6.8300   4.46422E+003    3.89022E+003
   6.8320   4.40414E+003    3.90418E+003
   6.8350   4.44126E+003    3.89596E+003
   6.8390   4.53693E+003    3.95772E+003
   6.8420   4.43211E+003    3.89746E+003
   6.8460   4.46448E+003    3.90778E+003
   6.8480   4.47316E+003    3.91395E+003
   6.8510   4.51415E+003    3.93403E+003
   6.8550   4.59950E+003    4.03696E+003
   6.8570   4.52313E+003    3.94666E+003
   6.8610   4.50219E+003    3.81614E+003
   6.8630   4.45396E+003    3.95578E+003
   6.8660   4.50100E+003    3.86793E+003
   6.8690   4.44032E+003    3.90331E+003
   6.8720   4.46164E+003    3.84358E+003
   6.8760   4.47120E+003    3.85257E+003
   6.8780   4.38752E+003    3.80764E+003
   6.8820   4.42558E+003    3.91196E+003
   6.8840   4.35701E+003    3.83247E+003
   6.8870   4.49611E+003    3.95382E+003
   6.8910   4.35988E+003    3.89717E+003
   6.8930   4.44750E+003    3.80889E+003
   6.8970   4.38211E+003    3.83391E+003
   6.9000   4.33799E+003    3.84095E+003
   6.9040   4.49671E+003    3.85398E+003
   6.9070   4.41015E+003    3.87684E+003
   6.9110   4.46384E+003    3.84091E+003
   6.9130   4.41890E+003    3.81613E+003
   6.9160   4.36683E+003    3.93026E+003
   6.9190   4.44799E+003    3.86389E+003
   6.9220   4.39785E+003    3.81685E+003
   6.9250   4.38939E+003    3.88476E+003
   6.9290   4.45629E+003    3.79914E+003
   6.9310   4.38124E+003    3.76873E+003
   6.9340   4.39310E+003    3.78639E+003
   6.9360   4.31493E+003    3.77333E+003
   6.9400   4.33742E+003    3.65170E+003
   6.9430   4.33901E+003    3.65008E+003
   6.9450   4.30725E+003    3.75189E+003
   6.9480   4.34131E+003    3.71704E+003
   6.9510   4.26569E+003    3.71482E+003
   6.9540   4.34286E+003    3.63497E+003
   6.9580   4.25100E+003    3.76065E+003
   6.9610   4.34474E+003    3.74104E+003
   6.9650   4.27495E+003    3.75730E+003
   6.9670   4.22331E+003    3.69962E+003
   6.9710   4.14249E+003    3.70579E+003
   6.9730   4.22526E+003    3.68297E+003
   6.9760   4.24740E+003    3.66461E+003
   6.9780   4.32840E+003    3.73690E+003
   6.9830   4.25924E+003    3.71155E+003
   6.9850   4.28955E+003    3.71538E+003
   6.9880   4.25782E+003    3.71047E+003
   6.9910   4.27974E+003    3.70778E+003
   6.9940   4.18776E+003    3.77313E+003
   6.9980   4.11385E+003    3.66972E+003
   7.0010   4.34033E+003    3.55739E+003
   7.0030   4.23501E+003    3.63663E+003
   7.0070   4.22258E+003    3.62824E+003
   7.0100   4.23471E+003    3.66769E+003
   7.0150   4.17656E+003    3.74835E+003
   7.0170   4.17557E+003    3.73404E+003
   7.0190   4.11752E+003    3.64920E+003
   7.0220   4.15284E+003    3.66752E+003
   7.0260   4.08428E+003    3.60114E+003
   7.0280   4.09899E+003    3.64478E+003
   7.0320   4.16451E+003    3.64420E+003
   7.0340   4.14229E+003    3.61683E+003
   7.0370   4.17020E+003    3.65025E+003
   7.0410   4.19747E+003    3.68037E+003
   7.0440   4.07038E+003    3.66908E+003
   7.0460   3.94785E+003    3.67115E+003
   7.0510   4.00479E+003    3.59081E+003
   7.0540   4.00033E+003    3.72263E+003
   7.0580   4.09300E+003    3.71701E+003
   7.0620   4.11869E+003    3.60505E+003
   7.0640   4.07264E+003    3.58619E+003
   7.0680   4.23069E+003    3.65830E+003
   7.0700   4.18906E+003    3.61966E+003
   7.0740   4.18397E+003    3.59423E+003
   7.0770   4.12353E+003    3.55779E+003
   7.0790   4.10506E+003    3.62186E+003
   7.0810   4.18578E+003    3.64632E+003
   7.0850   4.13010E+003    3.63643E+003
   7.0880   4.18841E+003    3.51074E+003
   7.0900   4.13580E+003    3.58199E+003
   7.0950   4.07342E+003    3.64516E+003
   7.0980   4.16965E+003    3.72839E+003
   7.1000   4.14353E+003    3.65101E+003
   7.1040   4.17234E+003    3.61212E+003
   7.1070   4.16195E+003    3.73059E+003
   7.1110   4.19388E+003    3.61028E+003
   7.1140   4.08442E+003    3.65539E+003
   7.1170   4.04708E+003    3.56837E+003
   7.1220   4.10482E+003    3.61054E+003
   7.1250   4.07368E+003    3.62914E+003
   7.1290   4.06963E+003    3.54808E+003
   7.1310   4.04615E+003    3.58628E+003
   7.1350   4.02653E+003    3.57786E+003
   7.1370   3.98615E+003    3.58509E+003
   7.1400   3.99070E+003    3.54942E+003
   7.1440   4.00718E+003    3.60522E+003
   7.1470   4.01404E+003    3.59153E+003
   7.1500   3.92634E+003    3.59630E+003
