# Supplementary material for: Trigger factor both holds and folds its client proteins
Source: Nat Commun. 2022 Jul 15;13:4126. doi: 10.1038/s41467-022-31767-6 (PMC9287376; doi:10.1038/s41467-022-31767-6)
Supplement: Supplementary file 6 — Source Data [file 41467_2022_31767_MOESM6_ESM.zip › SourceDataFile/Fig1a-b/00036.RI3]

Sample
I 3 04.0 40000 0006443 1.1190E11 280 1 
   5.8000   7.01500E+001    1.60790E+002
   5.8010   1.01180E+002    1.50010E+002
   5.8020   1.66730E+002    1.72440E+002
   5.8030   1.81660E+002    1.96600E+002
   5.8060   2.27820E+002    2.16500E+002
   5.8070   2.36270E+002    2.21250E+002
   5.8080   2.38990E+002    2.35180E+002
   5.8090   2.69870E+002    2.87530E+002
   5.8110   3.45070E+002    3.41510E+002
   5.8130   3.76080E+002    3.32480E+002
   5.8140   3.80680E+002    3.67280E+002
   5.8150   4.32840E+002    4.14300E+002
   5.8170   4.49620E+002    4.70230E+002
   5.8190   6.17310E+002    6.76900E+002
   5.8230   8.11470E+002    8.17970E+002
   5.8240   9.20960E+002    1.00111E+003
   5.8260   1.02932E+003    1.00981E+003
   5.8280   1.21786E+003    1.54800E+003
   5.8300   1.61721E+003    1.66901E+003
   5.8330   1.74008E+003    1.92205E+003
   5.8350   2.09084E+003    2.30850E+003
   5.8370   2.68099E+003    2.89274E+003
   5.8400   3.08684E+003    3.24089E+003
   5.8420   3.30337E+003    3.54311E+003
   5.8430   3.65176E+003    3.84128E+003
   5.8440   3.75780E+003    4.03370E+003
   5.8460   3.98104E+003    4.32087E+003
   5.8490   4.44877E+003    4.51921E+003
   5.8500   4.67916E+003    4.71798E+003
   5.8510   4.79782E+003    4.90237E+003
   5.8530   5.11303E+003    5.24359E+003
   5.8550   5.13806E+003    5.27731E+003
   5.8580   5.30347E+003    5.30327E+003
   5.8600   5.29657E+003    5.45667E+003
   5.8620   5.49505E+003    5.44898E+003
   5.8650   5.48653E+003    5.58769E+003
   5.8670   5.67384E+003    5.57232E+003
   5.8690   5.47579E+003    5.55193E+003
   5.8710   5.48221E+003    5.43702E+003
   5.8740   5.43857E+003    5.54407E+003
   5.8760   5.41718E+003    5.52924E+003
   5.8780   5.45877E+003    5.53485E+003
   5.8810   5.48507E+003    5.61673E+003
   5.8830   5.49654E+003    5.44553E+003
   5.8850   5.51472E+003    5.61274E+003
   5.8870   5.42327E+003    5.41062E+003
   5.8890   5.40572E+003    5.43181E+003
   5.8910   5.41930E+003    5.45286E+003
   5.8930   5.41427E+003    5.64411E+003
   5.8940   5.45366E+003    5.53125E+003
   5.8960   5.63763E+003    5.59195E+003
   5.9000   5.74245E+003    5.69812E+003
   5.9010   5.81031E+003    5.73066E+003
   5.9040   5.62946E+003    5.65288E+003
   5.9070   5.72597E+003    5.56771E+003
   5.9090   5.54082E+003    5.52595E+003
   5.9120   5.69119E+003    5.62586E+003
   5.9150   5.70213E+003    5.76208E+003
   5.9170   5.63884E+003    5.73301E+003
   5.9200   5.73957E+003    5.71496E+003
   5.9210   5.73547E+003    5.85847E+003
   5.9230   5.92037E+003    5.98432E+003
   5.9270   5.99347E+003    6.08681E+003
   5.9290   5.95143E+003    6.02323E+003
   5.9310   6.05943E+003    6.12845E+003
   5.9320   6.22776E+003    6.26782E+003
   5.9350   6.17242E+003    6.42294E+003
   5.9380   6.29489E+003    6.86701E+003
   5.9390   6.31197E+003    8.30663E+003
   5.9420   6.26150E+003    1.04987E+004
   5.9450   6.47290E+003    1.03859E+004
   5.9470   6.63478E+003    1.05470E+004
   5.9490   6.76183E+003    6.06391E+003
   5.9510   8.65030E+003    2.00960E+002
   5.9570   1.02136E+004    2.96250E+002
   5.9600   1.03694E+004    3.24872E+003
   5.9650   1.93680E+002    7.59720E+003
   5.9670   2.08730E+002    5.79246E+003
   5.9710   5.99350E+002    6.03843E+003
   5.9740   1.96894E+003    6.10337E+003
   5.9760   6.45068E+003    6.05601E+003
   5.9780   7.02765E+003    6.05070E+003
   5.9790   6.16372E+003    5.87701E+003
   5.9810   6.09100E+003    5.96099E+003
   5.9850   6.13257E+003    5.92104E+003
   5.9880   6.19599E+003    5.83795E+003
   5.9900   6.20806E+003    5.76771E+003
   5.9920   6.08833E+003    5.75009E+003
   5.9940   6.21951E+003    5.85367E+003
   5.9990   6.13014E+003    5.78740E+003
   6.0010   6.25028E+003    5.69097E+003
   6.0040   6.05052E+003    5.74455E+003
   6.0060   6.05277E+003    5.52840E+003
   6.0080   6.11192E+003    5.54259E+003
   6.0110   5.98662E+003    5.51720E+003
   6.0130   5.97457E+003    5.48752E+003
   6.0150   6.00724E+003    5.42274E+003
   6.0170   6.02980E+003    5.44131E+003
   6.0230   5.97660E+003    5.35300E+003
   6.0250   6.12020E+003    5.44129E+003
   6.0270   6.01002E+003    5.34264E+003
   6.0290   6.01665E+003    5.28494E+003
   6.0310   5.96023E+003    5.26482E+003
   6.0330   6.13439E+003    5.26984E+003
   6.0370   6.01537E+003    5.21754E+003
   6.0400   5.95525E+003    5.22177E+003
   6.0420   6.17974E+003    5.16807E+003
   6.0460   5.99173E+003    5.18054E+003
   6.0480   5.92886E+003    5.05785E+003
   6.0500   6.12592E+003    5.01997E+003
   6.0540   5.91084E+003    4.94492E+003
   6.0570   5.87779E+003    4.90397E+003
   6.0590   5.88678E+003    4.82511E+003
   6.0610   5.83792E+003    4.84550E+003
   6.0640   5.92866E+003    4.82475E+003
   6.0670   5.99150E+003    4.65785E+003
   6.0690   6.00145E+003    4.81562E+003
   6.0710   5.83750E+003    4.79377E+003
   6.0730   5.82375E+003    4.70692E+003
   6.0750   5.88105E+003    4.51734E+003
   6.0780   5.85513E+003    4.68710E+003
   6.0800   5.83233E+003    4.59439E+003
   6.0820   5.89242E+003    4.41659E+003
   6.0840   5.83270E+003    4.37655E+003
   6.0890   5.79587E+003    4.22482E+003
   6.0910   5.91052E+003    4.08239E+003
   6.0940   5.73097E+003    4.02880E+003
   6.0960   5.68015E+003    3.87337E+003
   6.0990   5.77924E+003    3.90063E+003
   6.1010   5.75221E+003    3.78717E+003
   6.1030   5.79244E+003    3.81818E+003
   6.1070   5.75157E+003    3.75003E+003
   6.1100   5.65202E+003    3.72389E+003
   6.1130   5.63309E+003    3.71877E+003
   6.1150   5.68508E+003    3.64257E+003
   6.1170   5.63673E+003    3.66518E+003
   6.1200   5.60850E+003    3.55128E+003
   6.1220   5.60840E+003    3.72333E+003
   6.1240   5.52988E+003    3.76590E+003
   6.1250   5.74744E+003    3.38938E+003
   6.1290   5.71460E+003    3.07347E+003
   6.1310   5.65691E+003    3.09582E+003
   6.1340   5.80124E+003    2.93213E+003
   6.1380   5.66405E+003    3.04475E+003
   6.1400   5.80153E+003    3.21625E+003
   6.1430   5.76168E+003    3.44059E+003
   6.1450   5.54839E+003    3.49533E+003
   6.1470   5.65224E+003    3.35506E+003
   6.1500   5.63738E+003    3.28044E+003
   6.1540   5.66495E+003    3.29072E+003
   6.1560   5.62744E+003    3.20023E+003
   6.1590   5.67623E+003    3.12587E+003
   6.1610   5.64572E+003    3.15631E+003
   6.1630   5.58425E+003    3.05478E+003
   6.1660   5.70779E+003    2.96311E+003
   6.1690   5.59047E+003    2.92512E+003
   6.1710   5.70874E+003    2.90459E+003
   6.1730   5.59672E+003    2.96251E+003
   6.1780   5.56880E+003    2.88321E+003
   6.1800   5.52316E+003    2.92101E+003
   6.1820   5.50619E+003    2.86582E+003
   6.1850   5.64270E+003    2.73813E+003
   6.1870   5.53731E+003    2.81815E+003
   6.1890   5.51335E+003    2.70550E+003
   6.1900   5.53830E+003    2.73474E+003
   6.1960   5.58041E+003    2.72791E+003
   6.1980   5.55960E+003    2.69463E+003
   6.2000   5.51393E+003    2.71192E+003
   6.2020   5.68123E+003    2.69944E+003
   6.2050   5.52055E+003    2.57041E+003
   6.2070   5.51397E+003    2.61427E+003
   6.2100   5.53443E+003    2.38706E+003
   6.2120   5.51474E+003    2.51147E+003
   6.2140   5.49008E+003    2.50734E+003
   6.2160   5.41427E+003    2.35581E+003
   6.2190   5.50425E+003    2.45276E+003
   6.2210   5.44118E+003    2.54435E+003
   6.2260   5.47220E+003    2.49781E+003
   6.2270   5.38144E+003    2.47418E+003
   6.2300   5.42894E+003    2.38585E+003
   6.2330   5.47813E+003    2.31003E+003
   6.2350   5.39888E+003    2.41013E+003
   6.2370   5.31107E+003    2.37915E+003
   6.2400   5.44741E+003    2.20273E+003
   6.2430   5.45056E+003    2.17955E+003
   6.2460   5.32577E+003    2.24952E+003
   6.2480   5.33406E+003    2.27510E+003
   6.2520   5.33776E+003    2.20910E+003
   6.2530   5.14539E+003    2.19471E+003
   6.2570   5.17214E+003    2.15936E+003
   6.2600   5.17671E+003    2.20333E+003
   6.2620   5.14281E+003    2.20184E+003
   6.2640   5.18692E+003    2.13637E+003
   6.2670   5.14704E+003    2.23683E+003
   6.2690   5.26136E+003    2.25258E+003
   6.2720   5.43220E+003    2.24781E+003
   6.2730   5.31578E+003    2.20508E+003
   6.2770   5.28170E+003    2.15195E+003
   6.2790   5.26309E+003    2.10805E+003
   6.2810   5.24165E+003    2.03426E+003
   6.2840   5.24516E+003    2.04312E+003
   6.2880   5.25123E+003    2.14362E+003
   6.2900   5.24969E+003    2.23162E+003
   6.2940   5.28615E+003    2.26589E+003
   6.2970   5.23251E+003    2.19113E+003
   6.2980   5.26228E+003    2.21067E+003
   6.2990   5.26331E+003    2.13185E+003
   6.3040   5.07844E+003    2.14849E+003
   6.3060   5.17888E+003    2.07552E+003
   6.3080   5.24230E+003    2.12771E+003
   6.3110   5.26347E+003    2.16126E+003
   6.3140   5.10713E+003    2.11351E+003
   6.3180   5.19055E+003    2.15777E+003
   6.3200   5.14307E+003    2.11473E+003
   6.3220   5.09653E+003    2.14796E+003
   6.3240   5.11163E+003    2.15073E+003
   6.3260   5.09338E+003    2.10109E+003
   6.3280   5.14631E+003    2.14638E+003
   6.3310   5.15696E+003    2.11064E+003
   6.3340   5.15796E+003    2.11095E+003
   6.3360   5.11589E+003    2.06762E+003
   6.3380   5.03638E+003    2.10574E+003
   6.3420   5.14100E+003    2.08490E+003
   6.3450   5.06730E+003    2.08659E+003
   6.3470   4.99909E+003    2.11647E+003
   6.3490   4.85165E+003    2.14955E+003
   6.3540   5.01578E+003    2.11558E+003
   6.3560   4.91360E+003    2.10847E+003
   6.3580   4.91230E+003    2.02555E+003
   6.3620   4.81776E+003    2.08569E+003
   6.3650   5.04535E+003    2.08731E+003
   6.3680   5.08419E+003    2.10792E+003
   6.3690   5.03735E+003    2.21800E+003
   6.3720   5.07254E+003    2.05542E+003
   6.3750   5.00537E+003    2.08570E+003
   6.3770   4.95222E+003    2.08129E+003
   6.3800   4.98930E+003    2.08540E+003
   6.3810   5.01812E+003    2.05078E+003
   6.3840   4.97749E+003    2.08449E+003
   6.3870   4.89804E+003    2.06686E+003
   6.3910   4.89775E+003    2.06816E+003
   6.3940   4.85459E+003    2.08198E+003
   6.3960   4.82482E+003    2.06652E+003
   6.3980   4.82072E+003    2.08629E+003
   6.4020   4.95429E+003    2.05758E+003
   6.4040   4.90769E+003    2.08934E+003
   6.4070   4.79372E+003    2.10773E+003
   6.4090   4.78085E+003    1.99124E+003
   6.4110   4.78058E+003    2.06583E+003
   6.4140   4.69233E+003    1.96869E+003
   6.4180   4.70524E+003    1.95569E+003
   6.4200   4.80734E+003    1.95248E+003
   6.4220   4.69509E+003    2.00271E+003
   6.4240   4.74193E+003    2.00761E+003
   6.4270   4.83003E+003    2.07097E+003
   6.4290   4.74124E+003    2.06774E+003
   6.4310   4.80209E+003    2.05991E+003
   6.4340   4.81247E+003    2.13999E+003
   6.4380   4.86075E+003    2.05593E+003
   6.4410   4.86647E+003    2.06578E+003
   6.4430   4.92849E+003    2.11976E+003
   6.4460   4.90122E+003    2.10761E+003
   6.4490   4.91479E+003    2.05534E+003
   6.4520   4.89976E+003    2.11057E+003
   6.4540   5.05065E+003    2.13643E+003
   6.4580   4.91240E+003    2.12585E+003
   6.4590   4.91360E+003    2.11276E+003
   6.4620   4.97614E+003    2.16380E+003
   6.4650   5.02963E+003    2.06011E+003
   6.4680   5.03472E+003    2.11775E+003
   6.4710   5.00117E+003    2.18090E+003
   6.4720   4.98365E+003    2.13427E+003
   6.4740   4.97043E+003    2.18080E+003
   6.4770   4.95950E+003    2.18372E+003
   6.4800   4.97304E+003    2.15078E+003
   6.4840   4.97524E+003    2.19944E+003
   6.4860   4.96239E+003    2.08921E+003
   6.4890   5.00681E+003    2.14652E+003
   6.4910   5.01916E+003    2.14133E+003
   6.4930   4.84923E+003    2.12023E+003
   6.4970   4.92029E+003    2.18868E+003
   6.4990   4.90020E+003    2.17918E+003
   6.5030   4.95841E+003    2.19525E+003
   6.5050   4.93534E+003    2.16455E+003
   6.5080   5.03363E+003    2.17816E+003
   6.5100   5.02331E+003    2.22946E+003
   6.5130   5.00450E+003    2.20475E+003
   6.5150   4.99165E+003    2.24543E+003
   6.5170   4.98678E+003    2.14437E+003
   6.5210   5.05768E+003    2.11217E+003
   6.5240   5.02351E+003    2.08502E+003
   6.5260   5.00350E+003    2.09945E+003
   6.5290   5.03701E+003    2.03497E+003
   6.5310   5.00183E+003    2.09672E+003
   6.5330   4.90161E+003    2.13858E+003
   6.5370   4.96023E+003    2.19626E+003
   6.5410   4.91409E+003    2.17700E+003
   6.5420   4.88955E+003    2.19087E+003
   6.5440   4.87493E+003    2.17759E+003
   6.5470   4.92394E+003    2.12673E+003
   6.5500   4.82656E+003    2.11892E+003
   6.5530   4.94666E+003    2.13144E+003
   6.5570   4.91987E+003    2.13258E+003
   6.5590   4.97490E+003    2.13299E+003
   6.5630   4.92126E+003    2.12934E+003
   6.5660   4.86912E+003    2.09441E+003
   6.5680   4.94712E+003    2.14642E+003
   6.5700   4.98322E+003    2.08664E+003
   6.5720   4.92404E+003    2.05623E+003
   6.5750   4.94116E+003    2.06513E+003
   6.5790   4.86418E+003    2.02410E+003
   6.5810   4.88948E+003    2.06175E+003
   6.5850   4.74568E+003    2.03597E+003
   6.5860   4.93534E+003    2.08241E+003
   6.5890   4.84623E+003    2.10257E+003
   6.5920   4.84859E+003    2.13398E+003
   6.5950   4.85094E+003    2.16980E+003
   6.5990   4.89143E+003    2.10125E+003
   6.6010   4.89563E+003    2.11857E+003
   6.6040   4.86581E+003    2.12677E+003
   6.6070   4.78950E+003    2.13401E+003
   6.6100   4.87890E+003    2.13708E+003
   6.6130   4.76521E+003    2.09813E+003
   6.6150   4.83082E+003    2.19472E+003
   6.6170   4.79541E+003    2.08066E+003
   6.6220   4.82403E+003    2.12522E+003
   6.6240   4.82347E+003    2.17036E+003
   6.6250   4.82440E+003    2.08221E+003
   6.6280   4.82120E+003    2.10998E+003
   6.6310   4.78512E+003    2.12094E+003
   6.6340   4.74763E+003    2.14537E+003
   6.6380   4.73222E+003    2.10817E+003
   6.6400   4.73001E+003    2.07296E+003
   6.6430   4.76831E+003    2.09263E+003
   6.6450   4.85348E+003    2.11370E+003
   6.6480   4.77360E+003    2.05646E+003
   6.6520   4.63537E+003    2.01881E+003
   6.6540   4.76281E+003    2.09481E+003
   6.6580   4.76797E+003    2.09918E+003
   6.6610   4.68838E+003    2.08522E+003
   6.6620   4.70039E+003    2.06885E+003
   6.6650   4.65391E+003    2.02559E+003
   6.6680   4.69336E+003    2.05449E+003
   6.6700   4.65510E+003    2.02801E+003
   6.6720   4.66696E+003    2.09199E+003
   6.6740   4.62380E+003    2.04717E+003
   6.6780   4.62386E+003    2.06359E+003
   6.6830   4.69709E+003    2.09747E+003
   6.6850   4.62534E+003    2.10208E+003
   6.6870   4.68492E+003    2.04987E+003
   6.6890   4.59767E+003    2.04490E+003
   6.6940   4.62647E+003    2.08398E+003
   6.6960   4.67170E+003    2.03317E+003
   6.6990   4.58387E+003    2.06739E+003
   6.7010   4.60984E+003    2.05294E+003
   6.7040   4.63054E+003    2.00676E+003
   6.7080   4.57926E+003    1.99429E+003
   6.7100   4.49703E+003    1.99565E+003
   6.7130   4.43504E+003    1.98939E+003
   6.7150   4.45424E+003    2.00085E+003
   6.7180   4.47892E+003    2.01279E+003
   6.7220   4.54974E+003    2.00518E+003
   6.7240   4.47337E+003    2.04101E+003
   6.7290   4.53373E+003    2.02774E+003
   6.7310   4.57165E+003    2.02154E+003
   6.7340   4.57188E+003    2.05286E+003
   6.7360   4.59323E+003    2.01827E+003
   6.7370   4.57236E+003    2.01015E+003
   6.7410   4.53094E+003    1.98962E+003
   6.7450   4.44548E+003    2.01208E+003
   6.7470   4.40999E+003    1.93881E+003
   6.7510   4.41579E+003    1.94135E+003
   6.7540   4.35699E+003    1.94656E+003
   6.7550   4.37489E+003    1.88115E+003
   6.7570   4.38106E+003    1.91901E+003
   6.7590   4.45006E+003    1.88871E+003
   6.7630   4.37057E+003    1.94524E+003
   6.7660   4.41132E+003    1.86710E+003
   6.7700   4.40352E+003    1.92609E+003
   6.7720   4.42427E+003    1.95778E+003
   6.7750   4.45172E+003    1.84870E+003
   6.7780   4.40144E+003    1.90192E+003
   6.7810   4.38195E+003    1.83043E+003
   6.7840   4.35808E+003    1.92730E+003
   6.7860   4.37439E+003    1.90309E+003
   6.7900   4.30011E+003    1.92892E+003
   6.7930   4.43290E+003    1.94914E+003
   6.7960   4.31856E+003    1.95691E+003
   6.8000   4.36126E+003    1.92572E+003
   6.8020   4.39230E+003    1.95232E+003
   6.8040   4.32141E+003    1.95460E+003
   6.8070   4.38845E+003    1.91211E+003
   6.8110   4.36050E+003    1.93871E+003
   6.8140   4.46805E+003    1.89313E+003
   6.8180   4.39160E+003    1.89726E+003
   6.8210   4.35140E+003    1.95696E+003
   6.8230   4.38643E+003    1.92492E+003
   6.8260   4.42914E+003    1.94527E+003
   6.8300   4.34848E+003    1.96250E+003
   6.8320   4.38107E+003    1.91603E+003
   6.8350   4.36059E+003    1.90163E+003
   6.8390   4.44523E+003    1.94405E+003
   6.8410   4.38860E+003    1.96679E+003
   6.8440   4.42970E+003    1.95164E+003
   6.8460   4.43070E+003    2.01155E+003
   6.8490   4.44743E+003    1.95777E+003
   6.8530   4.42881E+003    1.97710E+003
   6.8570   4.44813E+003    1.99819E+003
   6.8580   4.39313E+003    1.93530E+003
   6.8610   4.40671E+003    1.94387E+003
   6.8640   4.34162E+003    1.91573E+003
   6.8670   4.34903E+003    1.90781E+003
   6.8690   4.28455E+003    1.98152E+003
   6.8720   4.34146E+003    1.89997E+003
   6.8760   4.33628E+003    1.84763E+003
   6.8780   4.29753E+003    1.89490E+003
   6.8820   4.39542E+003    1.93062E+003
   6.8830   4.34208E+003    1.87346E+003
   6.8870   4.35465E+003    1.90797E+003
   6.8900   4.32415E+003    1.90112E+003
   6.8930   4.36964E+003    1.89016E+003
   6.8970   4.30005E+003    1.93525E+003
   6.9000   4.35649E+003    1.93571E+003
   6.9020   4.37423E+003    1.91957E+003
   6.9040   4.31589E+003    1.90646E+003
   6.9070   4.37911E+003    1.93979E+003
   6.9110   4.38760E+003    1.89545E+003
   6.9140   4.32645E+003    1.95087E+003
   6.9160   4.35741E+003    1.90645E+003
   6.9200   4.34671E+003    1.91175E+003
   6.9220   4.35537E+003    1.88757E+003
   6.9240   4.32794E+003    1.91430E+003
   6.9290   4.28335E+003    1.85936E+003
   6.9320   4.27500E+003    1.87400E+003
   6.9360   4.21750E+003    1.84655E+003
   6.9390   4.23522E+003    1.84274E+003
   6.9410   4.19408E+003    1.84176E+003
   6.9450   4.17446E+003    1.83795E+003
   6.9470   4.24573E+003    1.88449E+003
   6.9500   4.23845E+003    1.81904E+003
   6.9540   4.23911E+003    1.81274E+003
   6.9560   4.19969E+003    1.86513E+003
   6.9580   4.14213E+003    1.88749E+003
   6.9610   4.15580E+003    1.85787E+003
   6.9650   4.17524E+003    1.85228E+003
   6.9680   4.14708E+003    1.85906E+003
   6.9700   4.17250E+003    1.82068E+003
   6.9740   4.20177E+003    1.93113E+003
   6.9760   4.23582E+003    1.87820E+003
   6.9790   4.19767E+003    1.86222E+003
   6.9810   4.21073E+003    1.81693E+003
   6.9850   4.19711E+003    1.88689E+003
   6.9880   4.23717E+003    1.86307E+003
   6.9920   4.16881E+003    1.83417E+003
   6.9940   4.21766E+003    1.82456E+003
   6.9980   4.22416E+003    1.82891E+003
   7.0010   4.16673E+003    1.85620E+003
   7.0030   4.15447E+003    1.83962E+003
   7.0070   4.18489E+003    1.86513E+003
   7.0100   4.11253E+003    1.82606E+003
   7.0130   4.19304E+003    1.81033E+003
   7.0170   4.15712E+003    1.85987E+003
   7.0190   4.14586E+003    1.81163E+003
   7.0220   4.02620E+003    1.82284E+003
   7.0260   4.04117E+003    1.79145E+003
   7.0280   3.96129E+003    1.79100E+003
   7.0310   3.98248E+003    1.84662E+003
   7.0350   3.94576E+003    1.82336E+003
   7.0370   4.03503E+003    1.80988E+003
   7.0420   4.06509E+003    1.79405E+003
   7.0450   4.04550E+003    1.79436E+003
   7.0480   4.08138E+003    1.76635E+003
   7.0520   4.06866E+003    1.84376E+003
   7.0550   4.08569E+003    1.81265E+003
   7.0580   4.06457E+003    1.77653E+003
   7.0610   4.10938E+003    1.79913E+003
   7.0630   3.97566E+003    1.77490E+003
   7.0670   3.97534E+003    1.81490E+003
   7.0700   4.07488E+003    1.78865E+003
   7.0710   4.01338E+003    1.80508E+003
   7.0740   4.07711E+003    1.77439E+003
   7.0780   4.08219E+003    1.76474E+003
   7.0810   4.10739E+003    1.78690E+003
   7.0840   4.00184E+003    1.78319E+003
   7.0880   4.08829E+003    1.75728E+003
   7.0910   4.08125E+003    1.77961E+003
   7.0950   4.00941E+003    1.75412E+003
   7.0970   4.00826E+003    1.79393E+003
   7.1010   4.07248E+003    1.78621E+003
   7.1040   4.11318E+003    1.79206E+003
   7.1060   4.04834E+003    1.78653E+003
   7.1090   4.03918E+003    1.77641E+003
   7.1130   4.10228E+003    1.75675E+003
   7.1160   4.13794E+003    1.73456E+003
   7.1180   4.03282E+003    1.83059E+003
   7.1210   4.02423E+003    1.72162E+003
   7.1240   4.03212E+003    1.71735E+003
   7.1290   4.02191E+003    1.72392E+003
   7.1310   3.99019E+003    1.68565E+003
   7.1350   4.04919E+003    1.72927E+003
   7.1380   4.03288E+003    1.62293E+003
   7.1410   4.02751E+003    1.62200E+003
   7.1450   4.12161E+003    1.58777E+003
   7.1480   4.02101E+003    1.54281E+003
   7.1510   4.04686E+003    1.50910E+003
