# Supplementary material for: Trigger factor both holds and folds its client proteins
Source: Nat Commun. 2022 Jul 15;13:4126. doi: 10.1038/s41467-022-31767-6 (PMC9287376; doi:10.1038/s41467-022-31767-6)
Supplement: Supplementary file 6 — Source Data [file 41467_2022_31767_MOESM6_ESM.zip › SourceDataFile/Fig1a-b/00037.RI1]

Sample
I 1 04.0 40000 0006503 1.1290E11 280 1 
   5.8000   4.17100E+001    1.24180E+002
   5.8030   9.29500E+001    1.45620E+002
   5.8050   1.48800E+002    1.59210E+002
   5.8070   2.38530E+002    2.41030E+002
   5.8090   2.57680E+002    2.82470E+002
   5.8100   2.75130E+002    3.23890E+002
   5.8120   3.29390E+002    3.28190E+002
   5.8140   3.77530E+002    4.00080E+002
   5.8160   4.12040E+002    4.68210E+002
   5.8170   4.94330E+002    5.07640E+002
   5.8180   5.33020E+002    5.66060E+002
   5.8190   5.71360E+002    6.79510E+002
   5.8210   6.43960E+002    8.07160E+002
   5.8230   7.77440E+002    9.20940E+002
   5.8260   9.83320E+002    1.16142E+003
   5.8280   1.16749E+003    1.52144E+003
   5.8300   1.49111E+003    1.74434E+003
   5.8320   1.59762E+003    1.99139E+003
   5.8330   2.08809E+003    2.24676E+003
   5.8350   2.15503E+003    2.61338E+003
   5.8370   2.64382E+003    2.75601E+003
   5.8400   3.02576E+003    3.47626E+003
   5.8420   3.28708E+003    3.89411E+003
   5.8440   3.44510E+003    4.07092E+003
   5.8460   3.97019E+003    4.49071E+003
   5.8470   4.23624E+003    4.60703E+003
   5.8490   4.36489E+003    4.85001E+003
   5.8510   4.99420E+003    5.18366E+003
   5.8530   5.06595E+003    5.30980E+003
   5.8550   5.22867E+003    5.34861E+003
   5.8560   5.28880E+003    5.39754E+003
   5.8570   5.43722E+003    5.58298E+003
   5.8580   5.34300E+003    5.63118E+003
   5.8600   5.51296E+003    5.62112E+003
   5.8620   5.64894E+003    5.65214E+003
   5.8650   5.46947E+003    5.65878E+003
   5.8670   5.48729E+003    5.71188E+003
   5.8690   5.49372E+003    5.63176E+003
   5.8710   5.52351E+003    5.75935E+003
   5.8740   5.44820E+003    5.59778E+003
   5.8760   5.58864E+003    5.59528E+003
   5.8780   5.53259E+003    5.50138E+003
   5.8800   5.58219E+003    5.51729E+003
   5.8830   5.61206E+003    5.58829E+003
   5.8850   5.49788E+003    5.73793E+003
   5.8880   5.58465E+003    5.68318E+003
   5.8900   5.53931E+003    5.68903E+003
   5.8920   5.71533E+003    5.66833E+003
   5.8940   5.64928E+003    5.56618E+003
   5.8960   5.59969E+003    5.46792E+003
   5.8970   5.62696E+003    5.63160E+003
   5.8990   5.65331E+003    5.46965E+003
   5.9010   5.61674E+003    5.57821E+003
   5.9050   5.66243E+003    5.86181E+003
   5.9080   5.73545E+003    5.70734E+003
   5.9100   5.69772E+003    5.73079E+003
   5.9120   5.59339E+003    5.69014E+003
   5.9160   5.55607E+003    5.69582E+003
   5.9170   5.74441E+003    5.80175E+003
   5.9210   5.82592E+003    5.78460E+003
   5.9230   6.06539E+003    5.92012E+003
   5.9240   5.86647E+003    5.93454E+003
   5.9270   5.94940E+003    6.05627E+003
   5.9310   5.99364E+003    6.24726E+003
   5.9330   5.91791E+003    6.06253E+003
   5.9360   6.06122E+003    6.00116E+003
   5.9370   6.16793E+003    6.00398E+003
   5.9380   6.13924E+003    6.05127E+003
   5.9410   6.27149E+003    6.36637E+003
   5.9460   6.23142E+003    6.23800E+003
   5.9480   6.04447E+003    6.33867E+003
   5.9520   6.20194E+003    6.43071E+003
   5.9530   6.31933E+003    6.39123E+003
   5.9560   6.18665E+003    6.17968E+003
   5.9580   6.08776E+003    6.17747E+003
   5.9600   6.33476E+003    6.29530E+003
   5.9630   6.31375E+003    6.23241E+003
   5.9680   6.21985E+003    6.42349E+003
   5.9690   6.33619E+003    6.38399E+003
   5.9720   6.30789E+003    6.46519E+003
   5.9740   6.20613E+003    6.29155E+003
   5.9770   6.13219E+003    6.35133E+003
   5.9790   6.14625E+003    6.21482E+003
   5.9810   5.95279E+003    6.23905E+003
   5.9870   6.25547E+003    6.37207E+003
   5.9880   6.31567E+003    6.24142E+003
   5.9900   6.14140E+003    6.37352E+003
   5.9950   6.25554E+003    6.81079E+003
   5.9970   6.41111E+003    9.06654E+003
   6.0000   6.35052E+003    1.04490E+004
   6.0020   6.27537E+003    1.04963E+004
   6.0040   6.15705E+003    1.04490E+004
   6.0070   6.11933E+003    3.90796E+003
   6.0100   6.24513E+003    2.51230E+002
   6.0150   1.08630E+004    1.01604E+003
   6.0200   1.04810E+004    6.59707E+003
   6.0270   1.83610E+002    6.19029E+003
   6.0290   1.98420E+002    6.08671E+003
   6.0320   7.30430E+002    5.93466E+003
   6.0360   2.73104E+003    5.97211E+003
   6.0380   7.65808E+003    6.14440E+003
   6.0400   5.83602E+003    6.05473E+003
   6.0430   6.18786E+003    6.00393E+003
   6.0450   6.11453E+003    5.90100E+003
   6.0480   6.04324E+003    6.03645E+003
   6.0500   6.02210E+003    6.02102E+003
   6.0530   6.04007E+003    5.89574E+003
   6.0550   5.96631E+003    5.85260E+003
   6.0570   6.06703E+003    5.85860E+003
   6.0590   6.06659E+003    6.01063E+003
   6.0620   5.97350E+003    5.89753E+003
   6.0660   6.00395E+003    5.91252E+003
   6.0680   5.96378E+003    5.82675E+003
   6.0700   6.12016E+003    6.04802E+003
   6.0730   6.00794E+003    5.99977E+003
   6.0750   6.00141E+003    6.04304E+003
   6.0780   5.90230E+003    5.82932E+003
   6.0800   5.99592E+003    5.90871E+003
   6.0820   5.97923E+003    5.89206E+003
   6.0840   5.97682E+003    5.83393E+003
   6.0860   5.92146E+003    5.82208E+003
   6.0890   5.87199E+003    5.84360E+003
   6.0940   5.88034E+003    5.71972E+003
   6.0960   5.82188E+003    5.81242E+003
   6.0990   5.77787E+003    5.85466E+003
   6.1010   5.76162E+003    5.81563E+003
   6.1030   5.77318E+003    5.89050E+003
   6.1060   5.75550E+003    5.72233E+003
   6.1070   5.74917E+003    5.71093E+003
   6.1100   5.72146E+003    5.64274E+003
   6.1130   5.67846E+003    5.61786E+003
   6.1150   5.61517E+003    5.72463E+003
   6.1180   5.57626E+003    5.73249E+003
   6.1210   5.66678E+003    5.72305E+003
   6.1240   5.64939E+003    5.67784E+003
   6.1250   5.63866E+003    5.75156E+003
   6.1290   5.57947E+003    5.72395E+003
   6.1300   5.55235E+003    5.74020E+003
   6.1320   5.63020E+003    5.79792E+003
   6.1340   5.64939E+003    5.82210E+003
   6.1380   5.54700E+003    5.72925E+003
   6.1400   5.56057E+003    5.65975E+003
   6.1430   5.45440E+003    5.64166E+003
   6.1450   5.41989E+003    5.59519E+003
   6.1480   5.40814E+003    5.54123E+003
   6.1510   5.34736E+003    5.55918E+003
   6.1540   5.31754E+003    5.51500E+003
   6.1560   5.36335E+003    5.50815E+003
   6.1570   5.30930E+003    5.47574E+003
   6.1600   5.31381E+003    5.44814E+003
   6.1630   5.29671E+003    5.42103E+003
   6.1650   5.36137E+003    5.51556E+003
   6.1690   5.26804E+003    5.49392E+003
   6.1720   5.28131E+003    5.43830E+003
   6.1740   5.31267E+003    5.44279E+003
   6.1770   5.19314E+003    5.38865E+003
   6.1800   5.20194E+003    5.29350E+003
   6.1820   5.24027E+003    5.42265E+003
   6.1840   5.20436E+003    5.29798E+003
   6.1870   5.23496E+003    5.22828E+003
   6.1900   5.14458E+003    5.20910E+003
   6.1930   5.16092E+003    5.36197E+003
   6.1960   5.09188E+003    5.30082E+003
   6.1980   5.05795E+003    5.37149E+003
   6.1990   5.20497E+003    5.21006E+003
   6.2020   5.18928E+003    5.36443E+003
   6.2050   5.12106E+003    5.20471E+003
   6.2070   5.13695E+003    5.15913E+003
   6.2100   5.12229E+003    5.19105E+003
   6.2130   4.98167E+003    5.14848E+003
   6.2140   4.99187E+003    5.02552E+003
   6.2190   4.99956E+003    5.00112E+003
   6.2210   4.98619E+003    5.10866E+003
   6.2250   4.96488E+003    5.00833E+003
   6.2280   4.95772E+003    5.02835E+003
   6.2300   4.91940E+003    4.99965E+003
   6.2320   4.95945E+003    5.05252E+003
   6.2350   4.96479E+003    4.97189E+003
   6.2390   4.94111E+003    4.96280E+003
   6.2410   4.90331E+003    5.00659E+003
   6.2440   4.95874E+003    4.93462E+003
   6.2460   4.86007E+003    4.94080E+003
   6.2480   4.83993E+003    4.86921E+003
   6.2520   4.83680E+003    4.78858E+003
   6.2540   4.79779E+003    4.82718E+003
   6.2550   4.83024E+003    4.82950E+003
   6.2600   4.76695E+003    4.84132E+003
   6.2620   4.83868E+003    4.83027E+003
   6.2660   4.82718E+003    4.70933E+003
   6.2690   4.81169E+003    4.62041E+003
   6.2710   4.84331E+003    4.76084E+003
   6.2740   4.84821E+003    4.74359E+003
   6.2760   4.93361E+003    4.66282E+003
   6.2800   4.89389E+003    4.75644E+003
   6.2820   4.86767E+003    4.77984E+003
   6.2840   4.87407E+003    4.72692E+003
   6.2860   4.91358E+003    4.68334E+003
   6.2880   4.83644E+003    4.68473E+003
   6.2910   4.83415E+003    4.56996E+003
   6.2940   4.89131E+003    4.60527E+003
   6.2970   4.87551E+003    4.66407E+003
   6.2990   4.89909E+003    4.77730E+003
   6.3010   4.78779E+003    4.63594E+003
   6.3040   4.70519E+003    4.46606E+003
   6.3060   4.80576E+003    4.63817E+003
   6.3100   4.81849E+003    4.56095E+003
   6.3130   4.87484E+003    4.52328E+003
   6.3150   4.86156E+003    4.58036E+003
   6.3170   4.80159E+003    4.68293E+003
   6.3200   4.73314E+003    4.56741E+003
   6.3240   4.75474E+003    4.50128E+003
   6.3280   4.74993E+003    4.48105E+003
   6.3310   4.72072E+003    4.54318E+003
   6.3330   4.68265E+003    4.47785E+003
   6.3370   4.74470E+003    4.49509E+003
   6.3400   4.69174E+003    4.55379E+003
   6.3420   4.77793E+003    4.44794E+003
   6.3450   4.73677E+003    4.51237E+003
   6.3470   4.71409E+003    4.36974E+003
   6.3510   4.65870E+003    4.39520E+003
   6.3530   4.63295E+003    4.38847E+003
   6.3560   4.69310E+003    4.42921E+003
   6.3570   4.71680E+003    4.34521E+003
   6.3610   4.74211E+003    4.31553E+003
   6.3650   4.86593E+003    4.39483E+003
   6.3680   4.81049E+003    4.39659E+003
   6.3720   4.74477E+003    4.39965E+003
   6.3730   4.74447E+003    4.37256E+003
   6.3750   4.83355E+003    4.45672E+003
   6.3780   4.84325E+003    4.41390E+003
   6.3820   4.74540E+003    4.35565E+003
   6.3840   4.71553E+003    4.31683E+003
   6.3860   4.79247E+003    4.25450E+003
   6.3890   4.69183E+003    4.31709E+003
   6.3910   4.79227E+003    4.25549E+003
   6.3940   4.74794E+003    4.19210E+003
   6.3960   4.72854E+003    4.15500E+003
   6.3990   4.71609E+003    4.23500E+003
   6.4000   4.71015E+003    4.26354E+003
   6.4030   4.67383E+003    4.30894E+003
   6.4050   4.66743E+003    4.27866E+003
   6.4090   4.65822E+003    4.19627E+003
   6.4120   4.53904E+003    4.15901E+003
   6.4140   4.61909E+003    4.26388E+003
   6.4180   4.54363E+003    4.20083E+003
   6.4220   4.57372E+003    4.14998E+003
   6.4240   4.53293E+003    4.29514E+003
   6.4250   4.57860E+003    4.25347E+003
   6.4290   4.67790E+003    4.23868E+003
   6.4340   4.77355E+003    4.18837E+003
   6.4370   4.66891E+003    4.31591E+003
   6.4380   4.76959E+003    4.29035E+003
   6.4410   4.72398E+003    4.37818E+003
   6.4430   4.76895E+003    4.29036E+003
   6.4460   4.85544E+003    4.32788E+003
   6.4490   4.87921E+003    4.34932E+003
   6.4520   4.80801E+003    4.29724E+003
   6.4540   4.88316E+003    4.35498E+003
   6.4560   4.90115E+003    4.35631E+003
   6.4590   4.86156E+003    4.37190E+003
   6.4610   4.98902E+003    4.36556E+003
   6.4650   4.88783E+003    4.31660E+003
   6.4680   4.92933E+003    4.37914E+003
   6.4710   4.94348E+003    4.36470E+003
   6.4740   4.91627E+003    4.36377E+003
   6.4770   4.91627E+003    4.48269E+003
   6.4790   5.00659E+003    4.34024E+003
   6.4820   4.98265E+003    4.33971E+003
   6.4850   4.81034E+003    4.34078E+003
   6.4880   4.87557E+003    4.39550E+003
   6.4900   4.94234E+003    4.29236E+003
   6.4920   4.84153E+003    4.35298E+003
   6.4950   4.92063E+003    4.30689E+003
   6.4970   4.93462E+003    4.41180E+003
   6.5000   4.94000E+003    4.35670E+003
   6.5020   4.93930E+003    4.36594E+003
   6.5050   4.92606E+003    4.43889E+003
   6.5080   5.01963E+003    4.36681E+003
   6.5100   5.05722E+003    4.43664E+003
   6.5140   5.00965E+003    4.37724E+003
   6.5170   5.03564E+003    4.51424E+003
   6.5190   5.00067E+003    4.39052E+003
   6.5230   5.11610E+003    4.38139E+003
   6.5260   4.82802E+003    4.36142E+003
   6.5290   4.83680E+003    4.38095E+003
   6.5300   4.99038E+003    4.30241E+003
   6.5330   4.86354E+003    4.31270E+003
   6.5350   4.97607E+003    4.33699E+003
   6.5390   4.92437E+003    4.30618E+003
   6.5420   5.00568E+003    4.36300E+003
   6.5450   4.91077E+003    4.30483E+003
   6.5460   4.93099E+003    4.31387E+003
   6.5470   4.98170E+003    4.35425E+003
   6.5520   4.89803E+003    4.36962E+003
   6.5570   4.92550E+003    4.34769E+003
   6.5600   5.00501E+003    4.36696E+003
   6.5620   4.93693E+003    4.38773E+003
   6.5630   4.92550E+003    4.33629E+003
   6.5680   4.97251E+003    4.17089E+003
   6.5700   5.00392E+003    4.21170E+003
   6.5730   4.91398E+003    4.28938E+003
   6.5750   4.94160E+003    4.30468E+003
   6.5790   5.01804E+003    4.36739E+003
   6.5820   4.86354E+003    4.24060E+003
   6.5860   4.97216E+003    4.27171E+003
   6.5890   4.92227E+003    4.33305E+003
   6.5920   4.88166E+003    4.29001E+003
   6.5940   4.84342E+003    4.23697E+003
   6.5970   4.96765E+003    4.24923E+003
   6.6000   4.86640E+003    4.32248E+003
   6.6010   4.80298E+003    4.26061E+003
   6.6040   4.81448E+003    4.21352E+003
   6.6070   4.83083E+003    4.16125E+003
   6.6110   4.83692E+003    4.26178E+003
   6.6150   4.85190E+003    4.20164E+003
   6.6170   4.94584E+003    4.19837E+003
   6.6190   4.78321E+003    4.21184E+003
   6.6230   4.80511E+003    4.23927E+003
   6.6260   4.80061E+003    4.30673E+003
   6.6290   4.92879E+003    4.21448E+003
   6.6310   4.90492E+003    4.19392E+003
   6.6330   4.88740E+003    4.21482E+003
   6.6370   4.78916E+003    4.17574E+003
   6.6400   4.88624E+003    4.24716E+003
   6.6420   4.83583E+003    4.16882E+003
   6.6450   4.84982E+003    4.17454E+003
   6.6470   4.75667E+003    4.18052E+003
   6.6510   4.80363E+003    4.13518E+003
   6.6540   4.84362E+003    4.11328E+003
   6.6560   4.75998E+003    4.17585E+003
   6.6590   4.86354E+003    4.24021E+003
   6.6620   4.80537E+003    4.10421E+003
   6.6650   4.85947E+003    4.21907E+003
   6.6670   4.79623E+003    4.20924E+003
   6.6700   4.77131E+003    4.19464E+003
   6.6720   4.75590E+003    4.10151E+003
   6.6760   4.73472E+003    4.20136E+003
   6.6780   4.73003E+003    4.12962E+003
   6.6830   4.72203E+003    4.16775E+003
   6.6850   4.69392E+003    4.10611E+003
   6.6870   4.71810E+003    4.11570E+003
   6.6920   4.72273E+003    4.16933E+003
   6.6950   4.75419E+003    4.12920E+003
   6.6990   4.63349E+003    4.18881E+003
   6.7010   4.71486E+003    4.12748E+003
   6.7030   4.72896E+003    4.06023E+003
   6.7060   4.72346E+003    4.02634E+003
   6.7100   4.70335E+003    4.10118E+003
   6.7130   4.71062E+003    4.04150E+003
   6.7140   4.55374E+003    4.01447E+003
   6.7180   4.51014E+003    4.04455E+003
   6.7190   4.59655E+003    4.03896E+003
   6.7220   4.57815E+003    3.95136E+003
   6.7240   4.57158E+003    3.91101E+003
   6.7280   4.68234E+003    4.01234E+003
   6.7320   4.66775E+003    4.07476E+003
   6.7360   4.67264E+003    4.05732E+003
   6.7380   4.61631E+003    4.03950E+003
   6.7400   4.61200E+003    4.00576E+003
   6.7430   4.60930E+003    3.93771E+003
   6.7460   4.56922E+003    3.78009E+003
   6.7500   4.55227E+003    3.87784E+003
   6.7520   4.59760E+003    3.89561E+003
   6.7560   4.52427E+003    3.77985E+003
   6.7590   4.46797E+003    3.82657E+003
   6.7610   4.44519E+003    3.72804E+003
   6.7630   4.43988E+003    3.75319E+003
   6.7670   4.47528E+003    3.81269E+003
   6.7700   4.43886E+003    3.87625E+003
   6.7720   4.49476E+003    3.96442E+003
   6.7770   4.46594E+003    3.87821E+003
   6.7790   4.53929E+003    3.95686E+003
   6.7820   4.47227E+003    3.87425E+003
   6.7840   4.47406E+003    3.88831E+003
   6.7860   4.43624E+003    3.86438E+003
   6.7900   4.38459E+003    3.82475E+003
   6.7930   4.40246E+003    3.80330E+003
   6.7960   4.49436E+003    3.83605E+003
   6.8000   4.41079E+003    3.82950E+003
   6.8020   4.45839E+003    3.83515E+003
   6.8040   4.41314E+003    3.85812E+003
   6.8070   4.48215E+003    3.88827E+003
   6.8110   4.53178E+003    3.87527E+003
   6.8160   4.55476E+003    3.94498E+003
   6.8190   4.50791E+003    3.88508E+003
   6.8210   4.51360E+003    4.00489E+003
   6.8250   4.51130E+003    3.87495E+003
   6.8260   4.54064E+003    3.86999E+003
   6.8300   4.48667E+003    3.89566E+003
   6.8330   4.51850E+003    3.95705E+003
   6.8370   4.45983E+003    3.92766E+003
   6.8390   4.37231E+003    3.88191E+003
   6.8410   4.45860E+003    3.92592E+003
   6.8440   4.52154E+003    3.88288E+003
   6.8480   4.44351E+003    3.94346E+003
   6.8510   4.45359E+003    3.98826E+003
   6.8550   4.59136E+003    3.90893E+003
   6.8570   4.50948E+003    3.92756E+003
   6.8600   4.48438E+003    3.87084E+003
   6.8640   4.45579E+003    3.88406E+003
   6.8670   4.46609E+003    3.86060E+003
   6.8710   4.55293E+003    3.83489E+003
   6.8730   4.47291E+003    3.86956E+003
   6.8750   4.44402E+003    3.90362E+003
   6.8780   4.44000E+003    3.91658E+003
   6.8820   4.38571E+003    3.92564E+003
   6.8840   4.47063E+003    3.86547E+003
   6.8870   4.41729E+003    3.89954E+003
   6.8900   4.36728E+003    3.93302E+003
   6.8930   4.48532E+003    3.94545E+003
   6.8950   4.45637E+003    3.92203E+003
   6.9000   4.33286E+003    3.94050E+003
   6.9030   4.43539E+003    3.94765E+003
   6.9070   4.42177E+003    3.91092E+003
   6.9090   4.44572E+003    3.86976E+003
   6.9130   4.51937E+003    3.80907E+003
   6.9170   4.41380E+003    3.88607E+003
   6.9200   4.41901E+003    3.88267E+003
   6.9230   4.39034E+003    3.80563E+003
   6.9270   4.45857E+003    3.86543E+003
   6.9290   4.44777E+003    3.78290E+003
   6.9310   4.35314E+003    3.80517E+003
   6.9340   4.43944E+003    3.76317E+003
   6.9370   4.35893E+003    3.70021E+003
   6.9400   4.31360E+003    3.71624E+003
   6.9430   4.31646E+003    3.73648E+003
   6.9450   4.30160E+003    3.80800E+003
   6.9480   4.35353E+003    3.72622E+003
   6.9520   4.40957E+003    3.75366E+003
   6.9550   4.28443E+003    3.73230E+003
   6.9590   4.27667E+003    3.71023E+003
   6.9620   4.27809E+003    3.75731E+003
   6.9650   4.34584E+003    3.78375E+003
   6.9680   4.09793E+003    3.72763E+003
   6.9710   4.16440E+003    3.70952E+003
   6.9750   4.18786E+003    3.65269E+003
   6.9760   4.29376E+003    3.69390E+003
   6.9800   4.29167E+003    3.72842E+003
   6.9830   4.37364E+003    3.78298E+003
   6.9870   4.20759E+003    3.68039E+003
   6.9890   4.28827E+003    3.70700E+003
   6.9920   4.22435E+003    3.65435E+003
   6.9960   4.18799E+003    3.70609E+003
   6.9990   4.20770E+003    3.62707E+003
   7.0010   4.32212E+003    3.63263E+003
   7.0050   4.33780E+003    3.68719E+003
   7.0080   4.22143E+003    3.61849E+003
   7.0120   4.25135E+003    3.68544E+003
   7.0150   4.25009E+003    3.66985E+003
   7.0170   4.20111E+003    3.70839E+003
   7.0210   4.20127E+003    3.67505E+003
   7.0250   4.16768E+003    3.64172E+003
   7.0280   4.18443E+003    3.71319E+003
   7.0310   4.19764E+003    3.63531E+003
   7.0330   4.13703E+003    3.63362E+003
   7.0350   4.16630E+003    3.67952E+003
   7.0370   4.11120E+003    3.69900E+003
   7.0430   4.16330E+003    3.62682E+003
   7.0440   4.09787E+003    3.65389E+003
   7.0470   3.98343E+003    3.64675E+003
   7.0510   4.01515E+003    3.69056E+003
   7.0530   4.03292E+003    3.76773E+003
   7.0580   4.12870E+003    3.66333E+003
   7.0610   4.14129E+003    3.60146E+003
   7.0630   4.15818E+003    3.61520E+003
   7.0660   4.19912E+003    3.70081E+003
   7.0700   4.14121E+003    3.67508E+003
   7.0740   4.16605E+003    3.60708E+003
   7.0770   4.13689E+003    3.66386E+003
   7.0790   4.16420E+003    3.68173E+003
   7.0810   4.14490E+003    3.66817E+003
   7.0840   4.23212E+003    3.64641E+003
   7.0880   4.13348E+003    3.63811E+003
   7.0910   4.22674E+003    3.60452E+003
   7.0940   4.16090E+003    3.61577E+003
   7.0970   4.14232E+003    3.64639E+003
   7.1020   4.15895E+003    3.61938E+003
   7.1060   4.08960E+003    3.74093E+003
   7.1090   4.16568E+003    3.68678E+003
   7.1130   4.12045E+003    3.65508E+003
   7.1160   4.14129E+003    3.61500E+003
   7.1180   4.10173E+003    3.64987E+003
   7.1220   4.10819E+003    3.64258E+003
   7.1250   4.12018E+003    3.51804E+003
   7.1280   4.08535E+003    3.58111E+003
   7.1320   4.06770E+003    3.55189E+003
   7.1340   4.08148E+003    3.63909E+003
   7.1360   4.01453E+003    3.60604E+003
   7.1400   4.01975E+003    3.64949E+003
   7.1430   4.06183E+003    3.65744E+003
   7.1450   4.05759E+003    3.66108E+003
   7.1490   3.93195E+003    3.60398E+003
   7.1530   3.94956E+003    3.58078E+003
