# Supplementary material for: Trigger factor both holds and folds its client proteins
Source: Nat Commun. 2022 Jul 15;13:4126. doi: 10.1038/s41467-022-31767-6 (PMC9287376; doi:10.1038/s41467-022-31767-6)
Supplement: Supplementary file 6 — Source Data [file 41467_2022_31767_MOESM6_ESM.zip › SourceDataFile/Fig1a-b/00037.RI3]

Sample
I 3 04.0 40000 0006616 1.1490E11 280 1 
   5.8000   8.92700E+001    1.58030E+002
   5.8030   1.43260E+002    1.92100E+002
   5.8050   2.23130E+002    2.10890E+002
   5.8060   2.50490E+002    2.32870E+002
   5.8080   2.48020E+002    2.36900E+002
   5.8090   2.75260E+002    2.67950E+002
   5.8100   3.05140E+002    3.08300E+002
   5.8110   3.24800E+002    3.33780E+002
   5.8140   3.69570E+002    3.71120E+002
   5.8150   4.45970E+002    4.45640E+002
   5.8170   4.86170E+002    5.03680E+002
   5.8180   5.49610E+002    5.84820E+002
   5.8190   6.31340E+002    6.61300E+002
   5.8210   6.46660E+002    7.31330E+002
   5.8230   9.14150E+002    9.85940E+002
   5.8260   1.05744E+003    1.12392E+003
   5.8270   1.45482E+003    1.48195E+003
   5.8300   1.56221E+003    1.68371E+003
   5.8320   1.81255E+003    2.01163E+003
   5.8330   2.09290E+003    2.21202E+003
   5.8350   2.28427E+003    2.55168E+003
   5.8360   2.56302E+003    2.69417E+003
   5.8370   2.98264E+003    2.96419E+003
   5.8390   3.12445E+003    3.30815E+003
   5.8420   3.69121E+003    3.87938E+003
   5.8440   4.04541E+003    3.96774E+003
   5.8460   4.31376E+003    4.41893E+003
   5.8480   4.57375E+003    4.65359E+003
   5.8500   4.79569E+003    5.01797E+003
   5.8510   4.92416E+003    5.08087E+003
   5.8530   5.24307E+003    5.21294E+003
   5.8570   5.28394E+003    5.31651E+003
   5.8600   5.44608E+003    5.46496E+003
   5.8620   5.50251E+003    5.59166E+003
   5.8640   5.56898E+003    5.48427E+003
   5.8670   5.59760E+003    5.62616E+003
   5.8690   5.69626E+003    5.48006E+003
   5.8720   5.59953E+003    5.69366E+003
   5.8740   5.55820E+003    5.56017E+003
   5.8760   5.51804E+003    5.42694E+003
   5.8780   5.54905E+003    5.52766E+003
   5.8810   5.49809E+003    5.46297E+003
   5.8830   5.60606E+003    5.50644E+003
   5.8850   5.56287E+003    5.45007E+003
   5.8870   5.55089E+003    5.57573E+003
   5.8900   5.54829E+003    5.60107E+003
   5.8920   5.45843E+003    5.65047E+003
   5.8940   5.61607E+003    5.63455E+003
   5.8970   5.74864E+003    5.66924E+003
   5.8990   5.79604E+003    5.66081E+003
   5.9010   5.73554E+003    5.75016E+003
   5.9030   5.75535E+003    5.68209E+003
   5.9050   5.72202E+003    5.57563E+003
   5.9080   5.74333E+003    5.58597E+003
   5.9090   5.60971E+003    5.67297E+003
   5.9100   5.68614E+003    5.70426E+003
   5.9120   5.67998E+003    5.78240E+003
   5.9150   5.86199E+003    5.76925E+003
   5.9180   5.84623E+003    5.81450E+003
   5.9200   5.89543E+003    5.88395E+003
   5.9210   5.80993E+003    5.86638E+003
   5.9230   5.91169E+003    6.05729E+003
   5.9250   6.04876E+003    6.12019E+003
   5.9270   5.95136E+003    6.22470E+003
   5.9300   6.09380E+003    6.16774E+003
   5.9340   6.23114E+003    6.28145E+003
   5.9380   6.29950E+003    6.84615E+003
   5.9390   6.32296E+003    7.83768E+003
   5.9420   6.39112E+003    1.07002E+004
   5.9450   6.65481E+003    1.05677E+004
   5.9470   6.64815E+003    1.03279E+004
   5.9500   6.84911E+003    4.46968E+003
   5.9520   9.56052E+003    2.71930E+002
   5.9590   1.09925E+004    4.73900E+002
   5.9600   9.48711E+003    2.02081E+003
   5.9620   1.30907E+003    7.71522E+003
   5.9660   2.11380E+002    6.02057E+003
   5.9700   3.64780E+002    6.13771E+003
   5.9720   1.20885E+003    6.14309E+003
   5.9730   2.98637E+003    6.10799E+003
   5.9750   7.28863E+003    6.12047E+003
   5.9770   7.19859E+003    6.05159E+003
   5.9800   6.52042E+003    5.94870E+003
   5.9840   6.21103E+003    5.96858E+003
   5.9860   6.10491E+003    5.81056E+003
   5.9870   6.14942E+003    5.89345E+003
   5.9900   6.25229E+003    5.88273E+003
   5.9930   6.19361E+003    5.87427E+003
   5.9950   6.23586E+003    5.79551E+003
   5.9970   6.18803E+003    5.73376E+003
   6.0000   6.16389E+003    5.82577E+003
   6.0020   6.11891E+003    5.74898E+003
   6.0030   5.99725E+003    5.57250E+003
   6.0040   6.00379E+003    5.66243E+003
   6.0060   6.26243E+003    5.55948E+003
   6.0100   6.26691E+003    5.69667E+003
   6.0130   5.99584E+003    5.62093E+003
   6.0150   6.03560E+003    5.64576E+003
   6.0170   6.05218E+003    5.52991E+003
   6.0210   6.02606E+003    5.42648E+003
   6.0250   6.11447E+003    5.40714E+003
   6.0280   6.01695E+003    5.37937E+003
   6.0300   6.04504E+003    5.37571E+003
   6.0330   5.98944E+003    5.45033E+003
   6.0350   6.09399E+003    5.28009E+003
   6.0370   6.05413E+003    5.30083E+003
   6.0380   6.11277E+003    5.39917E+003
   6.0400   6.06555E+003    5.24728E+003
   6.0440   6.06221E+003    5.15818E+003
   6.0470   5.96809E+003    5.16269E+003
   6.0500   5.88065E+003    5.05069E+003
   6.0520   6.01880E+003    5.08434E+003
   6.0540   6.00040E+003    5.08308E+003
   6.0570   5.93756E+003    5.00939E+003
   6.0590   5.93810E+003    4.95115E+003
   6.0610   5.89442E+003    4.94776E+003
   6.0630   5.80298E+003    4.89807E+003
   6.0660   5.96636E+003    4.87240E+003
   6.0680   5.91932E+003    4.89907E+003
   6.0720   5.87064E+003    5.06715E+003
   6.0750   5.99229E+003    4.80811E+003
   6.0770   5.87848E+003    4.68519E+003
   6.0790   5.95412E+003    4.77431E+003
   6.0810   5.91738E+003    4.65512E+003
   6.0850   5.89863E+003    4.43966E+003
   6.0870   5.85971E+003    4.37060E+003
   6.0890   5.93921E+003    4.25246E+003
   6.0920   5.85779E+003    4.10607E+003
   6.0940   5.83480E+003    4.13028E+003
   6.0980   5.81485E+003    3.87778E+003
   6.1010   5.92959E+003    3.96122E+003
   6.1020   5.89706E+003    3.90421E+003
   6.1030   5.80868E+003    3.93055E+003
   6.1080   5.76794E+003    3.90646E+003
   6.1110   5.76664E+003    3.76774E+003
   6.1130   5.81291E+003    3.73372E+003
   6.1150   5.88247E+003    3.75542E+003
   6.1180   5.71518E+003    3.70628E+003
   6.1220   5.69760E+003    3.91442E+003
   6.1240   5.69717E+003    3.59370E+003
   6.1270   5.76115E+003    3.34385E+003
   6.1290   5.88796E+003    3.19494E+003
   6.1310   5.81897E+003    3.10084E+003
   6.1340   5.80618E+003    2.88188E+003
   6.1360   5.85282E+003    3.06153E+003
   6.1400   5.84559E+003    3.35915E+003
   6.1430   5.78795E+003    3.39152E+003
   6.1450   5.71779E+003    3.50456E+003
   6.1470   5.75335E+003    3.42250E+003
   6.1500   5.69340E+003    3.27641E+003
   6.1540   5.66969E+003    3.36703E+003
   6.1560   5.66415E+003    3.33183E+003
   6.1580   5.76366E+003    3.18956E+003
   6.1590   5.68124E+003    3.27665E+003
   6.1610   5.69673E+003    3.17275E+003
   6.1640   5.64263E+003    3.02409E+003
   6.1680   5.70240E+003    3.04338E+003
   6.1700   5.67232E+003    2.98165E+003
   6.1720   5.67316E+003    3.00801E+003
   6.1750   5.70412E+003    2.99944E+003
   6.1780   5.67906E+003    3.00407E+003
   6.1810   5.62199E+003    2.94013E+003
   6.1840   5.69181E+003    2.97666E+003
   6.1860   5.71886E+003    2.90043E+003
   6.1890   5.68699E+003    2.81299E+003
   6.1910   5.68374E+003    2.81369E+003
   6.1930   5.64538E+003    2.88770E+003
   6.1960   5.69605E+003    2.81711E+003
   6.1980   5.57377E+003    2.81812E+003
   6.2010   5.67769E+003    2.79363E+003
   6.2040   5.58287E+003    2.68850E+003
   6.2070   5.60802E+003    2.66800E+003
   6.2100   5.62293E+003    2.59495E+003
   6.2120   5.55694E+003    2.56742E+003
   6.2140   5.54819E+003    2.54694E+003
   6.2160   5.52777E+003    2.48150E+003
   6.2190   5.66404E+003    2.48151E+003
   6.2210   5.37940E+003    2.56464E+003
   6.2260   5.52298E+003    2.58836E+003
   6.2280   5.47253E+003    2.47639E+003
   6.2300   5.61236E+003    2.40204E+003
   6.2320   5.59121E+003    2.35228E+003
   6.2370   5.37647E+003    2.38343E+003
   6.2390   5.41992E+003    2.30248E+003
   6.2410   5.52404E+003    2.22491E+003
   6.2440   5.46128E+003    2.27144E+003
   6.2460   5.36444E+003    2.30103E+003
   6.2480   5.42421E+003    2.24073E+003
   6.2510   5.30036E+003    2.24627E+003
   6.2550   5.17910E+003    2.26859E+003
   6.2570   5.28299E+003    2.26783E+003
   6.2580   5.24851E+003    2.24132E+003
   6.2610   5.29300E+003    2.26466E+003
   6.2630   5.31314E+003    2.23296E+003
   6.2670   5.35351E+003    2.19990E+003
   6.2690   5.32494E+003    2.24803E+003
   6.2720   5.46034E+003    2.32922E+003
   6.2730   5.43967E+003    2.27646E+003
   6.2770   5.40356E+003    2.18854E+003
   6.2800   5.39310E+003    2.08425E+003
   6.2830   5.37152E+003    2.14454E+003
   6.2850   5.32948E+003    2.10401E+003
   6.2880   5.31753E+003    2.17549E+003
   6.2900   5.34955E+003    2.29176E+003
   6.2930   5.35481E+003    2.24350E+003
   6.2950   5.23461E+003    2.24400E+003
   6.2980   5.32479E+003    2.25488E+003
   6.3010   5.28330E+003    2.17012E+003
   6.3030   5.13869E+003    2.13403E+003
   6.3060   5.19469E+003    2.15009E+003
   6.3080   5.33686E+003    2.17906E+003
   6.3110   5.37518E+003    2.12642E+003
   6.3130   5.27820E+003    2.13667E+003
   6.3170   5.24086E+003    2.17646E+003
   6.3180   5.17675E+003    2.14882E+003
   6.3220   5.27538E+003    2.14170E+003
   6.3240   5.25289E+003    2.15241E+003
   6.3290   5.18463E+003    2.16931E+003
   6.3310   5.17291E+003    2.17811E+003
   6.3330   5.12372E+003    2.13667E+003
   6.3380   5.14704E+003    2.12760E+003
   6.3400   5.14966E+003    2.13862E+003
   6.3450   5.20184E+003    2.08537E+003
   6.3470   5.13827E+003    2.11318E+003
   6.3490   5.04662E+003    2.07434E+003
   6.3520   4.97989E+003    2.15266E+003
   6.3540   5.08035E+003    2.15235E+003
   6.3560   5.04887E+003    2.10644E+003
   6.3580   4.93318E+003    2.08170E+003
   6.3610   4.93074E+003    2.05037E+003
   6.3630   4.96011E+003    2.08151E+003
   6.3650   5.14243E+003    2.10243E+003
   6.3680   5.11701E+003    2.13434E+003
   6.3720   5.12176E+003    2.10859E+003
   6.3750   5.18825E+003    2.13287E+003
   6.3760   5.00802E+003    2.06256E+003
   6.3800   5.01932E+003    2.07717E+003
   6.3820   5.08913E+003    2.02313E+003
   6.3850   4.87818E+003    2.10653E+003
   6.3870   4.98087E+003    2.09121E+003
   6.3910   4.96802E+003    2.10024E+003
   6.3930   4.91689E+003    2.06746E+003
   6.3960   4.98821E+003    2.08326E+003
   6.3990   4.83100E+003    2.05767E+003
   6.4010   4.83993E+003    2.07170E+003
   6.4030   4.91330E+003    2.06058E+003
   6.4060   4.94681E+003    2.13006E+003
   6.4090   4.76759E+003    2.01768E+003
   6.4110   4.86854E+003    2.02721E+003
   6.4150   4.74238E+003    2.01217E+003
   6.4180   4.81371E+003    1.94955E+003
   6.4210   4.78458E+003    2.00983E+003
   6.4240   4.71527E+003    2.03131E+003
   6.4270   4.90830E+003    2.03131E+003
   6.4300   4.84854E+003    2.09347E+003
   6.4320   4.83520E+003    2.08782E+003
   6.4350   4.89949E+003    2.07732E+003
   6.4380   4.93140E+003    2.13753E+003
   6.4410   4.90452E+003    2.13787E+003
   6.4430   4.97686E+003    2.11485E+003
   6.4470   4.94284E+003    2.08417E+003
   6.4500   4.97205E+003    2.09070E+003
   6.4520   4.93225E+003    2.17506E+003
   6.4540   4.92763E+003    2.16447E+003
   6.4560   4.96220E+003    2.18318E+003
   6.4580   4.98452E+003    2.15784E+003
   6.4610   5.06264E+003    2.17554E+003
   6.4630   5.06146E+003    2.15256E+003
   6.4660   5.08166E+003    2.07594E+003
   6.4680   5.13789E+003    2.15172E+003
   6.4710   5.04650E+003    2.21767E+003
   6.4740   5.05105E+003    2.19770E+003
   6.4770   5.00155E+003    2.16463E+003
   6.4790   5.04056E+003    2.14452E+003
   6.4830   5.06101E+003    2.18276E+003
   6.4850   4.99094E+003    2.16138E+003
   6.4880   5.02808E+003    2.20473E+003
   6.4910   4.95328E+003    2.20041E+003
   6.4930   5.00119E+003    2.14578E+003
   6.4940   4.96190E+003    2.17508E+003
   6.4980   5.03016E+003    2.16808E+003
   6.5010   4.98952E+003    2.19670E+003
   6.5050   4.99461E+003    2.27055E+003
   6.5070   5.07741E+003    2.25182E+003
   6.5090   5.09222E+003    2.17537E+003
   6.5110   5.14111E+003    2.25559E+003
   6.5140   5.09083E+003    2.22361E+003
   6.5170   5.07911E+003    2.19402E+003
   6.5190   5.07281E+003    2.18974E+003
   6.5230   5.10321E+003    2.15044E+003
   6.5240   5.04384E+003    2.10316E+003
   6.5280   5.05507E+003    2.07192E+003
   6.5310   5.08798E+003    2.12196E+003
   6.5330   5.05128E+003    2.17913E+003
   6.5360   4.97211E+003    2.21078E+003
   6.5390   4.97354E+003    2.16912E+003
   6.5410   5.01846E+003    2.16820E+003
   6.5440   4.94447E+003    2.18325E+003
   6.5460   5.03256E+003    2.21247E+003
   6.5500   4.94193E+003    2.21535E+003
   6.5530   5.00905E+003    2.15120E+003
   6.5560   4.91893E+003    2.17053E+003
   6.5590   5.00309E+003    2.23823E+003
   6.5610   5.00600E+003    2.21646E+003
   6.5630   5.00609E+003    2.14274E+003
   6.5650   4.91460E+003    2.15239E+003
   6.5680   4.93135E+003    2.16953E+003
   6.5710   4.90288E+003    2.10449E+003
   6.5730   4.94225E+003    2.11319E+003
   6.5760   4.97398E+003    2.08342E+003
   6.5790   4.96939E+003    2.04102E+003
   6.5820   4.96381E+003    2.10560E+003
   6.5840   4.81333E+003    2.08783E+003
   6.5860   4.92387E+003    2.06844E+003
   6.5890   4.88004E+003    2.12551E+003
   6.5920   4.95749E+003    2.17697E+003
   6.5950   4.86654E+003    2.13037E+003
   6.5980   4.91887E+003    2.16805E+003
   6.6000   4.97821E+003    2.11759E+003
   6.6040   4.88520E+003    2.13836E+003
   6.6060   5.02673E+003    2.15359E+003
   6.6080   4.95185E+003    2.12303E+003
   6.6110   4.87082E+003    2.14234E+003
   6.6140   4.84755E+003    2.10795E+003
   6.6160   4.86490E+003    2.10465E+003
   6.6200   4.80712E+003    2.10964E+003
   6.6230   4.88924E+003    2.13053E+003
   6.6260   4.84775E+003    2.19797E+003
   6.6300   4.84876E+003    2.13365E+003
   6.6330   4.77076E+003    2.12854E+003
   6.6350   4.81088E+003    2.15356E+003
   6.6380   4.85439E+003    2.17740E+003
   6.6400   4.81254E+003    2.12122E+003
   6.6430   4.74335E+003    2.12533E+003
   6.6460   4.75322E+003    2.13039E+003
   6.6490   4.75087E+003    2.12544E+003
   6.6520   4.68533E+003    2.09361E+003
   6.6540   4.84759E+003    2.12835E+003
   6.6580   4.79488E+003    2.11703E+003
   6.6610   4.71634E+003    2.10491E+003
   6.6630   4.84204E+003    2.08953E+003
   6.6670   4.72965E+003    2.14175E+003
   6.6690   4.73019E+003    2.07912E+003
   6.6710   4.66245E+003    2.08418E+003
   6.6740   4.79554E+003    2.11789E+003
   6.6780   4.71342E+003    2.05351E+003
   6.6800   4.68879E+003    2.04931E+003
   6.6830   4.61992E+003    2.07109E+003
   6.6880   4.66109E+003    2.10130E+003
   6.6890   4.71241E+003    2.04162E+003
   6.6920   4.67424E+003    2.07667E+003
   6.6940   4.74016E+003    2.08301E+003
   6.6970   4.69296E+003    2.05525E+003
   6.6990   4.64745E+003    2.05248E+003
   6.7030   4.68035E+003    2.07034E+003
   6.7060   4.69371E+003    2.01489E+003
   6.7080   4.55079E+003    2.00998E+003
   6.7120   4.53173E+003    2.01478E+003
   6.7150   4.50541E+003    2.04179E+003
   6.7180   4.49671E+003    2.01178E+003
   6.7190   4.53987E+003    2.06080E+003
   6.7240   4.50366E+003    2.04779E+003
   6.7270   4.55257E+003    2.07410E+003
   6.7300   4.61535E+003    2.03670E+003
   6.7340   4.56941E+003    2.01498E+003
   6.7360   4.59786E+003    2.04296E+003
   6.7380   4.58839E+003    2.03034E+003
   6.7420   4.58598E+003    1.99831E+003
   6.7450   4.52586E+003    2.03054E+003
   6.7470   4.42439E+003    1.93998E+003
   6.7500   4.47392E+003    2.05191E+003
   6.7520   4.47141E+003    1.94175E+003
   6.7550   4.39217E+003    1.89440E+003
   6.7590   4.43469E+003    2.00562E+003
   6.7610   4.55759E+003    1.93430E+003
   6.7620   4.45809E+003    1.92633E+003
   6.7660   4.37359E+003    1.89584E+003
   6.7680   4.45358E+003    1.99109E+003
   6.7700   4.41258E+003    1.94806E+003
   6.7750   4.42914E+003    1.90290E+003
   6.7780   4.43635E+003    1.93409E+003
   6.7810   4.38012E+003    1.88434E+003
   6.7840   4.44923E+003    1.92560E+003
   6.7860   4.50853E+003    1.89429E+003
   6.7890   4.39741E+003    1.96316E+003
   6.7920   4.37035E+003    1.93322E+003
   6.7950   4.42394E+003    1.97746E+003
   6.7970   4.46241E+003    1.97802E+003
   6.8010   4.46707E+003    1.92802E+003
   6.8020   4.41386E+003    1.97113E+003
   6.8040   4.40839E+003    1.91262E+003
   6.8070   4.44166E+003    1.90862E+003
   6.8110   4.39666E+003    1.96611E+003
   6.8140   4.43172E+003    1.93893E+003
   6.8190   4.47913E+003    1.90422E+003
   6.8210   4.44582E+003    1.96671E+003
   6.8230   4.55029E+003    1.94799E+003
   6.8260   4.46738E+003    1.96990E+003
   6.8300   4.47845E+003    1.98482E+003
   6.8330   4.43011E+003    1.92116E+003
   6.8350   4.35882E+003    1.95726E+003
   6.8380   4.44888E+003    1.99819E+003
   6.8400   4.38969E+003    1.94875E+003
   6.8440   4.44723E+003    1.99305E+003
   6.8480   4.48800E+003    2.02214E+003
   6.8490   4.62952E+003    1.97651E+003
   6.8520   4.47461E+003    1.97130E+003
   6.8540   4.45666E+003    1.96361E+003
   6.8580   4.43678E+003    1.93757E+003
   6.8610   4.38879E+003    1.92901E+003
   6.8630   4.39243E+003    1.95130E+003
   6.8670   4.36393E+003    1.90336E+003
   6.8700   4.44725E+003    1.96080E+003
   6.8740   4.36359E+003    1.89875E+003
   6.8780   4.39824E+003    1.92853E+003
   6.8790   4.38196E+003    1.95816E+003
   6.8830   4.39214E+003    1.93768E+003
   6.8860   4.41719E+003    1.94761E+003
   6.8880   4.41788E+003    1.89839E+003
   6.8910   4.41005E+003    1.94594E+003
   6.8950   4.34725E+003    1.90645E+003
   6.8970   4.38162E+003    1.99272E+003
   6.9000   4.48156E+003    1.91528E+003
   6.9020   4.44190E+003    1.96274E+003
   6.9050   4.35167E+003    1.93632E+003
   6.9080   4.42405E+003    1.96054E+003
   6.9110   4.48628E+003    1.90543E+003
   6.9150   4.41671E+003    1.98127E+003
   6.9180   4.37274E+003    1.94104E+003
   6.9200   4.36785E+003    1.93275E+003
   6.9250   4.36534E+003    1.92249E+003
   6.9280   4.40945E+003    1.92581E+003
   6.9320   4.27362E+003    1.90063E+003
   6.9340   4.29791E+003    1.89813E+003
   6.9370   4.34036E+003    1.87445E+003
   6.9400   4.22686E+003    1.86330E+003
   6.9420   4.18314E+003    1.85306E+003
   6.9470   4.22919E+003    1.84885E+003
   6.9490   4.18736E+003    1.80937E+003
   6.9520   4.28555E+003    1.79590E+003
   6.9550   4.25716E+003    1.83900E+003
   6.9580   4.27362E+003    1.86304E+003
   6.9610   4.24456E+003    1.83221E+003
   6.9640   4.24141E+003    1.82292E+003
   6.9670   4.34405E+003    1.85024E+003
   6.9700   4.31437E+003    1.85570E+003
   6.9740   4.25650E+003    1.85073E+003
   6.9780   4.22964E+003    1.88629E+003
   6.9790   4.25892E+003    1.83876E+003
   6.9830   4.24478E+003    1.83264E+003
   6.9860   4.26236E+003    1.83491E+003
   6.9890   4.31912E+003    1.86844E+003
   6.9920   4.22446E+003    1.91182E+003
   6.9940   4.25889E+003    1.84151E+003
   6.9970   4.26967E+003    1.81076E+003
   7.0010   4.24179E+003    1.91717E+003
   7.0030   4.25780E+003    1.86288E+003
   7.0060   4.18154E+003    1.88897E+003
   7.0080   4.18974E+003    1.82657E+003
   7.0120   4.22547E+003    1.79725E+003
   7.0150   4.20117E+003    1.83132E+003
   7.0190   4.19802E+003    1.80094E+003
   7.0220   4.14143E+003    1.85745E+003
   7.0250   4.14564E+003    1.82873E+003
   7.0280   4.05529E+003    1.82899E+003
   7.0320   4.02615E+003    1.82391E+003
   7.0340   4.05018E+003    1.82550E+003
   7.0370   4.09352E+003    1.79601E+003
   7.0400   4.11984E+003    1.80407E+003
   7.0440   4.24547E+003    1.76866E+003
   7.0470   4.23529E+003    1.80655E+003
   7.0490   4.15989E+003    1.81685E+003
   7.0520   4.15037E+003    1.83504E+003
   7.0550   4.17109E+003    1.79988E+003
   7.0580   4.16929E+003    1.77807E+003
   7.0620   4.18446E+003    1.82338E+003
   7.0650   4.06896E+003    1.82001E+003
   7.0680   4.05929E+003    1.79240E+003
   7.0710   4.14529E+003    1.80960E+003
   7.0750   4.15802E+003    1.80402E+003
   7.0790   4.13052E+003    1.80085E+003
   7.0820   4.08326E+003    1.76376E+003
   7.0830   4.05566E+003    1.79636E+003
   7.0860   4.05601E+003    1.79340E+003
   7.0910   4.08896E+003    1.78513E+003
   7.0950   4.09380E+003    1.77078E+003
   7.0970   4.04572E+003    1.80092E+003
   7.1000   4.04932E+003    1.85234E+003
   7.1030   4.03765E+003    1.78277E+003
   7.1060   4.14062E+003    1.83327E+003
   7.1090   4.12462E+003    1.84706E+003
   7.1110   4.09363E+003    1.79478E+003
   7.1130   4.08414E+003    1.75015E+003
   7.1170   4.05212E+003    1.74042E+003
   7.1210   4.05996E+003    1.74089E+003
   7.1240   4.03118E+003    1.74881E+003
   7.1260   4.06717E+003    1.73181E+003
   7.1300   4.02653E+003    1.72382E+003
   7.1330   4.04302E+003    1.73497E+003
   7.1360   4.08384E+003    1.72145E+003
   7.1390   4.07914E+003    1.67288E+003
   7.1410   4.09245E+003    1.63829E+003
   7.1450   4.07214E+003    1.54744E+003
   7.1490   4.04798E+003    1.53912E+003
   7.1510   4.04437E+003    1.51541E+003
