# Supplementary material for: Trigger factor both holds and folds its client proteins
Source: Nat Commun. 2022 Jul 15;13:4126. doi: 10.1038/s41467-022-31767-6 (PMC9287376; doi:10.1038/s41467-022-31767-6)
Supplement: Supplementary file 6 — Source Data [file 41467_2022_31767_MOESM6_ESM.zip › SourceDataFile/Fig1a-b/00038.RI1]

Sample
I 1 04.0 40000 0006678 1.1600E11 280 1 
   5.8000   7.41600E+001    1.58430E+002
   5.8030   1.46230E+002    1.60440E+002
   5.8050   2.15790E+002    2.29770E+002
   5.8070   2.59390E+002    2.70060E+002
   5.8090   2.98570E+002    3.07360E+002
   5.8110   3.31990E+002    3.57250E+002
   5.8120   3.46430E+002    3.66670E+002
   5.8130   3.73440E+002    4.38090E+002
   5.8170   4.88630E+002    5.18230E+002
   5.8190   6.22140E+002    6.70630E+002
   5.8210   7.26670E+002    7.76350E+002
   5.8220   8.33140E+002    8.56190E+002
   5.8240   1.02073E+003    1.04465E+003
   5.8260   1.23923E+003    1.16520E+003
   5.8280   1.25817E+003    1.46551E+003
   5.8300   1.60407E+003    1.96409E+003
   5.8330   1.98498E+003    2.16777E+003
   5.8350   2.22533E+003    2.42701E+003
   5.8370   2.94995E+003    3.07654E+003
   5.8400   2.99464E+003    3.31225E+003
   5.8420   3.26779E+003    3.77261E+003
   5.8440   3.51080E+003    4.18200E+003
   5.8470   4.30354E+003    4.71488E+003
   5.8480   4.60105E+003    4.99438E+003
   5.8510   4.97749E+003    5.18653E+003
   5.8530   5.22171E+003    5.25556E+003
   5.8550   5.44458E+003    5.44009E+003
   5.8560   5.45036E+003    5.54812E+003
   5.8590   5.48131E+003    5.71073E+003
   5.8600   5.72734E+003    5.61250E+003
   5.8630   5.59111E+003    5.61720E+003
   5.8640   5.58296E+003    5.80972E+003
   5.8680   5.53636E+003    5.63764E+003
   5.8690   5.62720E+003    5.81053E+003
   5.8710   5.51951E+003    5.75425E+003
   5.8740   5.63174E+003    5.63469E+003
   5.8760   5.57812E+003    5.55612E+003
   5.8780   5.55047E+003    5.73916E+003
   5.8810   5.60020E+003    5.71540E+003
   5.8820   5.56283E+003    5.62397E+003
   5.8850   5.43955E+003    5.71733E+003
   5.8870   5.58901E+003    5.71294E+003
   5.8880   5.66098E+003    5.62472E+003
   5.8900   5.73176E+003    5.74358E+003
   5.8920   5.68921E+003    5.72799E+003
   5.8940   5.72074E+003    5.49623E+003
   5.8960   5.73474E+003    5.53651E+003
   5.8970   5.62901E+003    5.61431E+003
   5.8980   5.70722E+003    5.55959E+003
   5.9010   5.64713E+003    5.62815E+003
   5.9030   5.69266E+003    5.93682E+003
   5.9060   5.68356E+003    5.73158E+003
   5.9090   5.70856E+003    5.84205E+003
   5.9100   5.76107E+003    5.66493E+003
   5.9130   5.65043E+003    5.74143E+003
   5.9140   5.56732E+003    5.71788E+003
   5.9170   5.77454E+003    5.84218E+003
   5.9200   5.74446E+003    5.92929E+003
   5.9210   5.93497E+003    5.84172E+003
   5.9240   5.89815E+003    5.99970E+003
   5.9260   6.01385E+003    5.98200E+003
   5.9280   6.03687E+003    6.18588E+003
   5.9310   6.01378E+003    6.13741E+003
   5.9320   5.98715E+003    6.04527E+003
   5.9340   6.01674E+003    5.92348E+003
   5.9380   6.14003E+003    5.97142E+003
   5.9390   6.17775E+003    6.31684E+003
   5.9420   6.14791E+003    6.37723E+003
   5.9450   6.41844E+003    6.32489E+003
   5.9470   6.15467E+003    6.28458E+003
   5.9490   6.05498E+003    6.30170E+003
   5.9520   6.41462E+003    6.32584E+003
   5.9540   6.29552E+003    6.35175E+003
   5.9560   6.19614E+003    6.27138E+003
   5.9590   6.09870E+003    6.35052E+003
   5.9610   6.35510E+003    6.24350E+003
   5.9630   6.35121E+003    6.24382E+003
   5.9650   6.32404E+003    6.35228E+003
   5.9680   6.41792E+003    6.31114E+003
   5.9720   6.22327E+003    6.30445E+003
   5.9740   6.25396E+003    6.35462E+003
   5.9770   6.40105E+003    6.40855E+003
   5.9780   6.18123E+003    6.34603E+003
   5.9810   6.03365E+003    6.31687E+003
   5.9840   6.12719E+003    6.24674E+003
   5.9880   6.20545E+003    6.37032E+003
   5.9910   6.31106E+003    6.40401E+003
   5.9940   6.26329E+003    6.52355E+003
   5.9960   6.39189E+003    7.75625E+003
   5.9970   6.41739E+003    9.51552E+003
   6.0000   6.30623E+003    1.07035E+004
   6.0020   6.23863E+003    1.04914E+004
   6.0040   6.21535E+003    1.00197E+004
   6.0080   5.69187E+003    1.99380E+002
   6.0130   9.92385E+003    2.81710E+002
   6.0160   1.06039E+004    4.70970E+003
   6.0220   4.74637E+003    6.32177E+003
   6.0270   2.19100E+002    6.20253E+003
   6.0290   1.99360E+002    6.00352E+003
   6.0300   3.08460E+002    5.99137E+003
   6.0330   6.38150E+002    6.00260E+003
   6.0360   4.18065E+003    6.11798E+003
   6.0390   7.81775E+003    6.05038E+003
   6.0410   6.31440E+003    5.95472E+003
   6.0430   6.22816E+003    6.01449E+003
   6.0460   6.27806E+003    5.92910E+003
   6.0470   6.10325E+003    6.10791E+003
   6.0500   6.12446E+003    6.02697E+003
   6.0530   6.04946E+003    6.03846E+003
   6.0540   6.13837E+003    5.94327E+003
   6.0580   6.02256E+003    5.98951E+003
   6.0610   6.11007E+003    5.81399E+003
   6.0630   5.93629E+003    6.00626E+003
   6.0660   6.08224E+003    6.10009E+003
   6.0680   6.08545E+003    5.98867E+003
   6.0710   6.18192E+003    5.92773E+003
   6.0730   6.12280E+003    5.93977E+003
   6.0770   5.98168E+003    5.93180E+003
   6.0800   5.99185E+003    5.96064E+003
   6.0820   6.02105E+003    5.93623E+003
   6.0850   5.94884E+003    5.85428E+003
   6.0870   5.96712E+003    5.78521E+003
   6.0890   5.87970E+003    5.87889E+003
   6.0910   5.90971E+003    5.95841E+003
   6.0950   5.87870E+003    5.80795E+003
   6.0960   5.89647E+003    5.84262E+003
   6.0980   5.74578E+003    5.89201E+003
   6.1010   5.80739E+003    5.81294E+003
   6.1050   5.75675E+003    5.84704E+003
   6.1070   5.70824E+003    5.84459E+003
   6.1100   5.81527E+003    5.82741E+003
   6.1120   5.73674E+003    5.84932E+003
   6.1150   5.59058E+003    5.71872E+003
   6.1180   5.69733E+003    5.68637E+003
   6.1220   5.67365E+003    5.80694E+003
   6.1240   5.65843E+003    5.70394E+003
   6.1270   5.71459E+003    5.83512E+003
   6.1290   5.69449E+003    5.74490E+003
   6.1310   5.66203E+003    5.76703E+003
   6.1340   5.61919E+003    5.83037E+003
   6.1380   5.66319E+003    5.81902E+003
   6.1400   5.61607E+003    5.77998E+003
   6.1430   5.58200E+003    5.66903E+003
   6.1450   5.55233E+003    5.58806E+003
   6.1470   5.45334E+003    5.57682E+003
   6.1500   5.46591E+003    5.61519E+003
   6.1520   5.52966E+003    5.56839E+003
   6.1540   5.50454E+003    5.55933E+003
   6.1580   5.38579E+003    5.53538E+003
   6.1590   5.40052E+003    5.37640E+003
   6.1630   5.34555E+003    5.40107E+003
   6.1660   5.37080E+003    5.47389E+003
   6.1690   5.26106E+003    5.54124E+003
   6.1710   5.32153E+003    5.44807E+003
   6.1740   5.29381E+003    5.55821E+003
   6.1770   5.20324E+003    5.48758E+003
   6.1800   5.26331E+003    5.41944E+003
   6.1820   5.30765E+003    5.57984E+003
   6.1850   5.17790E+003    5.32903E+003
   6.1890   5.22105E+003    5.26865E+003
   6.1900   5.17199E+003    5.29694E+003
   6.1940   5.12777E+003    5.39478E+003
   6.1960   5.21733E+003    5.26674E+003
   6.1990   5.12591E+003    5.29286E+003
   6.2000   5.17204E+003    5.31389E+003
   6.2030   5.10599E+003    5.37269E+003
   6.2050   5.21481E+003    5.27120E+003
   6.2070   5.14197E+003    5.16138E+003
   6.2110   5.17748E+003    5.28112E+003
   6.2140   5.01045E+003    5.19100E+003
   6.2170   5.04958E+003    5.22729E+003
   6.2190   5.02387E+003    5.13530E+003
   6.2230   4.97701E+003    5.09645E+003
   6.2250   5.06488E+003    5.10630E+003
   6.2280   5.01587E+003    5.05178E+003
   6.2300   4.99579E+003    5.13963E+003
   6.2320   4.99100E+003    5.11968E+003
   6.2370   4.92833E+003    5.09064E+003
   6.2390   4.96530E+003    4.95565E+003
   6.2410   4.98382E+003    5.15130E+003
   6.2440   4.87959E+003    4.90987E+003
   6.2470   4.91239E+003    4.98286E+003
   6.2500   4.91210E+003    4.89881E+003
   6.2520   4.89859E+003    4.89847E+003
   6.2540   4.87695E+003    4.97022E+003
   6.2570   4.83016E+003    4.75617E+003
   6.2600   4.78838E+003    4.87745E+003
   6.2630   4.86407E+003    4.85670E+003
   6.2650   4.89024E+003    4.62958E+003
   6.2690   4.82727E+003    4.63222E+003
   6.2720   4.83267E+003    4.69444E+003
   6.2730   4.86449E+003    4.84187E+003
   6.2750   4.93632E+003    4.78884E+003
   6.2790   4.90707E+003    4.95144E+003
   6.2820   4.89001E+003    4.75067E+003
   6.2850   4.96758E+003    4.78139E+003
   6.2880   4.92577E+003    4.77415E+003
   6.2900   4.93241E+003    4.78850E+003
   6.2930   4.88354E+003    4.71492E+003
   6.2970   4.83124E+003    4.71742E+003
   6.2990   4.89501E+003    4.71407E+003
   6.3010   4.77269E+003    4.69345E+003
   6.3040   4.74277E+003    4.59914E+003
   6.3060   4.79337E+003    4.64953E+003
   6.3100   4.93125E+003    4.70880E+003
   6.3130   4.94290E+003    4.72129E+003
   6.3150   4.90443E+003    4.55089E+003
   6.3170   4.77547E+003    4.58511E+003
   6.3200   4.67511E+003    4.59635E+003
   6.3220   4.68888E+003    4.55434E+003
   6.3260   4.84460E+003    4.59999E+003
   6.3280   4.83544E+003    4.55424E+003
   6.3310   4.78154E+003    4.53220E+003
   6.3330   4.82420E+003    4.62613E+003
   6.3350   4.72876E+003    4.51662E+003
   6.3380   4.73991E+003    4.52285E+003
   6.3420   4.68434E+003    4.47959E+003
   6.3450   4.69984E+003    4.52352E+003
   6.3460   4.74527E+003    4.46197E+003
   6.3480   4.66549E+003    4.44369E+003
   6.3520   4.67781E+003    4.44654E+003
   6.3540   4.75402E+003    4.51726E+003
   6.3560   4.78967E+003    4.53749E+003
   6.3600   4.85724E+003    4.54870E+003
   6.3640   4.87581E+003    4.40072E+003
   6.3660   4.76639E+003    4.39897E+003
   6.3690   4.76102E+003    4.42243E+003
   6.3730   4.79408E+003    4.39461E+003
   6.3750   4.80559E+003    4.52524E+003
   6.3770   4.97830E+003    4.40449E+003
   6.3800   4.86541E+003    4.39395E+003
   6.3820   4.72610E+003    4.37135E+003
   6.3850   4.78735E+003    4.39449E+003
   6.3890   4.80351E+003    4.39407E+003
   6.3910   4.71547E+003    4.28841E+003
   6.3920   4.70956E+003    4.29336E+003
   6.3940   4.75440E+003    4.11310E+003
   6.3980   4.77744E+003    4.19277E+003
   6.4020   4.71745E+003    4.25243E+003
   6.4040   4.68222E+003    4.35870E+003
   6.4070   4.71602E+003    4.24217E+003
   6.4090   4.70142E+003    4.23675E+003
   6.4120   4.55758E+003    4.16786E+003
   6.4140   4.64560E+003    4.21916E+003
   6.4180   4.59956E+003    4.20591E+003
   6.4200   4.59766E+003    4.26373E+003
   6.4230   4.59306E+003    4.30018E+003
   6.4250   4.62852E+003    4.33418E+003
   6.4290   4.70946E+003    4.22481E+003
   6.4320   4.75761E+003    4.23997E+003
   6.4350   4.72672E+003    4.26282E+003
   6.4370   4.80238E+003    4.36137E+003
   6.4390   4.81936E+003    4.26310E+003
   6.4410   4.82807E+003    4.28856E+003
   6.4430   4.74976E+003    4.35404E+003
   6.4470   4.82100E+003    4.36827E+003
   6.4490   4.88967E+003    4.42712E+003
   6.4520   4.79024E+003    4.37682E+003
   6.4540   4.88286E+003    4.38125E+003
   6.4570   4.86621E+003    4.41273E+003
   6.4590   4.87502E+003    4.35765E+003
   6.4620   4.87306E+003    4.50698E+003
   6.4650   4.93279E+003    4.41032E+003
   6.4680   4.93728E+003    4.46851E+003
   6.4720   4.95366E+003    4.35274E+003
   6.4750   5.01204E+003    4.51054E+003
   6.4770   5.03626E+003    4.37301E+003
   6.4800   4.94967E+003    4.34881E+003
   6.4830   5.01181E+003    4.43681E+003
   6.4850   4.98868E+003    4.40926E+003
   6.4880   4.96362E+003    4.24090E+003
   6.4910   4.93894E+003    4.38380E+003
   6.4930   4.88812E+003    4.35572E+003
   6.4950   4.92863E+003    4.32232E+003
   6.4990   4.91408E+003    4.35850E+003
   6.5020   4.98156E+003    4.35785E+003
   6.5050   4.99882E+003    4.36426E+003
   6.5080   4.97269E+003    4.43874E+003
   6.5100   5.05330E+003    4.34832E+003
   6.5140   5.09551E+003    4.48222E+003
   6.5170   5.11640E+003    4.46606E+003
   6.5190   5.06807E+003    4.45998E+003
   6.5210   5.12769E+003    4.41207E+003
   6.5240   4.93305E+003    4.45621E+003
   6.5270   4.91753E+003    4.35838E+003
   6.5310   5.04552E+003    4.43135E+003
   6.5330   4.96066E+003    4.34468E+003
   6.5350   4.99528E+003    4.35691E+003
   6.5370   4.92043E+003    4.35772E+003
   6.5410   4.99978E+003    4.32528E+003
   6.5420   4.98457E+003    4.31933E+003
   6.5440   5.02400E+003    4.35113E+003
   6.5470   4.94713E+003    4.37609E+003
   6.5510   4.99415E+003    4.35830E+003
   6.5540   4.98543E+003    4.31185E+003
   6.5570   4.85787E+003    4.29840E+003
   6.5600   4.94771E+003    4.34559E+003
   6.5620   4.94054E+003    4.36649E+003
   6.5650   4.98879E+003    4.34350E+003
   6.5680   5.05892E+003    4.27532E+003
   6.5710   5.03229E+003    4.35279E+003
   6.5730   4.96249E+003    4.43246E+003
   6.5760   4.95266E+003    4.28899E+003
   6.5790   5.07487E+003    4.36464E+003
   6.5820   4.89278E+003    4.34373E+003
   6.5850   4.91876E+003    4.24056E+003
   6.5880   4.96139E+003    4.31938E+003
   6.5900   4.85819E+003    4.24556E+003
   6.5920   4.87468E+003    4.32363E+003
   6.5960   4.89738E+003    4.27055E+003
   6.5980   4.87252E+003    4.30242E+003
   6.6020   4.80636E+003    4.29687E+003
   6.6040   4.82764E+003    4.27432E+003
   6.6070   4.83780E+003    4.26730E+003
   6.6100   4.79939E+003    4.27087E+003
   6.6150   4.71253E+003    4.20209E+003
   6.6170   4.92703E+003    4.18336E+003
   6.6200   4.88042E+003    4.32091E+003
   6.6220   4.89586E+003    4.24720E+003
   6.6250   4.98777E+003    4.33565E+003
   6.6290   4.95915E+003    4.25975E+003
   6.6310   4.93667E+003    4.26531E+003
   6.6350   4.91998E+003    4.27547E+003
   6.6360   4.82750E+003    4.22000E+003
   6.6380   4.90581E+003    4.19053E+003
   6.6420   4.88751E+003    4.20158E+003
   6.6450   4.80792E+003    4.25263E+003
   6.6470   4.83455E+003    4.27339E+003
   6.6520   4.90213E+003    4.17804E+003
   6.6550   4.83644E+003    4.21136E+003
   6.6580   4.91687E+003    4.19905E+003
   6.6620   4.75895E+003    4.23562E+003
   6.6640   4.86958E+003    4.11776E+003
   6.6670   4.80119E+003    4.14521E+003
   6.6710   4.80818E+003    4.12286E+003
   6.6740   4.83247E+003    4.14784E+003
   6.6760   4.81430E+003    4.14464E+003
   6.6790   4.73990E+003    4.07910E+003
   6.6830   4.72320E+003    4.12130E+003
   6.6850   4.74856E+003    4.09038E+003
   6.6890   4.72447E+003    4.21084E+003
   6.6900   4.75404E+003    4.15281E+003
   6.6930   4.74670E+003    4.06733E+003
   6.6960   4.78809E+003    4.16681E+003
   6.6990   4.72810E+003    4.12822E+003
   6.7020   4.74521E+003    4.07971E+003
   6.7040   4.66974E+003    4.12038E+003
   6.7070   4.72600E+003    4.18637E+003
   6.7100   4.68490E+003    4.13244E+003
   6.7140   4.71247E+003    4.03378E+003
   6.7180   4.64433E+003    3.99397E+003
   6.7190   4.50415E+003    4.01151E+003
   6.7240   4.68183E+003    3.93856E+003
   6.7280   4.59827E+003    4.01896E+003
   6.7310   4.75010E+003    4.01334E+003
   6.7340   4.69497E+003    4.07854E+003
   6.7360   4.68248E+003    4.20817E+003
   6.7390   4.73029E+003    4.04284E+003
   6.7420   4.68381E+003    4.04168E+003
   6.7450   4.67252E+003    3.88780E+003
   6.7470   4.61588E+003    3.73884E+003
   6.7500   4.57928E+003    3.84157E+003
   6.7520   4.58382E+003    3.80798E+003
   6.7560   4.52452E+003    3.81939E+003
   6.7590   4.54058E+003    3.76491E+003
   6.7610   4.49223E+003    3.80381E+003
   6.7650   4.50923E+003    3.81140E+003
   6.7670   4.51486E+003    3.84289E+003
   6.7700   4.56612E+003    3.91651E+003
   6.7720   4.48347E+003    3.85813E+003
   6.7770   4.50211E+003    3.85702E+003
   6.7800   4.52252E+003    3.95025E+003
   6.7820   4.51278E+003    3.86674E+003
   6.7850   4.48529E+003    3.90194E+003
   6.7870   4.52558E+003    3.85875E+003
   6.7910   4.33355E+003    3.90512E+003
   6.7930   4.44162E+003    3.92134E+003
   6.7950   4.57195E+003    3.87627E+003
   6.7980   4.45161E+003    3.83000E+003
   6.8020   4.54900E+003    3.90838E+003
   6.8060   4.46274E+003    3.83576E+003
   6.8090   4.47178E+003    3.87335E+003
   6.8120   4.55953E+003    3.92777E+003
   6.8160   4.57310E+003    3.97820E+003
   6.8190   4.51578E+003    3.90916E+003
   6.8230   4.43709E+003    3.99487E+003
   6.8280   4.54253E+003    3.89226E+003
   6.8300   4.56572E+003    3.86074E+003
   6.8330   4.51315E+003    3.88724E+003
   6.8350   4.46791E+003    3.95548E+003
   6.8390   4.44155E+003    3.95182E+003
   6.8420   4.48894E+003    3.99868E+003
   6.8460   4.52519E+003    4.05737E+003
   6.8480   4.56370E+003    4.03082E+003
   6.8510   4.49355E+003    3.94057E+003
   6.8530   4.56759E+003    3.95908E+003
   6.8570   4.63172E+003    3.94356E+003
   6.8600   4.56455E+003    3.94489E+003
   6.8630   4.45637E+003    4.01973E+003
   6.8660   4.53799E+003    3.82653E+003
   6.8690   4.50723E+003    3.90885E+003
   6.8720   4.48657E+003    3.90847E+003
   6.8750   4.47328E+003    3.94865E+003
   6.8780   4.56850E+003    3.93466E+003
   6.8800   4.44828E+003    3.89471E+003
   6.8840   4.50132E+003    3.77028E+003
   6.8860   4.44320E+003    3.89385E+003
   6.8890   4.51778E+003    3.88810E+003
   6.8930   4.43135E+003    3.99001E+003
   6.8950   4.45250E+003    3.92164E+003
   6.8980   4.42258E+003    3.86397E+003
   6.9010   4.37514E+003    3.93534E+003
   6.9040   4.44626E+003    3.95427E+003
   6.9080   4.55611E+003    3.93464E+003
   6.9120   4.40705E+003    3.98133E+003
   6.9150   4.52116E+003    3.82440E+003
   6.9180   4.41515E+003    3.88031E+003
   6.9200   4.48249E+003    3.84247E+003
   6.9240   4.43106E+003    3.89213E+003
   6.9270   4.42315E+003    3.81677E+003
   6.9300   4.44941E+003    3.82915E+003
   6.9320   4.47717E+003    3.74215E+003
   6.9360   4.34875E+003    3.77740E+003
   6.9380   4.46621E+003    3.69311E+003
   6.9410   4.34792E+003    3.69957E+003
   6.9430   4.30437E+003    3.70107E+003
   6.9470   4.38305E+003    3.71351E+003
   6.9500   4.37193E+003    3.73821E+003
   6.9520   4.31245E+003    3.71813E+003
   6.9570   4.31512E+003    3.72355E+003
   6.9600   4.27805E+003    3.64167E+003
   6.9630   4.31767E+003    3.71327E+003
   6.9650   4.34436E+003    3.72991E+003
   6.9680   4.45614E+003    3.67889E+003
   6.9710   4.23986E+003    3.73854E+003
   6.9740   4.26490E+003    3.69992E+003
   6.9780   4.26880E+003    3.76717E+003
   6.9800   4.32903E+003    3.72462E+003
   6.9830   4.31831E+003    3.71292E+003
   6.9860   4.33611E+003    3.70644E+003
   6.9890   4.22614E+003    3.71107E+003
   6.9920   4.33686E+003    3.72660E+003
   6.9940   4.24366E+003    3.65365E+003
   6.9980   4.21330E+003    3.72174E+003
   7.0010   4.25853E+003    3.62184E+003
   7.0050   4.21761E+003    3.74073E+003
   7.0080   4.30646E+003    3.61539E+003
   7.0100   4.28841E+003    3.79211E+003
   7.0150   4.25250E+003    3.77246E+003
   7.0180   4.21817E+003    3.71644E+003
   7.0220   4.16086E+003    3.68999E+003
   7.0240   4.15902E+003    3.63176E+003
   7.0260   4.22433E+003    3.64650E+003
   7.0300   4.17377E+003    3.66707E+003
   7.0340   4.15957E+003    3.70841E+003
   7.0370   4.10749E+003    3.60577E+003
   7.0380   4.11800E+003    3.63162E+003
   7.0400   4.19840E+003    3.62445E+003
   7.0440   4.20439E+003    3.66960E+003
   7.0470   4.02914E+003    3.71928E+003
   7.0500   3.96868E+003    3.65913E+003
   7.0540   3.96130E+003    3.72053E+003
   7.0570   4.16945E+003    3.66327E+003
   7.0620   4.25469E+003    3.69575E+003
   7.0650   4.19269E+003    3.69070E+003
   7.0670   4.17068E+003    3.69972E+003
   7.0700   4.21492E+003    3.64489E+003
   7.0740   4.16484E+003    3.62501E+003
   7.0770   4.15233E+003    3.65366E+003
   7.0790   4.23489E+003    3.65213E+003
   7.0820   4.25016E+003    3.66259E+003
   7.0860   4.18896E+003    3.64211E+003
   7.0880   4.19676E+003    3.61707E+003
   7.0910   4.15004E+003    3.63408E+003
   7.0930   4.18517E+003    3.70013E+003
   7.0970   4.14311E+003    3.59677E+003
   7.1000   4.18224E+003    3.67242E+003
   7.1030   4.13164E+003    3.67514E+003
   7.1070   4.21264E+003    3.65078E+003
   7.1110   4.17490E+003    3.65744E+003
   7.1130   4.26941E+003    3.64174E+003
   7.1170   4.05882E+003    3.65941E+003
   7.1200   4.13254E+003    3.61462E+003
   7.1240   4.12192E+003    3.72315E+003
   7.1260   4.13901E+003    3.60898E+003
   7.1300   4.09999E+003    3.61100E+003
   7.1330   4.15431E+003    3.63677E+003
   7.1350   4.01883E+003    3.59568E+003
   7.1380   4.07201E+003    3.69268E+003
   7.1410   4.05522E+003    3.62737E+003
   7.1440   4.04050E+003    3.61910E+003
   7.1490   3.94955E+003    3.59078E+003
   7.1500   4.00263E+003    3.55387E+003
