# Supplementary material for: Trigger factor both holds and folds its client proteins
Source: Nat Commun. 2022 Jul 15;13:4126. doi: 10.1038/s41467-022-31767-6 (PMC9287376; doi:10.1038/s41467-022-31767-6)
Supplement: Supplementary file 6 — Source Data [file 41467_2022_31767_MOESM6_ESM.zip › SourceDataFile/Fig1a-b/00038.RI3]

Sample
I 3 04.0 40000 0006793 1.1800E11 280 1 
   5.8000   1.21630E+002    1.71360E+002
   5.8020   1.86630E+002    1.92270E+002
   5.8030   2.26750E+002    2.01220E+002
   5.8050   2.37940E+002    2.12110E+002
   5.8060   2.28900E+002    2.38220E+002
   5.8070   2.48100E+002    2.61180E+002
   5.8080   2.67290E+002    2.72180E+002
   5.8090   3.00150E+002    2.96150E+002
   5.8120   3.63810E+002    3.47290E+002
   5.8140   4.39330E+002    4.74870E+002
   5.8170   4.99860E+002    5.05770E+002
   5.8180   6.29840E+002    7.30800E+002
   5.8190   7.32190E+002    7.41130E+002
   5.8200   7.32650E+002    8.53030E+002
   5.8230   9.52990E+002    1.01184E+003
   5.8240   1.06772E+003    1.12369E+003
   5.8260   1.28035E+003    1.42660E+003
   5.8280   1.44794E+003    1.50034E+003
   5.8290   1.65181E+003    1.70135E+003
   5.8300   1.90957E+003    1.95666E+003
   5.8330   2.29768E+003    2.33440E+003
   5.8350   2.59348E+003    2.75059E+003
   5.8370   2.98629E+003    3.03594E+003
   5.8380   3.15835E+003    3.44374E+003
   5.8400   3.54485E+003    3.63070E+003
   5.8420   3.72698E+003    3.92893E+003
   5.8440   4.19032E+003    4.34862E+003
   5.8460   4.45293E+003    4.58833E+003
   5.8490   4.79676E+003    4.78654E+003
   5.8510   4.86756E+003    5.00543E+003
   5.8530   5.27187E+003    5.25555E+003
   5.8560   5.33066E+003    5.30063E+003
   5.8570   5.27916E+003    5.41492E+003
   5.8600   5.48496E+003    5.39409E+003
   5.8620   5.53696E+003    5.59786E+003
   5.8650   5.52493E+003    5.46771E+003
   5.8670   5.52158E+003    5.56158E+003
   5.8690   5.48138E+003    5.49822E+003
   5.8710   5.53210E+003    5.50710E+003
   5.8720   5.49593E+003    5.52928E+003
   5.8740   5.57427E+003    5.53811E+003
   5.8760   5.54794E+003    5.49065E+003
   5.8790   5.58081E+003    5.56827E+003
   5.8800   5.70459E+003    5.40346E+003
   5.8820   5.54177E+003    5.48326E+003
   5.8830   5.60699E+003    5.47827E+003
   5.8860   5.52930E+003    5.46389E+003
   5.8880   5.46445E+003    5.54266E+003
   5.8920   5.62626E+003    5.70689E+003
   5.8940   5.65942E+003    5.54981E+003
   5.8960   5.74770E+003    5.69126E+003
   5.8980   5.87344E+003    5.74110E+003
   5.9000   5.80170E+003    5.75895E+003
   5.9010   5.82118E+003    5.72522E+003
   5.9050   5.80167E+003    5.61291E+003
   5.9080   5.67393E+003    5.57816E+003
   5.9090   5.80129E+003    5.62888E+003
   5.9110   5.68475E+003    5.76859E+003
   5.9130   5.87929E+003    5.76727E+003
   5.9150   5.77482E+003    5.77649E+003
   5.9180   5.80006E+003    5.85518E+003
   5.9200   5.90217E+003    5.86572E+003
   5.9220   5.84921E+003    5.86385E+003
   5.9250   5.99236E+003    6.04749E+003
   5.9270   5.97585E+003    5.97849E+003
   5.9300   6.08049E+003    6.17904E+003
   5.9340   6.28165E+003    6.30509E+003
   5.9350   6.29114E+003    6.52014E+003
   5.9370   6.37682E+003    6.94591E+003
   5.9380   6.35103E+003    8.14950E+003
   5.9410   6.62703E+003    1.02504E+004
   5.9450   6.48382E+003    1.06668E+004
   5.9470   6.68671E+003    1.05189E+004
   5.9490   6.98741E+003    6.91703E+003
   5.9500   7.91603E+003    2.05781E+003
   5.9540   1.05677E+004    3.00720E+002
   5.9590   1.12098E+004    1.63276E+003
   5.9620   9.24020E+002    7.83157E+003
   5.9660   1.83610E+002    6.75003E+003
   5.9680   2.60340E+002    6.23629E+003
   5.9700   5.48170E+002    6.16492E+003
   5.9720   1.65129E+003    6.03885E+003
   5.9740   6.55595E+003    6.18950E+003
   5.9780   6.22060E+003    6.15399E+003
   5.9790   6.39897E+003    6.16341E+003
   5.9810   6.39351E+003    5.97427E+003
   5.9850   6.19693E+003    5.90758E+003
   5.9860   6.15241E+003    5.86396E+003
   5.9900   6.14099E+003    5.80578E+003
   5.9920   6.16789E+003    5.89998E+003
   5.9950   6.08053E+003    5.83242E+003
   5.9970   6.04901E+003    5.91160E+003
   5.9990   6.27423E+003    5.79196E+003
   6.0010   6.09438E+003    5.88241E+003
   6.0040   6.22801E+003    5.74628E+003
   6.0060   6.04856E+003    5.72762E+003
   6.0090   6.14840E+003    5.74706E+003
   6.0110   6.12964E+003    5.72830E+003
   6.0130   6.10948E+003    5.76131E+003
   6.0140   6.08759E+003    5.67283E+003
   6.0150   6.02982E+003    5.77520E+003
   6.0180   6.08740E+003    5.50732E+003
   6.0210   6.17187E+003    5.45133E+003
   6.0230   6.04139E+003    5.41891E+003
   6.0250   6.10225E+003    5.47201E+003
   6.0280   6.11468E+003    5.44360E+003
   6.0310   6.11554E+003    5.49437E+003
   6.0350   6.04547E+003    5.37921E+003
   6.0370   6.13838E+003    5.32322E+003
   6.0380   5.98548E+003    5.32799E+003
   6.0410   6.21839E+003    5.27246E+003
   6.0430   6.00607E+003    5.25909E+003
   6.0470   6.04378E+003    5.19361E+003
   6.0500   6.09275E+003    5.17122E+003
   6.0530   6.00854E+003    5.13872E+003
   6.0540   5.93728E+003    5.11969E+003
   6.0570   6.03543E+003    5.12492E+003
   6.0590   5.89285E+003    5.05180E+003
   6.0610   5.94156E+003    4.99994E+003
   6.0640   5.82960E+003    5.12545E+003
   6.0650   5.89121E+003    5.04255E+003
   6.0680   5.93260E+003    4.92930E+003
   6.0690   5.88745E+003    4.87872E+003
   6.0720   5.87754E+003    4.88654E+003
   6.0740   5.97355E+003    4.84360E+003
   6.0770   6.02952E+003    4.87189E+003
   6.0790   5.97218E+003    4.79577E+003
   6.0840   5.89233E+003    4.56480E+003
   6.0860   5.89524E+003    4.57263E+003
   6.0890   5.95633E+003    4.34951E+003
   6.0910   5.90416E+003    4.21192E+003
   6.0940   5.81317E+003    4.23029E+003
   6.0960   5.69318E+003    4.09547E+003
   6.1010   5.90133E+003    4.01248E+003
   6.1040   5.84465E+003    4.06982E+003
   6.1050   5.87559E+003    3.90620E+003
   6.1090   5.72728E+003    3.93879E+003
   6.1100   5.80432E+003    3.82037E+003
   6.1110   5.72626E+003    3.85362E+003
   6.1150   5.68667E+003    3.81245E+003
   6.1170   5.63251E+003    3.75221E+003
   6.1190   5.68437E+003    3.82182E+003
   6.1220   5.68530E+003    3.92724E+003
   6.1240   5.76959E+003    3.96541E+003
   6.1270   5.79116E+003    3.31434E+003
   6.1290   5.92357E+003    3.27150E+003
   6.1310   5.78117E+003    3.14244E+003
   6.1340   5.81831E+003    3.01337E+003
   6.1360   5.81682E+003    3.10952E+003
   6.1400   5.80562E+003    3.36481E+003
   6.1430   5.76860E+003    3.55330E+003
   6.1450   5.76827E+003    3.68547E+003
   6.1470   5.70003E+003    3.51862E+003
   6.1510   5.71576E+003    3.51609E+003
   6.1540   5.68789E+003    3.38901E+003
   6.1550   5.71459E+003    3.45358E+003
   6.1570   5.68806E+003    3.36002E+003
   6.1610   5.74254E+003    3.39472E+003
   6.1630   5.74790E+003    3.19865E+003
   6.1660   5.62191E+003    3.18239E+003
   6.1680   5.74144E+003    3.06656E+003
   6.1700   5.80513E+003    3.03277E+003
   6.1720   5.70820E+003    3.09632E+003
   6.1750   5.69891E+003    3.06344E+003
   6.1800   5.64535E+003    2.98640E+003
   6.1820   5.69344E+003    3.10481E+003
   6.1840   5.69123E+003    3.10632E+003
   6.1860   5.68128E+003    2.91515E+003
   6.1890   5.60679E+003    2.92698E+003
   6.1910   5.77514E+003    2.92455E+003
   6.1930   5.63915E+003    2.91944E+003
   6.1960   5.64416E+003    2.95583E+003
   6.1990   5.65976E+003    2.91195E+003
   6.2020   5.59238E+003    2.82574E+003
   6.2050   5.63108E+003    2.79943E+003
   6.2070   5.52897E+003    2.75845E+003
   6.2090   5.57699E+003    2.65561E+003
   6.2120   5.53117E+003    2.60496E+003
   6.2140   5.53928E+003    2.56887E+003
   6.2160   5.63411E+003    2.49392E+003
   6.2190   5.54052E+003    2.52544E+003
   6.2210   5.50358E+003    2.70233E+003
   6.2230   5.50569E+003    2.66193E+003
   6.2260   5.46360E+003    2.67668E+003
   6.2290   5.53854E+003    2.54821E+003
   6.2320   5.62473E+003    2.46101E+003
   6.2350   5.54216E+003    2.54084E+003
   6.2370   5.44454E+003    2.42189E+003
   6.2410   5.51723E+003    2.26142E+003
   6.2440   5.55281E+003    2.32367E+003
   6.2460   5.52190E+003    2.34869E+003
   6.2500   5.48627E+003    2.41326E+003
   6.2530   5.34805E+003    2.32385E+003
   6.2550   5.23966E+003    2.27583E+003
   6.2590   5.34260E+003    2.24233E+003
   6.2630   5.27551E+003    2.22937E+003
   6.2660   5.35730E+003    2.25014E+003
   6.2680   5.26854E+003    2.29935E+003
   6.2700   5.38680E+003    2.31439E+003
   6.2720   5.49103E+003    2.24617E+003
   6.2750   5.42059E+003    2.19066E+003
   6.2780   5.50168E+003    2.15094E+003
   6.2810   5.38036E+003    2.10577E+003
   6.2830   5.44429E+003    2.17056E+003
   6.2860   5.42523E+003    2.21980E+003
   6.2900   5.36052E+003    2.23815E+003
   6.2930   5.38160E+003    2.28012E+003
   6.2940   5.30677E+003    2.21797E+003
   6.2970   5.47366E+003    2.20899E+003
   6.2990   5.42992E+003    2.24044E+003
   6.3030   5.15997E+003    2.25209E+003
   6.3060   5.15079E+003    2.20616E+003
   6.3080   5.38602E+003    2.21084E+003
   6.3100   5.39960E+003    2.18293E+003
   6.3130   5.28754E+003    2.14805E+003
   6.3160   5.31477E+003    2.13892E+003
   6.3190   5.19927E+003    2.21281E+003
   6.3200   5.22250E+003    2.13601E+003
   6.3220   5.17287E+003    2.23523E+003
   6.3240   5.20295E+003    2.11401E+003
   6.3260   5.31990E+003    2.19634E+003
   6.3310   5.30689E+003    2.16724E+003
   6.3330   5.20724E+003    2.15146E+003
   6.3360   5.18959E+003    2.11971E+003
   6.3390   5.11923E+003    2.13376E+003
   6.3420   5.19808E+003    2.13532E+003
   6.3450   5.11784E+003    2.12769E+003
   6.3470   5.22377E+003    2.12877E+003
   6.3490   5.04782E+003    2.14626E+003
   6.3540   5.15024E+003    2.16301E+003
   6.3560   4.98800E+003    2.10662E+003
   6.3590   5.05775E+003    2.06947E+003
   6.3610   4.96711E+003    2.05319E+003
   6.3640   4.98090E+003    2.11440E+003
   6.3660   5.22815E+003    2.11755E+003
   6.3690   5.16037E+003    2.16372E+003
   6.3710   5.13291E+003    2.13701E+003
   6.3750   5.09637E+003    2.19660E+003
   6.3780   5.14140E+003    2.11185E+003
   6.3800   5.15761E+003    2.14731E+003
   6.3830   5.11494E+003    2.12881E+003
   6.3850   5.02078E+003    2.14270E+003
   6.3880   4.95154E+003    2.05684E+003
   6.3910   5.02501E+003    2.12520E+003
   6.3930   4.98142E+003    2.08964E+003
   6.3960   4.92733E+003    2.07786E+003
   6.4000   4.87096E+003    2.10101E+003
   6.4030   4.95561E+003    2.07894E+003
   6.4050   4.94342E+003    2.11571E+003
   6.4070   4.90213E+003    2.11431E+003
   6.4110   4.87652E+003    2.05382E+003
   6.4130   4.85178E+003    2.02221E+003
   6.4150   4.81006E+003    2.01392E+003
   6.4180   4.80141E+003    2.02984E+003
   6.4210   4.78114E+003    2.05316E+003
   6.4230   4.82881E+003    2.08193E+003
   6.4250   4.95406E+003    2.09535E+003
   6.4290   4.95495E+003    2.12939E+003
   6.4310   4.84784E+003    2.05140E+003
   6.4340   4.83268E+003    2.19364E+003
   6.4370   4.95484E+003    2.15210E+003
   6.4400   4.98718E+003    2.13416E+003
   6.4430   4.96679E+003    2.11009E+003
   6.4450   5.02327E+003    2.10089E+003
   6.4470   4.93936E+003    2.07074E+003
   6.4500   5.02814E+003    2.17544E+003
   6.4520   5.02062E+003    2.15947E+003
   6.4560   4.98429E+003    2.13518E+003
   6.4580   5.07193E+003    2.13554E+003
   6.4610   5.08698E+003    2.13384E+003
   6.4630   5.11711E+003    2.08626E+003
   6.4670   5.04516E+003    2.15734E+003
   6.4680   5.01488E+003    2.15015E+003
   6.4700   5.04584E+003    2.18111E+003
   6.4730   5.07478E+003    2.21693E+003
   6.4760   5.07469E+003    2.20822E+003
   6.4790   5.05329E+003    2.20129E+003
   6.4810   5.01619E+003    2.23013E+003
   6.4840   5.12491E+003    2.19043E+003
   6.4870   5.10021E+003    2.21988E+003
   6.4910   5.08453E+003    2.19677E+003
   6.4930   5.01498E+003    2.19381E+003
   6.4960   4.96927E+003    2.28865E+003
   6.4980   5.07402E+003    2.17424E+003
   6.5010   5.04228E+003    2.22829E+003
   6.5030   4.94355E+003    2.24589E+003
   6.5070   5.16906E+003    2.24437E+003
   6.5080   5.07576E+003    2.20839E+003
   6.5120   5.09541E+003    2.28924E+003
   6.5140   5.12894E+003    2.25621E+003
   6.5170   5.20849E+003    2.24158E+003
   6.5190   5.08264E+003    2.16729E+003
   6.5230   5.12298E+003    2.13087E+003
   6.5260   5.00151E+003    2.16127E+003
   6.5290   5.02078E+003    2.12957E+003
   6.5320   5.02612E+003    2.14378E+003
   6.5330   5.02828E+003    2.20176E+003
   6.5360   4.99233E+003    2.16794E+003
   6.5400   5.00182E+003    2.21109E+003
   6.5430   4.93806E+003    2.20050E+003
   6.5460   4.99153E+003    2.15649E+003
   6.5480   4.98252E+003    2.17194E+003
   6.5500   4.96554E+003    2.23175E+003
   6.5540   5.03191E+003    2.19221E+003
   6.5560   4.93748E+003    2.18064E+003
   6.5580   4.97741E+003    2.21495E+003
   6.5600   5.05638E+003    2.19273E+003
   6.5630   4.93662E+003    2.09833E+003
   6.5660   4.97969E+003    2.16412E+003
   6.5690   5.01944E+003    2.13364E+003
   6.5710   4.99481E+003    2.13317E+003
   6.5740   5.03486E+003    2.13168E+003
   6.5770   4.96273E+003    2.10164E+003
   6.5800   4.95708E+003    2.14493E+003
   6.5840   4.79387E+003    2.17792E+003
   6.5860   5.07540E+003    2.11260E+003
   6.5890   4.92656E+003    2.12462E+003
   6.5910   4.90329E+003    2.12035E+003
   6.5940   4.87005E+003    2.16879E+003
   6.5970   4.95172E+003    2.14386E+003
   6.6000   4.94124E+003    2.12976E+003
   6.6020   4.85942E+003    2.14434E+003
   6.6040   4.83776E+003    2.19214E+003
   6.6070   4.92491E+003    2.16999E+003
   6.6110   4.87446E+003    2.17469E+003
   6.6130   4.91793E+003    2.14887E+003
   6.6160   4.88032E+003    2.17580E+003
   6.6180   4.83923E+003    2.17166E+003
   6.6210   4.84751E+003    2.13210E+003
   6.6230   4.87161E+003    2.16967E+003
   6.6260   4.88893E+003    2.18590E+003
   6.6290   4.83267E+003    2.12209E+003
   6.6310   4.90542E+003    2.16813E+003
   6.6350   4.82425E+003    2.10788E+003
   6.6380   4.81295E+003    2.10002E+003
   6.6420   4.81118E+003    2.13566E+003
   6.6440   4.83795E+003    2.11914E+003
   6.6460   4.78588E+003    2.14828E+003
   6.6470   4.74748E+003    2.13526E+003
   6.6510   4.75130E+003    2.14414E+003
   6.6550   4.81129E+003    2.14552E+003
   6.6580   4.85452E+003    2.09096E+003
   6.6600   4.88925E+003    2.07363E+003
   6.6610   4.75968E+003    2.07565E+003
   6.6650   4.84251E+003    2.04100E+003
   6.6670   4.78405E+003    2.05928E+003
   6.6690   4.74121E+003    2.08432E+003
   6.6710   4.75335E+003    2.08989E+003
   6.6740   4.78465E+003    2.10997E+003
   6.6760   4.74222E+003    2.06379E+003
   6.6800   4.69369E+003    2.13022E+003
   6.6830   4.70162E+003    2.05555E+003
   6.6850   4.71155E+003    2.08136E+003
   6.6870   4.71690E+003    2.07247E+003
   6.6910   4.66277E+003    2.03712E+003
   6.6940   4.67193E+003    2.07876E+003
   6.6980   4.68687E+003    2.09650E+003
   6.7010   4.67224E+003    2.05730E+003
   6.7060   4.65363E+003    2.00539E+003
   6.7080   4.59198E+003    2.01302E+003
   6.7130   4.57143E+003    2.03818E+003
   6.7160   4.56527E+003    1.99728E+003
   6.7190   4.46732E+003    2.01632E+003
   6.7220   4.61046E+003    1.96055E+003
   6.7250   4.57341E+003    2.06596E+003
   6.7270   4.60832E+003    2.04567E+003
   6.7300   4.54251E+003    2.07594E+003
   6.7340   4.64252E+003    2.02832E+003
   6.7370   4.58309E+003    1.97860E+003
   6.7410   4.61998E+003    2.01588E+003
   6.7450   4.56480E+003    2.03175E+003
   6.7480   4.46592E+003    1.99475E+003
   6.7520   4.43535E+003    1.96264E+003
   6.7550   4.37947E+003    1.93773E+003
   6.7580   4.42629E+003    1.96024E+003
   6.7600   4.41912E+003    1.95341E+003
   6.7630   4.38822E+003    1.92878E+003
   6.7660   4.41716E+003    1.91911E+003
   6.7680   4.55143E+003    1.97749E+003
   6.7700   4.43109E+003    1.94543E+003
   6.7730   4.46993E+003    1.94541E+003
   6.7760   4.48300E+003    1.92335E+003
   6.7790   4.44403E+003    1.87345E+003
   6.7810   4.38352E+003    1.89906E+003
   6.7850   4.47875E+003    1.88602E+003
   6.7880   4.40043E+003    1.92400E+003
   6.7930   4.40572E+003    1.94029E+003
   6.7950   4.40983E+003    1.99504E+003
   6.7980   4.37609E+003    1.99434E+003
   6.8000   4.39665E+003    1.97750E+003
   6.8030   4.35486E+003    1.96657E+003
   6.8070   4.44938E+003    1.95506E+003
   6.8090   4.47733E+003    2.00983E+003
   6.8110   4.40801E+003    1.96145E+003
   6.8140   4.54382E+003    1.97936E+003
   6.8160   4.51743E+003    1.94417E+003
   6.8210   4.38240E+003    1.95880E+003
   6.8240   4.41584E+003    1.93158E+003
   6.8260   4.49620E+003    1.96375E+003
   6.8300   4.44811E+003    1.96367E+003
   6.8310   4.42023E+003    1.94447E+003
   6.8350   4.36713E+003    1.97705E+003
   6.8370   4.38956E+003    1.92367E+003
   6.8420   4.39487E+003    1.93953E+003
   6.8440   4.48169E+003    1.99160E+003
   6.8480   4.45419E+003    2.03126E+003
   6.8510   4.49447E+003    2.00622E+003
   6.8550   4.52029E+003    1.97511E+003
   6.8570   4.43588E+003    1.98459E+003
   6.8600   4.39869E+003    1.99377E+003
   6.8620   4.48761E+003    1.92631E+003
   6.8640   4.45151E+003    1.93162E+003
   6.8660   4.39973E+003    1.93622E+003
   6.8700   4.34064E+003    2.01098E+003
   6.8720   4.48556E+003    1.89354E+003
   6.8760   4.34737E+003    1.91478E+003
   6.8780   4.41320E+003    1.87467E+003
   6.8820   4.41257E+003    1.94718E+003
   6.8840   4.39423E+003    1.95448E+003
   6.8860   4.40420E+003    1.94051E+003
   6.8900   4.37148E+003    1.93432E+003
   6.8930   4.47169E+003    1.92754E+003
   6.8960   4.39151E+003    1.97861E+003
   6.8990   4.39973E+003    1.98110E+003
   6.9020   4.39505E+003    1.95213E+003
   6.9050   4.45167E+003    1.97729E+003
   6.9090   4.44820E+003    1.91561E+003
   6.9130   4.32829E+003    1.92823E+003
   6.9150   4.41888E+003    1.92267E+003
   6.9180   4.41348E+003    1.95076E+003
   6.9210   4.46505E+003    1.90955E+003
   6.9240   4.30987E+003    1.88879E+003
   6.9270   4.37111E+003    1.92267E+003
   6.9310   4.32176E+003    1.87935E+003
   6.9340   4.34429E+003    1.86633E+003
   6.9380   4.29071E+003    1.92107E+003
   6.9410   4.29107E+003    1.82731E+003
   6.9430   4.25950E+003    1.90752E+003
   6.9450   4.22549E+003    1.87659E+003
   6.9490   4.22127E+003    1.84131E+003
   6.9520   4.28315E+003    1.88988E+003
   6.9550   4.27233E+003    1.91670E+003
   6.9580   4.25169E+003    1.90932E+003
   6.9600   4.26960E+003    1.87125E+003
   6.9640   4.20152E+003    1.85737E+003
   6.9670   4.21872E+003    1.84358E+003
   6.9700   4.29183E+003    1.92524E+003
   6.9720   4.16759E+003    1.91802E+003
   6.9760   4.20451E+003    1.86336E+003
   6.9790   4.24659E+003    1.83958E+003
   6.9830   4.25008E+003    1.91522E+003
   6.9850   4.24565E+003    1.85816E+003
   6.9870   4.36087E+003    1.85515E+003
   6.9890   4.21882E+003    1.87059E+003
   6.9940   4.29896E+003    1.83591E+003
   6.9960   4.31375E+003    1.79095E+003
   6.9990   4.36036E+003    1.87426E+003
   7.0010   4.21996E+003    1.86057E+003
   7.0050   4.26629E+003    1.91037E+003
   7.0090   4.15329E+003    1.87411E+003
   7.0120   4.20087E+003    1.85849E+003
   7.0150   4.17072E+003    1.80966E+003
   7.0170   4.24556E+003    1.78165E+003
   7.0210   4.17480E+003    1.86951E+003
   7.0240   4.11955E+003    1.81363E+003
   7.0280   4.07884E+003    1.78897E+003
   7.0310   4.05446E+003    1.81844E+003
   7.0340   4.05830E+003    1.79741E+003
   7.0350   4.06162E+003    1.82760E+003
   7.0390   4.01785E+003    1.81537E+003
   7.0440   4.25646E+003    1.86247E+003
   7.0470   4.12510E+003    1.84117E+003
   7.0500   4.13693E+003    1.85042E+003
   7.0530   4.12942E+003    1.87880E+003
   7.0560   4.12210E+003    1.84045E+003
   7.0600   4.15556E+003    1.80042E+003
   7.0620   4.15134E+003    1.82489E+003
   7.0650   4.04213E+003    1.79049E+003
   7.0680   4.05533E+003    1.75927E+003
   7.0710   4.11175E+003    1.77659E+003
   7.0750   4.11504E+003    1.74683E+003
   7.0770   4.13379E+003    1.79355E+003
   7.0810   4.09686E+003    1.79308E+003
   7.0850   4.11254E+003    1.79334E+003
   7.0880   4.12280E+003    1.81027E+003
   7.0900   4.13526E+003    1.77745E+003
   7.0940   4.07191E+003    1.79654E+003
   7.0990   4.04752E+003    1.81243E+003
   7.1020   4.02766E+003    1.79293E+003
   7.1040   4.17301E+003    1.79736E+003
   7.1060   4.17383E+003    1.80601E+003
   7.1090   4.01129E+003    1.80206E+003
   7.1130   4.06129E+003    1.79414E+003
   7.1150   4.04984E+003    1.79333E+003
   7.1180   4.06161E+003    1.79453E+003
   7.1220   4.07096E+003    1.72439E+003
   7.1260   4.10338E+003    1.74304E+003
   7.1290   4.03959E+003    1.71538E+003
   7.1320   4.11068E+003    1.72005E+003
   7.1340   4.09237E+003    1.71320E+003
   7.1360   4.04292E+003    1.64069E+003
   7.1400   4.08445E+003    1.67510E+003
   7.1430   4.07026E+003    1.58656E+003
   7.1470   4.02574E+003    1.57125E+003
   7.1500   4.10770E+003    1.51164E+003
