# Supplementary material for: Trigger factor both holds and folds its client proteins
Source: Nat Commun. 2022 Jul 15;13:4126. doi: 10.1038/s41467-022-31767-6 (PMC9287376; doi:10.1038/s41467-022-31767-6)
Supplement: Supplementary file 6 — Source Data [file 41467_2022_31767_MOESM6_ESM.zip › SourceDataFile/Fig1a-b/00039.RI1]

Sample
I 1 04.0 40000 0006854 1.1910E11 280 1 
   5.8000   6.61300E+001    1.62490E+002
   5.8030   1.59650E+002    1.97050E+002
   5.8050   2.12040E+002    1.92200E+002
   5.8060   2.41320E+002    2.36980E+002
   5.8080   2.54890E+002    2.51520E+002
   5.8090   2.58490E+002    2.91870E+002
   5.8110   3.12300E+002    3.10550E+002
   5.8120   3.43890E+002    3.58670E+002
   5.8140   4.03820E+002    4.59300E+002
   5.8170   4.92130E+002    4.78770E+002
   5.8180   5.34410E+002    5.94890E+002
   5.8210   7.29460E+002    7.98140E+002
   5.8230   8.49010E+002    9.95880E+002
   5.8240   9.38260E+002    1.02077E+003
   5.8260   1.11734E+003    1.17516E+003
   5.8270   1.39386E+003    1.55311E+003
   5.8300   1.69179E+003    1.85064E+003
   5.8330   1.69377E+003    2.07457E+003
   5.8350   2.20208E+003    2.51798E+003
   5.8370   2.87026E+003    3.13130E+003
   5.8390   2.88541E+003    3.48800E+003
   5.8420   3.21604E+003    3.80400E+003
   5.8440   3.60373E+003    4.42238E+003
   5.8470   4.17424E+003    4.64900E+003
   5.8490   4.54184E+003    4.75243E+003
   5.8530   5.12067E+003    5.27863E+003
   5.8550   5.17426E+003    5.53684E+003
   5.8580   5.41025E+003    5.62965E+003
   5.8600   5.52440E+003    5.71803E+003
   5.8610   5.54882E+003    5.64950E+003
   5.8640   5.52632E+003    5.71815E+003
   5.8660   5.49611E+003    5.76027E+003
   5.8670   5.54947E+003    5.68632E+003
   5.8690   5.56758E+003    5.81409E+003
   5.8720   5.37512E+003    5.72653E+003
   5.8730   5.50516E+003    5.58018E+003
   5.8760   5.52798E+003    5.46464E+003
   5.8780   5.50324E+003    5.55771E+003
   5.8810   5.54797E+003    5.60436E+003
   5.8830   5.60244E+003    5.62467E+003
   5.8850   5.46405E+003    5.67567E+003
   5.8870   5.52173E+003    5.71621E+003
   5.8900   5.64102E+003    5.70463E+003
   5.8920   5.63394E+003    5.72666E+003
   5.8940   5.58602E+003    5.45105E+003
   5.8960   5.71240E+003    5.57755E+003
   5.8990   5.50322E+003    5.61963E+003
   5.9010   5.52257E+003    5.68531E+003
   5.9030   5.66114E+003    5.77135E+003
   5.9060   5.64107E+003    5.66479E+003
   5.9090   5.69965E+003    5.85611E+003
   5.9100   5.68171E+003    5.79406E+003
   5.9120   5.57229E+003    5.72666E+003
   5.9150   5.80701E+003    5.79849E+003
   5.9200   5.87495E+003    5.74741E+003
   5.9210   5.84821E+003    5.83029E+003
   5.9230   5.82589E+003    5.84654E+003
   5.9240   5.87822E+003    5.93997E+003
   5.9270   5.92750E+003    6.01375E+003
   5.9300   6.01326E+003    6.19707E+003
   5.9330   5.97827E+003    6.10087E+003
   5.9360   6.00466E+003    5.94737E+003
   5.9380   6.23759E+003    6.09917E+003
   5.9400   6.26325E+003    6.26231E+003
   5.9440   6.33467E+003    6.16073E+003
   5.9450   6.22818E+003    6.21205E+003
   5.9470   6.18855E+003    6.29376E+003
   5.9490   6.12497E+003    6.23866E+003
   5.9520   6.36393E+003    6.28649E+003
   5.9540   6.25466E+003    6.33405E+003
   5.9560   6.18773E+003    6.22214E+003
   5.9610   6.15948E+003    6.22754E+003
   5.9630   6.32029E+003    6.43707E+003
   5.9660   6.29014E+003    6.36870E+003
   5.9680   6.39065E+003    6.50565E+003
   5.9700   6.20986E+003    6.25893E+003
   5.9720   6.28038E+003    6.28701E+003
   5.9750   6.15744E+003    6.29115E+003
   5.9770   6.07023E+003    6.28649E+003
   5.9810   5.92081E+003    6.28895E+003
   5.9830   5.91444E+003    6.24993E+003
   5.9860   6.22742E+003    6.22213E+003
   5.9880   6.25568E+003    6.27238E+003
   5.9900   6.29473E+003    6.27511E+003
   5.9920   6.22843E+003    6.59335E+003
   5.9960   6.39974E+003    7.37521E+003
   5.9970   6.27461E+003    9.74828E+003
   6.0000   6.46661E+003    1.05617E+004
   6.0030   6.29840E+003    1.06768E+004
   6.0040   6.12660E+003    1.03857E+004
   6.0060   6.19176E+003    6.33266E+003
   6.0090   6.18982E+003    2.77810E+002
   6.0150   1.08630E+004    9.18560E+002
   6.0190   1.06762E+004    4.11676E+003
   6.0230   3.70557E+003    6.19768E+003
   6.0270   1.55860E+002    6.21255E+003
   6.0300   2.43140E+002    6.02173E+003
   6.0310   4.62440E+002    6.07390E+003
   6.0350   2.41047E+003    6.05713E+003
   6.0360   6.33576E+003    6.20451E+003
   6.0390   7.49469E+003    6.11591E+003
   6.0400   5.85464E+003    6.02954E+003
   6.0440   6.21600E+003    6.00728E+003
   6.0470   6.07478E+003    6.01412E+003
   6.0500   6.00791E+003    6.06364E+003
   6.0510   6.10614E+003    5.99469E+003
   6.0520   6.15883E+003    5.88514E+003
   6.0540   6.05713E+003    5.97775E+003
   6.0590   5.95497E+003    5.91656E+003
   6.0610   6.03093E+003    5.92041E+003
   6.0650   5.97260E+003    5.89293E+003
   6.0670   6.14493E+003    5.87620E+003
   6.0690   6.10603E+003    6.01967E+003
   6.0700   5.96560E+003    5.94166E+003
   6.0750   6.01535E+003    5.93788E+003
   6.0780   5.86921E+003    5.85713E+003
   6.0800   6.04792E+003    5.96011E+003
   6.0820   6.03571E+003    5.94819E+003
   6.0840   5.95399E+003    5.85389E+003
   6.0870   5.99992E+003    5.87018E+003
   6.0900   6.15457E+003    5.92730E+003
   6.0910   5.86230E+003    5.87521E+003
   6.0940   5.98480E+003    5.82767E+003
   6.0970   5.90461E+003    5.81599E+003
   6.1010   5.85644E+003    5.88478E+003
   6.1040   5.87434E+003    5.88191E+003
   6.1050   5.76268E+003    5.69753E+003
   6.1080   5.69067E+003    5.80343E+003
   6.1110   5.71464E+003    5.81035E+003
   6.1130   5.76113E+003    5.81363E+003
   6.1150   5.62008E+003    5.71049E+003
   6.1180   5.74661E+003    5.65392E+003
   6.1220   5.81713E+003    5.78618E+003
   6.1240   5.65182E+003    5.87898E+003
   6.1270   5.71154E+003    5.70098E+003
   6.1290   5.60222E+003    5.64421E+003
   6.1310   5.62552E+003    5.69011E+003
   6.1330   5.63069E+003    5.75353E+003
   6.1360   5.64109E+003    5.63086E+003
   6.1380   5.61380E+003    5.72168E+003
   6.1410   5.62491E+003    5.69450E+003
   6.1430   5.54218E+003    5.75967E+003
   6.1450   5.50061E+003    5.73107E+003
   6.1480   5.49624E+003    5.65786E+003
   6.1520   5.41008E+003    5.54201E+003
   6.1540   5.44674E+003    5.53697E+003
   6.1560   5.39768E+003    5.58160E+003
   6.1580   5.39528E+003    5.49861E+003
   6.1610   5.37466E+003    5.44507E+003
   6.1650   5.35656E+003    5.46214E+003
   6.1670   5.40645E+003    5.61742E+003
   6.1700   5.44937E+003    5.47308E+003
   6.1710   5.41740E+003    5.54024E+003
   6.1760   5.21903E+003    5.48468E+003
   6.1800   5.29685E+003    5.43899E+003
   6.1810   5.26842E+003    5.53325E+003
   6.1840   5.26426E+003    5.37638E+003
   6.1870   5.25659E+003    5.37133E+003
   6.1890   5.26708E+003    5.31719E+003
   6.1930   5.12067E+003    5.39173E+003
   6.1960   5.16381E+003    5.37240E+003
   6.1980   5.19382E+003    5.43263E+003
   6.2000   5.21718E+003    5.48094E+003
   6.2030   5.26631E+003    5.31743E+003
   6.2050   5.13221E+003    5.33918E+003
   6.2070   5.16814E+003    5.23682E+003
   6.2100   5.08485E+003    5.23268E+003
   6.2130   5.08165E+003    5.27455E+003
   6.2160   5.10395E+003    5.11361E+003
   6.2190   5.04237E+003    5.15697E+003
   6.2220   5.02123E+003    5.02738E+003
   6.2250   5.05314E+003    5.22152E+003
   6.2280   4.97752E+003    5.11621E+003
   6.2300   5.02770E+003    5.10923E+003
   6.2340   5.04732E+003    5.00766E+003
   6.2350   5.00967E+003    4.94726E+003
   6.2380   4.98676E+003    5.10385E+003
   6.2410   4.99029E+003    4.99069E+003
   6.2430   4.90637E+003    4.94696E+003
   6.2460   4.97169E+003    4.93628E+003
   6.2480   4.94455E+003    4.95495E+003
   6.2510   4.82230E+003    4.91797E+003
   6.2530   4.84794E+003    4.92657E+003
   6.2550   4.88414E+003    4.91879E+003
   6.2580   4.77075E+003    4.80247E+003
   6.2630   4.85544E+003    4.88923E+003
   6.2640   4.95475E+003    4.91118E+003
   6.2670   4.80898E+003    4.72279E+003
   6.2690   4.87598E+003    4.83823E+003
   6.2730   4.86244E+003    4.87638E+003
   6.2760   4.81499E+003    4.81476E+003
   6.2790   4.84174E+003    4.79983E+003
   6.2810   4.88734E+003    4.83066E+003
   6.2830   4.84665E+003    4.83782E+003
   6.2850   4.91517E+003    4.82157E+003
   6.2900   4.81828E+003    4.74033E+003
   6.2920   4.89985E+003    4.75822E+003
   6.2940   4.89597E+003    4.78100E+003
   6.2970   4.90640E+003    4.77708E+003
   6.2990   4.97180E+003    4.76952E+003
   6.3020   4.68421E+003    4.54176E+003
   6.3050   4.70579E+003    4.65493E+003
   6.3080   4.90483E+003    4.67226E+003
   6.3090   4.86996E+003    4.65744E+003
   6.3130   4.85164E+003    4.78070E+003
   6.3150   4.77870E+003    4.70721E+003
   6.3200   4.74087E+003    4.66056E+003
   6.3220   4.77230E+003    4.56088E+003
   6.3240   4.82088E+003    4.67884E+003
   6.3290   4.79689E+003    4.56508E+003
   6.3310   4.79459E+003    4.49398E+003
   6.3330   4.70387E+003    4.62437E+003
   6.3370   4.80417E+003    4.63706E+003
   6.3400   4.69621E+003    4.60424E+003
   6.3420   4.69372E+003    4.58979E+003
   6.3440   4.70488E+003    4.56871E+003
   6.3450   4.63320E+003    4.44023E+003
   6.3490   4.69229E+003    4.47541E+003
   6.3520   4.67843E+003    4.45397E+003
   6.3550   4.85414E+003    4.49384E+003
   6.3560   4.64944E+003    4.43870E+003
   6.3580   4.72402E+003    4.45437E+003
   6.3630   4.76504E+003    4.41840E+003
   6.3650   4.92731E+003    4.42519E+003
   6.3680   4.79693E+003    4.43903E+003
   6.3700   4.63729E+003    4.43497E+003
   6.3730   4.72411E+003    4.40911E+003
   6.3770   4.78860E+003    4.44308E+003
   6.3800   4.87982E+003    4.44369E+003
   6.3820   4.77372E+003    4.34530E+003
   6.3860   4.77860E+003    4.53078E+003
   6.3890   4.84577E+003    4.30414E+003
   6.3910   4.66652E+003    4.42503E+003
   6.3930   4.74242E+003    4.34951E+003
   6.3960   4.77169E+003    4.22128E+003
   6.3980   4.69302E+003    4.28070E+003
   6.4000   4.68271E+003    4.31393E+003
   6.4030   4.62430E+003    4.26531E+003
   6.4070   4.64736E+003    4.21918E+003
   6.4100   4.57597E+003    4.18143E+003
   6.4120   4.59776E+003    4.15040E+003
   6.4150   4.54027E+003    4.26539E+003
   6.4170   4.61519E+003    4.18056E+003
   6.4200   4.60758E+003    4.17651E+003
   6.4230   4.61831E+003    4.18489E+003
   6.4270   4.57985E+003    4.25792E+003
   6.4290   4.64183E+003    4.21472E+003
   6.4330   4.68882E+003    4.32149E+003
   6.4360   4.76965E+003    4.33420E+003
   6.4380   4.78388E+003    4.32605E+003
   6.4410   4.73300E+003    4.43551E+003
   6.4430   4.73985E+003    4.33085E+003
   6.4450   4.77017E+003    4.28190E+003
   6.4480   4.80972E+003    4.28969E+003
   6.4520   4.85049E+003    4.37724E+003
   6.4540   4.79204E+003    4.41547E+003
   6.4560   4.81919E+003    4.33774E+003
   6.4580   4.83486E+003    4.39779E+003
   6.4610   5.00135E+003    4.43724E+003
   6.4630   4.93727E+003    4.43638E+003
   6.4670   4.99388E+003    4.36515E+003
   6.4690   4.93759E+003    4.38244E+003
   6.4730   4.97976E+003    4.38726E+003
   6.4760   5.06519E+003    4.43902E+003
   6.4780   4.91158E+003    4.31318E+003
   6.4810   4.91646E+003    4.38196E+003
   6.4840   4.88763E+003    4.42746E+003
   6.4870   4.86943E+003    4.33248E+003
   6.4890   4.94090E+003    4.30924E+003
   6.4920   4.87197E+003    4.33921E+003
   6.4950   4.93225E+003    4.39709E+003
   6.4980   4.90828E+003    4.35397E+003
   6.5010   4.91621E+003    4.42573E+003
   6.5030   4.98538E+003    4.33534E+003
   6.5050   4.96334E+003    4.37480E+003
   6.5080   4.99115E+003    4.39333E+003
   6.5110   4.94224E+003    4.47024E+003
   6.5140   5.04998E+003    4.38307E+003
   6.5170   5.01892E+003    4.40080E+003
   6.5190   5.05640E+003    4.41679E+003
   6.5230   5.02769E+003    4.41718E+003
   6.5260   4.84409E+003    4.36976E+003
   6.5270   4.90263E+003    4.35194E+003
   6.5290   4.93761E+003    4.33184E+003
   6.5330   4.98225E+003    4.36898E+003
   6.5360   4.94293E+003    4.33673E+003
   6.5410   4.92637E+003    4.34103E+003
   6.5420   4.93101E+003    4.27990E+003
   6.5450   4.95742E+003    4.29975E+003
   6.5480   4.92418E+003    4.30834E+003
   6.5510   4.92742E+003    4.36264E+003
   6.5540   4.95091E+003    4.27910E+003
   6.5560   4.91948E+003    4.30405E+003
   6.5590   4.89715E+003    4.28187E+003
   6.5600   5.00546E+003    4.27868E+003
   6.5630   4.92935E+003    4.32199E+003
   6.5660   4.98666E+003    4.32183E+003
   6.5700   4.94723E+003    4.23152E+003
   6.5730   4.90115E+003    4.35213E+003
   6.5750   4.93162E+003    4.22531E+003
   6.5790   4.94366E+003    4.28256E+003
   6.5810   4.88016E+003    4.30152E+003
   6.5850   4.90340E+003    4.33115E+003
   6.5870   4.97779E+003    4.32248E+003
   6.5890   4.92553E+003    4.21864E+003
   6.5930   4.90491E+003    4.24334E+003
   6.5970   4.87870E+003    4.23346E+003
   6.5990   4.95448E+003    4.26826E+003
   6.6010   4.90895E+003    4.29371E+003
   6.6040   4.83278E+003    4.24937E+003
   6.6070   4.85078E+003    4.24379E+003
   6.6110   4.75313E+003    4.27037E+003
   6.6130   4.69599E+003    4.15017E+003
   6.6160   4.94894E+003    4.23400E+003
   6.6180   4.84059E+003    4.26823E+003
   6.6230   4.82752E+003    4.26243E+003
   6.6260   4.87678E+003    4.20055E+003
   6.6290   4.93894E+003    4.28965E+003
   6.6310   5.00239E+003    4.26482E+003
   6.6330   4.87508E+003    4.19155E+003
   6.6360   4.94607E+003    4.16568E+003
   6.6400   4.89762E+003    4.17754E+003
   6.6430   4.91405E+003    4.21058E+003
   6.6450   4.74587E+003    4.22427E+003
   6.6490   4.81293E+003    4.26029E+003
   6.6520   4.81633E+003    4.20715E+003
   6.6540   4.82202E+003    4.18224E+003
   6.6560   4.86601E+003    4.22489E+003
   6.6580   4.82306E+003    4.17206E+003
   6.6630   4.89661E+003    4.18919E+003
   6.6650   4.78907E+003    4.23861E+003
   6.6690   4.80117E+003    4.17299E+003
   6.6700   4.74208E+003    4.13414E+003
   6.6720   4.77439E+003    4.15795E+003
   6.6760   4.70765E+003    4.20673E+003
   6.6790   4.74988E+003    4.09194E+003
   6.6830   4.79501E+003    4.20975E+003
   6.6840   4.85486E+003    4.01980E+003
   6.6870   4.72008E+003    4.09758E+003
   6.6890   4.76151E+003    4.17202E+003
   6.6920   4.76643E+003    4.12760E+003
   6.6950   4.72073E+003    4.10523E+003
   6.6980   4.76694E+003    4.20254E+003
   6.7000   4.73139E+003    4.09837E+003
   6.7020   4.83592E+003    4.16163E+003
   6.7050   4.75687E+003    4.11370E+003
   6.7080   4.73538E+003    4.05243E+003
   6.7110   4.72009E+003    4.01082E+003
   6.7150   4.67631E+003    4.03142E+003
   6.7180   4.53438E+003    3.96989E+003
   6.7190   4.53705E+003    4.02475E+003
   6.7240   4.65067E+003    4.00178E+003
   6.7270   4.61412E+003    3.95679E+003
   6.7300   4.59693E+003    3.99608E+003
   6.7310   4.65067E+003    3.98705E+003
   6.7360   4.62583E+003    4.02195E+003
   6.7380   4.67506E+003    3.99028E+003
   6.7430   4.64330E+003    4.02069E+003
   6.7450   4.58078E+003    3.77509E+003
   6.7470   4.59273E+003    3.74988E+003
   6.7520   4.61732E+003    3.89185E+003
   6.7540   4.62483E+003    3.78989E+003
   6.7560   4.54860E+003    3.77602E+003
   6.7590   4.54330E+003    3.73979E+003
   6.7630   4.51817E+003    3.73621E+003
   6.7660   4.53272E+003    3.82098E+003
   6.7680   4.52761E+003    3.80562E+003
   6.7700   4.51381E+003    3.89779E+003
   6.7720   4.50522E+003    3.86880E+003
   6.7770   4.48671E+003    3.90194E+003
   6.7790   4.48462E+003    3.90860E+003
   6.7830   4.49692E+003    3.80272E+003
   6.7860   4.52237E+003    3.93541E+003
   6.7900   4.38125E+003    3.81716E+003
   6.7930   4.41105E+003    3.83357E+003
   6.7970   4.47140E+003    3.83448E+003
   6.7990   4.46119E+003    3.82847E+003
   6.8010   4.44348E+003    3.84855E+003
   6.8040   4.43883E+003    3.78825E+003
   6.8070   4.53131E+003    3.87905E+003
   6.8110   4.55827E+003    3.95347E+003
   6.8150   4.53340E+003    4.00442E+003
   6.8190   4.43078E+003    3.94624E+003
   6.8210   4.52282E+003    3.92044E+003
   6.8260   4.48502E+003    3.83880E+003
   6.8290   4.50656E+003    3.94144E+003
   6.8300   4.46330E+003    3.92072E+003
   6.8340   4.44692E+003    3.93961E+003
   6.8370   4.47944E+003    3.84242E+003
   6.8390   4.44854E+003    3.86561E+003
   6.8420   4.48157E+003    3.97348E+003
   6.8440   4.49857E+003    3.98692E+003
   6.8480   4.56530E+003    3.97494E+003
   6.8510   4.46781E+003    3.90855E+003
   6.8530   4.52657E+003    3.94270E+003
   6.8560   4.56352E+003    3.94140E+003
   6.8600   4.55902E+003    3.89134E+003
   6.8630   4.53727E+003    3.91154E+003
   6.8660   4.52018E+003    3.88797E+003
   6.8710   4.47122E+003    3.93117E+003
   6.8740   4.45715E+003    3.91940E+003
   6.8760   4.45082E+003    3.86029E+003
   6.8780   4.36897E+003    3.92179E+003
   6.8820   4.53807E+003    3.87132E+003
   6.8850   4.38258E+003    3.81912E+003
   6.8870   4.44600E+003    3.95810E+003
   6.8900   4.33113E+003    3.89642E+003
   6.8930   4.38562E+003    3.94547E+003
   6.8950   4.41702E+003    3.89732E+003
   6.8980   4.34570E+003    3.87599E+003
   6.9000   4.35501E+003    3.87623E+003
   6.9040   4.45810E+003    3.89450E+003
   6.9080   4.47849E+003    3.87648E+003
   6.9120   4.45488E+003    3.82692E+003
   6.9140   4.49352E+003    3.81153E+003
   6.9170   4.46688E+003    3.86863E+003
   6.9210   4.41744E+003    3.89732E+003
   6.9240   4.38446E+003    3.87281E+003
   6.9270   4.46495E+003    3.92974E+003
   6.9300   4.43709E+003    3.93581E+003
   6.9320   4.46211E+003    3.73932E+003
   6.9360   4.38488E+003    3.69939E+003
   6.9390   4.32367E+003    3.76188E+003
   6.9410   4.33081E+003    3.69950E+003
   6.9430   4.23996E+003    3.71861E+003
   6.9470   4.32382E+003    3.73922E+003
   6.9500   4.26847E+003    3.76031E+003
   6.9520   4.34291E+003    3.73187E+003
   6.9560   4.34332E+003    3.79643E+003
   6.9600   4.28905E+003    3.79012E+003
   6.9630   4.35147E+003    3.80225E+003
   6.9660   4.26250E+003    3.74893E+003
   6.9680   4.13970E+003    3.69224E+003
   6.9710   4.17638E+003    3.78461E+003
   6.9750   4.28151E+003    3.64578E+003
   6.9790   4.37550E+003    3.76984E+003
   6.9830   4.40880E+003    3.74153E+003
   6.9850   4.34895E+003    3.75136E+003
   6.9870   4.21115E+003    3.73937E+003
   6.9900   4.31914E+003    3.65884E+003
   6.9940   4.24678E+003    3.71172E+003
   6.9960   4.24090E+003    3.68953E+003
   6.9990   4.17707E+003    3.67565E+003
   7.0020   4.34850E+003    3.62990E+003
   7.0060   4.26920E+003    3.67905E+003
   7.0080   4.30228E+003    3.68952E+003
   7.0120   4.27278E+003    3.79181E+003
   7.0150   4.21426E+003    3.70508E+003
   7.0180   4.18342E+003    3.77132E+003
   7.0210   4.22501E+003    3.65382E+003
   7.0250   4.19807E+003    3.71802E+003
   7.0280   4.19293E+003    3.64810E+003
   7.0310   4.22404E+003    3.65669E+003
   7.0330   4.20069E+003    3.65916E+003
   7.0370   4.16250E+003    3.69041E+003
   7.0400   4.23755E+003    3.60219E+003
   7.0440   4.18063E+003    3.71345E+003
   7.0460   4.02959E+003    3.75264E+003
   7.0490   4.05864E+003    3.73376E+003
   7.0540   3.97427E+003    3.72089E+003
   7.0560   4.13380E+003    3.74360E+003
   7.0600   4.20748E+003    3.66784E+003
   7.0620   4.21552E+003    3.65087E+003
   7.0650   4.20866E+003    3.67583E+003
   7.0700   4.16290E+003    3.62397E+003
   7.0720   4.20427E+003    3.60957E+003
   7.0740   4.20359E+003    3.73550E+003
   7.0770   4.20016E+003    3.63165E+003
   7.0810   4.17647E+003    3.64308E+003
   7.0840   4.18424E+003    3.63623E+003
   7.0860   4.16130E+003    3.74422E+003
   7.0910   4.10252E+003    3.61180E+003
   7.0930   4.12005E+003    3.65842E+003
   7.0970   4.16315E+003    3.58121E+003
   7.1000   4.17786E+003    3.65130E+003
   7.1020   4.14209E+003    3.65782E+003
   7.1050   4.14933E+003    3.60254E+003
   7.1080   4.20885E+003    3.61285E+003
   7.1120   4.19560E+003    3.64743E+003
   7.1160   4.11175E+003    3.52051E+003
   7.1180   4.09551E+003    3.59168E+003
   7.1220   4.12946E+003    3.54033E+003
   7.1250   4.08645E+003    3.53999E+003
   7.1270   4.05764E+003    3.57787E+003
   7.1310   4.10070E+003    3.62107E+003
   7.1340   4.03627E+003    3.55735E+003
   7.1360   4.05932E+003    3.68972E+003
   7.1400   4.05310E+003    3.58924E+003
   7.1440   3.99433E+003    3.63905E+003
   7.1470   3.98948E+003    3.65514E+003
   7.1500   3.96623E+003    3.53574E+003
