# Supplementary material for: Trigger factor both holds and folds its client proteins
Source: Nat Commun. 2022 Jul 15;13:4126. doi: 10.1038/s41467-022-31767-6 (PMC9287376; doi:10.1038/s41467-022-31767-6)
Supplement: Supplementary file 6 — Source Data [file 41467_2022_31767_MOESM6_ESM.zip › SourceDataFile/Fig1a-b/00039.RI3]

Sample
I 3 04.0 40000 0006972 1.2110E11 280 1 
   5.8000   1.46220E+002    1.83700E+002
   5.8020   2.31660E+002    2.11740E+002
   5.8030   2.43410E+002    2.00130E+002
   5.8040   2.46500E+002    2.32530E+002
   5.8060   2.38150E+002    2.63350E+002
   5.8080   2.50070E+002    2.85390E+002
   5.8090   3.17170E+002    2.72580E+002
   5.8100   3.62110E+002    3.81820E+002
   5.8110   3.67430E+002    3.90770E+002
   5.8140   4.32770E+002    4.52090E+002
   5.8150   4.93480E+002    5.67110E+002
   5.8160   5.96720E+002    5.83290E+002
   5.8170   5.79730E+002    6.15820E+002
   5.8180   7.07480E+002    7.49250E+002
   5.8190   7.57190E+002    8.85290E+002
   5.8210   9.35480E+002    9.80640E+002
   5.8230   1.02848E+003    1.10126E+003
   5.8250   1.12943E+003    1.42284E+003
   5.8260   1.39543E+003    1.47164E+003
   5.8280   1.44839E+003    1.52638E+003
   5.8300   1.77600E+003    2.04985E+003
   5.8310   2.02305E+003    2.26254E+003
   5.8340   2.41441E+003    2.69566E+003
   5.8360   2.90922E+003    2.92060E+003
   5.8370   3.11467E+003    3.23355E+003
   5.8380   3.16810E+003    3.24964E+003
   5.8400   3.43846E+003    3.65036E+003
   5.8420   3.87459E+003    3.93284E+003
   5.8440   4.22351E+003    4.41186E+003
   5.8450   4.46746E+003    4.44942E+003
   5.8470   4.62771E+003    4.60413E+003
   5.8490   4.70347E+003    4.79797E+003
   5.8500   4.87989E+003    5.05205E+003
   5.8530   5.27525E+003    5.24168E+003
   5.8550   5.26192E+003    5.26806E+003
   5.8580   5.35169E+003    5.39166E+003
   5.8590   5.47530E+003    5.40801E+003
   5.8600   5.44953E+003    5.45857E+003
   5.8620   5.44182E+003    5.50433E+003
   5.8640   5.56147E+003    5.44863E+003
   5.8650   5.55784E+003    5.47999E+003
   5.8680   5.52810E+003    5.46449E+003
   5.8700   5.51535E+003    5.49088E+003
   5.8720   5.42792E+003    5.50047E+003
   5.8740   5.43531E+003    5.46905E+003
   5.8760   5.61342E+003    5.57454E+003
   5.8780   5.43371E+003    5.39295E+003
   5.8800   5.51202E+003    5.41596E+003
   5.8830   5.46142E+003    5.38357E+003
   5.8850   5.63081E+003    5.47009E+003
   5.8870   5.39259E+003    5.44734E+003
   5.8890   5.46959E+003    5.65549E+003
   5.8910   5.44637E+003    5.67059E+003
   5.8940   5.54492E+003    5.59525E+003
   5.8960   5.78111E+003    5.56243E+003
   5.8990   5.70755E+003    5.74724E+003
   5.9010   5.74686E+003    5.74245E+003
   5.9030   5.71044E+003    5.53157E+003
   5.9070   5.63046E+003    5.51203E+003
   5.9100   5.67771E+003    5.75105E+003
   5.9130   5.67386E+003    5.75804E+003
   5.9150   5.69912E+003    5.79680E+003
   5.9170   5.75333E+003    5.72171E+003
   5.9190   5.76044E+003    5.90191E+003
   5.9210   5.77108E+003    6.06969E+003
   5.9230   5.92380E+003    5.91034E+003
   5.9260   5.92051E+003    5.97093E+003
   5.9280   6.03816E+003    6.07375E+003
   5.9300   6.19657E+003    6.14239E+003
   5.9340   6.11656E+003    6.19752E+003
   5.9350   6.16818E+003    6.47769E+003
   5.9380   6.27746E+003    6.80643E+003
   5.9400   6.35783E+003    9.46064E+003
   5.9430   6.41654E+003    1.06808E+004
   5.9460   6.63528E+003    1.09751E+004
   5.9480   6.73541E+003    9.08026E+003
   5.9520   8.56711E+003    2.26080E+002
   5.9570   1.03069E+004    3.73300E+002
   5.9600   1.00198E+004    4.34829E+003
   5.9650   1.67750E+002    5.92691E+003
   5.9700   3.19860E+002    6.19262E+003
   5.9730   1.60032E+003    6.07546E+003
   5.9740   4.50387E+003    6.08190E+003
   5.9770   7.93814E+003    6.05460E+003
   5.9790   6.15431E+003    6.02889E+003
   5.9830   6.15236E+003    5.99999E+003
   5.9850   6.21984E+003    5.96983E+003
   5.9860   6.37871E+003    5.92255E+003
   5.9880   6.16842E+003    5.86818E+003
   5.9900   6.19644E+003    5.75239E+003
   5.9920   6.22106E+003    5.85671E+003
   5.9950   5.98807E+003    5.67244E+003
   5.9970   6.05852E+003    5.75211E+003
   6.0000   6.08436E+003    5.73602E+003
   6.0040   6.11298E+003    5.72169E+003
   6.0050   6.10390E+003    5.67367E+003
   6.0070   6.02737E+003    5.68659E+003
   6.0090   6.14419E+003    5.77611E+003
   6.0110   6.01380E+003    5.60611E+003
   6.0130   6.00064E+003    5.60399E+003
   6.0150   5.97284E+003    5.57329E+003
   6.0190   6.08005E+003    5.47173E+003
   6.0220   5.97378E+003    5.48037E+003
   6.0240   6.04009E+003    5.35419E+003
   6.0250   5.95086E+003    5.39753E+003
   6.0280   5.90566E+003    5.34892E+003
   6.0310   5.99498E+003    5.30035E+003
   6.0330   5.93848E+003    5.44612E+003
   6.0350   6.05928E+003    5.38786E+003
   6.0370   6.11486E+003    5.32907E+003
   6.0390   6.09660E+003    5.41013E+003
   6.0400   6.05127E+003    5.38121E+003
   6.0430   6.07480E+003    5.28188E+003
   6.0460   5.87770E+003    5.29546E+003
   6.0480   5.93330E+003    5.22140E+003
   6.0510   5.93858E+003    5.22059E+003
   6.0550   6.10750E+003    5.21900E+003
   6.0570   5.97693E+003    5.12906E+003
   6.0590   5.86364E+003    5.08014E+003
   6.0620   5.86449E+003    4.99331E+003
   6.0650   5.96904E+003    4.88776E+003
   6.0670   5.86668E+003    4.91186E+003
   6.0700   5.90517E+003    4.97007E+003
   6.0710   5.77670E+003    4.94930E+003
   6.0750   5.92306E+003    4.92851E+003
   6.0770   5.91522E+003    4.73837E+003
   6.0790   5.86768E+003    4.78969E+003
   6.0820   5.93724E+003    4.69869E+003
   6.0840   5.94598E+003    4.66032E+003
   6.0870   5.81009E+003    4.48507E+003
   6.0890   6.00336E+003    4.45503E+003
   6.0910   6.00856E+003    4.32574E+003
   6.0940   5.73419E+003    4.24808E+003
   6.0970   5.77403E+003    4.12537E+003
   6.1000   5.93008E+003    4.05671E+003
   6.1020   5.89934E+003    4.00631E+003
   6.1050   5.81081E+003    3.98247E+003
   6.1100   5.72394E+003    4.03193E+003
   6.1120   5.73372E+003    3.88869E+003
   6.1150   5.80738E+003    3.86433E+003
   6.1160   5.64051E+003    3.86319E+003
   6.1200   5.79785E+003    3.84385E+003
   6.1210   5.67911E+003    4.10567E+003
   6.1240   5.70444E+003    3.75147E+003
   6.1290   5.90275E+003    3.35148E+003
   6.1310   5.88188E+003    3.22149E+003
   6.1340   5.76760E+003    3.09641E+003
   6.1360   5.77247E+003    3.08559E+003
   6.1380   5.70501E+003    3.25689E+003
   6.1400   5.82105E+003    3.47043E+003
   6.1430   5.75415E+003    3.53571E+003
   6.1450   5.71971E+003    3.84267E+003
   6.1470   5.78891E+003    3.74532E+003
   6.1510   5.59525E+003    3.48785E+003
   6.1540   5.71537E+003    3.54580E+003
   6.1560   5.59863E+003    3.55667E+003
   6.1590   5.67547E+003    3.44470E+003
   6.1610   5.77915E+003    3.51310E+003
   6.1630   5.66276E+003    3.23083E+003
   6.1660   5.68779E+003    3.21013E+003
   6.1700   5.68579E+003    3.14792E+003
   6.1720   5.73998E+003    3.12370E+003
   6.1750   5.69333E+003    3.17068E+003
   6.1770   5.66291E+003    3.09063E+003
   6.1790   5.58651E+003    3.12395E+003
   6.1810   5.58105E+003    3.05563E+003
   6.1840   5.68907E+003    3.15620E+003
   6.1870   5.64381E+003    3.02681E+003
   6.1890   5.53154E+003    3.02077E+003
   6.1900   5.59807E+003    3.00410E+003
   6.1940   5.60677E+003    3.03397E+003
   6.1960   5.60073E+003    2.88897E+003
   6.1990   5.61993E+003    2.95102E+003
   6.2020   5.66482E+003    2.89907E+003
   6.2050   5.57999E+003    2.81868E+003
   6.2070   5.53233E+003    2.78813E+003
   6.2110   5.52097E+003    2.67542E+003
   6.2140   5.55827E+003    2.64174E+003
   6.2160   5.48686E+003    2.52124E+003
   6.2180   5.50234E+003    2.56852E+003
   6.2210   5.56660E+003    2.59155E+003
   6.2230   5.50352E+003    2.68203E+003
   6.2270   5.51073E+003    2.62527E+003
   6.2300   5.47238E+003    2.53937E+003
   6.2320   5.51008E+003    2.52452E+003
   6.2350   5.45101E+003    2.47517E+003
   6.2370   5.52361E+003    2.57267E+003
   6.2390   5.49647E+003    2.44867E+003
   6.2420   5.47847E+003    2.30108E+003
   6.2440   5.47427E+003    2.27071E+003
   6.2470   5.38473E+003    2.39649E+003
   6.2500   5.52130E+003    2.31470E+003
   6.2530   5.39256E+003    2.32967E+003
   6.2550   5.25508E+003    2.25719E+003
   6.2570   5.26984E+003    2.24080E+003
   6.2600   5.25524E+003    2.30055E+003
   6.2630   5.21008E+003    2.28419E+003
   6.2650   5.34932E+003    2.25725E+003
   6.2680   5.28933E+003    2.31263E+003
   6.2720   5.43603E+003    2.37033E+003
   6.2730   5.51607E+003    2.29145E+003
   6.2760   5.42177E+003    2.38778E+003
   6.2790   5.38376E+003    2.21011E+003
   6.2810   5.32980E+003    2.17361E+003
   6.2820   5.39942E+003    2.13796E+003
   6.2870   5.39140E+003    2.16769E+003
   6.2900   5.29030E+003    2.24638E+003
   6.2920   5.31724E+003    2.30419E+003
   6.2940   5.34901E+003    2.25963E+003
   6.2970   5.34596E+003    2.30457E+003
   6.2990   5.27517E+003    2.22130E+003
   6.3030   5.23824E+003    2.14612E+003
   6.3060   5.17307E+003    2.16032E+003
   6.3080   5.34320E+003    2.24523E+003
   6.3100   5.36265E+003    2.18372E+003
   6.3130   5.43820E+003    2.13741E+003
   6.3150   5.25602E+003    2.11714E+003
   6.3180   5.26459E+003    2.15705E+003
   6.3210   5.21871E+003    2.14429E+003
   6.3240   5.24688E+003    2.17313E+003
   6.3260   5.24492E+003    2.17405E+003
   6.3290   5.25313E+003    2.23552E+003
   6.3310   5.24391E+003    2.20638E+003
   6.3330   5.24590E+003    2.21538E+003
   6.3360   5.14277E+003    2.16956E+003
   6.3380   5.21316E+003    2.12202E+003
   6.3420   5.24705E+003    2.20851E+003
   6.3450   5.21103E+003    2.12950E+003
   6.3460   5.19316E+003    2.15153E+003
   6.3490   5.23023E+003    2.12513E+003
   6.3510   5.02059E+003    2.13264E+003
   6.3550   4.98040E+003    2.19282E+003
   6.3580   5.03075E+003    2.07671E+003
   6.3600   4.95579E+003    2.02588E+003
   6.3630   5.03903E+003    2.07361E+003
   6.3650   4.91115E+003    2.06725E+003
   6.3670   5.13919E+003    2.09073E+003
   6.3700   5.18401E+003    2.14074E+003
   6.3730   5.18889E+003    2.11582E+003
   6.3760   5.17972E+003    2.06711E+003
   6.3780   5.05996E+003    2.14715E+003
   6.3810   5.05375E+003    2.07011E+003
   6.3840   5.03175E+003    2.14344E+003
   6.3860   5.07929E+003    2.04163E+003
   6.3890   5.00681E+003    2.13750E+003
   6.3910   5.07678E+003    2.09639E+003
   6.3940   4.96177E+003    2.08085E+003
   6.3970   4.96738E+003    2.11081E+003
   6.4010   4.87460E+003    2.07645E+003
   6.4040   4.89907E+003    2.06337E+003
   6.4070   4.91999E+003    2.08972E+003
   6.4090   4.87926E+003    2.04765E+003
   6.4120   4.89767E+003    2.06284E+003
   6.4150   4.87064E+003    1.98663E+003
   6.4190   4.79691E+003    2.01428E+003
   6.4210   4.88866E+003    2.01210E+003
   6.4240   4.78872E+003    2.05080E+003
   6.4280   4.80150E+003    2.11441E+003
   6.4310   4.88550E+003    2.06957E+003
   6.4330   4.84204E+003    2.12570E+003
   6.4360   4.84857E+003    2.09651E+003
   6.4380   4.92018E+003    2.12374E+003
   6.4430   4.87913E+003    2.09624E+003
   6.4450   4.98970E+003    2.10370E+003
   6.4470   4.96919E+003    2.09259E+003
   6.4490   4.98432E+003    2.13563E+003
   6.4520   4.97161E+003    2.15226E+003
   6.4540   4.96642E+003    2.17340E+003
   6.4590   5.05873E+003    2.16610E+003
   6.4610   5.01289E+003    2.13589E+003
   6.4630   5.09606E+003    2.11756E+003
   6.4660   5.01394E+003    2.09684E+003
   6.4680   5.02100E+003    2.17249E+003
   6.4700   5.01026E+003    2.20433E+003
   6.4740   5.06502E+003    2.17063E+003
   6.4770   5.13782E+003    2.18682E+003
   6.4790   5.14829E+003    2.16307E+003
   6.4810   5.08357E+003    2.20090E+003
   6.4850   5.02669E+003    2.12892E+003
   6.4860   5.08290E+003    2.18602E+003
   6.4890   5.08549E+003    2.19107E+003
   6.4900   5.01522E+003    2.19652E+003
   6.4930   5.05741E+003    2.18649E+003
   6.4970   5.01622E+003    2.18571E+003
   6.4990   5.14960E+003    2.18957E+003
   6.5030   4.97897E+003    2.23735E+003
   6.5060   5.07888E+003    2.18613E+003
   6.5080   5.06893E+003    2.17868E+003
   6.5100   5.09075E+003    2.24323E+003
   6.5140   5.17640E+003    2.25950E+003
   6.5160   5.09086E+003    2.22489E+003
   6.5190   5.14365E+003    2.20061E+003
   6.5210   5.08750E+003    2.12899E+003
   6.5230   5.01026E+003    2.14191E+003
   6.5260   4.95905E+003    2.09718E+003
   6.5300   5.01394E+003    2.05173E+003
   6.5320   5.06672E+003    2.10195E+003
   6.5340   4.99363E+003    2.20078E+003
   6.5350   5.04353E+003    2.24679E+003
   6.5390   4.98884E+003    2.19514E+003
   6.5410   5.02825E+003    2.18500E+003
   6.5450   4.93338E+003    2.22436E+003
   6.5480   4.92840E+003    2.17077E+003
   6.5500   4.93380E+003    2.14763E+003
   6.5520   4.93529E+003    2.13044E+003
   6.5560   4.98566E+003    2.19559E+003
   6.5590   4.94734E+003    2.13670E+003
   6.5620   4.95387E+003    2.16718E+003
   6.5640   4.97680E+003    2.13256E+003
   6.5670   5.03027E+003    2.16070E+003
   6.5700   4.97646E+003    2.08371E+003
   6.5720   4.99575E+003    2.15005E+003
   6.5750   4.97459E+003    2.08582E+003
   6.5770   4.83895E+003    2.07713E+003
   6.5800   4.93482E+003    2.14943E+003
   6.5820   4.87526E+003    2.14238E+003
   6.5850   4.92338E+003    2.10440E+003
   6.5880   4.89062E+003    2.11693E+003
   6.5910   4.83047E+003    2.10938E+003
   6.5940   4.91956E+003    2.17794E+003
   6.5970   4.77199E+003    2.13760E+003
   6.6000   4.86647E+003    2.15407E+003
   6.6020   4.92623E+003    2.12341E+003
   6.6050   4.87128E+003    2.11861E+003
   6.6080   4.80535E+003    2.18802E+003
   6.6100   4.83188E+003    2.15801E+003
   6.6130   4.90530E+003    2.09098E+003
   6.6160   4.83927E+003    2.17057E+003
   6.6180   4.97348E+003    2.17458E+003
   6.6190   4.98654E+003    2.21020E+003
   6.6220   4.83609E+003    2.15829E+003
   6.6240   4.94176E+003    2.14689E+003
   6.6290   4.87003E+003    2.14425E+003
   6.6330   4.86543E+003    2.16554E+003
   6.6350   4.81778E+003    2.13101E+003
   6.6380   4.87690E+003    2.09153E+003
   6.6400   4.77853E+003    2.17390E+003
   6.6420   4.76314E+003    2.06815E+003
   6.6460   4.74935E+003    2.10041E+003
   6.6490   4.81597E+003    2.05331E+003
   6.6520   4.76913E+003    2.11303E+003
   6.6540   4.75834E+003    2.11873E+003
   6.6560   4.73440E+003    2.10691E+003
   6.6600   4.76651E+003    2.07403E+003
   6.6620   4.77655E+003    2.08590E+003
   6.6650   4.72805E+003    2.08159E+003
   6.6670   4.78088E+003    2.11310E+003
   6.6700   4.67738E+003    2.09981E+003
   6.6730   4.70213E+003    2.05818E+003
   6.6740   4.66429E+003    2.04877E+003
   6.6780   4.73217E+003    2.08815E+003
   6.6810   4.62172E+003    2.06121E+003
   6.6830   4.64933E+003    2.06426E+003
   6.6850   4.61884E+003    2.02919E+003
   6.6900   4.63736E+003    2.08638E+003
   6.6920   4.62932E+003    2.05484E+003
   6.6940   4.69046E+003    2.08701E+003
   6.6990   4.65310E+003    2.05331E+003
   6.7010   4.70995E+003    2.02747E+003
   6.7030   4.69289E+003    2.10655E+003
   6.7050   4.60345E+003    2.01812E+003
   6.7080   4.53824E+003    2.04106E+003
   6.7120   4.54407E+003    2.03508E+003
   6.7150   4.59305E+003    2.02079E+003
   6.7180   4.55652E+003    2.00743E+003
   6.7190   4.53045E+003    1.99255E+003
   6.7240   4.53407E+003    2.05444E+003
   6.7270   4.61994E+003    2.01345E+003
   6.7280   4.48908E+003    2.06781E+003
   6.7310   4.53505E+003    2.05457E+003
   6.7340   4.57756E+003    2.02777E+003
   6.7370   4.58490E+003    2.02188E+003
   6.7400   4.55751E+003    2.05604E+003
   6.7440   4.54667E+003    2.03990E+003
   6.7470   4.42597E+003    2.02864E+003
   6.7500   4.43183E+003    1.95930E+003
   6.7520   4.49158E+003    1.96835E+003
   6.7540   4.41440E+003    1.95892E+003
   6.7590   4.41911E+003    1.97743E+003
   6.7610   4.40366E+003    1.92062E+003
   6.7620   4.52961E+003    1.93272E+003
   6.7650   4.42031E+003    1.92893E+003
   6.7680   4.42619E+003    1.95057E+003
   6.7700   4.54002E+003    1.92000E+003
   6.7720   4.48712E+003    1.92821E+003
   6.7750   4.41139E+003    1.88974E+003
   6.7790   4.46027E+003    1.88841E+003
   6.7820   4.40643E+003    1.86988E+003
   6.7840   4.40224E+003    1.87484E+003
   6.7880   4.40576E+003    1.94682E+003
   6.7910   4.45781E+003    1.87210E+003
   6.7930   4.36608E+003    1.89702E+003
   6.7950   4.38279E+003    1.94839E+003
   6.7980   4.40722E+003    1.96271E+003
   6.8020   4.39871E+003    1.93690E+003
   6.8040   4.33244E+003    1.94141E+003
   6.8070   4.39971E+003    1.96264E+003
   6.8100   4.40515E+003    1.93389E+003
   6.8140   4.44548E+003    1.98523E+003
   6.8170   4.46387E+003    1.94196E+003
   6.8190   4.34118E+003    1.93958E+003
   6.8220   4.35197E+003    1.94375E+003
   6.8230   4.31802E+003    1.94980E+003
   6.8280   4.44745E+003    1.95598E+003
   6.8300   4.37369E+003    1.96763E+003
   6.8320   4.37190E+003    1.89147E+003
   6.8350   4.38771E+003    1.92372E+003
   6.8390   4.43917E+003    1.94570E+003
   6.8440   4.35702E+003    1.99510E+003
   6.8460   4.45436E+003    1.95714E+003
   6.8480   4.49464E+003    1.96286E+003
   6.8510   4.50346E+003    1.96619E+003
   6.8540   4.46080E+003    1.97448E+003
   6.8570   4.51949E+003    1.96853E+003
   6.8600   4.48791E+003    1.98209E+003
   6.8630   4.36711E+003    1.90598E+003
   6.8650   4.34151E+003    1.93063E+003
   6.8690   4.40260E+003    1.96806E+003
   6.8710   4.34162E+003    1.88692E+003
   6.8740   4.40070E+003    1.92562E+003
   6.8760   4.41880E+003    1.89995E+003
   6.8780   4.37203E+003    1.84764E+003
   6.8810   4.34557E+003    1.90314E+003
   6.8840   4.36328E+003    1.91425E+003
   6.8880   4.36832E+003    1.93666E+003
   6.8900   4.34295E+003    1.92775E+003
   6.8930   4.32943E+003    1.93844E+003
   6.8960   4.33339E+003    1.93974E+003
   6.9000   4.39076E+003    1.98509E+003
   6.9020   4.41628E+003    1.94214E+003
   6.9060   4.36732E+003    1.92088E+003
   6.9100   4.38414E+003    1.94932E+003
   6.9130   4.38149E+003    1.90496E+003
   6.9160   4.36434E+003    1.90883E+003
   6.9180   4.39003E+003    1.88496E+003
   6.9200   4.32442E+003    1.94106E+003
   6.9230   4.38198E+003    1.90289E+003
   6.9270   4.32668E+003    1.91589E+003
   6.9290   4.33743E+003    1.86800E+003
   6.9310   4.30306E+003    1.83401E+003
   6.9340   4.34578E+003    1.90266E+003
   6.9360   4.23846E+003    1.88581E+003
   6.9400   4.22973E+003    1.86445E+003
   6.9430   4.27239E+003    1.86266E+003
   6.9470   4.21111E+003    1.82968E+003
   6.9500   4.19302E+003    1.84868E+003
   6.9520   4.25799E+003    1.81537E+003
   6.9560   4.26954E+003    1.80565E+003
   6.9600   4.14580E+003    1.84844E+003
   6.9630   4.28608E+003    1.85190E+003
   6.9640   4.19470E+003    1.83991E+003
   6.9670   4.29615E+003    1.87701E+003
   6.9710   4.18289E+003    1.91080E+003
   6.9730   4.26801E+003    1.85763E+003
   6.9770   4.25877E+003    1.85592E+003
   6.9790   4.25912E+003    1.86938E+003
   6.9820   4.23118E+003    1.86058E+003
   6.9850   4.26676E+003    1.90477E+003
   6.9890   4.18298E+003    1.88492E+003
   6.9920   4.22072E+003    1.85341E+003
   6.9940   4.24638E+003    1.83628E+003
   6.9980   4.20646E+003    1.83979E+003
   7.0020   4.18522E+003    1.80102E+003
   7.0060   4.29034E+003    1.85975E+003
   7.0080   4.12006E+003    1.82954E+003
   7.0100   4.18317E+003    1.80828E+003
   7.0140   4.10200E+003    1.82146E+003
   7.0170   4.12014E+003    1.81912E+003
   7.0210   4.13580E+003    1.82797E+003
   7.0230   4.08250E+003    1.82521E+003
   7.0250   4.05848E+003    1.84415E+003
   7.0280   4.02314E+003    1.76089E+003
   7.0310   4.00894E+003    1.80282E+003
   7.0350   4.02020E+003    1.82169E+003
   7.0370   4.08972E+003    1.79722E+003
   7.0400   4.04831E+003    1.80976E+003
   7.0430   4.11707E+003    1.79306E+003
   7.0470   4.10256E+003    1.82136E+003
   7.0500   4.11117E+003    1.83230E+003
   7.0530   4.04708E+003    1.80677E+003
   7.0550   4.09261E+003    1.80488E+003
   7.0600   4.17037E+003    1.82809E+003
   7.0630   4.05632E+003    1.83189E+003
   7.0660   4.00731E+003    1.81755E+003
   7.0700   4.16404E+003    1.80203E+003
   7.0720   4.10407E+003    1.76011E+003
   7.0750   4.09519E+003    1.79985E+003
   7.0770   4.10221E+003    1.76346E+003
   7.0810   4.07444E+003    1.83149E+003
   7.0840   4.03884E+003    1.73862E+003
   7.0870   4.10276E+003    1.76597E+003
   7.0910   4.09381E+003    1.76712E+003
   7.0950   4.10071E+003    1.76715E+003
   7.0970   3.99543E+003    1.75470E+003
   7.1020   4.01782E+003    1.81898E+003
   7.1050   4.09046E+003    1.78346E+003
   7.1080   4.13715E+003    1.79155E+003
   7.1110   4.03206E+003    1.78104E+003
   7.1140   4.11090E+003    1.74123E+003
   7.1180   4.00305E+003    1.77190E+003
   7.1210   4.05206E+003    1.75176E+003
   7.1240   4.00015E+003    1.71546E+003
   7.1270   4.00369E+003    1.75554E+003
   7.1290   4.06878E+003    1.75159E+003
   7.1330   4.02816E+003    1.67696E+003
   7.1350   4.02163E+003    1.65825E+003
   7.1380   4.03661E+003    1.66897E+003
   7.1410   3.99196E+003    1.63483E+003
   7.1440   4.11906E+003    1.62039E+003
   7.1480   4.07377E+003    1.53795E+003
   7.1510   4.00384E+003    1.50390E+003
