# Supplementary material for: Trigger factor both holds and folds its client proteins
Source: Nat Commun. 2022 Jul 15;13:4126. doi: 10.1038/s41467-022-31767-6 (PMC9287376; doi:10.1038/s41467-022-31767-6)
Supplement: Supplementary file 6 — Source Data [file 41467_2022_31767_MOESM6_ESM.zip › SourceDataFile/Fig1a-b/00040.RI1]

Sample
I 1 04.0 40000 0007033 1.2220E11 281 1 
   5.8000   5.06100E+001    1.32370E+002
   5.8020   9.94800E+001    1.54460E+002
   5.8030   1.35230E+002    1.77150E+002
   5.8050   1.74800E+002    1.81570E+002
   5.8060   2.01160E+002    2.21380E+002
   5.8070   2.33230E+002    2.25550E+002
   5.8080   2.49380E+002    2.66670E+002
   5.8090   2.58820E+002    2.71950E+002
   5.8110   3.23480E+002    3.48450E+002
   5.8140   3.06040E+002    3.63770E+002
   5.8150   3.74360E+002    4.57230E+002
   5.8170   4.63500E+002    4.89600E+002
   5.8180   5.18800E+002    5.53790E+002
   5.8190   5.65590E+002    6.56160E+002
   5.8210   6.84480E+002    7.59450E+002
   5.8230   8.21000E+002    8.80290E+002
   5.8250   9.66160E+002    1.06170E+003
   5.8260   1.01638E+003    1.06907E+003
   5.8280   1.17759E+003    1.39770E+003
   5.8300   1.34651E+003    1.46566E+003
   5.8330   1.80701E+003    2.15469E+003
   5.8350   2.16896E+003    2.46440E+003
   5.8370   2.67574E+003    2.77189E+003
   5.8390   2.94042E+003    3.02929E+003
   5.8410   2.97834E+003    3.63731E+003
   5.8430   3.12824E+003    3.80021E+003
   5.8440   3.40695E+003    3.95216E+003
   5.8470   3.96059E+003    4.22126E+003
   5.8510   4.57066E+003    5.01869E+003
   5.8530   5.12503E+003    5.24239E+003
   5.8550   5.01414E+003    5.27242E+003
   5.8580   5.35314E+003    5.49900E+003
   5.8600   5.42975E+003    5.58153E+003
   5.8620   5.50875E+003    5.73983E+003
   5.8650   5.49323E+003    5.55946E+003
   5.8670   5.59975E+003    5.59619E+003
   5.8690   5.52618E+003    5.68261E+003
   5.8710   5.49510E+003    5.68918E+003
   5.8720   5.36316E+003    5.73365E+003
   5.8730   5.53743E+003    5.52474E+003
   5.8760   5.59367E+003    5.53269E+003
   5.8780   5.51633E+003    5.53913E+003
   5.8800   5.50702E+003    5.66210E+003
   5.8830   5.58735E+003    5.53599E+003
   5.8850   5.58484E+003    5.60918E+003
   5.8880   5.55429E+003    5.69937E+003
   5.8910   5.70137E+003    5.65062E+003
   5.8920   5.55302E+003    5.60093E+003
   5.8940   5.62714E+003    5.57610E+003
   5.8960   5.68196E+003    5.51148E+003
   5.8990   5.56521E+003    5.48905E+003
   5.9010   5.68346E+003    5.49502E+003
   5.9030   5.66404E+003    5.71160E+003
   5.9060   5.60084E+003    5.70807E+003
   5.9090   5.59677E+003    5.65114E+003
   5.9100   5.75232E+003    5.69869E+003
   5.9120   5.53743E+003    5.78041E+003
   5.9160   5.63607E+003    5.80261E+003
   5.9180   5.70538E+003    5.76665E+003
   5.9210   5.72613E+003    5.83612E+003
   5.9230   5.76313E+003    5.76570E+003
   5.9260   5.87882E+003    6.02662E+003
   5.9280   5.85822E+003    5.99996E+003
   5.9290   6.01049E+003    6.18572E+003
   5.9300   5.90834E+003    6.07974E+003
   5.9350   6.08444E+003    5.89302E+003
   5.9380   6.04147E+003    6.03100E+003
   5.9390   6.21296E+003    6.16501E+003
   5.9440   6.21500E+003    6.12022E+003
   5.9460   6.18363E+003    6.31071E+003
   5.9480   6.09804E+003    6.20604E+003
   5.9490   5.98162E+003    6.22185E+003
   5.9520   6.23132E+003    6.34750E+003
   5.9530   6.17703E+003    6.26758E+003
   5.9560   6.15124E+003    6.20455E+003
   5.9590   6.07049E+003    6.29260E+003
   5.9610   6.28817E+003    6.48878E+003
   5.9630   6.23301E+003    6.15551E+003
   5.9650   6.20891E+003    6.35892E+003
   5.9690   6.35004E+003    6.23337E+003
   5.9720   6.22959E+003    6.27715E+003
   5.9730   6.30491E+003    6.43779E+003
   5.9750   6.32957E+003    6.28321E+003
   5.9770   6.11658E+003    6.20413E+003
   5.9810   6.15452E+003    6.13843E+003
   5.9830   5.91652E+003    6.25693E+003
   5.9850   6.17482E+003    6.15819E+003
   5.9880   6.20995E+003    6.15516E+003
   5.9900   6.29479E+003    6.30992E+003
   5.9920   6.30292E+003    6.41488E+003
   5.9950   6.12535E+003    6.67193E+003
   5.9970   6.35700E+003    8.02530E+003
   5.9990   6.36035E+003    1.05345E+004
   6.0020   6.27215E+003    1.06835E+004
   6.0040   6.17722E+003    1.04066E+004
   6.0060   6.20068E+003    7.44512E+003
   6.0100   6.03257E+003    2.56060E+002
   6.0150   1.05351E+004    6.27600E+002
   6.0200   1.14160E+004    7.15106E+003
   6.0240   1.68503E+003    6.06680E+003
   6.0260   4.02800E+002    6.08710E+003
   6.0290   2.08410E+002    6.11216E+003
   6.0330   5.92400E+002    6.05218E+003
   6.0350   4.09804E+003    6.03268E+003
   6.0380   7.83978E+003    6.00392E+003
   6.0410   5.87544E+003    6.04406E+003
   6.0420   6.40048E+003    5.97830E+003
   6.0450   6.26288E+003    6.03759E+003
   6.0470   6.08942E+003    6.01097E+003
   6.0500   6.02867E+003    5.95976E+003
   6.0530   6.05272E+003    5.93432E+003
   6.0560   6.11473E+003    5.96434E+003
   6.0590   6.03161E+003    5.93559E+003
   6.0600   6.15514E+003    6.08641E+003
   6.0640   5.98429E+003    5.93100E+003
   6.0660   5.94191E+003    5.99179E+003
   6.0680   5.93826E+003    6.03158E+003
   6.0710   6.13946E+003    5.88884E+003
   6.0730   5.91264E+003    5.99563E+003
   6.0750   6.01634E+003    5.88439E+003
   6.0770   6.01639E+003    5.84917E+003
   6.0800   5.94742E+003    6.01240E+003
   6.0820   6.06371E+003    5.89888E+003
   6.0860   5.92998E+003    5.77186E+003
   6.0870   5.88435E+003    5.83633E+003
   6.0910   5.92951E+003    5.82455E+003
   6.0930   5.91922E+003    5.87909E+003
   6.0960   5.93303E+003    5.78033E+003
   6.0980   5.79733E+003    5.81714E+003
   6.1000   5.89903E+003    5.80853E+003
   6.1030   5.77690E+003    5.72534E+003
   6.1050   5.82029E+003    5.84876E+003
   6.1070   5.81213E+003    5.81659E+003
   6.1100   5.67404E+003    5.77912E+003
   6.1120   5.73577E+003    5.76927E+003
   6.1150   5.75152E+003    5.78770E+003
   6.1180   5.65355E+003    5.83549E+003
   6.1200   5.77980E+003    5.80942E+003
   6.1220   5.77430E+003    5.72639E+003
   6.1260   5.68020E+003    5.76234E+003
   6.1270   5.72494E+003    5.71033E+003
   6.1310   5.67906E+003    5.74304E+003
   6.1330   5.73701E+003    5.70041E+003
   6.1370   5.59001E+003    5.73903E+003
   6.1400   5.52410E+003    5.61856E+003
   6.1430   5.55560E+003    5.66429E+003
   6.1450   5.59918E+003    5.64041E+003
   6.1470   5.48591E+003    5.62957E+003
   6.1500   5.52847E+003    5.65080E+003
   6.1540   5.44014E+003    5.52451E+003
   6.1550   5.38772E+003    5.56413E+003
   6.1570   5.42246E+003    5.60421E+003
   6.1590   5.37983E+003    5.50604E+003
   6.1610   5.41469E+003    5.54386E+003
   6.1640   5.33701E+003    5.46501E+003
   6.1680   5.37868E+003    5.55363E+003
   6.1700   5.34127E+003    5.48870E+003
   6.1720   5.26854E+003    5.48030E+003
   6.1770   5.31168E+003    5.52295E+003
   6.1800   5.32191E+003    5.37629E+003
   6.1840   5.22036E+003    5.41271E+003
   6.1850   5.29962E+003    5.48022E+003
   6.1890   5.25420E+003    5.30920E+003
   6.1910   5.14862E+003    5.35760E+003
   6.1930   5.21746E+003    5.43876E+003
   6.1960   5.15592E+003    5.23831E+003
   6.2000   5.16574E+003    5.35605E+003
   6.2010   5.29020E+003    5.29420E+003
   6.2030   5.11908E+003    5.31424E+003
   6.2050   5.16535E+003    5.38744E+003
   6.2090   5.25876E+003    5.28777E+003
   6.2120   5.12827E+003    5.36431E+003
   6.2140   5.03768E+003    5.22586E+003
   6.2160   5.11430E+003    5.25089E+003
   6.2190   5.13657E+003    5.16288E+003
   6.2210   5.05163E+003    5.12962E+003
   6.2250   4.98300E+003    5.12760E+003
   6.2280   5.05729E+003    5.06999E+003
   6.2300   4.95215E+003    5.09189E+003
   6.2340   4.97799E+003    5.19134E+003
   6.2350   4.93985E+003    5.08501E+003
   6.2390   4.90877E+003    5.04346E+003
   6.2410   4.96810E+003    5.00122E+003
   6.2450   4.89294E+003    5.07159E+003
   6.2460   4.85291E+003    5.04551E+003
   6.2500   4.90947E+003    5.05384E+003
   6.2520   4.87187E+003    4.95939E+003
   6.2540   4.81907E+003    4.94186E+003
   6.2570   4.85592E+003    4.86412E+003
   6.2600   4.80398E+003    4.90918E+003
   6.2620   4.87979E+003    4.86146E+003
   6.2640   4.85226E+003    4.87731E+003
   6.2680   4.79590E+003    4.70822E+003
   6.2700   4.90860E+003    4.76916E+003
   6.2730   4.84208E+003    4.86171E+003
   6.2760   4.90500E+003    4.96447E+003
   6.2790   4.80582E+003    4.84273E+003
   6.2830   4.79274E+003    4.82411E+003
   6.2850   4.97221E+003    4.80186E+003
   6.2880   4.77714E+003    4.70288E+003
   6.2900   4.80191E+003    4.78251E+003
   6.2940   4.86290E+003    4.74349E+003
   6.2970   4.82331E+003    4.78365E+003
   6.2990   4.95541E+003    4.68596E+003
   6.3010   4.83628E+003    4.66390E+003
   6.3040   4.67658E+003    4.60509E+003
   6.3060   4.76181E+003    4.64164E+003
   6.3090   4.78486E+003    4.71025E+003
   6.3120   4.79641E+003    4.79423E+003
   6.3150   4.80438E+003    4.60481E+003
   6.3160   4.74531E+003    4.62695E+003
   6.3200   4.76329E+003    4.63628E+003
   6.3240   4.77315E+003    4.68568E+003
   6.3270   4.77822E+003    4.52472E+003
   6.3300   4.72039E+003    4.48828E+003
   6.3330   4.72869E+003    4.54805E+003
   6.3360   4.69833E+003    4.61074E+003
   6.3380   4.67561E+003    4.47534E+003
   6.3420   4.64555E+003    4.54550E+003
   6.3450   4.65151E+003    4.55629E+003
   6.3470   4.67469E+003    4.49263E+003
   6.3490   4.72396E+003    4.48115E+003
   6.3520   4.66917E+003    4.51988E+003
   6.3560   4.69174E+003    4.48729E+003
   6.3590   4.67952E+003    4.46609E+003
   6.3610   4.72922E+003    4.44955E+003
   6.3650   4.81531E+003    4.42332E+003
   6.3680   4.72904E+003    4.44872E+003
   6.3730   4.63231E+003    4.37386E+003
   6.3750   4.70159E+003    4.47648E+003
   6.3770   4.88074E+003    4.41342E+003
   6.3810   4.76367E+003    4.43804E+003
   6.3840   4.65010E+003    4.34429E+003
   6.3860   4.78058E+003    4.36550E+003
   6.3890   4.67814E+003    4.32679E+003
   6.3910   4.73257E+003    4.34698E+003
   6.3930   4.76985E+003    4.24413E+003
   6.3970   4.69510E+003    4.28470E+003
   6.4000   4.73142E+003    4.42816E+003
   6.4020   4.61314E+003    4.32916E+003
   6.4050   4.72168E+003    4.31935E+003
   6.4090   4.56326E+003    4.36402E+003
   6.4110   4.62049E+003    4.22976E+003
   6.4140   4.54848E+003    4.23264E+003
   6.4160   4.64822E+003    4.29262E+003
   6.4170   4.62852E+003    4.21229E+003
   6.4220   4.58922E+003    4.21472E+003
   6.4240   4.60606E+003    4.28435E+003
   6.4270   4.68078E+003    4.25543E+003
   6.4300   4.69576E+003    4.29644E+003
   6.4330   4.64728E+003    4.32758E+003
   6.4360   4.68969E+003    4.26302E+003
   6.4390   4.73199E+003    4.35451E+003
   6.4410   4.73753E+003    4.37035E+003
   6.4440   4.75529E+003    4.34629E+003
   6.4470   4.87271E+003    4.39112E+003
   6.4490   4.92329E+003    4.37248E+003
   6.4520   4.81213E+003    4.41243E+003
   6.4540   4.76861E+003    4.35292E+003
   6.4560   4.83679E+003    4.38482E+003
   6.4590   4.80551E+003    4.32902E+003
   6.4610   4.86193E+003    4.42674E+003
   6.4650   4.85700E+003    4.35737E+003
   6.4680   4.89631E+003    4.32844E+003
   6.4700   4.88656E+003    4.39708E+003
   6.4740   5.01292E+003    4.38780E+003
   6.4760   4.89852E+003    4.39400E+003
   6.4790   4.92954E+003    4.36397E+003
   6.4810   4.96983E+003    4.33204E+003
   6.4850   4.85084E+003    4.39243E+003
   6.4880   4.90839E+003    4.36246E+003
   6.4900   5.01793E+003    4.32919E+003
   6.4930   4.81594E+003    4.34730E+003
   6.4960   4.89235E+003    4.41175E+003
   6.4990   4.85290E+003    4.33571E+003
   6.5010   4.85130E+003    4.33515E+003
   6.5030   4.92116E+003    4.38354E+003
   6.5060   4.95189E+003    4.39091E+003
   6.5080   4.92894E+003    4.36180E+003
   6.5100   4.98315E+003    4.37752E+003
   6.5140   4.94316E+003    4.43354E+003
   6.5170   4.98101E+003    4.41519E+003
   6.5210   4.99253E+003    4.37083E+003
   6.5240   5.03831E+003    4.40445E+003
   6.5260   4.75152E+003    4.35908E+003
   6.5290   4.85989E+003    4.33279E+003
   6.5310   5.02915E+003    4.38369E+003
   6.5330   4.94086E+003    4.31808E+003
   6.5380   4.93038E+003    4.29191E+003
   6.5400   5.00748E+003    4.36377E+003
   6.5420   4.91428E+003    4.33003E+003
   6.5450   4.92090E+003    4.35121E+003
   6.5470   4.88920E+003    4.31826E+003
   6.5500   4.83764E+003    4.31549E+003
   6.5530   4.97790E+003    4.30083E+003
   6.5560   4.89186E+003    4.33992E+003
   6.5570   4.90900E+003    4.28143E+003
   6.5610   4.98220E+003    4.36190E+003
   6.5640   4.90896E+003    4.35829E+003
   6.5680   4.92863E+003    4.17992E+003
   6.5710   4.95615E+003    4.25963E+003
   6.5730   4.95144E+003    4.29347E+003
   6.5760   4.98973E+003    4.37395E+003
   6.5780   4.97471E+003    4.33016E+003
   6.5810   4.85772E+003    4.32181E+003
   6.5850   4.84447E+003    4.26436E+003
   6.5880   4.91792E+003    4.25485E+003
   6.5900   4.87054E+003    4.31514E+003
   6.5930   4.86833E+003    4.29790E+003
   6.5950   4.81481E+003    4.28592E+003
   6.5990   4.81476E+003    4.22628E+003
   6.6020   4.79576E+003    4.27025E+003
   6.6040   4.92596E+003    4.27092E+003
   6.6070   4.80177E+003    4.29494E+003
   6.6100   4.80844E+003    4.17088E+003
   6.6130   4.72824E+003    4.24282E+003
   6.6150   4.83228E+003    4.24906E+003
   6.6180   4.84495E+003    4.28234E+003
   6.6220   4.82388E+003    4.16055E+003
   6.6250   4.85035E+003    4.22651E+003
   6.6290   4.86606E+003    4.20783E+003
   6.6310   4.82097E+003    4.21696E+003
   6.6340   4.87042E+003    4.18524E+003
   6.6350   4.86990E+003    4.20085E+003
   6.6400   4.81797E+003    4.14464E+003
   6.6420   4.83586E+003    4.18338E+003
   6.6450   4.81659E+003    4.07464E+003
   6.6470   4.71845E+003    4.16189E+003
   6.6500   4.72683E+003    4.12276E+003
   6.6540   4.75589E+003    4.14963E+003
   6.6560   4.76209E+003    4.21335E+003
   6.6580   4.76070E+003    4.12408E+003
   6.6610   4.75111E+003    4.16528E+003
   6.6640   4.76334E+003    4.23701E+003
   6.6670   4.76547E+003    4.06674E+003
   6.6710   4.83819E+003    4.09020E+003
   6.6740   4.68939E+003    4.20300E+003
   6.6760   4.75230E+003    4.13675E+003
   6.6800   4.73245E+003    4.05403E+003
   6.6830   4.71133E+003    4.05570E+003
   6.6850   4.74762E+003    4.03195E+003
   6.6870   4.68495E+003    4.09689E+003
   6.6900   4.77417E+003    4.07093E+003
   6.6940   4.71484E+003    4.02998E+003
   6.6960   4.68691E+003    4.08123E+003
   6.6990   4.74495E+003    4.08063E+003
   6.7010   4.67496E+003    4.03522E+003
   6.7060   4.67069E+003    4.11661E+003
   6.7080   4.64446E+003    3.98917E+003
   6.7100   4.61613E+003    4.03292E+003
   6.7130   4.68174E+003    4.08439E+003
   6.7150   4.56341E+003    3.97848E+003
   6.7200   4.57123E+003    3.95417E+003
   6.7210   4.57972E+003    4.02436E+003
   6.7270   4.63202E+003    3.90930E+003
   6.7290   4.68838E+003    3.99910E+003
   6.7340   4.64679E+003    3.97002E+003
   6.7380   4.62538E+003    3.97177E+003
   6.7400   4.63990E+003    4.05597E+003
   6.7440   4.61836E+003    3.86133E+003
   6.7460   4.59920E+003    3.74894E+003
   6.7490   4.57886E+003    3.88227E+003
   6.7520   4.52506E+003    3.79507E+003
   6.7540   4.53474E+003    3.75652E+003
   6.7560   4.53486E+003    3.88057E+003
   6.7590   4.42724E+003    3.80161E+003
   6.7610   4.40356E+003    3.78512E+003
   6.7630   4.51952E+003    3.77145E+003
   6.7680   4.51936E+003    3.77092E+003
   6.7710   4.45648E+003    3.88049E+003
   6.7750   4.41763E+003    3.81325E+003
   6.7770   4.40330E+003    3.87506E+003
   6.7790   4.51628E+003    3.87894E+003
   6.7830   4.48794E+003    3.89638E+003
   6.7860   4.43321E+003    3.78539E+003
   6.7880   4.35842E+003    3.86585E+003
   6.7920   4.35803E+003    3.83657E+003
   6.7950   4.49668E+003    3.84958E+003
   6.7970   4.48332E+003    3.94328E+003
   6.8010   4.37867E+003    3.86358E+003
   6.8020   4.44873E+003    3.80578E+003
   6.8060   4.40370E+003    3.86561E+003
   6.8090   4.58041E+003    3.89930E+003
   6.8140   4.50819E+003    3.87437E+003
   6.8160   4.46253E+003    3.97297E+003
   6.8190   4.52421E+003    3.95777E+003
   6.8200   4.49088E+003    3.91935E+003
   6.8240   4.48534E+003    3.93436E+003
   6.8280   4.46176E+003    3.89758E+003
   6.8300   4.44716E+003    3.92844E+003
   6.8330   4.46635E+003    3.91446E+003
   6.8370   4.47742E+003    3.86125E+003
   6.8400   4.46398E+003    3.90969E+003
   6.8420   4.52043E+003    3.88863E+003
   6.8460   4.51354E+003    3.96905E+003
   6.8480   4.54387E+003    3.92799E+003
   6.8510   4.44616E+003    3.97032E+003
   6.8540   4.55962E+003    3.91251E+003
   6.8570   4.51830E+003    3.86635E+003
   6.8600   4.45375E+003    3.92335E+003
   6.8620   4.50671E+003    3.92105E+003
   6.8660   4.41828E+003    3.74048E+003
   6.8690   4.45782E+003    3.84201E+003
   6.8710   4.46526E+003    3.82989E+003
   6.8750   4.49808E+003    3.86788E+003
   6.8780   4.44673E+003    3.83150E+003
   6.8820   4.40908E+003    3.81371E+003
   6.8850   4.40920E+003    3.83383E+003
   6.8870   4.50029E+003    3.91024E+003
   6.8900   4.35895E+003    3.85688E+003
   6.8930   4.38257E+003    3.85947E+003
   6.8950   4.38827E+003    3.94925E+003
   6.8980   4.42596E+003    3.91568E+003
   6.9020   4.49063E+003    3.88611E+003
   6.9040   4.39656E+003    3.84495E+003
   6.9080   4.40911E+003    3.79321E+003
   6.9110   4.38847E+003    3.85714E+003
   6.9150   4.35362E+003    3.89981E+003
   6.9180   4.50524E+003    3.87247E+003
   6.9220   4.48023E+003    3.76344E+003
   6.9240   4.36956E+003    3.85217E+003
   6.9290   4.42409E+003    3.79333E+003
   6.9310   4.46288E+003    3.74503E+003
   6.9330   4.38130E+003    3.78601E+003
   6.9360   4.35527E+003    3.75430E+003
   6.9400   4.33932E+003    3.73163E+003
   6.9430   4.24141E+003    3.64599E+003
   6.9450   4.31265E+003    3.75485E+003
   6.9480   4.33706E+003    3.70252E+003
   6.9500   4.25918E+003    3.72739E+003
   6.9540   4.30224E+003    3.70376E+003
   6.9580   4.27945E+003    3.68013E+003
   6.9600   4.28811E+003    3.71348E+003
   6.9630   4.32141E+003    3.69548E+003
   6.9660   4.23471E+003    3.75370E+003
   6.9690   4.18455E+003    3.73084E+003
   6.9720   4.18592E+003    3.67636E+003
   6.9760   4.21220E+003    3.71230E+003
   6.9780   4.30132E+003    3.70387E+003
   6.9800   4.33749E+003    3.71920E+003
   6.9850   4.39852E+003    3.85200E+003
   6.9870   4.23103E+003    3.67821E+003
   6.9910   4.21872E+003    3.72964E+003
   6.9940   4.17635E+003    3.68375E+003
   6.9960   4.28322E+003    3.74237E+003
   6.9990   4.14874E+003    3.58806E+003
   7.0020   4.31078E+003    3.63062E+003
   7.0050   4.25047E+003    3.60709E+003
   7.0080   4.23069E+003    3.60647E+003
   7.0120   4.26692E+003    3.65214E+003
   7.0150   4.22878E+003    3.70979E+003
   7.0170   4.15601E+003    3.77708E+003
   7.0210   4.13931E+003    3.62403E+003
   7.0250   4.21555E+003    3.60314E+003
   7.0280   4.14747E+003    3.69505E+003
   7.0310   4.13947E+003    3.63696E+003
   7.0330   4.10047E+003    3.64431E+003
   7.0350   4.15382E+003    3.59285E+003
   7.0400   4.16927E+003    3.63058E+003
   7.0440   4.16210E+003    3.63395E+003
   7.0460   4.00973E+003    3.65297E+003
   7.0490   3.87617E+003    3.71819E+003
   7.0510   4.00553E+003    3.64597E+003
   7.0550   4.09442E+003    3.71331E+003
   7.0580   4.21083E+003    3.66552E+003
   7.0620   4.15962E+003    3.66219E+003
   7.0640   4.16397E+003    3.62460E+003
   7.0660   4.18829E+003    3.71878E+003
   7.0700   4.21239E+003    3.66933E+003
   7.0740   4.13938E+003    3.64242E+003
   7.0770   4.13926E+003    3.63059E+003
   7.0800   4.32058E+003    3.78608E+003
   7.0840   4.20697E+003    3.57395E+003
   7.0870   4.18776E+003    3.63792E+003
   7.0880   4.10126E+003    3.64404E+003
   7.0910   4.21502E+003    3.62405E+003
   7.0940   4.20559E+003    3.64845E+003
   7.0970   4.15739E+003    3.58328E+003
   7.1010   4.16385E+003    3.68085E+003
   7.1020   4.14229E+003    3.58806E+003
   7.1060   4.22885E+003    3.68599E+003
   7.1090   4.11363E+003    3.57831E+003
   7.1140   4.18803E+003    3.61338E+003
   7.1180   4.11052E+003    3.61154E+003
   7.1220   4.13074E+003    3.60830E+003
   7.1240   4.14211E+003    3.60842E+003
   7.1280   4.14981E+003    3.60543E+003
   7.1300   4.03353E+003    3.55267E+003
   7.1340   4.04449E+003    3.61392E+003
   7.1360   3.98215E+003    3.55943E+003
   7.1380   4.02202E+003    3.60006E+003
   7.1420   3.99141E+003    3.69023E+003
   7.1450   3.99784E+003    3.64337E+003
   7.1480   4.06484E+003    3.61292E+003
   7.1510   3.89782E+003    3.51404E+003
