# Supplementary material for: Trigger factor both holds and folds its client proteins
Source: Nat Commun. 2022 Jul 15;13:4126. doi: 10.1038/s41467-022-31767-6 (PMC9287376; doi:10.1038/s41467-022-31767-6)
Supplement: Supplementary file 6 — Source Data [file 41467_2022_31767_MOESM6_ESM.zip › SourceDataFile/Fig1a-b/00040.RI3]

Sample
I 3 04.0 40000 0007149 1.2420E11 281 1 
   5.8000   1.08190E+002    1.85510E+002
   5.8020   2.13710E+002    2.11140E+002
   5.8050   2.35960E+002    2.23460E+002
   5.8060   2.36560E+002    2.40070E+002
   5.8070   2.80700E+002    2.59090E+002
   5.8080   2.57010E+002    2.78770E+002
   5.8090   3.33900E+002    3.36270E+002
   5.8110   3.38540E+002    3.63930E+002
   5.8120   4.10470E+002    3.63300E+002
   5.8150   4.31570E+002    4.49570E+002
   5.8170   4.85970E+002    5.13370E+002
   5.8180   5.64180E+002    6.22700E+002
   5.8190   6.84490E+002    7.12390E+002
   5.8200   6.72440E+002    7.94880E+002
   5.8210   7.77860E+002    8.56660E+002
   5.8230   8.25190E+002    9.48220E+002
   5.8260   1.09114E+003    1.13364E+003
   5.8280   1.54005E+003    1.57307E+003
   5.8290   1.61984E+003    1.71459E+003
   5.8330   1.81731E+003    2.20007E+003
   5.8350   2.27592E+003    2.47636E+003
   5.8370   2.90579E+003    3.04353E+003
   5.8400   3.37320E+003    3.44309E+003
   5.8420   3.70875E+003    3.95161E+003
   5.8440   4.16040E+003    4.13533E+003
   5.8460   4.37996E+003    4.40383E+003
   5.8470   4.60163E+003    4.62327E+003
   5.8510   4.75299E+003    4.76905E+003
   5.8530   5.26787E+003    5.24776E+003
   5.8560   5.25826E+003    5.23184E+003
   5.8580   5.32848E+003    5.39966E+003
   5.8610   5.52034E+003    5.45275E+003
   5.8620   5.53661E+003    5.52428E+003
   5.8660   5.52057E+003    5.48777E+003
   5.8670   5.58266E+003    5.55625E+003
   5.8690   5.58054E+003    5.51560E+003
   5.8710   5.61859E+003    5.58842E+003
   5.8730   5.57150E+003    5.52762E+003
   5.8740   5.61341E+003    5.47949E+003
   5.8750   5.34160E+003    5.44112E+003
   5.8760   5.58781E+003    5.58391E+003
   5.8780   5.67178E+003    5.56209E+003
   5.8820   5.46477E+003    5.41511E+003
   5.8830   5.52804E+003    5.54668E+003
   5.8840   5.57743E+003    5.52960E+003
   5.8850   5.62083E+003    5.49019E+003
   5.8870   5.55166E+003    5.42286E+003
   5.8900   5.45962E+003    5.69626E+003
   5.8930   5.60098E+003    5.60567E+003
   5.8940   5.66076E+003    5.61797E+003
   5.8960   5.70706E+003    5.72652E+003
   5.8990   5.72920E+003    5.66391E+003
   5.9010   5.83208E+003    5.78271E+003
   5.9030   5.84710E+003    5.67869E+003
   5.9050   5.83036E+003    5.65646E+003
   5.9080   5.75986E+003    5.67527E+003
   5.9100   5.81187E+003    5.59685E+003
   5.9120   5.86206E+003    5.76962E+003
   5.9150   5.74716E+003    5.77759E+003
   5.9160   5.81133E+003    5.83622E+003
   5.9170   5.90524E+003    5.78867E+003
   5.9200   5.80974E+003    5.93289E+003
   5.9230   5.88817E+003    5.90194E+003
   5.9250   6.10503E+003    6.05115E+003
   5.9260   6.05426E+003    6.10860E+003
   5.9280   6.05522E+003    6.09991E+003
   5.9300   6.14702E+003    6.17414E+003
   5.9330   6.22515E+003    6.25250E+003
   5.9350   6.26998E+003    6.40023E+003
   5.9380   6.44039E+003    6.95303E+003
   5.9400   6.45847E+003    9.08282E+003
   5.9440   6.38076E+003    1.07848E+004
   5.9470   6.60531E+003    1.02504E+004
   5.9490   6.74899E+003    7.44112E+003
   5.9510   8.57013E+003    2.55670E+002
   5.9570   1.09925E+004    5.13250E+002
   5.9610   7.67478E+003    7.08370E+003
   5.9670   1.87170E+002    6.21411E+003
   5.9700   3.63180E+002    6.19956E+003
   5.9720   1.33707E+003    6.11277E+003
   5.9740   3.95446E+003    6.11380E+003
   5.9760   7.13155E+003    6.15332E+003
   5.9790   7.85180E+003    6.10834E+003
   5.9810   6.38014E+003    6.17974E+003
   5.9830   6.09489E+003    5.80096E+003
   5.9860   6.23004E+003    5.86572E+003
   5.9880   6.16873E+003    6.08751E+003
   5.9900   6.33453E+003    5.95847E+003
   5.9920   6.22759E+003    5.90201E+003
   5.9950   6.17603E+003    5.86998E+003
   5.9970   6.06323E+003    5.90931E+003
   6.0010   6.13095E+003    5.81821E+003
   6.0020   6.31477E+003    5.66950E+003
   6.0040   6.19659E+003    5.74670E+003
   6.0070   6.03880E+003    5.69826E+003
   6.0100   6.16897E+003    5.64596E+003
   6.0130   6.05471E+003    5.70480E+003
   6.0150   6.17134E+003    5.57690E+003
   6.0170   5.99760E+003    5.65497E+003
   6.0200   6.11237E+003    5.61570E+003
   6.0220   5.98420E+003    5.60868E+003
   6.0240   6.06944E+003    5.49097E+003
   6.0270   6.08503E+003    5.50852E+003
   6.0300   6.01293E+003    5.38214E+003
   6.0310   6.02885E+003    5.40797E+003
   6.0340   5.97115E+003    5.49778E+003
   6.0360   6.01110E+003    5.39764E+003
   6.0390   6.19792E+003    5.44053E+003
   6.0410   6.21694E+003    5.35863E+003
   6.0440   6.06506E+003    5.31967E+003
   6.0460   6.06391E+003    5.32882E+003
   6.0490   6.01396E+003    5.32655E+003
   6.0520   6.05234E+003    5.23935E+003
   6.0570   6.00416E+003    5.33435E+003
   6.0590   5.94071E+003    5.21102E+003
   6.0610   5.95164E+003    5.33023E+003
   6.0620   5.95522E+003    5.09366E+003
   6.0640   5.94797E+003    5.11140E+003
   6.0660   5.96443E+003    5.02465E+003
   6.0680   5.85049E+003    5.07337E+003
   6.0710   5.97246E+003    5.02010E+003
   6.0730   5.88126E+003    5.00987E+003
   6.0750   5.99417E+003    5.01601E+003
   6.0770   5.94687E+003    4.86203E+003
   6.0810   5.88837E+003    4.85025E+003
   6.0840   5.97577E+003    4.75700E+003
   6.0870   5.89033E+003    4.73882E+003
   6.0890   5.85806E+003    4.47321E+003
   6.0910   5.94703E+003    4.52216E+003
   6.0940   6.06019E+003    4.30085E+003
   6.0960   5.79277E+003    4.27233E+003
   6.0980   5.81669E+003    4.15243E+003
   6.1020   5.87129E+003    4.17542E+003
   6.1050   5.81225E+003    4.14021E+003
   6.1070   5.84371E+003    4.02648E+003
   6.1090   5.81432E+003    4.10793E+003
   6.1120   5.81041E+003    3.97665E+003
   6.1150   5.73725E+003    3.95896E+003
   6.1160   5.73696E+003    3.99337E+003
   6.1200   5.78721E+003    3.92420E+003
   6.1220   5.71567E+003    4.11222E+003
   6.1230   5.68191E+003    3.96053E+003
   6.1270   5.82242E+003    3.42132E+003
   6.1290   5.77317E+003    3.31132E+003
   6.1310   5.84505E+003    3.35230E+003
   6.1360   5.91004E+003    3.06309E+003
   6.1380   5.84790E+003    3.37762E+003
   6.1400   5.86493E+003    3.51364E+003
   6.1430   5.84420E+003    3.75373E+003
   6.1470   5.73289E+003    3.87903E+003
   6.1490   5.68300E+003    3.75300E+003
   6.1510   5.75276E+003    3.64721E+003
   6.1540   5.68162E+003    3.59401E+003
   6.1560   5.73874E+003    3.60820E+003
   6.1590   5.79912E+003    3.48353E+003
   6.1610   5.84951E+003    3.49209E+003
   6.1650   5.69323E+003    3.40146E+003
   6.1660   5.73136E+003    3.30643E+003
   6.1680   5.72482E+003    3.33095E+003
   6.1700   5.71813E+003    3.26710E+003
   6.1720   5.78444E+003    3.24405E+003
   6.1750   5.72850E+003    3.21936E+003
   6.1780   5.71234E+003    3.18197E+003
   6.1810   5.63328E+003    3.25205E+003
   6.1830   5.77990E+003    3.23798E+003
   6.1870   5.65004E+003    3.15521E+003
   6.1890   5.70896E+003    2.99928E+003
   6.1910   5.63640E+003    3.06220E+003
   6.1930   5.71251E+003    3.08832E+003
   6.1960   5.73778E+003    3.10192E+003
   6.1980   5.72667E+003    3.04003E+003
   6.2020   5.72194E+003    3.01652E+003
   6.2050   5.75178E+003    2.95690E+003
   6.2070   5.64303E+003    2.85380E+003
   6.2090   5.69628E+003    2.81854E+003
   6.2120   5.68346E+003    2.65990E+003
   6.2140   5.60949E+003    2.70786E+003
   6.2180   5.61190E+003    2.64926E+003
   6.2200   5.51247E+003    2.71394E+003
   6.2230   5.53413E+003    2.67230E+003
   6.2250   5.63777E+003    2.73460E+003
   6.2280   5.50321E+003    2.77799E+003
   6.2300   5.57017E+003    2.65407E+003
   6.2320   5.56686E+003    2.61002E+003
   6.2340   5.51944E+003    2.62495E+003
   6.2390   5.46753E+003    2.48701E+003
   6.2410   5.60016E+003    2.33559E+003
   6.2440   5.54061E+003    2.41660E+003
   6.2460   5.40557E+003    2.45767E+003
   6.2480   5.51208E+003    2.37793E+003
   6.2520   5.47026E+003    2.36538E+003
   6.2540   5.31066E+003    2.30991E+003
   6.2570   5.42694E+003    2.28216E+003
   6.2610   5.41501E+003    2.29170E+003
   6.2640   5.38243E+003    2.30938E+003
   6.2660   5.38692E+003    2.26592E+003
   6.2690   5.43137E+003    2.37781E+003
   6.2720   5.47772E+003    2.42062E+003
   6.2740   5.58723E+003    2.40612E+003
   6.2760   5.51872E+003    2.28454E+003
   6.2780   5.47893E+003    2.28470E+003
   6.2810   5.45354E+003    2.19059E+003
   6.2830   5.49629E+003    2.13431E+003
   6.2880   5.35983E+003    2.20160E+003
   6.2900   5.45322E+003    2.33524E+003
   6.2920   5.37355E+003    2.35167E+003
   6.2950   5.38133E+003    2.26021E+003
   6.2970   5.49618E+003    2.28627E+003
   6.3000   5.38121E+003    2.21773E+003
   6.3030   5.23641E+003    2.15594E+003
   6.3060   5.28505E+003    2.22026E+003
   6.3080   5.50219E+003    2.27174E+003
   6.3100   5.51873E+003    2.13699E+003
   6.3150   5.35896E+003    2.18012E+003
   6.3170   5.35760E+003    2.25575E+003
   6.3190   5.30038E+003    2.20700E+003
   6.3220   5.24989E+003    2.19224E+003
   6.3240   5.33769E+003    2.22720E+003
   6.3260   5.28419E+003    2.20186E+003
   6.3290   5.42558E+003    2.22966E+003
   6.3310   5.20886E+003    2.25371E+003
   6.3330   5.27975E+003    2.14265E+003
   6.3360   5.26090E+003    2.13128E+003
   6.3380   5.27941E+003    2.18931E+003
   6.3400   5.28187E+003    2.25109E+003
   6.3450   5.30782E+003    2.16661E+003
   6.3470   5.26008E+003    2.21855E+003
   6.3490   5.16615E+003    2.19753E+003
   6.3530   5.13616E+003    2.23624E+003
   6.3560   5.03165E+003    2.12615E+003
   6.3590   5.08704E+003    2.07098E+003
   6.3610   5.06928E+003    2.12167E+003
   6.3650   5.05813E+003    2.09066E+003
   6.3680   5.13941E+003    2.06920E+003
   6.3710   5.18950E+003    2.18597E+003
   6.3730   5.15310E+003    2.19154E+003
   6.3750   5.18244E+003    2.13905E+003
   6.3770   5.23124E+003    2.14584E+003
   6.3800   5.10770E+003    2.12756E+003
   6.3820   5.19297E+003    2.09384E+003
   6.3840   5.08102E+003    2.12934E+003
   6.3860   5.06186E+003    2.14942E+003
   6.3900   5.03766E+003    2.14786E+003
   6.3930   5.00404E+003    2.15874E+003
   6.3960   4.98386E+003    2.09176E+003
   6.3980   5.02395E+003    2.10942E+003
   6.4010   4.97216E+003    2.12906E+003
   6.4040   4.98921E+003    2.10839E+003
   6.4060   4.94250E+003    2.11594E+003
   6.4090   4.91263E+003    2.06755E+003
   6.4120   4.88955E+003    2.07154E+003
   6.4160   4.87463E+003    2.06718E+003
   6.4180   4.90434E+003    2.01811E+003
   6.4200   4.90708E+003    2.08715E+003
   6.4230   4.78825E+003    2.06643E+003
   6.4250   4.93732E+003    2.10055E+003
   6.4280   4.90346E+003    2.11134E+003
   6.4300   4.91955E+003    2.09970E+003
   6.4320   4.91162E+003    2.11876E+003
   6.4340   4.95642E+003    2.16600E+003
   6.4380   5.00158E+003    2.13883E+003
   6.4410   5.01916E+003    2.12934E+003
   6.4430   5.02144E+003    2.17577E+003
   6.4450   5.01568E+003    2.19337E+003
   6.4480   5.05477E+003    2.13868E+003
   6.4500   5.08888E+003    2.13517E+003
   6.4540   5.10697E+003    2.20578E+003
   6.4560   5.04346E+003    2.19371E+003
   6.4590   5.06147E+003    2.15985E+003
   6.4610   5.22565E+003    2.16209E+003
   6.4630   5.12629E+003    2.13584E+003
   6.4660   5.15411E+003    2.13733E+003
   6.4680   5.08079E+003    2.19316E+003
   6.4710   5.21293E+003    2.22491E+003
   6.4740   5.11294E+003    2.22921E+003
   6.4770   5.17835E+003    2.20283E+003
   6.4790   5.15784E+003    2.19929E+003
   6.4830   5.09129E+003    2.20266E+003
   6.4850   5.13230E+003    2.21118E+003
   6.4880   5.04597E+003    2.21034E+003
   6.4910   5.11410E+003    2.16237E+003
   6.4940   5.04136E+003    2.20615E+003
   6.4970   5.08900E+003    2.21030E+003
   6.5000   5.04778E+003    2.25105E+003
   6.5030   5.08281E+003    2.22760E+003
   6.5050   5.09798E+003    2.23487E+003
   6.5070   5.10387E+003    2.26177E+003
   6.5080   5.12243E+003    2.20495E+003
   6.5120   5.15720E+003    2.25228E+003
   6.5150   5.13954E+003    2.26095E+003
   6.5180   5.17223E+003    2.17661E+003
   6.5210   5.14161E+003    2.18817E+003
   6.5230   5.05285E+003    2.17368E+003
   6.5250   5.09586E+003    2.16039E+003
   6.5260   5.04333E+003    2.13887E+003
   6.5300   5.12827E+003    2.12543E+003
   6.5330   5.04202E+003    2.18899E+003
   6.5350   5.00209E+003    2.22561E+003
   6.5380   5.06337E+003    2.22606E+003
   6.5410   5.12693E+003    2.24659E+003
   6.5440   5.04388E+003    2.20528E+003
   6.5470   5.05204E+003    2.18676E+003
   6.5490   5.01634E+003    2.16722E+003
   6.5510   5.02228E+003    2.24006E+003
   6.5530   5.02726E+003    2.15115E+003
   6.5570   5.01613E+003    2.18682E+003
   6.5600   5.07461E+003    2.17044E+003
   6.5630   4.95227E+003    2.15901E+003
   6.5660   5.02161E+003    2.18024E+003
   6.5690   5.05028E+003    2.17567E+003
   6.5710   5.03235E+003    2.16083E+003
   6.5730   5.03131E+003    2.16296E+003
   6.5760   5.05517E+003    2.13140E+003
   6.5790   5.02111E+003    2.08994E+003
   6.5820   4.96213E+003    2.09209E+003
   6.5850   4.82817E+003    2.12334E+003
   6.5880   4.92837E+003    2.12752E+003
   6.5910   4.87239E+003    2.15502E+003
   6.5930   4.99004E+003    2.14079E+003
   6.5970   4.91197E+003    2.18406E+003
   6.6000   4.91106E+003    2.17987E+003
   6.6040   4.95545E+003    2.19246E+003
   6.6060   4.92519E+003    2.18297E+003
   6.6080   4.96002E+003    2.20472E+003
   6.6110   4.87460E+003    2.16610E+003
   6.6130   4.95078E+003    2.14626E+003
   6.6160   4.91231E+003    2.19874E+003
   6.6180   4.85018E+003    2.14411E+003
   6.6220   4.90987E+003    2.18682E+003
   6.6240   4.80793E+003    2.19070E+003
   6.6270   4.82056E+003    2.20245E+003
   6.6310   4.91889E+003    2.21067E+003
   6.6330   4.80300E+003    2.14049E+003
   6.6360   4.87587E+003    2.19078E+003
   6.6390   4.85385E+003    2.15499E+003
   6.6410   4.82948E+003    2.12124E+003
   6.6420   4.82160E+003    2.10134E+003
   6.6450   4.81802E+003    2.11001E+003
   6.6490   4.77935E+003    2.15932E+003
   6.6520   4.81773E+003    2.08485E+003
   6.6540   4.83562E+003    2.14144E+003
   6.6580   4.77107E+003    2.17718E+003
   6.6600   4.82078E+003    2.12184E+003
   6.6620   4.83727E+003    2.17839E+003
   6.6650   4.88783E+003    2.05921E+003
   6.6670   4.87079E+003    2.10643E+003
   6.6700   4.76274E+003    2.05023E+003
   6.6730   4.72659E+003    2.10921E+003
   6.6760   4.68752E+003    2.08772E+003
   6.6780   4.69898E+003    2.05493E+003
   6.6800   4.68227E+003    2.14811E+003
   6.6840   4.74442E+003    2.10027E+003
   6.6870   4.67791E+003    2.08875E+003
   6.6900   4.69227E+003    2.12027E+003
   6.6920   4.79493E+003    2.14313E+003
   6.6940   4.73961E+003    2.13702E+003
   6.6990   4.62962E+003    2.07660E+003
   6.7010   4.70745E+003    2.06774E+003
   6.7040   4.69555E+003    2.05543E+003
   6.7060   4.67928E+003    2.02051E+003
   6.7080   4.61312E+003    1.99777E+003
   6.7110   4.64380E+003    2.02934E+003
   6.7140   4.57295E+003    2.04445E+003
   6.7160   4.59180E+003    2.00663E+003
   6.7190   4.53015E+003    2.06153E+003
   6.7200   4.55122E+003    2.07085E+003
   6.7240   4.56287E+003    2.02984E+003
   6.7270   4.65558E+003    2.03879E+003
   6.7290   4.66885E+003    2.04313E+003
   6.7310   4.63327E+003    2.04103E+003
   6.7350   4.63962E+003    2.04414E+003
   6.7380   4.57922E+003    2.06416E+003
   6.7430   4.58936E+003    2.04095E+003
   6.7450   4.49352E+003    2.00138E+003
   6.7470   4.42084E+003    1.96511E+003
   6.7490   4.50492E+003    1.97085E+003
   6.7540   4.42367E+003    1.95391E+003
   6.7560   4.43499E+003    1.96952E+003
   6.7590   4.41007E+003    1.98690E+003
   6.7610   4.52089E+003    1.93084E+003
   6.7630   4.49059E+003    1.98998E+003
   6.7660   4.44585E+003    1.96740E+003
   6.7700   4.41211E+003    2.03252E+003
   6.7730   4.50118E+003    1.95124E+003
   6.7750   4.51487E+003    1.88809E+003
   6.7790   4.46803E+003    1.96553E+003
   6.7820   4.56465E+003    1.85779E+003
   6.7850   4.37486E+003    1.89993E+003
   6.7880   4.43420E+003    1.94370E+003
   6.7910   4.42212E+003    1.92450E+003
   6.7930   4.43179E+003    1.90350E+003
   6.7980   4.42091E+003    1.96568E+003
   6.8010   4.43238E+003    1.96123E+003
   6.8040   4.41809E+003    1.93086E+003
   6.8060   4.42487E+003    1.99765E+003
   6.8100   4.52599E+003    2.00683E+003
   6.8110   4.43150E+003    1.99179E+003
   6.8150   4.54121E+003    1.91465E+003
   6.8190   4.41039E+003    1.92578E+003
   6.8200   4.46402E+003    1.95146E+003
   6.8230   4.38963E+003    1.95213E+003
   6.8260   4.49860E+003    2.01342E+003
   6.8300   4.45439E+003    2.04383E+003
   6.8330   4.42114E+003    1.97264E+003
   6.8350   4.41081E+003    1.98721E+003
   6.8380   4.41629E+003    1.94145E+003
   6.8410   4.40876E+003    2.02034E+003
   6.8460   4.48003E+003    2.02825E+003
   6.8490   4.49217E+003    1.99908E+003
   6.8510   4.49832E+003    2.01632E+003
   6.8530   4.43030E+003    1.95339E+003
   6.8570   4.59079E+003    1.98656E+003
   6.8600   4.41541E+003    1.94972E+003
   6.8620   4.50702E+003    1.93445E+003
   6.8640   4.50301E+003    1.97938E+003
   6.8650   4.42859E+003    1.92318E+003
   6.8700   4.40511E+003    1.99218E+003
   6.8730   4.36822E+003    1.93471E+003
   6.8750   4.40261E+003    1.92046E+003
   6.8780   4.41251E+003    1.90578E+003
   6.8820   4.43321E+003    1.95534E+003
   6.8850   4.35198E+003    1.97190E+003
   6.8880   4.36379E+003    1.96343E+003
   6.8900   4.43260E+003    1.94107E+003
   6.8930   4.41562E+003    1.94082E+003
   6.8960   4.38309E+003    1.97004E+003
   6.9000   4.49903E+003    1.95242E+003
   6.9040   4.44043E+003    1.94059E+003
   6.9060   4.39430E+003    1.92024E+003
   6.9080   4.40899E+003    1.92803E+003
   6.9130   4.40445E+003    1.92268E+003
   6.9150   4.36829E+003    1.91119E+003
   6.9180   4.38700E+003    1.93702E+003
   6.9200   4.35869E+003    1.88855E+003
   6.9230   4.33881E+003    1.89229E+003
   6.9270   4.37508E+003    1.89514E+003
   6.9310   4.33610E+003    1.89796E+003
   6.9340   4.33220E+003    1.86034E+003
   6.9380   4.20307E+003    1.87582E+003
   6.9410   4.31884E+003    1.87520E+003
   6.9430   4.28538E+003    1.88105E+003
   6.9470   4.33083E+003    1.87865E+003
   6.9500   4.27826E+003    1.88493E+003
   6.9530   4.30840E+003    1.84409E+003
   6.9560   4.24888E+003    1.86211E+003
   6.9600   4.19521E+003    1.89212E+003
   6.9630   4.18256E+003    1.86581E+003
   6.9640   4.22371E+003    1.86824E+003
   6.9680   4.24597E+003    1.89891E+003
   6.9710   4.21594E+003    1.88773E+003
   6.9740   4.31569E+003    1.87691E+003
   6.9780   4.31449E+003    1.89618E+003
   6.9790   4.23696E+003    1.85361E+003
   6.9830   4.19402E+003    1.85018E+003
   6.9860   4.27494E+003    1.88544E+003
   6.9880   4.37808E+003    1.89297E+003
   6.9920   4.22840E+003    1.84444E+003
   6.9950   4.29080E+003    1.83177E+003
   6.9980   4.21896E+003    1.81687E+003
   7.0010   4.25255E+003    1.84076E+003
   7.0050   4.25467E+003    1.81834E+003
   7.0080   4.31514E+003    1.88202E+003
   7.0100   4.19176E+003    1.83814E+003
   7.0140   4.22205E+003    1.77433E+003
   7.0170   4.16663E+003    1.82022E+003
   7.0190   4.14357E+003    1.82822E+003
   7.0220   4.15958E+003    1.81995E+003
   7.0250   4.09906E+003    1.89543E+003
   7.0280   4.10618E+003    1.79326E+003
   7.0310   4.04084E+003    1.81782E+003
   7.0350   4.00000E+003    1.80397E+003
   7.0370   4.13555E+003    1.84335E+003
   7.0410   4.11181E+003    1.78926E+003
   7.0450   4.11518E+003    1.79871E+003
   7.0470   4.20819E+003    1.86377E+003
   7.0500   4.13672E+003    1.85902E+003
   7.0540   4.11691E+003    1.86465E+003
   7.0570   4.15358E+003    1.82293E+003
   7.0600   4.19942E+003    1.78990E+003
   7.0630   4.11055E+003    1.85274E+003
   7.0650   4.03721E+003    1.79175E+003
   7.0680   4.17932E+003    1.78686E+003
   7.0720   4.14973E+003    1.89617E+003
   7.0750   4.14240E+003    1.78200E+003
   7.0790   4.12902E+003    1.79701E+003
   7.0810   4.14285E+003    1.80922E+003
   7.0840   4.04246E+003    1.80925E+003
   7.0870   4.08002E+003    1.79378E+003
   7.0910   4.05995E+003    1.81192E+003
   7.0950   4.06062E+003    1.77185E+003
   7.0970   4.11253E+003    1.80743E+003
   7.1000   4.09744E+003    1.77459E+003
   7.1030   4.02010E+003    1.82449E+003
   7.1060   4.10256E+003    1.78100E+003
   7.1090   4.27295E+003    1.83505E+003
   7.1110   4.03722E+003    1.79629E+003
   7.1150   3.97683E+003    1.76519E+003
   7.1180   4.15347E+003    1.79961E+003
   7.1200   4.09356E+003    1.79153E+003
   7.1240   4.07337E+003    1.75636E+003
   7.1270   4.06062E+003    1.73614E+003
   7.1310   4.09818E+003    1.72216E+003
   7.1350   4.08244E+003    1.69286E+003
   7.1360   4.07974E+003    1.65982E+003
   7.1400   4.02651E+003    1.65759E+003
   7.1440   4.04563E+003    1.60354E+003
   7.1470   4.09220E+003    1.55301E+003
   7.1500   4.12537E+003    1.47816E+003
