# Supplementary material for: Trigger factor both holds and folds its client proteins
Source: Nat Commun. 2022 Jul 15;13:4126. doi: 10.1038/s41467-022-31767-6 (PMC9287376; doi:10.1038/s41467-022-31767-6)
Supplement: Supplementary file 6 — Source Data [file 41467_2022_31767_MOESM6_ESM.zip › SourceDataFile/Fig1a-b/00041.RI1]

Sample
I 1 04.0 40000 0007211 1.2540E11 280 1 
   5.8000   1.28100E+002    2.11820E+002
   5.8030   2.22640E+002    2.08700E+002
   5.8040   2.30610E+002    2.36650E+002
   5.8050   2.56650E+002    2.59150E+002
   5.8080   2.63070E+002    2.66020E+002
   5.8090   3.13800E+002    3.57930E+002
   5.8110   3.58280E+002    3.62900E+002
   5.8120   3.94630E+002    4.00350E+002
   5.8150   4.82250E+002    5.07650E+002
   5.8170   5.88220E+002    7.69110E+002
   5.8190   7.60990E+002    8.84510E+002
   5.8200   9.10310E+002    9.78000E+002
   5.8220   9.52310E+002    1.04908E+003
   5.8240   1.12048E+003    1.19969E+003
   5.8260   1.34205E+003    1.53960E+003
   5.8280   1.61829E+003    1.81834E+003
   5.8300   1.74783E+003    2.02370E+003
   5.8310   2.09467E+003    2.20485E+003
   5.8320   2.24236E+003    2.41621E+003
   5.8350   2.82734E+003    3.03648E+003
   5.8380   2.95227E+003    3.34162E+003
   5.8390   3.09930E+003    3.67484E+003
   5.8400   3.26787E+003    4.03695E+003
   5.8420   3.54789E+003    4.39622E+003
   5.8440   4.05037E+003    4.57166E+003
   5.8460   4.49270E+003    4.54205E+003
   5.8490   4.95499E+003    5.11400E+003
   5.8510   5.11571E+003    5.33192E+003
   5.8530   5.22602E+003    5.45015E+003
   5.8540   5.31908E+003    5.56074E+003
   5.8560   5.44522E+003    5.63745E+003
   5.8580   5.62052E+003    5.62750E+003
   5.8600   5.61479E+003    5.71086E+003
   5.8620   5.47266E+003    5.61690E+003
   5.8640   5.58379E+003    5.71041E+003
   5.8670   5.55887E+003    5.67125E+003
   5.8690   5.54097E+003    5.75307E+003
   5.8700   5.50150E+003    5.82618E+003
   5.8720   5.59365E+003    5.61090E+003
   5.8740   5.70121E+003    5.66174E+003
   5.8760   5.58887E+003    5.61168E+003
   5.8780   5.47057E+003    5.54101E+003
   5.8810   5.56666E+003    5.56707E+003
   5.8830   5.59065E+003    5.59821E+003
   5.8850   5.59281E+003    5.63181E+003
   5.8860   5.60354E+003    5.73046E+003
   5.8890   5.48674E+003    5.68173E+003
   5.8920   5.63665E+003    5.59229E+003
   5.8940   5.73103E+003    5.45265E+003
   5.8970   5.77626E+003    5.53634E+003
   5.9000   5.73265E+003    5.50476E+003
   5.9010   5.58524E+003    5.73010E+003
   5.9030   5.72875E+003    5.81360E+003
   5.9060   5.64015E+003    5.75819E+003
   5.9080   5.69406E+003    5.76502E+003
   5.9100   5.69947E+003    5.79008E+003
   5.9120   5.61219E+003    5.72190E+003
   5.9130   5.67749E+003    5.69056E+003
   5.9150   5.76022E+003    5.79965E+003
   5.9170   5.91608E+003    5.88222E+003
   5.9200   5.84807E+003    5.80401E+003
   5.9220   5.87502E+003    5.95643E+003
   5.9250   5.91768E+003    6.00532E+003
   5.9280   5.98279E+003    6.11770E+003
   5.9300   6.02691E+003    6.10758E+003
   5.9320   5.95685E+003    5.95592E+003
   5.9350   6.20428E+003    6.15003E+003
   5.9380   6.20725E+003    6.16078E+003
   5.9400   6.14312E+003    6.36921E+003
   5.9430   6.30777E+003    6.38011E+003
   5.9450   6.30043E+003    6.33459E+003
   5.9460   6.06916E+003    6.17118E+003
   5.9500   6.13838E+003    6.40568E+003
   5.9510   6.29108E+003    6.30414E+003
   5.9540   6.26364E+003    6.28428E+003
   5.9550   6.22524E+003    6.28963E+003
   5.9580   6.14773E+003    6.22755E+003
   5.9610   6.28171E+003    6.29501E+003
   5.9630   6.34044E+003    6.33930E+003
   5.9660   6.27661E+003    6.32798E+003
   5.9700   6.36917E+003    6.35019E+003
   5.9720   6.28883E+003    6.36810E+003
   5.9740   6.19711E+003    6.28687E+003
   5.9760   6.12807E+003    6.21648E+003
   5.9780   6.19339E+003    6.24049E+003
   5.9810   5.91483E+003    6.25705E+003
   5.9830   5.92707E+003    6.23070E+003
   5.9860   6.24096E+003    6.24772E+003
   5.9890   6.27363E+003    6.36116E+003
   5.9910   6.24479E+003    6.39100E+003
   5.9940   6.18686E+003    6.86991E+003
   5.9970   6.32215E+003    8.09320E+003
   5.9990   6.38630E+003    1.07370E+004
   6.0010   6.30376E+003    1.04595E+004
   6.0040   6.29473E+003    1.05396E+004
   6.0060   6.06013E+003    5.94591E+003
   6.0080   5.90264E+003    2.18900E+002
   6.0130   1.07035E+004    4.87770E+002
   6.0170   1.03184E+004    6.01965E+003
   6.0240   2.13389E+003    6.33901E+003
   6.0250   2.67250E+002    6.03940E+003
   6.0270   1.72700E+002    6.11866E+003
   6.0310   4.41660E+002    6.01248E+003
   6.0340   1.68105E+003    6.09293E+003
   6.0360   6.70197E+003    6.09505E+003
   6.0390   7.54972E+003    6.09590E+003
   6.0400   6.01370E+003    5.95580E+003
   6.0430   6.28976E+003    5.98146E+003
   6.0460   6.14438E+003    6.03823E+003
   6.0490   6.11507E+003    5.94824E+003
   6.0510   6.22682E+003    5.92249E+003
   6.0520   6.10007E+003    6.03236E+003
   6.0550   6.14406E+003    6.02504E+003
   6.0570   6.06850E+003    5.96393E+003
   6.0590   6.11880E+003    5.98973E+003
   6.0620   6.07667E+003    6.02359E+003
   6.0660   6.02067E+003    5.97051E+003
   6.0680   6.23455E+003    5.98907E+003
   6.0700   6.20941E+003    5.93593E+003
   6.0730   6.05197E+003    6.03374E+003
   6.0750   6.01457E+003    5.97134E+003
   6.0770   6.16296E+003    6.03791E+003
   6.0790   5.97317E+003    6.02564E+003
   6.0830   6.09408E+003    5.95670E+003
   6.0870   6.14221E+003    5.93374E+003
   6.0890   6.08569E+003    5.87003E+003
   6.0920   5.95191E+003    5.90943E+003
   6.0940   5.98161E+003    5.87387E+003
   6.0960   6.08746E+003    5.74337E+003
   6.0980   5.87951E+003    5.91481E+003
   6.1000   6.07276E+003    5.99527E+003
   6.1030   5.91474E+003    5.90251E+003
   6.1050   5.79669E+003    5.77895E+003
   6.1080   5.81168E+003    5.79686E+003
   6.1100   5.85702E+003    5.68245E+003
   6.1120   5.74774E+003    5.76126E+003
   6.1150   5.73208E+003    5.70824E+003
   6.1180   5.75567E+003    5.85401E+003
   6.1220   5.77426E+003    5.76460E+003
   6.1240   5.75214E+003    5.76800E+003
   6.1270   5.66444E+003    5.80058E+003
   6.1290   5.68676E+003    5.83192E+003
   6.1310   5.73901E+003    5.74707E+003
   6.1340   5.73363E+003    5.83840E+003
   6.1360   5.75182E+003    5.78560E+003
   6.1390   5.64158E+003    5.75166E+003
   6.1420   5.61604E+003    5.72164E+003
   6.1450   5.56171E+003    5.73596E+003
   6.1470   5.57361E+003    5.75016E+003
   6.1500   5.53229E+003    5.62024E+003
   6.1520   5.59753E+003    5.70236E+003
   6.1550   5.49035E+003    5.71923E+003
   6.1580   5.54812E+003    5.59281E+003
   6.1610   5.53712E+003    5.51774E+003
   6.1630   5.50764E+003    5.54550E+003
   6.1660   5.48019E+003    5.53677E+003
   6.1680   5.46218E+003    5.50780E+003
   6.1700   5.46711E+003    5.56804E+003
   6.1740   5.40661E+003    5.51312E+003
   6.1770   5.33128E+003    5.60572E+003
   6.1800   5.39145E+003    5.49804E+003
   6.1810   5.38547E+003    5.47588E+003
   6.1840   5.27544E+003    5.46932E+003
   6.1860   5.33832E+003    5.38881E+003
   6.1890   5.33629E+003    5.34780E+003
   6.1930   5.24054E+003    5.38646E+003
   6.1960   5.25899E+003    5.38120E+003
   6.1980   5.21227E+003    5.44935E+003
   6.2000   5.25543E+003    5.45333E+003
   6.2030   5.26755E+003    5.48527E+003
   6.2060   5.19143E+003    5.32478E+003
   6.2090   5.15769E+003    5.39706E+003
   6.2110   5.18718E+003    5.35989E+003
   6.2120   5.13172E+003    5.32287E+003
   6.2160   5.14015E+003    5.23067E+003
   6.2190   5.15886E+003    5.26489E+003
   6.2230   5.19113E+003    5.17472E+003
   6.2250   5.17488E+003    5.22056E+003
   6.2280   5.01531E+003    5.20898E+003
   6.2310   5.10719E+003    5.19569E+003
   6.2330   5.03062E+003    5.13985E+003
   6.2360   5.05778E+003    5.18557E+003
   6.2390   4.97157E+003    5.08496E+003
   6.2410   5.04433E+003    5.18731E+003
   6.2440   4.96866E+003    5.12771E+003
   6.2460   4.90905E+003    5.12205E+003
   6.2500   4.96380E+003    5.05763E+003
   6.2530   4.94449E+003    5.02937E+003
   6.2550   4.98995E+003    4.97951E+003
   6.2570   4.89637E+003    5.06203E+003
   6.2600   4.86636E+003    4.94336E+003
   6.2620   4.91390E+003    4.92991E+003
   6.2640   4.89349E+003    4.97151E+003
   6.2670   4.89891E+003    4.83956E+003
   6.2690   4.95501E+003    4.80175E+003
   6.2730   4.90737E+003    4.89052E+003
   6.2770   4.98561E+003    4.91634E+003
   6.2810   4.89138E+003    4.91358E+003
   6.2820   4.98505E+003    4.90802E+003
   6.2850   4.95499E+003    4.92600E+003
   6.2870   4.89373E+003    4.82583E+003
   6.2900   4.91564E+003    4.78850E+003
   6.2920   4.89111E+003    4.89219E+003
   6.2950   4.93799E+003    4.77722E+003
   6.2970   4.88639E+003    4.70641E+003
   6.2990   4.90130E+003    4.87762E+003
   6.3040   4.79861E+003    4.63715E+003
   6.3060   4.74121E+003    4.64014E+003
   6.3080   4.95299E+003    4.79684E+003
   6.3100   4.84008E+003    4.83800E+003
   6.3130   4.88898E+003    4.71009E+003
   6.3170   4.92563E+003    4.68194E+003
   6.3200   4.79261E+003    4.64973E+003
   6.3250   4.71044E+003    4.61626E+003
   6.3260   4.81978E+003    4.69214E+003
   6.3280   4.82685E+003    4.65781E+003
   6.3310   4.81995E+003    4.55692E+003
   6.3330   4.71907E+003    4.61896E+003
   6.3380   4.73990E+003    4.65442E+003
   6.3400   4.71655E+003    4.54265E+003
   6.3420   4.73459E+003    4.54414E+003
   6.3450   4.78728E+003    4.59769E+003
   6.3470   4.62926E+003    4.62532E+003
   6.3510   4.71555E+003    4.51296E+003
   6.3540   4.69949E+003    4.60961E+003
   6.3560   4.81807E+003    4.54749E+003
   6.3580   4.73460E+003    4.53843E+003
   6.3610   4.79573E+003    4.60330E+003
   6.3630   4.79202E+003    4.51242E+003
   6.3650   4.83308E+003    4.49541E+003
   6.3690   4.75854E+003    4.43508E+003
   6.3720   4.68088E+003    4.51553E+003
   6.3770   4.77239E+003    4.55674E+003
   6.3800   4.85471E+003    4.51118E+003
   6.3820   4.84777E+003    4.45481E+003
   6.3840   4.76374E+003    4.46984E+003
   6.3860   4.78109E+003    4.38069E+003
   6.3880   4.76333E+003    4.39542E+003
   6.3920   4.74718E+003    4.38153E+003
   6.3940   4.76172E+003    4.28902E+003
   6.3980   4.73595E+003    4.28489E+003
   6.4000   4.74865E+003    4.45652E+003
   6.4020   4.70853E+003    4.33754E+003
   6.4050   4.64184E+003    4.26742E+003
   6.4090   4.56731E+003    4.33415E+003
   6.4110   4.64403E+003    4.23754E+003
   6.4140   4.68173E+003    4.31048E+003
   6.4170   4.62304E+003    4.34218E+003
   6.4200   4.56560E+003    4.35231E+003
   6.4230   4.60742E+003    4.27418E+003
   6.4250   4.63089E+003    4.30298E+003
   6.4290   4.71344E+003    4.29960E+003
   6.4310   4.73926E+003    4.28641E+003
   6.4330   4.76927E+003    4.37301E+003
   6.4360   4.75281E+003    4.35572E+003
   6.4400   4.78241E+003    4.34792E+003
   6.4420   4.76946E+003    4.38329E+003
   6.4450   4.81710E+003    4.40187E+003
   6.4480   4.89653E+003    4.44770E+003
   6.4500   4.86797E+003    4.44519E+003
   6.4520   4.86243E+003    4.41819E+003
   6.4550   4.84860E+003    4.42608E+003
   6.4560   4.88611E+003    4.39210E+003
   6.4590   4.88153E+003    4.44528E+003
   6.4620   4.88045E+003    4.40219E+003
   6.4660   4.93415E+003    4.41850E+003
   6.4680   4.93646E+003    4.41663E+003
   6.4700   4.97315E+003    4.45006E+003
   6.4740   4.99469E+003    4.52078E+003
   6.4770   4.90162E+003    4.45520E+003
   6.4810   4.97467E+003    4.37629E+003
   6.4840   4.88592E+003    4.48009E+003
   6.4860   4.95533E+003    4.41067E+003
   6.4890   4.93646E+003    4.44243E+003
   6.4910   4.93685E+003    4.45994E+003
   6.4940   4.81776E+003    4.47938E+003
   6.4960   4.99006E+003    4.51802E+003
   6.4990   4.88484E+003    4.47626E+003
   6.5010   4.88592E+003    4.52870E+003
   6.5050   5.01616E+003    4.35832E+003
   6.5070   5.03088E+003    4.49565E+003
   6.5100   4.97173E+003    4.46026E+003
   6.5120   5.06385E+003    4.43281E+003
   6.5150   4.99401E+003    4.40730E+003
   6.5180   5.03045E+003    4.40389E+003
   6.5210   5.02513E+003    4.41036E+003
   6.5240   4.99244E+003    4.35667E+003
   6.5260   4.86158E+003    4.37859E+003
   6.5310   5.01918E+003    4.35380E+003
   6.5330   5.06775E+003    4.38234E+003
   6.5350   5.01436E+003    4.44715E+003
   6.5380   4.92875E+003    4.35536E+003
   6.5420   4.91105E+003    4.41634E+003
   6.5440   4.94094E+003    4.42707E+003
   6.5470   5.00427E+003    4.44772E+003
   6.5500   4.99388E+003    4.44081E+003
   6.5510   5.02897E+003    4.42217E+003
   6.5540   4.96596E+003    4.43464E+003
   6.5560   4.98505E+003    4.38993E+003
   6.5600   5.02215E+003    4.38932E+003
   6.5620   4.93341E+003    4.32629E+003
   6.5660   4.96796E+003    4.29185E+003
   6.5690   4.96721E+003    4.34277E+003
   6.5710   4.88639E+003    4.41322E+003
   6.5740   4.99801E+003    4.36376E+003
   6.5780   4.96760E+003    4.34871E+003
   6.5810   4.93621E+003    4.37389E+003
   6.5840   5.02438E+003    4.34224E+003
   6.5860   4.96041E+003    4.38447E+003
   6.5890   4.96971E+003    4.25664E+003
   6.5930   4.90485E+003    4.39283E+003
   6.5950   5.00888E+003    4.34107E+003
   6.5970   4.88220E+003    4.40980E+003
   6.6000   4.93399E+003    4.37840E+003
   6.6020   4.81825E+003    4.37898E+003
   6.6060   4.82269E+003    4.29134E+003
   6.6090   4.81674E+003    4.23909E+003
   6.6110   4.79024E+003    4.26186E+003
   6.6130   4.75923E+003    4.30501E+003
   6.6160   4.96078E+003    4.35874E+003
   6.6190   4.91362E+003    4.29170E+003
   6.6220   4.87309E+003    4.34907E+003
   6.6240   4.87892E+003    4.22504E+003
   6.6280   4.87844E+003    4.24228E+003
   6.6310   4.91692E+003    4.26868E+003
   6.6350   4.87910E+003    4.21723E+003
   6.6370   4.91529E+003    4.24004E+003
   6.6380   4.87558E+003    4.25649E+003
   6.6420   4.88846E+003    4.22189E+003
   6.6450   4.84381E+003    4.21083E+003
   6.6480   4.78646E+003    4.20836E+003
   6.6510   4.92071E+003    4.21085E+003
   6.6530   4.90227E+003    4.20463E+003
   6.6550   4.82985E+003    4.19875E+003
   6.6580   4.82622E+003    4.17734E+003
   6.6610   4.81734E+003    4.21212E+003
   6.6640   4.84948E+003    4.22901E+003
   6.6670   4.83454E+003    4.14555E+003
   6.6710   4.80594E+003    4.09869E+003
   6.6740   4.77800E+003    4.12411E+003
   6.6760   4.71388E+003    4.14483E+003
   6.6790   4.76522E+003    4.06076E+003
   6.6830   4.73593E+003    4.08203E+003
   6.6850   4.70236E+003    4.08834E+003
   6.6890   4.75124E+003    4.10459E+003
   6.6920   4.78227E+003    4.08743E+003
   6.6940   4.80497E+003    4.15185E+003
   6.6960   4.81666E+003    4.10749E+003
   6.6990   4.76490E+003    4.16862E+003
   6.7010   4.75014E+003    4.13647E+003
   6.7060   4.78660E+003    4.08742E+003
   6.7090   4.70340E+003    4.04896E+003
   6.7120   4.67647E+003    4.11026E+003
   6.7150   4.62232E+003    4.07641E+003
   6.7170   4.57098E+003    4.04088E+003
   6.7210   4.62953E+003    4.01439E+003
   6.7250   4.64491E+003    4.00150E+003
   6.7270   4.59653E+003    3.93074E+003
   6.7300   4.67580E+003    4.14908E+003
   6.7340   4.69257E+003    4.01236E+003
   6.7360   4.68088E+003    4.09545E+003
   6.7380   4.64110E+003    4.04957E+003
   6.7400   4.60012E+003    4.07535E+003
   6.7440   4.66869E+003    3.87397E+003
   6.7460   4.60110E+003    3.74649E+003
   6.7480   4.66443E+003    3.88911E+003
   6.7520   4.65091E+003    3.82526E+003
   6.7540   4.49552E+003    3.81834E+003
   6.7570   4.53768E+003    3.74185E+003
   6.7610   4.51150E+003    3.79370E+003
   6.7630   4.64013E+003    3.88120E+003
   6.7680   4.54307E+003    3.84296E+003
   6.7700   4.50144E+003    3.83802E+003
   6.7720   4.56060E+003    3.87597E+003
   6.7770   4.47892E+003    3.93177E+003
   6.7790   4.49018E+003    3.93398E+003
   6.7830   4.55200E+003    3.89305E+003
   6.7860   4.54295E+003    3.81751E+003
   6.7890   4.40411E+003    3.81865E+003
   6.7920   4.44957E+003    3.85807E+003
   6.7940   4.48117E+003    3.89146E+003
   6.7970   4.52352E+003    3.83403E+003
   6.8000   4.50708E+003    3.92886E+003
   6.8030   4.50703E+003    3.86188E+003
   6.8070   4.45629E+003    3.90864E+003
   6.8100   4.58951E+003    3.96827E+003
   6.8120   4.55251E+003    3.94423E+003
   6.8150   4.50661E+003    3.91425E+003
   6.8180   4.47140E+003    3.93843E+003
   6.8210   4.55007E+003    3.90653E+003
   6.8240   4.49478E+003    3.99521E+003
   6.8260   4.51318E+003    3.89248E+003
   6.8300   4.52218E+003    3.89338E+003
   6.8330   4.53269E+003    3.88774E+003
   6.8360   4.53909E+003    3.87470E+003
   6.8390   4.48600E+003    3.90357E+003
   6.8400   4.49555E+003    3.97676E+003
   6.8430   4.50799E+003    4.03259E+003
   6.8460   4.51411E+003    3.96987E+003
   6.8490   4.49948E+003    3.95402E+003
   6.8510   4.53022E+003    3.96744E+003
   6.8550   4.64534E+003    4.03977E+003
   6.8580   4.55087E+003    3.89362E+003
   6.8600   4.50585E+003    3.92844E+003
   6.8650   4.43893E+003    3.92641E+003
   6.8680   4.43116E+003    3.93730E+003
   6.8710   4.57958E+003    3.85315E+003
   6.8750   4.45960E+003    3.89284E+003
   6.8780   4.48256E+003    3.88366E+003
   6.8820   4.46221E+003    3.96463E+003
   6.8840   4.38732E+003    3.91878E+003
   6.8860   4.44937E+003    3.96913E+003
   6.8900   4.43633E+003    3.88232E+003
   6.8930   4.47196E+003    4.01336E+003
   6.8950   4.42060E+003    3.88001E+003
   6.8980   4.39514E+003    3.88503E+003
   6.9000   4.33504E+003    3.89723E+003
   6.9040   4.49626E+003    3.93637E+003
   6.9070   4.48436E+003    3.89377E+003
   6.9110   4.44254E+003    3.90551E+003
   6.9130   4.46363E+003    3.87764E+003
   6.9160   4.42478E+003    3.85412E+003
   6.9200   4.48490E+003    3.90541E+003
   6.9240   4.40962E+003    3.93956E+003
   6.9270   4.50125E+003    3.83698E+003
   6.9300   4.52184E+003    3.82194E+003
   6.9340   4.49376E+003    3.79628E+003
   6.9360   4.38206E+003    3.74752E+003
   6.9390   4.40927E+003    3.73607E+003
   6.9430   4.33395E+003    3.68180E+003
   6.9450   4.28111E+003    3.79782E+003
   6.9470   4.40305E+003    3.76681E+003
   6.9490   4.30186E+003    3.80347E+003
   6.9530   4.38059E+003    3.79801E+003
   6.9550   4.34956E+003    3.73124E+003
   6.9600   4.32935E+003    3.71942E+003
   6.9630   4.40328E+003    3.73723E+003
   6.9670   4.25999E+003    3.71267E+003
   6.9690   4.16728E+003    3.74268E+003
   6.9710   4.19249E+003    3.76874E+003
   6.9760   4.34804E+003    3.70478E+003
   6.9790   4.36981E+003    3.76696E+003
   6.9820   4.35380E+003    3.70316E+003
   6.9850   4.30517E+003    3.83673E+003
   6.9880   4.29325E+003    3.65962E+003
   6.9920   4.32956E+003    3.68096E+003
   6.9940   4.25377E+003    3.73837E+003
   6.9960   4.24480E+003    3.71427E+003
   7.0010   4.39756E+003    3.63244E+003
   7.0030   4.37168E+003    3.67043E+003
   7.0050   4.32312E+003    3.64697E+003
   7.0080   4.30440E+003    3.62936E+003
   7.0120   4.28287E+003    3.73643E+003
   7.0150   4.26444E+003    3.70499E+003
   7.0190   4.15507E+003    3.66191E+003
   7.0220   4.19379E+003    3.71690E+003
   7.0260   4.20721E+003    3.64838E+003
   7.0280   4.19702E+003    3.69881E+003
   7.0320   4.24690E+003    3.68767E+003
   7.0350   4.19490E+003    3.69463E+003
   7.0370   4.17728E+003    3.61637E+003
   7.0410   4.16418E+003    3.69454E+003
   7.0440   4.19580E+003    3.68828E+003
   7.0470   3.99987E+003    3.66806E+003
   7.0500   3.98417E+003    3.76613E+003
   7.0530   4.01210E+003    3.74841E+003
   7.0560   4.10838E+003    3.62528E+003
   7.0590   4.16952E+003    3.74587E+003
   7.0610   4.24906E+003    3.60411E+003
   7.0650   4.14322E+003    3.67638E+003
   7.0690   4.20801E+003    3.69792E+003
   7.0720   4.15930E+003    3.71287E+003
   7.0750   4.20176E+003    3.62984E+003
   7.0780   4.17132E+003    3.63123E+003
   7.0810   4.21066E+003    3.67497E+003
   7.0850   4.21436E+003    3.69499E+003
   7.0880   4.20308E+003    3.66433E+003
   7.0910   4.13918E+003    3.70548E+003
   7.0930   4.24844E+003    3.66296E+003
   7.0970   4.19312E+003    3.59517E+003
   7.1010   4.17009E+003    3.65196E+003
   7.1040   4.20373E+003    3.65708E+003
   7.1060   4.19208E+003    3.63461E+003
   7.1080   4.17378E+003    3.71663E+003
   7.1130   4.15524E+003    3.67933E+003
   7.1160   4.23291E+003    3.56185E+003
   7.1180   4.16508E+003    3.59238E+003
   7.1220   4.17569E+003    3.58318E+003
   7.1260   4.19508E+003    3.61624E+003
   7.1290   4.05840E+003    3.57719E+003
   7.1310   4.07771E+003    3.64563E+003
   7.1340   4.02325E+003    3.64370E+003
   7.1380   3.97913E+003    3.54276E+003
   7.1420   4.00216E+003    3.57969E+003
   7.1450   4.06247E+003    3.66330E+003
   7.1480   4.02284E+003    3.60918E+003
   7.1500   3.92770E+003    3.52703E+003
