# Supplementary material for: Trigger factor both holds and folds its client proteins
Source: Nat Commun. 2022 Jul 15;13:4126. doi: 10.1038/s41467-022-31767-6 (PMC9287376; doi:10.1038/s41467-022-31767-6)
Supplement: Supplementary file 6 — Source Data [file 41467_2022_31767_MOESM6_ESM.zip › SourceDataFile/Fig1a-b/00041.RI3]

Sample
I 3 04.0 40000 0007327 1.2740E11 280 1 
   5.8000   1.20520E+002    1.79910E+002
   5.8030   2.21180E+002    2.22320E+002
   5.8050   2.34150E+002    2.28160E+002
   5.8060   2.33220E+002    2.36710E+002
   5.8070   2.50490E+002    2.62770E+002
   5.8080   2.75440E+002    2.88130E+002
   5.8100   3.19100E+002    3.63770E+002
   5.8130   3.86010E+002    3.87290E+002
   5.8140   4.31050E+002    4.12060E+002
   5.8170   5.56450E+002    5.68320E+002
   5.8180   5.95780E+002    7.17080E+002
   5.8210   8.10200E+002    8.30510E+002
   5.8220   8.92650E+002    9.30110E+002
   5.8260   1.12817E+003    1.21498E+003
   5.8270   1.41139E+003    1.58393E+003
   5.8290   1.66860E+003    1.70165E+003
   5.8310   1.79652E+003    2.05025E+003
   5.8320   2.30032E+003    2.35444E+003
   5.8350   2.53661E+003    2.70267E+003
   5.8370   2.80961E+003    2.97424E+003
   5.8420   3.56460E+003    3.97188E+003
   5.8440   4.10669E+003    4.17772E+003
   5.8460   4.42859E+003    4.48053E+003
   5.8470   4.69499E+003    4.66389E+003
   5.8490   4.77469E+003    4.83083E+003
   5.8510   4.88517E+003    5.01704E+003
   5.8530   5.10704E+003    5.17411E+003
   5.8560   5.39973E+003    5.39627E+003
   5.8580   5.31085E+003    5.32691E+003
   5.8600   5.39372E+003    5.43041E+003
   5.8620   5.50918E+003    5.46048E+003
   5.8650   5.55830E+003    5.52640E+003
   5.8660   5.56808E+003    5.53497E+003
   5.8690   5.64216E+003    5.55298E+003
   5.8710   5.49740E+003    5.49792E+003
   5.8740   5.42952E+003    5.60584E+003
   5.8760   5.56028E+003    5.46843E+003
   5.8780   5.55754E+003    5.57128E+003
   5.8810   5.50841E+003    5.47984E+003
   5.8830   5.58533E+003    5.46365E+003
   5.8850   5.56454E+003    5.57518E+003
   5.8870   5.51662E+003    5.51651E+003
   5.8890   5.42590E+003    5.51804E+003
   5.8920   5.56283E+003    5.68196E+003
   5.8940   5.59153E+003    5.70392E+003
   5.8970   5.71559E+003    5.64734E+003
   5.8990   5.72509E+003    5.76272E+003
   5.9010   5.77727E+003    5.71985E+003
   5.9030   5.68256E+003    5.63803E+003
   5.9060   5.74406E+003    5.53863E+003
   5.9080   5.74259E+003    5.51998E+003
   5.9110   5.70610E+003    5.75874E+003
   5.9130   5.61749E+003    5.75336E+003
   5.9150   5.84939E+003    5.87834E+003
   5.9180   5.82335E+003    5.77023E+003
   5.9200   5.81796E+003    5.91935E+003
   5.9220   5.92541E+003    5.96592E+003
   5.9250   5.92261E+003    6.04984E+003
   5.9270   5.97963E+003    6.25305E+003
   5.9290   6.16757E+003    6.04276E+003
   5.9320   6.19856E+003    6.21282E+003
   5.9330   6.25236E+003    6.26468E+003
   5.9360   6.37098E+003    6.57929E+003
   5.9380   6.30405E+003    7.05637E+003
   5.9390   6.35739E+003    8.58722E+003
   5.9430   6.50623E+003    1.06835E+004
   5.9450   6.57138E+003    1.04225E+004
   5.9470   6.60612E+003    1.06668E+004
   5.9490   6.78407E+003    1.02813E+004
   5.9520   7.53853E+003    1.84090E+002
   5.9570   1.06005E+004    2.64030E+002
   5.9590   1.07339E+004    1.13788E+003
   5.9630   3.12870E+003    6.83963E+003
   5.9660   1.64380E+002    7.36162E+003
   5.9690   2.98790E+002    6.29842E+003
   5.9720   6.27640E+002    6.06178E+003
   5.9740   3.55730E+003    6.22983E+003
   5.9770   7.06640E+003    6.10064E+003
   5.9790   6.16032E+003    6.03902E+003
   5.9820   6.36680E+003    6.04522E+003
   5.9840   6.25323E+003    6.05995E+003
   5.9860   6.16513E+003    6.00031E+003
   5.9900   6.13475E+003    5.87625E+003
   5.9930   6.19854E+003    5.91148E+003
   5.9950   6.09821E+003    5.84946E+003
   5.9990   6.10922E+003    5.92702E+003
   6.0010   6.22396E+003    5.89202E+003
   6.0030   6.08734E+003    5.72455E+003
   6.0060   6.12289E+003    5.82591E+003
   6.0080   6.16616E+003    5.84260E+003
   6.0100   6.08685E+003    5.79123E+003
   6.0110   6.01934E+003    5.77876E+003
   6.0150   6.04593E+003    5.74470E+003
   6.0180   6.08025E+003    5.63576E+003
   6.0190   6.21546E+003    5.82442E+003
   6.0220   6.09772E+003    5.59456E+003
   6.0250   6.09782E+003    5.69930E+003
   6.0270   6.00510E+003    5.64674E+003
   6.0290   6.05763E+003    5.53945E+003
   6.0320   5.96623E+003    5.45838E+003
   6.0350   6.08603E+003    5.51878E+003
   6.0360   5.95173E+003    5.50373E+003
   6.0390   6.15873E+003    5.35245E+003
   6.0410   6.09634E+003    5.56454E+003
   6.0440   6.12731E+003    5.42278E+003
   6.0460   6.05871E+003    5.33613E+003
   6.0480   6.01255E+003    5.26847E+003
   6.0510   5.99003E+003    5.27344E+003
   6.0530   5.95625E+003    5.25147E+003
   6.0550   5.90516E+003    5.27665E+003
   6.0570   6.03715E+003    5.24737E+003
   6.0600   5.89680E+003    5.13339E+003
   6.0620   5.97887E+003    5.21306E+003
   6.0650   6.01097E+003    5.17327E+003
   6.0680   6.00352E+003    5.07140E+003
   6.0700   5.95596E+003    5.11000E+003
   6.0730   5.86045E+003    5.16700E+003
   6.0750   5.89356E+003    5.11317E+003
   6.0770   6.04210E+003    5.03178E+003
   6.0800   6.01559E+003    4.95220E+003
   6.0820   5.98494E+003    4.94789E+003
   6.0860   5.88074E+003    4.84542E+003
   6.0890   5.90071E+003    4.66060E+003
   6.0900   5.96459E+003    4.49804E+003
   6.0910   5.94448E+003    4.41584E+003
   6.0950   5.83726E+003    4.32390E+003
   6.0980   5.84633E+003    4.33673E+003
   6.1010   5.91578E+003    4.24904E+003
   6.1030   5.98358E+003    4.21955E+003
   6.1050   5.84958E+003    4.14451E+003
   6.1070   5.76828E+003    4.15048E+003
   6.1100   5.84507E+003    4.10363E+003
   6.1120   5.83411E+003    4.04552E+003
   6.1150   5.92208E+003    4.08743E+003
   6.1180   5.85569E+003    3.98191E+003
   6.1200   5.73548E+003    4.01649E+003
   6.1220   5.86306E+003    4.24037E+003
   6.1240   5.74471E+003    4.11279E+003
   6.1280   5.78643E+003    3.46025E+003
   6.1310   5.80718E+003    3.48665E+003
   6.1340   5.82298E+003    3.24460E+003
   6.1370   5.93316E+003    3.24111E+003
   6.1390   5.90696E+003    3.45219E+003
   6.1400   5.99134E+003    3.61111E+003
   6.1430   5.84204E+003    3.71061E+003
   6.1450   5.77154E+003    4.01089E+003
   6.1480   5.75729E+003    3.81909E+003
   6.1520   5.79154E+003    3.71260E+003
   6.1540   5.71748E+003    3.67032E+003
   6.1590   5.77794E+003    3.68340E+003
   6.1610   5.82723E+003    3.61319E+003
   6.1650   5.73976E+003    3.47945E+003
   6.1670   5.75749E+003    3.39898E+003
   6.1680   5.80961E+003    3.33433E+003
   6.1700   5.88493E+003    3.27405E+003
   6.1720   5.74690E+003    3.31265E+003
   6.1780   5.72923E+003    3.29911E+003
   6.1800   5.67446E+003    3.27381E+003
   6.1820   5.66274E+003    3.27135E+003
   6.1840   5.74369E+003    3.21053E+003
   6.1870   5.67219E+003    3.21789E+003
   6.1890   5.68738E+003    3.15107E+003
   6.1930   5.71081E+003    3.15863E+003
   6.1960   5.68722E+003    3.17090E+003
   6.1980   5.75308E+003    3.14519E+003
   6.2000   5.81699E+003    3.11146E+003
   6.2030   5.71186E+003    3.09534E+003
   6.2060   5.70595E+003    3.00014E+003
   6.2090   5.75867E+003    2.98780E+003
   6.2110   5.65078E+003    2.80933E+003
   6.2140   5.62931E+003    2.80529E+003
   6.2160   5.57624E+003    2.67699E+003
   6.2180   5.68104E+003    2.74579E+003
   6.2230   5.61731E+003    2.75428E+003
   6.2250   5.59457E+003    2.92476E+003
   6.2280   5.76230E+003    2.84063E+003
   6.2320   5.52977E+003    2.67304E+003
   6.2340   5.64637E+003    2.61403E+003
   6.2370   5.62341E+003    2.58384E+003
   6.2390   5.60991E+003    2.51066E+003
   6.2410   5.64348E+003    2.39266E+003
   6.2460   5.64013E+003    2.38709E+003
   6.2480   5.46351E+003    2.44810E+003
   6.2510   5.57006E+003    2.42815E+003
   6.2520   5.51273E+003    2.50224E+003
   6.2540   5.45394E+003    2.36092E+003
   6.2550   5.34523E+003    2.37317E+003
   6.2590   5.34354E+003    2.36051E+003
   6.2630   5.41970E+003    2.38515E+003
   6.2640   5.32474E+003    2.36843E+003
   6.2670   5.39698E+003    2.34934E+003
   6.2700   5.48693E+003    2.40432E+003
   6.2730   5.57269E+003    2.42144E+003
   6.2760   5.57550E+003    2.40306E+003
   6.2790   5.45984E+003    2.32493E+003
   6.2810   5.44681E+003    2.28644E+003
   6.2830   5.43887E+003    2.22131E+003
   6.2850   5.63268E+003    2.23052E+003
   6.2880   5.52864E+003    2.26122E+003
   6.2900   5.35276E+003    2.35102E+003
   6.2940   5.56234E+003    2.35617E+003
   6.2970   5.42376E+003    2.38130E+003
   6.2990   5.43964E+003    2.28687E+003
   6.3020   5.33672E+003    2.26542E+003
   6.3040   5.30105E+003    2.26151E+003
   6.3080   5.34028E+003    2.23712E+003
   6.3100   5.44321E+003    2.19525E+003
   6.3130   5.39781E+003    2.24998E+003
   6.3150   5.33252E+003    2.21517E+003
   6.3200   5.36172E+003    2.21210E+003
   6.3220   5.34559E+003    2.26534E+003
   6.3240   5.34391E+003    2.23013E+003
   6.3260   5.31942E+003    2.15703E+003
   6.3300   5.32641E+003    2.21542E+003
   6.3310   5.31775E+003    2.19339E+003
   6.3360   5.27288E+003    2.15133E+003
   6.3380   5.35614E+003    2.17179E+003
   6.3400   5.22396E+003    2.19701E+003
   6.3420   5.32167E+003    2.24215E+003
   6.3450   5.25515E+003    2.19033E+003
   6.3470   5.21588E+003    2.15076E+003
   6.3510   5.13887E+003    2.13118E+003
   6.3540   5.07639E+003    2.16576E+003
   6.3560   5.20170E+003    2.21782E+003
   6.3600   5.08739E+003    2.05207E+003
   6.3630   5.07222E+003    2.13667E+003
   6.3650   5.16129E+003    2.13070E+003
   6.3670   5.23195E+003    2.17096E+003
   6.3730   5.22587E+003    2.10317E+003
   6.3750   5.26397E+003    2.12385E+003
   6.3790   5.22506E+003    2.17792E+003
   6.3820   5.14497E+003    2.13006E+003
   6.3830   5.17380E+003    2.12760E+003
   6.3860   4.97264E+003    2.14205E+003
   6.3890   4.98688E+003    2.14522E+003
   6.3920   5.16725E+003    2.15892E+003
   6.3930   5.06675E+003    2.13046E+003
   6.3970   5.05046E+003    2.13601E+003
   6.3980   4.97938E+003    2.15400E+003
   6.4020   5.05405E+003    2.13463E+003
   6.4040   5.05112E+003    2.14325E+003
   6.4070   4.92204E+003    2.10484E+003
   6.4090   4.97547E+003    2.06260E+003
   6.4120   4.94343E+003    2.05874E+003
   6.4170   4.94211E+003    2.01028E+003
   6.4200   4.91624E+003    2.06032E+003
   6.4220   4.93821E+003    2.07345E+003
   6.4250   4.89818E+003    2.13913E+003
   6.4270   5.01754E+003    2.11030E+003
   6.4300   4.88985E+003    2.16864E+003
   6.4340   4.96761E+003    2.11644E+003
   6.4370   5.01876E+003    2.18096E+003
   6.4390   5.01401E+003    2.16838E+003
   6.4410   5.08175E+003    2.19914E+003
   6.4430   4.94973E+003    2.16088E+003
   6.4460   5.06628E+003    2.14847E+003
   6.4490   5.15222E+003    2.15032E+003
   6.4520   5.12364E+003    2.23224E+003
   6.4540   5.18739E+003    2.17601E+003
   6.4560   5.02467E+003    2.19859E+003
   6.4590   5.13827E+003    2.17436E+003
   6.4610   5.12499E+003    2.17128E+003
   6.4640   5.08146E+003    2.10271E+003
   6.4680   5.11977E+003    2.20677E+003
   6.4700   5.12956E+003    2.20643E+003
   6.4750   5.17034E+003    2.22810E+003
   6.4770   5.15917E+003    2.22167E+003
   6.4800   5.18417E+003    2.18127E+003
   6.4830   5.18059E+003    2.21310E+003
   6.4850   5.17054E+003    2.23833E+003
   6.4890   5.08967E+003    2.22092E+003
   6.4910   5.01054E+003    2.16816E+003
   6.4940   5.06127E+003    2.20331E+003
   6.4960   5.14876E+003    2.19464E+003
   6.4990   5.18034E+003    2.21756E+003
   6.5010   5.00755E+003    2.21799E+003
   6.5040   5.05828E+003    2.26167E+003
   6.5060   5.11963E+003    2.19161E+003
   6.5080   5.24914E+003    2.23640E+003
   6.5100   5.14334E+003    2.22443E+003
   6.5130   5.20357E+003    2.29433E+003
   6.5150   5.09908E+003    2.26717E+003
   6.5190   5.15934E+003    2.18389E+003
   6.5210   5.14619E+003    2.18442E+003
   6.5240   5.13224E+003    2.15417E+003
   6.5250   5.07485E+003    2.15038E+003
   6.5280   5.12358E+003    2.12361E+003
   6.5320   5.13423E+003    2.12996E+003
   6.5350   5.05924E+003    2.24790E+003
   6.5380   5.05485E+003    2.27499E+003
   6.5410   5.04860E+003    2.19017E+003
   6.5440   5.08796E+003    2.17743E+003
   6.5460   5.01239E+003    2.19677E+003
   6.5500   5.03789E+003    2.18337E+003
   6.5510   4.96201E+003    2.17642E+003
   6.5540   5.10239E+003    2.27126E+003
   6.5570   5.04133E+003    2.18388E+003
   6.5590   5.01440E+003    2.22144E+003
   6.5620   5.00895E+003    2.16411E+003
   6.5650   5.04307E+003    2.17267E+003
   6.5680   5.08784E+003    2.17993E+003
   6.5710   4.99693E+003    2.15420E+003
   6.5740   5.03543E+003    2.20228E+003
   6.5780   4.98256E+003    2.08927E+003
   6.5800   4.97745E+003    2.13634E+003
   6.5830   4.95971E+003    2.14574E+003
   6.5850   4.93039E+003    2.09773E+003
   6.5880   4.96034E+003    2.13239E+003
   6.5910   4.98785E+003    2.11425E+003
   6.5940   4.95000E+003    2.14236E+003
   6.5970   4.91658E+003    2.19175E+003
   6.6000   4.99346E+003    2.18308E+003
   6.6020   5.06045E+003    2.13366E+003
   6.6050   5.00444E+003    2.19748E+003
   6.6080   4.88577E+003    2.16145E+003
   6.6110   4.95337E+003    2.24733E+003
   6.6130   4.92441E+003    2.15821E+003
   6.6170   4.87985E+003    2.16350E+003
   6.6190   4.94684E+003    2.15735E+003
   6.6220   4.90480E+003    2.16836E+003
   6.6250   4.92054E+003    2.18667E+003
   6.6280   4.87905E+003    2.19101E+003
   6.6310   4.86127E+003    2.15056E+003
   6.6350   4.88205E+003    2.15752E+003
   6.6380   4.90710E+003    2.16774E+003
   6.6390   4.85622E+003    2.10309E+003
   6.6420   4.80794E+003    2.15911E+003
   6.6450   4.87242E+003    2.12938E+003
   6.6480   4.85526E+003    2.12461E+003
   6.6520   4.84228E+003    2.11356E+003
   6.6530   4.85052E+003    2.09883E+003
   6.6560   4.80696E+003    2.10620E+003
   6.6580   4.80531E+003    2.07437E+003
   6.6620   4.78798E+003    2.12888E+003
   6.6650   4.81125E+003    2.08089E+003
   6.6680   4.80761E+003    2.07336E+003
   6.6710   4.70677E+003    2.09895E+003
   6.6740   4.78443E+003    2.08799E+003
   6.6780   4.71157E+003    2.08250E+003
   6.6800   4.71974E+003    2.07383E+003
   6.6830   4.69365E+003    2.06403E+003
   6.6850   4.69171E+003    2.10757E+003
   6.6880   4.74541E+003    2.08025E+003
   6.6900   4.66873E+003    2.13702E+003
   6.6940   4.84714E+003    2.14376E+003
   6.6990   4.67114E+003    2.04629E+003
   6.7010   4.69895E+003    2.12821E+003
   6.7030   4.70941E+003    2.06384E+003
   6.7070   4.66949E+003    2.02049E+003
   6.7100   4.63419E+003    2.04044E+003
   6.7130   4.59510E+003    2.02446E+003
   6.7150   4.65601E+003    2.03493E+003
   6.7180   4.57637E+003    2.05737E+003
   6.7220   4.61535E+003    2.10531E+003
   6.7240   4.59723E+003    2.02638E+003
   6.7270   4.59802E+003    2.03116E+003
   6.7290   4.64495E+003    2.07341E+003
   6.7310   4.60403E+003    2.14570E+003
   6.7350   4.70361E+003    2.06868E+003
   6.7380   4.64123E+003    2.05461E+003
   6.7400   4.57774E+003    2.14784E+003
   6.7430   4.53963E+003    2.09119E+003
   6.7460   4.54249E+003    2.01676E+003
   6.7490   4.50961E+003    2.01926E+003
   6.7500   4.55966E+003    1.98088E+003
   6.7520   4.52128E+003    1.95378E+003
   6.7560   4.49468E+003    1.95063E+003
   6.7590   4.49670E+003    1.98989E+003
   6.7610   4.55439E+003    1.93212E+003
   6.7650   4.51629E+003    1.92581E+003
   6.7680   4.49777E+003    1.97890E+003
   6.7700   4.50617E+003    1.96451E+003
   6.7740   4.46468E+003    1.89685E+003
   6.7770   4.48202E+003    1.96588E+003
   6.7810   4.54575E+003    1.90203E+003
   6.7830   4.44636E+003    1.87634E+003
   6.7840   4.44173E+003    1.89476E+003
   6.7880   4.43537E+003    1.94795E+003
   6.7910   4.42680E+003    1.91840E+003
   6.7930   4.44112E+003    1.92318E+003
   6.7950   4.44164E+003    1.98081E+003
   6.7980   4.48428E+003    1.99243E+003
   6.8000   4.43512E+003    1.96693E+003
   6.8020   4.44931E+003    1.95513E+003
   6.8070   4.46021E+003    1.96790E+003
   6.8090   4.50429E+003    1.96493E+003
   6.8120   4.42451E+003    2.00110E+003
   6.8160   4.51231E+003    1.98318E+003
   6.8200   4.49040E+003    1.92420E+003
   6.8240   4.40026E+003    1.94629E+003
   6.8260   4.49864E+003    1.99750E+003
   6.8300   4.40485E+003    1.98974E+003
   6.8320   4.42328E+003    1.98450E+003
   6.8350   4.37897E+003    1.98455E+003
   6.8370   4.49307E+003    1.92984E+003
   6.8390   4.45979E+003    1.96228E+003
   6.8420   4.43263E+003    2.01309E+003
   6.8440   4.40728E+003    1.94090E+003
   6.8480   4.56403E+003    2.00539E+003
   6.8490   4.54177E+003    2.02395E+003
   6.8530   4.45657E+003    2.01034E+003
   6.8550   4.44271E+003    1.99626E+003
   6.8590   4.54004E+003    1.98731E+003
   6.8620   4.47210E+003    1.97457E+003
   6.8650   4.49676E+003    1.94951E+003
   6.8670   4.38656E+003    1.93293E+003
   6.8700   4.34771E+003    1.95552E+003
   6.8750   4.44112E+003    1.89873E+003
   6.8770   4.40556E+003    1.93089E+003
   6.8800   4.53405E+003    1.97096E+003
   6.8830   4.43518E+003    1.98640E+003
   6.8850   4.44720E+003    1.94688E+003
   6.8880   4.48189E+003    1.97547E+003
   6.8910   4.31432E+003    1.94904E+003
   6.8960   4.46249E+003    1.92434E+003
   6.8980   4.32437E+003    2.02495E+003
   6.9000   4.38827E+003    1.97910E+003
   6.9020   4.38814E+003    1.94798E+003
   6.9050   4.42957E+003    1.96657E+003
   6.9090   4.45268E+003    1.94462E+003
   6.9130   4.47080E+003    1.92974E+003
   6.9160   4.38192E+003    1.98770E+003
   6.9200   4.38328E+003    1.95937E+003
   6.9230   4.41141E+003    1.91136E+003
   6.9270   4.35350E+003    1.90987E+003
   6.9300   4.34331E+003    1.90552E+003
   6.9320   4.32250E+003    1.89544E+003
   6.9340   4.32000E+003    1.91537E+003
   6.9380   4.30238E+003    1.89664E+003
   6.9400   4.28619E+003    1.88347E+003
   6.9430   4.26009E+003    1.85320E+003
   6.9450   4.25706E+003    1.87628E+003
   6.9480   4.28028E+003    1.83837E+003
   6.9510   4.33419E+003    1.85512E+003
   6.9520   4.29678E+003    1.83477E+003
   6.9560   4.21612E+003    1.91828E+003
   6.9600   4.27429E+003    1.84142E+003
   6.9630   4.20594E+003    1.84161E+003
   6.9660   4.20605E+003    1.86722E+003
   6.9690   4.23675E+003    1.91032E+003
   6.9710   4.29235E+003    1.93571E+003
   6.9760   4.24779E+003    1.87002E+003
   6.9780   4.26757E+003    1.86851E+003
   6.9830   4.27100E+003    1.87460E+003
   6.9850   4.25354E+003    1.89721E+003
   6.9870   4.31494E+003    1.89377E+003
   6.9910   4.34111E+003    1.87788E+003
   6.9940   4.25268E+003    1.83387E+003
   6.9980   4.30469E+003    1.83354E+003
   7.0000   4.27097E+003    1.83645E+003
   7.0030   4.22401E+003    1.89912E+003
   7.0060   4.26418E+003    1.85277E+003
   7.0100   4.19104E+003    1.83116E+003
   7.0120   4.23471E+003    1.80586E+003
   7.0150   4.15049E+003    1.79438E+003
   7.0190   4.18032E+003    1.84641E+003
   7.0210   4.13250E+003    1.83758E+003
   7.0250   4.14296E+003    1.85089E+003
   7.0280   4.12353E+003    1.79945E+003
   7.0310   4.04307E+003    1.79840E+003
   7.0350   4.06061E+003    1.80035E+003
   7.0370   4.01838E+003    1.85346E+003
   7.0410   4.09058E+003    1.81018E+003
   7.0440   4.08119E+003    1.84403E+003
   7.0460   4.14985E+003    1.79495E+003
   7.0500   4.25871E+003    1.85651E+003
   7.0520   4.18050E+003    1.80783E+003
   7.0550   4.20580E+003    1.82810E+003
   7.0590   4.15540E+003    1.80184E+003
   7.0610   4.19908E+003    1.80779E+003
   7.0660   4.00000E+003    1.76550E+003
   7.0690   4.12721E+003    1.80896E+003
   7.0720   4.16745E+003    1.81418E+003
   7.0750   4.06690E+003    1.81447E+003
   7.0780   4.07137E+003    1.80613E+003
   7.0810   4.15583E+003    1.76024E+003
   7.0840   4.15512E+003    1.79335E+003
   7.0860   4.05897E+003    1.80701E+003
   7.0910   4.08326E+003    1.78279E+003
   7.0940   4.11732E+003    1.79802E+003
   7.0960   4.19691E+003    1.78172E+003
   7.0990   4.14619E+003    1.81830E+003
   7.1010   4.02671E+003    1.78453E+003
   7.1050   4.12530E+003    1.76563E+003
   7.1080   4.16680E+003    1.84372E+003
   7.1120   4.22487E+003    1.77085E+003
   7.1150   4.12376E+003    1.76310E+003
   7.1180   4.08252E+003    1.77599E+003
   7.1220   4.13693E+003    1.80376E+003
   7.1250   4.09689E+003    1.73315E+003
   7.1280   4.08869E+003    1.75229E+003
   7.1310   4.04250E+003    1.80281E+003
   7.1340   4.12963E+003    1.71821E+003
   7.1370   4.07323E+003    1.68778E+003
   7.1390   4.12105E+003    1.64276E+003
   7.1430   4.11966E+003    1.60768E+003
   7.1450   4.08896E+003    1.56160E+003
   7.1490   4.06632E+003    1.52054E+003
   7.1530   4.11108E+003    1.44045E+003
