# Supplementary material for: Trigger factor both holds and folds its client proteins
Source: Nat Commun. 2022 Jul 15;13:4126. doi: 10.1038/s41467-022-31767-6 (PMC9287376; doi:10.1038/s41467-022-31767-6)
Supplement: Supplementary file 6 — Source Data [file 41467_2022_31767_MOESM6_ESM.zip › SourceDataFile/Fig1a-b/00042.RI1]

Sample
I 1 04.0 40000 0007387 1.2840E11 280 1 
   5.8000   8.77400E+001    1.56780E+002
   5.8020   1.32330E+002    1.87810E+002
   5.8030   2.10570E+002    2.26890E+002
   5.8060   2.48090E+002    2.44950E+002
   5.8070   2.46010E+002    2.61440E+002
   5.8090   2.72870E+002    3.11760E+002
   5.8100   3.43610E+002    3.59230E+002
   5.8110   3.66490E+002    3.87460E+002
   5.8120   3.60170E+002    4.23810E+002
   5.8140   4.28820E+002    4.25080E+002
   5.8170   5.34380E+002    5.44950E+002
   5.8180   5.97130E+002    6.59310E+002
   5.8210   7.46440E+002    8.39950E+002
   5.8220   9.31820E+002    1.07271E+003
   5.8240   1.13688E+003    1.18725E+003
   5.8260   1.19320E+003    1.28189E+003
   5.8270   1.31332E+003    1.58493E+003
   5.8290   1.61086E+003    1.80690E+003
   5.8300   1.68625E+003    1.90710E+003
   5.8330   2.19618E+003    2.34628E+003
   5.8350   2.32685E+003    2.91641E+003
   5.8380   3.05037E+003    3.22825E+003
   5.8400   3.15315E+003    3.74229E+003
   5.8420   3.40254E+003    3.95474E+003
   5.8440   4.03271E+003    4.70747E+003
   5.8470   4.59057E+003    4.90694E+003
   5.8490   4.89976E+003    5.00297E+003
   5.8510   5.19870E+003    5.44556E+003
   5.8530   5.20873E+003    5.49368E+003
   5.8580   5.46693E+003    5.62118E+003
   5.8600   5.79535E+003    5.74550E+003
   5.8620   5.72578E+003    5.73693E+003
   5.8650   5.67024E+003    5.80977E+003
   5.8670   5.64720E+003    5.67999E+003
   5.8690   5.65862E+003    5.67151E+003
   5.8710   5.47226E+003    5.70519E+003
   5.8730   5.67414E+003    5.68957E+003
   5.8740   5.78362E+003    5.60953E+003
   5.8760   5.64145E+003    5.66219E+003
   5.8780   5.45982E+003    5.68032E+003
   5.8810   5.72923E+003    5.69035E+003
   5.8830   5.65106E+003    5.73582E+003
   5.8850   5.51997E+003    5.77442E+003
   5.8870   5.67554E+003    5.84360E+003
   5.8900   5.60032E+003    5.88386E+003
   5.8920   5.70630E+003    5.68276E+003
   5.8940   5.71331E+003    5.50778E+003
   5.8970   5.74953E+003    5.66823E+003
   5.9000   5.78621E+003    5.62118E+003
   5.9010   5.76244E+003    5.77776E+003
   5.9030   5.78461E+003    5.82124E+003
   5.9050   5.71646E+003    5.73478E+003
   5.9090   5.70975E+003    5.80901E+003
   5.9100   5.73471E+003    5.76662E+003
   5.9120   5.71211E+003    5.76698E+003
   5.9150   5.68840E+003    5.92195E+003
   5.9160   5.87483E+003    5.74071E+003
   5.9190   5.92935E+003    6.00884E+003
   5.9220   5.93640E+003    5.99476E+003
   5.9240   6.19360E+003    6.05698E+003
   5.9260   6.14311E+003    6.22918E+003
   5.9280   6.06547E+003    6.16892E+003
   5.9300   6.14199E+003    6.20688E+003
   5.9320   6.21278E+003    6.25147E+003
   5.9350   6.13056E+003    6.05480E+003
   5.9370   6.25806E+003    6.10774E+003
   5.9390   6.31818E+003    6.18721E+003
   5.9410   6.34117E+003    6.34554E+003
   5.9440   6.34912E+003    6.48361E+003
   5.9450   6.45987E+003    6.30956E+003
   5.9470   6.19985E+003    6.46954E+003
   5.9490   6.26425E+003    6.36347E+003
   5.9530   6.30536E+003    6.41590E+003
   5.9560   6.39660E+003    6.32699E+003
   5.9570   6.32507E+003    6.39364E+003
   5.9600   6.37064E+003    6.38618E+003
   5.9630   6.31871E+003    6.30526E+003
   5.9650   6.34072E+003    6.50722E+003
   5.9670   6.33430E+003    6.47640E+003
   5.9690   6.52828E+003    6.42483E+003
   5.9720   6.40757E+003    6.43273E+003
   5.9740   6.30364E+003    6.47127E+003
   5.9790   6.12864E+003    6.43071E+003
   5.9820   6.15195E+003    6.36421E+003
   5.9830   6.16331E+003    6.33151E+003
   5.9860   6.41777E+003    6.39617E+003
   5.9880   6.58968E+003    6.43724E+003
   5.9900   6.45525E+003    6.32402E+003
   5.9920   6.38675E+003    6.62898E+003
   5.9950   6.45386E+003    7.28924E+003
   5.9990   6.53467E+003    9.84067E+003
   6.0020   6.32804E+003    1.05558E+004
   6.0030   6.38014E+003    1.06195E+004
   6.0040   6.34444E+003    1.08517E+004
   6.0070   6.28149E+003    9.49784E+003
   6.0090   6.00951E+003    4.50930E+002
   6.0190   1.07347E+004    1.96114E+003
   6.0220   9.17430E+003    6.55663E+003
   6.0270   2.05610E+002    6.29407E+003
   6.0310   2.35000E+002    6.16381E+003
   6.0330   6.16160E+002    6.13609E+003
   6.0360   2.32486E+003    6.22040E+003
   6.0380   6.71438E+003    6.22018E+003
   6.0400   7.25887E+003    6.14457E+003
   6.0430   6.42367E+003    6.24441E+003
   6.0450   6.24140E+003    6.10014E+003
   6.0460   6.22602E+003    5.99697E+003
   6.0480   6.23222E+003    6.16198E+003
   6.0520   6.21055E+003    6.16258E+003
   6.0550   6.17678E+003    6.03185E+003
   6.0570   6.20350E+003    6.15279E+003
   6.0590   6.09168E+003    6.06565E+003
   6.0620   6.16950E+003    6.13966E+003
   6.0640   6.13136E+003    6.07550E+003
   6.0660   6.16234E+003    6.10088E+003
   6.0690   6.19794E+003    6.09499E+003
   6.0710   6.12680E+003    6.06485E+003
   6.0750   6.15942E+003    5.98106E+003
   6.0770   6.15546E+003    5.98995E+003
   6.0800   6.19191E+003    6.06614E+003
   6.0840   6.17046E+003    5.97127E+003
   6.0870   6.11634E+003    5.99320E+003
   6.0890   6.15017E+003    6.00763E+003
   6.0910   6.17067E+003    6.01226E+003
   6.0940   6.11543E+003    6.06804E+003
   6.0960   6.13584E+003    6.10568E+003
   6.1000   6.02974E+003    6.09148E+003
   6.1030   6.02802E+003    5.97875E+003
   6.1050   5.93082E+003    5.97106E+003
   6.1070   5.96875E+003    5.86841E+003
   6.1090   5.74755E+003    5.92012E+003
   6.1120   5.86086E+003    5.89645E+003
   6.1150   5.84988E+003    5.86755E+003
   6.1170   5.79538E+003    5.89832E+003
   6.1200   5.82210E+003    5.83683E+003
   6.1210   5.91655E+003    5.90606E+003
   6.1240   5.94799E+003    5.92856E+003
   6.1290   5.85598E+003    5.94239E+003
   6.1310   5.79952E+003    5.87464E+003
   6.1330   5.89430E+003    5.94588E+003
   6.1360   5.75951E+003    5.98058E+003
   6.1380   5.75178E+003    5.98078E+003
   6.1400   5.77391E+003    5.78582E+003
   6.1420   5.76865E+003    5.90263E+003
   6.1470   5.74363E+003    5.86686E+003
   6.1500   5.65558E+003    5.74985E+003
   6.1520   5.61563E+003    5.68887E+003
   6.1540   5.66749E+003    5.69865E+003
   6.1570   5.54308E+003    5.69376E+003
   6.1590   5.62667E+003    5.69897E+003
   6.1610   5.63968E+003    5.75451E+003
   6.1630   5.54928E+003    5.64845E+003
   6.1660   5.52064E+003    5.57886E+003
   6.1680   5.54063E+003    5.72270E+003
   6.1720   5.55868E+003    5.66487E+003
   6.1740   5.51209E+003    5.65810E+003
   6.1770   5.43352E+003    5.59338E+003
   6.1800   5.45870E+003    5.58894E+003
   6.1830   5.44095E+003    5.71202E+003
   6.1870   5.34963E+003    5.48219E+003
   6.1890   5.45908E+003    5.45154E+003
   6.1910   5.37175E+003    5.49005E+003
   6.1940   5.39053E+003    5.52376E+003
   6.1960   5.27341E+003    5.55135E+003
   6.2000   5.26585E+003    5.55356E+003
   6.2030   5.34233E+003    5.51765E+003
   6.2050   5.33001E+003    5.53291E+003
   6.2070   5.40765E+003    5.59562E+003
   6.2090   5.31083E+003    5.55213E+003
   6.2120   5.25718E+003    5.46991E+003
   6.2160   5.29271E+003    5.46616E+003
   6.2190   5.25993E+003    5.40982E+003
   6.2210   5.10428E+003    5.29615E+003
   6.2230   5.14758E+003    5.40601E+003
   6.2260   5.11249E+003    5.30862E+003
   6.2280   5.16880E+003    5.32781E+003
   6.2320   5.24786E+003    5.33557E+003
   6.2350   5.17771E+003    5.22340E+003
   6.2370   5.15679E+003    5.29859E+003
   6.2390   5.12651E+003    5.22678E+003
   6.2430   5.16046E+003    5.20254E+003
   6.2460   5.05150E+003    5.14708E+003
   6.2490   5.03459E+003    5.24471E+003
   6.2510   5.05658E+003    5.18412E+003
   6.2540   5.03550E+003    5.16394E+003
   6.2560   5.02421E+003    5.16608E+003
   6.2600   5.07656E+003    5.06774E+003
   6.2620   4.89356E+003    5.12447E+003
   6.2640   4.93963E+003    5.02961E+003
   6.2660   4.95596E+003    4.94275E+003
   6.2700   4.94209E+003    4.90939E+003
   6.2720   5.06875E+003    4.94022E+003
   6.2740   4.96930E+003    4.97061E+003
   6.2770   4.98135E+003    5.03831E+003
   6.2800   4.99362E+003    5.11464E+003
   6.2830   4.99573E+003    4.90223E+003
   6.2850   5.01912E+003    4.96025E+003
   6.2880   4.96397E+003    4.91912E+003
   6.2910   4.99643E+003    4.87320E+003
   6.2940   5.01742E+003    4.94089E+003
   6.2960   4.92657E+003    4.94184E+003
   6.2990   4.97169E+003    5.03554E+003
   6.3020   4.83301E+003    4.75378E+003
   6.3060   4.83863E+003    4.83455E+003
   6.3080   4.98600E+003    4.83758E+003
   6.3100   4.97585E+003    4.83057E+003
   6.3130   4.96059E+003    4.87473E+003
   6.3170   4.86247E+003    4.84769E+003
   6.3200   4.85968E+003    4.73509E+003
   6.3220   4.81748E+003    4.76920E+003
   6.3240   4.93333E+003    4.69243E+003
   6.3260   4.94343E+003    4.72426E+003
   6.3290   4.90505E+003    4.67425E+003
   6.3330   4.78136E+003    4.65581E+003
   6.3360   4.79604E+003    4.77973E+003
   6.3380   4.89654E+003    4.65584E+003
   6.3420   4.72448E+003    4.57637E+003
   6.3450   4.76938E+003    4.64078E+003
   6.3470   4.76287E+003    4.62914E+003
   6.3490   4.74079E+003    4.64002E+003
   6.3530   4.69857E+003    4.61020E+003
   6.3560   4.87815E+003    4.59078E+003
   6.3580   4.80821E+003    4.59477E+003
   6.3610   4.83882E+003    4.57288E+003
   6.3630   4.82744E+003    4.52306E+003
   6.3650   4.90135E+003    4.58707E+003
   6.3680   4.80990E+003    4.56003E+003
   6.3720   4.76196E+003    4.60683E+003
   6.3750   4.87782E+003    4.62323E+003
   6.3770   4.80933E+003    4.57597E+003
   6.3790   4.94030E+003    4.58220E+003
   6.3820   4.82615E+003    4.45813E+003
   6.3860   4.87861E+003    4.54148E+003
   6.3880   4.87938E+003    4.40543E+003
   6.3910   4.90339E+003    4.53316E+003
   6.3930   4.84945E+003    4.35859E+003
   6.3970   4.84215E+003    4.43592E+003
   6.4000   4.87581E+003    4.58537E+003
   6.4020   4.73070E+003    4.39884E+003
   6.4060   4.71755E+003    4.46790E+003
   6.4090   4.69415E+003    4.37755E+003
   6.4110   4.67704E+003    4.35582E+003
   6.4140   4.68886E+003    4.34178E+003
   6.4170   4.72269E+003    4.35651E+003
   6.4200   4.61395E+003    4.34231E+003
   6.4220   4.64556E+003    4.33462E+003
   6.4240   4.72223E+003    4.46416E+003
   6.4270   4.77584E+003    4.37928E+003
   6.4290   4.79322E+003    4.38243E+003
   6.4320   4.79937E+003    4.41013E+003
   6.4350   4.82806E+003    4.49858E+003
   6.4380   4.80476E+003    4.38868E+003
   6.4410   4.88856E+003    4.42746E+003
   6.4450   4.93192E+003    4.50762E+003
   6.4470   4.92615E+003    4.57192E+003
   6.4500   4.89854E+003    4.58838E+003
   6.4520   4.86427E+003    4.61315E+003
   6.4560   5.04069E+003    4.50215E+003
   6.4590   5.03999E+003    4.54750E+003
   6.4610   5.04014E+003    4.50688E+003
   6.4630   5.03959E+003    4.54811E+003
   6.4660   4.97853E+003    4.49273E+003
   6.4680   4.98700E+003    4.67854E+003
   6.4700   4.99433E+003    4.43667E+003
   6.4750   5.03996E+003    4.48176E+003
   6.4760   5.00166E+003    4.52341E+003
   6.4790   4.95759E+003    4.49220E+003
   6.4810   5.03628E+003    4.53093E+003
   6.4840   5.02126E+003    4.55037E+003
   6.4860   5.04313E+003    4.43199E+003
   6.4910   4.98173E+003    4.48796E+003
   6.4940   4.95616E+003    4.49898E+003
   6.4950   5.05263E+003    4.44976E+003
   6.4990   5.06230E+003    4.44825E+003
   6.5010   5.02855E+003    4.45873E+003
   6.5050   5.07950E+003    4.50906E+003
   6.5070   5.02096E+003    4.56527E+003
   6.5100   5.09763E+003    4.56371E+003
   6.5120   5.09836E+003    4.49024E+003
   6.5150   5.09309E+003    4.57420E+003
   6.5170   5.00951E+003    4.52794E+003
   6.5210   5.08609E+003    4.54043E+003
   6.5230   5.15676E+003    4.49677E+003
   6.5250   4.99068E+003    4.44430E+003
   6.5280   4.96310E+003    4.55067E+003
   6.5310   5.11216E+003    4.50123E+003
   6.5330   5.07207E+003    4.44090E+003
   6.5350   5.01949E+003    4.42597E+003
   6.5400   5.01008E+003    4.44230E+003
   6.5420   5.02338E+003    4.38593E+003
   6.5470   5.04833E+003    4.43670E+003
   6.5500   5.02858E+003    4.47898E+003
   6.5510   4.99945E+003    4.53288E+003
   6.5530   5.03010E+003    4.40497E+003
   6.5570   4.98682E+003    4.48957E+003
   6.5600   5.11507E+003    4.50739E+003
   6.5630   5.06031E+003    4.46707E+003
   6.5660   5.07372E+003    4.32765E+003
   6.5680   5.02663E+003    4.32451E+003
   6.5700   5.03153E+003    4.46364E+003
   6.5730   5.02849E+003    4.46359E+003
   6.5760   5.00551E+003    4.44414E+003
   6.5790   5.04210E+003    4.45286E+003
   6.5820   4.99788E+003    4.35928E+003
   6.5850   4.93959E+003    4.37646E+003
   6.5880   5.00076E+003    4.42381E+003
   6.5900   4.91534E+003    4.37902E+003
   6.5940   5.09464E+003    4.35858E+003
   6.5970   5.02750E+003    4.34717E+003
   6.6000   4.96736E+003    4.35728E+003
   6.6020   4.89995E+003    4.36607E+003
   6.6050   5.07102E+003    4.33919E+003
   6.6080   4.87662E+003    4.36947E+003
   6.6090   4.83475E+003    4.35648E+003
   6.6130   4.87607E+003    4.41298E+003
   6.6160   4.96968E+003    4.36543E+003
   6.6180   4.94767E+003    4.33824E+003
   6.6220   4.99653E+003    4.32659E+003
   6.6240   4.92160E+003    4.33164E+003
   6.6260   4.93443E+003    4.36701E+003
   6.6290   4.99432E+003    4.36267E+003
   6.6330   4.95810E+003    4.37809E+003
   6.6350   4.98058E+003    4.24549E+003
   6.6390   4.88032E+003    4.35085E+003
   6.6410   4.97404E+003    4.29457E+003
   6.6450   4.95447E+003    4.24187E+003
   6.6480   4.89892E+003    4.17430E+003
   6.6500   4.85680E+003    4.24832E+003
   6.6510   4.89647E+003    4.29434E+003
   6.6550   4.87747E+003    4.27545E+003
   6.6580   4.85661E+003    4.25672E+003
   6.6610   4.83561E+003    4.19700E+003
   6.6650   4.90794E+003    4.27626E+003
   6.6660   4.87462E+003    4.29432E+003
   6.6690   4.83739E+003    4.11295E+003
   6.6720   4.85148E+003    4.32558E+003
   6.6760   4.89652E+003    4.43067E+003
   6.6800   4.88571E+003    4.27056E+003
   6.6830   4.82241E+003    4.26310E+003
   6.6850   4.75750E+003    4.19012E+003
   6.6870   4.81478E+003    4.30006E+003
   6.6920   4.75052E+003    4.19466E+003
   6.6940   4.82830E+003    4.19912E+003
   6.6970   4.81089E+003    4.26787E+003
   6.7000   4.88046E+003    4.14426E+003
   6.7010   4.80272E+003    4.19477E+003
   6.7050   4.75873E+003    4.08933E+003
   6.7070   4.78240E+003    4.16029E+003
   6.7100   4.74288E+003    4.11516E+003
   6.7120   4.78505E+003    4.16699E+003
   6.7150   4.63967E+003    4.06141E+003
   6.7180   4.59217E+003    4.06325E+003
   6.7200   4.67406E+003    4.06132E+003
   6.7240   4.76196E+003    3.96504E+003
   6.7270   4.67432E+003    4.09632E+003
   6.7310   4.73866E+003    4.19651E+003
   6.7340   4.71017E+003    4.06269E+003
   6.7360   4.71570E+003    4.12347E+003
   6.7400   4.72102E+003    4.14792E+003
   6.7430   4.72392E+003    4.07320E+003
   6.7460   4.69587E+003    3.82838E+003
   6.7470   4.65316E+003    3.86126E+003
   6.7510   4.66929E+003    3.87744E+003
   6.7540   4.58596E+003    3.88656E+003
   6.7560   4.58782E+003    3.79621E+003
   6.7590   4.57699E+003    3.81703E+003
   6.7610   4.52685E+003    3.82800E+003
   6.7630   4.52066E+003    3.86621E+003
   6.7650   4.56640E+003    3.82160E+003
   6.7700   4.57027E+003    4.01948E+003
   6.7720   4.53185E+003    3.94425E+003
   6.7760   4.56576E+003    3.96168E+003
   6.7790   4.51171E+003    4.02392E+003
   6.7820   4.60139E+003    3.87686E+003
   6.7840   4.54428E+003    3.89955E+003
   6.7880   4.48382E+003    3.92452E+003
   6.7920   4.46089E+003    3.92181E+003
   6.7940   4.57562E+003    3.95847E+003
   6.7980   4.55305E+003    3.98044E+003
   6.8000   4.52239E+003    3.96436E+003
   6.8040   4.51604E+003    4.02531E+003
   6.8060   4.48893E+003    3.93384E+003
   6.8080   4.63677E+003    3.89352E+003
   6.8100   4.60349E+003    4.10717E+003
   6.8140   4.58001E+003    4.00839E+003
   6.8160   4.54998E+003    4.09917E+003
   6.8190   4.55058E+003    4.01256E+003
   6.8220   4.53453E+003    4.07083E+003
   6.8260   4.56231E+003    3.91548E+003
   6.8280   4.60648E+003    3.97894E+003
   6.8320   4.51309E+003    3.94584E+003
   6.8350   4.57832E+003    4.01919E+003
   6.8380   4.60038E+003    4.02119E+003
   6.8410   4.53693E+003    4.04440E+003
   6.8460   4.57127E+003    4.04301E+003
   6.8480   4.61838E+003    3.98555E+003
   6.8510   4.62544E+003    4.04349E+003
   6.8530   4.56960E+003    4.11446E+003
   6.8570   4.61049E+003    4.04844E+003
   6.8600   4.57669E+003    4.09581E+003
   6.8620   4.54117E+003    4.00115E+003
   6.8660   4.59956E+003    3.95331E+003
   6.8680   4.58341E+003    3.89457E+003
   6.8710   4.54023E+003    3.89271E+003
   6.8750   4.55811E+003    3.93539E+003
   6.8770   4.52214E+003    3.93957E+003
   6.8800   4.50068E+003    3.93754E+003
   6.8830   4.51969E+003    3.92174E+003
   6.8860   4.46387E+003    3.97537E+003
   6.8890   4.48079E+003    3.95268E+003
   6.8930   4.47421E+003    4.00089E+003
   6.8960   4.53669E+003    3.97972E+003
   6.9000   4.44798E+003    3.93220E+003
   6.9030   4.49125E+003    3.94593E+003
   6.9050   4.50643E+003    3.94315E+003
   6.9080   4.52542E+003    3.96489E+003
   6.9110   4.45679E+003    3.97672E+003
   6.9140   4.47522E+003    3.94272E+003
   6.9180   4.47265E+003    3.95153E+003
   6.9200   4.50779E+003    3.97232E+003
   6.9230   4.46577E+003    3.92626E+003
   6.9250   4.53629E+003    3.94706E+003
   6.9290   4.51506E+003    3.90325E+003
   6.9320   4.52474E+003    3.93130E+003
   6.9350   4.48376E+003    3.82068E+003
   6.9390   4.38767E+003    3.80481E+003
   6.9410   4.39775E+003    3.78102E+003
   6.9450   4.41044E+003    3.73127E+003
   6.9480   4.41488E+003    3.78978E+003
   6.9510   4.39464E+003    3.81191E+003
   6.9540   4.40871E+003    3.74461E+003
   6.9560   4.41112E+003    3.73086E+003
   6.9600   4.36939E+003    3.69983E+003
   6.9630   4.34190E+003    3.88668E+003
   6.9650   4.37023E+003    3.77326E+003
   6.9680   4.22361E+003    3.86719E+003
   6.9710   4.24794E+003    3.81432E+003
   6.9740   4.26941E+003    3.83515E+003
   6.9780   4.34998E+003    3.73382E+003
   6.9800   4.39178E+003    3.80022E+003
   6.9850   4.44113E+003    3.76463E+003
   6.9880   4.37146E+003    3.77563E+003
   6.9920   4.31240E+003    3.78258E+003
   6.9940   4.25797E+003    3.76328E+003
   6.9970   4.32210E+003    3.76438E+003
   7.0010   4.34442E+003    3.66539E+003
   7.0030   4.42098E+003    3.77506E+003
   7.0070   4.35384E+003    3.75498E+003
   7.0100   4.31857E+003    3.75112E+003
   7.0120   4.41022E+003    3.72967E+003
   7.0140   4.28574E+003    3.72853E+003
   7.0170   4.29042E+003    3.71973E+003
   7.0210   4.25294E+003    3.82756E+003
   7.0240   4.25144E+003    3.76764E+003
   7.0260   4.30601E+003    3.71299E+003
   7.0300   4.23698E+003    3.74405E+003
   7.0340   4.30137E+003    3.64453E+003
   7.0370   4.25675E+003    3.70993E+003
   7.0400   4.23062E+003    3.75325E+003
   7.0430   4.25588E+003    3.71337E+003
   7.0460   4.10116E+003    3.74801E+003
   7.0500   4.05980E+003    3.73059E+003
   7.0520   4.04189E+003    3.70750E+003
   7.0550   4.12741E+003    3.83053E+003
   7.0580   4.19232E+003    3.80291E+003
   7.0610   4.21349E+003    3.61459E+003
   7.0630   4.22712E+003    3.74609E+003
   7.0660   4.30345E+003    3.72505E+003
   7.0700   4.28615E+003    3.65223E+003
   7.0720   4.30140E+003    3.67892E+003
   7.0760   4.28252E+003    3.66322E+003
   7.0790   4.28446E+003    3.70611E+003
   7.0830   4.27246E+003    3.66440E+003
   7.0860   4.23437E+003    3.61491E+003
   7.0880   4.20526E+003    3.64717E+003
   7.0930   4.21457E+003    3.69511E+003
   7.0950   4.24497E+003    3.69376E+003
   7.0970   4.18673E+003    3.65425E+003
   7.1020   4.26914E+003    3.67195E+003
   7.1040   4.22220E+003    3.75423E+003
   7.1080   4.27843E+003    3.77061E+003
   7.1110   4.21504E+003    3.72020E+003
   7.1140   4.21659E+003    3.68156E+003
   7.1170   4.10999E+003    3.67834E+003
   7.1200   4.14091E+003    3.65231E+003
   7.1230   4.28399E+003    3.71065E+003
   7.1260   4.17013E+003    3.56646E+003
   7.1290   4.20028E+003    3.67761E+003
   7.1330   4.11895E+003    3.69506E+003
   7.1360   4.09053E+003    3.64472E+003
   7.1390   4.11065E+003    3.67775E+003
   7.1410   4.04225E+003    3.69990E+003
   7.1440   4.09676E+003    3.61650E+003
   7.1480   4.00444E+003    3.73038E+003
   7.1510   4.02257E+003    3.70508E+003
