# Supplementary material for: Trigger factor both holds and folds its client proteins
Source: Nat Commun. 2022 Jul 15;13:4126. doi: 10.1038/s41467-022-31767-6 (PMC9287376; doi:10.1038/s41467-022-31767-6)
Supplement: Supplementary file 6 — Source Data [file 41467_2022_31767_MOESM6_ESM.zip › SourceDataFile/Fig1a-b/00042.RI3]

Sample
I 3 04.0 40000 0007503 1.3050E11 280 1 
   5.8000   1.50450E+002    1.80640E+002
   5.8030   2.23070E+002    1.97520E+002
   5.8050   2.46480E+002    2.47430E+002
   5.8070   2.48970E+002    2.57700E+002
   5.8080   2.68250E+002    2.72770E+002
   5.8090   3.02900E+002    3.23960E+002
   5.8110   3.83920E+002    3.40200E+002
   5.8120   3.98750E+002    4.20870E+002
   5.8140   4.42570E+002    3.80490E+002
   5.8170   5.10630E+002    5.38740E+002
   5.8190   7.42260E+002    8.31490E+002
   5.8200   8.66730E+002    8.94240E+002
   5.8220   9.39850E+002    8.92300E+002
   5.8230   9.98250E+002    1.06770E+003
   5.8240   1.05003E+003    1.13236E+003
   5.8260   1.36288E+003    1.58281E+003
   5.8290   1.56944E+003    1.75546E+003
   5.8300   2.01838E+003    1.92769E+003
   5.8330   2.13603E+003    2.20513E+003
   5.8350   2.45580E+003    2.83413E+003
   5.8370   2.89581E+003    2.96974E+003
   5.8380   3.24109E+003    3.17167E+003
   5.8400   3.48819E+003    3.66546E+003
   5.8420   3.55232E+003    3.89027E+003
   5.8440   4.19640E+003    4.10405E+003
   5.8460   4.39499E+003    4.47364E+003
   5.8480   4.61287E+003    4.75789E+003
   5.8490   4.68078E+003    5.06694E+003
   5.8510   5.05630E+003    5.24529E+003
   5.8530   5.14939E+003    5.22086E+003
   5.8550   5.25596E+003    5.32668E+003
   5.8580   5.41832E+003    5.25850E+003
   5.8600   5.45922E+003    5.37927E+003
   5.8630   5.58145E+003    5.54448E+003
   5.8650   5.62734E+003    5.48518E+003
   5.8670   5.52351E+003    5.58716E+003
   5.8690   5.46449E+003    5.42847E+003
   5.8710   5.50369E+003    5.48714E+003
   5.8740   5.43380E+003    5.40805E+003
   5.8760   5.39946E+003    5.42559E+003
   5.8780   5.46618E+003    5.45541E+003
   5.8800   5.42785E+003    5.36337E+003
   5.8830   5.50473E+003    5.43312E+003
   5.8850   5.50560E+003    5.49417E+003
   5.8870   5.35563E+003    5.48907E+003
   5.8900   5.45153E+003    5.57945E+003
   5.8920   5.65719E+003    5.66871E+003
   5.8940   5.55762E+003    5.54603E+003
   5.8960   5.65531E+003    5.68545E+003
   5.8990   5.71081E+003    5.62894E+003
   5.9010   5.68854E+003    5.74482E+003
   5.9020   5.69572E+003    5.59498E+003
   5.9050   5.74081E+003    5.59629E+003
   5.9080   5.58154E+003    5.50365E+003
   5.9100   5.61081E+003    5.55607E+003
   5.9140   5.74286E+003    5.74422E+003
   5.9150   5.71291E+003    5.76750E+003
   5.9190   5.73384E+003    5.75469E+003
   5.9210   5.82249E+003    5.76861E+003
   5.9250   5.87263E+003    5.75628E+003
   5.9260   5.95131E+003    5.98760E+003
   5.9290   6.00713E+003    6.21196E+003
   5.9310   6.13620E+003    6.13027E+003
   5.9350   6.17597E+003    6.33530E+003
   5.9380   6.30388E+003    6.81042E+003
   5.9390   6.23995E+003    8.90761E+003
   5.9420   6.45642E+003    1.04880E+004
   5.9450   6.49188E+003    1.03123E+004
   5.9460   6.58422E+003    1.04232E+004
   5.9480   6.67281E+003    7.77732E+003
   5.9510   8.23380E+003    2.25510E+002
   5.9560   1.05050E+004    4.09140E+002
   5.9590   9.75530E+003    1.11954E+003
   5.9620   2.87322E+003    7.34338E+003
   5.9670   2.29590E+002    6.15508E+003
   5.9690   6.57540E+002    6.06762E+003
   5.9730   2.41088E+003    6.16089E+003
   5.9740   6.71398E+003    6.13432E+003
   5.9770   7.82731E+003    5.96192E+003
   5.9790   6.04469E+003    5.94470E+003
   5.9810   6.22249E+003    6.00103E+003
   5.9830   6.14171E+003    5.89747E+003
   5.9860   6.17100E+003    5.99263E+003
   5.9880   6.19248E+003    5.90995E+003
   5.9900   6.10479E+003    5.83717E+003
   5.9920   6.14749E+003    5.83840E+003
   5.9940   6.04982E+003    5.70714E+003
   5.9970   6.08333E+003    5.78723E+003
   5.9990   6.02497E+003    5.77201E+003
   6.0010   6.06716E+003    5.73154E+003
   6.0040   6.07676E+003    5.65196E+003
   6.0060   6.08468E+003    5.62363E+003
   6.0080   6.06535E+003    5.80510E+003
   6.0110   5.99438E+003    5.67317E+003
   6.0130   6.04326E+003    5.60351E+003
   6.0170   5.92803E+003    5.65599E+003
   6.0200   6.08031E+003    5.57629E+003
   6.0220   5.98919E+003    5.55772E+003
   6.0230   5.87115E+003    5.44525E+003
   6.0250   5.91446E+003    5.44096E+003
   6.0290   5.97931E+003    5.36378E+003
   6.0310   5.95750E+003    5.52025E+003
   6.0330   5.91446E+003    5.45031E+003
   6.0350   6.08585E+003    5.48845E+003
   6.0380   6.03914E+003    5.62228E+003
   6.0400   6.09364E+003    5.37968E+003
   6.0420   5.96451E+003    5.33274E+003
   6.0460   5.94173E+003    5.33990E+003
   6.0480   6.13606E+003    5.23060E+003
   6.0510   5.85983E+003    5.27221E+003
   6.0530   5.96584E+003    5.30588E+003
   6.0550   6.03324E+003    5.17355E+003
   6.0570   5.94815E+003    5.27374E+003
   6.0600   5.81158E+003    5.26923E+003
   6.0640   5.83614E+003    5.26640E+003
   6.0660   5.86124E+003    5.14127E+003
   6.0680   5.84515E+003    5.14899E+003
   6.0710   5.84078E+003    5.13349E+003
   6.0730   5.79262E+003    5.05079E+003
   6.0750   5.87863E+003    4.96642E+003
   6.0780   5.89658E+003    4.91579E+003
   6.0800   5.87752E+003    4.87557E+003
   6.0840   5.92225E+003    4.81022E+003
   6.0870   5.90587E+003    4.69791E+003
   6.0890   5.88675E+003    4.61795E+003
   6.0910   5.89160E+003    4.49519E+003
   6.0930   5.79517E+003    4.35242E+003
   6.0960   5.80409E+003    4.33299E+003
   6.0980   5.76137E+003    4.18850E+003
   6.1000   5.88185E+003    4.24491E+003
   6.1040   5.83396E+003    4.22459E+003
   6.1060   5.82372E+003    4.05075E+003
   6.1080   5.68630E+003    4.21580E+003
   6.1110   5.70597E+003    4.07398E+003
   6.1130   5.70211E+003    3.99259E+003
   6.1150   5.78389E+003    3.97356E+003
   6.1180   5.74410E+003    4.00258E+003
   6.1220   5.78526E+003    4.07753E+003
   6.1240   5.62766E+003    4.21156E+003
   6.1270   5.71360E+003    3.68583E+003
   6.1290   5.87488E+003    3.43772E+003
   6.1320   5.84188E+003    3.39908E+003
   6.1340   5.89936E+003    3.26669E+003
   6.1360   5.80923E+003    3.27568E+003
   6.1400   5.77694E+003    3.45345E+003
   6.1420   5.84585E+003    3.62314E+003
   6.1430   5.78467E+003    3.77277E+003
   6.1450   5.78998E+003    4.00548E+003
   6.1500   5.69631E+003    3.86014E+003
   6.1520   5.66863E+003    3.72444E+003
   6.1540   5.69113E+003    3.72846E+003
   6.1560   5.69463E+003    3.66591E+003
   6.1590   5.62151E+003    3.60705E+003
   6.1620   5.73784E+003    3.58130E+003
   6.1660   5.71163E+003    3.44757E+003
   6.1680   5.75490E+003    3.35169E+003
   6.1700   5.68062E+003    3.37197E+003
   6.1720   5.75053E+003    3.37061E+003
   6.1750   5.76878E+003    3.39353E+003
   6.1790   5.72073E+003    3.25633E+003
   6.1810   5.61572E+003    3.36196E+003
   6.1840   5.68033E+003    3.37733E+003
   6.1860   5.59318E+003    3.22186E+003
   6.1890   5.65140E+003    3.16060E+003
   6.1900   5.60281E+003    3.15984E+003
   6.1950   5.69045E+003    3.15287E+003
   6.1960   5.63412E+003    3.12929E+003
   6.1980   5.65679E+003    3.15208E+003
   6.2000   5.67686E+003    3.14906E+003
   6.2050   5.63379E+003    3.04983E+003
   6.2060   5.65936E+003    3.01291E+003
   6.2090   5.65522E+003    2.92665E+003
   6.2120   5.69463E+003    2.84648E+003
   6.2140   5.55900E+003    2.84300E+003
   6.2160   5.57543E+003    2.77167E+003
   6.2190   5.56808E+003    2.70568E+003
   6.2210   5.56609E+003    2.84020E+003
   6.2230   5.55935E+003    2.84746E+003
   6.2250   5.54662E+003    2.87555E+003
   6.2280   5.56998E+003    2.85239E+003
   6.2320   5.57377E+003    2.68939E+003
   6.2350   5.56130E+003    2.61017E+003
   6.2370   5.52994E+003    2.67174E+003
   6.2390   5.54039E+003    2.53997E+003
   6.2410   5.55284E+003    2.44670E+003
   6.2440   5.53678E+003    2.45484E+003
   6.2460   5.51628E+003    2.52425E+003
   6.2490   5.46017E+003    2.50078E+003
   6.2520   5.44363E+003    2.50252E+003
   6.2550   5.21746E+003    2.40546E+003
   6.2570   5.29207E+003    2.36440E+003
   6.2600   5.27543E+003    2.38515E+003
   6.2620   5.31659E+003    2.35721E+003
   6.2640   5.33352E+003    2.34168E+003
   6.2670   5.41832E+003    2.43047E+003
   6.2710   5.39714E+003    2.41225E+003
   6.2730   5.46033E+003    2.39562E+003
   6.2760   5.39747E+003    2.39405E+003
   6.2780   5.48456E+003    2.27332E+003
   6.2810   5.38013E+003    2.24088E+003
   6.2830   5.44833E+003    2.21088E+003
   6.2860   5.47346E+003    2.19715E+003
   6.2880   5.37521E+003    2.31588E+003
   6.2910   5.55941E+003    2.35432E+003
   6.2940   5.46540E+003    2.33459E+003
   6.2970   5.41485E+003    2.31023E+003
   6.2990   5.37325E+003    2.26844E+003
   6.3010   5.32853E+003    2.19534E+003
   6.3040   5.20438E+003    2.22512E+003
   6.3070   5.42446E+003    2.26025E+003
   6.3100   5.49244E+003    2.20918E+003
   6.3130   5.39021E+003    2.15219E+003
   6.3150   5.34052E+003    2.23099E+003
   6.3170   5.38141E+003    2.24285E+003
   6.3210   5.33891E+003    2.17777E+003
   6.3240   5.31279E+003    2.22978E+003
   6.3260   5.27379E+003    2.20528E+003
   6.3290   5.27316E+003    2.28703E+003
   6.3310   5.21339E+003    2.20451E+003
   6.3330   5.31028E+003    2.24395E+003
   6.3360   5.24980E+003    2.16473E+003
   6.3380   5.21873E+003    2.19842E+003
   6.3420   5.33007E+003    2.17968E+003
   6.3440   5.27310E+003    2.13849E+003
   6.3470   5.15059E+003    2.21384E+003
   6.3490   5.24258E+003    2.20953E+003
   6.3520   5.09697E+003    2.24180E+003
   6.3540   5.04924E+003    2.21145E+003
   6.3580   5.11584E+003    2.09013E+003
   6.3600   4.97883E+003    2.06850E+003
   6.3630   5.00283E+003    2.13954E+003
   6.3650   5.12429E+003    2.12085E+003
   6.3690   5.17085E+003    2.16476E+003
   6.3720   5.19603E+003    2.18783E+003
   6.3750   5.26803E+003    2.16413E+003
   6.3800   5.13542E+003    2.19841E+003
   6.3820   5.17793E+003    2.09500E+003
   6.3850   5.00652E+003    2.16922E+003
   6.3870   5.08926E+003    2.08250E+003
   6.3900   5.02303E+003    2.16379E+003
   6.3910   5.02499E+003    2.13016E+003
   6.3940   4.97563E+003    2.12898E+003
   6.3970   5.01384E+003    2.10122E+003
   6.4000   4.94269E+003    2.13494E+003
   6.4020   5.02886E+003    2.08149E+003
   6.4050   4.99859E+003    2.07076E+003
   6.4090   4.86485E+003    2.03406E+003
   6.4120   4.92973E+003    1.99427E+003
   6.4140   4.90882E+003    2.05109E+003
   6.4170   4.85456E+003    2.02861E+003
   6.4200   4.87296E+003    2.00000E+003
   6.4220   4.88923E+003    2.02734E+003
   6.4250   4.88687E+003    2.09851E+003
   6.4270   4.98396E+003    2.08083E+003
   6.4300   4.93772E+003    2.11311E+003
   6.4320   4.92669E+003    2.09639E+003
   6.4360   4.92798E+003    2.09438E+003
   6.4380   4.95033E+003    2.13755E+003
   6.4400   5.07031E+003    2.15272E+003
   6.4420   5.02599E+003    2.12280E+003
   6.4450   5.01526E+003    2.11481E+003
   6.4480   4.96319E+003    2.10048E+003
   6.4520   5.20726E+003    2.21412E+003
   6.4540   5.09168E+003    2.20056E+003
   6.4570   5.04433E+003    2.13543E+003
   6.4590   5.08854E+003    2.12259E+003
   6.4610   5.08819E+003    2.11447E+003
   6.4650   5.07527E+003    2.12082E+003
   6.4680   5.08461E+003    2.14498E+003
   6.4700   5.11930E+003    2.20336E+003
   6.4720   5.14966E+003    2.24749E+003
   6.4750   5.17016E+003    2.20707E+003
   6.4770   5.11762E+003    2.23208E+003
   6.4810   5.18482E+003    2.23501E+003
   6.4830   5.16227E+003    2.15071E+003
   6.4860   5.05327E+003    2.21589E+003
   6.4880   5.01585E+003    2.21570E+003
   6.4900   5.00857E+003    2.19574E+003
   6.4940   5.05908E+003    2.14527E+003
   6.4950   5.04511E+003    2.22228E+003
   6.4970   5.02767E+003    2.15584E+003
   6.5010   5.08996E+003    2.19012E+003
   6.5040   5.02239E+003    2.21021E+003
   6.5070   5.08402E+003    2.21721E+003
   6.5090   5.24515E+003    2.24632E+003
   6.5120   5.11519E+003    2.27288E+003
   6.5140   5.17084E+003    2.23658E+003
   6.5170   5.16269E+003    2.21031E+003
   6.5190   5.10156E+003    2.20624E+003
   6.5230   5.12909E+003    2.10522E+003
   6.5260   5.04359E+003    2.06953E+003
   6.5290   5.11261E+003    2.12487E+003
   6.5310   5.04767E+003    2.09466E+003
   6.5330   5.03818E+003    2.16422E+003
   6.5340   5.05340E+003    2.20876E+003
   6.5390   4.98389E+003    2.16533E+003
   6.5410   5.05633E+003    2.13908E+003
   6.5440   4.94170E+003    2.20763E+003
   6.5460   4.98225E+003    2.15537E+003
   6.5500   5.05362E+003    2.15727E+003
   6.5530   5.00059E+003    2.19724E+003
   6.5550   5.01500E+003    2.13123E+003
   6.5580   5.01043E+003    2.17740E+003
   6.5600   5.04914E+003    2.26680E+003
   6.5640   4.93088E+003    2.13382E+003
   6.5660   4.93614E+003    2.21296E+003
   6.5690   5.03181E+003    2.13208E+003
   6.5710   4.99094E+003    2.13980E+003
   6.5730   4.99746E+003    2.13079E+003
   6.5760   5.07169E+003    2.04716E+003
   6.5790   4.97638E+003    2.06738E+003
   6.5810   4.88947E+003    2.10892E+003
   6.5850   4.88324E+003    2.07842E+003
   6.5880   4.99724E+003    2.14400E+003
   6.5890   4.92753E+003    2.16420E+003
   6.5920   4.93493E+003    2.14564E+003
   6.5950   4.96692E+003    2.15859E+003
   6.5990   4.90555E+003    2.11118E+003
   6.6010   4.94511E+003    2.06895E+003
   6.6040   4.87735E+003    2.17149E+003
   6.6060   4.95233E+003    2.17170E+003
   6.6100   4.90716E+003    2.14148E+003
   6.6130   4.85753E+003    2.13989E+003
   6.6150   4.91303E+003    2.16253E+003
   6.6170   4.88424E+003    2.14041E+003
   6.6200   4.87888E+003    2.14347E+003
   6.6220   4.90081E+003    2.08826E+003
   6.6260   4.92928E+003    2.16799E+003
   6.6290   4.90138E+003    2.21692E+003
   6.6310   4.90164E+003    2.12777E+003
   6.6330   4.81208E+003    2.12309E+003
   6.6350   4.82959E+003    2.11712E+003
   6.6390   4.84194E+003    2.12001E+003
   6.6420   4.84447E+003    2.11084E+003
   6.6440   4.80479E+003    2.15063E+003
   6.6470   4.85227E+003    2.11511E+003
   6.6490   4.80544E+003    2.07185E+003
   6.6530   4.75908E+003    2.06133E+003
   6.6550   4.75974E+003    2.10045E+003
   6.6580   4.67556E+003    2.07649E+003
   6.6610   4.75505E+003    2.06408E+003
   6.6620   4.76194E+003    2.08069E+003
   6.6670   4.77124E+003    2.10099E+003
   6.6690   4.69840E+003    2.04859E+003
   6.6710   4.62621E+003    2.07781E+003
   6.6740   4.69486E+003    2.02804E+003
   6.6760   4.68297E+003    2.05615E+003
   6.6780   4.73431E+003    2.06390E+003
   6.6830   4.66865E+003    2.07572E+003
   6.6850   4.70972E+003    2.06988E+003
   6.6880   4.63292E+003    2.13403E+003
   6.6920   4.68932E+003    2.08450E+003
   6.6960   4.63254E+003    2.08957E+003
   6.7000   4.64025E+003    2.02925E+003
   6.7010   4.66854E+003    2.05567E+003
   6.7040   4.65399E+003    2.04243E+003
   6.7070   4.65082E+003    2.02723E+003
   6.7100   4.52102E+003    1.95813E+003
   6.7120   4.54073E+003    2.02295E+003
   6.7150   4.44041E+003    2.01124E+003
   6.7190   4.49703E+003    2.05097E+003
   6.7210   4.55956E+003    1.98466E+003
   6.7240   4.59144E+003    2.06779E+003
   6.7270   4.55930E+003    2.06826E+003
   6.7280   4.55031E+003    2.02481E+003
   6.7310   4.56894E+003    2.08693E+003
   6.7340   4.71361E+003    2.06182E+003
   6.7380   4.60684E+003    2.01876E+003
   6.7410   4.59187E+003    2.06706E+003
   6.7440   4.59070E+003    1.99275E+003
   6.7460   4.49395E+003    1.99093E+003
   6.7490   4.43852E+003    1.96602E+003
   6.7530   4.45707E+003    1.95078E+003
   6.7560   4.33991E+003    1.91052E+003
   6.7590   4.34556E+003    1.89719E+003
   6.7610   4.43080E+003    1.92627E+003
   6.7630   4.48115E+003    1.95570E+003
   6.7660   4.45350E+003    1.95581E+003
   6.7680   4.41326E+003    1.98262E+003
   6.7700   4.51507E+003    1.94031E+003
   6.7730   4.43473E+003    1.91640E+003
   6.7750   4.42943E+003    1.90715E+003
   6.7790   4.49079E+003    1.90545E+003
   6.7810   4.39985E+003    1.94760E+003
   6.7840   4.34064E+003    1.92434E+003
   6.7860   4.39557E+003    1.92512E+003
   6.7910   4.40455E+003    1.91830E+003
   6.7930   4.40130E+003    1.92654E+003
   6.7950   4.36574E+003    1.97109E+003
   6.8000   4.35441E+003    1.91749E+003
   6.8020   4.40982E+003    1.94419E+003
   6.8050   4.36444E+003    1.92964E+003
   6.8090   4.46890E+003    1.94063E+003
   6.8110   4.36678E+003    1.95204E+003
   6.8160   4.44668E+003    1.95780E+003
   6.8190   4.48069E+003    1.94718E+003
   6.8210   4.40020E+003    1.96916E+003
   6.8240   4.38928E+003    1.98382E+003
   6.8280   4.51065E+003    1.93058E+003
   6.8300   4.34609E+003    2.01415E+003
   6.8320   4.34075E+003    2.00284E+003
   6.8350   4.42212E+003    1.92975E+003
   6.8370   4.42272E+003    1.94707E+003
   6.8410   4.45992E+003    1.98160E+003
   6.8440   4.41691E+003    1.96530E+003
   6.8480   4.40901E+003    2.02120E+003
   6.8510   4.41080E+003    1.96448E+003
   6.8540   4.44703E+003    1.99360E+003
   6.8570   4.47871E+003    1.94676E+003
   6.8590   4.44913E+003    1.93439E+003
   6.8620   4.44500E+003    1.95706E+003
   6.8660   4.38429E+003    1.97195E+003
   6.8680   4.29482E+003    1.92256E+003
   6.8710   4.36247E+003    1.89482E+003
   6.8730   4.41401E+003    1.90026E+003
   6.8750   4.33740E+003    1.87866E+003
   6.8780   4.43569E+003    1.92852E+003
   6.8820   4.37871E+003    1.93541E+003
   6.8840   4.31577E+003    1.93677E+003
   6.8870   4.31924E+003    1.96205E+003
   6.8890   4.35903E+003    1.90832E+003
   6.8930   4.33074E+003    1.88318E+003
   6.8980   4.35060E+003    1.89846E+003
   6.9000   4.44623E+003    1.91722E+003
   6.9020   4.39401E+003    1.96709E+003
   6.9040   4.34868E+003    1.92754E+003
   6.9090   4.42847E+003    1.89259E+003
   6.9130   4.42332E+003    1.96732E+003
   6.9160   4.50386E+003    1.91642E+003
   6.9180   4.35830E+003    1.90317E+003
   6.9200   4.38611E+003    1.90400E+003
   6.9240   4.33615E+003    1.94972E+003
   6.9270   4.36557E+003    1.89593E+003
   6.9310   4.20703E+003    1.90133E+003
   6.9320   4.33120E+003    1.87839E+003
   6.9350   4.30275E+003    1.84084E+003
   6.9380   4.23131E+003    1.85530E+003
   6.9400   4.26588E+003    1.85565E+003
   6.9450   4.28775E+003    1.85111E+003
   6.9470   4.22391E+003    1.83006E+003
   6.9520   4.18630E+003    1.82992E+003
   6.9540   4.20744E+003    1.83119E+003
   6.9580   4.23843E+003    1.84683E+003
   6.9610   4.13675E+003    1.87464E+003
   6.9640   4.21401E+003    1.84350E+003
   6.9670   4.11223E+003    1.85393E+003
   6.9690   4.17146E+003    1.86723E+003
   6.9730   4.22456E+003    1.88061E+003
   6.9760   4.16960E+003    1.85715E+003
   6.9780   4.22197E+003    1.87109E+003
   6.9790   4.29527E+003    1.86459E+003
   6.9830   4.25231E+003    1.83631E+003
   6.9870   4.26158E+003    1.92330E+003
   6.9880   4.25394E+003    1.90913E+003
   6.9920   4.25236E+003    1.83238E+003
   6.9940   4.16147E+003    1.84972E+003
   6.9990   4.21615E+003    1.79372E+003
   7.0010   4.18029E+003    1.82732E+003
   7.0030   4.14933E+003    1.84879E+003
   7.0060   4.17176E+003    1.85292E+003
   7.0100   4.21202E+003    1.84351E+003
   7.0130   4.20127E+003    1.77184E+003
   7.0170   4.14372E+003    1.79539E+003
   7.0190   4.13492E+003    1.81559E+003
   7.0210   4.08385E+003    1.81817E+003
   7.0260   4.12364E+003    1.81025E+003
   7.0280   3.96633E+003    1.82632E+003
   7.0320   3.96278E+003    1.78763E+003
   7.0350   3.98829E+003    1.82676E+003
   7.0370   4.00828E+003    1.85120E+003
   7.0400   4.15433E+003    1.84608E+003
   7.0440   4.08641E+003    1.79176E+003
   7.0470   4.15029E+003    1.86850E+003
   7.0490   4.11150E+003    1.87599E+003
   7.0530   4.19596E+003    1.81901E+003
   7.0560   4.09707E+003    1.82267E+003
   7.0610   4.13900E+003    1.80338E+003
   7.0630   3.99351E+003    1.79267E+003
   7.0660   3.96724E+003    1.78588E+003
   7.0700   4.15280E+003    1.82982E+003
   7.0730   4.07251E+003    1.80298E+003
   7.0760   4.09493E+003    1.76201E+003
   7.0790   4.09493E+003    1.78393E+003
   7.0800   4.11300E+003    1.80744E+003
   7.0840   4.02361E+003    1.79152E+003
   7.0870   4.11130E+003    1.78171E+003
   7.0900   4.10630E+003    1.72204E+003
   7.0930   4.12603E+003    1.77112E+003
   7.0940   4.04713E+003    1.77886E+003
   7.0990   4.07063E+003    1.78204E+003
   7.1030   4.10935E+003    1.86430E+003
   7.1060   4.06055E+003    1.77322E+003
   7.1090   4.07754E+003    1.76357E+003
   7.1110   4.15656E+003    1.77854E+003
   7.1150   4.07049E+003    1.79457E+003
   7.1180   3.98192E+003    1.75715E+003
   7.1210   3.98721E+003    1.73965E+003
   7.1240   4.03391E+003    1.72693E+003
   7.1260   4.05600E+003    1.75340E+003
   7.1310   4.06496E+003    1.69353E+003
   7.1330   4.08189E+003    1.66963E+003
   7.1360   4.08758E+003    1.67516E+003
   7.1380   4.02831E+003    1.62439E+003
   7.1420   4.06561E+003    1.62457E+003
   7.1460   4.00073E+003    1.54814E+003
   7.1490   4.02448E+003    1.48589E+003
   7.1520   4.04635E+003    1.49342E+003
