# Supplementary material for: Trigger factor both holds and folds its client proteins
Source: Nat Commun. 2022 Jul 15;13:4126. doi: 10.1038/s41467-022-31767-6 (PMC9287376; doi:10.1038/s41467-022-31767-6)
Supplement: Supplementary file 6 — Source Data [file 41467_2022_31767_MOESM6_ESM.zip › SourceDataFile/Fig1a-b/00043.RI1]

Sample
I 1 04.0 40000 0007566 1.3160E11 280 1 
   5.8000   6.22400E+001    1.81110E+002
   5.8030   1.68160E+002    1.92800E+002
   5.8060   2.29470E+002    2.34150E+002
   5.8070   2.37950E+002    2.65240E+002
   5.8090   2.64210E+002    2.83410E+002
   5.8110   3.27980E+002    3.39550E+002
   5.8120   3.49300E+002    3.28060E+002
   5.8130   3.89610E+002    4.18360E+002
   5.8160   4.89630E+002    5.18200E+002
   5.8170   5.21470E+002    5.76380E+002
   5.8180   6.35930E+002    6.64730E+002
   5.8210   6.93290E+002    7.64900E+002
   5.8230   8.97510E+002    1.01249E+003
   5.8260   1.08021E+003    1.29674E+003
   5.8280   1.36331E+003    1.48263E+003
   5.8300   1.49981E+003    1.64598E+003
   5.8320   1.88972E+003    1.91672E+003
   5.8330   2.07396E+003    2.28088E+003
   5.8350   2.18364E+003    2.60803E+003
   5.8370   2.86506E+003    2.90381E+003
   5.8390   2.99130E+003    3.32975E+003
   5.8420   3.26291E+003    3.76236E+003
   5.8440   3.73806E+003    4.21785E+003
   5.8450   3.88948E+003    4.35680E+003
   5.8460   4.10778E+003    4.61015E+003
   5.8500   4.78987E+003    5.00092E+003
   5.8530   5.06435E+003    5.37740E+003
   5.8550   5.59293E+003    5.51673E+003
   5.8580   5.42288E+003    5.58860E+003
   5.8590   5.56325E+003    5.60314E+003
   5.8600   5.45722E+003    5.57820E+003
   5.8620   5.60633E+003    5.55613E+003
   5.8650   5.63118E+003    5.72212E+003
   5.8680   5.49370E+003    5.74164E+003
   5.8700   5.45948E+003    5.67536E+003
   5.8710   5.50350E+003    5.64300E+003
   5.8740   5.56075E+003    5.56086E+003
   5.8760   5.58082E+003    5.56198E+003
   5.8780   5.42012E+003    5.51073E+003
   5.8810   5.52318E+003    5.52723E+003
   5.8830   5.54921E+003    5.67636E+003
   5.8850   5.40351E+003    5.68332E+003
   5.8870   5.54411E+003    5.71255E+003
   5.8900   5.55675E+003    5.73074E+003
   5.8920   5.58938E+003    5.74447E+003
   5.8950   5.64961E+003    5.46367E+003
   5.8980   5.62728E+003    5.50264E+003
   5.9000   5.65217E+003    5.62741E+003
   5.9010   5.61876E+003    5.71901E+003
   5.9030   5.65303E+003    5.87495E+003
   5.9060   5.61264E+003    5.77521E+003
   5.9090   5.68968E+003    5.81828E+003
   5.9120   5.55620E+003    5.75525E+003
   5.9130   5.65580E+003    5.66441E+003
   5.9150   5.78304E+003    5.69584E+003
   5.9170   5.88092E+003    5.79372E+003
   5.9200   5.85233E+003    5.81753E+003
   5.9210   5.88571E+003    5.97102E+003
   5.9250   5.86578E+003    5.97447E+003
   5.9270   6.01403E+003    6.04729E+003
   5.9290   5.93786E+003    6.15526E+003
   5.9300   5.98434E+003    6.10371E+003
   5.9330   6.11949E+003    5.89700E+003
   5.9360   6.10350E+003    6.03987E+003
   5.9390   6.20134E+003    6.23800E+003
   5.9410   6.18854E+003    6.20662E+003
   5.9430   6.22017E+003    6.32401E+003
   5.9450   6.31279E+003    6.27798E+003
   5.9460   6.25237E+003    6.36732E+003
   5.9490   6.09708E+003    6.20164E+003
   5.9520   6.23739E+003    6.22246E+003
   5.9540   6.16418E+003    6.34359E+003
   5.9560   6.14462E+003    6.27911E+003
   5.9590   6.26045E+003    6.24813E+003
   5.9610   6.20857E+003    6.32170E+003
   5.9620   6.41830E+003    6.22277E+003
   5.9660   6.29088E+003    6.36656E+003
   5.9680   6.29916E+003    6.34470E+003
   5.9710   6.39168E+003    6.34670E+003
   5.9720   6.32806E+003    6.31872E+003
   5.9750   6.24609E+003    6.39493E+003
   5.9790   6.21196E+003    6.15159E+003
   5.9810   5.95583E+003    6.30298E+003
   5.9830   6.00728E+003    6.31994E+003
   5.9860   6.24180E+003    6.19775E+003
   5.9880   6.35430E+003    6.23544E+003
   5.9900   6.17560E+003    6.34185E+003
   5.9930   6.21981E+003    6.41553E+003
   5.9950   6.29682E+003    7.47481E+003
   5.9970   6.29580E+003    1.04245E+004
   6.0000   6.20594E+003    1.10025E+004
   6.0020   6.35235E+003    1.08630E+004
   6.0040   6.10788E+003    1.04650E+004
   6.0070   5.96985E+003    2.53920E+002
   6.0130   1.09848E+004    5.30330E+002
   6.0170   1.07939E+004    1.15444E+003
   6.0220   1.09673E+004    6.81838E+003
   6.0250   3.73930E+002    6.06255E+003
   6.0280   1.87220E+002    6.05384E+003
   6.0300   2.79430E+002    6.08825E+003
   6.0320   8.34190E+002    6.00597E+003
   6.0350   3.30462E+003    6.03544E+003
   6.0390   7.89302E+003    6.10119E+003
   6.0420   5.82711E+003    6.13439E+003
   6.0460   6.23708E+003    5.98714E+003
   6.0490   6.22944E+003    5.97547E+003
   6.0510   6.19351E+003    6.01968E+003
   6.0540   6.15924E+003    5.96011E+003
   6.0560   6.13339E+003    5.99318E+003
   6.0590   6.03708E+003    6.05137E+003
   6.0620   6.00193E+003    5.92520E+003
   6.0650   6.12704E+003    5.89463E+003
   6.0690   5.97689E+003    5.89132E+003
   6.0710   6.05185E+003    5.88954E+003
   6.0730   5.95780E+003    5.89789E+003
   6.0780   6.15124E+003    5.95733E+003
   6.0800   6.06092E+003    5.92567E+003
   6.0820   6.00859E+003    5.84768E+003
   6.0870   6.07492E+003    5.90000E+003
   6.0890   6.02901E+003    5.86686E+003
   6.0920   6.03155E+003    5.83174E+003
   6.0960   5.92902E+003    5.80971E+003
   6.0980   5.89352E+003    5.85089E+003
   6.1010   5.93988E+003    5.86335E+003
   6.1040   5.84955E+003    5.88934E+003
   6.1050   5.82357E+003    5.78652E+003
   6.1090   5.81457E+003    5.91133E+003
   6.1110   5.73047E+003    5.72984E+003
   6.1130   5.77557E+003    5.86886E+003
   6.1160   5.81091E+003    5.84407E+003
   6.1190   5.89278E+003    5.66710E+003
   6.1220   5.90467E+003    5.88157E+003
   6.1240   5.77935E+003    5.77361E+003
   6.1260   5.84588E+003    5.83145E+003
   6.1290   5.88105E+003    5.82911E+003
   6.1320   5.83145E+003    5.90440E+003
   6.1340   5.72188E+003    5.84639E+003
   6.1360   5.76103E+003    5.98148E+003
   6.1400   5.77883E+003    5.78875E+003
   6.1430   5.72349E+003    5.85590E+003
   6.1450   5.60800E+003    5.68928E+003
   6.1470   5.59900E+003    5.58016E+003
   6.1490   5.47889E+003    5.67039E+003
   6.1520   5.62975E+003    5.64197E+003
   6.1550   5.49438E+003    5.73010E+003
   6.1570   5.48496E+003    5.55826E+003
   6.1580   5.56270E+003    5.56347E+003
   6.1610   5.49253E+003    5.56550E+003
   6.1650   5.41218E+003    5.60715E+003
   6.1680   5.55327E+003    5.57821E+003
   6.1720   5.41413E+003    5.62038E+003
   6.1740   5.40229E+003    5.55943E+003
   6.1770   5.37867E+003    5.56747E+003
   6.1800   5.38510E+003    5.46244E+003
   6.1830   5.36401E+003    5.55390E+003
   6.1860   5.29922E+003    5.38120E+003
   6.1890   5.36141E+003    5.48087E+003
   6.1900   5.26789E+003    5.43250E+003
   6.1930   5.36131E+003    5.47177E+003
   6.1960   5.36507E+003    5.43409E+003
   6.1990   5.26635E+003    5.44681E+003
   6.2010   5.30931E+003    5.52943E+003
   6.2030   5.24565E+003    5.40566E+003
   6.2050   5.18039E+003    5.37534E+003
   6.2080   5.19674E+003    5.51397E+003
   6.2100   5.22931E+003    5.41715E+003
   6.2140   5.10319E+003    5.33067E+003
   6.2160   5.19825E+003    5.35175E+003
   6.2190   5.13272E+003    5.28408E+003
   6.2230   5.12368E+003    5.31552E+003
   6.2260   5.02340E+003    5.24435E+003
   6.2280   5.14165E+003    5.37404E+003
   6.2300   5.17767E+003    5.42881E+003
   6.2340   5.18271E+003    5.29103E+003
   6.2360   5.06597E+003    5.36579E+003
   6.2390   5.09655E+003    5.20228E+003
   6.2410   5.09588E+003    5.23658E+003
   6.2450   5.02740E+003    5.18274E+003
   6.2460   5.01502E+003    5.03480E+003
   6.2490   4.99079E+003    5.02673E+003
   6.2520   4.92088E+003    5.07241E+003
   6.2550   4.94704E+003    5.02904E+003
   6.2570   4.85706E+003    5.06335E+003
   6.2590   4.95600E+003    5.02232E+003
   6.2630   4.88500E+003    4.94704E+003
   6.2640   5.01153E+003    5.01064E+003
   6.2680   4.98877E+003    4.78594E+003
   6.2720   4.99325E+003    4.84966E+003
   6.2730   4.92203E+003    5.05862E+003
   6.2760   4.91616E+003    5.08035E+003
   6.2790   4.93495E+003    4.99461E+003
   6.2810   4.99182E+003    4.98223E+003
   6.2850   4.90015E+003    4.88699E+003
   6.2870   4.86180E+003    4.82142E+003
   6.2910   4.87657E+003    4.88559E+003
   6.2930   4.92857E+003    4.83956E+003
   6.2950   4.93855E+003    4.88609E+003
   6.2990   4.91831E+003    4.85073E+003
   6.3010   4.87999E+003    4.73337E+003
   6.3040   4.73538E+003    4.73690E+003
   6.3060   4.75524E+003    4.77997E+003
   6.3080   4.87313E+003    4.77947E+003
   6.3110   4.82174E+003    4.75368E+003
   6.3150   4.89039E+003    4.73582E+003
   6.3170   4.79179E+003    4.66713E+003
   6.3200   4.70973E+003    4.70739E+003
   6.3220   4.79439E+003    4.70137E+003
   6.3250   4.80616E+003    4.71807E+003
   6.3290   4.74001E+003    4.67685E+003
   6.3310   4.78857E+003    4.62051E+003
   6.3330   4.76754E+003    4.67309E+003
   6.3380   4.77175E+003    4.64091E+003
   6.3400   4.72212E+003    4.60971E+003
   6.3420   4.70231E+003    4.54260E+003
   6.3460   4.69956E+003    4.59805E+003
   6.3470   4.69893E+003    4.63759E+003
   6.3520   4.64023E+003    4.66976E+003
   6.3540   4.67124E+003    4.65802E+003
   6.3560   4.68822E+003    4.66068E+003
   6.3590   4.83699E+003    4.58606E+003
   6.3610   4.80370E+003    4.56522E+003
   6.3640   4.79804E+003    4.43911E+003
   6.3670   4.80978E+003    4.57211E+003
   6.3700   4.79654E+003    4.49805E+003
   6.3720   4.72073E+003    4.59540E+003
   6.3750   4.80268E+003    4.55902E+003
   6.3780   4.81793E+003    4.55997E+003
   6.3820   4.78634E+003    4.51063E+003
   6.3840   4.73865E+003    4.51290E+003
   6.3880   4.83042E+003    4.43338E+003
   6.3900   4.75747E+003    4.54174E+003
   6.3930   4.71422E+003    4.38206E+003
   6.3960   4.66830E+003    4.25322E+003
   6.3980   4.70204E+003    4.34142E+003
   6.4010   4.70355E+003    4.41103E+003
   6.4030   4.63001E+003    4.36747E+003
   6.4060   4.68090E+003    4.35135E+003
   6.4090   4.64792E+003    4.37127E+003
   6.4110   4.64367E+003    4.27793E+003
   6.4140   4.55210E+003    4.31869E+003
   6.4180   4.57857E+003    4.25189E+003
   6.4200   4.58505E+003    4.33273E+003
   6.4220   4.62571E+003    4.35375E+003
   6.4250   4.67881E+003    4.31007E+003
   6.4290   4.67050E+003    4.32972E+003
   6.4310   4.70620E+003    4.48768E+003
   6.4330   4.76469E+003    4.41093E+003
   6.4350   4.73314E+003    4.41128E+003
   6.4380   4.76035E+003    4.40167E+003
   6.4410   4.75182E+003    4.46307E+003
   6.4450   4.75813E+003    4.36384E+003
   6.4470   4.75529E+003    4.38916E+003
   6.4490   4.84682E+003    4.40189E+003
   6.4520   4.83432E+003    4.41811E+003
   6.4550   4.80589E+003    4.44602E+003
   6.4580   4.82324E+003    4.44303E+003
   6.4600   4.85918E+003    4.36797E+003
   6.4620   4.93787E+003    4.47415E+003
   6.4640   4.91151E+003    4.46225E+003
   6.4680   4.96857E+003    4.46913E+003
   6.4700   5.01236E+003    4.47282E+003
   6.4740   4.88815E+003    4.49734E+003
   6.4760   4.99496E+003    4.46504E+003
   6.4790   4.96068E+003    4.41427E+003
   6.4810   4.92716E+003    4.42157E+003
   6.4850   4.96785E+003    4.41967E+003
   6.4880   4.94199E+003    4.48104E+003
   6.4910   4.89590E+003    4.41533E+003
   6.4940   4.80433E+003    4.51602E+003
   6.4960   4.96422E+003    4.41475E+003
   6.5000   4.91196E+003    4.50800E+003
   6.5020   4.95610E+003    4.47662E+003
   6.5050   4.92558E+003    4.39093E+003
   6.5070   4.88873E+003    4.52143E+003
   6.5100   5.01163E+003    4.42623E+003
   6.5120   5.02561E+003    4.42408E+003
   6.5140   5.05851E+003    4.49827E+003
   6.5170   5.05440E+003    4.52826E+003
   6.5210   5.03547E+003    4.51349E+003
   6.5230   5.02299E+003    4.40948E+003
   6.5250   4.92767E+003    4.43404E+003
   6.5280   4.92336E+003    4.38983E+003
   6.5320   5.00812E+003    4.39479E+003
   6.5340   5.00384E+003    4.49164E+003
   6.5370   5.01359E+003    4.51832E+003
   6.5390   5.00184E+003    4.36572E+003
   6.5420   4.97338E+003    4.36331E+003
   6.5450   4.95617E+003    4.34774E+003
   6.5470   4.90036E+003    4.39678E+003
   6.5500   4.99391E+003    4.37268E+003
   6.5510   4.91283E+003    4.34730E+003
   6.5540   4.89853E+003    4.29886E+003
   6.5570   4.92009E+003    4.32942E+003
   6.5600   4.98155E+003    4.34317E+003
   6.5630   4.94232E+003    4.34923E+003
   6.5660   5.00568E+003    4.34493E+003
   6.5690   4.96469E+003    4.27707E+003
   6.5720   4.95465E+003    4.41784E+003
   6.5750   5.04050E+003    4.43961E+003
   6.5770   4.91908E+003    4.39864E+003
   6.5790   4.94197E+003    4.37237E+003
   6.5820   4.83774E+003    4.30408E+003
   6.5850   4.92058E+003    4.28903E+003
   6.5890   4.98023E+003    4.28904E+003
   6.5910   4.83454E+003    4.24438E+003
   6.5930   4.85722E+003    4.33877E+003
   6.5970   4.90877E+003    4.36220E+003
   6.6000   4.94665E+003    4.29102E+003
   6.6020   4.83934E+003    4.26730E+003
   6.6050   4.88903E+003    4.27383E+003
   6.6070   4.79607E+003    4.29102E+003
   6.6100   4.74942E+003    4.32398E+003
   6.6140   4.75556E+003    4.25719E+003
   6.6170   4.84248E+003    4.27795E+003
   6.6190   4.89010E+003    4.28695E+003
   6.6220   4.83502E+003    4.27456E+003
   6.6240   4.91755E+003    4.20231E+003
   6.6270   4.92720E+003    4.28968E+003
   6.6310   4.88657E+003    4.27128E+003
   6.6350   4.86912E+003    4.23991E+003
   6.6360   4.85154E+003    4.28421E+003
   6.6380   4.81441E+003    4.22953E+003
   6.6420   4.84648E+003    4.26315E+003
   6.6450   4.80159E+003    4.22203E+003
   6.6480   4.72009E+003    4.18067E+003
   6.6510   4.75556E+003    4.20441E+003
   6.6530   4.89063E+003    4.16335E+003
   6.6540   4.85067E+003    4.26170E+003
   6.6570   4.90252E+003    4.16796E+003
   6.6610   4.85283E+003    4.15040E+003
   6.6640   4.89432E+003    4.17477E+003
   6.6670   4.77112E+003    4.24737E+003
   6.6700   4.84553E+003    4.12755E+003
   6.6740   4.72529E+003    4.12962E+003
   6.6770   4.71875E+003    4.16968E+003
   6.6800   4.78062E+003    4.08878E+003
   6.6830   4.72275E+003    4.13779E+003
   6.6860   4.69113E+003    4.13726E+003
   6.6890   4.76642E+003    4.14062E+003
   6.6920   4.74147E+003    4.14767E+003
   6.6940   4.71421E+003    4.11357E+003
   6.6960   4.71150E+003    4.22081E+003
   6.7000   4.71875E+003    4.11735E+003
   6.7020   4.70239E+003    4.10916E+003
   6.7060   4.72211E+003    4.00081E+003
   6.7080   4.65220E+003    4.14903E+003
   6.7120   4.67631E+003    4.02454E+003
   6.7150   4.64031E+003    3.99799E+003
   6.7180   4.53302E+003    3.99175E+003
   6.7210   4.51235E+003    3.96856E+003
   6.7240   4.57055E+003    3.95414E+003
   6.7270   4.65851E+003    3.95988E+003
   6.7300   4.68108E+003    4.08239E+003
   6.7330   4.65529E+003    4.10846E+003
   6.7360   4.67159E+003    4.09772E+003
   6.7380   4.67475E+003    3.98355E+003
   6.7410   4.73573E+003    4.06079E+003
   6.7450   4.71668E+003    3.88138E+003
   6.7470   4.63801E+003    3.85164E+003
   6.7500   4.58112E+003    3.91654E+003
   6.7520   4.53030E+003    3.85225E+003
   6.7540   4.57772E+003    3.78460E+003
   6.7590   4.46788E+003    3.74018E+003
   6.7610   4.49001E+003    3.72062E+003
   6.7630   4.45574E+003    3.73740E+003
   6.7680   4.53216E+003    3.81961E+003
   6.7700   4.50589E+003    3.91388E+003
   6.7720   4.50453E+003    3.88057E+003
   6.7750   4.49731E+003    3.90323E+003
   6.7780   4.49985E+003    3.88554E+003
   6.7810   4.59969E+003    3.82532E+003
   6.7840   4.52872E+003    3.85761E+003
   6.7860   4.44425E+003    3.84468E+003
   6.7900   4.35279E+003    3.89789E+003
   6.7930   4.40477E+003    3.88408E+003
   6.7950   4.46903E+003    3.84978E+003
   6.7980   4.45387E+003    3.87604E+003
   6.8020   4.46907E+003    3.88063E+003
   6.8040   4.46398E+003    3.79398E+003
   6.8070   4.44369E+003    3.86499E+003
   6.8090   4.49665E+003    3.91821E+003
   6.8130   4.50555E+003    3.93124E+003
   6.8170   4.51163E+003    3.94669E+003
   6.8190   4.48688E+003    3.99241E+003
   6.8220   4.47012E+003    4.00839E+003
   6.8250   4.54389E+003    3.91768E+003
   6.8300   4.51228E+003    3.96924E+003
   6.8310   4.46238E+003    3.94276E+003
   6.8340   4.45101E+003    3.86836E+003
   6.8370   4.50917E+003    3.90858E+003
   6.8400   4.49952E+003    4.01430E+003
   6.8420   4.51059E+003    3.93390E+003
   6.8460   4.55844E+003    3.99610E+003
   6.8490   4.55216E+003    4.03135E+003
   6.8540   4.53572E+003    3.91291E+003
   6.8560   4.55155E+003    3.93967E+003
   6.8600   4.51774E+003    3.97185E+003
   6.8630   4.50856E+003    3.99723E+003
   6.8660   4.46624E+003    3.93302E+003
   6.8690   4.36724E+003    3.87413E+003
   6.8720   4.47190E+003    3.87617E+003
   6.8760   4.43490E+003    3.85347E+003
   6.8790   4.36492E+003    3.92365E+003
   6.8820   4.44974E+003    3.85651E+003
   6.8860   4.47806E+003    3.86432E+003
   6.8870   4.48642E+003    3.86096E+003
   6.8910   4.33373E+003    3.88722E+003
   6.8950   4.46158E+003    3.82643E+003
   6.8980   4.44662E+003    3.87171E+003
   6.9000   4.37072E+003    3.87765E+003
   6.9030   4.43117E+003    3.95614E+003
   6.9050   4.49943E+003    3.87956E+003
   6.9090   4.44710E+003    3.83493E+003
   6.9130   4.45482E+003    3.81558E+003
   6.9150   4.43162E+003    3.85928E+003
   6.9180   4.46211E+003    3.91501E+003
   6.9220   4.50522E+003    3.83502E+003
   6.9240   4.33745E+003    3.81752E+003
   6.9270   4.47666E+003    3.84764E+003
   6.9310   4.33392E+003    3.85813E+003
   6.9340   4.38998E+003    3.80584E+003
   6.9360   4.32888E+003    3.81445E+003
   6.9390   4.34382E+003    3.74698E+003
   6.9430   4.38525E+003    3.67956E+003
   6.9470   4.31923E+003    3.74125E+003
   6.9490   4.32309E+003    3.69904E+003
   6.9520   4.32351E+003    3.72154E+003
   6.9540   4.47402E+003    3.78281E+003
   6.9570   4.37464E+003    3.74048E+003
   6.9610   4.36286E+003    3.78017E+003
   6.9640   4.27778E+003    3.68022E+003
   6.9680   4.21483E+003    3.78649E+003
   6.9710   4.20231E+003    3.73441E+003
   6.9740   4.21874E+003    3.77143E+003
   6.9760   4.16749E+003    3.69356E+003
   6.9790   4.38011E+003    3.79445E+003
   6.9830   4.29893E+003    3.72409E+003
   6.9870   4.23881E+003    3.72130E+003
   6.9900   4.26893E+003    3.68953E+003
   6.9920   4.24203E+003    3.70608E+003
   6.9950   4.21874E+003    3.68427E+003
   6.9980   4.27416E+003    3.66551E+003
   7.0010   4.29562E+003    3.67885E+003
   7.0030   4.27510E+003    3.67309E+003
   7.0070   4.26304E+003    3.64307E+003
   7.0100   4.29437E+003    3.68117E+003
   7.0140   4.32843E+003    3.65777E+003
   7.0170   4.19656E+003    3.70285E+003
   7.0210   4.15324E+003    3.69790E+003
   7.0230   4.17585E+003    3.70300E+003
   7.0260   4.13328E+003    3.69159E+003
   7.0300   4.18060E+003    3.64190E+003
   7.0330   4.20402E+003    3.66119E+003
   7.0350   4.20869E+003    3.70047E+003
   7.0370   4.19084E+003    3.64336E+003
   7.0410   4.18928E+003    3.67547E+003
   7.0440   4.15086E+003    3.65457E+003
   7.0480   4.03820E+003    3.70800E+003
   7.0520   3.92545E+003    3.69863E+003
   7.0530   4.04161E+003    3.73645E+003
   7.0560   4.18176E+003    3.64879E+003
   7.0610   4.21819E+003    3.64675E+003
   7.0640   4.13135E+003    3.70586E+003
   7.0660   4.15012E+003    3.69128E+003
   7.0700   4.21324E+003    3.67540E+003
   7.0730   4.11469E+003    3.70974E+003
   7.0770   4.14336E+003    3.62676E+003
   7.0790   4.23062E+003    3.55671E+003
   7.0810   4.20776E+003    3.66563E+003
   7.0850   4.12888E+003    3.62192E+003
   7.0880   4.20319E+003    3.59811E+003
   7.0910   4.20628E+003    3.69352E+003
   7.0940   4.13754E+003    3.61556E+003
   7.0970   4.27868E+003    3.69609E+003
   7.1020   4.20974E+003    3.67861E+003
   7.1040   4.26156E+003    3.60141E+003
   7.1080   4.13991E+003    3.64404E+003
   7.1110   4.23078E+003    3.56855E+003
   7.1140   4.16507E+003    3.65013E+003
   7.1170   4.16021E+003    3.59953E+003
   7.1200   4.08891E+003    3.56772E+003
   7.1240   4.19612E+003    3.64709E+003
   7.1270   4.06992E+003    3.54967E+003
   7.1290   4.04051E+003    3.59223E+003
   7.1320   4.15338E+003    3.59034E+003
   7.1350   3.98436E+003    3.60967E+003
   7.1380   4.05404E+003    3.62820E+003
   7.1410   4.07185E+003    3.57281E+003
   7.1440   4.00586E+003    3.60871E+003
   7.1480   3.92684E+003    3.51114E+003
   7.1500   3.91542E+003    3.54940E+003
