# Supplementary material for: Trigger factor both holds and folds its client proteins
Source: Nat Commun. 2022 Jul 15;13:4126. doi: 10.1038/s41467-022-31767-6 (PMC9287376; doi:10.1038/s41467-022-31767-6)
Supplement: Supplementary file 6 — Source Data [file 41467_2022_31767_MOESM6_ESM.zip › SourceDataFile/Fig1a-b/00043.RI3]

Sample
I 3 04.0 40000 0007680 1.3360E11 280 1 
   5.8000   1.12930E+002    1.81030E+002
   5.8020   1.99910E+002    1.97760E+002
   5.8030   2.29810E+002    1.93610E+002
   5.8040   2.53130E+002    2.17830E+002
   5.8070   2.36350E+002    2.53590E+002
   5.8080   2.45070E+002    2.63740E+002
   5.8090   2.86650E+002    2.81740E+002
   5.8100   3.32540E+002    3.38080E+002
   5.8120   3.70080E+002    3.83710E+002
   5.8140   4.20960E+002    3.74140E+002
   5.8170   4.85600E+002    4.71710E+002
   5.8190   5.88470E+002    5.94860E+002
   5.8210   8.40370E+002    8.98670E+002
   5.8240   8.74640E+002    1.05162E+003
   5.8260   1.12119E+003    1.17726E+003
   5.8270   1.27009E+003    1.49429E+003
   5.8300   1.64010E+003    1.69167E+003
   5.8310   1.97645E+003    2.05153E+003
   5.8330   1.94752E+003    2.09225E+003
   5.8370   2.83581E+003    3.08121E+003
   5.8390   3.11321E+003    3.35981E+003
   5.8420   3.26651E+003    3.61070E+003
   5.8440   3.85657E+003    3.93720E+003
   5.8450   4.40082E+003    4.29486E+003
   5.8460   4.45072E+003    4.57736E+003
   5.8470   4.52410E+003    4.67012E+003
   5.8490   4.95958E+003    4.97600E+003
   5.8530   5.08621E+003    5.26014E+003
   5.8560   5.26759E+003    5.15697E+003
   5.8580   5.30199E+003    5.39065E+003
   5.8600   5.40817E+003    5.35202E+003
   5.8620   5.39823E+003    5.52132E+003
   5.8650   5.50623E+003    5.47563E+003
   5.8690   5.54600E+003    5.64143E+003
   5.8710   5.45759E+003    5.56208E+003
   5.8730   5.58812E+003    5.41548E+003
   5.8740   5.55836E+003    5.53970E+003
   5.8760   5.51795E+003    5.49979E+003
   5.8780   5.59539E+003    5.46557E+003
   5.8800   5.44030E+003    5.35745E+003
   5.8830   5.51402E+003    5.33469E+003
   5.8850   5.47381E+003    5.42177E+003
   5.8870   5.43637E+003    5.47525E+003
   5.8880   5.43590E+003    5.58701E+003
   5.8900   5.60320E+003    5.69771E+003
   5.8920   5.50813E+003    5.58222E+003
   5.8940   5.54546E+003    5.64396E+003
   5.8960   5.63636E+003    5.67401E+003
   5.8980   5.77828E+003    5.71972E+003
   5.8990   5.78067E+003    5.86341E+003
   5.9010   5.80465E+003    5.75918E+003
   5.9030   5.68257E+003    5.69437E+003
   5.9060   5.64830E+003    5.53273E+003
   5.9090   5.63502E+003    5.57428E+003
   5.9120   5.64061E+003    5.61847E+003
   5.9130   5.64201E+003    5.74076E+003
   5.9160   5.82897E+003    5.76390E+003
   5.9180   5.78609E+003    5.83762E+003
   5.9210   5.78262E+003    5.84680E+003
   5.9220   5.90104E+003    5.90497E+003
   5.9240   5.90484E+003    6.04202E+003
   5.9270   6.05371E+003    6.08340E+003
   5.9290   6.04073E+003    6.13439E+003
   5.9300   6.14855E+003    6.15816E+003
   5.9330   6.24133E+003    6.19551E+003
   5.9350   6.30600E+003    6.49008E+003
   5.9380   6.40851E+003    7.59950E+003
   5.9390   6.42765E+003    9.70086E+003
   5.9430   6.50111E+003    1.05150E+004
   5.9440   6.46316E+003    1.03384E+004
   5.9470   6.55362E+003    1.05313E+004
   5.9500   7.16120E+003    5.96148E+003
   5.9520   8.75695E+003    2.14850E+002
   5.9570   1.07657E+004    4.62740E+002
   5.9610   9.34610E+003    5.18054E+003
   5.9650   1.64930E+002    6.06915E+003
   5.9690   3.51660E+002    6.38448E+003
   5.9720   1.16618E+003    6.20877E+003
   5.9740   3.12829E+003    6.25359E+003
   5.9750   5.15162E+003    6.09141E+003
   5.9760   7.50124E+003    6.08007E+003
   5.9790   5.98743E+003    6.07746E+003
   5.9830   6.05451E+003    5.93395E+003
   5.9860   6.08289E+003    5.99952E+003
   5.9880   6.23377E+003    5.90634E+003
   5.9900   6.08735E+003    5.91026E+003
   5.9920   6.13931E+003    5.82847E+003
   5.9930   6.07832E+003    5.84238E+003
   5.9970   6.18120E+003    5.80555E+003
   5.9990   6.18439E+003    5.74386E+003
   6.0020   6.06584E+003    5.76674E+003
   6.0040   6.13322E+003    5.76743E+003
   6.0060   6.09206E+003    5.73893E+003
   6.0090   6.13106E+003    5.74929E+003
   6.0120   5.99147E+003    5.69175E+003
   6.0150   6.01741E+003    5.75237E+003
   6.0190   5.99977E+003    5.57749E+003
   6.0230   5.99470E+003    5.60630E+003
   6.0240   5.99526E+003    5.67885E+003
   6.0270   5.91451E+003    5.64629E+003
   6.0290   5.97255E+003    5.35247E+003
   6.0310   5.86524E+003    5.55235E+003
   6.0340   5.97361E+003    5.48931E+003
   6.0370   6.06994E+003    5.49849E+003
   6.0380   6.11665E+003    5.42202E+003
   6.0410   6.08864E+003    5.33165E+003
   6.0430   6.06815E+003    5.36421E+003
   6.0450   5.94613E+003    5.48942E+003
   6.0500   5.97733E+003    5.26760E+003
   6.0520   5.99593E+003    5.33657E+003
   6.0550   6.06070E+003    5.32167E+003
   6.0590   5.94970E+003    5.22643E+003
   6.0610   5.99797E+003    5.25206E+003
   6.0640   5.84235E+003    5.16723E+003
   6.0660   5.85022E+003    5.17112E+003
   6.0690   5.86494E+003    5.15362E+003
   6.0710   5.83608E+003    5.06401E+003
   6.0730   5.91845E+003    5.10727E+003
   6.0760   5.95429E+003    5.02220E+003
   6.0780   5.96994E+003    4.95853E+003
   6.0810   5.86139E+003    4.94623E+003
   6.0840   5.95819E+003    4.90068E+003
   6.0870   5.83070E+003    4.74214E+003
   6.0890   5.92106E+003    4.58742E+003
   6.0910   5.95571E+003    4.61936E+003
   6.0920   5.85432E+003    4.46274E+003
   6.0970   5.89802E+003    4.25588E+003
   6.1000   5.91212E+003    4.26971E+003
   6.1010   5.89072E+003    4.32017E+003
   6.1040   5.89469E+003    4.20413E+003
   6.1080   5.84648E+003    4.17181E+003
   6.1110   5.80308E+003    4.11110E+003
   6.1130   5.91718E+003    4.11102E+003
   6.1160   5.65676E+003    4.02226E+003
   6.1170   5.70276E+003    4.02913E+003
   6.1200   5.82897E+003    4.26724E+003
   6.1220   5.65374E+003    4.22148E+003
   6.1270   5.83854E+003    3.56903E+003
   6.1290   5.84221E+003    3.57902E+003
   6.1320   5.83285E+003    3.47264E+003
   6.1340   5.82863E+003    3.34126E+003
   6.1360   5.88273E+003    3.44309E+003
   6.1390   5.76467E+003    3.78603E+003
   6.1420   5.82815E+003    3.84085E+003
   6.1430   5.84838E+003    4.05830E+003
   6.1450   5.78678E+003    4.00864E+003
   6.1480   5.77188E+003    3.90072E+003
   6.1520   5.79242E+003    3.88129E+003
   6.1540   5.71593E+003    3.80132E+003
   6.1570   5.79466E+003    3.77048E+003
   6.1590   5.77028E+003    3.79540E+003
   6.1610   5.66492E+003    3.61156E+003
   6.1630   5.68196E+003    3.49451E+003
   6.1670   5.67783E+003    3.45188E+003
   6.1700   5.70666E+003    3.51585E+003
   6.1720   5.72071E+003    3.44952E+003
   6.1750   5.86434E+003    3.39711E+003
   6.1770   5.71715E+003    3.51891E+003
   6.1800   5.61525E+003    3.44173E+003
   6.1830   5.71024E+003    3.35914E+003
   6.1850   5.65008E+003    3.34533E+003
   6.1870   5.63731E+003    3.22242E+003
   6.1890   5.61947E+003    3.29021E+003
   6.1910   5.73021E+003    3.27559E+003
   6.1930   5.71073E+003    3.29644E+003
   6.1970   5.75855E+003    3.28796E+003
   6.1990   5.62691E+003    3.29545E+003
   6.2020   5.71162E+003    3.16904E+003
   6.2050   5.71675E+003    3.11903E+003
   6.2070   5.67712E+003    3.03890E+003
   6.2090   5.63147E+003    2.88806E+003
   6.2120   5.60068E+003    2.97763E+003
   6.2150   5.63222E+003    2.87638E+003
   6.2180   5.59342E+003    2.75753E+003
   6.2210   5.64715E+003    2.86120E+003
   6.2230   5.63452E+003    2.98267E+003
   6.2250   5.59615E+003    2.93889E+003
   6.2290   5.51138E+003    2.79558E+003
   6.2300   5.61605E+003    2.81045E+003
   6.2330   5.67924E+003    2.71291E+003
   6.2350   5.55645E+003    2.77013E+003
   6.2380   5.57045E+003    2.65586E+003
   6.2400   5.72065E+003    2.50570E+003
   6.2430   5.62466E+003    2.48623E+003
   6.2450   5.49380E+003    2.59959E+003
   6.2470   5.53723E+003    2.57845E+003
   6.2490   5.54294E+003    2.56706E+003
   6.2530   5.40329E+003    2.45094E+003
   6.2550   5.25448E+003    2.49635E+003
   6.2570   5.36706E+003    2.41320E+003
   6.2620   5.41128E+003    2.44470E+003
   6.2640   5.34182E+003    2.44796E+003
   6.2670   5.44371E+003    2.54155E+003
   6.2690   5.44935E+003    2.49949E+003
   6.2730   5.48629E+003    2.41665E+003
   6.2760   5.50228E+003    2.40824E+003
   6.2780   5.48183E+003    2.33702E+003
   6.2810   5.39302E+003    2.25030E+003
   6.2830   5.55364E+003    2.17900E+003
   6.2850   5.47857E+003    2.29097E+003
   6.2880   5.43348E+003    2.37150E+003
   6.2900   5.44527E+003    2.39950E+003
   6.2920   5.43800E+003    2.38191E+003
   6.2940   5.44889E+003    2.35351E+003
   6.2980   5.44063E+003    2.37871E+003
   6.3000   5.48134E+003    2.33574E+003
   6.3020   5.24191E+003    2.23462E+003
   6.3060   5.42318E+003    2.25396E+003
   6.3090   5.35250E+003    2.26222E+003
   6.3110   5.47598E+003    2.21673E+003
   6.3150   5.43508E+003    2.25279E+003
   6.3160   5.37512E+003    2.33238E+003
   6.3190   5.34686E+003    2.20158E+003
   6.3220   5.32505E+003    2.24543E+003
   6.3240   5.26250E+003    2.25176E+003
   6.3260   5.34535E+003    2.28918E+003
   6.3290   5.34832E+003    2.26251E+003
   6.3310   5.32786E+003    2.29604E+003
   6.3330   5.36412E+003    2.18104E+003
   6.3360   5.30681E+003    2.16142E+003
   6.3380   5.24296E+003    2.22789E+003
   6.3420   5.33624E+003    2.25260E+003
   6.3440   5.25472E+003    2.15718E+003
   6.3450   5.29881E+003    2.22711E+003
   6.3470   5.18993E+003    2.21679E+003
   6.3500   5.10314E+003    2.20756E+003
   6.3540   5.17632E+003    2.20485E+003
   6.3560   5.05791E+003    2.15480E+003
   6.3600   5.07538E+003    2.09039E+003
   6.3620   5.09421E+003    2.17672E+003
   6.3640   5.07308E+003    2.13921E+003
   6.3650   5.32057E+003    2.12842E+003
   6.3680   5.32488E+003    2.17157E+003
   6.3730   5.31647E+003    2.19132E+003
   6.3760   5.22013E+003    2.11774E+003
   6.3790   5.17915E+003    2.19743E+003
   6.3810   5.16719E+003    2.11426E+003
   6.3820   5.19168E+003    2.12575E+003
   6.3840   5.08621E+003    2.14114E+003
   6.3880   5.11079E+003    2.13181E+003
   6.3910   5.07777E+003    2.14382E+003
   6.3930   5.04725E+003    2.14682E+003
   6.3960   5.06438E+003    2.14799E+003
   6.3980   5.00788E+003    2.14506E+003
   6.4000   5.02443E+003    2.11707E+003
   6.4020   5.04117E+003    2.08495E+003
   6.4070   5.07646E+003    2.15694E+003
   6.4100   4.94558E+003    2.06439E+003
   6.4120   4.93255E+003    2.07104E+003
   6.4150   4.92338E+003    2.07853E+003
   6.4200   4.94424E+003    2.04205E+003
   6.4220   4.95583E+003    2.05570E+003
   6.4240   4.87394E+003    2.18995E+003
   6.4270   4.91968E+003    2.14447E+003
   6.4300   4.95878E+003    2.16476E+003
   6.4330   5.02068E+003    2.12940E+003
   6.4360   5.08962E+003    2.19881E+003
   6.4400   5.10414E+003    2.16741E+003
   6.4420   5.06244E+003    2.13183E+003
   6.4450   5.05812E+003    2.19030E+003
   6.4470   5.09949E+003    2.18552E+003
   6.4490   5.04587E+003    2.14108E+003
   6.4500   5.10862E+003    2.20371E+003
   6.4540   5.09925E+003    2.14853E+003
   6.4560   5.05668E+003    2.16194E+003
   6.4600   5.16363E+003    2.19287E+003
   6.4620   5.15365E+003    2.17556E+003
   6.4640   5.18209E+003    2.16201E+003
   6.4650   5.14320E+003    2.13005E+003
   6.4700   5.19846E+003    2.21243E+003
   6.4730   5.27822E+003    2.19321E+003
   6.4770   5.17680E+003    2.25815E+003
   6.4790   5.16927E+003    2.24082E+003
   6.4810   5.17297E+003    2.22875E+003
   6.4830   5.12802E+003    2.25352E+003
   6.4850   5.15848E+003    2.14774E+003
   6.4880   5.11229E+003    2.21941E+003
   6.4910   5.04028E+003    2.21504E+003
   6.4930   5.09013E+003    2.21091E+003
   6.4950   5.07561E+003    2.21806E+003
   6.5000   5.10997E+003    2.17964E+003
   6.5010   5.04546E+003    2.24925E+003
   6.5050   5.12364E+003    2.20705E+003
   6.5060   5.29393E+003    2.24462E+003
   6.5090   5.12446E+003    2.24254E+003
   6.5130   5.19463E+003    2.23578E+003
   6.5160   5.15397E+003    2.25559E+003
   6.5190   5.11625E+003    2.19954E+003
   6.5210   5.14584E+003    2.17160E+003
   6.5230   5.19333E+003    2.15889E+003
   6.5240   5.15418E+003    2.14814E+003
   6.5290   5.07595E+003    2.07923E+003
   6.5330   5.00234E+003    2.14315E+003
   6.5360   5.08490E+003    2.27863E+003
   6.5380   5.04702E+003    2.20825E+003
   6.5400   5.05385E+003    2.17662E+003
   6.5420   5.00143E+003    2.17461E+003
   6.5460   4.99973E+003    2.18297E+003
   6.5490   5.07196E+003    2.18045E+003
   6.5510   4.98268E+003    2.23265E+003
   6.5520   5.12086E+003    2.19768E+003
   6.5560   5.05165E+003    2.14431E+003
   6.5590   5.09085E+003    2.20014E+003
   6.5620   5.05033E+003    2.20835E+003
   6.5640   5.05517E+003    2.17139E+003
   6.5660   5.05683E+003    2.17306E+003
   6.5690   5.12057E+003    2.11942E+003
   6.5730   5.04095E+003    2.15076E+003
   6.5750   4.98594E+003    2.10723E+003
   6.5780   4.98609E+003    2.07121E+003
   6.5800   5.03289E+003    2.08124E+003
   6.5820   4.91472E+003    2.16311E+003
   6.5860   5.00384E+003    2.09220E+003
   6.5880   5.01589E+003    2.12603E+003
   6.5910   4.94362E+003    2.15446E+003
   6.5950   4.94208E+003    2.15099E+003
   6.5970   4.96741E+003    2.17530E+003
   6.5980   4.90538E+003    2.17150E+003
   6.6020   4.90018E+003    2.14994E+003
   6.6060   4.93455E+003    2.20228E+003
   6.6080   5.05121E+003    2.16001E+003
   6.6100   4.94913E+003    2.16229E+003
   6.6140   4.88892E+003    2.13583E+003
   6.6170   5.01980E+003    2.18320E+003
   6.6200   4.90860E+003    2.11974E+003
   6.6230   4.90797E+003    2.12466E+003
   6.6250   4.92817E+003    2.16570E+003
   6.6290   4.91202E+003    2.12896E+003
   6.6310   4.92766E+003    2.15463E+003
   6.6350   4.91310E+003    2.10498E+003
   6.6370   4.87198E+003    2.15537E+003
   6.6400   4.89922E+003    2.15937E+003
   6.6430   4.84455E+003    2.14673E+003
   6.6450   4.82969E+003    2.13722E+003
   6.6480   4.83107E+003    2.12079E+003
   6.6500   4.85627E+003    2.07188E+003
   6.6540   4.79947E+003    2.13139E+003
   6.6570   4.70784E+003    2.11840E+003
   6.6610   4.86329E+003    2.11399E+003
   6.6630   4.90929E+003    2.16277E+003
   6.6670   4.86203E+003    2.08840E+003
   6.6700   4.76863E+003    2.06145E+003
   6.6720   4.69238E+003    2.11542E+003
   6.6740   4.78652E+003    2.08235E+003
   6.6770   4.71855E+003    2.06809E+003
   6.6800   4.69107E+003    2.06265E+003
   6.6810   4.66168E+003    2.10307E+003
   6.6850   4.70252E+003    2.06871E+003
   6.6880   4.68588E+003    2.05755E+003
   6.6910   4.69028E+003    2.11858E+003
   6.6940   4.70851E+003    2.06684E+003
   6.6960   4.67919E+003    2.09719E+003
   6.6990   4.67668E+003    2.05254E+003
   6.7020   4.66751E+003    2.10753E+003
   6.7050   4.74306E+003    2.02539E+003
   6.7090   4.61509E+003    2.05703E+003
   6.7100   4.65173E+003    2.00643E+003
   6.7140   4.58150E+003    2.01412E+003
   6.7180   4.60630E+003    2.02441E+003
   6.7190   4.54433E+003    2.04861E+003
   6.7220   4.60430E+003    2.08450E+003
   6.7250   4.56522E+003    2.05140E+003
   6.7280   4.71691E+003    2.04435E+003
   6.7310   4.56901E+003    2.07400E+003
   6.7340   4.57963E+003    2.04849E+003
   6.7360   4.61417E+003    1.99647E+003
   6.7380   4.59255E+003    2.02181E+003
   6.7400   4.52469E+003    2.10940E+003
   6.7450   4.50808E+003    2.05403E+003
   6.7470   4.42419E+003    2.01143E+003
   6.7520   4.49612E+003    1.97120E+003
   6.7540   4.46325E+003    1.97029E+003
   6.7560   4.47045E+003    2.02882E+003
   6.7590   4.49597E+003    1.93668E+003
   6.7630   4.47460E+003    1.97742E+003
   6.7650   4.49678E+003    1.92739E+003
   6.7680   4.50363E+003    1.97417E+003
   6.7700   4.43301E+003    1.92339E+003
   6.7750   4.47936E+003    1.88678E+003
   6.7770   4.47585E+003    1.90650E+003
   6.7790   4.45265E+003    1.89419E+003
   6.7810   4.48255E+003    1.88216E+003
   6.7840   4.53318E+003    1.95322E+003
   6.7880   4.42707E+003    1.93819E+003
   6.7910   4.37499E+003    1.93971E+003
   6.7930   4.42640E+003    1.91576E+003
   6.7950   4.39700E+003    1.92448E+003
   6.7980   4.43334E+003    1.95605E+003
   6.8020   4.38326E+003    1.94270E+003
   6.8040   4.40154E+003    1.97841E+003
   6.8070   4.44877E+003    1.96829E+003
   6.8110   4.41139E+003    1.96038E+003
   6.8140   4.39242E+003    1.93664E+003
   6.8160   4.52566E+003    1.97965E+003
   6.8210   4.37407E+003    1.98362E+003
   6.8240   4.39708E+003    1.95924E+003
   6.8260   4.47627E+003    1.95775E+003
   6.8300   4.42049E+003    1.98420E+003
   6.8320   4.40721E+003    1.97936E+003
   6.8350   4.35689E+003    1.95799E+003
   6.8370   4.39528E+003    1.97005E+003
   6.8390   4.45138E+003    1.98315E+003
   6.8430   4.42383E+003    2.01363E+003
   6.8460   4.52192E+003    1.98824E+003
   6.8500   4.48517E+003    2.03825E+003
   6.8520   4.47175E+003    1.96626E+003
   6.8550   4.46610E+003    1.99875E+003
   6.8600   4.47801E+003    1.93897E+003
   6.8620   4.45269E+003    1.93891E+003
   6.8650   4.38695E+003    1.94456E+003
   6.8670   4.34963E+003    1.92927E+003
   6.8700   4.38084E+003    1.94937E+003
   6.8730   4.38837E+003    1.90952E+003
   6.8760   4.40590E+003    1.94062E+003
   6.8790   4.43601E+003    1.96554E+003
   6.8810   4.39741E+003    1.94980E+003
   6.8840   4.40827E+003    1.92971E+003
   6.8850   4.41012E+003    1.97969E+003
   6.8900   4.41037E+003    1.93471E+003
   6.8930   4.38644E+003    1.92517E+003
   6.8950   4.40961E+003    1.94391E+003
   6.8980   4.36133E+003    1.97658E+003
   6.9000   4.36012E+003    1.92944E+003
   6.9050   4.43906E+003    1.87838E+003
   6.9090   4.38818E+003    1.90152E+003
   6.9130   4.41453E+003    2.00170E+003
   6.9160   4.35106E+003    1.89973E+003
   6.9170   4.45412E+003    1.92111E+003
   6.9220   4.37752E+003    1.90962E+003
   6.9250   4.32677E+003    1.91440E+003
   6.9290   4.28143E+003    1.89470E+003
   6.9310   4.28156E+003    1.89816E+003
   6.9340   4.31722E+003    1.89430E+003
   6.9380   4.26260E+003    1.89714E+003
   6.9400   4.31272E+003    1.89978E+003
   6.9430   4.23072E+003    1.86209E+003
   6.9450   4.22475E+003    1.82075E+003
   6.9480   4.20781E+003    1.84908E+003
   6.9510   4.30335E+003    1.84913E+003
   6.9540   4.28392E+003    1.84788E+003
   6.9570   4.24110E+003    1.88277E+003
   6.9590   4.20206E+003    1.87419E+003
   6.9640   4.21104E+003    1.88137E+003
   6.9670   4.21116E+003    1.86342E+003
   6.9690   4.21133E+003    1.93495E+003
   6.9730   4.27838E+003    1.90393E+003
   6.9760   4.27911E+003    1.87963E+003
   6.9780   4.22748E+003    1.87391E+003
   6.9800   4.21660E+003    1.87267E+003
   6.9850   4.23124E+003    1.85696E+003
   6.9870   4.27061E+003    1.84550E+003
   6.9890   4.23062E+003    1.89505E+003
   6.9930   4.25942E+003    1.84319E+003
   6.9960   4.17819E+003    1.78952E+003
   6.9980   4.19063E+003    1.81395E+003
   7.0010   4.21905E+003    1.91886E+003
   7.0050   4.15538E+003    1.89894E+003
   7.0080   4.25729E+003    1.80271E+003
   7.0100   4.20460E+003    1.82182E+003
   7.0150   4.17632E+003    1.81350E+003
   7.0170   4.13559E+003    1.86229E+003
   7.0200   4.14079E+003    1.87694E+003
   7.0240   4.13200E+003    1.81318E+003
   7.0260   4.09848E+003    1.78970E+003
   7.0300   4.03383E+003    1.84149E+003
   7.0330   3.96625E+003    1.78996E+003
   7.0350   3.97240E+003    1.80363E+003
   7.0370   4.09761E+003    1.82856E+003
   7.0400   4.11555E+003    1.84842E+003
   7.0440   4.15972E+003    1.81509E+003
   7.0470   4.13848E+003    1.84994E+003
   7.0500   4.21543E+003    1.82357E+003
   7.0540   4.15121E+003    1.83667E+003
   7.0580   4.14919E+003    1.81637E+003
   7.0610   4.11513E+003    1.81536E+003
   7.0630   4.04512E+003    1.74952E+003
   7.0660   4.07048E+003    1.78862E+003
   7.0700   4.09848E+003    1.84367E+003
   7.0720   4.11483E+003    1.77824E+003
   7.0770   4.07838E+003    1.81501E+003
   7.0790   4.10471E+003    1.77441E+003
   7.0830   4.04722E+003    1.76580E+003
   7.0860   4.10886E+003    1.83507E+003
   7.0880   4.12851E+003    1.81320E+003
   7.0910   4.11689E+003    1.79940E+003
   7.0940   4.05029E+003    1.79726E+003
   7.0950   4.02880E+003    1.78654E+003
   7.1000   4.05256E+003    1.82435E+003
   7.1030   4.12805E+003    1.82858E+003
   7.1070   4.05588E+003    1.82027E+003
   7.1090   4.12595E+003    1.75872E+003
   7.1120   4.11810E+003    1.79223E+003
   7.1160   4.05306E+003    1.71730E+003
   7.1190   4.07761E+003    1.78054E+003
   7.1230   3.99088E+003    1.76658E+003
   7.1260   3.97900E+003    1.71324E+003
   7.1270   3.99415E+003    1.72412E+003
   7.1310   4.06635E+003    1.69589E+003
   7.1350   4.06033E+003    1.70313E+003
   7.1360   4.10055E+003    1.67958E+003
   7.1400   4.04091E+003    1.61603E+003
   7.1440   4.08456E+003    1.59041E+003
   7.1460   4.01756E+003    1.54426E+003
   7.1490   4.04926E+003    1.52083E+003
   7.1530   4.15395E+003    1.41068E+003
