# Supplementary material for: Trigger factor both holds and folds its client proteins
Source: Nat Commun. 2022 Jul 15;13:4126. doi: 10.1038/s41467-022-31767-6 (PMC9287376; doi:10.1038/s41467-022-31767-6)
Supplement: Supplementary file 6 — Source Data [file 41467_2022_31767_MOESM6_ESM.zip › SourceDataFile/Fig1a-b/00044.RI1]

Sample
I 1 04.0 40000 0007740 1.3460E11 280 1 
   5.8000   6.56800E+001    1.51970E+002
   5.8030   1.36120E+002    1.99560E+002
   5.8040   2.08130E+002    2.21630E+002
   5.8050   2.34460E+002    2.30050E+002
   5.8080   2.36520E+002    2.89140E+002
   5.8090   2.66860E+002    3.23210E+002
   5.8120   3.37720E+002    3.51370E+002
   5.8130   3.76450E+002    3.95390E+002
   5.8140   4.19940E+002    4.49680E+002
   5.8170   4.43370E+002    4.84990E+002
   5.8180   5.88070E+002    6.77410E+002
   5.8190   6.73600E+002    7.21270E+002
   5.8210   7.44870E+002    9.31250E+002
   5.8240   9.74930E+002    1.02393E+003
   5.8260   1.09142E+003    1.18985E+003
   5.8280   1.36332E+003    1.54818E+003
   5.8300   1.70556E+003    1.96025E+003
   5.8320   2.09991E+003    2.27038E+003
   5.8350   2.12595E+003    2.54960E+003
   5.8370   2.76292E+003    2.85145E+003
   5.8380   2.98259E+003    3.32124E+003
   5.8420   3.18639E+003    3.82592E+003
   5.8440   3.65224E+003    4.32550E+003
   5.8460   4.07649E+003    4.57044E+003
   5.8480   4.61718E+003    4.88592E+003
   5.8490   4.65859E+003    5.18824E+003
   5.8530   5.18200E+003    5.32925E+003
   5.8550   5.32117E+003    5.41025E+003
   5.8570   5.40646E+003    5.57621E+003
   5.8580   5.41407E+003    5.62559E+003
   5.8600   5.53330E+003    5.56776E+003
   5.8620   5.53471E+003    5.66940E+003
   5.8660   5.66283E+003    5.62940E+003
   5.8670   5.46488E+003    5.65713E+003
   5.8690   5.55702E+003    5.72436E+003
   5.8710   5.44823E+003    5.69937E+003
   5.8750   5.69880E+003    5.55187E+003
   5.8780   5.51063E+003    5.62552E+003
   5.8790   5.57358E+003    5.62822E+003
   5.8810   5.63135E+003    5.69110E+003
   5.8830   5.48733E+003    5.64335E+003
   5.8850   5.55947E+003    5.66522E+003
   5.8890   5.59398E+003    5.71546E+003
   5.8920   5.68383E+003    5.70495E+003
   5.8950   5.68316E+003    5.39758E+003
   5.8960   5.64015E+003    5.43908E+003
   5.8990   5.66149E+003    5.69099E+003
   5.9000   5.67733E+003    5.55048E+003
   5.9010   5.57108E+003    5.67356E+003
   5.9030   5.65723E+003    5.84189E+003
   5.9050   5.66102E+003    5.75705E+003
   5.9070   5.69673E+003    5.59829E+003
   5.9100   5.67850E+003    5.65354E+003
   5.9130   5.70687E+003    5.82631E+003
   5.9150   5.82262E+003    5.71563E+003
   5.9170   5.83301E+003    5.84570E+003
   5.9180   5.85754E+003    5.84448E+003
   5.9200   5.90477E+003    5.81164E+003
   5.9230   5.94949E+003    5.88524E+003
   5.9260   6.03889E+003    6.01309E+003
   5.9290   5.94625E+003    6.20729E+003
   5.9300   5.91742E+003    6.19927E+003
   5.9330   6.00206E+003    6.00403E+003
   5.9340   6.02460E+003    5.96881E+003
   5.9380   6.24191E+003    6.22251E+003
   5.9410   6.23616E+003    6.30498E+003
   5.9430   6.23597E+003    6.29065E+003
   5.9450   6.32790E+003    6.27899E+003
   5.9460   6.25151E+003    6.24280E+003
   5.9470   6.02541E+003    6.39221E+003
   5.9510   6.27170E+003    6.29179E+003
   5.9540   6.31620E+003    6.24601E+003
   5.9570   6.31487E+003    6.23851E+003
   5.9590   6.22446E+003    6.37715E+003
   5.9610   6.26220E+003    6.30432E+003
   5.9650   6.31119E+003    6.29809E+003
   5.9680   6.33530E+003    6.43838E+003
   5.9700   6.25985E+003    6.48659E+003
   5.9720   6.47808E+003    6.41083E+003
   5.9750   6.30656E+003    6.34478E+003
   5.9790   6.09030E+003    6.08458E+003
   5.9820   5.92866E+003    6.27010E+003
   5.9840   6.16144E+003    6.30675E+003
   5.9860   6.23310E+003    6.26366E+003
   5.9890   6.20996E+003    6.31708E+003
   5.9910   6.14317E+003    6.40652E+003
   5.9920   6.29655E+003    6.53977E+003
   5.9950   6.32406E+003    7.48017E+003
   5.9990   6.34149E+003    1.03693E+004
   6.0020   6.22771E+003    1.10736E+004
   6.0040   6.20049E+003    1.06596E+004
   6.0060   6.25026E+003    8.76109E+003
   6.0080   5.77193E+003    2.16680E+002
   6.0150   1.04014E+004    4.72400E+002
   6.0170   1.02767E+004    1.97538E+003
   6.0210   1.03693E+004    6.93625E+003
   6.0250   2.81720E+002    6.17403E+003
   6.0300   2.11590E+002    6.03181E+003
   6.0310   3.88430E+002    6.08284E+003
   6.0350   1.76197E+003    6.01381E+003
   6.0370   7.58550E+003    6.11143E+003
   6.0400   6.07355E+003    6.05198E+003
   6.0440   6.10407E+003    5.94945E+003
   6.0460   6.21881E+003    6.06307E+003
   6.0480   6.12231E+003    5.93327E+003
   6.0500   6.19049E+003    6.01514E+003
   6.0520   6.23921E+003    5.88919E+003
   6.0550   6.15563E+003    5.87068E+003
   6.0570   6.03093E+003    5.99255E+003
   6.0590   6.12576E+003    6.01543E+003
   6.0610   6.03937E+003    6.00997E+003
   6.0620   6.04303E+003    5.88700E+003
   6.0670   6.09030E+003    5.96956E+003
   6.0710   5.99436E+003    5.98474E+003
   6.0730   6.09433E+003    5.98453E+003
   6.0770   6.04314E+003    5.91017E+003
   6.0780   5.96128E+003    5.91574E+003
   6.0800   5.98506E+003    5.90032E+003
   6.0850   5.97108E+003    5.87010E+003
   6.0870   5.95539E+003    5.89685E+003
   6.0890   6.01813E+003    5.91836E+003
   6.0910   5.88637E+003    5.72571E+003
   6.0940   5.95405E+003    5.83801E+003
   6.0960   5.87730E+003    5.95555E+003
   6.0990   5.90518E+003    5.84366E+003
   6.1030   5.88917E+003    5.80022E+003
   6.1040   5.90273E+003    5.88690E+003
   6.1070   5.92703E+003    5.79372E+003
   6.1080   5.84050E+003    5.72209E+003
   6.1130   5.84360E+003    5.87428E+003
   6.1150   5.76737E+003    5.81373E+003
   6.1170   5.93267E+003    5.75561E+003
   6.1200   5.74800E+003    5.80351E+003
   6.1240   5.77942E+003    5.81139E+003
   6.1260   5.79007E+003    5.85039E+003
   6.1290   5.83305E+003    5.79576E+003
   6.1310   5.84724E+003    5.77512E+003
   6.1340   5.75410E+003    5.86268E+003
   6.1380   5.70495E+003    5.81308E+003
   6.1400   5.66639E+003    5.74342E+003
   6.1430   5.62822E+003    5.77331E+003
   6.1450   5.61965E+003    5.67893E+003
   6.1470   5.71734E+003    5.75457E+003
   6.1490   5.59603E+003    5.62668E+003
   6.1540   5.47239E+003    5.70593E+003
   6.1570   5.52179E+003    5.62271E+003
   6.1590   5.52936E+003    5.62133E+003
   6.1610   5.53511E+003    5.52359E+003
   6.1630   5.49942E+003    5.57689E+003
   6.1660   5.60394E+003    5.58978E+003
   6.1690   5.47698E+003    5.69437E+003
   6.1720   5.53477E+003    5.59342E+003
   6.1750   5.45832E+003    5.62708E+003
   6.1770   5.51750E+003    5.54982E+003
   6.1800   5.40858E+003    5.63437E+003
   6.1830   5.41318E+003    5.52965E+003
   6.1870   5.29216E+003    5.53749E+003
   6.1890   5.45262E+003    5.51448E+003
   6.1900   5.35507E+003    5.42213E+003
   6.1940   5.32839E+003    5.57617E+003
   6.1960   5.27936E+003    5.47409E+003
   6.1990   5.38251E+003    5.49346E+003
   6.2020   5.37840E+003    5.43889E+003
   6.2050   5.27773E+003    5.45885E+003
   6.2070   5.25836E+003    5.41318E+003
   6.2090   5.27277E+003    5.42754E+003
   6.2120   5.15304E+003    5.34236E+003
   6.2150   5.19205E+003    5.46102E+003
   6.2170   5.15439E+003    5.29935E+003
   6.2180   5.16904E+003    5.34677E+003
   6.2220   5.16547E+003    5.26811E+003
   6.2250   5.17670E+003    5.35441E+003
   6.2280   5.12827E+003    5.36402E+003
   6.2310   5.12282E+003    5.19958E+003
   6.2340   5.16952E+003    5.27578E+003
   6.2370   5.18100E+003    5.26793E+003
   6.2390   5.07885E+003    5.22043E+003
   6.2430   5.05461E+003    5.15782E+003
   6.2460   5.04238E+003    5.14055E+003
   6.2480   5.00309E+003    5.21105E+003
   6.2500   4.95780E+003    5.23661E+003
   6.2530   4.89015E+003    5.04419E+003
   6.2550   4.98525E+003    5.12479E+003
   6.2570   4.99165E+003    5.14499E+003
   6.2610   4.89445E+003    5.06067E+003
   6.2630   4.98006E+003    5.01038E+003
   6.2640   4.87563E+003    5.06887E+003
   6.2670   4.90238E+003    4.78293E+003
   6.2720   4.98082E+003    4.85764E+003
   6.2730   4.94970E+003    4.94638E+003
   6.2760   4.95534E+003    4.97956E+003
   6.2790   4.92867E+003    4.96768E+003
   6.2820   4.97271E+003    5.01662E+003
   6.2860   4.81709E+003    4.97592E+003
   6.2900   4.89367E+003    4.91865E+003
   6.2920   4.92574E+003    4.91560E+003
   6.2940   4.90322E+003    4.95173E+003
   6.2970   4.92901E+003    4.89950E+003
   6.2990   4.90171E+003    5.02638E+003
   6.3010   4.82301E+003    4.69543E+003
   6.3030   4.71943E+003    4.81413E+003
   6.3060   4.74422E+003    4.83668E+003
   6.3080   4.87327E+003    4.90635E+003
   6.3130   4.88082E+003    4.81611E+003
   6.3170   4.83993E+003    4.74263E+003
   6.3200   4.82551E+003    4.70102E+003
   6.3220   4.79858E+003    4.70218E+003
   6.3260   4.80762E+003    4.71465E+003
   6.3290   4.91450E+003    4.61147E+003
   6.3330   4.78415E+003    4.70846E+003
   6.3350   4.78527E+003    4.67577E+003
   6.3370   4.80655E+003    4.77804E+003
   6.3380   4.70137E+003    4.61101E+003
   6.3420   4.73669E+003    4.62066E+003
   6.3460   4.63620E+003    4.55296E+003
   6.3490   4.68444E+003    4.62467E+003
   6.3500   4.64141E+003    4.55413E+003
   6.3540   4.77860E+003    4.65313E+003
   6.3560   4.72597E+003    4.57126E+003
   6.3590   4.71877E+003    4.60131E+003
   6.3610   4.79798E+003    4.51959E+003
   6.3630   4.83928E+003    4.54048E+003
   6.3650   4.87195E+003    4.61373E+003
   6.3680   4.84140E+003    4.53804E+003
   6.3730   4.66521E+003    4.56996E+003
   6.3750   4.81462E+003    4.57445E+003
   6.3770   4.81626E+003    4.62500E+003
   6.3800   4.86835E+003    4.51625E+003
   6.3820   4.78203E+003    4.53268E+003
   6.3850   4.76606E+003    4.44277E+003
   6.3890   4.83088E+003    4.56255E+003
   6.3910   4.68864E+003    4.47326E+003
   6.3930   4.66124E+003    4.42858E+003
   6.3970   4.70302E+003    4.39064E+003
   6.4000   4.68203E+003    4.48012E+003
   6.4040   4.59538E+003    4.50558E+003
   6.4060   4.66661E+003    4.42041E+003
   6.4070   4.64835E+003    4.41580E+003
   6.4100   4.60147E+003    4.34846E+003
   6.4130   4.58332E+003    4.36379E+003
   6.4150   4.64480E+003    4.24444E+003
   6.4180   4.62123E+003    4.38028E+003
   6.4210   4.57662E+003    4.37143E+003
   6.4240   4.55732E+003    4.34063E+003
   6.4260   4.55985E+003    4.36031E+003
   6.4290   4.65130E+003    4.42956E+003
   6.4320   4.76535E+003    4.30818E+003
   6.4360   4.75283E+003    4.41706E+003
   6.4380   4.75573E+003    4.31606E+003
   6.4400   4.74878E+003    4.43057E+003
   6.4430   4.74615E+003    4.42001E+003
   6.4470   4.78453E+003    4.39116E+003
   6.4500   4.81789E+003    4.49398E+003
   6.4510   4.79863E+003    4.41463E+003
   6.4540   4.79749E+003    4.57919E+003
   6.4570   4.86036E+003    4.48283E+003
   6.4590   4.88895E+003    4.48342E+003
   6.4620   4.91608E+003    4.45736E+003
   6.4650   4.90764E+003    4.51445E+003
   6.4680   4.94746E+003    4.53106E+003
   6.4700   4.96488E+003    4.42000E+003
   6.4720   4.97474E+003    4.48999E+003
   6.4750   4.91475E+003    4.51128E+003
   6.4790   4.90294E+003    4.54494E+003
   6.4830   4.95594E+003    4.45384E+003
   6.4860   4.88511E+003    4.49177E+003
   6.4870   4.97943E+003    4.49505E+003
   6.4900   4.84433E+003    4.45590E+003
   6.4940   4.86377E+003    4.42848E+003
   6.4950   4.96181E+003    4.44049E+003
   6.4990   4.92529E+003    4.45800E+003
   6.5020   4.98356E+003    4.51545E+003
   6.5050   4.92343E+003    4.42596E+003
   6.5070   4.97436E+003    4.49200E+003
   6.5100   4.95462E+003    4.47519E+003
   6.5120   5.07065E+003    4.50282E+003
   6.5150   5.06104E+003    4.63675E+003
   6.5170   5.05926E+003    4.57407E+003
   6.5200   5.08273E+003    4.47186E+003
   6.5230   5.11429E+003    4.45925E+003
   6.5260   4.84802E+003    4.44650E+003
   6.5290   4.95219E+003    4.40618E+003
   6.5320   4.95244E+003    4.43744E+003
   6.5350   4.98725E+003    4.42658E+003
   6.5370   4.87350E+003    4.42893E+003
   6.5400   4.96156E+003    4.30270E+003
   6.5420   4.94128E+003    4.35943E+003
   6.5460   4.98875E+003    4.46293E+003
   6.5500   4.92339E+003    4.45442E+003
   6.5510   4.94357E+003    4.36475E+003
   6.5540   5.02119E+003    4.40615E+003
   6.5560   4.91745E+003    4.44004E+003
   6.5600   4.93925E+003    4.41671E+003
   6.5630   4.96688E+003    4.32942E+003
   6.5660   4.99356E+003    4.34252E+003
   6.5680   4.96106E+003    4.35630E+003
   6.5700   4.98522E+003    4.36489E+003
   6.5730   4.95358E+003    4.38735E+003
   6.5770   4.94035E+003    4.40768E+003
   6.5790   4.91699E+003    4.36927E+003
   6.5820   4.87743E+003    4.29559E+003
   6.5850   4.91646E+003    4.26949E+003
   6.5890   5.00225E+003    4.42718E+003
   6.5920   4.82420E+003    4.31163E+003
   6.5940   4.88247E+003    4.33131E+003
   6.5970   4.94185E+003    4.33111E+003
   6.6000   4.93061E+003    4.44830E+003
   6.6020   4.79424E+003    4.25165E+003
   6.6040   4.87990E+003    4.35028E+003
   6.6070   4.89215E+003    4.37518E+003
   6.6100   4.89371E+003    4.31069E+003
   6.6130   4.86701E+003    4.26176E+003
   6.6160   4.88444E+003    4.32835E+003
   6.6180   4.91677E+003    4.25401E+003
   6.6220   4.88132E+003    4.32029E+003
   6.6240   4.88969E+003    4.35346E+003
   6.6270   4.92532E+003    4.28635E+003
   6.6290   4.86515E+003    4.23739E+003
   6.6330   4.89609E+003    4.27314E+003
   6.6360   4.84776E+003    4.28480E+003
   6.6390   4.83722E+003    4.26903E+003
   6.6420   4.87947E+003    4.24844E+003
   6.6450   4.83517E+003    4.27559E+003
   6.6480   4.77414E+003    4.23206E+003
   6.6510   4.83985E+003    4.27387E+003
   6.6520   4.86064E+003    4.17655E+003
   6.6540   4.85886E+003    4.19956E+003
   6.6570   4.80285E+003    4.16505E+003
   6.6620   4.84172E+003    4.18955E+003
   6.6640   4.79450E+003    4.20097E+003
   6.6660   4.83331E+003    4.18727E+003
   6.6700   4.83236E+003    4.15123E+003
   6.6740   4.76863E+003    4.13736E+003
   6.6760   4.78081E+003    4.22423E+003
   6.6780   4.74239E+003    4.14712E+003
   6.6810   4.73401E+003    4.09392E+003
   6.6860   4.71069E+003    4.08670E+003
   6.6890   4.68078E+003    4.12482E+003
   6.6920   4.69691E+003    4.11479E+003
   6.6940   4.75528E+003    4.13439E+003
   6.6970   4.81858E+003    4.13693E+003
   6.7000   4.72075E+003    4.10799E+003
   6.7030   4.69562E+003    4.32761E+003
   6.7070   4.78425E+003    4.04436E+003
   6.7080   4.69901E+003    4.15336E+003
   6.7120   4.65192E+003    4.08791E+003
   6.7150   4.58709E+003    4.02084E+003
   6.7180   4.55454E+003    3.99989E+003
   6.7210   4.52457E+003    3.97975E+003
   6.7220   4.58103E+003    4.04281E+003
   6.7270   4.67771E+003    4.01594E+003
   6.7310   4.68525E+003    4.05791E+003
   6.7340   4.64567E+003    4.06733E+003
   6.7360   4.63665E+003    4.07983E+003
   6.7370   4.62776E+003    4.05028E+003
   6.7410   4.66020E+003    4.06596E+003
   6.7450   4.61431E+003    3.83406E+003
   6.7490   4.59197E+003    3.81534E+003
   6.7510   4.53757E+003    3.97294E+003
   6.7540   4.51080E+003    3.78209E+003
   6.7560   4.55229E+003    3.75486E+003
   6.7590   4.52729E+003    3.77412E+003
   6.7610   4.46185E+003    3.84744E+003
   6.7630   4.54833E+003    3.81129E+003
   6.7650   4.49011E+003    3.83771E+003
   6.7700   4.59269E+003    3.90687E+003
   6.7720   4.40182E+003    3.90364E+003
   6.7770   4.50655E+003    3.86229E+003
   6.7790   4.57525E+003    3.95533E+003
   6.7810   4.51967E+003    3.85664E+003
   6.7850   4.52697E+003    3.89292E+003
   6.7890   4.49152E+003    3.91535E+003
   6.7920   4.39680E+003    3.88887E+003
   6.7940   4.41165E+003    3.87604E+003
   6.7950   4.50455E+003    3.86299E+003
   6.7990   4.43249E+003    3.83093E+003
   6.8020   4.39678E+003    3.92974E+003
   6.8050   4.43490E+003    3.83587E+003
   6.8070   4.48216E+003    3.85653E+003
   6.8090   4.45624E+003    3.93235E+003
   6.8110   4.49585E+003    3.95093E+003
   6.8150   4.48090E+003    4.05348E+003
   6.8190   4.49969E+003    3.95544E+003
   6.8210   4.58614E+003    4.07766E+003
   6.8240   4.51735E+003    3.94867E+003
   6.8280   4.48225E+003    3.88396E+003
   6.8320   4.54519E+003    3.86426E+003
   6.8350   4.48569E+003    3.89112E+003
   6.8370   4.48311E+003    3.91934E+003
   6.8400   4.47044E+003    3.91662E+003
   6.8440   4.54456E+003    3.97660E+003
   6.8480   4.53071E+003    3.97589E+003
   6.8510   4.49467E+003    3.97609E+003
   6.8530   4.59268E+003    4.01888E+003
   6.8560   4.55750E+003    3.89198E+003
   6.8580   4.56370E+003    3.96976E+003
   6.8620   4.60178E+003    3.94626E+003
   6.8640   4.49772E+003    4.03234E+003
   6.8670   4.47776E+003    3.90249E+003
   6.8700   4.47499E+003    3.92366E+003
   6.8730   4.48363E+003    3.90143E+003
   6.8760   4.46095E+003    3.86129E+003
   6.8800   4.48473E+003    3.90029E+003
   6.8840   4.53087E+003    3.83845E+003
   6.8870   4.46890E+003    3.87886E+003
   6.8900   4.39378E+003    3.88193E+003
   6.8930   4.56184E+003    3.94446E+003
   6.8950   4.47866E+003    3.90228E+003
   6.8980   4.44559E+003    3.86196E+003
   6.9020   4.47731E+003    3.91576E+003
   6.9060   4.46664E+003    3.86760E+003
   6.9080   4.39178E+003    3.87608E+003
   6.9110   4.29945E+003    3.86030E+003
   6.9140   4.46048E+003    3.89023E+003
   6.9180   4.46172E+003    3.92083E+003
   6.9200   4.40608E+003    3.90528E+003
   6.9240   4.30527E+003    3.83572E+003
   6.9270   4.41887E+003    3.87994E+003
   6.9310   4.42066E+003    3.87473E+003
   6.9340   4.34814E+003    3.77350E+003
   6.9370   4.31910E+003    3.75937E+003
   6.9400   4.31263E+003    3.75145E+003
   6.9430   4.29499E+003    3.71142E+003
   6.9480   4.43290E+003    3.77003E+003
   6.9500   4.25477E+003    3.73229E+003
   6.9520   4.32387E+003    3.72338E+003
   6.9550   4.32497E+003    3.71315E+003
   6.9580   4.31478E+003    3.76874E+003
   6.9610   4.29902E+003    3.70945E+003
   6.9640   4.34608E+003    3.70654E+003
   6.9660   4.27086E+003    3.72405E+003
   6.9690   4.21376E+003    3.73486E+003
   6.9730   4.20508E+003    3.64311E+003
   6.9760   4.26734E+003    3.72247E+003
   6.9790   4.30765E+003    3.71152E+003
   6.9820   4.28706E+003    3.76393E+003
   6.9860   4.38570E+003    3.73098E+003
   6.9890   4.31883E+003    3.69020E+003
   6.9920   4.27976E+003    3.71470E+003
   6.9950   4.24540E+003    3.66880E+003
   6.9980   4.18392E+003    3.66038E+003
   7.0010   4.36287E+003    3.62517E+003
   7.0030   4.33182E+003    3.59492E+003
   7.0050   4.21445E+003    3.64511E+003
   7.0090   4.31746E+003    3.67515E+003
   7.0120   4.29102E+003    3.63985E+003
   7.0170   4.23328E+003    3.66671E+003
   7.0190   4.17041E+003    3.70064E+003
   7.0210   4.20441E+003    3.72437E+003
   7.0240   4.24583E+003    3.73602E+003
   7.0280   4.20375E+003    3.62867E+003
   7.0320   4.13703E+003    3.63610E+003
   7.0350   4.12161E+003    3.70211E+003
   7.0380   4.15859E+003    3.63873E+003
   7.0410   4.15066E+003    3.62908E+003
   7.0440   4.14644E+003    3.67693E+003
   7.0490   4.04118E+003    3.73860E+003
   7.0520   3.94459E+003    3.72232E+003
   7.0530   4.03482E+003    3.71872E+003
   7.0570   4.16296E+003    3.73433E+003
   7.0610   4.23486E+003    3.65407E+003
   7.0630   4.16347E+003    3.70655E+003
   7.0650   4.18409E+003    3.74305E+003
   7.0680   4.10404E+003    3.68100E+003
   7.0720   4.19884E+003    3.64345E+003
   7.0750   4.15441E+003    3.70632E+003
   7.0790   4.18998E+003    3.71803E+003
   7.0810   4.19144E+003    3.65969E+003
   7.0840   4.15199E+003    3.65030E+003
   7.0880   4.16954E+003    3.62310E+003
   7.0930   4.15787E+003    3.64298E+003
   7.0950   4.17924E+003    3.68633E+003
   7.0960   4.18751E+003    3.70834E+003
   7.1000   4.15971E+003    3.73425E+003
   7.1030   4.22812E+003    3.62557E+003
   7.1070   4.15124E+003    3.70435E+003
   7.1090   4.11644E+003    3.64205E+003
   7.1130   4.21873E+003    3.66753E+003
   7.1150   4.07712E+003    3.63038E+003
   7.1190   4.10159E+003    3.64331E+003
   7.1230   4.16970E+003    3.60560E+003
   7.1250   4.01910E+003    3.61256E+003
   7.1290   4.11886E+003    3.57525E+003
   7.1330   4.05295E+003    3.67143E+003
   7.1360   4.05176E+003    3.63086E+003
   7.1380   4.06424E+003    3.56405E+003
   7.1400   3.95050E+003    3.61168E+003
   7.1440   4.01434E+003    3.64080E+003
   7.1480   3.91501E+003    3.61804E+003
   7.1510   3.88684E+003    3.58729E+003
