# Supplementary material for: Trigger factor both holds and folds its client proteins
Source: Nat Commun. 2022 Jul 15;13:4126. doi: 10.1038/s41467-022-31767-6 (PMC9287376; doi:10.1038/s41467-022-31767-6)
Supplement: Supplementary file 6 — Source Data [file 41467_2022_31767_MOESM6_ESM.zip › SourceDataFile/Fig1a-b/00044.RI3]

Sample
I 3 04.0 40000 0007854 1.3660E11 280 1 
   5.8000   1.19740E+002    2.12680E+002
   5.8030   2.26640E+002    1.97110E+002
   5.8040   2.20810E+002    2.18480E+002
   5.8050   2.45180E+002    2.39290E+002
   5.8070   2.62950E+002    2.52840E+002
   5.8080   2.55600E+002    2.71210E+002
   5.8090   3.27600E+002    3.24460E+002
   5.8110   3.68140E+002    3.62610E+002
   5.8140   4.03400E+002    4.14670E+002
   5.8170   4.66190E+002    5.36430E+002
   5.8180   6.05070E+002    6.68910E+002
   5.8200   7.15610E+002    7.50650E+002
   5.8210   8.36540E+002    8.79620E+002
   5.8230   9.45440E+002    8.97420E+002
   5.8260   1.21944E+003    1.22209E+003
   5.8280   1.31286E+003    1.60521E+003
   5.8290   1.70286E+003    1.79232E+003
   5.8320   2.00015E+003    2.11229E+003
   5.8330   2.20606E+003    2.36286E+003
   5.8350   2.33202E+003    2.52604E+003
   5.8370   2.80838E+003    3.08584E+003
   5.8390   3.41370E+003    3.66324E+003
   5.8430   3.93024E+003    4.05439E+003
   5.8440   4.29369E+003    4.50339E+003
   5.8460   4.55841E+003    4.47637E+003
   5.8470   4.66655E+003    4.69152E+003
   5.8490   4.72802E+003    4.79791E+003
   5.8510   4.96087E+003    5.12900E+003
   5.8530   5.30131E+003    5.37282E+003
   5.8550   5.41570E+003    5.34774E+003
   5.8580   5.54872E+003    5.47964E+003
   5.8600   5.51248E+003    5.40426E+003
   5.8620   5.53437E+003    5.65278E+003
   5.8640   5.66647E+003    5.70149E+003
   5.8670   5.67933E+003    5.48178E+003
   5.8690   5.58416E+003    5.62138E+003
   5.8710   5.57288E+003    5.57499E+003
   5.8740   5.57920E+003    5.58127E+003
   5.8760   5.48062E+003    5.62227E+003
   5.8780   5.70271E+003    5.73640E+003
   5.8800   5.57354E+003    5.64730E+003
   5.8830   5.62936E+003    5.60131E+003
   5.8850   5.60490E+003    5.62533E+003
   5.8880   5.52638E+003    5.72045E+003
   5.8900   5.61028E+003    5.66342E+003
   5.8920   5.79183E+003    5.71269E+003
   5.8940   5.65707E+003    5.77735E+003
   5.8960   5.77212E+003    5.73630E+003
   5.8990   5.94558E+003    5.92469E+003
   5.9010   6.01777E+003    5.83300E+003
   5.9030   5.89131E+003    5.79659E+003
   5.9050   5.82677E+003    5.72867E+003
   5.9080   5.78801E+003    5.67053E+003
   5.9100   5.73635E+003    5.86170E+003
   5.9120   5.86106E+003    5.96608E+003
   5.9150   5.96584E+003    6.03544E+003
   5.9180   5.87440E+003    6.02804E+003
   5.9200   5.92658E+003    5.96565E+003
   5.9210   6.13321E+003    5.93721E+003
   5.9230   6.04190E+003    6.02687E+003
   5.9270   6.18498E+003    6.17819E+003
   5.9290   6.27858E+003    6.31467E+003
   5.9310   6.34344E+003    6.30307E+003
   5.9340   6.41437E+003    6.48038E+003
   5.9360   6.47922E+003    6.73657E+003
   5.9380   6.38208E+003    7.16538E+003
   5.9400   6.42018E+003    1.02809E+004
   5.9430   6.66607E+003    1.12274E+004
   5.9450   6.84116E+003    1.07077E+004
   5.9470   6.90123E+003    9.96509E+003
   5.9500   7.74644E+003    4.70285E+003
   5.9520   8.54622E+003    2.17230E+002
   5.9570   1.03871E+004    1.10872E+003
   5.9600   2.35537E+003    6.51591E+003
   5.9630   1.69900E+002    7.79761E+003
   5.9690   2.48760E+002    6.41600E+003
   5.9700   7.85070E+002    6.29444E+003
   5.9720   3.86956E+003    6.28141E+003
   5.9750   7.05763E+003    6.27599E+003
   5.9770   6.65573E+003    6.34826E+003
   5.9800   6.19546E+003    6.12984E+003
   5.9830   6.37846E+003    6.16297E+003
   5.9860   6.31589E+003    6.02836E+003
   5.9880   6.26291E+003    6.06528E+003
   5.9900   6.29573E+003    5.97199E+003
   5.9920   6.26253E+003    6.14910E+003
   5.9980   6.26911E+003    5.89178E+003
   6.0000   6.26782E+003    5.90045E+003
   6.0030   6.37896E+003    5.87692E+003
   6.0040   6.23160E+003    5.98792E+003
   6.0060   6.19464E+003    5.94792E+003
   6.0090   6.24877E+003    5.96397E+003
   6.0120   6.22885E+003    5.94577E+003
   6.0130   6.11899E+003    5.83807E+003
   6.0150   6.14643E+003    5.76424E+003
   6.0180   6.18205E+003    5.67727E+003
   6.0210   6.18047E+003    5.69454E+003
   6.0230   6.12617E+003    5.79977E+003
   6.0250   6.10972E+003    5.56026E+003
   6.0280   6.12835E+003    5.64062E+003
   6.0300   6.06892E+003    5.66783E+003
   6.0320   6.01040E+003    5.59171E+003
   6.0370   6.18078E+003    5.72444E+003
   6.0390   6.22930E+003    5.70222E+003
   6.0400   6.20905E+003    5.56252E+003
   6.0440   6.15823E+003    5.48247E+003
   6.0450   6.30543E+003    5.54925E+003
   6.0480   6.17825E+003    5.50631E+003
   6.0500   6.14464E+003    5.52104E+003
   6.0540   6.09438E+003    5.54446E+003
   6.0570   6.02637E+003    5.36343E+003
   6.0590   6.09037E+003    5.33711E+003
   6.0610   5.96323E+003    5.31755E+003
   6.0640   6.13513E+003    5.30935E+003
   6.0670   6.07210E+003    5.23718E+003
   6.0690   6.05886E+003    5.31192E+003
   6.0730   6.09184E+003    5.34195E+003
   6.0760   6.03615E+003    5.16207E+003
   6.0770   6.10691E+003    5.15705E+003
   6.0800   6.00205E+003    5.13559E+003
   6.0840   6.02334E+003    4.94392E+003
   6.0870   6.14463E+003    4.72645E+003
   6.0890   6.11743E+003    4.68801E+003
   6.0910   6.01021E+003    4.52861E+003
   6.0940   5.99049E+003    4.60126E+003
   6.0960   6.01478E+003    4.48728E+003
   6.1000   6.06756E+003    4.53397E+003
   6.1030   5.97495E+003    4.43035E+003
   6.1050   5.99310E+003    4.29506E+003
   6.1070   6.02135E+003    4.44137E+003
   6.1100   5.87327E+003    4.31838E+003
   6.1150   5.91156E+003    4.23811E+003
   6.1180   5.86307E+003    4.25784E+003
   6.1200   5.83348E+003    4.31398E+003
   6.1220   5.88803E+003    4.45472E+003
   6.1240   5.83100E+003    4.04920E+003
   6.1270   6.03154E+003    3.63389E+003
   6.1320   5.96323E+003    3.49144E+003
   6.1340   6.07389E+003    3.44072E+003
   6.1360   5.94994E+003    3.62662E+003
   6.1390   5.96841E+003    3.83314E+003
   6.1430   5.92103E+003    4.04915E+003
   6.1440   5.92912E+003    4.22916E+003
   6.1470   5.86509E+003    4.09088E+003
   6.1490   5.90207E+003    3.96642E+003
   6.1520   5.93836E+003    3.95559E+003
   6.1540   5.84273E+003    3.97921E+003
   6.1560   5.86931E+003    3.93176E+003
   6.1580   5.91880E+003    3.82711E+003
   6.1610   5.88270E+003    3.87913E+003
   6.1630   5.82495E+003    3.71433E+003
   6.1670   5.93546E+003    3.71557E+003
   6.1690   6.02695E+003    3.59458E+003
   6.1720   5.84921E+003    3.60639E+003
   6.1750   5.90636E+003    3.50007E+003
   6.1780   5.88900E+003    3.59212E+003
   6.1800   5.86040E+003    3.59207E+003
   6.1820   5.81028E+003    3.55084E+003
   6.1850   5.87983E+003    3.46984E+003
   6.1890   5.83610E+003    3.41544E+003
   6.1910   5.91216E+003    3.47224E+003
   6.1940   5.84267E+003    3.41630E+003
   6.1960   5.91993E+003    3.44171E+003
   6.1980   5.84673E+003    3.41772E+003
   6.2010   5.81281E+003    3.38261E+003
   6.2030   5.90131E+003    3.25243E+003
   6.2050   5.77433E+003    3.22347E+003
   6.2070   5.82350E+003    3.22145E+003
   6.2100   5.72608E+003    3.03865E+003
   6.2120   5.65450E+003    3.12175E+003
   6.2160   5.74712E+003    2.89456E+003
   6.2190   5.78497E+003    2.92607E+003
   6.2210   5.70177E+003    2.94874E+003
   6.2230   5.83313E+003    3.08962E+003
   6.2260   5.84263E+003    3.07172E+003
   6.2280   5.75075E+003    2.98983E+003
   6.2300   5.73651E+003    2.91129E+003
   6.2330   5.68434E+003    2.82148E+003
   6.2350   5.75121E+003    2.85092E+003
   6.2390   5.72244E+003    2.77138E+003
   6.2410   5.74666E+003    2.58014E+003
   6.2440   5.68316E+003    2.66289E+003
   6.2460   5.62179E+003    2.66780E+003
   6.2480   5.66225E+003    2.70137E+003
   6.2510   5.73264E+003    2.68550E+003
   6.2530   5.50603E+003    2.57093E+003
   6.2550   5.52575E+003    2.56263E+003
   6.2570   5.54610E+003    2.50154E+003
   6.2590   5.54372E+003    2.54586E+003
   6.2620   5.65065E+003    2.55118E+003
   6.2640   5.59905E+003    2.51517E+003
   6.2690   5.60348E+003    2.55001E+003
   6.2710   5.58416E+003    2.47240E+003
   6.2750   5.64125E+003    2.49221E+003
   6.2790   5.70138E+003    2.42061E+003
   6.2810   5.67118E+003    2.38986E+003
   6.2830   5.66382E+003    2.32906E+003
   6.2850   5.72569E+003    2.36291E+003
   6.2880   5.59517E+003    2.45212E+003
   6.2920   5.64387E+003    2.48161E+003
   6.2940   5.59298E+003    2.47620E+003
   6.2970   5.74060E+003    2.45927E+003
   6.2990   5.58782E+003    2.49194E+003
   6.3010   5.55892E+003    2.39965E+003
   6.3040   5.38866E+003    2.31125E+003
   6.3060   5.46350E+003    2.34331E+003
   6.3080   5.53717E+003    2.31831E+003
   6.3110   5.61210E+003    2.25102E+003
   6.3130   5.53984E+003    2.29140E+003
   6.3160   5.55242E+003    2.35387E+003
   6.3190   5.58525E+003    2.34726E+003
   6.3220   5.49071E+003    2.33549E+003
   6.3240   5.47522E+003    2.36177E+003
   6.3270   5.45795E+003    2.33181E+003
   6.3290   5.46350E+003    2.30793E+003
   6.3320   5.40528E+003    2.28492E+003
   6.3360   5.46412E+003    2.24787E+003
   6.3380   5.44136E+003    2.21825E+003
   6.3400   5.35906E+003    2.31850E+003
   6.3420   5.44223E+003    2.21549E+003
   6.3450   5.54058E+003    2.28672E+003
   6.3470   5.36805E+003    2.26005E+003
   6.3500   5.33023E+003    2.26255E+003
   6.3530   5.38545E+003    2.25533E+003
   6.3550   5.22488E+003    2.30718E+003
   6.3570   5.36863E+003    2.22285E+003
   6.3610   5.28060E+003    2.18202E+003
   6.3630   5.29181E+003    2.20255E+003
   6.3650   5.34680E+003    2.21182E+003
   6.3670   5.41832E+003    2.26772E+003
   6.3700   5.47190E+003    2.23761E+003
   6.3750   5.38869E+003    2.21030E+003
   6.3770   5.32656E+003    2.23391E+003
   6.3790   5.37661E+003    2.22141E+003
   6.3820   5.28309E+003    2.18193E+003
   6.3840   5.32284E+003    2.17742E+003
   6.3860   5.18758E+003    2.16502E+003
   6.3910   5.17150E+003    2.20933E+003
   6.3930   5.22240E+003    2.22845E+003
   6.3950   5.23606E+003    2.15108E+003
   6.3980   5.15622E+003    2.21794E+003
   6.4000   5.11848E+003    2.20484E+003
   6.4020   5.17217E+003    2.14724E+003
   6.4050   5.19375E+003    2.18711E+003
   6.4080   5.13659E+003    2.22078E+003
   6.4090   4.99311E+003    2.13121E+003
   6.4120   5.12119E+003    2.18711E+003
   6.4150   5.02078E+003    2.12179E+003
   6.4180   5.00390E+003    2.08672E+003
   6.4210   5.05511E+003    2.11781E+003
   6.4250   5.06635E+003    2.23656E+003
   6.4270   5.15245E+003    2.15179E+003
   6.4290   5.18368E+003    2.17913E+003
   6.4310   5.14804E+003    2.12573E+003
   6.4360   5.18534E+003    2.26523E+003
   6.4380   5.18959E+003    2.21715E+003
   6.4400   5.17823E+003    2.17510E+003
   6.4420   5.19476E+003    2.26288E+003
   6.4450   5.20680E+003    2.24722E+003
   6.4490   5.20195E+003    2.18095E+003
   6.4520   5.27373E+003    2.23452E+003
   6.4540   5.24768E+003    2.28811E+003
   6.4560   5.25231E+003    2.32184E+003
   6.4590   5.26052E+003    2.21377E+003
   6.4610   5.22357E+003    2.27243E+003
   6.4660   5.31288E+003    2.26265E+003
   6.4680   5.26622E+003    2.19644E+003
   6.4700   5.31564E+003    2.23536E+003
   6.4730   5.35455E+003    2.26710E+003
   6.4760   5.35749E+003    2.25263E+003
   6.4800   5.30901E+003    2.30550E+003
   6.4820   5.41073E+003    2.29840E+003
   6.4850   5.37613E+003    2.28982E+003
   6.4860   5.27373E+003    2.31870E+003
   6.4890   5.23753E+003    2.27768E+003
   6.4920   5.19422E+003    2.23357E+003
   6.4940   5.17017E+003    2.22674E+003
   6.4970   5.20563E+003    2.29453E+003
   6.4990   5.24475E+003    2.23804E+003
   6.5010   5.19548E+003    2.27053E+003
   6.5050   5.20688E+003    2.30432E+003
   6.5070   5.32554E+003    2.28456E+003
   6.5100   5.30992E+003    2.23960E+003
   6.5120   5.35544E+003    2.41327E+003
   6.5140   5.23595E+003    2.36257E+003
   6.5160   5.42385E+003    2.38260E+003
   6.5190   5.32711E+003    2.25919E+003
   6.5220   5.34033E+003    2.20869E+003
   6.5260   5.27109E+003    2.21562E+003
   6.5280   5.31588E+003    2.16980E+003
   6.5310   5.32273E+003    2.19834E+003
   6.5330   5.22369E+003    2.23558E+003
   6.5360   5.10450E+003    2.31143E+003
   6.5400   5.22835E+003    2.25735E+003
   6.5420   5.15680E+003    2.22883E+003
   6.5460   5.19615E+003    2.24742E+003
   6.5500   5.17829E+003    2.21082E+003
   6.5510   5.08901E+003    2.29026E+003
   6.5540   5.16022E+003    2.29218E+003
   6.5560   5.14974E+003    2.23746E+003
   6.5600   5.18758E+003    2.27381E+003
   6.5630   5.18581E+003    2.27035E+003
   6.5660   5.17994E+003    2.27862E+003
   6.5680   5.12106E+003    2.27471E+003
   6.5700   5.16810E+003    2.23647E+003
   6.5730   5.21359E+003    2.21952E+003
   6.5770   5.14993E+003    2.18785E+003
   6.5800   5.22329E+003    2.18406E+003
   6.5830   5.03854E+003    2.22282E+003
   6.5850   4.98422E+003    2.18299E+003
   6.5880   5.17854E+003    2.24025E+003
   6.5900   5.05733E+003    2.22807E+003
   6.5930   5.16645E+003    2.22691E+003
   6.5950   5.07018E+003    2.20915E+003
   6.5980   5.05296E+003    2.30836E+003
   6.6020   5.07524E+003    2.24743E+003
   6.6040   5.04173E+003    2.28211E+003
   6.6080   5.03987E+003    2.22562E+003
   6.6110   5.08867E+003    2.22226E+003
   6.6140   5.02660E+003    2.20645E+003
   6.6170   5.01975E+003    2.24693E+003
   6.6200   4.99443E+003    2.21442E+003
   6.6230   5.02195E+003    2.27172E+003
   6.6250   5.07508E+003    2.18999E+003
   6.6270   5.07874E+003    2.20180E+003
   6.6310   5.02506E+003    2.26643E+003
   6.6330   5.04187E+003    2.20232E+003
   6.6360   4.99939E+003    2.24112E+003
   6.6380   4.99243E+003    2.23247E+003
   6.6400   4.94980E+003    2.21594E+003
   6.6420   5.01035E+003    2.14062E+003
   6.6450   5.04889E+003    2.20460E+003
   6.6470   4.98604E+003    2.17184E+003
   6.6490   5.01558E+003    2.20991E+003
   6.6530   4.94217E+003    2.15532E+003
   6.6550   4.94147E+003    2.15803E+003
   6.6580   4.87801E+003    2.16861E+003
   6.6610   4.97281E+003    2.14469E+003
   6.6650   4.90911E+003    2.15941E+003
   6.6680   4.97803E+003    2.13536E+003
   6.6700   4.94821E+003    2.17649E+003
   6.6720   4.90749E+003    2.18914E+003
   6.6760   4.87622E+003    2.11856E+003
   6.6780   4.82545E+003    2.16516E+003
   6.6810   4.85439E+003    2.15227E+003
   6.6830   4.81828E+003    2.22796E+003
   6.6850   4.82015E+003    2.14064E+003
   6.6880   4.73916E+003    2.14222E+003
   6.6920   4.73942E+003    2.18436E+003
   6.6940   4.83114E+003    2.14699E+003
   6.6970   4.80173E+003    2.12871E+003
   6.6990   4.82158E+003    2.14735E+003
   6.7010   4.78845E+003    2.09328E+003
   6.7040   4.85908E+003    2.11874E+003
   6.7070   4.81597E+003    2.09166E+003
   6.7090   4.75392E+003    2.07188E+003
   6.7120   4.71820E+003    2.08446E+003
   6.7140   4.67437E+003    2.11630E+003
   6.7170   4.65778E+003    2.08906E+003
   6.7190   4.70522E+003    2.09578E+003
   6.7220   4.71138E+003    2.04928E+003
   6.7270   4.69054E+003    2.09666E+003
   6.7280   4.72255E+003    2.11789E+003
   6.7310   4.72574E+003    2.12628E+003
   6.7340   4.88461E+003    2.08318E+003
   6.7360   4.83445E+003    2.13170E+003
   6.7370   4.79152E+003    2.05076E+003
   6.7410   4.64389E+003    2.16578E+003
   6.7450   4.65261E+003    2.11041E+003
   6.7470   4.54537E+003    2.08133E+003
   6.7500   4.54858E+003    2.04837E+003
   6.7520   4.61765E+003    2.02423E+003
   6.7540   4.59787E+003    2.03413E+003
   6.7570   4.53376E+003    1.99292E+003
   6.7610   4.60607E+003    1.98878E+003
   6.7630   4.61768E+003    1.97541E+003
   6.7670   4.54188E+003    1.98098E+003
   6.7680   4.58034E+003    2.01499E+003
   6.7720   4.55912E+003    1.99659E+003
   6.7750   4.57316E+003    1.99822E+003
   6.7790   4.61128E+003    1.93823E+003
   6.7810   4.51506E+003    1.95987E+003
   6.7840   4.51602E+003    1.99619E+003
   6.7860   4.59425E+003    1.94483E+003
   6.7900   4.51841E+003    1.93591E+003
   6.7930   4.57196E+003    1.96563E+003
   6.7950   4.49523E+003    2.01794E+003
   6.7970   4.56316E+003    2.07627E+003
   6.7990   4.55504E+003    1.98169E+003
   6.8020   4.59855E+003    1.99339E+003
   6.8040   4.56868E+003    2.05280E+003
   6.8080   4.61456E+003    2.01090E+003
   6.8110   4.51946E+003    2.03021E+003
   6.8140   4.57702E+003    2.04196E+003
   6.8190   4.50227E+003    1.98452E+003
   6.8210   4.50490E+003    2.02013E+003
   6.8240   4.51828E+003    2.00195E+003
   6.8280   4.58615E+003    2.05062E+003
   6.8300   4.59818E+003    2.02538E+003
   6.8330   4.51521E+003    1.99453E+003
   6.8360   4.53055E+003    2.01216E+003
   6.8390   4.58371E+003    1.98684E+003
   6.8410   4.57535E+003    2.02171E+003
   6.8440   4.56314E+003    2.02808E+003
   6.8470   4.63204E+003    2.03960E+003
   6.8490   4.68262E+003    2.08170E+003
   6.8530   4.53664E+003    1.98583E+003
   6.8550   4.58721E+003    2.06747E+003
   6.8600   4.51148E+003    2.03590E+003
   6.8630   4.58083E+003    1.96481E+003
   6.8660   4.54104E+003    1.93596E+003
   6.8670   4.54800E+003    1.98372E+003
   6.8710   4.53158E+003    1.98674E+003
   6.8740   4.45837E+003    1.95819E+003
   6.8770   4.51924E+003    1.93590E+003
   6.8800   4.54376E+003    1.98313E+003
   6.8840   4.38783E+003    2.00380E+003
   6.8860   4.47223E+003    2.03670E+003
   6.8880   4.52996E+003    1.96106E+003
   6.8910   4.53876E+003    1.94897E+003
   6.8950   4.47968E+003    1.99358E+003
   6.8970   4.54813E+003    2.01111E+003
   6.9000   4.54580E+003    2.01535E+003
   6.9020   4.45895E+003    1.99421E+003
   6.9060   4.52714E+003    1.95016E+003
   6.9090   4.56384E+003    1.99185E+003
   6.9120   4.54024E+003    1.99453E+003
   6.9150   4.55343E+003    1.99070E+003
   6.9180   4.57665E+003    2.02148E+003
   6.9220   4.50106E+003    1.98541E+003
   6.9250   4.45270E+003    1.93789E+003
   6.9270   4.47109E+003    1.95874E+003
   6.9310   4.38866E+003    1.91973E+003
   6.9340   4.36160E+003    1.91814E+003
   6.9380   4.36703E+003    1.94871E+003
   6.9400   4.40392E+003    1.93964E+003
   6.9430   4.36456E+003    1.92893E+003
   6.9460   4.33157E+003    1.92873E+003
   6.9490   4.35050E+003    1.87746E+003
   6.9510   4.37406E+003    1.94153E+003
   6.9540   4.42832E+003    1.88582E+003
   6.9580   4.33098E+003    1.95286E+003
   6.9610   4.32655E+003    1.91942E+003
   6.9630   4.32187E+003    1.91388E+003
   6.9660   4.34632E+003    1.90565E+003
   6.9690   4.40063E+003    1.94524E+003
   6.9720   4.34495E+003    1.96375E+003
   6.9760   4.34631E+003    1.91999E+003
   6.9780   4.37226E+003    1.91685E+003
   6.9800   4.42415E+003    1.88649E+003
   6.9840   4.33608E+003    1.92924E+003
   6.9860   4.34498E+003    1.94680E+003
   6.9890   4.35652E+003    1.90738E+003
   6.9930   4.45119E+003    1.90456E+003
   6.9960   4.33352E+003    1.86248E+003
   6.9990   4.40874E+003    1.91158E+003
   7.0010   4.33039E+003    1.95070E+003
   7.0050   4.25140E+003    1.91562E+003
   7.0080   4.33212E+003    1.88350E+003
   7.0110   4.34642E+003    1.85520E+003
   7.0150   4.26453E+003    1.93584E+003
   7.0170   4.29815E+003    1.90275E+003
   7.0210   4.29880E+003    1.88504E+003
   7.0250   4.14300E+003    1.91624E+003
   7.0260   4.16922E+003    1.84968E+003
   7.0300   4.11663E+003    1.86545E+003
   7.0330   4.06230E+003    1.85803E+003
   7.0350   4.17600E+003    1.86718E+003
   7.0400   4.11595E+003    1.84694E+003
   7.0430   4.19948E+003    1.87192E+003
   7.0460   4.16922E+003    1.89007E+003
   7.0490   4.32603E+003    1.88754E+003
   7.0520   4.27326E+003    1.90631E+003
   7.0530   4.19094E+003    1.84356E+003
   7.0560   4.31857E+003    1.84677E+003
   7.0610   4.29553E+003    1.87466E+003
   7.0630   4.21914E+003    1.85442E+003
   7.0670   4.12208E+003    1.86843E+003
   7.0700   4.24123E+003    1.82941E+003
   7.0720   4.27844E+003    1.87198E+003
   7.0740   4.19549E+003    1.82567E+003
   7.0770   4.18370E+003    1.86726E+003
   7.0810   4.21182E+003    1.79908E+003
   7.0850   4.13887E+003    1.83966E+003
   7.0880   4.26743E+003    1.80996E+003
   7.0910   4.27135E+003    1.85257E+003
   7.0950   4.24002E+003    1.80967E+003
   7.0970   4.10129E+003    1.82181E+003
   7.1000   4.09669E+003    1.82607E+003
   7.1020   4.19771E+003    1.83544E+003
   7.1060   4.22310E+003    1.82455E+003
   7.1090   4.26202E+003    1.80967E+003
   7.1140   4.20456E+003    1.80091E+003
   7.1170   4.13083E+003    1.80792E+003
   7.1200   4.23626E+003    1.78763E+003
   7.1240   4.14516E+003    1.79399E+003
   7.1270   4.12513E+003    1.78122E+003
   7.1290   4.15302E+003    1.75968E+003
   7.1320   4.11407E+003    1.73768E+003
   7.1350   4.22915E+003    1.75035E+003
   7.1380   4.17238E+003    1.71836E+003
   7.1410   4.21067E+003    1.65027E+003
   7.1440   4.20600E+003    1.58923E+003
   7.1470   4.24719E+003    1.55472E+003
   7.1480   4.17460E+003    1.50217E+003
   7.1530   4.10924E+003    1.41645E+003
