# Supplementary material for: Trigger factor both holds and folds its client proteins
Source: Nat Commun. 2022 Jul 15;13:4126. doi: 10.1038/s41467-022-31767-6 (PMC9287376; doi:10.1038/s41467-022-31767-6)
Supplement: Supplementary file 6 — Source Data [file 41467_2022_31767_MOESM6_ESM.zip › SourceDataFile/Fig1a-b/00045.RI1]

Sample
I 1 04.0 40000 0007915 1.3770E11 280 1 
   5.8000   6.67600E+001    1.49970E+002
   5.8020   1.17940E+002    1.70760E+002
   5.8040   1.98210E+002    2.16110E+002
   5.8050   2.44860E+002    2.10970E+002
   5.8070   2.47330E+002    2.61610E+002
   5.8080   2.57930E+002    2.90220E+002
   5.8090   2.79540E+002    2.99370E+002
   5.8100   3.20580E+002    3.21100E+002
   5.8120   3.39020E+002    3.84910E+002
   5.8140   3.97690E+002    4.55190E+002
   5.8160   4.58430E+002    4.99820E+002
   5.8170   5.27150E+002    5.57920E+002
   5.8180   6.36540E+002    6.59280E+002
   5.8210   6.75410E+002    8.39370E+002
   5.8220   9.11830E+002    9.09510E+002
   5.8230   9.99930E+002    1.09974E+003
   5.8260   1.16452E+003    1.21202E+003
   5.8280   1.45676E+003    1.51181E+003
   5.8290   1.50626E+003    1.82495E+003
   5.8310   1.88302E+003    2.07466E+003
   5.8330   2.14015E+003    2.38143E+003
   5.8350   2.40106E+003    2.40244E+003
   5.8360   2.92357E+003    3.01841E+003
   5.8370   3.01403E+003    3.21204E+003
   5.8400   3.02910E+003    3.66495E+003
   5.8420   3.35722E+003    4.21995E+003
   5.8450   3.98135E+003    4.59197E+003
   5.8470   4.38817E+003    4.81352E+003
   5.8480   4.78690E+003    5.03396E+003
   5.8490   4.87921E+003    4.95759E+003
   5.8510   5.02215E+003    5.11647E+003
   5.8530   5.06994E+003    5.40192E+003
   5.8560   5.48391E+003    5.44504E+003
   5.8580   5.39145E+003    5.70322E+003
   5.8600   5.47400E+003    5.67828E+003
   5.8620   5.60021E+003    5.65333E+003
   5.8650   5.62547E+003    5.76520E+003
   5.8680   5.56711E+003    5.69308E+003
   5.8700   5.53045E+003    5.73982E+003
   5.8730   5.62563E+003    5.63621E+003
   5.8740   5.65708E+003    5.60020E+003
   5.8760   5.54364E+003    5.62161E+003
   5.8780   5.57896E+003    5.49429E+003
   5.8790   5.54898E+003    5.45278E+003
   5.8810   5.66086E+003    5.67569E+003
   5.8850   5.58027E+003    5.62819E+003
   5.8870   5.72245E+003    5.70672E+003
   5.8900   5.53958E+003    5.73044E+003
   5.8920   5.49170E+003    5.60282E+003
   5.8940   5.63309E+003    5.43687E+003
   5.8970   5.64033E+003    5.49864E+003
   5.9010   5.66762E+003    5.57916E+003
   5.9030   5.64844E+003    5.76595E+003
   5.9050   5.65782E+003    5.85056E+003
   5.9060   5.70428E+003    5.71134E+003
   5.9080   5.66099E+003    5.68546E+003
   5.9090   5.67332E+003    5.79596E+003
   5.9110   5.63411E+003    5.85772E+003
   5.9150   5.73388E+003    5.76200E+003
   5.9180   5.91630E+003    5.78418E+003
   5.9200   5.89651E+003    5.87990E+003
   5.9220   5.74467E+003    5.91774E+003
   5.9230   5.96205E+003    5.98425E+003
   5.9260   5.89704E+003    5.98701E+003
   5.9270   5.99274E+003    6.15467E+003
   5.9300   6.01709E+003    6.05344E+003
   5.9320   6.17621E+003    5.95123E+003
   5.9360   6.13022E+003    6.01263E+003
   5.9370   6.11111E+003    6.16377E+003
   5.9390   6.20950E+003    6.29161E+003
   5.9420   6.24709E+003    6.24047E+003
   5.9450   6.23267E+003    6.43480E+003
   5.9470   6.07024E+003    6.39035E+003
   5.9490   6.13504E+003    6.24083E+003
   5.9520   6.36323E+003    6.28177E+003
   5.9550   6.30667E+003    6.25221E+003
   5.9590   6.30092E+003    6.30392E+003
   5.9610   6.22871E+003    6.25834E+003
   5.9620   6.42056E+003    6.26849E+003
   5.9650   6.24314E+003    6.36317E+003
   5.9690   6.38765E+003    6.35591E+003
   5.9700   6.37118E+003    6.35428E+003
   5.9740   6.42716E+003    6.34080E+003
   5.9750   6.16730E+003    6.27157E+003
   5.9770   6.04540E+003    6.19224E+003
   5.9790   6.12901E+003    6.24708E+003
   5.9820   5.95423E+003    6.24707E+003
   5.9850   6.25893E+003    6.34376E+003
   5.9890   6.32915E+003    6.18566E+003
   5.9910   6.23987E+003    6.37081E+003
   5.9930   6.30093E+003    6.38970E+003
   5.9940   6.26155E+003    6.98462E+003
   5.9990   6.29969E+003    9.27137E+003
   6.0000   6.38898E+003    1.03957E+004
   6.0020   6.20320E+003    1.07202E+004
   6.0030   6.40198E+003    1.04278E+004
   6.0060   6.15094E+003    6.13489E+003
   6.0080   6.01586E+003    2.18430E+002
   6.0130   1.03495E+004    8.81000E+002
   6.0180   1.06367E+004    7.05500E+003
   6.0240   4.43380E+002    6.04043E+003
   6.0270   1.72570E+002    6.04588E+003
   6.0290   2.82660E+002    6.08694E+003
   6.0320   6.35620E+002    6.07699E+003
   6.0340   2.10734E+003    6.13972E+003
   6.0360   7.22712E+003    6.12501E+003
   6.0400   6.00454E+003    6.07917E+003
   6.0430   6.39146E+003    6.08353E+003
   6.0450   6.30673E+003    5.95389E+003
   6.0460   6.14934E+003    6.02500E+003
   6.0480   6.16660E+003    6.07564E+003
   6.0500   6.12704E+003    6.09245E+003
   6.0520   6.08373E+003    6.03237E+003
   6.0560   6.02199E+003    6.06924E+003
   6.0600   6.02133E+003    5.99567E+003
   6.0610   6.07119E+003    6.12305E+003
   6.0650   6.05209E+003    6.04181E+003
   6.0670   6.06939E+003    6.07395E+003
   6.0690   6.09836E+003    5.97485E+003
   6.0720   6.12171E+003    5.94094E+003
   6.0760   6.12689E+003    6.06041E+003
   6.0780   6.01053E+003    6.00681E+003
   6.0800   6.06030E+003    6.01116E+003
   6.0840   6.03233E+003    5.96775E+003
   6.0870   5.98178E+003    5.99937E+003
   6.0890   6.03568E+003    5.94927E+003
   6.0910   5.97618E+003    5.94471E+003
   6.0940   6.05042E+003    5.86027E+003
   6.0960   5.95658E+003    5.92196E+003
   6.0990   5.91596E+003    5.95077E+003
   6.1020   5.86963E+003    6.03028E+003
   6.1040   5.86326E+003    5.90632E+003
   6.1050   5.90030E+003    5.89902E+003
   6.1070   5.95112E+003    5.80430E+003
   6.1110   5.93700E+003    5.90684E+003
   6.1130   5.88110E+003    5.77174E+003
   6.1150   5.96375E+003    5.90136E+003
   6.1200   5.91574E+003    5.86996E+003
   6.1220   5.88296E+003    5.95760E+003
   6.1240   5.77609E+003    5.86705E+003
   6.1270   5.82659E+003    5.89140E+003
   6.1310   5.75546E+003    5.86885E+003
   6.1340   5.87325E+003    5.88560E+003
   6.1360   5.73690E+003    5.82874E+003
   6.1380   5.78037E+003    5.83264E+003
   6.1400   5.77056E+003    5.75648E+003
   6.1430   5.63985E+003    5.78032E+003
   6.1460   5.66890E+003    5.76615E+003
   6.1480   5.56888E+003    5.80272E+003
   6.1520   5.65096E+003    5.75253E+003
   6.1540   5.60284E+003    5.74063E+003
   6.1560   5.58508E+003    5.89193E+003
   6.1600   5.53829E+003    5.61857E+003
   6.1610   5.57179E+003    5.65439E+003
   6.1660   5.51457E+003    5.73969E+003
   6.1680   5.51523E+003    5.66921E+003
   6.1720   5.51644E+003    5.64778E+003
   6.1740   5.48493E+003    5.65715E+003
   6.1770   5.45573E+003    5.68212E+003
   6.1800   5.36794E+003    5.73938E+003
   6.1820   5.49418E+003    5.65869E+003
   6.1850   5.42472E+003    5.65483E+003
   6.1890   5.42343E+003    5.59392E+003
   6.1910   5.33039E+003    5.55507E+003
   6.1930   5.34874E+003    5.67859E+003
   6.1960   5.31588E+003    5.59481E+003
   6.1980   5.35072E+003    5.61191E+003
   6.2000   5.32345E+003    5.56419E+003
   6.2030   5.40320E+003    5.57619E+003
   6.2070   5.26411E+003    5.49747E+003
   6.2080   5.30114E+003    5.47275E+003
   6.2110   5.19020E+003    5.51875E+003
   6.2140   5.19873E+003    5.45985E+003
   6.2160   5.25293E+003    5.45637E+003
   6.2190   5.17404E+003    5.35100E+003
   6.2210   5.24187E+003    5.40681E+003
   6.2230   5.27412E+003    5.33678E+003
   6.2260   5.15964E+003    5.42967E+003
   6.2300   5.16198E+003    5.35796E+003
   6.2330   5.15095E+003    5.47970E+003
   6.2370   5.19732E+003    5.35382E+003
   6.2390   5.18965E+003    5.27860E+003
   6.2410   5.11760E+003    5.26290E+003
   6.2440   5.01611E+003    5.24242E+003
   6.2460   5.05753E+003    5.26543E+003
   6.2490   5.08631E+003    5.23132E+003
   6.2510   5.05571E+003    5.16608E+003
   6.2540   5.01707E+003    5.15037E+003
   6.2570   5.03118E+003    5.18648E+003
   6.2600   5.02714E+003    5.10254E+003
   6.2620   4.94874E+003    5.07257E+003
   6.2640   4.92662E+003    5.10363E+003
   6.2670   4.99132E+003    4.98724E+003
   6.2690   4.93972E+003    4.87380E+003
   6.2720   5.01436E+003    4.97005E+003
   6.2750   4.99801E+003    5.05652E+003
   6.2780   4.93849E+003    5.05251E+003
   6.2810   4.93671E+003    5.08558E+003
   6.2820   4.93148E+003    4.96222E+003
   6.2860   4.93501E+003    4.98467E+003
   6.2900   4.84207E+003    5.06588E+003
   6.2920   4.93901E+003    4.92426E+003
   6.2940   4.92200E+003    5.00036E+003
   6.2970   4.93885E+003    4.93343E+003
   6.3000   5.00164E+003    4.95500E+003
   6.3020   4.86037E+003    4.81532E+003
   6.3040   4.78013E+003    4.78698E+003
   6.3080   4.90137E+003    4.84496E+003
   6.3100   4.95128E+003    4.90200E+003
   6.3130   4.87191E+003    4.92778E+003
   6.3150   4.94538E+003    4.87439E+003
   6.3180   4.85080E+003    4.73530E+003
   6.3220   4.74858E+003    4.70715E+003
   6.3240   4.82754E+003    4.86837E+003
   6.3260   4.85217E+003    4.86972E+003
   6.3290   4.89167E+003    4.72184E+003
   6.3310   4.78391E+003    4.76309E+003
   6.3340   4.87161E+003    4.69094E+003
   6.3380   4.85596E+003    4.81449E+003
   6.3400   4.78341E+003    4.65648E+003
   6.3420   4.69269E+003    4.63769E+003
   6.3470   4.75000E+003    4.62164E+003
   6.3490   4.67985E+003    4.74067E+003
   6.3510   4.72053E+003    4.65704E+003
   6.3550   4.69901E+003    4.60393E+003
   6.3560   4.73594E+003    4.56811E+003
   6.3580   4.73403E+003    4.60397E+003
   6.3610   4.75306E+003    4.56479E+003
   6.3640   4.76797E+003    4.57368E+003
   6.3650   4.84695E+003    4.56599E+003
   6.3690   4.76220E+003    4.52984E+003
   6.3720   4.66966E+003    4.59364E+003
   6.3750   4.75841E+003    4.63750E+003
   6.3780   4.81473E+003    4.62078E+003
   6.3810   4.80569E+003    4.55762E+003
   6.3840   4.74517E+003    4.60447E+003
   6.3860   4.78073E+003    4.52751E+003
   6.3880   4.83574E+003    4.47389E+003
   6.3920   4.79252E+003    4.45780E+003
   6.3940   4.77327E+003    4.29718E+003
   6.3970   4.79085E+003    4.44478E+003
   6.3990   4.69735E+003    4.52833E+003
   6.4030   4.66008E+003    4.53343E+003
   6.4050   4.64909E+003    4.43667E+003
   6.4090   4.70665E+003    4.44591E+003
   6.4110   4.64564E+003    4.36418E+003
   6.4130   4.63139E+003    4.33005E+003
   6.4160   4.63373E+003    4.26221E+003
   6.4180   4.59390E+003    4.38660E+003
   6.4210   4.59230E+003    4.31959E+003
   6.4240   4.66789E+003    4.34194E+003
   6.4270   4.68015E+003    4.33063E+003
   6.4290   4.64197E+003    4.38902E+003
   6.4330   4.78472E+003    4.36172E+003
   6.4370   4.78000E+003    4.41802E+003
   6.4400   4.88107E+003    4.41632E+003
   6.4420   4.86714E+003    4.53938E+003
   6.4450   4.83967E+003    4.46140E+003
   6.4470   4.88533E+003    4.43511E+003
   6.4490   4.92284E+003    4.50617E+003
   6.4530   4.88885E+003    4.45052E+003
   6.4550   4.94257E+003    4.53098E+003
   6.4580   4.88153E+003    4.55347E+003
   6.4590   5.00412E+003    4.46050E+003
   6.4630   4.85213E+003    4.47434E+003
   6.4670   4.91344E+003    4.47225E+003
   6.4680   4.97261E+003    4.49318E+003
   6.4710   4.94564E+003    4.56147E+003
   6.4750   4.97867E+003    4.54991E+003
   6.4780   4.95433E+003    4.42804E+003
   6.4820   4.94841E+003    4.45379E+003
   6.4840   4.95500E+003    4.49806E+003
   6.4850   4.91731E+003    4.50914E+003
   6.4880   5.00949E+003    4.47540E+003
   6.4910   4.88701E+003    4.44358E+003
   6.4930   4.85273E+003    4.47677E+003
   6.4970   4.97256E+003    4.56126E+003
   6.4990   4.96686E+003    4.47558E+003
   6.5020   4.98332E+003    4.55850E+003
   6.5050   5.01762E+003    4.50603E+003
   6.5080   4.95962E+003    4.54458E+003
   6.5100   5.06830E+003    4.61009E+003
   6.5120   4.99520E+003    4.49270E+003
   6.5140   4.98640E+003    4.44554E+003
   6.5190   5.05727E+003    4.46810E+003
   6.5220   5.02668E+003    4.51328E+003
   6.5240   5.00598E+003    4.51440E+003
   6.5260   4.81974E+003    4.49947E+003
   6.5300   4.99667E+003    4.48717E+003
   6.5330   4.98477E+003    4.44761E+003
   6.5350   5.10299E+003    4.63741E+003
   6.5390   4.97490E+003    4.42960E+003
   6.5410   4.95832E+003    4.40293E+003
   6.5420   5.01052E+003    4.53539E+003
   6.5470   4.95302E+003    4.42225E+003
   6.5500   4.97082E+003    4.47638E+003
   6.5520   5.01371E+003    4.42835E+003
   6.5550   4.95138E+003    4.40796E+003
   6.5590   4.98013E+003    4.42760E+003
   6.5620   4.97785E+003    4.47901E+003
   6.5650   4.99169E+003    4.36513E+003
   6.5680   5.01819E+003    4.31051E+003
   6.5700   5.01500E+003    4.32884E+003
   6.5720   4.99192E+003    4.45924E+003
   6.5760   5.00917E+003    4.36665E+003
   6.5790   5.00875E+003    4.33008E+003
   6.5820   4.87300E+003    4.38118E+003
   6.5850   4.95267E+003    4.36923E+003
   6.5880   4.98358E+003    4.38217E+003
   6.5910   4.86823E+003    4.40505E+003
   6.5930   5.02555E+003    4.36526E+003
   6.5970   4.96333E+003    4.32239E+003
   6.5980   4.98814E+003    4.29921E+003
   6.6000   4.82992E+003    4.35736E+003
   6.6030   4.87709E+003    4.29566E+003
   6.6060   4.77416E+003    4.29843E+003
   6.6100   4.85351E+003    4.29673E+003
   6.6130   4.83090E+003    4.33025E+003
   6.6150   4.78000E+003    4.33784E+003
   6.6180   4.92198E+003    4.23261E+003
   6.6210   4.99312E+003    4.31108E+003
   6.6240   4.94339E+003    4.29723E+003
   6.6270   4.92054E+003    4.38907E+003
   6.6290   4.90165E+003    4.30915E+003
   6.6330   4.91936E+003    4.28068E+003
   6.6360   4.83551E+003    4.27035E+003
   6.6400   4.88461E+003    4.27210E+003
   6.6420   4.84564E+003    4.33332E+003
   6.6450   4.80497E+003    4.23385E+003
   6.6470   4.80051E+003    4.32338E+003
   6.6490   4.86601E+003    4.35379E+003
   6.6530   4.84129E+003    4.17398E+003
   6.6550   4.84866E+003    4.26457E+003
   6.6580   4.88802E+003    4.18061E+003
   6.6600   4.89087E+003    4.27438E+003
   6.6620   4.85924E+003    4.27442E+003
   6.6650   4.84990E+003    4.24380E+003
   6.6680   4.73331E+003    4.12910E+003
   6.6700   4.80803E+003    4.18103E+003
   6.6740   4.79929E+003    4.14966E+003
   6.6760   4.73201E+003    4.17766E+003
   6.6810   4.70039E+003    4.11412E+003
   6.6830   4.79657E+003    4.16305E+003
   6.6870   4.78824E+003    4.11572E+003
   6.6900   4.77080E+003    4.10361E+003
   6.6920   4.76874E+003    4.13870E+003
   6.6940   4.79466E+003    4.14014E+003
   6.6970   4.76639E+003    4.18314E+003
   6.6990   4.77494E+003    4.21281E+003
   6.7010   4.75477E+003    4.10863E+003
   6.7030   4.70622E+003    4.10778E+003
   6.7070   4.73244E+003    4.06763E+003
   6.7100   4.65653E+003    4.03304E+003
   6.7120   4.71988E+003    4.08965E+003
   6.7150   4.55556E+003    4.01923E+003
   6.7190   4.54489E+003    3.95141E+003
   6.7220   4.54631E+003    4.08373E+003
   6.7240   4.72576E+003    3.93866E+003
   6.7270   4.61793E+003    4.05863E+003
   6.7310   4.63862E+003    4.05030E+003
   6.7340   4.69930E+003    4.09507E+003
   6.7380   4.62309E+003    4.03530E+003
   6.7400   4.72659E+003    4.13552E+003
   6.7430   4.65971E+003    4.02148E+003
   6.7460   4.65256E+003    3.82354E+003
   6.7490   4.55472E+003    3.93569E+003
   6.7520   4.52651E+003    3.87531E+003
   6.7540   4.55490E+003    3.78776E+003
   6.7570   4.54047E+003    3.78967E+003
   6.7610   4.52549E+003    3.78241E+003
   6.7630   4.52285E+003    3.84433E+003
   6.7660   4.49737E+003    3.77985E+003
   6.7680   4.45009E+003    3.87629E+003
   6.7720   4.45515E+003    3.89019E+003
   6.7750   4.46348E+003    3.94142E+003
   6.7790   4.43237E+003    3.91188E+003
   6.7810   4.47866E+003    3.90154E+003
   6.7830   4.49999E+003    3.90547E+003
   6.7880   4.47502E+003    3.88438E+003
   6.7910   4.42794E+003    3.87800E+003
   6.7950   4.55748E+003    3.84839E+003
   6.7980   4.51838E+003    3.82155E+003
   6.8000   4.46293E+003    3.92383E+003
   6.8020   4.42546E+003    3.86279E+003
   6.8040   4.48144E+003    3.99487E+003
   6.8070   4.55699E+003    3.91613E+003
   6.8100   4.55291E+003    4.00314E+003
   6.8140   4.60145E+003    4.02091E+003
   6.8160   4.55863E+003    4.02899E+003
   6.8200   4.58924E+003    4.01997E+003
   6.8230   4.54802E+003    3.94482E+003
   6.8260   4.52847E+003    3.91912E+003
   6.8280   4.51754E+003    3.96601E+003
   6.8300   4.60057E+003    3.93900E+003
   6.8330   4.45363E+003    3.93439E+003
   6.8350   4.49718E+003    3.88003E+003
   6.8390   4.51446E+003    3.95366E+003
   6.8410   4.60989E+003    3.87364E+003
   6.8460   4.55709E+003    3.96732E+003
   6.8480   4.55481E+003    4.02272E+003
   6.8510   4.51118E+003    3.99947E+003
   6.8540   4.59806E+003    3.97922E+003
   6.8560   4.56360E+003    3.98786E+003
   6.8590   4.51918E+003    3.87965E+003
   6.8620   4.48959E+003    4.06434E+003
   6.8650   4.46402E+003    3.92039E+003
   6.8680   4.45541E+003    3.95144E+003
   6.8720   4.49506E+003    3.91839E+003
   6.8760   4.45711E+003    3.89160E+003
   6.8790   4.48050E+003    3.90241E+003
   6.8820   4.46751E+003    3.92375E+003
   6.8850   4.43973E+003    3.93280E+003
   6.8890   4.46868E+003    3.84091E+003
   6.8920   4.44270E+003    3.91689E+003
   6.8950   4.41334E+003    4.03158E+003
   6.8960   4.50281E+003    3.89899E+003
   6.9000   4.41697E+003    3.93760E+003
   6.9040   4.46456E+003    3.87931E+003
   6.9070   4.46621E+003    3.95243E+003
   6.9100   4.44583E+003    3.91021E+003
   6.9120   4.45072E+003    3.98363E+003
   6.9150   4.51921E+003    3.89463E+003
   6.9180   4.39183E+003    3.86536E+003
   6.9220   4.41283E+003    3.82885E+003
   6.9250   4.44823E+003    3.93323E+003
   6.9270   4.47156E+003    3.86173E+003
   6.9300   4.47888E+003    3.86022E+003
   6.9330   4.38831E+003    3.70689E+003
   6.9360   4.37695E+003    3.77238E+003
   6.9400   4.44467E+003    3.68757E+003
   6.9430   4.31826E+003    3.64701E+003
   6.9450   4.34235E+003    3.77300E+003
   6.9480   4.34852E+003    3.77906E+003
   6.9520   4.32243E+003    3.70852E+003
   6.9540   4.44085E+003    3.72656E+003
   6.9570   4.38236E+003    3.83409E+003
   6.9600   4.34695E+003    3.76825E+003
   6.9640   4.32172E+003    3.79724E+003
   6.9670   4.28144E+003    3.70724E+003
   6.9690   4.16616E+003    3.72779E+003
   6.9730   4.23338E+003    3.70759E+003
   6.9760   4.21439E+003    3.73076E+003
   6.9800   4.39845E+003    3.74105E+003
   6.9830   4.38629E+003    3.66557E+003
   6.9850   4.29463E+003    3.77773E+003
   6.9880   4.33216E+003    3.74420E+003
   6.9930   4.23168E+003    3.70593E+003
   6.9960   4.26356E+003    3.72677E+003
   6.9990   4.26208E+003    3.69349E+003
   7.0010   4.36395E+003    3.69321E+003
   7.0050   4.30574E+003    3.71229E+003
   7.0080   4.32918E+003    3.72012E+003
   7.0100   4.30046E+003    3.83212E+003
   7.0140   4.34362E+003    3.72893E+003
   7.0170   4.21433E+003    3.64593E+003
   7.0210   4.29965E+003    3.71807E+003
   7.0250   4.22364E+003    3.71167E+003
   7.0260   4.18288E+003    3.75276E+003
   7.0300   4.24962E+003    3.73662E+003
   7.0330   4.21280E+003    3.69432E+003
   7.0370   4.17609E+003    3.72391E+003
   7.0400   4.14250E+003    3.74145E+003
   7.0440   4.18318E+003    3.70332E+003
   7.0470   4.09474E+003    3.70452E+003
   7.0500   3.95597E+003    3.73793E+003
   7.0520   4.05986E+003    3.77539E+003
   7.0540   4.07028E+003    3.70458E+003
   7.0570   4.10634E+003    3.66454E+003
   7.0610   4.28243E+003    3.62382E+003
   7.0640   4.13152E+003    3.72758E+003
   7.0670   4.20546E+003    3.66357E+003
   7.0710   4.17307E+003    3.68713E+003
   7.0750   4.13374E+003    3.62606E+003
   7.0790   4.19624E+003    3.64990E+003
   7.0820   4.23000E+003    3.75517E+003
   7.0850   4.17687E+003    3.65988E+003
   7.0880   4.21608E+003    3.67539E+003
   7.0910   4.17579E+003    3.64705E+003
   7.0930   4.15002E+003    3.63232E+003
   7.0970   4.21152E+003    3.69353E+003
   7.1000   4.20780E+003    3.69120E+003
   7.1020   4.12989E+003    3.68823E+003
   7.1060   4.22976E+003    3.67650E+003
   7.1090   4.16774E+003    3.56893E+003
   7.1130   4.17482E+003    3.67986E+003
   7.1160   4.18488E+003    3.65738E+003
   7.1170   4.11389E+003    3.65199E+003
   7.1220   4.11844E+003    3.73985E+003
   7.1250   4.11257E+003    3.60153E+003
   7.1290   4.08414E+003    3.61662E+003
   7.1310   3.99265E+003    3.72222E+003
   7.1350   4.06934E+003    3.58345E+003
   7.1380   3.99969E+003    3.56506E+003
   7.1390   4.02256E+003    3.72072E+003
   7.1430   4.07591E+003    3.65604E+003
   7.1450   4.05172E+003    3.52859E+003
   7.1490   3.93737E+003    3.62939E+003
   7.1510   3.88435E+003    3.57731E+003
