# Supplementary material for: Trigger factor both holds and folds its client proteins
Source: Nat Commun. 2022 Jul 15;13:4126. doi: 10.1038/s41467-022-31767-6 (PMC9287376; doi:10.1038/s41467-022-31767-6)
Supplement: Supplementary file 6 — Source Data [file 41467_2022_31767_MOESM6_ESM.zip › SourceDataFile/Fig1a-b/00045.RI3]

Sample
I 3 04.0 40000 0008031 1.3970E11 280 1 
   5.8000   9.70900E+001    1.65870E+002
   5.8030   1.98740E+002    1.95720E+002
   5.8050   2.38190E+002    2.13580E+002
   5.8060   2.55370E+002    2.20800E+002
   5.8070   2.50780E+002    2.31370E+002
   5.8080   2.63650E+002    2.76410E+002
   5.8090   2.76200E+002    2.90260E+002
   5.8110   3.29330E+002    3.35680E+002
   5.8120   3.47820E+002    3.73560E+002
   5.8150   4.13770E+002    3.88560E+002
   5.8170   4.71540E+002    4.95600E+002
   5.8180   5.28170E+002    5.57510E+002
   5.8210   7.02790E+002    7.58650E+002
   5.8230   9.22090E+002    9.59590E+002
   5.8240   1.00027E+003    1.07920E+003
   5.8260   1.20865E+003    1.36880E+003
   5.8270   1.38626E+003    1.51958E+003
   5.8310   1.51915E+003    1.62994E+003
   5.8330   2.16252E+003    2.38120E+003
   5.8350   2.40860E+003    2.36224E+003
   5.8370   2.96421E+003    3.09063E+003
   5.8400   3.06246E+003    3.35420E+003
   5.8420   3.50257E+003    3.78996E+003
   5.8440   3.77526E+003    3.93353E+003
   5.8460   4.41149E+003    4.48836E+003
   5.8490   4.66429E+003    4.90029E+003
   5.8520   5.07166E+003    5.07769E+003
   5.8530   5.14088E+003    5.25563E+003
   5.8550   5.18625E+003    5.12022E+003
   5.8580   5.22899E+003    5.35001E+003
   5.8600   5.37507E+003    5.31673E+003
   5.8620   5.49147E+003    5.45035E+003
   5.8640   5.65091E+003    5.53524E+003
   5.8670   5.54461E+003    5.49393E+003
   5.8690   5.56444E+003    5.42823E+003
   5.8700   5.51860E+003    5.52923E+003
   5.8730   5.47303E+003    5.39735E+003
   5.8740   5.41517E+003    5.48191E+003
   5.8760   5.51851E+003    5.53934E+003
   5.8780   5.59938E+003    5.48330E+003
   5.8810   5.45547E+003    5.43497E+003
   5.8840   5.56082E+003    5.41492E+003
   5.8860   5.54879E+003    5.44168E+003
   5.8880   5.52641E+003    5.52562E+003
   5.8900   5.46546E+003    5.67506E+003
   5.8920   5.42132E+003    5.67815E+003
   5.8940   5.58944E+003    5.55710E+003
   5.8960   5.65416E+003    5.63686E+003
   5.8980   5.63138E+003    5.55330E+003
   5.8990   5.70417E+003    5.76441E+003
   5.9010   5.82096E+003    5.75881E+003
   5.9030   5.66686E+003    5.59358E+003
   5.9070   5.68735E+003    5.51136E+003
   5.9100   5.64513E+003    5.66769E+003
   5.9110   5.59000E+003    5.68195E+003
   5.9120   5.62748E+003    5.63517E+003
   5.9140   5.61153E+003    5.83695E+003
   5.9150   5.75238E+003    5.79715E+003
   5.9200   5.79571E+003    5.94598E+003
   5.9210   5.84628E+003    5.86484E+003
   5.9230   5.89262E+003    5.89868E+003
   5.9250   5.91280E+003    5.89022E+003
   5.9260   5.98985E+003    6.06960E+003
   5.9280   6.00977E+003    6.08979E+003
   5.9300   6.15263E+003    6.04138E+003
   5.9340   6.24582E+003    6.26333E+003
   5.9360   6.35514E+003    6.55757E+003
   5.9380   6.34726E+003    6.90318E+003
   5.9390   6.36175E+003    7.74274E+003
   5.9400   6.31304E+003    1.04126E+004
   5.9430   6.43186E+003    1.04019E+004
   5.9450   6.43708E+003    1.03700E+004
   5.9460   6.67573E+003    1.10287E+004
   5.9490   6.68424E+003    5.69516E+003
   5.9510   8.80305E+003    2.49760E+002
   5.9580   1.01670E+004    1.99637E+003
   5.9630   5.91770E+002    7.76387E+003
   5.9670   2.07290E+002    5.78760E+003
   5.9680   3.00580E+002    6.33385E+003
   5.9700   5.85650E+002    6.27127E+003
   5.9720   1.38934E+003    6.12663E+003
   5.9770   7.54533E+003    6.10233E+003
   5.9790   5.89858E+003    6.07086E+003
   5.9820   6.15732E+003    6.03718E+003
   5.9830   6.09476E+003    5.96346E+003
   5.9840   6.17177E+003    5.95159E+003
   5.9860   6.13965E+003    5.95214E+003
   5.9880   6.16804E+003    6.01458E+003
   5.9910   5.98662E+003    6.03437E+003
   5.9930   6.00949E+003    5.94063E+003
   5.9950   6.09580E+003    5.93394E+003
   5.9990   6.01990E+003    5.82831E+003
   6.0030   6.00156E+003    5.81775E+003
   6.0040   6.02350E+003    5.88024E+003
   6.0070   6.07808E+003    5.72331E+003
   6.0090   6.14286E+003    5.77128E+003
   6.0110   6.07171E+003    5.73166E+003
   6.0130   5.97255E+003    5.63101E+003
   6.0150   5.94351E+003    5.60865E+003
   6.0180   6.11364E+003    5.62717E+003
   6.0220   5.97712E+003    5.71227E+003
   6.0250   6.04795E+003    5.71031E+003
   6.0280   5.95776E+003    5.56891E+003
   6.0310   6.05763E+003    5.60427E+003
   6.0340   5.95213E+003    5.73070E+003
   6.0360   6.11068E+003    5.63263E+003
   6.0380   6.07004E+003    5.56986E+003
   6.0400   6.03293E+003    5.54387E+003
   6.0430   5.99415E+003    5.44391E+003
   6.0460   6.01834E+003    5.35471E+003
   6.0500   5.87859E+003    5.40815E+003
   6.0510   5.97912E+003    5.45835E+003
   6.0540   5.96813E+003    5.48009E+003
   6.0570   5.85655E+003    5.27047E+003
   6.0590   5.82654E+003    5.25321E+003
   6.0620   5.91457E+003    5.26739E+003
   6.0640   5.91451E+003    5.30776E+003
   6.0670   5.93977E+003    5.17609E+003
   6.0680   5.96327E+003    5.28132E+003
   6.0700   5.90382E+003    5.17755E+003
   6.0730   5.88218E+003    5.32986E+003
   6.0750   5.91226E+003    5.16670E+003
   6.0780   5.98619E+003    5.12269E+003
   6.0800   5.91175E+003    5.07968E+003
   6.0820   5.92502E+003    5.05488E+003
   6.0840   5.89081E+003    4.97483E+003
   6.0870   5.91570E+003    4.75682E+003
   6.0890   5.94700E+003    4.63106E+003
   6.0950   5.89380E+003    4.54984E+003
   6.0960   5.78898E+003    4.55837E+003
   6.0980   5.87444E+003    4.33885E+003
   6.0990   5.91840E+003    4.41440E+003
   6.1000   5.97994E+003    4.31910E+003
   6.1060   5.95809E+003    4.23651E+003
   6.1080   5.74847E+003    4.37378E+003
   6.1100   5.85234E+003    4.24783E+003
   6.1130   5.80790E+003    4.19831E+003
   6.1150   5.84823E+003    4.21311E+003
   6.1170   5.74234E+003    4.17316E+003
   6.1200   5.76103E+003    4.28930E+003
   6.1220   5.72913E+003    4.52396E+003
   6.1240   5.73842E+003    4.20231E+003
   6.1260   5.82799E+003    3.79873E+003
   6.1310   5.83415E+003    3.65158E+003
   6.1340   5.85935E+003    3.43600E+003
   6.1360   5.91772E+003    3.42740E+003
   6.1380   5.90869E+003    3.85723E+003
   6.1410   5.93528E+003    3.94096E+003
   6.1450   5.80790E+003    4.26798E+003
   6.1470   5.93394E+003    4.11754E+003
   6.1490   5.83903E+003    4.03465E+003
   6.1520   5.80038E+003    3.93813E+003
   6.1540   5.78917E+003    4.02381E+003
   6.1560   5.73549E+003    3.91823E+003
   6.1610   5.88700E+003    3.89231E+003
   6.1630   5.79332E+003    3.69702E+003
   6.1660   5.69494E+003    3.71155E+003
   6.1680   5.72715E+003    3.59273E+003
   6.1700   5.76688E+003    3.58852E+003
   6.1720   5.82600E+003    3.59188E+003
   6.1750   5.73365E+003    3.47339E+003
   6.1780   5.78649E+003    3.55016E+003
   6.1800   5.71270E+003    3.51103E+003
   6.1810   5.69494E+003    3.54732E+003
   6.1840   5.82899E+003    3.48602E+003
   6.1870   5.76519E+003    3.45717E+003
   6.1910   5.87725E+003    3.40075E+003
   6.1940   5.73727E+003    3.47886E+003
   6.1960   5.84475E+003    3.38944E+003
   6.1980   5.67174E+003    3.42443E+003
   6.2000   5.68333E+003    3.30311E+003
   6.2030   5.66717E+003    3.24207E+003
   6.2070   5.72526E+003    3.28244E+003
   6.2090   5.64279E+003    3.07643E+003
   6.2120   5.81283E+003    2.99346E+003
   6.2140   5.68234E+003    3.00347E+003
   6.2180   5.68742E+003    2.92659E+003
   6.2210   5.75623E+003    3.03457E+003
   6.2230   5.67502E+003    3.14776E+003
   6.2250   5.67569E+003    2.96109E+003
   6.2280   5.64606E+003    3.01175E+003
   6.2300   5.58400E+003    2.93315E+003
   6.2320   5.65204E+003    2.84086E+003
   6.2340   5.59717E+003    2.85573E+003
   6.2370   5.54348E+003    2.81086E+003
   6.2410   5.74237E+003    2.57616E+003
   6.2440   5.60840E+003    2.57938E+003
   6.2450   5.67321E+003    2.70887E+003
   6.2480   5.61837E+003    2.59523E+003
   6.2520   5.56176E+003    2.61796E+003
   6.2550   5.30295E+003    2.53011E+003
   6.2570   5.48769E+003    2.58854E+003
   6.2600   5.43787E+003    2.56606E+003
   6.2630   5.40864E+003    2.46466E+003
   6.2640   5.45499E+003    2.53472E+003
   6.2670   5.42753E+003    2.58027E+003
   6.2700   5.64793E+003    2.56517E+003
   6.2730   5.56620E+003    2.53618E+003
   6.2760   5.52871E+003    2.48552E+003
   6.2780   5.57379E+003    2.42010E+003
   6.2810   5.57008E+003    2.29908E+003
   6.2830   5.63410E+003    2.34808E+003
   6.2850   5.57072E+003    2.28903E+003
   6.2880   5.49156E+003    2.38592E+003
   6.2910   5.60709E+003    2.45964E+003
   6.2940   5.59206E+003    2.48905E+003
   6.2970   5.50284E+003    2.42100E+003
   6.2990   5.49363E+003    2.45547E+003
   6.3010   5.39594E+003    2.30638E+003
   6.3040   5.29621E+003    2.33476E+003
   6.3080   5.40428E+003    2.28781E+003
   6.3100   5.48074E+003    2.34114E+003
   6.3130   5.46006E+003    2.33348E+003
   6.3150   5.45177E+003    2.28367E+003
   6.3180   5.39619E+003    2.28012E+003
   6.3200   5.39179E+003    2.26361E+003
   6.3220   5.37483E+003    2.30235E+003
   6.3260   5.50458E+003    2.28313E+003
   6.3290   5.42448E+003    2.27135E+003
   6.3300   5.39448E+003    2.30425E+003
   6.3330   5.38661E+003    2.27614E+003
   6.3360   5.39490E+003    2.19843E+003
   6.3380   5.33821E+003    2.22688E+003
   6.3400   5.39234E+003    2.25778E+003
   6.3440   5.33989E+003    2.16766E+003
   6.3470   5.31128E+003    2.19930E+003
   6.3490   5.22970E+003    2.22522E+003
   6.3520   5.18843E+003    2.21343E+003
   6.3540   5.09523E+003    2.24509E+003
   6.3580   5.09140E+003    2.11194E+003
   6.3610   5.09917E+003    2.14979E+003
   6.3640   5.24879E+003    2.16221E+003
   6.3670   5.30667E+003    2.12982E+003
   6.3690   5.28165E+003    2.17552E+003
   6.3730   5.25384E+003    2.21495E+003
   6.3740   5.20531E+003    2.20360E+003
   6.3760   5.36107E+003    2.16573E+003
   6.3790   5.24240E+003    2.22324E+003
   6.3820   5.21659E+003    2.11324E+003
   6.3850   5.24307E+003    2.19094E+003
   6.3870   5.11385E+003    2.10210E+003
   6.3890   5.18235E+003    2.21979E+003
   6.3920   5.12224E+003    2.20785E+003
   6.3940   5.05626E+003    2.14369E+003
   6.3970   5.08164E+003    2.14114E+003
   6.3990   5.07109E+003    2.14783E+003
   6.4020   5.15594E+003    2.13798E+003
   6.4040   5.04997E+003    2.15867E+003
   6.4080   5.01021E+003    2.08686E+003
   6.4110   5.01870E+003    2.11359E+003
   6.4130   4.95964E+003    2.05411E+003
   6.4160   4.97445E+003    2.04508E+003
   6.4190   4.97712E+003    2.01891E+003
   6.4220   4.90568E+003    2.01772E+003
   6.4240   4.93722E+003    2.12632E+003
   6.4270   5.02024E+003    2.11809E+003
   6.4290   4.98300E+003    2.16256E+003
   6.4320   4.97348E+003    2.13256E+003
   6.4350   4.96016E+003    2.20399E+003
   6.4380   5.09353E+003    2.17224E+003
   6.4400   5.10281E+003    2.15441E+003
   6.4430   5.08094E+003    2.17380E+003
   6.4460   5.04530E+003    2.17614E+003
   6.4490   5.04878E+003    2.16462E+003
   6.4520   5.20567E+003    2.18326E+003
   6.4550   5.10501E+003    2.21940E+003
   6.4580   5.18033E+003    2.28067E+003
   6.4610   5.23436E+003    2.23844E+003
   6.4630   5.18171E+003    2.17232E+003
   6.4670   5.18990E+003    2.14534E+003
   6.4690   5.19698E+003    2.22655E+003
   6.4720   5.22968E+003    2.22167E+003
   6.4740   5.17481E+003    2.23301E+003
   6.4760   5.17086E+003    2.21262E+003
   6.4790   5.16757E+003    2.24101E+003
   6.4810   5.23659E+003    2.25348E+003
   6.4840   5.17484E+003    2.22744E+003
   6.4850   5.16309E+003    2.21111E+003
   6.4880   5.12663E+003    2.27888E+003
   6.4910   5.05385E+003    2.21020E+003
   6.4940   5.20613E+003    2.16957E+003
   6.4970   5.15827E+003    2.25112E+003
   6.5000   5.17492E+003    2.28392E+003
   6.5030   5.12528E+003    2.24447E+003
   6.5050   5.15102E+003    2.25507E+003
   6.5080   5.18473E+003    2.21946E+003
   6.5100   5.27599E+003    2.30917E+003
   6.5140   5.23125E+003    2.36543E+003
   6.5170   5.17559E+003    2.28715E+003
   6.5190   5.24052E+003    2.22539E+003
   6.5220   5.12627E+003    2.21180E+003
   6.5250   5.15432E+003    2.17123E+003
   6.5280   5.18617E+003    2.11875E+003
   6.5310   5.14584E+003    2.13394E+003
   6.5330   5.15619E+003    2.25093E+003
   6.5370   5.07447E+003    2.23648E+003
   6.5410   5.15229E+003    2.20336E+003
   6.5440   5.03555E+003    2.22145E+003
   6.5470   5.09467E+003    2.20257E+003
   6.5500   5.15028E+003    2.18026E+003
   6.5520   5.04376E+003    2.23972E+003
   6.5550   5.11141E+003    2.17322E+003
   6.5590   5.03962E+003    2.19127E+003
   6.5620   5.08420E+003    2.23232E+003
   6.5630   5.00827E+003    2.15958E+003
   6.5660   5.06143E+003    2.18375E+003
   6.5680   5.05626E+003    2.15046E+003
   6.5730   5.05580E+003    2.10710E+003
   6.5750   5.04559E+003    2.13799E+003
   6.5770   5.10696E+003    2.14629E+003
   6.5800   5.01925E+003    2.10361E+003
   6.5830   4.86363E+003    2.14363E+003
   6.5860   5.03048E+003    2.13610E+003
   6.5880   5.01775E+003    2.12041E+003
   6.5920   4.96042E+003    2.15591E+003
   6.5940   4.95493E+003    2.18854E+003
   6.5970   4.96282E+003    2.25742E+003
   6.5980   4.94425E+003    2.13481E+003
   6.6010   5.07314E+003    2.18770E+003
   6.6040   5.03194E+003    2.20358E+003
   6.6060   4.99701E+003    2.26118E+003
   6.6080   4.91718E+003    2.13337E+003
   6.6110   4.91117E+003    2.14808E+003
   6.6140   4.97181E+003    2.14241E+003
   6.6170   4.96519E+003    2.20767E+003
   6.6190   4.92851E+003    2.13901E+003
   6.6220   4.97511E+003    2.12658E+003
   6.6250   4.93385E+003    2.17741E+003
   6.6270   4.95871E+003    2.17334E+003
   6.6290   4.99528E+003    2.15571E+003
   6.6310   4.87460E+003    2.19331E+003
   6.6350   4.89543E+003    2.10750E+003
   6.6380   4.89324E+003    2.14814E+003
   6.6400   4.85225E+003    2.09445E+003
   6.6430   4.94377E+003    2.10798E+003
   6.6470   4.95408E+003    2.10804E+003
   6.6490   4.91936E+003    2.11414E+003
   6.6520   4.82178E+003    2.11531E+003
   6.6540   4.84586E+003    2.08534E+003
   6.6570   4.82112E+003    2.12524E+003
   6.6590   4.79455E+003    2.07605E+003
   6.6630   4.80988E+003    2.10656E+003
   6.6670   4.82732E+003    2.16716E+003
   6.6690   4.91942E+003    2.10395E+003
   6.6710   4.78590E+003    2.13245E+003
   6.6730   4.79122E+003    2.13762E+003
   6.6760   4.74972E+003    2.11100E+003
   6.6780   4.76258E+003    2.08336E+003
   6.6810   4.70609E+003    2.07992E+003
   6.6850   4.70777E+003    2.09412E+003
   6.6870   4.70305E+003    2.05236E+003
   6.6920   4.67736E+003    2.10713E+003
   6.6940   4.70192E+003    2.12433E+003
   6.6970   4.74430E+003    2.10598E+003
   6.7000   4.71367E+003    2.09088E+003
   6.7010   4.67461E+003    2.09572E+003
   6.7050   4.79218E+003    2.04742E+003
   6.7070   4.62734E+003    2.07303E+003
   6.7100   4.70008E+003    2.02987E+003
   6.7120   4.55836E+003    2.03465E+003
   6.7150   4.54141E+003    2.04749E+003
   6.7180   4.60523E+003    2.07611E+003
   6.7190   4.57990E+003    2.07532E+003
   6.7220   4.68474E+003    2.03378E+003
   6.7260   4.59027E+003    2.02868E+003
   6.7280   4.60187E+003    2.07012E+003
   6.7310   4.60535E+003    2.06124E+003
   6.7340   4.66496E+003    2.07522E+003
   6.7370   4.66973E+003    2.03990E+003
   6.7400   4.56973E+003    2.03507E+003
   6.7450   4.62061E+003    2.01281E+003
   6.7460   4.59480E+003    2.03225E+003
   6.7480   4.48048E+003    2.06231E+003
   6.7490   4.49600E+003    1.99039E+003
   6.7540   4.45430E+003    1.96485E+003
   6.7580   4.47273E+003    1.98447E+003
   6.7610   4.44250E+003    1.95273E+003
   6.7630   4.43499E+003    1.97147E+003
   6.7660   4.42528E+003    1.94861E+003
   6.7680   4.46710E+003    2.01397E+003
   6.7710   4.56182E+003    1.97083E+003
   6.7740   4.50461E+003    1.92544E+003
   6.7760   4.53165E+003    1.92481E+003
   6.7790   4.55189E+003    1.99237E+003
   6.7810   4.41799E+003    1.88865E+003
   6.7840   4.44334E+003    1.92916E+003
   6.7890   4.50053E+003    1.90881E+003
   6.7910   4.47527E+003    1.91944E+003
   6.7930   4.37186E+003    1.93172E+003
   6.7970   4.38750E+003    1.99249E+003
   6.8000   4.42229E+003    1.94230E+003
   6.8020   4.42188E+003    1.93872E+003
   6.8050   4.43360E+003    1.88912E+003
   6.8080   4.40144E+003    1.98745E+003
   6.8120   4.49092E+003    1.99195E+003
   6.8160   4.53944E+003    1.98094E+003
   6.8190   4.47175E+003    1.94054E+003
   6.8200   4.37732E+003    1.97113E+003
   6.8240   4.40373E+003    1.92880E+003
   6.8280   4.42068E+003    1.94110E+003
   6.8300   4.39888E+003    2.02832E+003
   6.8330   4.51308E+003    1.94877E+003
   6.8370   4.38019E+003    1.98159E+003
   6.8390   4.48273E+003    1.93134E+003
   6.8440   4.57337E+003    1.96348E+003
   6.8460   4.42897E+003    1.99909E+003
   6.8490   4.55736E+003    1.99535E+003
   6.8530   4.50022E+003    1.97397E+003
   6.8560   4.46090E+003    1.96993E+003
   6.8600   4.51998E+003    1.96687E+003
   6.8620   4.51371E+003    1.98996E+003
   6.8640   4.48211E+003    1.92105E+003
   6.8670   4.41419E+003    1.91493E+003
   6.8690   4.41323E+003    1.97683E+003
   6.8720   4.49635E+003    1.94223E+003
   6.8750   4.41105E+003    1.91313E+003
   6.8780   4.42668E+003    1.92095E+003
   6.8810   4.40355E+003    1.98675E+003
   6.8840   4.40128E+003    1.93224E+003
   6.8870   4.36634E+003    1.95884E+003
   6.8900   4.38105E+003    1.88267E+003
   6.8930   4.38368E+003    2.01585E+003
   6.8950   4.38806E+003    1.92428E+003
   6.9000   4.44504E+003    1.96403E+003
   6.9040   4.43653E+003    2.01379E+003
   6.9060   4.39848E+003    1.91904E+003
   6.9090   4.43711E+003    1.93491E+003
   6.9120   4.40974E+003    1.93195E+003
   6.9150   4.47081E+003    1.96611E+003
   6.9170   4.45210E+003    1.94991E+003
   6.9200   4.38150E+003    1.94977E+003
   6.9230   4.42927E+003    1.94594E+003
   6.9270   4.40348E+003    1.91195E+003
   6.9290   4.39940E+003    1.88046E+003
   6.9310   4.38458E+003    1.89619E+003
   6.9330   4.29845E+003    1.90054E+003
   6.9360   4.22876E+003    1.88336E+003
   6.9400   4.34790E+003    1.89413E+003
   6.9450   4.29358E+003    1.89051E+003
   6.9460   4.31211E+003    1.86593E+003
   6.9490   4.24237E+003    1.89021E+003
   6.9530   4.23396E+003    1.79363E+003
   6.9570   4.25203E+003    1.87686E+003
   6.9600   4.17543E+003    1.88078E+003
   6.9620   4.21368E+003    1.88521E+003
   6.9650   4.17514E+003    1.92352E+003
   6.9680   4.21334E+003    1.84309E+003
   6.9720   4.32198E+003    1.88653E+003
   6.9750   4.25618E+003    1.89167E+003
   6.9770   4.27717E+003    1.87237E+003
   6.9790   4.29268E+003    1.87532E+003
   6.9830   4.31534E+003    1.86852E+003
   6.9870   4.23266E+003    1.87360E+003
   6.9880   4.31739E+003    1.88781E+003
   6.9930   4.21865E+003    1.87524E+003
   6.9960   4.29708E+003    1.86231E+003
   6.9980   4.32512E+003    1.83200E+003
   7.0010   4.21592E+003    1.91803E+003
   7.0050   4.24384E+003    1.83960E+003
   7.0070   4.16257E+003    1.91739E+003
   7.0100   4.19774E+003    1.84394E+003
   7.0150   4.21279E+003    1.81365E+003
   7.0170   4.17289E+003    1.86380E+003
   7.0190   4.13922E+003    1.83623E+003
   7.0210   4.15461E+003    1.80869E+003
   7.0260   4.19627E+003    1.83661E+003
   7.0280   4.03995E+003    1.78849E+003
   7.0320   4.07852E+003    1.85737E+003
   7.0350   4.02521E+003    1.81806E+003
   7.0390   4.08563E+003    1.77094E+003
   7.0430   4.08444E+003    1.80477E+003
   7.0440   4.18555E+003    1.80235E+003
   7.0480   4.20117E+003    1.83783E+003
   7.0520   4.16385E+003    1.84387E+003
   7.0530   4.16716E+003    1.83474E+003
   7.0570   4.17478E+003    1.82134E+003
   7.0600   4.11188E+003    1.81021E+003
   7.0620   4.13153E+003    1.77938E+003
   7.0650   4.04373E+003    1.82287E+003
   7.0700   4.16121E+003    1.78156E+003
   7.0720   4.14304E+003    1.80300E+003
   7.0750   4.10211E+003    1.81763E+003
   7.0790   4.14978E+003    1.81341E+003
   7.0800   4.11677E+003    1.81251E+003
   7.0840   4.06631E+003    1.75174E+003
   7.0880   4.15878E+003    1.85280E+003
   7.0910   4.06604E+003    1.82100E+003
   7.0930   4.08113E+003    1.84184E+003
   7.0970   4.06562E+003    1.87586E+003
   7.1000   4.07168E+003    1.84093E+003
   7.1040   4.16836E+003    1.80418E+003
   7.1060   4.13116E+003    1.81864E+003
   7.1090   4.17088E+003    1.78009E+003
   7.1120   4.09936E+003    1.77514E+003
   7.1160   4.08237E+003    1.76630E+003
   7.1190   4.13612E+003    1.76397E+003
   7.1220   4.06077E+003    1.78174E+003
   7.1250   4.12347E+003    1.74364E+003
   7.1270   4.01052E+003    1.75113E+003
   7.1310   4.02813E+003    1.73133E+003
   7.1340   4.08760E+003    1.68483E+003
   7.1370   4.06826E+003    1.65787E+003
   7.1410   4.15810E+003    1.60011E+003
   7.1430   4.08480E+003    1.55942E+003
   7.1480   4.01375E+003    1.53437E+003
   7.1490   4.03957E+003    1.48687E+003
   7.1520   4.06033E+003    1.42647E+003
