# Supplementary material for: Trigger factor both holds and folds its client proteins
Source: Nat Commun. 2022 Jul 15;13:4126. doi: 10.1038/s41467-022-31767-6 (PMC9287376; doi:10.1038/s41467-022-31767-6)
Supplement: Supplementary file 6 — Source Data [file 41467_2022_31767_MOESM6_ESM.zip › SourceDataFile/Fig1a-b/00046.RI1]

Sample
I 1 04.0 40000 0008093 1.4080E11 280 1 
   5.8000   6.95700E+001    1.60380E+002
   5.8030   1.63740E+002    1.68920E+002
   5.8050   2.11490E+002    2.13190E+002
   5.8060   2.44720E+002    2.40450E+002
   5.8080   2.52420E+002    2.94910E+002
   5.8100   2.93220E+002    3.45660E+002
   5.8120   3.33510E+002    3.45080E+002
   5.8140   4.00710E+002    4.19100E+002
   5.8160   4.35870E+002    5.27820E+002
   5.8170   5.37520E+002    5.79680E+002
   5.8190   6.20420E+002    6.92700E+002
   5.8210   6.83290E+002    8.62530E+002
   5.8240   1.03373E+003    1.11566E+003
   5.8260   1.22852E+003    1.42459E+003
   5.8270   1.44516E+003    1.58865E+003
   5.8290   1.43058E+003    1.66737E+003
   5.8310   1.64172E+003    1.96727E+003
   5.8330   2.15760E+003    2.37490E+003
   5.8350   2.28657E+003    2.53925E+003
   5.8370   2.90441E+003    3.05362E+003
   5.8390   2.96942E+003    3.55893E+003
   5.8410   3.22579E+003    3.75566E+003
   5.8420   3.47237E+003    4.00423E+003
   5.8440   3.75306E+003    4.32961E+003
   5.8460   4.14078E+003    4.67392E+003
   5.8480   4.65422E+003    5.12890E+003
   5.8510   5.10901E+003    5.25752E+003
   5.8530   5.19111E+003    5.29622E+003
   5.8550   5.28412E+003    5.37855E+003
   5.8560   5.38433E+003    5.53700E+003
   5.8580   5.51976E+003    5.64718E+003
   5.8620   5.66757E+003    5.67625E+003
   5.8640   5.60461E+003    5.71556E+003
   5.8670   5.58495E+003    5.59330E+003
   5.8690   5.47061E+003    5.67407E+003
   5.8710   5.48691E+003    5.77525E+003
   5.8720   5.68015E+003    5.58675E+003
   5.8740   5.55078E+003    5.56973E+003
   5.8760   5.61045E+003    5.44420E+003
   5.8780   5.59807E+003    5.59229E+003
   5.8800   5.63210E+003    5.57820E+003
   5.8830   5.52155E+003    5.58080E+003
   5.8850   5.55518E+003    5.60429E+003
   5.8880   5.80429E+003    5.76027E+003
   5.8900   5.66283E+003    5.72742E+003
   5.8920   5.70831E+003    5.62822E+003
   5.8940   5.68930E+003    5.61381E+003
   5.8970   5.66416E+003    5.52777E+003
   5.8990   5.67964E+003    5.48709E+003
   5.9010   5.56990E+003    5.74389E+003
   5.9040   5.68564E+003    5.77892E+003
   5.9060   5.63682E+003    5.80963E+003
   5.9080   5.55514E+003    5.72522E+003
   5.9110   5.58788E+003    5.74556E+003
   5.9120   5.63894E+003    5.71593E+003
   5.9150   5.66077E+003    5.75481E+003
   5.9170   5.76190E+003    5.84297E+003
   5.9200   5.71172E+003    5.78950E+003
   5.9220   5.79892E+003    5.93186E+003
   5.9240   5.84074E+003    5.88384E+003
   5.9260   5.83397E+003    5.97923E+003
   5.9290   5.91704E+003    6.08379E+003
   5.9300   5.92029E+003    6.20404E+003
   5.9330   6.04829E+003    5.99216E+003
   5.9350   6.00920E+003    5.87913E+003
   5.9380   6.16579E+003    6.07396E+003
   5.9390   6.14367E+003    6.28166E+003
   5.9430   6.27711E+003    6.24902E+003
   5.9450   6.26143E+003    6.32756E+003
   5.9470   6.15387E+003    6.24850E+003
   5.9490   6.16545E+003    6.17219E+003
   5.9510   6.29595E+003    6.36748E+003
   5.9540   6.26655E+003    6.32774E+003
   5.9570   6.10080E+003    6.19797E+003
   5.9610   6.29641E+003    6.28094E+003
   5.9630   6.25198E+003    6.32369E+003
   5.9660   6.19134E+003    6.32432E+003
   5.9680   6.28726E+003    6.39378E+003
   5.9690   6.30448E+003    6.22503E+003
   5.9700   6.20745E+003    6.21953E+003
   5.9750   6.29419E+003    6.28475E+003
   5.9760   6.09137E+003    6.26380E+003
   5.9790   6.05327E+003    6.13933E+003
   5.9810   6.07355E+003    6.31035E+003
   5.9820   5.96279E+003    6.25939E+003
   5.9840   6.26552E+003    6.17979E+003
   5.9860   6.27080E+003    6.15374E+003
   5.9900   6.25501E+003    6.23721E+003
   5.9930   6.21623E+003    6.51117E+003
   5.9950   6.39581E+003    6.91681E+003
   5.9970   6.22955E+003    8.22024E+003
   6.0000   6.23254E+003    1.04490E+004
   6.0020   6.21461E+003    1.04810E+004
   6.0050   6.11238E+003    1.06101E+004
   6.0070   5.82811E+003    1.95640E+002
   6.0130   9.86171E+003    2.53050E+002
   6.0150   1.05131E+004    2.42700E+003
   6.0220   8.95106E+003    6.13729E+003
   6.0240   2.08330E+002    5.95716E+003
   6.0270   1.79840E+002    5.94902E+003
   6.0290   2.71730E+002    5.97555E+003
   6.0310   7.01470E+002    6.06440E+003
   6.0340   2.64088E+003    6.05451E+003
   6.0360   6.92053E+003    6.08668E+003
   6.0380   7.42623E+003    6.04386E+003
   6.0400   6.00148E+003    6.09766E+003
   6.0430   6.35252E+003    6.03713E+003
   6.0460   6.15433E+003    6.03874E+003
   6.0490   6.13868E+003    5.97792E+003
   6.0500   6.07845E+003    6.15962E+003
   6.0540   6.15075E+003    6.04247E+003
   6.0570   6.06309E+003    6.05059E+003
   6.0590   6.06708E+003    6.02382E+003
   6.0610   6.05268E+003    5.95479E+003
   6.0650   6.00336E+003    6.03431E+003
   6.0670   6.10753E+003    5.93357E+003
   6.0680   6.13560E+003    6.00116E+003
   6.0710   6.17328E+003    6.02726E+003
   6.0750   6.18247E+003    5.97557E+003
   6.0780   6.15757E+003    5.94971E+003
   6.0800   6.09030E+003    5.97805E+003
   6.0810   6.13695E+003    6.04739E+003
   6.0820   6.10128E+003    6.07011E+003
   6.0860   6.14298E+003    5.94202E+003
   6.0890   6.08378E+003    5.88990E+003
   6.0920   6.13340E+003    5.88612E+003
   6.0940   6.16758E+003    5.93804E+003
   6.0980   5.91975E+003    5.88934E+003
   6.1010   5.97478E+003    5.85530E+003
   6.1030   5.80049E+003    5.95009E+003
   6.1050   5.88934E+003    5.87143E+003
   6.1080   5.91313E+003    5.80691E+003
   6.1100   5.77787E+003    5.75051E+003
   6.1130   5.86469E+003    5.88207E+003
   6.1160   5.79797E+003    5.87051E+003
   6.1190   5.80987E+003    5.80230E+003
   6.1220   5.99617E+003    5.79404E+003
   6.1240   5.86624E+003    5.74079E+003
   6.1260   5.83539E+003    5.83009E+003
   6.1290   5.87207E+003    5.96397E+003
   6.1310   5.88983E+003    5.95665E+003
   6.1330   5.70699E+003    5.83843E+003
   6.1360   5.80873E+003    5.81811E+003
   6.1380   5.71266E+003    5.85757E+003
   6.1400   5.67968E+003    5.82641E+003
   6.1430   5.75147E+003    5.93242E+003
   6.1450   5.63763E+003    5.76037E+003
   6.1500   5.60197E+003    5.76142E+003
   6.1520   5.53270E+003    5.64939E+003
   6.1550   5.57033E+003    5.77510E+003
   6.1560   5.53452E+003    5.77694E+003
   6.1600   5.57690E+003    5.66336E+003
   6.1610   5.55699E+003    5.67126E+003
   6.1660   5.58473E+003    5.71390E+003
   6.1680   5.47371E+003    5.71599E+003
   6.1700   5.49984E+003    5.68433E+003
   6.1720   5.49304E+003    5.67579E+003
   6.1760   5.58234E+003    5.72764E+003
   6.1780   5.42177E+003    5.70919E+003
   6.1810   5.49879E+003    5.66622E+003
   6.1830   5.40169E+003    5.60948E+003
   6.1850   5.38818E+003    5.56200E+003
   6.1890   5.44740E+003    5.57959E+003
   6.1910   5.35896E+003    5.55507E+003
   6.1930   5.40060E+003    5.64310E+003
   6.1960   5.37330E+003    5.57890E+003
   6.2010   5.44136E+003    5.55663E+003
   6.2020   5.36800E+003    5.62044E+003
   6.2050   5.29612E+003    5.52034E+003
   6.2080   5.30906E+003    5.47028E+003
   6.2120   5.31178E+003    5.47920E+003
   6.2140   5.25526E+003    5.47061E+003
   6.2160   5.22217E+003    5.41707E+003
   6.2180   5.19081E+003    5.39845E+003
   6.2210   5.17783E+003    5.31618E+003
   6.2250   5.23308E+003    5.39825E+003
   6.2280   5.21101E+003    5.34260E+003
   6.2300   5.17079E+003    5.49940E+003
   6.2320   5.17149E+003    5.40796E+003
   6.2350   5.21402E+003    5.34885E+003
   6.2370   5.14390E+003    5.34196E+003
   6.2390   5.14452E+003    5.35823E+003
   6.2410   5.17704E+003    5.25919E+003
   6.2450   5.11429E+003    5.35697E+003
   6.2470   5.08976E+003    5.19046E+003
   6.2510   5.03545E+003    5.23538E+003
   6.2530   5.01244E+003    5.16650E+003
   6.2570   4.97388E+003    5.12986E+003
   6.2590   4.96068E+003    5.19753E+003
   6.2630   4.95497E+003    5.22793E+003
   6.2650   4.96998E+003    5.17590E+003
   6.2690   4.98716E+003    5.06265E+003
   6.2720   5.02810E+003    5.09562E+003
   6.2730   4.87805E+003    5.15531E+003
   6.2770   4.99871E+003    5.15123E+003
   6.2790   4.98718E+003    5.13671E+003
   6.2830   4.95400E+003    5.03603E+003
   6.2840   4.94506E+003    5.01862E+003
   6.2870   4.93136E+003    5.11546E+003
   6.2900   4.85809E+003    4.97888E+003
   6.2920   4.92014E+003    4.90908E+003
   6.2940   4.94009E+003    4.98551E+003
   6.2970   4.93167E+003    4.89853E+003
   6.2990   4.94524E+003    4.98509E+003
   6.3030   4.90320E+003    4.87879E+003
   6.3060   4.82585E+003    4.87865E+003
   6.3090   4.93361E+003    4.86092E+003
   6.3130   4.90205E+003    4.97684E+003
   6.3150   4.87247E+003    4.94552E+003
   6.3170   4.83258E+003    4.79360E+003
   6.3200   4.83049E+003    4.79358E+003
   6.3220   4.82752E+003    4.70063E+003
   6.3260   4.84277E+003    4.80618E+003
   6.3290   4.79342E+003    4.67314E+003
   6.3310   4.83951E+003    4.78119E+003
   6.3330   4.80165E+003    4.73010E+003
   6.3360   4.78599E+003    4.85311E+003
   6.3380   4.78594E+003    4.66056E+003
   6.3400   4.68308E+003    4.70785E+003
   6.3440   4.72204E+003    4.79374E+003
   6.3450   4.71942E+003    4.74337E+003
   6.3490   4.72074E+003    4.68356E+003
   6.3510   4.70037E+003    4.64045E+003
   6.3540   4.75589E+003    4.71123E+003
   6.3580   4.72870E+003    4.61698E+003
   6.3600   4.75891E+003    4.58163E+003
   6.3630   4.76120E+003    4.54053E+003
   6.3650   4.81637E+003    4.54021E+003
   6.3700   4.79816E+003    4.57640E+003
   6.3730   4.66722E+003    4.61112E+003
   6.3750   4.81462E+003    4.69813E+003
   6.3760   4.78720E+003    4.66270E+003
   6.3800   4.87813E+003    4.57816E+003
   6.3830   4.79917E+003    4.49511E+003
   6.3860   4.76680E+003    4.48838E+003
   6.3890   4.75212E+003    4.49711E+003
   6.3910   4.77413E+003    4.49980E+003
   6.3930   4.76088E+003    4.39286E+003
   6.3960   4.74058E+003    4.34007E+003
   6.4000   4.73187E+003    4.48135E+003
   6.4020   4.68586E+003    4.42846E+003
   6.4040   4.57424E+003    4.41954E+003
   6.4070   4.65879E+003    4.34744E+003
   6.4090   4.69204E+003    4.42641E+003
   6.4120   4.64429E+003    4.30523E+003
   6.4160   4.61647E+003    4.32583E+003
   6.4170   4.61882E+003    4.36549E+003
   6.4200   4.61004E+003    4.30939E+003
   6.4230   4.67356E+003    4.39215E+003
   6.4270   4.72747E+003    4.37904E+003
   6.4300   4.75222E+003    4.43072E+003
   6.4320   4.74670E+003    4.36837E+003
   6.4340   4.76165E+003    4.48649E+003
   6.4380   4.75114E+003    4.41480E+003
   6.4400   4.77222E+003    4.50826E+003
   6.4430   4.72406E+003    4.44229E+003
   6.4450   4.82088E+003    4.40773E+003
   6.4470   4.85627E+003    4.43098E+003
   6.4500   4.85000E+003    4.50157E+003
   6.4530   4.80906E+003    4.48963E+003
   6.4570   4.83879E+003    4.54834E+003
   6.4590   4.91355E+003    4.50289E+003
   6.4610   4.93194E+003    4.58323E+003
   6.4650   4.94351E+003    4.52953E+003
   6.4680   4.99177E+003    4.48641E+003
   6.4710   4.92995E+003    4.50421E+003
   6.4720   5.00065E+003    4.46477E+003
   6.4750   4.99227E+003    4.49591E+003
   6.4790   4.98289E+003    4.43756E+003
   6.4810   4.99015E+003    4.53316E+003
   6.4830   4.93728E+003    4.58958E+003
   6.4860   4.92803E+003    4.58644E+003
   6.4880   4.95188E+003    4.49384E+003
   6.4920   4.99143E+003    4.46399E+003
   6.4950   4.90235E+003    4.60164E+003
   6.4980   4.95716E+003    4.45916E+003
   6.5020   4.91821E+003    4.53199E+003
   6.5050   4.90743E+003    4.50654E+003
   6.5070   5.00053E+003    4.48253E+003
   6.5100   4.88646E+003    4.53278E+003
   6.5120   5.04155E+003    4.53050E+003
   6.5140   4.98977E+003    4.53828E+003
   6.5170   5.02102E+003    4.47001E+003
   6.5210   5.00149E+003    4.49196E+003
   6.5230   5.07386E+003    4.50160E+003
   6.5250   4.92294E+003    4.47499E+003
   6.5280   4.92427E+003    4.52501E+003
   6.5310   5.04138E+003    4.42420E+003
   6.5330   5.05207E+003    4.44906E+003
   6.5380   4.91114E+003    4.38847E+003
   6.5400   4.96772E+003    4.47711E+003
   6.5420   4.99002E+003    4.32889E+003
   6.5460   4.97621E+003    4.40939E+003
   6.5480   4.94000E+003    4.43828E+003
   6.5510   4.90444E+003    4.42578E+003
   6.5540   4.90577E+003    4.41192E+003
   6.5560   4.89924E+003    4.40226E+003
   6.5600   4.97847E+003    4.43905E+003
   6.5630   4.91391E+003    4.43851E+003
   6.5660   4.94843E+003    4.39362E+003
   6.5690   5.04748E+003    4.25570E+003
   6.5710   4.98280E+003    4.43559E+003
   6.5730   4.95030E+003    4.43983E+003
   6.5760   4.94642E+003    4.39947E+003
   6.5790   4.98826E+003    4.42199E+003
   6.5830   4.88650E+003    4.43062E+003
   6.5850   4.97739E+003    4.40084E+003
   6.5880   4.94752E+003    4.35194E+003
   6.5910   4.89982E+003    4.41095E+003
   6.5940   4.89265E+003    4.35545E+003
   6.5970   4.89660E+003    4.32628E+003
   6.6000   4.93838E+003    4.30490E+003
   6.6040   4.91488E+003    4.32201E+003
   6.6060   4.84133E+003    4.26346E+003
   6.6090   4.75843E+003    4.24305E+003
   6.6110   4.78487E+003    4.25570E+003
   6.6150   4.80985E+003    4.30630E+003
   6.6180   4.81626E+003    4.27116E+003
   6.6200   4.86973E+003    4.37812E+003
   6.6230   4.88930E+003    4.25704E+003
   6.6250   4.85281E+003    4.28306E+003
   6.6270   4.92987E+003    4.35437E+003
   6.6310   4.89546E+003    4.32592E+003
   6.6330   4.88491E+003    4.32985E+003
   6.6360   4.93531E+003    4.22476E+003
   6.6390   4.85413E+003    4.27365E+003
   6.6420   4.93569E+003    4.25325E+003
   6.6450   4.79159E+003    4.30421E+003
   6.6470   4.78502E+003    4.34186E+003
   6.6510   4.80603E+003    4.18510E+003
   6.6540   4.85180E+003    4.24533E+003
   6.6570   4.87156E+003    4.27737E+003
   6.6590   4.80617E+003    4.15259E+003
   6.6620   4.82952E+003    4.26927E+003
   6.6650   4.73845E+003    4.27290E+003
   6.6690   4.82128E+003    4.17836E+003
   6.6710   4.76551E+003    4.13451E+003
   6.6740   4.77091E+003    4.19369E+003
   6.6760   4.69277E+003    4.16467E+003
   6.6800   4.69151E+003    4.09928E+003
   6.6830   4.72937E+003    4.05280E+003
   6.6850   4.83822E+003    4.15073E+003
   6.6870   4.71544E+003    4.10186E+003
   6.6920   4.69902E+003    4.17512E+003
   6.6950   4.76834E+003    4.18699E+003
   6.6990   4.79060E+003    4.13348E+003
   6.7010   4.70967E+003    4.14186E+003
   6.7040   4.76591E+003    4.21255E+003
   6.7070   4.77142E+003    4.10593E+003
   6.7110   4.63374E+003    4.03218E+003
   6.7140   4.55877E+003    3.98836E+003
   6.7170   4.50986E+003    4.11665E+003
   6.7190   4.55278E+003    4.05770E+003
   6.7220   4.52997E+003    4.10289E+003
   6.7240   4.66198E+003    4.06735E+003
   6.7280   4.71803E+003    4.16503E+003
   6.7300   4.72211E+003    4.07036E+003
   6.7340   4.73693E+003    4.11180E+003
   6.7360   4.65556E+003    4.12266E+003
   6.7380   4.56703E+003    4.11749E+003
   6.7430   4.62313E+003    4.00387E+003
   6.7450   4.57354E+003    3.94860E+003
   6.7480   4.62646E+003    3.96238E+003
   6.7520   4.59233E+003    3.93591E+003
   6.7540   4.53245E+003    3.79965E+003
   6.7590   4.50785E+003    3.76199E+003
   6.7610   4.46225E+003    3.79679E+003
   6.7630   4.50849E+003    3.83502E+003
   6.7650   4.53270E+003    3.90508E+003
   6.7700   4.51829E+003    3.83112E+003
   6.7720   4.45655E+003    3.90776E+003
   6.7750   4.46980E+003    3.83974E+003
   6.7770   4.47181E+003    3.91830E+003
   6.7790   4.51813E+003    3.94936E+003
   6.7830   4.44944E+003    3.88992E+003
   6.7860   4.48587E+003    3.83731E+003
   6.7890   4.36612E+003    3.84706E+003
   6.7910   4.36031E+003    3.87939E+003
   6.7940   4.53418E+003    3.89479E+003
   6.7980   4.45814E+003    3.90254E+003
   6.8020   4.39362E+003    3.93257E+003
   6.8050   4.41682E+003    3.80973E+003
   6.8070   4.53941E+003    3.89179E+003
   6.8100   4.47219E+003    4.04023E+003
   6.8140   4.55918E+003    4.01956E+003
   6.8170   4.55767E+003    3.93045E+003
   6.8190   4.46594E+003    3.95659E+003
   6.8210   4.49697E+003    4.00856E+003
   6.8240   4.47186E+003    3.93302E+003
   6.8280   4.48817E+003    3.97476E+003
   6.8300   4.48794E+003    3.89840E+003
   6.8320   4.48135E+003    3.88673E+003
   6.8350   4.48646E+003    3.87293E+003
   6.8390   4.50655E+003    3.90726E+003
   6.8420   4.48792E+003    3.89567E+003
   6.8460   4.45472E+003    3.97024E+003
   6.8480   4.53858E+003    3.99116E+003
   6.8510   4.51224E+003    4.02074E+003
   6.8550   4.51005E+003    4.03194E+003
   6.8580   4.50911E+003    4.00966E+003
   6.8610   4.47717E+003    3.96221E+003
   6.8640   4.45025E+003    3.95784E+003
   6.8670   4.60167E+003    3.92923E+003
   6.8700   4.43295E+003    4.03409E+003
   6.8720   4.48053E+003    3.97437E+003
   6.8750   4.42821E+003    3.87942E+003
   6.8780   4.38051E+003    3.88070E+003
   6.8810   4.44823E+003    3.88788E+003
   6.8840   4.50255E+003    3.94583E+003
   6.8870   4.42395E+003    3.91458E+003
   6.8900   4.36885E+003    3.92172E+003
   6.8930   4.45997E+003    3.91971E+003
   6.8960   4.45696E+003    3.86428E+003
   6.9000   4.40243E+003    3.88524E+003
   6.9040   4.47214E+003    3.88472E+003
   6.9070   4.45349E+003    3.91074E+003
   6.9090   4.39280E+003    3.96666E+003
   6.9130   4.37877E+003    3.86993E+003
   6.9160   4.44331E+003    3.85820E+003
   6.9190   4.45640E+003    3.97118E+003
   6.9220   4.38917E+003    3.87328E+003
   6.9250   4.40845E+003    3.90295E+003
   6.9290   4.43337E+003    3.81175E+003
   6.9320   4.42685E+003    3.86870E+003
   6.9340   4.33097E+003    3.78756E+003
   6.9360   4.31800E+003    3.81276E+003
   6.9400   4.37830E+003    3.72610E+003
   6.9430   4.35105E+003    3.70355E+003
   6.9470   4.26272E+003    3.75590E+003
   6.9490   4.32243E+003    3.79103E+003
   6.9520   4.37917E+003    3.78294E+003
   6.9550   4.34623E+003    3.74964E+003
   6.9590   4.27046E+003    3.75251E+003
   6.9620   4.37617E+003    3.82327E+003
   6.9640   4.33983E+003    3.74561E+003
   6.9680   4.22216E+003    3.81263E+003
   6.9710   4.22235E+003    3.75521E+003
   6.9740   4.22726E+003    3.71793E+003
   6.9770   4.23689E+003    3.72317E+003
   6.9800   4.36308E+003    3.70936E+003
   6.9820   4.31579E+003    3.72906E+003
   6.9850   4.29829E+003    3.70969E+003
   6.9890   4.22282E+003    3.65866E+003
   6.9940   4.25493E+003    3.66532E+003
   6.9960   4.22369E+003    3.78503E+003
   6.9990   4.13966E+003    3.75021E+003
   7.0020   4.28372E+003    3.72438E+003
   7.0050   4.20572E+003    3.69446E+003
   7.0070   4.27469E+003    3.70993E+003
   7.0110   4.27634E+003    3.71118E+003
   7.0150   4.24952E+003    3.70214E+003
   7.0170   4.22771E+003    3.71768E+003
   7.0190   4.20016E+003    3.69128E+003
   7.0230   4.18917E+003    3.70407E+003
   7.0270   4.08750E+003    3.66834E+003
   7.0300   4.14957E+003    3.65481E+003
   7.0320   4.19354E+003    3.68239E+003
   7.0350   4.25482E+003    3.72351E+003
   7.0390   4.11125E+003    3.65616E+003
   7.0440   4.17310E+003    3.66388E+003
   7.0470   4.02531E+003    3.71310E+003
   7.0490   3.95158E+003    3.73772E+003
   7.0520   3.98305E+003    3.76686E+003
   7.0560   4.10847E+003    3.68178E+003
   7.0580   4.17515E+003    3.77922E+003
   7.0620   4.20560E+003    3.65982E+003
   7.0650   4.18194E+003    3.67378E+003
   7.0690   4.17202E+003    3.67205E+003
   7.0710   4.19338E+003    3.57272E+003
   7.0730   4.19583E+003    3.64185E+003
   7.0770   4.17563E+003    3.67709E+003
   7.0810   4.14756E+003    3.74233E+003
   7.0840   4.19559E+003    3.67670E+003
   7.0880   4.24751E+003    3.68922E+003
   7.0900   4.19773E+003    3.60439E+003
   7.0930   4.18738E+003    3.71343E+003
   7.0950   4.20481E+003    3.66302E+003
   7.0990   4.12781E+003    3.63584E+003
   7.1020   4.11438E+003    3.68588E+003
   7.1060   4.08205E+003    3.61588E+003
   7.1090   4.19851E+003    3.62860E+003
   7.1120   4.24512E+003    3.65287E+003
   7.1150   4.08777E+003    3.58240E+003
   7.1180   4.14508E+003    3.56219E+003
   7.1200   4.09569E+003    3.61740E+003
   7.1240   4.13218E+003    3.67430E+003
   7.1270   4.11135E+003    3.62871E+003
   7.1300   4.04992E+003    3.67799E+003
   7.1330   4.05365E+003    3.67903E+003
   7.1360   4.02667E+003    3.56229E+003
   7.1400   3.99881E+003    3.61975E+003
   7.1430   4.04237E+003    3.64373E+003
   7.1460   4.00343E+003    3.60989E+003
   7.1490   3.91154E+003    3.57189E+003
   7.1530   3.86329E+003    3.52765E+003
