# Supplementary material for: Trigger factor both holds and folds its client proteins
Source: Nat Commun. 2022 Jul 15;13:4126. doi: 10.1038/s41467-022-31767-6 (PMC9287376; doi:10.1038/s41467-022-31767-6)
Supplement: Supplementary file 6 — Source Data [file 41467_2022_31767_MOESM6_ESM.zip › SourceDataFile/Fig1a-b/00046.RI3]

Sample
I 3 04.0 40000 0008207 1.4280E11 280 1 
   5.8000   9.88900E+001    1.93830E+002
   5.8050   2.30700E+002    1.99490E+002
   5.8060   2.44740E+002    2.20580E+002
   5.8070   2.48980E+002    2.50780E+002
   5.8080   2.47360E+002    2.57330E+002
   5.8090   3.15870E+002    3.21080E+002
   5.8120   3.35510E+002    3.24750E+002
   5.8140   4.03250E+002    3.86950E+002
   5.8170   5.18080E+002    5.30900E+002
   5.8180   5.03030E+002    6.29360E+002
   5.8190   6.55910E+002    6.44020E+002
   5.8210   7.05100E+002    7.05370E+002
   5.8220   8.80280E+002    9.21610E+002
   5.8230   9.72640E+002    1.02273E+003
   5.8260   1.11464E+003    1.19843E+003
   5.8280   1.23736E+003    1.55878E+003
   5.8310   1.58859E+003    1.81455E+003
   5.8320   1.82599E+003    2.00860E+003
   5.8330   2.05004E+003    2.16233E+003
   5.8350   2.31612E+003    2.77639E+003
   5.8390   3.01508E+003    3.36360E+003
   5.8410   3.58281E+003    3.86118E+003
   5.8440   3.84113E+003    4.09717E+003
   5.8460   4.44882E+003    4.51326E+003
   5.8490   4.53453E+003    4.57749E+003
   5.8510   4.94112E+003    5.15077E+003
   5.8530   5.16300E+003    5.23351E+003
   5.8560   5.29013E+003    5.26336E+003
   5.8580   5.30138E+003    5.33513E+003
   5.8600   5.43130E+003    5.37844E+003
   5.8620   5.43371E+003    5.48288E+003
   5.8650   5.53698E+003    5.47738E+003
   5.8670   5.62793E+003    5.45169E+003
   5.8690   5.53061E+003    5.51139E+003
   5.8710   5.53429E+003    5.43427E+003
   5.8730   5.46179E+003    5.34168E+003
   5.8740   5.47635E+003    5.49158E+003
   5.8760   5.56454E+003    5.51578E+003
   5.8780   5.53798E+003    5.45145E+003
   5.8810   5.55617E+003    5.43367E+003
   5.8830   5.50238E+003    5.45166E+003
   5.8840   5.60494E+003    5.47552E+003
   5.8870   5.43555E+003    5.44701E+003
   5.8900   5.48843E+003    5.54862E+003
   5.8920   5.40428E+003    5.67403E+003
   5.8940   5.52956E+003    5.63843E+003
   5.8960   5.57639E+003    5.67521E+003
   5.8990   5.69302E+003    5.70082E+003
   5.9010   5.66751E+003    5.73288E+003
   5.9030   5.65961E+003    5.56347E+003
   5.9060   5.65396E+003    5.44600E+003
   5.9080   5.69334E+003    5.54700E+003
   5.9100   5.68504E+003    5.71697E+003
   5.9130   5.69945E+003    5.81613E+003
   5.9140   5.70542E+003    5.73803E+003
   5.9170   5.74205E+003    5.78478E+003
   5.9200   5.76076E+003    5.73935E+003
   5.9220   5.80712E+003    5.86864E+003
   5.9240   5.85544E+003    5.86640E+003
   5.9260   6.02226E+003    5.94878E+003
   5.9270   5.94430E+003    5.94178E+003
   5.9290   5.95729E+003    6.01150E+003
   5.9300   6.05702E+003    6.19775E+003
   5.9340   6.05804E+003    6.28599E+003
   5.9360   6.32926E+003    6.62475E+003
   5.9390   6.42202E+003    7.45910E+003
   5.9410   6.25091E+003    9.94671E+003
   5.9430   6.39353E+003    1.05477E+004
   5.9470   6.62703E+003    1.06472E+004
   5.9480   6.81250E+003    1.01626E+004
   5.9490   7.26176E+003    4.06388E+003
   5.9510   8.78424E+003    2.52900E+002
   5.9590   1.04172E+004    4.97540E+002
   5.9610   9.01774E+003    1.16323E+003
   5.9630   1.57876E+003    7.67588E+003
   5.9680   2.20750E+002    5.98710E+003
   5.9700   4.86630E+002    5.96320E+003
   5.9730   2.29276E+003    6.11331E+003
   5.9740   5.02888E+003    6.13428E+003
   5.9760   7.97325E+003    6.11911E+003
   5.9790   5.94837E+003    6.04009E+003
   5.9810   6.18058E+003    5.99007E+003
   5.9840   6.15452E+003    6.05247E+003
   5.9860   6.07912E+003    5.97039E+003
   5.9880   6.18398E+003    5.83039E+003
   5.9920   6.16492E+003    5.88335E+003
   5.9950   6.08501E+003    5.94371E+003
   5.9970   6.12096E+003    5.87675E+003
   6.0000   6.16588E+003    5.83516E+003
   6.0020   6.14163E+003    5.78776E+003
   6.0040   6.02698E+003    5.79902E+003
   6.0060   6.06819E+003    5.80888E+003
   6.0070   6.11750E+003    5.73321E+003
   6.0100   6.09759E+003    5.75992E+003
   6.0130   5.93461E+003    5.81777E+003
   6.0150   6.02807E+003    5.78251E+003
   6.0170   6.03103E+003    5.74820E+003
   6.0180   5.98727E+003    5.72338E+003
   6.0220   6.01652E+003    5.67286E+003
   6.0250   5.98614E+003    5.49908E+003
   6.0270   5.93202E+003    5.48022E+003
   6.0290   5.93592E+003    5.49135E+003
   6.0310   6.04355E+003    5.51008E+003
   6.0330   5.93137E+003    5.54885E+003
   6.0360   6.16072E+003    5.61904E+003
   6.0390   6.05449E+003    5.54643E+003
   6.0420   5.98454E+003    5.34453E+003
   6.0460   5.97827E+003    5.44497E+003
   6.0480   5.98440E+003    5.34740E+003
   6.0500   5.96405E+003    5.33416E+003
   6.0510   6.02385E+003    5.35331E+003
   6.0550   5.99086E+003    5.41868E+003
   6.0570   5.94511E+003    5.36302E+003
   6.0590   5.77201E+003    5.37054E+003
   6.0610   5.95136E+003    5.38945E+003
   6.0620   5.88520E+003    5.32176E+003
   6.0660   5.83169E+003    5.32257E+003
   6.0680   5.95548E+003    5.30045E+003
   6.0710   5.92188E+003    5.40621E+003
   6.0730   5.88105E+003    5.30388E+003
   6.0750   5.91267E+003    5.26281E+003
   6.0770   6.01623E+003    5.19632E+003
   6.0810   5.91322E+003    5.18566E+003
   6.0850   5.96057E+003    4.99645E+003
   6.0890   5.92116E+003    4.85147E+003
   6.0910   6.02740E+003    4.74960E+003
   6.0930   5.78944E+003    4.57729E+003
   6.0980   5.81871E+003    4.45673E+003
   6.1000   5.90557E+003    4.44877E+003
   6.1040   5.86211E+003    4.61943E+003
   6.1050   5.75003E+003    4.36843E+003
   6.1070   5.85742E+003    4.35153E+003
   6.1100   5.88752E+003    4.44865E+003
   6.1130   5.81303E+003    4.38671E+003
   6.1150   5.88657E+003    4.32322E+003
   6.1170   5.72072E+003    4.27217E+003
   6.1190   5.72500E+003    4.20851E+003
   6.1220   5.68969E+003    4.47697E+003
   6.1260   5.77964E+003    3.86201E+003
   6.1300   5.90631E+003    3.66829E+003
   6.1330   5.95594E+003    3.51243E+003
   6.1360   5.80058E+003    3.41696E+003
   6.1380   5.77654E+003    3.61080E+003
   6.1400   5.82058E+003    3.88167E+003
   6.1430   5.81629E+003    4.09240E+003
   6.1450   5.82897E+003    4.20197E+003
   6.1470   5.71208E+003    4.08670E+003
   6.1520   5.74223E+003    4.00408E+003
   6.1540   5.74900E+003    3.98933E+003
   6.1560   5.73423E+003    3.96094E+003
   6.1590   5.75028E+003    3.95219E+003
   6.1610   5.86682E+003    3.99687E+003
   6.1630   5.73684E+003    3.81558E+003
   6.1660   5.79288E+003    3.71913E+003
   6.1680   5.81462E+003    3.59528E+003
   6.1700   5.79224E+003    3.60885E+003
   6.1730   5.74872E+003    3.65323E+003
   6.1760   5.69101E+003    3.54374E+003
   6.1780   5.76558E+003    3.61157E+003
   6.1800   5.68904E+003    3.68383E+003
   6.1830   5.81569E+003    3.66334E+003
   6.1870   5.69001E+003    3.53278E+003
   6.1890   5.68675E+003    3.50526E+003
   6.1920   5.79332E+003    3.45307E+003
   6.1940   5.73205E+003    3.54888E+003
   6.1980   5.80998E+003    3.52211E+003
   6.2000   5.69862E+003    3.39330E+003
   6.2030   5.69175E+003    3.41358E+003
   6.2050   5.67255E+003    3.27228E+003
   6.2070   5.69449E+003    3.29480E+003
   6.2090   5.70115E+003    3.13371E+003
   6.2120   5.84133E+003    3.15166E+003
   6.2150   5.63350E+003    3.02331E+003
   6.2180   5.59678E+003    3.05598E+003
   6.2190   5.64190E+003    3.01974E+003
   6.2230   5.60936E+003    3.09123E+003
   6.2250   5.71077E+003    3.15711E+003
   6.2280   5.62108E+003    3.06863E+003
   6.2300   5.68934E+003    2.93531E+003
   6.2330   5.67835E+003    2.87549E+003
   6.2350   5.60078E+003    2.90642E+003
   6.2390   5.60184E+003    2.84001E+003
   6.2410   5.61192E+003    2.62155E+003
   6.2450   5.59397E+003    2.70503E+003
   6.2460   5.53800E+003    2.78687E+003
   6.2510   5.61138E+003    2.70527E+003
   6.2520   5.49405E+003    2.62924E+003
   6.2550   5.30103E+003    2.54042E+003
   6.2570   5.41107E+003    2.54590E+003
   6.2600   5.44260E+003    2.58866E+003
   6.2630   5.49934E+003    2.58442E+003
   6.2650   5.55909E+003    2.51528E+003
   6.2680   5.42725E+003    2.61437E+003
   6.2700   5.56331E+003    2.64436E+003
   6.2730   5.58041E+003    2.58161E+003
   6.2760   5.60573E+003    2.47852E+003
   6.2780   5.58596E+003    2.48947E+003
   6.2810   5.52826E+003    2.33907E+003
   6.2830   5.58267E+003    2.35573E+003
   6.2860   5.55696E+003    2.38943E+003
   6.2900   5.51269E+003    2.51794E+003
   6.2920   5.56461E+003    2.45970E+003
   6.2940   5.45914E+003    2.45773E+003
   6.2970   5.56081E+003    2.48225E+003
   6.2990   5.47036E+003    2.36321E+003
   6.3020   5.41589E+003    2.29725E+003
   6.3040   5.39591E+003    2.38112E+003
   6.3080   5.54208E+003    2.36321E+003
   6.3120   5.57272E+003    2.28461E+003
   6.3150   5.41825E+003    2.29774E+003
   6.3170   5.47305E+003    2.34475E+003
   6.3220   5.43081E+003    2.28220E+003
   6.3240   5.35893E+003    2.30748E+003
   6.3260   5.38804E+003    2.29679E+003
   6.3280   5.44094E+003    2.32713E+003
   6.3310   5.41545E+003    2.32487E+003
   6.3330   5.40411E+003    2.27974E+003
   6.3380   5.39801E+003    2.23884E+003
   6.3400   5.45446E+003    2.29241E+003
   6.3420   5.37592E+003    2.24147E+003
   6.3450   5.32500E+003    2.20088E+003
   6.3490   5.33021E+003    2.21135E+003
   6.3520   5.20685E+003    2.20515E+003
   6.3530   5.20508E+003    2.27146E+003
   6.3560   5.19779E+003    2.18500E+003
   6.3590   5.08429E+003    2.14746E+003
   6.3610   5.11571E+003    2.18287E+003
   6.3650   5.16446E+003    2.12454E+003
   6.3660   5.30892E+003    2.17761E+003
   6.3700   5.25837E+003    2.23558E+003
   6.3730   5.25909E+003    2.20574E+003
   6.3750   5.33233E+003    2.22148E+003
   6.3780   5.24425E+003    2.19479E+003
   6.3810   5.24289E+003    2.15613E+003
   6.3840   5.26767E+003    2.26372E+003
   6.3860   5.20624E+003    2.18622E+003
   6.3880   5.14458E+003    2.19990E+003
   6.3910   5.19349E+003    2.21204E+003
   6.3940   5.11681E+003    2.15646E+003
   6.3980   5.18796E+003    2.18540E+003
   6.3990   5.06841E+003    2.15215E+003
   6.4020   4.99458E+003    2.13886E+003
   6.4050   5.11831E+003    2.18011E+003
   6.4080   4.97383E+003    2.07314E+003
   6.4110   4.99860E+003    2.09624E+003
   6.4120   5.02808E+003    2.11607E+003
   6.4150   4.99659E+003    2.04352E+003
   6.4180   5.00428E+003    2.02163E+003
   6.4210   5.01328E+003    2.05153E+003
   6.4230   4.93231E+003    2.09965E+003
   6.4250   5.03852E+003    2.12993E+003
   6.4280   5.06056E+003    2.11716E+003
   6.4310   4.98930E+003    2.16530E+003
   6.4340   5.14733E+003    2.14927E+003
   6.4370   5.15045E+003    2.18670E+003
   6.4390   5.18573E+003    2.18577E+003
   6.4410   5.14789E+003    2.16337E+003
   6.4430   5.06306E+003    2.22148E+003
   6.4470   5.02429E+003    2.10122E+003
   6.4500   5.18950E+003    2.17109E+003
   6.4520   5.14032E+003    2.22821E+003
   6.4540   5.10251E+003    2.24313E+003
   6.4560   5.16613E+003    2.22163E+003
   6.4590   5.14891E+003    2.17434E+003
   6.4610   5.24088E+003    2.16030E+003
   6.4640   5.15341E+003    2.13526E+003
   6.4670   5.25339E+003    2.16246E+003
   6.4680   5.14973E+003    2.24413E+003
   6.4720   5.21030E+003    2.25213E+003
   6.4760   5.20199E+003    2.23565E+003
   6.4790   5.23123E+003    2.23672E+003
   6.4810   5.17443E+003    2.23705E+003
   6.4830   5.25481E+003    2.21560E+003
   6.4850   5.25670E+003    2.22322E+003
   6.4890   5.13919E+003    2.26002E+003
   6.4920   5.11030E+003    2.26547E+003
   6.4950   5.20348E+003    2.28081E+003
   6.4980   5.12312E+003    2.20649E+003
   6.5000   5.23222E+003    2.23628E+003
   6.5030   5.16475E+003    2.28198E+003
   6.5060   5.15967E+003    2.29240E+003
   6.5080   5.23562E+003    2.26222E+003
   6.5100   5.22315E+003    2.26432E+003
   6.5120   5.27013E+003    2.27845E+003
   6.5150   5.25101E+003    2.30781E+003
   6.5180   5.25602E+003    2.27734E+003
   6.5210   5.28504E+003    2.23552E+003
   6.5230   5.14000E+003    2.22341E+003
   6.5260   5.17258E+003    2.19898E+003
   6.5290   5.11486E+003    2.09839E+003
   6.5320   5.19167E+003    2.17173E+003
   6.5330   5.17698E+003    2.25345E+003
   6.5370   5.12899E+003    2.24747E+003
   6.5410   5.07186E+003    2.23234E+003
   6.5420   5.11508E+003    2.24700E+003
   6.5460   5.07846E+003    2.24979E+003
   6.5480   5.13345E+003    2.22012E+003
   6.5510   5.07487E+003    2.20249E+003
   6.5530   5.21270E+003    2.20218E+003
   6.5550   5.11311E+003    2.23344E+003
   6.5590   5.05355E+003    2.24546E+003
   6.5610   5.06101E+003    2.22506E+003
   6.5640   5.07725E+003    2.21814E+003
   6.5650   5.06925E+003    2.23297E+003
   6.5690   5.10475E+003    2.16433E+003
   6.5710   5.04627E+003    2.17273E+003
   6.5750   5.15022E+003    2.09183E+003
   6.5790   5.03999E+003    2.08508E+003
   6.5810   5.04659E+003    2.18868E+003
   6.5840   4.92486E+003    2.14960E+003
   6.5880   5.02677E+003    2.17232E+003
   6.5910   5.05451E+003    2.17536E+003
   6.5940   5.00962E+003    2.19007E+003
   6.5950   5.02259E+003    2.17273E+003
   6.5980   4.91731E+003    2.20548E+003
   6.6000   4.98899E+003    2.18915E+003
   6.6030   5.01973E+003    2.18827E+003
   6.6060   4.95149E+003    2.23048E+003
   6.6080   5.00796E+003    2.20161E+003
   6.6110   4.97543E+003    2.19499E+003
   6.6130   4.87524E+003    2.16439E+003
   6.6160   4.96994E+003    2.13428E+003
   6.6180   4.97577E+003    2.16529E+003
   6.6220   4.94713E+003    2.14820E+003
   6.6250   5.00986E+003    2.16306E+003
   6.6290   4.91266E+003    2.20898E+003
   6.6310   4.94803E+003    2.15960E+003
   6.6340   4.90097E+003    2.11743E+003
   6.6360   4.88172E+003    2.18745E+003
   6.6390   4.91124E+003    2.13820E+003
   6.6420   4.84737E+003    2.16500E+003
   6.6440   4.87953E+003    2.17181E+003
   6.6470   4.87202E+003    2.11837E+003
   6.6500   4.85344E+003    2.14773E+003
   6.6530   4.84177E+003    2.11256E+003
   6.6540   4.80000E+003    2.09405E+003
   6.6580   4.87163E+003    2.19562E+003
   6.6610   4.90920E+003    2.10003E+003
   6.6630   4.93535E+003    2.11643E+003
   6.6650   4.87234E+003    2.08973E+003
   6.6690   4.88592E+003    2.11634E+003
   6.6720   4.76863E+003    2.13318E+003
   6.6750   4.78735E+003    2.07723E+003
   6.6780   4.70692E+003    2.08933E+003
   6.6810   4.73440E+003    2.07546E+003
   6.6850   4.76419E+003    2.08628E+003
   6.6880   4.71492E+003    2.07554E+003
   6.6900   4.71959E+003    2.08399E+003
   6.6920   4.73078E+003    2.09602E+003
   6.6970   4.75001E+003    2.06882E+003
   6.6990   4.73452E+003    2.05461E+003
   6.7010   4.67258E+003    2.07669E+003
   6.7060   4.67187E+003    2.02124E+003
   6.7090   4.64738E+003    2.01561E+003
   6.7120   4.67796E+003    2.05212E+003
   6.7140   4.58674E+003    2.01179E+003
   6.7160   4.55339E+003    2.03022E+003
   6.7190   4.52717E+003    2.08846E+003
   6.7220   4.59483E+003    2.02049E+003
   6.7250   4.63319E+003    2.05395E+003
   6.7280   4.60727E+003    2.05814E+003
   6.7310   4.66683E+003    2.09609E+003
   6.7360   4.68199E+003    2.07447E+003
   6.7370   4.66626E+003    2.06031E+003
   6.7400   4.59146E+003    2.10927E+003
   6.7440   4.55330E+003    2.02522E+003
   6.7460   4.56071E+003    2.03892E+003
   6.7480   4.49423E+003    2.03193E+003
   6.7500   4.49768E+003    1.98360E+003
   6.7540   4.49782E+003    1.97150E+003
   6.7560   4.51016E+003    1.94212E+003
   6.7590   4.45040E+003    1.99987E+003
   6.7610   4.45461E+003    1.93244E+003
   6.7630   4.50785E+003    1.97768E+003
   6.7660   4.45592E+003    1.90715E+003
   6.7700   4.46926E+003    1.97318E+003
   6.7720   4.53446E+003    1.96665E+003
   6.7750   4.43519E+003    1.89360E+003
   6.7780   4.53396E+003    1.89807E+003
   6.7810   4.44443E+003    1.89623E+003
   6.7840   4.44875E+003    1.96090E+003
   6.7870   4.45617E+003    1.93806E+003
   6.7900   4.42321E+003    1.93851E+003
   6.7930   4.43773E+003    1.92408E+003
   6.7950   4.42515E+003    1.96907E+003
   6.7990   4.45008E+003    1.98233E+003
   6.8020   4.47085E+003    1.92807E+003
   6.8040   4.39036E+003    1.97774E+003
   6.8080   4.42592E+003    1.97501E+003
   6.8110   4.49226E+003    2.02363E+003
   6.8140   4.47972E+003    1.96654E+003
   6.8160   4.51887E+003    1.94977E+003
   6.8200   4.43470E+003    1.99565E+003
   6.8230   4.37077E+003    1.98918E+003
   6.8260   4.53059E+003    1.95388E+003
   6.8300   4.51099E+003    1.92994E+003
   6.8320   4.41697E+003    1.98267E+003
   6.8350   4.43155E+003    1.95396E+003
   6.8370   4.51599E+003    2.00186E+003
   6.8390   4.46900E+003    1.99688E+003
   6.8430   4.46426E+003    1.98337E+003
   6.8460   4.59717E+003    2.01260E+003
   6.8510   4.45040E+003    2.04440E+003
   6.8530   4.55184E+003    1.99694E+003
   6.8550   4.48550E+003    1.96789E+003
   6.8580   4.52327E+003    1.95207E+003
   6.8620   4.49701E+003    1.95671E+003
   6.8640   4.44112E+003    1.99184E+003
   6.8670   4.43575E+003    1.91251E+003
   6.8700   4.39469E+003    1.96699E+003
   6.8720   4.45007E+003    1.88869E+003
   6.8760   4.39965E+003    1.93488E+003
   6.8790   4.46761E+003    1.93385E+003
   6.8820   4.40931E+003    1.99815E+003
   6.8850   4.41749E+003    1.97176E+003
   6.8890   4.43430E+003    1.96755E+003
   6.8920   4.37953E+003    1.93147E+003
   6.8950   4.41721E+003    1.92478E+003
   6.8960   4.38774E+003    1.93952E+003
   6.9000   4.41072E+003    1.99765E+003
   6.9040   4.47344E+003    1.93871E+003
   6.9060   4.40119E+003    1.98557E+003
   6.9090   4.38980E+003    1.92950E+003
   6.9110   4.38989E+003    1.92888E+003
   6.9150   4.37931E+003    1.95896E+003
   6.9200   4.37800E+003    1.92711E+003
   6.9230   4.36530E+003    1.91762E+003
   6.9250   4.35715E+003    1.93786E+003
   6.9270   4.39187E+003    1.89567E+003
   6.9320   4.33455E+003    1.92143E+003
   6.9360   4.28577E+003    1.90971E+003
   6.9400   4.34125E+003    1.85491E+003
   6.9410   4.27218E+003    1.90192E+003
   6.9430   4.26920E+003    1.89702E+003
   6.9450   4.26874E+003    1.92701E+003
   6.9490   4.28244E+003    1.90115E+003
   6.9530   4.31818E+003    1.82506E+003
   6.9540   4.35120E+003    1.87573E+003
   6.9570   4.22548E+003    1.86066E+003
   6.9610   4.24040E+003    1.84901E+003
   6.9640   4.21828E+003    1.84473E+003
   6.9680   4.18212E+003    1.89492E+003
   6.9700   4.26591E+003    1.92728E+003
   6.9720   4.31867E+003    1.85687E+003
   6.9760   4.32549E+003    1.85332E+003
   6.9800   4.24759E+003    1.86046E+003
   6.9830   4.15446E+003    1.90085E+003
   6.9870   4.29537E+003    1.89352E+003
   6.9890   4.25388E+003    1.90102E+003
   6.9920   4.31614E+003    1.87385E+003
   6.9960   4.25526E+003    1.82902E+003
   6.9990   4.24880E+003    1.82738E+003
   7.0010   4.27942E+003    1.87123E+003
   7.0030   4.16628E+003    1.89370E+003
   7.0060   4.30207E+003    1.88794E+003
   7.0100   4.23390E+003    1.86847E+003
   7.0120   4.17618E+003    1.81989E+003
   7.0140   4.21750E+003    1.85450E+003
   7.0190   4.17847E+003    1.83973E+003
   7.0230   4.17033E+003    1.82763E+003
   7.0260   4.10754E+003    1.81858E+003
   7.0290   4.09322E+003    1.78371E+003
   7.0310   4.13568E+003    1.80647E+003
   7.0360   4.05746E+003    1.81899E+003
   7.0400   4.10600E+003    1.80348E+003
   7.0430   4.15674E+003    1.84178E+003
   7.0440   4.16912E+003    1.84487E+003
   7.0480   4.19419E+003    1.79870E+003
   7.0520   4.14674E+003    1.83896E+003
   7.0530   4.18985E+003    1.89152E+003
   7.0570   4.19998E+003    1.80824E+003
   7.0590   4.14456E+003    1.80069E+003
   7.0620   4.11972E+003    1.81099E+003
   7.0680   4.05671E+003    1.84918E+003
   7.0720   4.08565E+003    1.80249E+003
   7.0740   4.13580E+003    1.78616E+003
   7.0770   4.12613E+003    1.79550E+003
   7.0800   4.14939E+003    1.78059E+003
   7.0840   4.10793E+003    1.75758E+003
   7.0870   4.13004E+003    1.78804E+003
   7.0900   4.19534E+003    1.82008E+003
   7.0930   4.09266E+003    1.83534E+003
   7.0970   4.09294E+003    1.76723E+003
   7.1000   3.99234E+003    1.81045E+003
   7.1020   4.01928E+003    1.73963E+003
   7.1040   4.15618E+003    1.81432E+003
   7.1080   4.11092E+003    1.78793E+003
   7.1100   4.08634E+003    1.79470E+003
   7.1130   4.12046E+003    1.79552E+003
   7.1170   4.02717E+003    1.76774E+003
   7.1200   4.08843E+003    1.75177E+003
   7.1240   4.02944E+003    1.75203E+003
   7.1260   4.03945E+003    1.72081E+003
   7.1300   4.03495E+003    1.71755E+003
   7.1330   4.06299E+003    1.70374E+003
   7.1370   4.09367E+003    1.65371E+003
   7.1400   4.05087E+003    1.62099E+003
   7.1420   4.06408E+003    1.60875E+003
   7.1450   4.11754E+003    1.52935E+003
   7.1480   4.01554E+003    1.51198E+003
   7.1510   4.09738E+003    1.46458E+003
