# Supplementary material for: Trigger factor both holds and folds its client proteins
Source: Nat Commun. 2022 Jul 15;13:4126. doi: 10.1038/s41467-022-31767-6 (PMC9287376; doi:10.1038/s41467-022-31767-6)
Supplement: Supplementary file 6 — Source Data [file 41467_2022_31767_MOESM6_ESM.zip › SourceDataFile/Fig1a-b/00047.RI1]

Sample
I 1 04.0 40000 0008269 1.4390E11 280 1 
   5.8000   5.66000E+001    1.27490E+002
   5.8030   1.58920E+002    2.06170E+002
   5.8050   2.38940E+002    2.43600E+002
   5.8070   2.42220E+002    2.58560E+002
   5.8080   2.54210E+002    2.83570E+002
   5.8090   2.72520E+002    3.04490E+002
   5.8100   2.86960E+002    3.27950E+002
   5.8120   3.79900E+002    3.93730E+002
   5.8140   3.67660E+002    4.40270E+002
   5.8150   4.52000E+002    4.53520E+002
   5.8160   4.76670E+002    5.17740E+002
   5.8170   5.15490E+002    5.86390E+002
   5.8210   7.12650E+002    8.04530E+002
   5.8240   8.47960E+002    9.52430E+002
   5.8260   1.11378E+003    1.26072E+003
   5.8280   1.36982E+003    1.39347E+003
   5.8300   1.56866E+003    1.71978E+003
   5.8320   1.95989E+003    2.30284E+003
   5.8350   2.22773E+003    2.67422E+003
   5.8370   2.88669E+003    3.03967E+003
   5.8400   3.07701E+003    3.82868E+003
   5.8440   3.49959E+003    4.05297E+003
   5.8460   4.17461E+003    4.61089E+003
   5.8470   4.35558E+003    4.83237E+003
   5.8490   5.02639E+003    5.18911E+003
   5.8520   5.11846E+003    5.31771E+003
   5.8530   5.22412E+003    5.34887E+003
   5.8560   5.41173E+003    5.57406E+003
   5.8580   5.43493E+003    5.61826E+003
   5.8590   5.64025E+003    5.65277E+003
   5.8610   5.65938E+003    5.73689E+003
   5.8620   5.62431E+003    5.74668E+003
   5.8650   5.49720E+003    5.65507E+003
   5.8660   5.60939E+003    5.67831E+003
   5.8680   5.53232E+003    5.76064E+003
   5.8690   5.44959E+003    5.73809E+003
   5.8720   5.51916E+003    5.74649E+003
   5.8740   5.60134E+003    5.57810E+003
   5.8760   5.57692E+003    5.60789E+003
   5.8780   5.56177E+003    5.60048E+003
   5.8810   5.55868E+003    5.60463E+003
   5.8830   5.57833E+003    5.63623E+003
   5.8850   5.59106E+003    5.61521E+003
   5.8870   5.66096E+003    5.78946E+003
   5.8900   5.71783E+003    5.66527E+003
   5.8920   5.62235E+003    5.69122E+003
   5.8940   5.67641E+003    5.67578E+003
   5.8960   5.69621E+003    5.71388E+003
   5.8990   5.70350E+003    5.59293E+003
   5.9010   5.72152E+003    5.70093E+003
   5.9030   5.61641E+003    5.82504E+003
   5.9050   5.71593E+003    5.81040E+003
   5.9080   5.74002E+003    5.81813E+003
   5.9100   5.70122E+003    5.82968E+003
   5.9120   5.63285E+003    5.80541E+003
   5.9130   5.59775E+003    5.84063E+003
   5.9160   5.71270E+003    5.74364E+003
   5.9180   5.84833E+003    5.81950E+003
   5.9200   5.87917E+003    5.88980E+003
   5.9230   5.74914E+003    5.93676E+003
   5.9250   5.92227E+003    6.00801E+003
   5.9260   5.96684E+003    6.10696E+003
   5.9300   6.13599E+003    6.21587E+003
   5.9330   6.09117E+003    6.01290E+003
   5.9360   6.03058E+003    6.01809E+003
   5.9380   6.23125E+003    6.20220E+003
   5.9390   6.16568E+003    6.39005E+003
   5.9430   6.30112E+003    6.42262E+003
   5.9450   6.35088E+003    6.33693E+003
   5.9480   6.09139E+003    6.23673E+003
   5.9500   6.28732E+003    6.30228E+003
   5.9520   6.29477E+003    6.33293E+003
   5.9540   6.42003E+003    6.29536E+003
   5.9560   6.17047E+003    6.23095E+003
   5.9600   6.29986E+003    6.30228E+003
   5.9630   6.39252E+003    6.29305E+003
   5.9650   6.30623E+003    6.37290E+003
   5.9670   6.38861E+003    6.42527E+003
   5.9690   6.30882E+003    6.28661E+003
   5.9720   6.37515E+003    6.42178E+003
   5.9750   6.34061E+003    6.35979E+003
   5.9770   6.13790E+003    6.32516E+003
   5.9790   6.12365E+003    6.27118E+003
   5.9840   6.03528E+003    6.31712E+003
   5.9870   6.22194E+003    6.31454E+003
   5.9880   6.36964E+003    6.30447E+003
   5.9920   6.23462E+003    6.52719E+003
   5.9940   6.38734E+003    7.00520E+003
   5.9970   6.34461E+003    9.47532E+003
   6.0000   6.36590E+003    1.06807E+004
   6.0030   6.29713E+003    1.12731E+004
   6.0040   6.30407E+003    1.05502E+004
   6.0060   6.10423E+003    4.07333E+003
   6.0080   6.54409E+003    2.33860E+002
   6.0150   1.03604E+004    5.81660E+002
   6.0170   1.10038E+004    6.68818E+003
   6.0240   1.85668E+003    6.20568E+003
   6.0250   2.16660E+002    6.13025E+003
   6.0300   2.17650E+002    6.08343E+003
   6.0330   8.85980E+002    6.16181E+003
   6.0370   5.33664E+003    6.08466E+003
   6.0380   7.60392E+003    6.06489E+003
   6.0400   6.06092E+003    6.10612E+003
   6.0430   6.42482E+003    6.07577E+003
   6.0440   6.29298E+003    6.01903E+003
   6.0480   6.25310E+003    6.01660E+003
   6.0500   6.27595E+003    6.08238E+003
   6.0510   6.16988E+003    6.01244E+003
   6.0540   6.15327E+003    5.90637E+003
   6.0570   6.14533E+003    6.04640E+003
   6.0590   6.06342E+003    5.98010E+003
   6.0610   6.27146E+003    6.11536E+003
   6.0660   6.13713E+003    6.09032E+003
   6.0680   6.13875E+003    5.94889E+003
   6.0700   6.18417E+003    6.09105E+003
   6.0750   6.13174E+003    6.06243E+003
   6.0770   6.07742E+003    5.95797E+003
   6.0800   6.23185E+003    5.91614E+003
   6.0830   6.24595E+003    5.95072E+003
   6.0860   6.11494E+003    5.92888E+003
   6.0870   6.10165E+003    5.87517E+003
   6.0890   6.02188E+003    5.87306E+003
   6.0930   6.06093E+003    5.92808E+003
   6.0950   6.15305E+003    5.88899E+003
   6.0960   6.11432E+003    5.91889E+003
   6.1000   6.05556E+003    5.89809E+003
   6.1030   6.08165E+003    5.92540E+003
   6.1050   5.91160E+003    5.89207E+003
   6.1070   5.93931E+003    5.81766E+003
   6.1110   5.86508E+003    5.79916E+003
   6.1130   5.84641E+003    5.87996E+003
   6.1150   5.86141E+003    5.76871E+003
   6.1170   5.92303E+003    5.86250E+003
   6.1220   5.88013E+003    5.86028E+003
   6.1240   5.92503E+003    5.87678E+003
   6.1270   5.89669E+003    5.80313E+003
   6.1290   5.89731E+003    5.88644E+003
   6.1310   5.91048E+003    5.89630E+003
   6.1330   5.81167E+003    5.97531E+003
   6.1370   5.81643E+003    5.91896E+003
   6.1400   5.85084E+003    5.94057E+003
   6.1430   5.73951E+003    5.85350E+003
   6.1450   5.71151E+003    5.79324E+003
   6.1470   5.73848E+003    5.69279E+003
   6.1500   5.72738E+003    5.72128E+003
   6.1520   5.77153E+003    5.72541E+003
   6.1550   5.60909E+003    5.79203E+003
   6.1560   5.63698E+003    5.74936E+003
   6.1590   5.70609E+003    5.73884E+003
   6.1630   5.61176E+003    5.71481E+003
   6.1660   5.64221E+003    5.70802E+003
   6.1670   5.57887E+003    5.74899E+003
   6.1700   5.63096E+003    5.77257E+003
   6.1720   5.49960E+003    5.76312E+003
   6.1770   5.57906E+003    5.73486E+003
   6.1800   5.52162E+003    5.76882E+003
   6.1810   5.50667E+003    5.81325E+003
   6.1840   5.42184E+003    5.60836E+003
   6.1870   5.48672E+003    5.54806E+003
   6.1890   5.42483E+003    5.53414E+003
   6.1930   5.38187E+003    5.67128E+003
   6.1960   5.45264E+003    5.72834E+003
   6.1980   5.39614E+003    5.63793E+003
   6.2010   5.49761E+003    5.60852E+003
   6.2050   5.39709E+003    5.59709E+003
   6.2080   5.37145E+003    5.64401E+003
   6.2120   5.35315E+003    5.62438E+003
   6.2140   5.26627E+003    5.51773E+003
   6.2190   5.35754E+003    5.54931E+003
   6.2200   5.19895E+003    5.42326E+003
   6.2230   5.26331E+003    5.41166E+003
   6.2260   5.22531E+003    5.41885E+003
   6.2290   5.23569E+003    5.59290E+003
   6.2320   5.22792E+003    5.42185E+003
   6.2340   5.20769E+003    5.45860E+003
   6.2380   5.20849E+003    5.38335E+003
   6.2420   5.07769E+003    5.45794E+003
   6.2440   5.18297E+003    5.42233E+003
   6.2470   5.10789E+003    5.26564E+003
   6.2510   5.10353E+003    5.38175E+003
   6.2530   5.08247E+003    5.29909E+003
   6.2550   5.04250E+003    5.24286E+003
   6.2580   5.07657E+003    5.15894E+003
   6.2600   5.07005E+003    5.19111E+003
   6.2630   5.06161E+003    5.13534E+003
   6.2660   5.03629E+003    5.23347E+003
   6.2690   4.98362E+003    5.01515E+003
   6.2720   5.01519E+003    5.15890E+003
   6.2760   5.02815E+003    5.24954E+003
   6.2780   5.02594E+003    5.14471E+003
   6.2810   5.06464E+003    5.06570E+003
   6.2830   5.06270E+003    5.04802E+003
   6.2880   4.97213E+003    5.07234E+003
   6.2900   5.04670E+003    4.96183E+003
   6.2920   4.99039E+003    5.08281E+003
   6.2940   5.09253E+003    5.03677E+003
   6.2960   5.00544E+003    5.01983E+003
   6.2990   4.99168E+003    5.06453E+003
   6.3010   4.86144E+003    5.04624E+003
   6.3040   4.72267E+003    4.91816E+003
   6.3080   5.02315E+003    5.06420E+003
   6.3110   4.94662E+003    4.96664E+003
   6.3130   4.96591E+003    4.94393E+003
   6.3150   4.87141E+003    4.94826E+003
   6.3170   4.84225E+003    4.93938E+003
   6.3220   4.84027E+003    4.87478E+003
   6.3240   4.82529E+003    4.85535E+003
   6.3270   4.93740E+003    4.85430E+003
   6.3290   4.87203E+003    4.79650E+003
   6.3330   4.87266E+003    4.89433E+003
   6.3360   4.80260E+003    4.82941E+003
   6.3380   4.81759E+003    4.84967E+003
   6.3400   4.76056E+003    4.75118E+003
   6.3420   4.80028E+003    4.82272E+003
   6.3470   4.68233E+003    4.80231E+003
   6.3490   4.71215E+003    4.75856E+003
   6.3520   4.68568E+003    4.66710E+003
   6.3550   4.75399E+003    4.76614E+003
   6.3560   4.72887E+003    4.69713E+003
   6.3580   4.86282E+003    4.72958E+003
   6.3610   4.82911E+003    4.76071E+003
   6.3640   4.77715E+003    4.67123E+003
   6.3670   4.82326E+003    4.69804E+003
   6.3700   4.81373E+003    4.72508E+003
   6.3730   4.71628E+003    4.70280E+003
   6.3750   4.85408E+003    4.69212E+003
   6.3800   4.89062E+003    4.62191E+003
   6.3820   4.78352E+003    4.58297E+003
   6.3850   4.80281E+003    4.50402E+003
   6.3890   4.67649E+003    4.57885E+003
   6.3910   4.75260E+003    4.64749E+003
   6.3940   4.74717E+003    4.38357E+003
   6.3970   4.74463E+003    4.50011E+003
   6.4000   4.77921E+003    4.56336E+003
   6.4020   4.75651E+003    4.53028E+003
   6.4030   4.67242E+003    4.51922E+003
   6.4060   4.66336E+003    4.46484E+003
   6.4100   4.63514E+003    4.44592E+003
   6.4130   4.63802E+003    4.49399E+003
   6.4150   4.64628E+003    4.41681E+003
   6.4180   4.69205E+003    4.39955E+003
   6.4200   4.57278E+003    4.48227E+003
   6.4220   4.63627E+003    4.53444E+003
   6.4250   4.70380E+003    4.42159E+003
   6.4290   4.71496E+003    4.48550E+003
   6.4320   4.81296E+003    4.48087E+003
   6.4340   4.76466E+003    4.54363E+003
   6.4370   4.90300E+003    4.50230E+003
   6.4400   4.84901E+003    4.53053E+003
   6.4430   4.89760E+003    4.53139E+003
   6.4450   4.86496E+003    4.60140E+003
   6.4470   4.86801E+003    4.54945E+003
   6.4500   4.85811E+003    4.51348E+003
   6.4540   4.92327E+003    4.52491E+003
   6.4560   4.95164E+003    4.58620E+003
   6.4590   4.99182E+003    4.52900E+003
   6.4610   4.96654E+003    4.62405E+003
   6.4630   4.97882E+003    4.59931E+003
   6.4650   4.97825E+003    4.65712E+003
   6.4690   5.10189E+003    4.62308E+003
   6.4730   5.02873E+003    4.58485E+003
   6.4760   4.99204E+003    4.58846E+003
   6.4780   5.01439E+003    4.53471E+003
   6.4810   5.00863E+003    4.55073E+003
   6.4850   4.92887E+003    4.56842E+003
   6.4890   4.91656E+003    4.46516E+003
   6.4910   4.93290E+003    4.47711E+003
   6.4930   4.98196E+003    4.49270E+003
   6.4950   5.00690E+003    4.59941E+003
   6.4980   4.98755E+003    4.51232E+003
   6.5000   4.96623E+003    4.51440E+003
   6.5040   5.02959E+003    4.46995E+003
   6.5060   5.00863E+003    4.53862E+003
   6.5090   5.01992E+003    4.64583E+003
   6.5120   5.04208E+003    4.59459E+003
   6.5140   5.04891E+003    4.58634E+003
   6.5160   5.07896E+003    4.60557E+003
   6.5190   5.13240E+003    4.50808E+003
   6.5220   5.05891E+003    4.56585E+003
   6.5240   4.92018E+003    4.50572E+003
   6.5270   4.90524E+003    4.60190E+003
   6.5310   5.14508E+003    4.52927E+003
   6.5330   5.10857E+003    4.58373E+003
   6.5370   4.97247E+003    4.44958E+003
   6.5400   4.99622E+003    4.54469E+003
   6.5420   4.98664E+003    4.53215E+003
   6.5460   4.98547E+003    4.50766E+003
   6.5470   5.05031E+003    4.47935E+003
   6.5500   5.02985E+003    4.56824E+003
   6.5530   4.96554E+003    4.52129E+003
   6.5550   5.04879E+003    4.53475E+003
   6.5570   4.99131E+003    4.50693E+003
   6.5600   5.02831E+003    4.52174E+003
   6.5630   5.03008E+003    4.42083E+003
   6.5660   5.07577E+003    4.35442E+003
   6.5690   4.96857E+003    4.36270E+003
   6.5710   5.00111E+003    4.47131E+003
   6.5730   5.02924E+003    4.47660E+003
   6.5770   5.01268E+003    4.49592E+003
   6.5800   4.96779E+003    4.37207E+003
   6.5840   4.90317E+003    4.40237E+003
   6.5870   5.05979E+003    4.38421E+003
   6.5890   4.91284E+003    4.39311E+003
   6.5920   4.92358E+003    4.36725E+003
   6.5930   4.90756E+003    4.42540E+003
   6.5980   4.98037E+003    4.36645E+003
   6.6020   4.91810E+003    4.41061E+003
   6.6040   4.90495E+003    4.34332E+003
   6.6070   4.95103E+003    4.34961E+003
   6.6090   4.78422E+003    4.36878E+003
   6.6110   4.85934E+003    4.34916E+003
   6.6150   4.88204E+003    4.37322E+003
   6.6170   4.97892E+003    4.32334E+003
   6.6200   4.93659E+003    4.33875E+003
   6.6230   4.91006E+003    4.36016E+003
   6.6250   5.01240E+003    4.36593E+003
   6.6290   4.88024E+003    4.30479E+003
   6.6310   4.87950E+003    4.32402E+003
   6.6350   4.94482E+003    4.28500E+003
   6.6370   4.81996E+003    4.29471E+003
   6.6400   4.90764E+003    4.37198E+003
   6.6430   4.91749E+003    4.38531E+003
   6.6440   4.90229E+003    4.23854E+003
   6.6470   4.88042E+003    4.26176E+003
   6.6490   4.75723E+003    4.23210E+003
   6.6530   4.85490E+003    4.22601E+003
   6.6560   4.77092E+003    4.22581E+003
   6.6580   4.81644E+003    4.18970E+003
   6.6610   4.89437E+003    4.27672E+003
   6.6640   4.86397E+003    4.24489E+003
   6.6670   4.86106E+003    4.24579E+003
   6.6710   4.82864E+003    4.34413E+003
   6.6740   4.79409E+003    4.18703E+003
   6.6760   4.74333E+003    4.22586E+003
   6.6780   4.82963E+003    4.19013E+003
   6.6800   4.80264E+003    4.20366E+003
   6.6830   4.77836E+003    4.14674E+003
   6.6870   4.73916E+003    4.20920E+003
   6.6900   4.77607E+003    4.21086E+003
   6.6920   4.78068E+003    4.19561E+003
   6.6940   4.80707E+003    4.20948E+003
   6.6980   4.83752E+003    4.18725E+003
   6.7010   4.72206E+003    4.21565E+003
   6.7050   4.79146E+003    4.14606E+003
   6.7070   4.74787E+003    4.08442E+003
   6.7100   4.76754E+003    4.09113E+003
   6.7120   4.70680E+003    4.14416E+003
   6.7170   4.46168E+003    4.20812E+003
   6.7190   4.59534E+003    4.03187E+003
   6.7230   4.68027E+003    3.96485E+003
   6.7270   4.71602E+003    4.04074E+003
   6.7300   4.72161E+003    4.03279E+003
   6.7330   4.70557E+003    4.10095E+003
   6.7350   4.74780E+003    4.07852E+003
   6.7380   4.65653E+003    4.12270E+003
   6.7420   4.65342E+003    4.08594E+003
   6.7450   4.64126E+003    3.91307E+003
   6.7470   4.67749E+003    3.90329E+003
   6.7500   4.69808E+003    3.90999E+003
   6.7520   4.55380E+003    3.87886E+003
   6.7570   4.51043E+003    3.83603E+003
   6.7590   4.54694E+003    3.83524E+003
   6.7610   4.48123E+003    3.79520E+003
   6.7630   4.53860E+003    3.77119E+003
   6.7660   4.56910E+003    3.88726E+003
   6.7700   4.61552E+003    4.01520E+003
   6.7720   4.52024E+003    3.91097E+003
   6.7770   4.55388E+003    3.92925E+003
   6.7790   4.48134E+003    3.86987E+003
   6.7820   4.54460E+003    3.85926E+003
   6.7840   4.58580E+003    3.96255E+003
   6.7880   4.44823E+003    3.89445E+003
   6.7910   4.42911E+003    3.93164E+003
   6.7920   4.51825E+003    3.93540E+003
   6.7970   4.52279E+003    3.87653E+003
   6.7990   4.54362E+003    3.94325E+003
   6.8020   4.45801E+003    3.91800E+003
   6.8050   4.46171E+003    3.89859E+003
   6.8070   4.53784E+003    4.01464E+003
   6.8090   4.57112E+003    4.07493E+003
   6.8130   4.63558E+003    4.12399E+003
   6.8160   4.62065E+003    3.98933E+003
   6.8190   4.52388E+003    4.00872E+003
   6.8230   4.60458E+003    4.05602E+003
   6.8280   4.51307E+003    3.87433E+003
   6.8310   4.54027E+003    3.95361E+003
   6.8320   4.53414E+003    3.96915E+003
   6.8350   4.51089E+003    4.03834E+003
   6.8390   4.51195E+003    3.97034E+003
   6.8440   4.55803E+003    3.92583E+003
   6.8460   4.51371E+003    4.02585E+003
   6.8490   4.57645E+003    4.08270E+003
   6.8510   4.52218E+003    3.98888E+003
   6.8550   4.58473E+003    4.08975E+003
   6.8570   4.54095E+003    4.11952E+003
   6.8600   4.66019E+003    4.05908E+003
   6.8620   4.51704E+003    3.96374E+003
   6.8660   4.52837E+003    3.89476E+003
   6.8680   4.49902E+003    3.94999E+003
   6.8720   4.52017E+003    3.91089E+003
   6.8750   4.50808E+003    3.89309E+003
   6.8780   4.47612E+003    3.95696E+003
   6.8820   4.48413E+003    3.98037E+003
   6.8860   4.45199E+003    3.93507E+003
   6.8880   4.52927E+003    3.88611E+003
   6.8910   4.36598E+003    3.91224E+003
   6.8930   4.48497E+003    3.86623E+003
   6.8950   4.47017E+003    3.92705E+003
   6.8990   4.49291E+003    3.93743E+003
   6.9020   4.51193E+003    3.94579E+003
   6.9040   4.53995E+003    3.94236E+003
   6.9070   4.47169E+003    3.96404E+003
   6.9110   4.51520E+003    3.97158E+003
   6.9140   4.48836E+003    3.83835E+003
   6.9180   4.44881E+003    3.89310E+003
   6.9200   4.43396E+003    3.88706E+003
   6.9230   4.41996E+003    3.91472E+003
   6.9280   4.43146E+003    3.84253E+003
   6.9320   4.44080E+003    3.78148E+003
   6.9350   4.43546E+003    3.75422E+003
   6.9360   4.36259E+003    3.81320E+003
   6.9390   4.47181E+003    3.73693E+003
   6.9430   4.36501E+003    3.76712E+003
   6.9470   4.40655E+003    3.79063E+003
   6.9500   4.39108E+003    3.75724E+003
   6.9520   4.39207E+003    3.77173E+003
   6.9560   4.36598E+003    3.79277E+003
   6.9580   4.29490E+003    3.78635E+003
   6.9620   4.43462E+003    3.78113E+003
   6.9640   4.28868E+003    3.80865E+003
   6.9680   4.33836E+003    3.82335E+003
   6.9710   4.18833E+003    3.75925E+003
   6.9760   4.33143E+003    3.78945E+003
   6.9780   4.42058E+003    3.77553E+003
   6.9810   4.34362E+003    3.72484E+003
   6.9850   4.37316E+003    3.63770E+003
   6.9870   4.34883E+003    3.74625E+003
   6.9910   4.32796E+003    3.75976E+003
   6.9940   4.33225E+003    3.85846E+003
   6.9960   4.22479E+003    3.76217E+003
   7.0000   4.28961E+003    3.74555E+003
   7.0030   4.37744E+003    3.69199E+003
   7.0060   4.32128E+003    3.70581E+003
   7.0080   4.36193E+003    3.72170E+003
   7.0100   4.36343E+003    3.70081E+003
   7.0140   4.35244E+003    3.73232E+003
   7.0170   4.28556E+003    3.72415E+003
   7.0210   4.31103E+003    3.77286E+003
   7.0240   4.23975E+003    3.79789E+003
   7.0260   4.23161E+003    3.67749E+003
   7.0300   4.26750E+003    3.70552E+003
   7.0330   4.25243E+003    3.68422E+003
   7.0360   4.22003E+003    3.71355E+003
   7.0390   4.28199E+003    3.69588E+003
   7.0420   4.26247E+003    3.73530E+003
   7.0460   4.20083E+003    3.81717E+003
   7.0490   4.12060E+003    3.69831E+003
   7.0520   3.99689E+003    3.78496E+003
   7.0530   4.14091E+003    3.69774E+003
   7.0570   4.22596E+003    3.77701E+003
   7.0600   4.21652E+003    3.71655E+003
   7.0620   4.20657E+003    3.66108E+003
   7.0670   4.21268E+003    3.76543E+003
   7.0710   4.18606E+003    3.72089E+003
   7.0740   4.25502E+003    3.72465E+003
   7.0770   4.15640E+003    3.77748E+003
   7.0790   4.26323E+003    3.66463E+003
   7.0820   4.19448E+003    3.61949E+003
   7.0860   4.22271E+003    3.63637E+003
   7.0900   4.13366E+003    3.75806E+003
   7.0930   4.25659E+003    3.61113E+003
   7.0950   4.22188E+003    3.70495E+003
   7.0990   4.21212E+003    3.64110E+003
   7.1030   4.24203E+003    3.62917E+003
   7.1060   4.22716E+003    3.69277E+003
   7.1080   4.19360E+003    3.70922E+003
   7.1110   4.24942E+003    3.62923E+003
   7.1150   4.19522E+003    3.60090E+003
   7.1180   4.21001E+003    3.71292E+003
   7.1220   4.16888E+003    3.75757E+003
   7.1250   4.09338E+003    3.64306E+003
   7.1280   4.12876E+003    3.55497E+003
   7.1310   4.11806E+003    3.64640E+003
   7.1340   4.07305E+003    3.67328E+003
   7.1360   4.03584E+003    3.57615E+003
   7.1400   4.05902E+003    3.61400E+003
   7.1440   4.07843E+003    3.65204E+003
   7.1450   3.96563E+003    3.65248E+003
   7.1500   4.01683E+003    3.59237E+003
