# Supplementary material for: Trigger factor both holds and folds its client proteins
Source: Nat Commun. 2022 Jul 15;13:4126. doi: 10.1038/s41467-022-31767-6 (PMC9287376; doi:10.1038/s41467-022-31767-6)
Supplement: Supplementary file 6 — Source Data [file 41467_2022_31767_MOESM6_ESM.zip › SourceDataFile/Fig1a-b/00047.RI3]

Sample
I 3 04.0 40000 0008384 1.4590E11 280 1 
   5.8000   1.42380E+002    1.97640E+002
   5.8020   2.12740E+002    1.89500E+002
   5.8030   2.22550E+002    2.05640E+002
   5.8050   2.56560E+002    2.48870E+002
   5.8070   2.53540E+002    2.58560E+002
   5.8090   3.06460E+002    2.98520E+002
   5.8110   3.51530E+002    3.67690E+002
   5.8120   3.84160E+002    3.63860E+002
   5.8140   4.76810E+002    4.71620E+002
   5.8150   4.92990E+002    5.70290E+002
   5.8170   5.71300E+002    6.41770E+002
   5.8190   7.21630E+002    7.23230E+002
   5.8200   8.40230E+002    9.10690E+002
   5.8230   1.00930E+003    1.20953E+003
   5.8250   1.22527E+003    1.41690E+003
   5.8270   1.57961E+003    1.48695E+003
   5.8280   1.65721E+003    1.51562E+003
   5.8310   1.81026E+003    1.89761E+003
   5.8330   2.25377E+003    2.46358E+003
   5.8350   2.62176E+003    3.06394E+003
   5.8380   3.18386E+003    3.32927E+003
   5.8400   3.57157E+003    3.58515E+003
   5.8420   3.74574E+003    3.94233E+003
   5.8440   4.09544E+003    4.16517E+003
   5.8470   4.49801E+003    4.60112E+003
   5.8490   4.63007E+003    4.70220E+003
   5.8510   5.07967E+003    5.17445E+003
   5.8530   5.03758E+003    5.17165E+003
   5.8550   5.30480E+003    5.32642E+003
   5.8570   5.37517E+003    5.34308E+003
   5.8580   5.37980E+003    5.36810E+003
   5.8600   5.57329E+003    5.37163E+003
   5.8630   5.47666E+003    5.49878E+003
   5.8650   5.47449E+003    5.58114E+003
   5.8670   5.53000E+003    5.38147E+003
   5.8690   5.55344E+003    5.43734E+003
   5.8710   5.45168E+003    5.46153E+003
   5.8740   5.44643E+003    5.39803E+003
   5.8760   5.53027E+003    5.48779E+003
   5.8780   5.52569E+003    5.46884E+003
   5.8790   5.40041E+003    5.45908E+003
   5.8810   5.46812E+003    5.28656E+003
   5.8830   5.46445E+003    5.34459E+003
   5.8850   5.53506E+003    5.46101E+003
   5.8870   5.40516E+003    5.38163E+003
   5.8900   5.37163E+003    5.59653E+003
   5.8920   5.53219E+003    5.52144E+003
   5.8940   5.67154E+003    5.56020E+003
   5.8970   5.70488E+003    5.66315E+003
   5.8980   5.80441E+003    5.66250E+003
   5.9000   5.73503E+003    5.70049E+003
   5.9030   5.63108E+003    5.56020E+003
   5.9060   5.80541E+003    5.57928E+003
   5.9080   5.68222E+003    5.62232E+003
   5.9100   5.61386E+003    5.58275E+003
   5.9130   5.67499E+003    5.68657E+003
   5.9170   5.59350E+003    5.80441E+003
   5.9200   5.74431E+003    5.86341E+003
   5.9210   5.71949E+003    5.95624E+003
   5.9240   5.91521E+003    5.93343E+003
   5.9260   5.94791E+003    6.02025E+003
   5.9280   6.11467E+003    5.91630E+003
   5.9290   6.18342E+003    6.04204E+003
   5.9340   6.17518E+003    6.24369E+003
   5.9360   6.43550E+003    6.37324E+003
   5.9380   6.39752E+003    6.86574E+003
   5.9410   6.35621E+003    1.06208E+004
   5.9420   6.39856E+003    1.01877E+004
   5.9450   6.45337E+003    1.05379E+004
   5.9470   6.61546E+003    1.03281E+004
   5.9490   7.15732E+003    1.80150E+002
   5.9540   1.05214E+004    2.10580E+002
   5.9560   1.04238E+004    5.54880E+002
   5.9610   7.52159E+003    6.51197E+003
   5.9650   1.50640E+002    7.57345E+003
   5.9670   2.82460E+002    6.41390E+003
   5.9700   7.80880E+002    6.18584E+003
   5.9740   3.92333E+003    6.19918E+003
   5.9760   7.85654E+003    6.08336E+003
   5.9790   5.96280E+003    6.02586E+003
   5.9820   6.34872E+003    6.04758E+003
   5.9830   6.11940E+003    5.98531E+003
   5.9870   6.15260E+003    5.96581E+003
   5.9880   6.18403E+003    5.93756E+003
   5.9900   6.15156E+003    5.93691E+003
   5.9920   6.05541E+003    5.87591E+003
   5.9950   6.14964E+003    5.78388E+003
   5.9980   6.10069E+003    5.83096E+003
   5.9990   6.14404E+003    5.82954E+003
   6.0010   6.14589E+003    5.80619E+003
   6.0040   6.03010E+003    5.67585E+003
   6.0060   6.15665E+003    5.66945E+003
   6.0080   6.13518E+003    5.72325E+003
   6.0110   5.99991E+003    5.61432E+003
   6.0120   6.06984E+003    5.71788E+003
   6.0150   5.98611E+003    5.61698E+003
   6.0170   5.95172E+003    5.69886E+003
   6.0210   5.94194E+003    5.68429E+003
   6.0240   6.06143E+003    5.66282E+003
   6.0260   5.98334E+003    5.56217E+003
   6.0290   5.95320E+003    5.58280E+003
   6.0340   5.94248E+003    5.57746E+003
   6.0360   5.99272E+003    5.65718E+003
   6.0380   6.01646E+003    5.53861E+003
   6.0400   6.05067E+003    5.74772E+003
   6.0420   6.01050E+003    5.63686E+003
   6.0440   6.04851E+003    5.50422E+003
   6.0470   5.98010E+003    5.42158E+003
   6.0490   6.12722E+003    5.43602E+003
   6.0520   6.04660E+003    5.38517E+003
   6.0540   5.97657E+003    5.48845E+003
   6.0560   5.97468E+003    5.37197E+003
   6.0570   5.94124E+003    5.31136E+003
   6.0600   5.84251E+003    5.28628E+003
   6.0630   5.97180E+003    5.25574E+003
   6.0660   5.83489E+003    5.32830E+003
   6.0680   5.94338E+003    5.37858E+003
   6.0710   5.87628E+003    5.27770E+003
   6.0750   5.89771E+003    5.38040E+003
   6.0770   5.95555E+003    5.15231E+003
   6.0790   5.89870E+003    5.22402E+003
   6.0820   5.89765E+003    5.11734E+003
   6.0840   5.85212E+003    5.15289E+003
   6.0870   5.82719E+003    4.85872E+003
   6.0900   5.92282E+003    4.83934E+003
   6.0930   5.84077E+003    4.64009E+003
   6.0940   5.80763E+003    4.62772E+003
   6.0980   5.83071E+003    4.50535E+003
   6.1000   5.88284E+003    4.41462E+003
   6.1010   5.95398E+003    4.43756E+003
   6.1030   5.85611E+003    4.47966E+003
   6.1060   5.78952E+003    4.31884E+003
   6.1080   5.78166E+003    4.44909E+003
   6.1130   5.75140E+003    4.29266E+003
   6.1140   5.79451E+003    4.31481E+003
   6.1160   5.76577E+003    4.36248E+003
   6.1200   5.74122E+003    4.34896E+003
   6.1220   5.80848E+003    4.45152E+003
   6.1240   5.68313E+003    4.48312E+003
   6.1270   5.89721E+003    3.74106E+003
   6.1310   5.95243E+003    3.73662E+003
   6.1340   5.97364E+003    3.53294E+003
   6.1350   5.83296E+003    3.44876E+003
   6.1380   5.79258E+003    3.74769E+003
   6.1400   5.87515E+003    3.91227E+003
   6.1430   5.90198E+003    4.13459E+003
   6.1450   5.76467E+003    4.28327E+003
   6.1490   5.77484E+003    4.15746E+003
   6.1520   5.72912E+003    4.08984E+003
   6.1540   5.69566E+003    4.05790E+003
   6.1560   5.65121E+003    4.22690E+003
   6.1590   5.80650E+003    4.00014E+003
   6.1630   5.74916E+003    3.97037E+003
   6.1680   5.73654E+003    3.76351E+003
   6.1700   5.77156E+003    3.67733E+003
   6.1720   5.67342E+003    3.66360E+003
   6.1750   5.73298E+003    3.78785E+003
   6.1770   5.72456E+003    3.59033E+003
   6.1800   5.70146E+003    3.62390E+003
   6.1830   5.66680E+003    3.70069E+003
   6.1870   5.76681E+003    3.61265E+003
   6.1890   5.71081E+003    3.58321E+003
   6.1920   5.72977E+003    3.46811E+003
   6.1960   5.70205E+003    3.50835E+003
   6.1980   5.66853E+003    3.59081E+003
   6.2000   5.66076E+003    3.43567E+003
   6.2030   5.78126E+003    3.40934E+003
   6.2050   5.71877E+003    3.35745E+003
   6.2090   5.69058E+003    3.34789E+003
   6.2120   5.82856E+003    3.12204E+003
   6.2140   5.67939E+003    3.13595E+003
   6.2160   5.70282E+003    3.12539E+003
   6.2180   5.63843E+003    3.07480E+003
   6.2210   5.63990E+003    3.07357E+003
   6.2250   5.58728E+003    3.23787E+003
   6.2280   5.70448E+003    3.14669E+003
   6.2300   5.68462E+003    2.96983E+003
   6.2320   5.68845E+003    3.04158E+003
   6.2340   5.63325E+003    3.04446E+003
   6.2370   5.57762E+003    2.95050E+003
   6.2390   5.63153E+003    2.86456E+003
   6.2430   5.74241E+003    2.69733E+003
   6.2460   5.61346E+003    2.82986E+003
   6.2480   5.58627E+003    2.72019E+003
   6.2500   5.59122E+003    2.85414E+003
   6.2530   5.42857E+003    2.65926E+003
   6.2550   5.29924E+003    2.72811E+003
   6.2570   5.42662E+003    2.61391E+003
   6.2600   5.41642E+003    2.64016E+003
   6.2640   5.46165E+003    2.61796E+003
   6.2660   5.55111E+003    2.61970E+003
   6.2680   5.54211E+003    2.62988E+003
   6.2720   5.47492E+003    2.66323E+003
   6.2730   5.69431E+003    2.60731E+003
   6.2760   5.56549E+003    2.51917E+003
   6.2780   5.63004E+003    2.47435E+003
   6.2820   5.50520E+003    2.39239E+003
   6.2840   5.52961E+003    2.41637E+003
   6.2880   5.49489E+003    2.44777E+003
   6.2890   5.48198E+003    2.53686E+003
   6.2910   5.59382E+003    2.51776E+003
   6.2940   5.44124E+003    2.54130E+003
   6.2970   5.48261E+003    2.47898E+003
   6.2990   5.54688E+003    2.46409E+003
   6.3020   5.39895E+003    2.39853E+003
   6.3040   5.33964E+003    2.38039E+003
   6.3080   5.47470E+003    2.39218E+003
   6.3110   5.54080E+003    2.35629E+003
   6.3130   5.48195E+003    2.28469E+003
   6.3150   5.38161E+003    2.37283E+003
   6.3170   5.42630E+003    2.34542E+003
   6.3200   5.40856E+003    2.29894E+003
   6.3240   5.41234E+003    2.35116E+003
   6.3270   5.44740E+003    2.31961E+003
   6.3290   5.35411E+003    2.30398E+003
   6.3310   5.47647E+003    2.32094E+003
   6.3340   5.43085E+003    2.35313E+003
   6.3350   5.34488E+003    2.22583E+003
   6.3380   5.44478E+003    2.24324E+003
   6.3420   5.32924E+003    2.32823E+003
   6.3450   5.35475E+003    2.25495E+003
   6.3470   5.25840E+003    2.31949E+003
   6.3510   5.12218E+003    2.20652E+003
   6.3530   5.25533E+003    2.27925E+003
   6.3580   5.21702E+003    2.14136E+003
   6.3600   5.22572E+003    2.12658E+003
   6.3630   5.19881E+003    2.17999E+003
   6.3650   5.24114E+003    2.15227E+003
   6.3680   5.29390E+003    2.18515E+003
   6.3700   5.32603E+003    2.26365E+003
   6.3730   5.28560E+003    2.19004E+003
   6.3760   5.33571E+003    2.21172E+003
   6.3780   5.25265E+003    2.18710E+003
   6.3810   5.24418E+003    2.17287E+003
   6.3840   5.28917E+003    2.20787E+003
   6.3850   5.17067E+003    2.20083E+003
   6.3880   5.14374E+003    2.21034E+003
   6.3910   5.16446E+003    2.15735E+003
   6.3930   5.14215E+003    2.16570E+003
   6.3950   5.15309E+003    2.13966E+003
   6.3980   5.08053E+003    2.18189E+003
   6.4020   5.03341E+003    2.16476E+003
   6.4040   5.08992E+003    2.15838E+003
   6.4070   5.11246E+003    2.15203E+003
   6.4100   5.05304E+003    2.09833E+003
   6.4130   4.97765E+003    2.07299E+003
   6.4150   5.03637E+003    2.07783E+003
   6.4200   5.04903E+003    2.06961E+003
   6.4210   4.97616E+003    2.08214E+003
   6.4240   4.91277E+003    2.13461E+003
   6.4270   5.04265E+003    2.13050E+003
   6.4300   5.03137E+003    2.13932E+003
   6.4330   5.08986E+003    2.15261E+003
   6.4360   5.08806E+003    2.20131E+003
   6.4410   5.08595E+003    2.16803E+003
   6.4430   5.06692E+003    2.21942E+003
   6.4450   5.04118E+003    2.16223E+003
   6.4470   5.12284E+003    2.13793E+003
   6.4490   5.11676E+003    2.13772E+003
   6.4520   5.17596E+003    2.19724E+003
   6.4560   5.13349E+003    2.29488E+003
   6.4580   5.14197E+003    2.21965E+003
   6.4600   5.23896E+003    2.18099E+003
   6.4630   5.22443E+003    2.14773E+003
   6.4660   5.23251E+003    2.15756E+003
   6.4680   5.18333E+003    2.21855E+003
   6.4720   5.24136E+003    2.29764E+003
   6.4750   5.25325E+003    2.20416E+003
   6.4770   5.15345E+003    2.22621E+003
   6.4790   5.16621E+003    2.22684E+003
   6.4830   5.20332E+003    2.29207E+003
   6.4860   5.23265E+003    2.20149E+003
   6.4870   5.14322E+003    2.29414E+003
   6.4900   5.22300E+003    2.24735E+003
   6.4920   5.09352E+003    2.24743E+003
   6.4940   5.15071E+003    2.23412E+003
   6.4960   5.11992E+003    2.22621E+003
   6.4990   5.14540E+003    2.23151E+003
   6.5020   5.14942E+003    2.26185E+003
   6.5050   5.18177E+003    2.28902E+003
   6.5080   5.23939E+003    2.24240E+003
   6.5100   5.24004E+003    2.30765E+003
   6.5130   5.21621E+003    2.31545E+003
   6.5160   5.30982E+003    2.29953E+003
   6.5190   5.15404E+003    2.23650E+003
   6.5230   5.21594E+003    2.19753E+003
   6.5250   5.17683E+003    2.14675E+003
   6.5280   5.20657E+003    2.14574E+003
   6.5310   5.18690E+003    2.14034E+003
   6.5330   5.17700E+003    2.18548E+003
   6.5350   5.16716E+003    2.24997E+003
   6.5380   5.09058E+003    2.26142E+003
   6.5410   5.11355E+003    2.20601E+003
   6.5440   5.02093E+003    2.21768E+003
   6.5460   5.09946E+003    2.22553E+003
   6.5480   5.09288E+003    2.17293E+003
   6.5510   5.09149E+003    2.28007E+003
   6.5530   5.13249E+003    2.18438E+003
   6.5580   5.09272E+003    2.22774E+003
   6.5600   5.15032E+003    2.21541E+003
   6.5630   5.11615E+003    2.19082E+003
   6.5660   5.12622E+003    2.23008E+003
   6.5690   5.08407E+003    2.17619E+003
   6.5720   5.13027E+003    2.20860E+003
   6.5750   5.06893E+003    2.19985E+003
   6.5780   5.04728E+003    2.11721E+003
   6.5800   5.04544E+003    2.10288E+003
   6.5820   4.99604E+003    2.16902E+003
   6.5850   4.94991E+003    2.15615E+003
   6.5880   5.09626E+003    2.18053E+003
   6.5910   4.97054E+003    2.17491E+003
   6.5940   5.00866E+003    2.16311E+003
   6.5970   4.96754E+003    2.20536E+003
   6.5990   5.11735E+003    2.15905E+003
   6.6010   4.99360E+003    2.20326E+003
   6.6040   4.96238E+003    2.25023E+003
   6.6050   5.06222E+003    2.23279E+003
   6.6070   5.05348E+003    2.17144E+003
   6.6100   5.02535E+003    2.19190E+003
   6.6140   4.96042E+003    2.21275E+003
   6.6170   4.96506E+003    2.16636E+003
   6.6200   4.95876E+003    2.17237E+003
   6.6220   5.01887E+003    2.16804E+003
   6.6250   4.96653E+003    2.17752E+003
   6.6280   4.94351E+003    2.16981E+003
   6.6310   4.87193E+003    2.15852E+003
   6.6330   4.92647E+003    2.18277E+003
   6.6350   4.92185E+003    2.16311E+003
   6.6390   4.88135E+003    2.10854E+003
   6.6420   4.89769E+003    2.12034E+003
   6.6450   4.90270E+003    2.14808E+003
   6.6470   4.91962E+003    2.09592E+003
   6.6490   4.88840E+003    2.11149E+003
   6.6520   4.89531E+003    2.09570E+003
   6.6550   4.82873E+003    2.15032E+003
   6.6580   4.91523E+003    2.11884E+003
   6.6620   4.82002E+003    2.17267E+003
   6.6650   4.85189E+003    2.06375E+003
   6.6670   4.89570E+003    2.12076E+003
   6.6710   4.72419E+003    2.11846E+003
   6.6740   4.74966E+003    2.11490E+003
   6.6760   4.73533E+003    2.12538E+003
   6.6780   4.76985E+003    2.08762E+003
   6.6810   4.74392E+003    2.03726E+003
   6.6830   4.76390E+003    2.10950E+003
   6.6870   4.73417E+003    2.07219E+003
   6.6900   4.64158E+003    2.10113E+003
   6.6920   4.80108E+003    2.09320E+003
   6.6960   4.69593E+003    2.08822E+003
   6.6990   4.75884E+003    2.07556E+003
   6.7010   4.71599E+003    2.09243E+003
   6.7030   4.76679E+003    2.06516E+003
   6.7070   4.63052E+003    2.01652E+003
   6.7100   4.56325E+003    2.04900E+003
   6.7120   4.68026E+003    2.01587E+003
   6.7150   4.61528E+003    2.03913E+003
   6.7190   4.55400E+003    2.05292E+003
   6.7220   4.68185E+003    2.06459E+003
   6.7250   4.63892E+003    2.04288E+003
   6.7270   4.59635E+003    2.06427E+003
   6.7290   4.59528E+003    2.05464E+003
   6.7320   4.66004E+003    2.06143E+003
   6.7340   4.67014E+003    2.09014E+003
   6.7380   4.66573E+003    2.06021E+003
   6.7400   4.57843E+003    2.03112E+003
   6.7440   4.57182E+003    2.02994E+003
   6.7460   4.48936E+003    2.03751E+003
   6.7480   4.47642E+003    1.94733E+003
   6.7530   4.50168E+003    1.96941E+003
   6.7560   4.42458E+003    1.92000E+003
   6.7590   4.49849E+003    1.90961E+003
   6.7630   4.43713E+003    2.00329E+003
   6.7650   4.47033E+003    1.93898E+003
   6.7680   4.49777E+003    1.94949E+003
   6.7720   4.50801E+003    1.95328E+003
   6.7750   4.46703E+003    1.91350E+003
   6.7770   4.47602E+003    1.91747E+003
   6.7800   4.47170E+003    1.93021E+003
   6.7820   4.42400E+003    1.89518E+003
   6.7850   4.56152E+003    1.92505E+003
   6.7880   4.46867E+003    1.93329E+003
   6.7910   4.54151E+003    1.94182E+003
   6.7930   4.38099E+003    1.99073E+003
   6.7950   4.39004E+003    1.96941E+003
   6.7990   4.46667E+003    1.98817E+003
   6.8020   4.35443E+003    1.96451E+003
   6.8060   4.44937E+003    1.99501E+003
   6.8090   4.55459E+003    2.00176E+003
   6.8110   4.44977E+003    1.97246E+003
   6.8140   4.45106E+003    1.95615E+003
   6.8180   4.48290E+003    1.92707E+003
   6.8210   4.39484E+003    1.95780E+003
   6.8230   4.44021E+003    1.95051E+003
   6.8260   4.48071E+003    1.97477E+003
   6.8300   4.40177E+003    2.00078E+003
   6.8320   4.48633E+003    1.97657E+003
   6.8350   4.47022E+003    1.95429E+003
   6.8370   4.44357E+003    1.94208E+003
   6.8390   4.43926E+003    1.97859E+003
   6.8430   4.51011E+003    2.03169E+003
   6.8460   4.54453E+003    2.00085E+003
   6.8490   4.48046E+003    2.05503E+003
   6.8510   4.51997E+003    1.99081E+003
   6.8550   4.52650E+003    1.97934E+003
   6.8580   4.42513E+003    1.95468E+003
   6.8620   4.49312E+003    1.93712E+003
   6.8660   4.40859E+003    1.99479E+003
   6.8680   4.47257E+003    1.95033E+003
   6.8720   4.44398E+003    1.90798E+003
   6.8750   4.49502E+003    1.88678E+003
   6.8760   4.37353E+003    1.93093E+003
   6.8790   4.39160E+003    1.92903E+003
   6.8830   4.39572E+003    1.92846E+003
   6.8860   4.37020E+003    2.00584E+003
   6.8880   4.36437E+003    1.95692E+003
   6.8910   4.40894E+003    1.92741E+003
   6.8930   4.37015E+003    1.91070E+003
   6.8950   4.46302E+003    1.90387E+003
   6.8990   4.48701E+003    1.93162E+003
   6.9020   4.42659E+003    1.99431E+003
   6.9040   4.36053E+003    1.94790E+003
   6.9080   4.51635E+003    1.90959E+003
   6.9120   4.40317E+003    1.94808E+003
   6.9150   4.39413E+003    1.90887E+003
   6.9180   4.37288E+003    1.89694E+003
   6.9200   4.39310E+003    1.92322E+003
   6.9240   4.52127E+003    1.94411E+003
   6.9270   4.30627E+003    1.95002E+003
   6.9300   4.35336E+003    1.90251E+003
   6.9320   4.33602E+003    1.90650E+003
   6.9340   4.32945E+003    1.91077E+003
   6.9380   4.29157E+003    1.86883E+003
   6.9410   4.21347E+003    1.91893E+003
   6.9450   4.22262E+003    1.84247E+003
   6.9460   4.22720E+003    1.88050E+003
   6.9490   4.28097E+003    1.88972E+003
   6.9520   4.23022E+003    1.83680E+003
   6.9550   4.26498E+003    1.83771E+003
   6.9580   4.22848E+003    1.86360E+003
   6.9610   4.16895E+003    1.83298E+003
   6.9650   4.20469E+003    1.86949E+003
   6.9690   4.23356E+003    1.96369E+003
   6.9710   4.17346E+003    1.94851E+003
   6.9750   4.25364E+003    1.88819E+003
   6.9770   4.25808E+003    1.85226E+003
   6.9800   4.32452E+003    1.87866E+003
   6.9830   4.19404E+003    1.86856E+003
   6.9870   4.23552E+003    1.84145E+003
   6.9890   4.22454E+003    1.89129E+003
   6.9920   4.30480E+003    1.87594E+003
   6.9940   4.21168E+003    1.86992E+003
   6.9960   4.31320E+003    1.83661E+003
   7.0010   4.24591E+003    1.87713E+003
   7.0030   4.25699E+003    1.81992E+003
   7.0070   4.28286E+003    1.84005E+003
   7.0100   4.14252E+003    1.83625E+003
   7.0120   4.17780E+003    1.81079E+003
   7.0170   4.16551E+003    1.83061E+003
   7.0220   4.13623E+003    1.81593E+003
   7.0240   4.11761E+003    1.80209E+003
   7.0260   4.08862E+003    1.84125E+003
   7.0300   4.07859E+003    1.81710E+003
   7.0330   4.03992E+003    1.81325E+003
   7.0350   4.05717E+003    1.82424E+003
   7.0380   4.07274E+003    1.84174E+003
   7.0400   4.07606E+003    1.83917E+003
   7.0440   4.22197E+003    1.85471E+003
   7.0470   4.14598E+003    1.80458E+003
   7.0500   4.16407E+003    1.88194E+003
   7.0520   4.14973E+003    1.85238E+003
   7.0560   4.15463E+003    1.83374E+003
   7.0590   4.15073E+003    1.81136E+003
   7.0620   4.06365E+003    1.81201E+003
   7.0650   4.01381E+003    1.81396E+003
   7.0680   4.15994E+003    1.80778E+003
   7.0710   4.13361E+003    1.86260E+003
   7.0750   4.09254E+003    1.81294E+003
   7.0770   4.14050E+003    1.77109E+003
   7.0790   4.11029E+003    1.72893E+003
   7.0830   4.02540E+003    1.82739E+003
   7.0860   3.98814E+003    1.76914E+003
   7.0900   4.06612E+003    1.82145E+003
   7.0930   4.07612E+003    1.83233E+003
   7.0950   4.01868E+003    1.83039E+003
   7.0970   3.88902E+003    1.82009E+003
   7.1010   4.02777E+003    1.77424E+003
   7.1040   4.18824E+003    1.80901E+003
   7.1070   4.07509E+003    1.81191E+003
   7.1100   4.13741E+003    1.80379E+003
   7.1130   4.06676E+003    1.80454E+003
   7.1170   4.11413E+003    1.83144E+003
   7.1210   4.12552E+003    1.68399E+003
   7.1240   4.07629E+003    1.70696E+003
   7.1270   4.07659E+003    1.70398E+003
   7.1310   4.12409E+003    1.71224E+003
   7.1330   4.05418E+003    1.66950E+003
   7.1360   4.07224E+003    1.62927E+003
   7.1390   4.04387E+003    1.63303E+003
   7.1420   4.11511E+003    1.59919E+003
   7.1450   4.03319E+003    1.50767E+003
   7.1480   4.07402E+003    1.46456E+003
   7.1500   3.96013E+003    1.41942E+003
