# Supplementary material for: Trigger factor both holds and folds its client proteins
Source: Nat Commun. 2022 Jul 15;13:4126. doi: 10.1038/s41467-022-31767-6 (PMC9287376; doi:10.1038/s41467-022-31767-6)
Supplement: Supplementary file 6 — Source Data [file 41467_2022_31767_MOESM6_ESM.zip › SourceDataFile/Fig1a-b/00048.RI1]

Sample
I 1 04.0 40000 0008445 1.4700E11 280 1 
   5.8000   1.08410E+002    1.60630E+002
   5.8020   1.88690E+002    1.82800E+002
   5.8030   1.88450E+002    2.26750E+002
   5.8050   2.47960E+002    2.34940E+002
   5.8070   2.66500E+002    2.79190E+002
   5.8080   2.64190E+002    3.00820E+002
   5.8090   3.00240E+002    3.19380E+002
   5.8110   3.57010E+002    3.96600E+002
   5.8120   3.74760E+002    4.07710E+002
   5.8140   4.41370E+002    4.69740E+002
   5.8150   4.80100E+002    5.19420E+002
   5.8170   5.39560E+002    5.80480E+002
   5.8190   7.17950E+002    8.36550E+002
   5.8210   9.80220E+002    1.05931E+003
   5.8260   1.17501E+003    1.43450E+003
   5.8270   1.39466E+003    1.56012E+003
   5.8280   1.64934E+003    1.72007E+003
   5.8290   1.68655E+003    1.83922E+003
   5.8310   1.87943E+003    2.16954E+003
   5.8330   2.27244E+003    2.73650E+003
   5.8360   2.90767E+003    3.05532E+003
   5.8370   2.87530E+003    3.24086E+003
   5.8390   3.14887E+003    3.81347E+003
   5.8420   3.39707E+003    3.95896E+003
   5.8440   3.89576E+003    4.63255E+003
   5.8470   4.50055E+003    5.05561E+003
   5.8490   5.05074E+003    5.21422E+003
   5.8510   5.13951E+003    5.19385E+003
   5.8530   5.20485E+003    5.42854E+003
   5.8560   5.49579E+003    5.57206E+003
   5.8580   5.41057E+003    5.52009E+003
   5.8600   5.61962E+003    5.63660E+003
   5.8620   5.44099E+003    5.66194E+003
   5.8650   5.55176E+003    5.60279E+003
   5.8670   5.55022E+003    5.81980E+003
   5.8690   5.55248E+003    5.70693E+003
   5.8710   5.54430E+003    5.60866E+003
   5.8740   5.73060E+003    5.54685E+003
   5.8780   5.57850E+003    5.65252E+003
   5.8800   5.53631E+003    5.63572E+003
   5.8830   5.52664E+003    5.66309E+003
   5.8850   5.57373E+003    5.67379E+003
   5.8870   5.54660E+003    5.67200E+003
   5.8880   5.59691E+003    5.73916E+003
   5.8900   5.58041E+003    5.79569E+003
   5.8940   5.63075E+003    5.60158E+003
   5.8970   5.69228E+003    5.70909E+003
   5.8990   5.70227E+003    5.59340E+003
   5.9010   5.68302E+003    5.63108E+003
   5.9040   5.67300E+003    5.76086E+003
   5.9060   5.69266E+003    5.74028E+003
   5.9070   5.64361E+003    5.64719E+003
   5.9090   5.66352E+003    5.72958E+003
   5.9110   5.62078E+003    5.78153E+003
   5.9140   5.68728E+003    5.74272E+003
   5.9150   5.82875E+003    5.70018E+003
   5.9180   5.84578E+003    5.87982E+003
   5.9210   5.76778E+003    5.81110E+003
   5.9230   5.81464E+003    5.90036E+003
   5.9250   6.02629E+003    5.98897E+003
   5.9270   5.97576E+003    6.16547E+003
   5.9300   5.94184E+003    6.20305E+003
   5.9330   6.03167E+003    6.02558E+003
   5.9360   6.09872E+003    5.92348E+003
   5.9380   6.26094E+003    6.16984E+003
   5.9410   6.18538E+003    6.37122E+003
   5.9450   6.40056E+003    6.18478E+003
   5.9460   6.26002E+003    6.34837E+003
   5.9490   6.12947E+003    6.21734E+003
   5.9500   6.27211E+003    6.23895E+003
   5.9520   6.23512E+003    6.30043E+003
   5.9540   6.31024E+003    6.39146E+003
   5.9560   6.24504E+003    6.18891E+003
   5.9590   6.10226E+003    6.28832E+003
   5.9610   6.28120E+003    6.25459E+003
   5.9630   6.31434E+003    6.28088E+003
   5.9660   6.20713E+003    6.36018E+003
   5.9680   6.37460E+003    6.37287E+003
   5.9700   6.21351E+003    6.26319E+003
   5.9720   6.40984E+003    6.54316E+003
   5.9760   6.16740E+003    6.34344E+003
   5.9790   6.23931E+003    6.26196E+003
   5.9810   6.14817E+003    6.26582E+003
   5.9840   6.02556E+003    6.29596E+003
   5.9860   6.38471E+003    6.29202E+003
   5.9880   6.37699E+003    6.33766E+003
   5.9900   6.14217E+003    6.28897E+003
   5.9920   6.22844E+003    6.33026E+003
   5.9950   6.13023E+003    6.97156E+003
   5.9970   6.44350E+003    7.87494E+003
   5.9990   6.45096E+003    1.11877E+004
   6.0000   6.39701E+003    1.05396E+004
   6.0030   6.24742E+003    1.11546E+004
   6.0060   6.25116E+003    8.89859E+003
   6.0080   5.92499E+003    2.22550E+002
   6.0150   1.10288E+004    4.36990E+002
   6.0180   1.10295E+004    4.16117E+003
   6.0220   6.37154E+003    6.68409E+003
   6.0250   3.24960E+002    6.05261E+003
   6.0290   1.92750E+002    6.14546E+003
   6.0310   3.56520E+002    6.08460E+003
   6.0330   9.36940E+002    6.03167E+003
   6.0350   2.88516E+003    5.99191E+003
   6.0370   6.74881E+003    6.04421E+003
   6.0400   6.92549E+003    6.01179E+003
   6.0430   6.43170E+003    6.04025E+003
   6.0450   6.24775E+003    5.97012E+003
   6.0480   6.27843E+003    6.01394E+003
   6.0500   6.13120E+003    6.02069E+003
   6.0510   6.15714E+003    6.02903E+003
   6.0550   6.24675E+003    5.87100E+003
   6.0570   6.06240E+003    5.99571E+003
   6.0590   6.18569E+003    5.98403E+003
   6.0620   6.11437E+003    5.91417E+003
   6.0660   6.12727E+003    5.92544E+003
   6.0680   6.03231E+003    6.00924E+003
   6.0690   6.11012E+003    5.95093E+003
   6.0730   6.18957E+003    6.08100E+003
   6.0750   6.22961E+003    5.99644E+003
   6.0770   5.99934E+003    5.96057E+003
   6.0800   6.03967E+003    6.01842E+003
   6.0820   6.14459E+003    6.01420E+003
   6.0840   6.09084E+003    6.03501E+003
   6.0890   6.06920E+003    5.94930E+003
   6.0920   6.09817E+003    5.85998E+003
   6.0930   6.00921E+003    5.92464E+003
   6.0960   6.08239E+003    5.88896E+003
   6.0980   6.07925E+003    5.89294E+003
   6.1000   5.88128E+003    5.95501E+003
   6.1030   5.97274E+003    5.91201E+003
   6.1050   5.89659E+003    6.05906E+003
   6.1070   5.99717E+003    5.87551E+003
   6.1100   5.81757E+003    5.73257E+003
   6.1150   5.82561E+003    5.82029E+003
   6.1160   5.83243E+003    5.86588E+003
   6.1190   5.94566E+003    5.93843E+003
   6.1220   5.92888E+003    5.91810E+003
   6.1240   5.87369E+003    5.85829E+003
   6.1290   5.82014E+003    5.92929E+003
   6.1310   5.86740E+003    5.93226E+003
   6.1340   5.83677E+003    5.87410E+003
   6.1360   5.88518E+003    5.81887E+003
   6.1400   5.76077E+003    5.82438E+003
   6.1420   5.77134E+003    5.83947E+003
   6.1450   5.68859E+003    5.78976E+003
   6.1470   5.73219E+003    5.73820E+003
   6.1490   5.73678E+003    5.80107E+003
   6.1520   5.75440E+003    5.72226E+003
   6.1540   5.81488E+003    5.74602E+003
   6.1560   5.68323E+003    5.82250E+003
   6.1600   5.76277E+003    5.66383E+003
   6.1630   5.61675E+003    5.65422E+003
   6.1660   5.63299E+003    5.71593E+003
   6.1680   5.49930E+003    5.84202E+003
   6.1700   5.63633E+003    5.73976E+003
   6.1720   5.59427E+003    5.84062E+003
   6.1770   5.49593E+003    5.86765E+003
   6.1810   5.58697E+003    5.77662E+003
   6.1820   5.49907E+003    5.75361E+003
   6.1840   5.49283E+003    5.64544E+003
   6.1890   5.46479E+003    5.59283E+003
   6.1910   5.51576E+003    5.53531E+003
   6.1930   5.34691E+003    5.66992E+003
   6.1960   5.40648E+003    5.67846E+003
   6.1980   5.37225E+003    5.64548E+003
   6.2000   5.44706E+003    5.69802E+003
   6.2020   5.48188E+003    5.68921E+003
   6.2070   5.39315E+003    5.58669E+003
   6.2090   5.41046E+003    5.56021E+003
   6.2120   5.34641E+003    5.59556E+003
   6.2140   5.30683E+003    5.54115E+003
   6.2170   5.28410E+003    5.52749E+003
   6.2200   5.30614E+003    5.53538E+003
   6.2230   5.28163E+003    5.45594E+003
   6.2250   5.22636E+003    5.41480E+003
   6.2280   5.28213E+003    5.51761E+003
   6.2300   5.23076E+003    5.52299E+003
   6.2330   5.30393E+003    5.48563E+003
   6.2370   5.19218E+003    5.50516E+003
   6.2390   5.15580E+003    5.52156E+003
   6.2410   5.23103E+003    5.38711E+003
   6.2440   5.20723E+003    5.28995E+003
   6.2460   5.09395E+003    5.39023E+003
   6.2500   5.06598E+003    5.37232E+003
   6.2530   5.10055E+003    5.33471E+003
   6.2550   5.11754E+003    5.27726E+003
   6.2570   5.07898E+003    5.26152E+003
   6.2600   5.02137E+003    5.15381E+003
   6.2630   4.98421E+003    5.25815E+003
   6.2660   5.10814E+003    5.26110E+003
   6.2690   5.01649E+003    5.11250E+003
   6.2710   5.07566E+003    5.10487E+003
   6.2740   5.06632E+003    5.21433E+003
   6.2790   5.00826E+003    5.22274E+003
   6.2810   4.98561E+003    5.11754E+003
   6.2830   4.96062E+003    5.13079E+003
   6.2850   5.04042E+003    5.10612E+003
   6.2900   4.93406E+003    5.00350E+003
   6.2920   4.96024E+003    5.02514E+003
   6.2940   5.04117E+003    4.96488E+003
   6.2970   4.94421E+003    5.03889E+003
   6.2990   5.03684E+003    5.01170E+003
   6.3010   4.99959E+003    5.09057E+003
   6.3040   4.76209E+003    4.81267E+003
   6.3070   4.89381E+003    5.04210E+003
   6.3100   4.89909E+003    5.11624E+003
   6.3130   4.95566E+003    4.95769E+003
   6.3150   4.91513E+003    4.99188E+003
   6.3190   4.89024E+003    4.96131E+003
   6.3220   4.80435E+003    4.92400E+003
   6.3240   4.80940E+003    4.85089E+003
   6.3260   4.86483E+003    4.88470E+003
   6.3290   4.84379E+003    4.94682E+003
   6.3310   4.79767E+003    4.72940E+003
   6.3350   4.79585E+003    4.78982E+003
   6.3380   4.73925E+003    4.81839E+003
   6.3400   4.77946E+003    4.72596E+003
   6.3420   4.72789E+003    4.74951E+003
   6.3450   4.78107E+003    4.90733E+003
   6.3470   4.68377E+003    4.86329E+003
   6.3510   4.68745E+003    4.70340E+003
   6.3530   4.70726E+003    4.70420E+003
   6.3550   4.73926E+003    4.66865E+003
   6.3580   4.81996E+003    4.72797E+003
   6.3600   4.86427E+003    4.71414E+003
   6.3650   4.83665E+003    4.64523E+003
   6.3680   4.84184E+003    4.66858E+003
   6.3700   4.68689E+003    4.70371E+003
   6.3730   4.71074E+003    4.67085E+003
   6.3760   4.71712E+003    4.76132E+003
   6.3780   4.89998E+003    4.71438E+003
   6.3820   4.90004E+003    4.65297E+003
   6.3840   4.73593E+003    4.73209E+003
   6.3860   4.78982E+003    4.61228E+003
   6.3890   4.79087E+003    4.56167E+003
   6.3930   4.75685E+003    4.64231E+003
   6.3950   4.85715E+003    4.46232E+003
   6.3970   4.78075E+003    4.54177E+003
   6.4000   4.75577E+003    4.57882E+003
   6.4020   4.65270E+003    4.46959E+003
   6.4050   4.71282E+003    4.53649E+003
   6.4080   4.61523E+003    4.46667E+003
   6.4100   4.65856E+003    4.42498E+003
   6.4120   4.61503E+003    4.43865E+003
   6.4170   4.62924E+003    4.45780E+003
   6.4200   4.59324E+003    4.40170E+003
   6.4220   4.64264E+003    4.47941E+003
   6.4250   4.59364E+003    4.43535E+003
   6.4290   4.63219E+003    4.42782E+003
   6.4310   4.71437E+003    4.40287E+003
   6.4340   4.74849E+003    4.41030E+003
   6.4380   4.76175E+003    4.53179E+003
   6.4400   4.82084E+003    4.53238E+003
   6.4410   4.81255E+003    4.58217E+003
   6.4430   4.77940E+003    4.50476E+003
   6.4470   4.84465E+003    4.50592E+003
   6.4490   4.83100E+003    4.55520E+003
   6.4520   4.82385E+003    4.52417E+003
   6.4540   4.89115E+003    4.52687E+003
   6.4560   4.82200E+003    4.50804E+003
   6.4610   5.00204E+003    4.58570E+003
   6.4630   4.93799E+003    4.68655E+003
   6.4660   4.96585E+003    4.60326E+003
   6.4690   4.93210E+003    4.62831E+003
   6.4720   4.94297E+003    4.49242E+003
   6.4750   4.96179E+003    4.61627E+003
   6.4780   4.97932E+003    4.54472E+003
   6.4810   5.00677E+003    4.75190E+003
   6.4840   4.94591E+003    4.61677E+003
   6.4850   4.91567E+003    4.56167E+003
   6.4880   4.95960E+003    4.48868E+003
   6.4910   4.85873E+003    4.52851E+003
   6.4940   4.92624E+003    4.48492E+003
   6.4970   5.01754E+003    4.50847E+003
   6.4990   4.96817E+003    4.62291E+003
   6.5020   4.96018E+003    4.61539E+003
   6.5050   5.03099E+003    4.47510E+003
   6.5080   5.08540E+003    4.60565E+003
   6.5100   5.01774E+003    4.61780E+003
   6.5140   5.08543E+003    4.65793E+003
   6.5160   5.01172E+003    4.52352E+003
   6.5190   5.07396E+003    4.59274E+003
   6.5220   5.13377E+003    4.58454E+003
   6.5240   4.96568E+003    4.45118E+003
   6.5260   4.84078E+003    4.47722E+003
   6.5310   5.02270E+003    4.49355E+003
   6.5340   5.00579E+003    4.51111E+003
   6.5370   4.94283E+003    4.54660E+003
   6.5390   4.94034E+003    4.48506E+003
   6.5410   4.94273E+003    4.42011E+003
   6.5440   4.96831E+003    4.40966E+003
   6.5460   4.94767E+003    4.55837E+003
   6.5500   4.96350E+003    4.49232E+003
   6.5510   4.99000E+003    4.54409E+003
   6.5540   5.03976E+003    4.38832E+003
   6.5560   4.93028E+003    4.42302E+003
   6.5600   5.05304E+003    4.48862E+003
   6.5620   4.93222E+003    4.53804E+003
   6.5650   4.98620E+003    4.42982E+003
   6.5680   4.93123E+003    4.33721E+003
   6.5710   4.95832E+003    4.36961E+003
   6.5730   4.97072E+003    4.45956E+003
   6.5770   4.91904E+003    4.38852E+003
   6.5800   4.95533E+003    4.44220E+003
   6.5830   4.91734E+003    4.40321E+003
   6.5850   4.92047E+003    4.39394E+003
   6.5880   4.93519E+003    4.38910E+003
   6.5910   4.89292E+003    4.42366E+003
   6.5940   4.89555E+003    4.43777E+003
   6.5980   4.89368E+003    4.44382E+003
   6.6000   4.90419E+003    4.41375E+003
   6.6020   4.91173E+003    4.36695E+003
   6.6040   4.90014E+003    4.40703E+003
   6.6080   4.88735E+003    4.33533E+003
   6.6100   4.73664E+003    4.37959E+003
   6.6130   4.77631E+003    4.31105E+003
   6.6170   4.96215E+003    4.42640E+003
   6.6200   4.90522E+003    4.42893E+003
   6.6230   4.88219E+003    4.31723E+003
   6.6250   4.86651E+003    4.25928E+003
   6.6290   4.88090E+003    4.31117E+003
   6.6310   4.84728E+003    4.27828E+003
   6.6330   4.85775E+003    4.26581E+003
   6.6360   4.89288E+003    4.24423E+003
   6.6380   4.95366E+003    4.26119E+003
   6.6410   4.88947E+003    4.29715E+003
   6.6440   4.85547E+003    4.28701E+003
   6.6470   4.84888E+003    4.30437E+003
   6.6500   4.87394E+003    4.21471E+003
   6.6530   4.85158E+003    4.23090E+003
   6.6550   4.82315E+003    4.22228E+003
   6.6590   4.81667E+003    4.21779E+003
   6.6620   4.88687E+003    4.20883E+003
   6.6650   4.88810E+003    4.21092E+003
   6.6670   4.73142E+003    4.33965E+003
   6.6710   4.82461E+003    4.24987E+003
   6.6730   4.79037E+003    4.16774E+003
   6.6760   4.81300E+003    4.26779E+003
   6.6800   4.81310E+003    4.15967E+003
   6.6830   4.78301E+003    4.15275E+003
   6.6850   4.78919E+003    4.19990E+003
   6.6870   4.75177E+003    4.23049E+003
   6.6900   4.78460E+003    4.20501E+003
   6.6920   4.75302E+003    4.20836E+003
   6.6950   4.76315E+003    4.19303E+003
   6.6970   4.77878E+003    4.18963E+003
   6.7000   4.73661E+003    4.16623E+003
   6.7030   4.79810E+003    4.20283E+003
   6.7070   4.71391E+003    4.16747E+003
   6.7100   4.70308E+003    4.21688E+003
   6.7120   4.66592E+003    4.02324E+003
   6.7150   4.58628E+003    4.02363E+003
   6.7190   4.61404E+003    4.04391E+003
   6.7220   4.64964E+003    4.01177E+003
   6.7260   4.64035E+003    4.05246E+003
   6.7280   4.70166E+003    4.15347E+003
   6.7310   4.73523E+003    4.08155E+003
   6.7340   4.65429E+003    4.15969E+003
   6.7380   4.69229E+003    4.04112E+003
   6.7400   4.65815E+003    4.17573E+003
   6.7410   4.59296E+003    4.10829E+003
   6.7450   4.61981E+003    3.86909E+003
   6.7470   4.60731E+003    3.92340E+003
   6.7510   4.60124E+003    3.97103E+003
   6.7540   4.56357E+003    3.85391E+003
   6.7570   4.51789E+003    3.79985E+003
   6.7610   4.55472E+003    3.80831E+003
   6.7630   4.49742E+003    3.78039E+003
   6.7660   4.57073E+003    3.88646E+003
   6.7680   4.50415E+003    3.85055E+003
   6.7700   4.48870E+003    3.99738E+003
   6.7750   4.52419E+003    3.93108E+003
   6.7770   4.49985E+003    3.87765E+003
   6.7810   4.55893E+003    3.84830E+003
   6.7830   4.55057E+003    3.93930E+003
   6.7850   4.54387E+003    3.85663E+003
   6.7880   4.55726E+003    3.95712E+003
   6.7910   4.39728E+003    3.83707E+003
   6.7940   4.51388E+003    3.91310E+003
   6.7970   4.54099E+003    3.87765E+003
   6.8000   4.45572E+003    3.95586E+003
   6.8020   4.47584E+003    3.90545E+003
   6.8070   4.48673E+003    3.81136E+003
   6.8100   4.54772E+003    4.07797E+003
   6.8130   4.52616E+003    4.01049E+003
   6.8150   4.53673E+003    4.02148E+003
   6.8190   4.54506E+003    4.01905E+003
   6.8230   4.47487E+003    3.96050E+003
   6.8260   4.48696E+003    3.92901E+003
   6.8280   4.48718E+003    3.93471E+003
   6.8300   4.54794E+003    3.93724E+003
   6.8330   4.52552E+003    3.90215E+003
   6.8370   4.52749E+003    3.93969E+003
   6.8390   4.46254E+003    3.93352E+003
   6.8420   4.44609E+003    3.97379E+003
   6.8440   4.48883E+003    3.93484E+003
   6.8480   4.55521E+003    3.99008E+003
   6.8510   4.55415E+003    3.98468E+003
   6.8540   4.56040E+003    3.98270E+003
   6.8570   4.53671E+003    4.05936E+003
   6.8610   4.46348E+003    3.94139E+003
   6.8650   4.45336E+003    3.99861E+003
   6.8670   4.46866E+003    3.89774E+003
   6.8700   4.47602E+003    3.94084E+003
   6.8720   4.42683E+003    3.92986E+003
   6.8760   4.46661E+003    3.87461E+003
   6.8790   4.47115E+003    3.96607E+003
   6.8820   4.39079E+003    3.91738E+003
   6.8840   4.43172E+003    3.98165E+003
   6.8860   4.47077E+003    3.94539E+003
   6.8900   4.36874E+003    3.90843E+003
   6.8920   4.47554E+003    3.96706E+003
   6.8950   4.52318E+003    3.91486E+003
   6.8980   4.46522E+003    3.93064E+003
   6.9010   4.41468E+003    3.96089E+003
   6.9040   4.41448E+003    3.86030E+003
   6.9070   4.46291E+003    3.89073E+003
   6.9110   4.44742E+003    3.94479E+003
   6.9150   4.46246E+003    3.87629E+003
   6.9180   4.45538E+003    3.87999E+003
   6.9220   4.38897E+003    3.91854E+003
   6.9250   4.48632E+003    3.85030E+003
   6.9290   4.51558E+003    3.83265E+003
   6.9320   4.43855E+003    3.79122E+003
   6.9340   4.35479E+003    3.85369E+003
   6.9360   4.35059E+003    3.73145E+003
   6.9400   4.37417E+003    3.77286E+003
   6.9430   4.32852E+003    3.77429E+003
   6.9450   4.33025E+003    3.72283E+003
   6.9480   4.46462E+003    3.76617E+003
   6.9520   4.31706E+003    3.79823E+003
   6.9540   4.35352E+003    3.71756E+003
   6.9580   4.32453E+003    3.86557E+003
   6.9610   4.31653E+003    3.78303E+003
   6.9650   4.29393E+003    3.80516E+003
   6.9690   4.23018E+003    3.73896E+003
   6.9720   4.24136E+003    3.69225E+003
   6.9740   4.30982E+003    3.74726E+003
   6.9770   4.25560E+003    3.82285E+003
   6.9800   4.34259E+003    3.73325E+003
   6.9840   4.37125E+003    3.74807E+003
   6.9870   4.34128E+003    3.80006E+003
   6.9890   4.32042E+003    3.79025E+003
   6.9920   4.26184E+003    3.78844E+003
   6.9950   4.27388E+003    3.78258E+003
   6.9980   4.23488E+003    3.73992E+003
   7.0000   4.27369E+003    3.70506E+003
   7.0030   4.35025E+003    3.66534E+003
   7.0060   4.36063E+003    3.68297E+003
   7.0090   4.34664E+003    3.71133E+003
   7.0120   4.26814E+003    3.74412E+003
   7.0170   4.17250E+003    3.72116E+003
   7.0210   4.25901E+003    3.71051E+003
   7.0240   4.25544E+003    3.70970E+003
   7.0260   4.20474E+003    3.64631E+003
   7.0280   4.30443E+003    3.71962E+003
   7.0330   4.19343E+003    3.74473E+003
   7.0360   4.20862E+003    3.73452E+003
   7.0400   4.18432E+003    3.71164E+003
   7.0430   4.23915E+003    3.69296E+003
   7.0440   4.10931E+003    3.74045E+003
   7.0480   3.93157E+003    3.76195E+003
   7.0520   3.97534E+003    3.72980E+003
   7.0540   4.00423E+003    3.78268E+003
   7.0570   4.17722E+003    3.71445E+003
   7.0610   4.24624E+003    3.69194E+003
   7.0650   4.17027E+003    3.70553E+003
   7.0680   4.22701E+003    3.70095E+003
   7.0710   4.30025E+003    3.74046E+003
   7.0730   4.29025E+003    3.70608E+003
   7.0770   4.16995E+003    3.66854E+003
   7.0800   4.21715E+003    3.69218E+003
   7.0840   4.19185E+003    3.67334E+003
   7.0880   4.25147E+003    3.69215E+003
   7.0900   4.25138E+003    3.70819E+003
   7.0930   4.11800E+003    3.63843E+003
   7.0950   4.24662E+003    3.71525E+003
   7.0990   4.22285E+003    3.64500E+003
   7.1020   4.23976E+003    3.68447E+003
   7.1060   4.21904E+003    3.70912E+003
   7.1080   4.13885E+003    3.79875E+003
   7.1110   4.21715E+003    3.63645E+003
   7.1150   4.24019E+003    3.64800E+003
   7.1180   4.12922E+003    3.61381E+003
   7.1220   4.11304E+003    3.72335E+003
   7.1240   4.06340E+003    3.61366E+003
   7.1280   4.05810E+003    3.60832E+003
   7.1310   3.99886E+003    3.62955E+003
   7.1330   4.06064E+003    3.54634E+003
   7.1370   4.03308E+003    3.66671E+003
   7.1400   4.05183E+003    3.73546E+003
   7.1440   4.02146E+003    3.61041E+003
   7.1450   4.03720E+003    3.60252E+003
   7.1480   3.94452E+003    3.50588E+003
   7.1510   3.91886E+003    3.57174E+003
