# Supplementary material for: Trigger factor both holds and folds its client proteins
Source: Nat Commun. 2022 Jul 15;13:4126. doi: 10.1038/s41467-022-31767-6 (PMC9287376; doi:10.1038/s41467-022-31767-6)
Supplement: Supplementary file 6 — Source Data [file 41467_2022_31767_MOESM6_ESM.zip › SourceDataFile/Fig1a-b/00048.RI3]

Sample
I 3 04.0 40000 0008559 1.4900E11 280 1 
   5.8000   1.02760E+002    1.80920E+002
   5.8030   1.87260E+002    1.78300E+002
   5.8050   2.47800E+002    2.13830E+002
   5.8070   2.25410E+002    2.47180E+002
   5.8080   2.50980E+002    2.63970E+002
   5.8090   2.67150E+002    2.75820E+002
   5.8100   3.31000E+002    3.26770E+002
   5.8140   4.04060E+002    4.09700E+002
   5.8170   4.64440E+002    5.01160E+002
   5.8180   5.94210E+002    6.10230E+002
   5.8200   7.52650E+002    7.32350E+002
   5.8230   8.44320E+002    9.02940E+002
   5.8240   1.03026E+003    1.12231E+003
   5.8260   1.23488E+003    1.39349E+003
   5.8280   1.46448E+003    1.63758E+003
   5.8300   1.62991E+003    1.62537E+003
   5.8320   1.98688E+003    2.11153E+003
   5.8330   2.14418E+003    2.30613E+003
   5.8350   2.40477E+003    2.63532E+003
   5.8370   2.88402E+003    2.99390E+003
   5.8390   3.13841E+003    3.41577E+003
   5.8420   3.59790E+003    3.81981E+003
   5.8440   3.93061E+003    4.03687E+003
   5.8460   4.29235E+003    4.42045E+003
   5.8490   4.80563E+003    5.02365E+003
   5.8530   5.13381E+003    5.28891E+003
   5.8550   5.41042E+003    5.24129E+003
   5.8580   5.35180E+003    5.32480E+003
   5.8600   5.39448E+003    5.41632E+003
   5.8620   5.49355E+003    5.43976E+003
   5.8640   5.53749E+003    5.47536E+003
   5.8670   5.54562E+003    5.46248E+003
   5.8690   5.67510E+003    5.58519E+003
   5.8710   5.45583E+003    5.47339E+003
   5.8740   5.43922E+003    5.40541E+003
   5.8750   5.44827E+003    5.55260E+003
   5.8760   5.48092E+003    5.54508E+003
   5.8800   5.50185E+003    5.45496E+003
   5.8810   5.53193E+003    5.37202E+003
   5.8820   5.51140E+003    5.43932E+003
   5.8850   5.53024E+003    5.36112E+003
   5.8870   5.46737E+003    5.53092E+003
   5.8890   5.41704E+003    5.59027E+003
   5.8920   5.61536E+003    5.64564E+003
   5.8940   5.49704E+003    5.63770E+003
   5.8960   5.58192E+003    5.65332E+003
   5.8980   5.77682E+003    5.62937E+003
   5.9000   5.75202E+003    5.79014E+003
   5.9010   5.74228E+003    5.68228E+003
   5.9030   5.70125E+003    5.68073E+003
   5.9060   5.68040E+003    5.62778E+003
   5.9090   5.67860E+003    5.62586E+003
   5.9100   5.64332E+003    5.62003E+003
   5.9140   5.69128E+003    5.71491E+003
   5.9150   5.69477E+003    5.77002E+003
   5.9180   5.71267E+003    5.86518E+003
   5.9200   5.76715E+003    5.82168E+003
   5.9210   5.72267E+003    5.85174E+003
   5.9250   5.85262E+003    5.98417E+003
   5.9290   6.12912E+003    6.00801E+003
   5.9300   6.09602E+003    6.04186E+003
   5.9340   6.29637E+003    6.23882E+003
   5.9360   6.21611E+003    6.42513E+003
   5.9380   6.34449E+003    7.04305E+003
   5.9390   6.28118E+003    8.35939E+003
   5.9420   6.38085E+003    1.06977E+004
   5.9450   6.43123E+003    1.07316E+004
   5.9470   6.67130E+003    1.05179E+004
   5.9510   7.70379E+003    2.47930E+002
   5.9570   1.02290E+004    4.92160E+002
   5.9610   9.53657E+003    1.23604E+003
   5.9680   2.58760E+002    6.37182E+003
   5.9700   6.54380E+002    6.14690E+003
   5.9720   1.82649E+003    6.20858E+003
   5.9740   5.27161E+003    6.17785E+003
   5.9770   7.75166E+003    6.21902E+003
   5.9790   6.14990E+003    6.11618E+003
   5.9820   6.09654E+003    5.97480E+003
   5.9840   6.12041E+003    6.11181E+003
   5.9870   6.13552E+003    5.90185E+003
   5.9890   6.13719E+003    5.97492E+003
   5.9910   6.08985E+003    5.84839E+003
   5.9930   6.01899E+003    5.86700E+003
   5.9970   6.13207E+003    5.81952E+003
   5.9980   6.12389E+003    5.90729E+003
   6.0010   6.13389E+003    5.83521E+003
   6.0030   6.15236E+003    5.85615E+003
   6.0040   6.15074E+003    5.86096E+003
   6.0090   6.12662E+003    5.86807E+003
   6.0110   6.04507E+003    5.62346E+003
   6.0140   6.09455E+003    5.80315E+003
   6.0160   6.04222E+003    5.73278E+003
   6.0180   5.99747E+003    5.83795E+003
   6.0190   5.97776E+003    5.75750E+003
   6.0230   6.07613E+003    5.76719E+003
   6.0250   5.98470E+003    5.62450E+003
   6.0280   6.00995E+003    5.61654E+003
   6.0300   6.02299E+003    5.48938E+003
   6.0320   5.91341E+003    5.56990E+003
   6.0350   5.94690E+003    5.66175E+003
   6.0370   6.03366E+003    5.55267E+003
   6.0390   6.17570E+003    5.55667E+003
   6.0420   6.08827E+003    5.55174E+003
   6.0450   6.13512E+003    5.57970E+003
   6.0480   6.05383E+003    5.52643E+003
   6.0490   6.17410E+003    5.45709E+003
   6.0510   5.93527E+003    5.51861E+003
   6.0540   5.90063E+003    5.76200E+003
   6.0570   5.94377E+003    5.34288E+003
   6.0600   5.88227E+003    5.38667E+003
   6.0620   5.84509E+003    5.39985E+003
   6.0640   5.88122E+003    5.33385E+003
   6.0670   5.94909E+003    5.36586E+003
   6.0680   5.82815E+003    5.31480E+003
   6.0700   5.83733E+003    5.31153E+003
   6.0740   5.86137E+003    5.42911E+003
   6.0750   5.97951E+003    5.22109E+003
   6.0780   5.93528E+003    5.20615E+003
   6.0800   5.83423E+003    5.21265E+003
   6.0830   5.87251E+003    5.18386E+003
   6.0870   5.89281E+003    5.10247E+003
   6.0890   5.96239E+003    4.90265E+003
   6.0920   5.93075E+003    4.62106E+003
   6.0950   5.78006E+003    4.63737E+003
   6.0960   5.75031E+003    4.58104E+003
   6.0990   5.92749E+003    4.57498E+003
   6.1030   5.90661E+003    4.55953E+003
   6.1050   5.85254E+003    4.36989E+003
   6.1080   5.78372E+003    4.52682E+003
   6.1110   5.82079E+003    4.42528E+003
   6.1130   5.74426E+003    4.26602E+003
   6.1160   5.92288E+003    4.36681E+003
   6.1180   5.76070E+003    4.30549E+003
   6.1200   5.72008E+003    4.42610E+003
   6.1220   5.78210E+003    4.70666E+003
   6.1240   5.84326E+003    4.15037E+003
   6.1280   5.95703E+003    3.81190E+003
   6.1310   5.93663E+003    3.76934E+003
   6.1320   5.92278E+003    3.64856E+003
   6.1340   5.93527E+003    3.45558E+003
   6.1380   5.92593E+003    3.75693E+003
   6.1400   5.91081E+003    4.01973E+003
   6.1450   5.86429E+003    4.44046E+003
   6.1470   5.80491E+003    4.38851E+003
   6.1500   5.83924E+003    4.21820E+003
   6.1520   5.76375E+003    4.14000E+003
   6.1540   5.82255E+003    4.18547E+003
   6.1560   5.77107E+003    4.13315E+003
   6.1600   5.92365E+003    3.98995E+003
   6.1610   5.85025E+003    4.06096E+003
   6.1650   5.79551E+003    3.87476E+003
   6.1670   5.85073E+003    3.78525E+003
   6.1700   5.89461E+003    3.81804E+003
   6.1720   5.81248E+003    3.78930E+003
   6.1750   5.82248E+003    3.77692E+003
   6.1760   5.72073E+003    3.69659E+003
   6.1800   5.82131E+003    3.74749E+003
   6.1810   5.76414E+003    3.85738E+003
   6.1840   5.88722E+003    3.78331E+003
   6.1860   5.80429E+003    3.72502E+003
   6.1890   5.67138E+003    3.57863E+003
   6.1900   5.76795E+003    3.69055E+003
   6.1930   5.75817E+003    3.70167E+003
   6.1960   5.93112E+003    3.67971E+003
   6.2000   5.75191E+003    3.63491E+003
   6.2030   5.73709E+003    3.54558E+003
   6.2050   5.87033E+003    3.43495E+003
   6.2070   5.77295E+003    3.36487E+003
   6.2090   5.73092E+003    3.24975E+003
   6.2120   5.71326E+003    3.25514E+003
   6.2160   5.59576E+003    3.06694E+003
   6.2190   5.67017E+003    3.10846E+003
   6.2210   5.73708E+003    3.15868E+003
   6.2250   5.73918E+003    3.24716E+003
   6.2280   5.65825E+003    3.20701E+003
   6.2300   5.61312E+003    3.13796E+003
   6.2320   5.78359E+003    3.05480E+003
   6.2340   5.64813E+003    2.99296E+003
   6.2350   5.63541E+003    3.00007E+003
   6.2390   5.79534E+003    2.86621E+003
   6.2430   5.60929E+003    2.81024E+003
   6.2460   5.61588E+003    2.86167E+003
   6.2480   5.61638E+003    2.80732E+003
   6.2520   5.61870E+003    2.73072E+003
   6.2540   5.54040E+003    2.69050E+003
   6.2580   5.44843E+003    2.66230E+003
   6.2600   5.52130E+003    2.71112E+003
   6.2620   5.48191E+003    2.71562E+003
   6.2640   5.60358E+003    2.60938E+003
   6.2670   5.51205E+003    2.67547E+003
   6.2690   5.54304E+003    2.70732E+003
   6.2720   5.63525E+003    2.70619E+003
   6.2730   5.76698E+003    2.66341E+003
   6.2760   5.66870E+003    2.57215E+003
   6.2780   5.58815E+003    2.49857E+003
   6.2810   5.52761E+003    2.47473E+003
   6.2830   5.64016E+003    2.42505E+003
   6.2860   5.55834E+003    2.48534E+003
   6.2880   5.50944E+003    2.53139E+003
   6.2910   5.54026E+003    2.65190E+003
   6.2940   5.50232E+003    2.54065E+003
   6.2970   5.54363E+003    2.51652E+003
   6.2990   5.56906E+003    2.45774E+003
   6.3020   5.41986E+003    2.38310E+003
   6.3040   5.38537E+003    2.37969E+003
   6.3080   5.51716E+003    2.40969E+003
   6.3100   5.53064E+003    2.43532E+003
   6.3150   5.50614E+003    2.39318E+003
   6.3170   5.58648E+003    2.37064E+003
   6.3200   5.42956E+003    2.36246E+003
   6.3220   5.42975E+003    2.41857E+003
   6.3240   5.44917E+003    2.37521E+003
   6.3280   5.37030E+003    2.34572E+003
   6.3290   5.46255E+003    2.34327E+003
   6.3330   5.47311E+003    2.31407E+003
   6.3370   5.45344E+003    2.28230E+003
   6.3400   5.38681E+003    2.30825E+003
   6.3430   5.42426E+003    2.26781E+003
   6.3450   5.46155E+003    2.27117E+003
   6.3470   5.37981E+003    2.30415E+003
   6.3490   5.21511E+003    2.27879E+003
   6.3540   5.20460E+003    2.26104E+003
   6.3580   5.17411E+003    2.17281E+003
   6.3610   5.20508E+003    2.11942E+003
   6.3630   5.22107E+003    2.23607E+003
   6.3650   5.36591E+003    2.17988E+003
   6.3680   5.34807E+003    2.20360E+003
   6.3720   5.33509E+003    2.26771E+003
   6.3750   5.42557E+003    2.19059E+003
   6.3760   5.37010E+003    2.18247E+003
   6.3770   5.30638E+003    2.22472E+003
   6.3800   5.31710E+003    2.14956E+003
   6.3820   5.30593E+003    2.20346E+003
   6.3860   5.16873E+003    2.29627E+003
   6.3880   5.17411E+003    2.17281E+003
   6.3910   5.23482E+003    2.18183E+003
   6.3930   5.18660E+003    2.21438E+003
   6.3940   5.13879E+003    2.19116E+003
   6.3970   5.13765E+003    2.18974E+003
   6.4000   5.08291E+003    2.18763E+003
   6.4030   5.19576E+003    2.14849E+003
   6.4060   5.11052E+003    2.20193E+003
   6.4090   5.04091E+003    2.11095E+003
   6.4110   5.00026E+003    2.12614E+003
   6.4140   5.01033E+003    2.11809E+003
   6.4180   5.04065E+003    2.08030E+003
   6.4200   5.10077E+003    2.08516E+003
   6.4220   5.05835E+003    2.14234E+003
   6.4250   4.96474E+003    2.17879E+003
   6.4280   5.13226E+003    2.17018E+003
   6.4310   5.09701E+003    2.23755E+003
   6.4330   5.10417E+003    2.23162E+003
   6.4360   5.17070E+003    2.23655E+003
   6.4380   5.16539E+003    2.22623E+003
   6.4400   5.20336E+003    2.18813E+003
   6.4430   5.20683E+003    2.20609E+003
   6.4450   5.20346E+003    2.19254E+003
   6.4490   5.12276E+003    2.16977E+003
   6.4520   5.22662E+003    2.22658E+003
   6.4530   5.23821E+003    2.19672E+003
   6.4560   5.23736E+003    2.20327E+003
   6.4600   5.27778E+003    2.25362E+003
   6.4620   5.19169E+003    2.24073E+003
   6.4640   5.28681E+003    2.18759E+003
   6.4670   5.30313E+003    2.18466E+003
   6.4700   5.25054E+003    2.24527E+003
   6.4720   5.30015E+003    2.29156E+003
   6.4760   5.23540E+003    2.26547E+003
   6.4780   5.20952E+003    2.35092E+003
   6.4800   5.16398E+003    2.27665E+003
   6.4830   5.22618E+003    2.26627E+003
   6.4850   5.30390E+003    2.27046E+003
   6.4880   5.28172E+003    2.26206E+003
   6.4910   5.35007E+003    2.24216E+003
   6.4930   5.29745E+003    2.25806E+003
   6.4950   5.20468E+003    2.24783E+003
   6.4990   5.21581E+003    2.21581E+003
   6.5020   5.22467E+003    2.27610E+003
   6.5050   5.16744E+003    2.30990E+003
   6.5080   5.25602E+003    2.30015E+003
   6.5100   5.33489E+003    2.26832E+003
   6.5130   5.25351E+003    2.31716E+003
   6.5160   5.29259E+003    2.27076E+003
   6.5190   5.25982E+003    2.25576E+003
   6.5210   5.29880E+003    2.21123E+003
   6.5230   5.28942E+003    2.21266E+003
   6.5250   5.16029E+003    2.19299E+003
   6.5290   5.22396E+003    2.15016E+003
   6.5320   5.22728E+003    2.19392E+003
   6.5330   5.17841E+003    2.22620E+003
   6.5350   5.09745E+003    2.30391E+003
   6.5380   5.15978E+003    2.25511E+003
   6.5400   5.26776E+003    2.24514E+003
   6.5430   5.12121E+003    2.27435E+003
   6.5470   5.12250E+003    2.24288E+003
   6.5500   5.11667E+003    2.19335E+003
   6.5530   5.14488E+003    2.21912E+003
   6.5550   5.16499E+003    2.20387E+003
   6.5570   5.12498E+003    2.19127E+003
   6.5600   5.13017E+003    2.29051E+003
   6.5630   5.11826E+003    2.21841E+003
   6.5650   5.13911E+003    2.23641E+003
   6.5680   5.11555E+003    2.21395E+003
   6.5690   5.12064E+003    2.19161E+003
   6.5730   5.12701E+003    2.19671E+003
   6.5760   5.17794E+003    2.12607E+003
   6.5790   5.07961E+003    2.05333E+003
   6.5800   5.13493E+003    2.15220E+003
   6.5830   4.95588E+003    2.12829E+003
   6.5850   5.09207E+003    2.12627E+003
   6.5890   5.08817E+003    2.16014E+003
   6.5910   5.00474E+003    2.16272E+003
   6.5940   5.02639E+003    2.18776E+003
   6.5970   4.98235E+003    2.17743E+003
   6.6000   5.00950E+003    2.21006E+003
   6.6020   5.06158E+003    2.22057E+003
   6.6060   4.98889E+003    2.19894E+003
   6.6080   5.01145E+003    2.19943E+003
   6.6110   4.99998E+003    2.20453E+003
   6.6140   5.04381E+003    2.20594E+003
   6.6160   4.99035E+003    2.15522E+003
   6.6200   4.98173E+003    2.21993E+003
   6.6220   5.00540E+003    2.18507E+003
   6.6250   4.91137E+003    2.16688E+003
   6.6270   5.03066E+003    2.16833E+003
   6.6300   5.01129E+003    2.17240E+003
   6.6330   4.97749E+003    2.17416E+003
   6.6360   4.88495E+003    2.20406E+003
   6.6370   4.92905E+003    2.27258E+003
   6.6400   4.95761E+003    2.19435E+003
   6.6440   4.95067E+003    2.16961E+003
   6.6470   4.88040E+003    2.16352E+003
   6.6490   4.82202E+003    2.14985E+003
   6.6510   4.94786E+003    2.10483E+003
   6.6550   4.84409E+003    2.17165E+003
   6.6580   4.90171E+003    2.14868E+003
   6.6610   4.87590E+003    2.11942E+003
   6.6620   4.86874E+003    2.18105E+003
   6.6650   4.92948E+003    2.08805E+003
   6.6670   4.89072E+003    2.11942E+003
   6.6700   4.80205E+003    2.11473E+003
   6.6740   4.84823E+003    2.09881E+003
   6.6760   4.81884E+003    2.07407E+003
   6.6780   4.75732E+003    2.11839E+003
   6.6820   4.79608E+003    2.07485E+003
   6.6850   4.75551E+003    2.08580E+003
   6.6880   4.81647E+003    2.06758E+003
   6.6900   4.74802E+003    2.05071E+003
   6.6940   4.74477E+003    2.09776E+003
   6.6970   4.72903E+003    2.07622E+003
   6.6990   4.76433E+003    2.08040E+003
   6.7010   4.71762E+003    2.06602E+003
   6.7040   4.80542E+003    2.03344E+003
   6.7080   4.66436E+003    2.07605E+003
   6.7120   4.61833E+003    2.04228E+003
   6.7140   4.57160E+003    2.01613E+003
   6.7170   4.57742E+003    2.07539E+003
   6.7190   4.59586E+003    2.05424E+003
   6.7220   4.63132E+003    2.05440E+003
   6.7250   4.65770E+003    2.06760E+003
   6.7280   4.70205E+003    2.05708E+003
   6.7310   4.66038E+003    2.05346E+003
   6.7340   4.66563E+003    2.09880E+003
   6.7360   4.64033E+003    2.11092E+003
   6.7380   4.72604E+003    2.06905E+003
   6.7420   4.68598E+003    2.12046E+003
   6.7450   4.57899E+003    2.06705E+003
   6.7470   4.46645E+003    2.00758E+003
   6.7500   4.56068E+003    1.97757E+003
   6.7530   4.48189E+003    2.04070E+003
   6.7560   4.55636E+003    1.91365E+003
   6.7600   4.49252E+003    1.94229E+003
   6.7630   4.51885E+003    2.00029E+003
   6.7660   4.49768E+003    1.95449E+003
   6.7680   4.46526E+003    1.99166E+003
   6.7700   4.57441E+003    1.93572E+003
   6.7730   4.49706E+003    2.00305E+003
   6.7760   4.56385E+003    1.93306E+003
   6.7790   4.51758E+003    1.90633E+003
   6.7810   4.52039E+003    1.92017E+003
   6.7830   4.47380E+003    1.99983E+003
   6.7860   4.58587E+003    1.92771E+003
   6.7890   4.46379E+003    1.92120E+003
   6.7930   4.47660E+003    1.93248E+003
   6.7950   4.44772E+003    1.96546E+003
   6.7990   4.43496E+003    1.98642E+003
   6.8010   4.48105E+003    1.92271E+003
   6.8040   4.50079E+003    1.99772E+003
   6.8070   4.48544E+003    1.97325E+003
   6.8110   4.53138E+003    1.98482E+003
   6.8130   4.52945E+003    1.99015E+003
   6.8160   4.57174E+003    1.98812E+003
   6.8190   4.41567E+003    1.94426E+003
   6.8210   4.39155E+003    1.97599E+003
   6.8220   4.54190E+003    1.95069E+003
   6.8260   4.50039E+003    2.00122E+003
   6.8280   4.48170E+003    2.02035E+003
   6.8300   4.49782E+003    1.96600E+003
   6.8330   4.49451E+003    2.00944E+003
   6.8350   4.54044E+003    2.00644E+003
   6.8370   4.50600E+003    1.95004E+003
   6.8410   4.49895E+003    1.95224E+003
   6.8450   4.54237E+003    1.98069E+003
   6.8490   4.48529E+003    1.98340E+003
   6.8510   4.54521E+003    1.99543E+003
   6.8530   4.51656E+003    1.93532E+003
   6.8570   4.57097E+003    1.99649E+003
   6.8600   4.48030E+003    1.94873E+003
   6.8640   4.53094E+003    1.96427E+003
   6.8660   4.41854E+003    1.93170E+003
   6.8690   4.51594E+003    1.99276E+003
   6.8720   4.40421E+003    1.92503E+003
   6.8750   4.45139E+003    1.92140E+003
   6.8780   4.40019E+003    1.89725E+003
   6.8810   4.47162E+003    1.96630E+003
   6.8830   4.34798E+003    1.96739E+003
   6.8860   4.40489E+003    1.98389E+003
   6.8890   4.44774E+003    1.96338E+003
   6.8920   4.36929E+003    1.95712E+003
   6.8950   4.42225E+003    1.91471E+003
   6.8980   4.42477E+003    1.96004E+003
   6.9020   4.41900E+003    1.97641E+003
   6.9050   4.48707E+003    1.90285E+003
   6.9090   4.48403E+003    1.93754E+003
   6.9110   4.46461E+003    1.93491E+003
   6.9140   4.47513E+003    1.95081E+003
   6.9180   4.42877E+003    1.94297E+003
   6.9210   4.47792E+003    1.95945E+003
   6.9230   4.42562E+003    1.92126E+003
   6.9250   4.39171E+003    1.90189E+003
   6.9270   4.43518E+003    1.90849E+003
   6.9310   4.41394E+003    1.92851E+003
   6.9330   4.30552E+003    1.90181E+003
   6.9360   4.35263E+003    1.92739E+003
   6.9390   4.34625E+003    1.92983E+003
   6.9420   4.27168E+003    1.85382E+003
   6.9450   4.26817E+003    1.86813E+003
   6.9480   4.28981E+003    1.84472E+003
   6.9520   4.28150E+003    1.82913E+003
   6.9550   4.32242E+003    1.87081E+003
   6.9580   4.30479E+003    1.82977E+003
   6.9610   4.29788E+003    1.87932E+003
   6.9640   4.24311E+003    1.89052E+003
   6.9680   4.17198E+003    1.89990E+003
   6.9700   4.21542E+003    1.86314E+003
   6.9740   4.25467E+003    1.91200E+003
   6.9770   4.30267E+003    1.87310E+003
   6.9800   4.31509E+003    1.88283E+003
   6.9830   4.26237E+003    1.86939E+003
   6.9850   4.26573E+003    1.87538E+003
   6.9880   4.31108E+003    1.88667E+003
   6.9910   4.27717E+003    1.88038E+003
   6.9950   4.30298E+003    1.91614E+003
   6.9990   4.29555E+003    1.85365E+003
   7.0010   4.29243E+003    1.93137E+003
   7.0050   4.26883E+003    1.86228E+003
   7.0080   4.27394E+003    1.87506E+003
   7.0100   4.20718E+003    1.84533E+003
   7.0140   4.12836E+003    1.83126E+003
   7.0170   4.17028E+003    1.87216E+003
   7.0200   4.20324E+003    1.85938E+003
   7.0220   4.13003E+003    1.83902E+003
   7.0260   4.07060E+003    1.85306E+003
   7.0300   4.04343E+003    1.85327E+003
   7.0320   4.04206E+003    1.84888E+003
   7.0350   4.11735E+003    1.80371E+003
   7.0380   4.04758E+003    1.80866E+003
   7.0410   4.17174E+003    1.86760E+003
   7.0440   4.20695E+003    1.86236E+003
   7.0470   4.19422E+003    1.89899E+003
   7.0500   4.16038E+003    1.80249E+003
   7.0530   4.17640E+003    1.84481E+003
   7.0560   4.20651E+003    1.81741E+003
   7.0600   4.13788E+003    1.84510E+003
   7.0630   4.06722E+003    1.74933E+003
   7.0680   4.04293E+003    1.81526E+003
   7.0700   4.09277E+003    1.81166E+003
   7.0730   4.21931E+003    1.80594E+003
   7.0760   4.14002E+003    1.80086E+003
   7.0790   4.10662E+003    1.80559E+003
   7.0810   4.05232E+003    1.82423E+003
   7.0840   4.05849E+003    1.75852E+003
   7.0880   4.13148E+003    1.82308E+003
   7.0910   4.12626E+003    1.85635E+003
   7.0950   4.07377E+003    1.79353E+003
   7.0970   4.06720E+003    1.79919E+003
   7.1010   4.06733E+003    1.77706E+003
   7.1050   4.15056E+003    1.84971E+003
   7.1080   4.16792E+003    1.81270E+003
   7.1110   4.18081E+003    1.78199E+003
   7.1130   4.08528E+003    1.73098E+003
   7.1160   3.99028E+003    1.77218E+003
   7.1200   4.08391E+003    1.78682E+003
   7.1240   4.07196E+003    1.70500E+003
   7.1260   4.07062E+003    1.71684E+003
   7.1290   4.07348E+003    1.71756E+003
   7.1330   4.11156E+003    1.69214E+003
   7.1360   4.04885E+003    1.67233E+003
   7.1390   4.12980E+003    1.61074E+003
   7.1410   4.05109E+003    1.60033E+003
   7.1450   4.09475E+003    1.56768E+003
   7.1480   4.14623E+003    1.48555E+003
   7.1510   4.09918E+003    1.41319E+003
