# Supplementary material for: Trigger factor both holds and folds its client proteins
Source: Nat Commun. 2022 Jul 15;13:4126. doi: 10.1038/s41467-022-31767-6 (PMC9287376; doi:10.1038/s41467-022-31767-6)
Supplement: Supplementary file 6 — Source Data [file 41467_2022_31767_MOESM6_ESM.zip › SourceDataFile/Fig1a-b/00049.RI1]

Sample
I 1 04.0 40000 0008622 1.5010E11 280 1 
   5.8000   6.65500E+001    1.63510E+002
   5.8030   1.38610E+002    1.82890E+002
   5.8050   1.95620E+002    1.93070E+002
   5.8070   2.37880E+002    2.44540E+002
   5.8080   2.46600E+002    2.89760E+002
   5.8090   2.70800E+002    3.22330E+002
   5.8120   3.63630E+002    3.54130E+002
   5.8140   3.62060E+002    4.03910E+002
   5.8150   4.17570E+002    4.94220E+002
   5.8170   4.98070E+002    5.25080E+002
   5.8190   5.85730E+002    6.70610E+002
   5.8210   6.36500E+002    7.27820E+002
   5.8220   8.40400E+002    8.80980E+002
   5.8230   9.27540E+002    9.47940E+002
   5.8260   1.10211E+003    1.18445E+003
   5.8270   1.24666E+003    1.44476E+003
   5.8280   1.39586E+003    1.53026E+003
   5.8290   1.38743E+003    1.71700E+003
   5.8300   1.67272E+003    1.85105E+003
   5.8330   2.01027E+003    2.15533E+003
   5.8350   2.23475E+003    2.75933E+003
   5.8370   2.80918E+003    3.09467E+003
   5.8400   2.94381E+003    3.34663E+003
   5.8420   3.27318E+003    3.77513E+003
   5.8440   3.88206E+003    4.47554E+003
   5.8480   4.39947E+003    4.88943E+003
   5.8500   4.86386E+003    5.08325E+003
   5.8510   4.91793E+003    5.19010E+003
   5.8530   5.10104E+003    5.34076E+003
   5.8550   5.26720E+003    5.33948E+003
   5.8580   5.36918E+003    5.64122E+003
   5.8600   5.58048E+003    5.57139E+003
   5.8620   5.37415E+003    5.74861E+003
   5.8650   5.44595E+003    5.55618E+003
   5.8670   5.45225E+003    5.69340E+003
   5.8690   5.39615E+003    5.70681E+003
   5.8710   5.46142E+003    5.66650E+003
   5.8730   5.54285E+003    5.53705E+003
   5.8740   5.60151E+003    5.54689E+003
   5.8760   5.45851E+003    5.44748E+003
   5.8780   5.42430E+003    5.62265E+003
   5.8810   5.48978E+003    5.53958E+003
   5.8830   5.60978E+003    5.51264E+003
   5.8850   5.44067E+003    5.58925E+003
   5.8900   5.55356E+003    5.72183E+003
   5.8920   5.58753E+003    5.44448E+003
   5.8940   5.59513E+003    5.38421E+003
   5.8970   5.59689E+003    5.56987E+003
   5.9000   5.58574E+003    5.51544E+003
   5.9010   5.63345E+003    5.60750E+003
   5.9030   5.66533E+003    5.66098E+003
   5.9060   5.61143E+003    5.63295E+003
   5.9090   5.58510E+003    5.64953E+003
   5.9130   5.56486E+003    5.66014E+003
   5.9150   5.71929E+003    5.66060E+003
   5.9180   5.81949E+003    5.82893E+003
   5.9210   5.83514E+003    5.80336E+003
   5.9230   5.91509E+003    5.87320E+003
   5.9250   5.91309E+003    5.92852E+003
   5.9260   5.88062E+003    5.98131E+003
   5.9290   6.03320E+003    6.02540E+003
   5.9310   6.04071E+003    6.01904E+003
   5.9340   6.00981E+003    5.87929E+003
   5.9360   6.10621E+003    6.03937E+003
   5.9380   6.13128E+003    6.14558E+003
   5.9400   6.08003E+003    6.12971E+003
   5.9430   6.22356E+003    6.25482E+003
   5.9450   6.22755E+003    6.17896E+003
   5.9470   5.99604E+003    6.13825E+003
   5.9500   6.16987E+003    6.28096E+003
   5.9520   6.27038E+003    6.30995E+003
   5.9540   6.27742E+003    6.18200E+003
   5.9570   6.06903E+003    6.37796E+003
   5.9590   6.32154E+003    6.14470E+003
   5.9620   6.28043E+003    6.34981E+003
   5.9650   6.27997E+003    6.33406E+003
   5.9680   6.31884E+003    6.34398E+003
   5.9720   6.11774E+003    6.32161E+003
   5.9740   6.41405E+003    6.19120E+003
   5.9750   6.16762E+003    6.32235E+003
   5.9780   6.06656E+003    6.24377E+003
   5.9800   5.86428E+003    6.22563E+003
   5.9830   5.98340E+003    6.33559E+003
   5.9870   6.27478E+003    6.17251E+003
   5.9880   6.29704E+003    6.23837E+003
   5.9900   6.19698E+003    6.29772E+003
   5.9940   6.20637E+003    6.53024E+003
   5.9970   6.31338E+003    8.34336E+003
   5.9990   6.26538E+003    1.02861E+004
   6.0010   6.18967E+003    1.02706E+004
   6.0040   6.28477E+003    1.08612E+004
   6.0060   5.92281E+003    2.35960E+002
   6.0130   1.04918E+004    4.30160E+002
   6.0180   1.03804E+004    6.91646E+003
   6.0250   4.98070E+002    5.84072E+003
   6.0270   1.60290E+002    6.09639E+003
   6.0330   3.75250E+002    5.99995E+003
   6.0350   2.21360E+003    6.06977E+003
   6.0370   7.15295E+003    5.96452E+003
   6.0380   6.36109E+003    5.97037E+003
   6.0420   6.39345E+003    5.92430E+003
   6.0460   6.19774E+003    6.06242E+003
   6.0480   6.10036E+003    6.06187E+003
   6.0500   6.01052E+003    5.88273E+003
   6.0530   6.05812E+003    5.95010E+003
   6.0550   6.01895E+003    5.93052E+003
   6.0570   6.00484E+003    5.92461E+003
   6.0600   5.98478E+003    5.85084E+003
   6.0610   5.99626E+003    5.87758E+003
   6.0650   6.17460E+003    5.89223E+003
   6.0690   6.02074E+003    5.97315E+003
   6.0710   6.03714E+003    5.82962E+003
   6.0740   6.09030E+003    5.92406E+003
   6.0780   5.98748E+003    6.04636E+003
   6.0800   6.10191E+003    5.92151E+003
   6.0810   6.08906E+003    5.96350E+003
   6.0840   6.03798E+003    5.82265E+003
   6.0870   6.08984E+003    5.96550E+003
   6.0890   5.99105E+003    5.91874E+003
   6.0920   5.99753E+003    5.85114E+003
   6.0950   5.95871E+003    5.96011E+003
   6.0980   5.81275E+003    5.92657E+003
   6.1000   5.98801E+003    5.86554E+003
   6.1040   5.94988E+003    5.77585E+003
   6.1050   5.79985E+003    5.83431E+003
   6.1080   5.81164E+003    5.74269E+003
   6.1110   5.85231E+003    5.71551E+003
   6.1130   5.82469E+003    5.78144E+003
   6.1150   5.83567E+003    5.76011E+003
   6.1170   5.75404E+003    5.76868E+003
   6.1200   5.79060E+003    5.73967E+003
   6.1220   5.79397E+003    5.74816E+003
   6.1240   5.80863E+003    5.84846E+003
   6.1280   5.79447E+003    5.91418E+003
   6.1310   5.84565E+003    5.85654E+003
   6.1330   5.80710E+003    5.90253E+003
   6.1360   5.77530E+003    5.83480E+003
   6.1400   5.77356E+003    5.88017E+003
   6.1420   5.67265E+003    5.77108E+003
   6.1430   5.72477E+003    5.82258E+003
   6.1460   5.55807E+003    5.71747E+003
   6.1500   5.66497E+003    5.65599E+003
   6.1520   5.64600E+003    5.67913E+003
   6.1550   5.69197E+003    5.69682E+003
   6.1580   5.71212E+003    5.62237E+003
   6.1610   5.57660E+003    5.64229E+003
   6.1630   5.51752E+003    5.59864E+003
   6.1660   5.50234E+003    5.70322E+003
   6.1680   5.43653E+003    5.64229E+003
   6.1700   5.66351E+003    5.67905E+003
   6.1730   5.62656E+003    5.71257E+003
   6.1770   5.53720E+003    5.67773E+003
   6.1780   5.47139E+003    5.66465E+003
   6.1810   5.37951E+003    5.69804E+003
   6.1850   5.43225E+003    5.59148E+003
   6.1890   5.50824E+003    5.52016E+003
   6.1910   5.40028E+003    5.41669E+003
   6.1940   5.39037E+003    5.66237E+003
   6.1980   5.40232E+003    5.69189E+003
   6.2030   5.34516E+003    5.61524E+003
   6.2050   5.33778E+003    5.53246E+003
   6.2070   5.29674E+003    5.50651E+003
   6.2100   5.38055E+003    5.60952E+003
   6.2120   5.31999E+003    5.49738E+003
   6.2150   5.27907E+003    5.54114E+003
   6.2160   5.29344E+003    5.54475E+003
   6.2190   5.27332E+003    5.44642E+003
   6.2210   5.23201E+003    5.44145E+003
   6.2250   5.26903E+003    5.37089E+003
   6.2280   5.22770E+003    5.48801E+003
   6.2300   5.25207E+003    5.43295E+003
   6.2320   5.22097E+003    5.38314E+003
   6.2350   5.11660E+003    5.36460E+003
   6.2390   5.12831E+003    5.34236E+003
   6.2420   5.12834E+003    5.49234E+003
   6.2450   5.05809E+003    5.33834E+003
   6.2470   5.07453E+003    5.30304E+003
   6.2510   5.07348E+003    5.31305E+003
   6.2530   5.01418E+003    5.22287E+003
   6.2550   5.01782E+003    5.29933E+003
   6.2570   5.12069E+003    5.26588E+003
   6.2600   4.95478E+003    5.18161E+003
   6.2630   5.01338E+003    5.17701E+003
   6.2650   4.95451E+003    5.26487E+003
   6.2680   4.90830E+003    5.09346E+003
   6.2700   5.01178E+003    5.15815E+003
   6.2720   4.98177E+003    5.04119E+003
   6.2750   5.00145E+003    5.19470E+003
   6.2790   4.92152E+003    5.15145E+003
   6.2810   5.01004E+003    5.21954E+003
   6.2840   5.02348E+003    5.05883E+003
   6.2870   4.95708E+003    5.17577E+003
   6.2900   4.98659E+003    5.09593E+003
   6.2920   4.87450E+003    5.10963E+003
   6.2950   4.88387E+003    5.06979E+003
   6.2970   4.92643E+003    5.02765E+003
   6.3010   4.92257E+003    4.97557E+003
   6.3040   4.74199E+003    4.86022E+003
   6.3060   4.77915E+003    4.89177E+003
   6.3080   4.92429E+003    5.00747E+003
   6.3130   4.91669E+003    5.02215E+003
   6.3150   4.85904E+003    4.93236E+003
   6.3170   4.76962E+003    4.88190E+003
   6.3200   4.76367E+003    4.89473E+003
   6.3220   4.72965E+003    4.77563E+003
   6.3240   4.79882E+003    4.94384E+003
   6.3260   4.74844E+003    4.79397E+003
   6.3310   4.82314E+003    4.79807E+003
   6.3330   4.82581E+003    4.73806E+003
   6.3360   4.75746E+003    4.81026E+003
   6.3380   4.74403E+003    4.85218E+003
   6.3400   4.73242E+003    4.69617E+003
   6.3450   4.74564E+003    4.74141E+003
   6.3470   4.64769E+003    4.75142E+003
   6.3490   4.72357E+003    4.70873E+003
   6.3530   4.58592E+003    4.62824E+003
   6.3560   4.71336E+003    4.63872E+003
   6.3580   4.68711E+003    4.67799E+003
   6.3610   4.78270E+003    4.65627E+003
   6.3640   4.74636E+003    4.54391E+003
   6.3670   4.88055E+003    4.67848E+003
   6.3690   4.75408E+003    4.71384E+003
   6.3720   4.63616E+003    4.58063E+003
   6.3730   4.64635E+003    4.62725E+003
   6.3770   4.78816E+003    4.61189E+003
   6.3820   4.79699E+003    4.59655E+003
   6.3840   4.76907E+003    4.57753E+003
   6.3860   4.80400E+003    4.61599E+003
   6.3890   4.73100E+003    4.55466E+003
   6.3920   4.67409E+003    4.59988E+003
   6.3940   4.74133E+003    4.42471E+003
   6.3970   4.73033E+003    4.40065E+003
   6.4000   4.68785E+003    4.54232E+003
   6.4030   4.62969E+003    4.48327E+003
   6.4050   4.65130E+003    4.43215E+003
   6.4090   4.63361E+003    4.37139E+003
   6.4120   4.65149E+003    4.37074E+003
   6.4150   4.66294E+003    4.33173E+003
   6.4170   4.53644E+003    4.39288E+003
   6.4200   4.52347E+003    4.33912E+003
   6.4210   4.50907E+003    4.33515E+003
   6.4250   4.59668E+003    4.42070E+003
   6.4290   4.60478E+003    4.35383E+003
   6.4310   4.64701E+003    4.43918E+003
   6.4340   4.70409E+003    4.48057E+003
   6.4360   4.76761E+003    4.41536E+003
   6.4400   4.78368E+003    4.50996E+003
   6.4420   4.78126E+003    4.54690E+003
   6.4450   4.68965E+003    4.48530E+003
   6.4470   4.80124E+003    4.54805E+003
   6.4500   4.93108E+003    4.53807E+003
   6.4520   4.85611E+003    4.44736E+003
   6.4560   4.76188E+003    4.50630E+003
   6.4580   4.84819E+003    4.55072E+003
   6.4610   4.86386E+003    4.54076E+003
   6.4630   4.89174E+003    4.53099E+003
   6.4660   4.86697E+003    4.51038E+003
   6.4690   4.90190E+003    4.60823E+003
   6.4720   4.87785E+003    4.52108E+003
   6.4750   4.83233E+003    4.51260E+003
   6.4770   4.93490E+003    4.67909E+003
   6.4800   4.94084E+003    4.50626E+003
   6.4850   4.91668E+003    4.60290E+003
   6.4860   4.79674E+003    4.52542E+003
   6.4890   4.89305E+003    4.55986E+003
   6.4920   4.91823E+003    4.55197E+003
   6.4940   4.98085E+003    4.49470E+003
   6.4970   4.86085E+003    4.52774E+003
   6.5000   4.92466E+003    4.45769E+003
   6.5030   4.88287E+003    4.63618E+003
   6.5060   4.88920E+003    4.48992E+003
   6.5070   4.91325E+003    4.55344E+003
   6.5100   4.95807E+003    4.56520E+003
   6.5140   4.94548E+003    4.56448E+003
   6.5170   4.96672E+003    4.49342E+003
   6.5190   4.91229E+003    4.57031E+003
   6.5220   5.00196E+003    4.53787E+003
   6.5250   4.88665E+003    4.49198E+003
   6.5280   4.84642E+003    4.42126E+003
   6.5310   4.96743E+003    4.53133E+003
   6.5340   4.93367E+003    4.55162E+003
   6.5380   4.89309E+003    4.54686E+003
   6.5400   4.97113E+003    4.42200E+003
   6.5420   4.90266E+003    4.42897E+003
   6.5460   4.96970E+003    4.46641E+003
   6.5490   4.89878E+003    4.45503E+003
   6.5510   4.86743E+003    4.52045E+003
   6.5530   4.88971E+003    4.49108E+003
   6.5570   4.86882E+003    4.33937E+003
   6.5590   4.93481E+003    4.43611E+003
   6.5620   4.94555E+003    4.52054E+003
   6.5640   4.90321E+003    4.49196E+003
   6.5680   4.94899E+003    4.35032E+003
   6.5700   4.88812E+003    4.33312E+003
   6.5720   4.92363E+003    4.49993E+003
   6.5750   4.95874E+003    4.39732E+003
   6.5790   4.87296E+003    4.35033E+003
   6.5820   4.90779E+003    4.37631E+003
   6.5850   4.93071E+003    4.44666E+003
   6.5880   5.01619E+003    4.34001E+003
   6.5890   4.86036E+003    4.50746E+003
   6.5930   4.76116E+003    4.34840E+003
   6.5970   4.82639E+003    4.37932E+003
   6.6000   4.96999E+003    4.33973E+003
   6.6020   4.76796E+003    4.37411E+003
   6.6060   4.88093E+003    4.32912E+003
   6.6070   4.70323E+003    4.27650E+003
   6.6100   4.82157E+003    4.31326E+003
   6.6130   4.79017E+003    4.31470E+003
   6.6150   4.83531E+003    4.30730E+003
   6.6180   4.86801E+003    4.34106E+003
   6.6210   4.87587E+003    4.33007E+003
   6.6240   4.87242E+003    4.27632E+003
   6.6280   4.81595E+003    4.34760E+003
   6.6310   4.81687E+003    4.29449E+003
   6.6330   4.82292E+003    4.29540E+003
   6.6350   4.84689E+003    4.25109E+003
   6.6390   4.85204E+003    4.26777E+003
   6.6420   4.83256E+003    4.24981E+003
   6.6460   4.76362E+003    4.19932E+003
   6.6490   4.78242E+003    4.21758E+003
   6.6510   4.78039E+003    4.30965E+003
   6.6540   4.79410E+003    4.25231E+003
   6.6560   4.74235E+003    4.20545E+003
   6.6580   4.75996E+003    4.20816E+003
   6.6630   4.75023E+003    4.30577E+003
   6.6650   4.76999E+003    4.26363E+003
   6.6660   4.73604E+003    4.20045E+003
   6.6700   4.74291E+003    4.17859E+003
   6.6720   4.75307E+003    4.19082E+003
   6.6740   4.73263E+003    4.15254E+003
   6.6780   4.79067E+003    4.12780E+003
   6.6830   4.77462E+003    4.09064E+003
   6.6850   4.70067E+003    4.09607E+003
   6.6870   4.73779E+003    4.14526E+003
   6.6910   4.73737E+003    4.16807E+003
   6.6940   4.66698E+003    4.17041E+003
   6.6960   4.66546E+003    4.13596E+003
   6.6990   4.73099E+003    4.19276E+003
   6.7010   4.65627E+003    4.07584E+003
   6.7040   4.68459E+003    4.05940E+003
   6.7070   4.76746E+003    4.10678E+003
   6.7100   4.65651E+003    4.10319E+003
   6.7130   4.62514E+003    4.06144E+003
   6.7150   4.49657E+003    4.12124E+003
   6.7190   4.51468E+003    4.05063E+003
   6.7220   4.55027E+003    4.08584E+003
   6.7250   4.56769E+003    3.99378E+003
   6.7280   4.60628E+003    4.19396E+003
   6.7310   4.64049E+003    4.09221E+003
   6.7340   4.61067E+003    4.07658E+003
   6.7380   4.61435E+003    3.98091E+003
   6.7400   4.62590E+003    4.05925E+003
   6.7440   4.60106E+003    3.86643E+003
   6.7470   4.58655E+003    3.82609E+003
   6.7490   4.55549E+003    3.84617E+003
   6.7520   4.49574E+003    3.89284E+003
   6.7560   4.49981E+003    3.71153E+003
   6.7590   4.46815E+003    3.81872E+003
   6.7610   4.49151E+003    3.76165E+003
   6.7640   4.42902E+003    3.86286E+003
   6.7680   4.53985E+003    3.84473E+003
   6.7700   4.51371E+003    3.91156E+003
   6.7730   4.43487E+003    3.87911E+003
   6.7750   4.45216E+003    3.86029E+003
   6.7790   4.50454E+003    3.91553E+003
   6.7840   4.44644E+003    3.88725E+003
   6.7860   4.40503E+003    3.81540E+003
   6.7880   4.33856E+003    3.95924E+003
   6.7910   4.35586E+003    3.83587E+003
   6.7940   4.46913E+003    3.89005E+003
   6.7970   4.35847E+003    3.84960E+003
   6.8010   4.35509E+003    3.85976E+003
   6.8040   4.46946E+003    3.86879E+003
   6.8060   4.40169E+003    3.89022E+003
   6.8100   4.48184E+003    3.95594E+003
   6.8130   4.46685E+003    3.95336E+003
   6.8160   4.47458E+003    3.97126E+003
   6.8180   4.44820E+003    3.97070E+003
   6.8200   4.53642E+003    3.96649E+003
   6.8230   4.48991E+003    4.02111E+003
   6.8280   4.49731E+003    3.95005E+003
   6.8300   4.41536E+003    3.93250E+003
   6.8340   4.44006E+003    3.85859E+003
   6.8370   4.46652E+003    3.89150E+003
   6.8390   4.41020E+003    3.89438E+003
   6.8420   4.47175E+003    3.92276E+003
   6.8460   4.45674E+003    3.98558E+003
   6.8490   4.54143E+003    3.95622E+003
   6.8520   4.54597E+003    4.04463E+003
   6.8550   4.57903E+003    4.02393E+003
   6.8580   4.52590E+003    3.94447E+003
   6.8600   4.49372E+003    3.93350E+003
   6.8630   4.52149E+003    3.90673E+003
   6.8650   4.41282E+003    3.96017E+003
   6.8680   4.42926E+003    3.96000E+003
   6.8730   4.46714E+003    3.82746E+003
   6.8760   4.45014E+003    3.88220E+003
   6.8790   4.36628E+003    3.87407E+003
   6.8820   4.43033E+003    3.94031E+003
   6.8860   4.36501E+003    3.89322E+003
   6.8880   4.43807E+003    3.90319E+003
   6.8910   4.40636E+003    3.86494E+003
   6.8950   4.50405E+003    3.88419E+003
   6.8980   4.33347E+003    3.87667E+003
   6.9010   4.34342E+003    3.89404E+003
   6.9040   4.45933E+003    3.86631E+003
   6.9050   4.38355E+003    3.84786E+003
   6.9090   4.35933E+003    3.93546E+003
   6.9130   4.36353E+003    3.91637E+003
   6.9160   4.33896E+003    3.84261E+003
   6.9200   4.41362E+003    3.88901E+003
   6.9230   4.41920E+003    3.83635E+003
   6.9260   4.40646E+003    3.79319E+003
   6.9300   4.36847E+003    3.90688E+003
   6.9340   4.39603E+003    3.71437E+003
   6.9370   4.27067E+003    3.71332E+003
   6.9400   4.34915E+003    3.76735E+003
   6.9430   4.28757E+003    3.74688E+003
   6.9450   4.35937E+003    3.74597E+003
   6.9480   4.28187E+003    3.73512E+003
   6.9500   4.14539E+003    3.73448E+003
   6.9540   4.32191E+003    3.72434E+003
   6.9580   4.31601E+003    3.67818E+003
   6.9610   4.32385E+003    3.69569E+003
   6.9630   4.30443E+003    3.77113E+003
   6.9650   4.17269E+003    3.77303E+003
   6.9690   4.18744E+003    3.82211E+003
   6.9740   4.20183E+003    3.67574E+003
   6.9760   4.16420E+003    3.77968E+003
   6.9780   4.25304E+003    3.82550E+003
   6.9810   4.36813E+003    3.66644E+003
   6.9850   4.29817E+003    3.68932E+003
   6.9890   4.25831E+003    3.67334E+003
   6.9920   4.24100E+003    3.64829E+003
   6.9950   4.23541E+003    3.75001E+003
   6.9990   4.16663E+003    3.76483E+003
   7.0020   4.33090E+003    3.66321E+003
   7.0050   4.29297E+003    3.66672E+003
   7.0060   4.17764E+003    3.62467E+003
   7.0100   4.19894E+003    3.73503E+003
   7.0120   4.21351E+003    3.63178E+003
   7.0170   4.19393E+003    3.69754E+003
   7.0210   4.17931E+003    3.67409E+003
   7.0230   4.11250E+003    3.62159E+003
   7.0250   4.16767E+003    3.64649E+003
   7.0280   4.17872E+003    3.68763E+003
   7.0320   4.22109E+003    3.65201E+003
   7.0350   4.13252E+003    3.66142E+003
   7.0390   4.13325E+003    3.67206E+003
   7.0420   4.13256E+003    3.67841E+003
   7.0440   4.10079E+003    3.67230E+003
   7.0470   3.95029E+003    3.68304E+003
   7.0510   3.96973E+003    3.63786E+003
   7.0540   3.99900E+003    3.70227E+003
   7.0580   4.14565E+003    3.62421E+003
   7.0610   4.16522E+003    3.65963E+003
   7.0630   4.16965E+003    3.61486E+003
   7.0660   4.15898E+003    3.71905E+003
   7.0700   4.16262E+003    3.62630E+003
   7.0730   4.20476E+003    3.61660E+003
   7.0760   4.10221E+003    3.63209E+003
   7.0790   4.11900E+003    3.63523E+003
   7.0810   4.19220E+003    3.57841E+003
   7.0840   4.21999E+003    3.65929E+003
   7.0880   4.14697E+003    3.60611E+003
   7.0930   4.09517E+003    3.64263E+003
   7.0950   4.12405E+003    3.57932E+003
   7.0970   4.10098E+003    3.65570E+003
   7.1010   4.10506E+003    3.68282E+003
   7.1040   4.14340E+003    3.61179E+003
   7.1070   4.12362E+003    3.64421E+003
   7.1080   4.14795E+003    3.63255E+003
   7.1110   4.08968E+003    3.70294E+003
   7.1150   4.17241E+003    3.58309E+003
   7.1190   4.09700E+003    3.65325E+003
   7.1230   4.09314E+003    3.59617E+003
   7.1250   4.07496E+003    3.62403E+003
   7.1290   4.04983E+003    3.51205E+003
   7.1320   4.01953E+003    3.56391E+003
   7.1360   3.95633E+003    3.55471E+003
   7.1390   3.95630E+003    3.63441E+003
   7.1420   3.91009E+003    3.64726E+003
   7.1450   3.95633E+003    3.56156E+003
   7.1480   3.88967E+003    3.53938E+003
   7.1510   3.83204E+003    3.55009E+003
