# Supplementary material for: Trigger factor both holds and folds its client proteins
Source: Nat Commun. 2022 Jul 15;13:4126. doi: 10.1038/s41467-022-31767-6 (PMC9287376; doi:10.1038/s41467-022-31767-6)
Supplement: Supplementary file 6 — Source Data [file 41467_2022_31767_MOESM6_ESM.zip › SourceDataFile/Fig1a-b/00049.RI3]

Sample
I 3 04.0 40000 0008735 1.5210E11 280 1 
   5.8010   1.31020E+002    2.07200E+002
   5.8040   2.30700E+002    2.14480E+002
   5.8050   2.44600E+002    2.06940E+002
   5.8060   2.52680E+002    2.48220E+002
   5.8090   2.96170E+002    3.04850E+002
   5.8110   3.42840E+002    3.56200E+002
   5.8120   3.91100E+002    3.65060E+002
   5.8140   4.16490E+002    4.63950E+002
   5.8150   4.59670E+002    4.88640E+002
   5.8170   4.75180E+002    5.42730E+002
   5.8180   5.77770E+002    6.88100E+002
   5.8210   6.98340E+002    7.86170E+002
   5.8220   8.53940E+002    8.93530E+002
   5.8230   8.96400E+002    9.42240E+002
   5.8240   1.04164E+003    1.10975E+003
   5.8250   1.11489E+003    1.26906E+003
   5.8280   1.40150E+003    1.49233E+003
   5.8300   1.54185E+003    1.69037E+003
   5.8310   1.91266E+003    1.89909E+003
   5.8320   2.00181E+003    2.11839E+003
   5.8330   2.28271E+003    2.33988E+003
   5.8350   2.42761E+003    2.62303E+003
   5.8360   2.78008E+003    3.21837E+003
   5.8390   3.25188E+003    3.40352E+003
   5.8420   3.57482E+003    3.83353E+003
   5.8440   3.96111E+003    4.06940E+003
   5.8460   4.40571E+003    4.40811E+003
   5.8490   4.73235E+003    4.81581E+003
   5.8530   5.06915E+003    5.30883E+003
   5.8550   5.23574E+003    5.27642E+003
   5.8560   5.35334E+003    5.48438E+003
   5.8580   5.50279E+003    5.41814E+003
   5.8600   5.44736E+003    5.51319E+003
   5.8620   5.55862E+003    5.54899E+003
   5.8640   5.58917E+003    5.59576E+003
   5.8660   5.66296E+003    5.59320E+003
   5.8690   5.58607E+003    5.51590E+003
   5.8710   5.46802E+003    5.63006E+003
   5.8740   5.54757E+003    5.53430E+003
   5.8760   5.51086E+003    5.50078E+003
   5.8780   5.73136E+003    5.53811E+003
   5.8820   5.61636E+003    5.44254E+003
   5.8830   5.59320E+003    5.59732E+003
   5.8850   5.48994E+003    5.56049E+003
   5.8870   5.49226E+003    5.54278E+003
   5.8900   5.56863E+003    5.66270E+003
   5.8920   5.66707E+003    5.68563E+003
   5.8940   5.54333E+003    5.62559E+003
   5.8950   5.64928E+003    5.80541E+003
   5.8980   5.77958E+003    5.69523E+003
   5.9000   5.84281E+003    5.76486E+003
   5.9030   5.90494E+003    5.81443E+003
   5.9060   5.76209E+003    5.71670E+003
   5.9080   5.62662E+003    5.66958E+003
   5.9100   5.68367E+003    5.66532E+003
   5.9130   5.77168E+003    5.72231E+003
   5.9140   5.78298E+003    5.97033E+003
   5.9150   5.84277E+003    5.86700E+003
   5.9170   5.88983E+003    5.77118E+003
   5.9200   5.83565E+003    5.88703E+003
   5.9220   5.90749E+003    5.97814E+003
   5.9240   6.00727E+003    6.01191E+003
   5.9270   6.12120E+003    6.05760E+003
   5.9280   6.14066E+003    6.11600E+003
   5.9300   6.12874E+003    6.21547E+003
   5.9320   6.19325E+003    6.24461E+003
   5.9350   6.27960E+003    6.50267E+003
   5.9380   6.37686E+003    7.30294E+003
   5.9390   6.40191E+003    8.55030E+003
   5.9430   6.62459E+003    1.03380E+004
   5.9440   6.65088E+003    1.06107E+004
   5.9460   6.64924E+003    1.10379E+004
   5.9480   6.83142E+003    1.02239E+004
   5.9500   7.39661E+003    1.97300E+002
   5.9560   1.08802E+004    2.58660E+002
   5.9580   1.10372E+004    1.00605E+003
   5.9610   3.45970E+003    4.67759E+003
   5.9650   1.64590E+002    6.69970E+003
   5.9680   2.77240E+002    6.50009E+003
   5.9700   7.02720E+002    6.25110E+003
   5.9720   1.99365E+003    6.31502E+003
   5.9740   6.37578E+003    6.45181E+003
   5.9770   7.92533E+003    6.16134E+003
   5.9790   6.40448E+003    6.19815E+003
   5.9820   6.19920E+003    6.14823E+003
   5.9870   6.29449E+003    6.15030E+003
   5.9880   6.30769E+003    6.06256E+003
   5.9900   6.12411E+003    5.97682E+003
   5.9920   6.22539E+003    6.01125E+003
   5.9950   6.28337E+003    6.00595E+003
   5.9990   6.18376E+003    5.97896E+003
   6.0020   6.30289E+003    5.87730E+003
   6.0040   6.10657E+003    5.86585E+003
   6.0060   6.22721E+003    5.74670E+003
   6.0070   6.09426E+003    5.85898E+003
   6.0100   6.12061E+003    5.97355E+003
   6.0110   6.14536E+003    5.92514E+003
   6.0130   6.01431E+003    5.83906E+003
   6.0150   6.09767E+003    5.81591E+003
   6.0180   6.08996E+003    5.75519E+003
   6.0210   6.11671E+003    5.85537E+003
   6.0230   6.06542E+003    5.74944E+003
   6.0240   6.08588E+003    5.69949E+003
   6.0270   6.02567E+003    5.77879E+003
   6.0300   5.96615E+003    5.60776E+003
   6.0330   6.01630E+003    5.70647E+003
   6.0350   6.05617E+003    5.84089E+003
   6.0370   6.28913E+003    5.62741E+003
   6.0390   6.15183E+003    5.72372E+003
   6.0410   6.13573E+003    5.55858E+003
   6.0440   6.18829E+003    5.76640E+003
   6.0460   6.09507E+003    5.57037E+003
   6.0480   6.09160E+003    5.53179E+003
   6.0500   6.15489E+003    5.58422E+003
   6.0530   5.86106E+003    5.59487E+003
   6.0550   6.14044E+003    5.57890E+003
   6.0570   5.96891E+003    5.48070E+003
   6.0600   6.00594E+003    5.39618E+003
   6.0610   6.02127E+003    5.40449E+003
   6.0640   5.96049E+003    5.55208E+003
   6.0670   6.05032E+003    5.39759E+003
   6.0690   5.97036E+003    5.40384E+003
   6.0710   5.89677E+003    5.49705E+003
   6.0730   6.03267E+003    5.56172E+003
   6.0750   6.02698E+003    5.46807E+003
   6.0780   5.96530E+003    5.38064E+003
   6.0800   6.08405E+003    5.20574E+003
   6.0840   6.01310E+003    5.23336E+003
   6.0850   5.85994E+003    5.25244E+003
   6.0890   6.07701E+003    4.82556E+003
   6.0910   6.05327E+003    4.75722E+003
   6.0940   5.86489E+003    4.77322E+003
   6.0960   5.93411E+003    4.70698E+003
   6.0980   6.02627E+003    4.69532E+003
   6.1010   5.94504E+003    4.71574E+003
   6.1050   5.94922E+003    4.66504E+003
   6.1080   5.80764E+003    4.57859E+003
   6.1110   5.89430E+003    4.46750E+003
   6.1130   5.90851E+003    4.40600E+003
   6.1150   5.88402E+003    4.50149E+003
   6.1180   5.79241E+003    4.38173E+003
   6.1220   5.87567E+003    4.65774E+003
   6.1250   5.89644E+003    4.11680E+003
   6.1280   5.96214E+003    3.91492E+003
   6.1310   5.94354E+003    3.74087E+003
   6.1340   5.96306E+003    3.60820E+003
   6.1360   5.90001E+003    3.87649E+003
   6.1400   6.10355E+003    4.10110E+003
   6.1420   6.04178E+003    4.34356E+003
   6.1430   5.91780E+003    4.44259E+003
   6.1470   5.84596E+003    4.38814E+003
   6.1500   5.89117E+003    4.24678E+003
   6.1530   5.93973E+003    4.22700E+003
   6.1560   5.80486E+003    4.33221E+003
   6.1570   5.84386E+003    4.26958E+003
   6.1590   5.90148E+003    4.20529E+003
   6.1610   5.96202E+003    4.11010E+003
   6.1650   5.83460E+003    3.97714E+003
   6.1680   5.96187E+003    3.96977E+003
   6.1700   5.92038E+003    3.90280E+003
   6.1710   5.89621E+003    3.83631E+003
   6.1730   5.94599E+003    3.93611E+003
   6.1770   5.94806E+003    3.85500E+003
   6.1800   5.94716E+003    3.90304E+003
   6.1830   5.80570E+003    3.90550E+003
   6.1850   5.77796E+003    3.78595E+003
   6.1880   5.81629E+003    3.74611E+003
   6.1910   5.86805E+003    3.74882E+003
   6.1920   5.99556E+003    3.76709E+003
   6.1930   5.95099E+003    3.85801E+003
   6.1980   5.90431E+003    3.75605E+003
   6.2010   5.86780E+003    3.63275E+003
   6.2020   5.89304E+003    3.66378E+003
   6.2050   5.86736E+003    3.48469E+003
   6.2070   5.93693E+003    3.56873E+003
   6.2100   5.85850E+003    3.30391E+003
   6.2130   5.83401E+003    3.36560E+003
   6.2140   5.77942E+003    3.27687E+003
   6.2170   5.74653E+003    3.23045E+003
   6.2190   5.79802E+003    3.25940E+003
   6.2220   5.69140E+003    3.31352E+003
   6.2230   5.81533E+003    3.37605E+003
   6.2280   5.70145E+003    3.30566E+003
   6.2300   5.82862E+003    3.19773E+003
   6.2330   5.82982E+003    3.15571E+003
   6.2350   5.80365E+003    3.08827E+003
   6.2390   5.78544E+003    3.04863E+003
   6.2410   5.83076E+003    2.79124E+003
   6.2440   5.68884E+003    2.88095E+003
   6.2460   5.67822E+003    2.95512E+003
   6.2490   5.82420E+003    3.00662E+003
   6.2520   5.59792E+003    2.89419E+003
   6.2550   5.58374E+003    2.82751E+003
   6.2570   5.59658E+003    2.76575E+003
   6.2600   5.52769E+003    2.81773E+003
   6.2620   5.57347E+003    2.76561E+003
   6.2640   5.65418E+003    2.80610E+003
   6.2660   5.68864E+003    2.76054E+003
   6.2690   5.53510E+003    2.80957E+003
   6.2720   5.71289E+003    2.76892E+003
   6.2740   5.80904E+003    2.79395E+003
   6.2770   5.68265E+003    2.68769E+003
   6.2800   5.61407E+003    2.56953E+003
   6.2820   5.68123E+003    2.48959E+003
   6.2850   5.62320E+003    2.52555E+003
   6.2880   5.66533E+003    2.65368E+003
   6.2900   5.67727E+003    2.64054E+003
   6.2940   5.58538E+003    2.68117E+003
   6.2970   5.69703E+003    2.60133E+003
   6.2990   5.69289E+003    2.51216E+003
   6.3010   5.62650E+003    2.46717E+003
   6.3040   5.42075E+003    2.48005E+003
   6.3060   5.72079E+003    2.51454E+003
   6.3100   5.81901E+003    2.53934E+003
   6.3130   5.78692E+003    2.50089E+003
   6.3150   5.66790E+003    2.49306E+003
   6.3170   5.58285E+003    2.47467E+003
   6.3200   5.61584E+003    2.47298E+003
   6.3220   5.49784E+003    2.48012E+003
   6.3240   5.48381E+003    2.40438E+003
   6.3270   5.54709E+003    2.41868E+003
   6.3290   5.57339E+003    2.41046E+003
   6.3310   5.56220E+003    2.43030E+003
   6.3350   5.54201E+003    2.31398E+003
   6.3370   5.51379E+003    2.35923E+003
   6.3400   5.53866E+003    2.33566E+003
   6.3440   5.46864E+003    2.35817E+003
   6.3470   5.50580E+003    2.33083E+003
   6.3490   5.37862E+003    2.44593E+003
   6.3520   5.39713E+003    2.38351E+003
   6.3540   5.33284E+003    2.37051E+003
   6.3580   5.28311E+003    2.25450E+003
   6.3600   5.25658E+003    2.21925E+003
   6.3610   5.28998E+003    2.22874E+003
   6.3640   5.30463E+003    2.27636E+003
   6.3650   5.45544E+003    2.23916E+003
   6.3700   5.44850E+003    2.33112E+003
   6.3710   5.43808E+003    2.30382E+003
   6.3750   5.42767E+003    2.28897E+003
   6.3770   5.39689E+003    2.25580E+003
   6.3790   5.35871E+003    2.22341E+003
   6.3820   5.34677E+003    2.19094E+003
   6.3840   5.23899E+003    2.25380E+003
   6.3870   5.25393E+003    2.22762E+003
   6.3910   5.28711E+003    2.26898E+003
   6.3930   5.26642E+003    2.23853E+003
   6.3970   5.27794E+003    2.25935E+003
   6.4000   5.13396E+003    2.19148E+003
   6.4030   5.17891E+003    2.22156E+003
   6.4040   5.23187E+003    2.21183E+003
   6.4070   5.17187E+003    2.24956E+003
   6.4110   5.16447E+003    2.12897E+003
   6.4140   5.12538E+003    2.18407E+003
   6.4160   5.19039E+003    2.12620E+003
   6.4180   5.08253E+003    2.10772E+003
   6.4200   5.15641E+003    2.15083E+003
   6.4220   5.05755E+003    2.11022E+003
   6.4240   5.05630E+003    2.15895E+003
   6.4270   5.15319E+003    2.22221E+003
   6.4300   5.20186E+003    2.22892E+003
   6.4320   5.16594E+003    2.15731E+003
   6.4360   5.17239E+003    2.22665E+003
   6.4380   5.18485E+003    2.22072E+003
   6.4410   5.27220E+003    2.19209E+003
   6.4440   5.27503E+003    2.29733E+003
   6.4470   5.23352E+003    2.24083E+003
   6.4480   5.16092E+003    2.23616E+003
   6.4510   5.27686E+003    2.25499E+003
   6.4540   5.31716E+003    2.30711E+003
   6.4590   5.27635E+003    2.26346E+003
   6.4610   5.32051E+003    2.26796E+003
   6.4630   5.29551E+003    2.26261E+003
   6.4650   5.35505E+003    2.19952E+003
   6.4700   5.34087E+003    2.30557E+003
   6.4730   5.31721E+003    2.35886E+003
   6.4740   5.35249E+003    2.35602E+003
   6.4770   5.35262E+003    2.29282E+003
   6.4790   5.34351E+003    2.30847E+003
   6.4830   5.42959E+003    2.32799E+003
   6.4860   5.28510E+003    2.23002E+003
   6.4890   5.35511E+003    2.33504E+003
   6.4910   5.22076E+003    2.27151E+003
   6.4930   5.25492E+003    2.27904E+003
   6.4950   5.31392E+003    2.29410E+003
   6.5000   5.32288E+003    2.30274E+003
   6.5030   5.37967E+003    2.31111E+003
   6.5060   5.23930E+003    2.31915E+003
   6.5080   5.39111E+003    2.28244E+003
   6.5110   5.32375E+003    2.32212E+003
   6.5140   5.39877E+003    2.34949E+003
   6.5160   5.36662E+003    2.33551E+003
   6.5190   5.30906E+003    2.28381E+003
   6.5210   5.35706E+003    2.31966E+003
   6.5240   5.39317E+003    2.26200E+003
   6.5260   5.31088E+003    2.23563E+003
   6.5280   5.28398E+003    2.19357E+003
   6.5310   5.23823E+003    2.22008E+003
   6.5330   5.30938E+003    2.29482E+003
   6.5380   5.36995E+003    2.30443E+003
   6.5400   5.29612E+003    2.25821E+003
   6.5450   5.24286E+003    2.29036E+003
   6.5470   5.21460E+003    2.23191E+003
   6.5500   5.23234E+003    2.23400E+003
   6.5510   5.22851E+003    2.26876E+003
   6.5540   5.16224E+003    2.25809E+003
   6.5560   5.24147E+003    2.26709E+003
   6.5600   5.31533E+003    2.25699E+003
   6.5630   5.20959E+003    2.23138E+003
   6.5660   5.14652E+003    2.25518E+003
   6.5690   5.17551E+003    2.28101E+003
   6.5710   5.32924E+003    2.22194E+003
   6.5740   5.25827E+003    2.23952E+003
   6.5770   5.24246E+003    2.17418E+003
   6.5800   5.14714E+003    2.18463E+003
   6.5830   5.06974E+003    2.26049E+003
   6.5850   5.00373E+003    2.24436E+003
   6.5880   5.17576E+003    2.16946E+003
   6.5890   5.08512E+003    2.20929E+003
   6.5920   5.11822E+003    2.16628E+003
   6.5960   5.09066E+003    2.25005E+003
   6.5980   5.03368E+003    2.26205E+003
   6.6010   5.17102E+003    2.21598E+003
   6.6020   5.12067E+003    2.18107E+003
   6.6060   5.02143E+003    2.22451E+003
   6.6080   5.08776E+003    2.19081E+003
   6.6110   5.14985E+003    2.23410E+003
   6.6140   5.01320E+003    2.17926E+003
   6.6160   5.10503E+003    2.23405E+003
   6.6180   5.11865E+003    2.24116E+003
   6.6210   4.99123E+003    2.16421E+003
   6.6230   5.06465E+003    2.22549E+003
   6.6260   5.07945E+003    2.20267E+003
   6.6300   5.09149E+003    2.23158E+003
   6.6330   5.05402E+003    2.19212E+003
   6.6350   5.05410E+003    2.24186E+003
   6.6380   5.10612E+003    2.22645E+003
   6.6420   5.03821E+003    2.20479E+003
   6.6440   5.09544E+003    2.17255E+003
   6.6470   4.95334E+003    2.18708E+003
   6.6500   4.90866E+003    2.17120E+003
   6.6520   5.01877E+003    2.12674E+003
   6.6540   4.95972E+003    2.15554E+003
   6.6580   4.93825E+003    2.15848E+003
   6.6600   4.92387E+003    2.18694E+003
   6.6630   5.02328E+003    2.11599E+003
   6.6650   4.94232E+003    2.12864E+003
   6.6680   4.99898E+003    2.15934E+003
   6.6710   4.89354E+003    2.12631E+003
   6.6740   4.89497E+003    2.10266E+003
   6.6760   4.87121E+003    2.16310E+003
   6.6790   4.83467E+003    2.15376E+003
   6.6830   4.84604E+003    2.11558E+003
   6.6850   4.90014E+003    2.13347E+003
   6.6880   4.83509E+003    2.12402E+003
   6.6900   4.80391E+003    2.15114E+003
   6.6930   4.78873E+003    2.17400E+003
   6.6940   4.87113E+003    2.19127E+003
   6.6980   4.79537E+003    2.20664E+003
   6.7010   4.83348E+003    2.08699E+003
   6.7060   4.84624E+003    2.10484E+003
   6.7080   4.76664E+003    2.07196E+003
   6.7100   4.68438E+003    2.09891E+003
   6.7130   4.71482E+003    2.11294E+003
   6.7160   4.74382E+003    2.03576E+003
   6.7190   4.67538E+003    2.07664E+003
   6.7210   4.78391E+003    2.06102E+003
   6.7240   4.71005E+003    2.07300E+003
   6.7270   4.71603E+003    2.07214E+003
   6.7300   4.72343E+003    2.08964E+003
   6.7320   4.82582E+003    2.08953E+003
   6.7360   4.80909E+003    2.09074E+003
   6.7370   4.72399E+003    2.10309E+003
   6.7410   4.66204E+003    2.11751E+003
   6.7450   4.67293E+003    2.08229E+003
   6.7470   4.63171E+003    2.05219E+003
   6.7490   4.60283E+003    2.04682E+003
   6.7520   4.60917E+003    1.96293E+003
   6.7560   4.63957E+003    1.96711E+003
   6.7590   4.61215E+003    2.00241E+003
   6.7610   4.62518E+003    2.00371E+003
   6.7630   4.68700E+003    2.05361E+003
   6.7660   4.55794E+003    1.97111E+003
   6.7700   4.58414E+003    2.02714E+003
   6.7730   4.51508E+003    2.00848E+003
   6.7750   4.53535E+003    1.92301E+003
   6.7770   4.63072E+003    1.96995E+003
   6.7810   4.61699E+003    1.94880E+003
   6.7840   4.55019E+003    1.92191E+003
   6.7860   4.54417E+003    1.94602E+003
   6.7890   4.51491E+003    2.08672E+003
   6.7920   4.52337E+003    1.98642E+003
   6.7940   4.59683E+003    1.97031E+003
   6.7980   4.46317E+003    2.04153E+003
   6.8010   4.45200E+003    2.00847E+003
   6.8030   4.47341E+003    2.03249E+003
   6.8060   4.52697E+003    2.04513E+003
   6.8090   4.51371E+003    1.99118E+003
   6.8110   4.54377E+003    1.99872E+003
   6.8150   4.54417E+003    2.01936E+003
   6.8180   4.58499E+003    1.97354E+003
   6.8200   4.49689E+003    1.98082E+003
   6.8230   4.54944E+003    1.98272E+003
   6.8280   4.61547E+003    1.98431E+003
   6.8300   4.52324E+003    2.04863E+003
   6.8340   4.50223E+003    2.03184E+003
   6.8370   4.57752E+003    1.97724E+003
   6.8390   4.51421E+003    1.97541E+003
   6.8440   4.63540E+003    1.99520E+003
   6.8460   4.57861E+003    1.99375E+003
   6.8490   4.61495E+003    2.05738E+003
   6.8520   4.64183E+003    2.00767E+003
   6.8550   4.61132E+003    1.97381E+003
   6.8580   4.56309E+003    1.96966E+003
   6.8610   4.59076E+003    2.00428E+003
   6.8630   4.54676E+003    1.99914E+003
   6.8660   4.50721E+003    2.02514E+003
   6.8690   4.44245E+003    1.97873E+003
   6.8720   4.50755E+003    1.93742E+003
   6.8750   4.46344E+003    1.94835E+003
   6.8780   4.45217E+003    1.97800E+003
   6.8820   4.44269E+003    2.01503E+003
   6.8840   4.49207E+003    1.97629E+003
   6.8870   4.46669E+003    2.04254E+003
   6.8900   4.49363E+003    1.97958E+003
   6.8920   4.46014E+003    1.96807E+003
   6.8950   4.53418E+003    1.95246E+003
   6.8960   4.49215E+003    2.02514E+003
   6.9000   4.66963E+003    1.93712E+003
   6.9020   4.55868E+003    2.03089E+003
   6.9050   4.57006E+003    1.96576E+003
   6.9070   4.50456E+003    1.99510E+003
   6.9110   4.51281E+003    1.99075E+003
   6.9140   4.41818E+003    1.99363E+003
   6.9170   4.48304E+003    2.02232E+003
   6.9200   4.55049E+003    1.95283E+003
   6.9230   4.48963E+003    1.93561E+003
   6.9270   4.49749E+003    1.97123E+003
   6.9290   4.41621E+003    1.95574E+003
   6.9320   4.32639E+003    1.89020E+003
   6.9360   4.36363E+003    1.95872E+003
   6.9390   4.32693E+003    1.93750E+003
   6.9430   4.43471E+003    1.94084E+003
   6.9450   4.28774E+003    1.87126E+003
   6.9470   4.36934E+003    1.92894E+003
   6.9500   4.35941E+003    1.87887E+003
   6.9520   4.43542E+003    1.88534E+003
   6.9550   4.36953E+003    1.86346E+003
   6.9590   4.37495E+003    1.90504E+003
   6.9620   4.27292E+003    1.93458E+003
   6.9650   4.37221E+003    1.91900E+003
   6.9680   4.31311E+003    1.90835E+003
   6.9710   4.33033E+003    1.89431E+003
   6.9740   4.40032E+003    1.90165E+003
   6.9770   4.38128E+003    1.92841E+003
   6.9800   4.28380E+003    1.90812E+003
   6.9850   4.36556E+003    1.95603E+003
   6.9870   4.40319E+003    1.93996E+003
   6.9890   4.30420E+003    1.92935E+003
   6.9920   4.31025E+003    1.89035E+003
   6.9960   4.39481E+003    1.85193E+003
   6.9990   4.35856E+003    1.90705E+003
   7.0020   4.32058E+003    1.93373E+003
   7.0050   4.28713E+003    1.88627E+003
   7.0080   4.22953E+003    1.87961E+003
   7.0110   4.25847E+003    1.89307E+003
   7.0150   4.25263E+003    1.90999E+003
   7.0170   4.24431E+003    1.88582E+003
   7.0190   4.25325E+003    1.85341E+003
   7.0220   4.24067E+003    1.88602E+003
   7.0260   4.22186E+003    1.88181E+003
   7.0280   4.13955E+003    1.89724E+003
   7.0320   4.09551E+003    1.87215E+003
   7.0350   4.10467E+003    1.87451E+003
   7.0380   4.10742E+003    1.84585E+003
   7.0400   4.13645E+003    1.87257E+003
   7.0440   4.17895E+003    1.85656E+003
   7.0480   4.24501E+003    1.86013E+003
   7.0500   4.14579E+003    1.89794E+003
   7.0530   4.24909E+003    1.89088E+003
   7.0560   4.18425E+003    1.93175E+003
   7.0600   4.14388E+003    1.89595E+003
   7.0620   4.10933E+003    1.88871E+003
   7.0660   4.08533E+003    1.83177E+003
   7.0680   4.11926E+003    1.85204E+003
   7.0700   4.23012E+003    1.88709E+003
   7.0750   4.23555E+003    1.85295E+003
   7.0780   4.18122E+003    1.86460E+003
   7.0810   4.12937E+003    1.83204E+003
   7.0840   4.18342E+003    1.82767E+003
   7.0880   4.13939E+003    1.84193E+003
   7.0910   4.15594E+003    1.85851E+003
   7.0940   4.19403E+003    1.80332E+003
   7.0970   4.08443E+003    1.81452E+003
   7.1000   4.13697E+003    1.79423E+003
   7.1020   4.23765E+003    1.86527E+003
   7.1060   4.16541E+003    1.83380E+003
   7.1080   4.13174E+003    1.89640E+003
   7.1110   4.17863E+003    1.81624E+003
   7.1150   4.15020E+003    1.80745E+003
   7.1180   4.14556E+003    1.76184E+003
   7.1220   4.13862E+003    1.77232E+003
   7.1240   4.16596E+003    1.75978E+003
   7.1280   4.12661E+003    1.72560E+003
   7.1310   4.14509E+003    1.71118E+003
   7.1350   4.12878E+003    1.71164E+003
   7.1370   4.22684E+003    1.69766E+003
   7.1410   4.16748E+003    1.61055E+003
   7.1440   4.14778E+003    1.57909E+003
   7.1480   4.10062E+003    1.54120E+003
   7.1500   4.16518E+003    1.45146E+003
