# Supplementary material for: Trigger factor both holds and folds its client proteins
Source: Nat Commun. 2022 Jul 15;13:4126. doi: 10.1038/s41467-022-31767-6 (PMC9287376; doi:10.1038/s41467-022-31767-6)
Supplement: Supplementary file 6 — Source Data [file 41467_2022_31767_MOESM6_ESM.zip › SourceDataFile/Fig1a-b/00050.RI1]

Sample
I 1 04.0 40000 0008796 1.5320E11 280 1 
   5.8000   5.54800E+001    1.46380E+002
   5.8030   1.56680E+002    1.86720E+002
   5.8050   2.34760E+002    2.19040E+002
   5.8080   2.50140E+002    2.48810E+002
   5.8090   2.52540E+002    2.90310E+002
   5.8110   3.09920E+002    3.35960E+002
   5.8120   3.41320E+002    3.58700E+002
   5.8140   3.62710E+002    4.14820E+002
   5.8150   4.13230E+002    4.58240E+002
   5.8170   4.69820E+002    5.27570E+002
   5.8180   5.67290E+002    6.41410E+002
   5.8210   7.05290E+002    7.77730E+002
   5.8230   8.54680E+002    9.40470E+002
   5.8240   1.02354E+003    1.09510E+003
   5.8260   1.12914E+003    1.21758E+003
   5.8280   1.32377E+003    1.51272E+003
   5.8300   1.59232E+003    1.76370E+003
   5.8320   1.96514E+003    2.27867E+003
   5.8350   2.14152E+003    2.37752E+003
   5.8380   3.05596E+003    3.16951E+003
   5.8400   3.07316E+003    3.60041E+003
   5.8420   3.29789E+003    3.96472E+003
   5.8440   3.75482E+003    4.25393E+003
   5.8460   4.34601E+003    4.69942E+003
   5.8480   4.64656E+003    4.94947E+003
   5.8510   5.20098E+003    5.21130E+003
   5.8530   5.20796E+003    5.38546E+003
   5.8550   5.44073E+003    5.49953E+003
   5.8580   5.43750E+003    5.61799E+003
   5.8600   5.51392E+003    5.64307E+003
   5.8620   5.61398E+003    5.71740E+003
   5.8640   5.57833E+003    5.66372E+003
   5.8670   5.62955E+003    5.73862E+003
   5.8690   5.53581E+003    5.74311E+003
   5.8710   5.47055E+003    5.66035E+003
   5.8740   5.71315E+003    5.62273E+003
   5.8760   5.60415E+003    5.58479E+003
   5.8780   5.56360E+003    5.55961E+003
   5.8790   5.47600E+003    5.64335E+003
   5.8820   5.59164E+003    5.56458E+003
   5.8850   5.49903E+003    5.62472E+003
   5.8870   5.65479E+003    5.63725E+003
   5.8890   5.55797E+003    5.78404E+003
   5.8920   5.70073E+003    5.72848E+003
   5.8940   5.70180E+003    5.45704E+003
   5.8970   5.64453E+003    5.53357E+003
   5.8990   5.70513E+003    5.58560E+003
   5.9000   5.78311E+003    5.59461E+003
   5.9030   5.59568E+003    5.80529E+003
   5.9060   5.63540E+003    5.73587E+003
   5.9090   5.71521E+003    5.61064E+003
   5.9100   5.65024E+003    5.74974E+003
   5.9120   5.65770E+003    5.69341E+003
   5.9130   5.62475E+003    5.71299E+003
   5.9150   5.70972E+003    5.87031E+003
   5.9180   5.71444E+003    5.75704E+003
   5.9200   5.75527E+003    5.77791E+003
   5.9230   5.77318E+003    5.91041E+003
   5.9270   5.94195E+003    5.98256E+003
   5.9290   6.02566E+003    6.09515E+003
   5.9300   5.97436E+003    6.29473E+003
   5.9340   6.10719E+003    5.92444E+003
   5.9360   6.16723E+003    6.15811E+003
   5.9380   6.14397E+003    6.19782E+003
   5.9400   6.24340E+003    6.22527E+003
   5.9420   6.17896E+003    6.32736E+003
   5.9450   6.24473E+003    6.37064E+003
   5.9470   6.06082E+003    6.28497E+003
   5.9510   6.22534E+003    6.20701E+003
   5.9520   6.33439E+003    6.25452E+003
   5.9540   6.30737E+003    6.30914E+003
   5.9560   6.22131E+003    6.19321E+003
   5.9590   6.36454E+003    6.23460E+003
   5.9620   6.31323E+003    6.09091E+003
   5.9660   6.26240E+003    6.36296E+003
   5.9680   6.35083E+003    6.26992E+003
   5.9700   6.22784E+003    6.26510E+003
   5.9730   6.32514E+003    6.35697E+003
   5.9750   6.26931E+003    6.19757E+003
   5.9790   6.02460E+003    6.27824E+003
   5.9820   6.31076E+003    6.28364E+003
   5.9830   5.97915E+003    6.31527E+003
   5.9840   6.23796E+003    6.22934E+003
   5.9870   6.26897E+003    6.24445E+003
   5.9900   6.19404E+003    6.23937E+003
   5.9930   6.25967E+003    6.65751E+003
   5.9970   6.29749E+003    7.10574E+003
   5.9990   6.33770E+003    9.58832E+003
   6.0000   6.31090E+003    1.04595E+004
   6.0030   6.27853E+003    1.04272E+004
   6.0040   6.31116E+003    9.57104E+003
   6.0070   5.84488E+003    3.05350E+002
   6.0120   9.01246E+003    2.68540E+002
   6.0160   1.05883E+004    4.52022E+003
   6.0230   3.20324E+003    6.00618E+003
   6.0250   1.82110E+002    6.10170E+003
   6.0300   2.41000E+002    6.04670E+003
   6.0330   6.05210E+002    6.10050E+003
   6.0350   2.69308E+003    6.05134E+003
   6.0370   6.62436E+003    6.05616E+003
   6.0380   7.24703E+003    6.02449E+003
   6.0400   5.97485E+003    5.98138E+003
   6.0430   6.17201E+003    6.07239E+003
   6.0480   6.21056E+003    6.04495E+003
   6.0500   6.21212E+003    6.07925E+003
   6.0520   6.15379E+003    5.91570E+003
   6.0570   6.20712E+003    5.96682E+003
   6.0600   6.09872E+003    6.05635E+003
   6.0610   6.09094E+003    5.97568E+003
   6.0670   6.09593E+003    5.98133E+003
   6.0690   6.05410E+003    5.96261E+003
   6.0710   6.23057E+003    6.10487E+003
   6.0730   6.10643E+003    6.07416E+003
   6.0750   6.11170E+003    6.06730E+003
   6.0770   6.06425E+003    5.91099E+003
   6.0800   6.06654E+003    6.01830E+003
   6.0840   6.07801E+003    6.01052E+003
   6.0870   6.06847E+003    6.01260E+003
   6.0890   6.05710E+003    6.06013E+003
   6.0910   6.00215E+003    6.10458E+003
   6.0950   6.06571E+003    5.94756E+003
   6.0960   6.03497E+003    6.05688E+003
   6.0990   6.02752E+003    5.99301E+003
   6.1020   5.92809E+003    6.03310E+003
   6.1040   5.98540E+003    6.01504E+003
   6.1070   5.89609E+003    5.82863E+003
   6.1090   5.90270E+003    5.87768E+003
   6.1110   6.04474E+003    5.89210E+003
   6.1130   5.82863E+003    5.85304E+003
   6.1150   5.85266E+003    5.84373E+003
   6.1190   5.92381E+003    5.84343E+003
   6.1220   5.86496E+003    5.80792E+003
   6.1240   5.98185E+003    6.01029E+003
   6.1270   5.95720E+003    6.06557E+003
   6.1290   6.00883E+003    5.88852E+003
   6.1320   5.90462E+003    5.99624E+003
   6.1350   5.92816E+003    5.99228E+003
   6.1370   5.97308E+003    5.88874E+003
   6.1400   5.82624E+003    5.94998E+003
   6.1430   5.81328E+003    5.83764E+003
   6.1450   5.73922E+003    5.81101E+003
   6.1470   5.76319E+003    5.74053E+003
   6.1510   5.78004E+003    5.74203E+003
   6.1540   5.66447E+003    5.88924E+003
   6.1560   5.71860E+003    5.68336E+003
   6.1600   5.75293E+003    5.71471E+003
   6.1610   5.75704E+003    5.68090E+003
   6.1630   5.57686E+003    5.82324E+003
   6.1650   5.73120E+003    5.73575E+003
   6.1690   5.66924E+003    5.82345E+003
   6.1710   5.59761E+003    5.76209E+003
   6.1750   5.62670E+003    5.78522E+003
   6.1780   5.55551E+003    5.80073E+003
   6.1810   5.48033E+003    5.65506E+003
   6.1830   5.53970E+003    5.69839E+003
   6.1860   5.55336E+003    5.57740E+003
   6.1890   5.55974E+003    5.69585E+003
   6.1910   5.49429E+003    5.59479E+003
   6.1920   5.43618E+003    5.68515E+003
   6.1960   5.50026E+003    5.66251E+003
   6.1990   5.43562E+003    5.77799E+003
   6.2030   5.54940E+003    5.68823E+003
   6.2050   5.48216E+003    5.67256E+003
   6.2070   5.38546E+003    5.60878E+003
   6.2080   5.40103E+003    5.67371E+003
   6.2120   5.41690E+003    5.69118E+003
   6.2140   5.37461E+003    5.68076E+003
   6.2170   5.35977E+003    5.61447E+003
   6.2190   5.29805E+003    5.58447E+003
   6.2230   5.34906E+003    5.54383E+003
   6.2260   5.29845E+003    5.56368E+003
   6.2280   5.36124E+003    5.48486E+003
   6.2300   5.31144E+003    5.47979E+003
   6.2330   5.18952E+003    5.49198E+003
   6.2350   5.29181E+003    5.63414E+003
   6.2390   5.22066E+003    5.53210E+003
   6.2430   5.28627E+003    5.48911E+003
   6.2450   5.17073E+003    5.42676E+003
   6.2480   5.17474E+003    5.53813E+003
   6.2500   5.18450E+003    5.36930E+003
   6.2530   5.17411E+003    5.30758E+003
   6.2540   5.14293E+003    5.37122E+003
   6.2570   5.11315E+003    5.32912E+003
   6.2600   5.06120E+003    5.22728E+003
   6.2620   5.07940E+003    5.31322E+003
   6.2640   5.02404E+003    5.23666E+003
   6.2670   5.07272E+003    5.20557E+003
   6.2700   5.02861E+003    5.28323E+003
   6.2720   5.01798E+003    5.13692E+003
   6.2750   5.06069E+003    5.33068E+003
   6.2790   5.08230E+003    5.24458E+003
   6.2820   5.04612E+003    5.20794E+003
   6.2850   5.05056E+003    5.21191E+003
   6.2900   4.99681E+003    5.22324E+003
   6.2910   5.01774E+003    5.13517E+003
   6.2940   4.94368E+003    5.12097E+003
   6.2970   4.98027E+003    5.13977E+003
   6.3000   5.07023E+003    5.10833E+003
   6.3020   4.87254E+003    5.04895E+003
   6.3040   4.76390E+003    4.89633E+003
   6.3060   4.88525E+003    5.01714E+003
   6.3090   5.01068E+003    5.06564E+003
   6.3130   4.95233E+003    5.03889E+003
   6.3150   5.04212E+003    4.99244E+003
   6.3170   4.86643E+003    5.06919E+003
   6.3200   4.90190E+003    4.95297E+003
   6.3220   4.78411E+003    4.89182E+003
   6.3240   4.83147E+003    4.95986E+003
   6.3290   4.89914E+003    4.85669E+003
   6.3310   4.85374E+003    4.83262E+003
   6.3330   4.88984E+003    4.83199E+003
   6.3370   4.79561E+003    4.87953E+003
   6.3400   4.76148E+003    4.96024E+003
   6.3420   4.72300E+003    4.83708E+003
   6.3450   4.77105E+003    4.83247E+003
   6.3470   4.77198E+003    4.79211E+003
   6.3510   4.78536E+003    4.65839E+003
   6.3540   4.72417E+003    4.81275E+003
   6.3560   4.79731E+003    4.73262E+003
   6.3590   4.80344E+003    4.72474E+003
   6.3610   4.80651E+003    4.73523E+003
   6.3640   4.85762E+003    4.69026E+003
   6.3650   4.85734E+003    4.76488E+003
   6.3690   4.81626E+003    4.67324E+003
   6.3720   4.70676E+003    4.68194E+003
   6.3750   4.74989E+003    4.79675E+003
   6.3770   4.80098E+003    4.69665E+003
   6.3810   4.80758E+003    4.70544E+003
   6.3840   4.79965E+003    4.59587E+003
   6.3860   4.79277E+003    4.58549E+003
   6.3880   4.86359E+003    4.52059E+003
   6.3910   4.84645E+003    4.59213E+003
   6.3950   4.81196E+003    4.42654E+003
   6.3980   4.74388E+003    4.53272E+003
   6.4010   4.74783E+003    4.53816E+003
   6.4030   4.71940E+003    4.56572E+003
   6.4050   4.70586E+003    4.41049E+003
   6.4090   4.68558E+003    4.49222E+003
   6.4120   4.64741E+003    4.44176E+003
   6.4140   4.65844E+003    4.58502E+003
   6.4170   4.66498E+003    4.47456E+003
   6.4180   4.62447E+003    4.41246E+003
   6.4220   4.59476E+003    4.51445E+003
   6.4250   4.62291E+003    4.47821E+003
   6.4270   4.68679E+003    4.46414E+003
   6.4310   4.71477E+003    4.52285E+003
   6.4340   4.76577E+003    4.47017E+003
   6.4370   4.89422E+003    4.55318E+003
   6.4400   4.82662E+003    4.59206E+003
   6.4420   4.78994E+003    4.50456E+003
   6.4450   4.78404E+003    4.50799E+003
   6.4470   4.84971E+003    4.58977E+003
   6.4490   4.82215E+003    4.57463E+003
   6.4520   4.91051E+003    4.61993E+003
   6.4550   4.85488E+003    4.58453E+003
   6.4580   4.86292E+003    4.59409E+003
   6.4600   4.91158E+003    4.55151E+003
   6.4620   4.91942E+003    4.73858E+003
   6.4650   4.96347E+003    4.59744E+003
   6.4680   4.98438E+003    4.66599E+003
   6.4700   4.95101E+003    4.54641E+003
   6.4740   5.01034E+003    4.64122E+003
   6.4770   5.03930E+003    4.68024E+003
   6.4820   4.91144E+003    4.63516E+003
   6.4840   5.05619E+003    4.64308E+003
   6.4870   4.86526E+003    4.62850E+003
   6.4890   5.06134E+003    4.58211E+003
   6.4910   4.95125E+003    4.66594E+003
   6.4950   4.95676E+003    4.51452E+003
   6.4980   4.95433E+003    4.70836E+003
   6.5000   5.01832E+003    4.52418E+003
   6.5030   4.98544E+003    4.61820E+003
   6.5050   4.94629E+003    4.61106E+003
   6.5070   5.18781E+003    4.68711E+003
   6.5100   5.04223E+003    4.65134E+003
   6.5130   5.04436E+003    4.62343E+003
   6.5150   5.01521E+003    4.60105E+003
   6.5180   5.09204E+003    4.61847E+003
   6.5210   5.03457E+003    4.64239E+003
   6.5240   5.16396E+003    4.63431E+003
   6.5260   4.86092E+003    4.60012E+003
   6.5290   4.94034E+003    4.59298E+003
   6.5320   5.00950E+003    4.58985E+003
   6.5350   4.99548E+003    4.54540E+003
   6.5380   4.94641E+003    4.54153E+003
   6.5420   4.93453E+003    4.44963E+003
   6.5450   5.02037E+003    4.49804E+003
   6.5460   4.94594E+003    4.47461E+003
   6.5480   4.96523E+003    4.55454E+003
   6.5500   4.99328E+003    4.51484E+003
   6.5540   4.98967E+003    4.47126E+003
   6.5560   4.89603E+003    4.50963E+003
   6.5600   5.04699E+003    4.48756E+003
   6.5630   4.98647E+003    4.55715E+003
   6.5660   4.98800E+003    4.44203E+003
   6.5680   4.99216E+003    4.37648E+003
   6.5710   5.11141E+003    4.51083E+003
   6.5740   4.96758E+003    4.53859E+003
   6.5770   4.89371E+003    4.42654E+003
   6.5800   4.98287E+003    4.44404E+003
   6.5820   4.97211E+003    4.42405E+003
   6.5870   4.97406E+003    4.38471E+003
   6.5890   4.94474E+003    4.43048E+003
   6.5910   4.85657E+003    4.42948E+003
   6.5930   4.98832E+003    4.44257E+003
   6.5970   4.92607E+003    4.51955E+003
   6.6000   4.93654E+003    4.45714E+003
   6.6020   4.83417E+003    4.39557E+003
   6.6050   4.91197E+003    4.39342E+003
   6.6080   4.85866E+003    4.35181E+003
   6.6110   4.80854E+003    4.43174E+003
   6.6140   4.77113E+003    4.39677E+003
   6.6170   4.95199E+003    4.34737E+003
   6.6190   4.96179E+003    4.43722E+003
   6.6220   4.92968E+003    4.42270E+003
   6.6250   4.91905E+003    4.35977E+003
   6.6290   4.91516E+003    4.43715E+003
   6.6310   4.85306E+003    4.36239E+003
   6.6340   4.85645E+003    4.44270E+003
   6.6370   4.82528E+003    4.38999E+003
   6.6390   4.92351E+003    4.34060E+003
   6.6420   4.90973E+003    4.36214E+003
   6.6450   4.88708E+003    4.31711E+003
   6.6470   4.83250E+003    4.30506E+003
   6.6490   4.78135E+003    4.26477E+003
   6.6520   4.82288E+003    4.31456E+003
   6.6540   4.80381E+003    4.37957E+003
   6.6580   4.81105E+003    4.24515E+003
   6.6610   4.76092E+003    4.30916E+003
   6.6640   4.86449E+003    4.30916E+003
   6.6680   4.79792E+003    4.29533E+003
   6.6700   4.81312E+003    4.23909E+003
   6.6720   4.88265E+003    4.16485E+003
   6.6750   4.77758E+003    4.22514E+003
   6.6780   4.79269E+003    4.18924E+003
   6.6810   4.73339E+003    4.14296E+003
   6.6850   4.75598E+003    4.20762E+003
   6.6870   4.76436E+003    4.25452E+003
   6.6900   4.74327E+003    4.24343E+003
   6.6940   4.84138E+003    4.22556E+003
   6.6960   4.82243E+003    4.11357E+003
   6.6990   4.75065E+003    4.15238E+003
   6.7010   4.77534E+003    4.18708E+003
   6.7030   4.72497E+003    4.19990E+003
   6.7060   4.79634E+003    4.17725E+003
   6.7080   4.66008E+003    4.15629E+003
   6.7100   4.69889E+003    4.14835E+003
   6.7140   4.63255E+003    4.15568E+003
   6.7170   4.53345E+003    4.13075E+003
   6.7190   4.54144E+003    4.00165E+003
   6.7240   4.66588E+003    4.07240E+003
   6.7270   4.59990E+003    4.07341E+003
   6.7310   4.70941E+003    4.15953E+003
   6.7330   4.65729E+003    4.11972E+003
   6.7360   4.73128E+003    4.14427E+003
   6.7390   4.62874E+003    4.09370E+003
   6.7410   4.65898E+003    4.16151E+003
   6.7450   4.60116E+003    3.99327E+003
   6.7470   4.64262E+003    3.84908E+003
   6.7500   4.58592E+003    3.97579E+003
   6.7520   4.54133E+003    3.99196E+003
   6.7540   4.55329E+003    3.84903E+003
   6.7560   4.57444E+003    3.78282E+003
   6.7590   4.55292E+003    3.81341E+003
   6.7610   4.56076E+003    3.91232E+003
   6.7660   4.50507E+003    3.88716E+003
   6.7680   4.49071E+003    3.87117E+003
   6.7720   4.50258E+003    3.92209E+003
   6.7750   4.49710E+003    3.93577E+003
   6.7770   4.53405E+003    3.96326E+003
   6.7810   4.59206E+003    3.95105E+003
   6.7840   4.48907E+003    3.92499E+003
   6.7870   4.45954E+003    3.95386E+003
   6.7910   4.42031E+003    4.04143E+003
   6.7920   4.35698E+003    3.91189E+003
   6.7950   4.51688E+003    3.98658E+003
   6.7990   4.42731E+003    3.97407E+003
   6.8020   4.41649E+003    3.93983E+003
   6.8040   4.42709E+003    3.98766E+003
   6.8090   4.52122E+003    3.91939E+003
   6.8110   4.50861E+003    3.99565E+003
   6.8130   4.51883E+003    4.00337E+003
   6.8170   4.54667E+003    4.00648E+003
   6.8190   4.48612E+003    3.96655E+003
   6.8230   4.54711E+003    4.07281E+003
   6.8280   4.49365E+003    3.96754E+003
   6.8300   4.54001E+003    3.96432E+003
   6.8320   4.50264E+003    3.94934E+003
   6.8340   4.50324E+003    3.92496E+003
   6.8370   4.53335E+003    3.94889E+003
   6.8400   4.48678E+003    3.98518E+003
   6.8440   4.47946E+003    4.01533E+003
   6.8460   4.51821E+003    3.96774E+003
   6.8480   4.56734E+003    4.06901E+003
   6.8500   4.55255E+003    4.02299E+003
   6.8540   4.52417E+003    4.03678E+003
   6.8560   4.55149E+003    4.08263E+003
   6.8590   4.53839E+003    3.91172E+003
   6.8620   4.45510E+003    3.96934E+003
   6.8660   4.54319E+003    3.86861E+003
   6.8680   4.46317E+003    3.87598E+003
   6.8710   4.48773E+003    3.93452E+003
   6.8750   4.46636E+003    3.93920E+003
   6.8780   4.49328E+003    3.99247E+003
   6.8810   4.45161E+003    3.91669E+003
   6.8840   4.46983E+003    3.98813E+003
   6.8860   4.45138E+003    3.92344E+003
   6.8890   4.38815E+003    3.88238E+003
   6.8930   4.35683E+003    3.92785E+003
   6.8960   4.47435E+003    3.95517E+003
   6.8990   4.43975E+003    3.94755E+003
   6.9010   4.57686E+003    3.95103E+003
   6.9040   4.50507E+003    3.94659E+003
   6.9070   4.45293E+003    3.94980E+003
   6.9100   4.44699E+003    3.90450E+003
   6.9130   4.46007E+003    3.93501E+003
   6.9160   4.43814E+003    3.91459E+003
   6.9200   4.39621E+003    3.97776E+003
   6.9230   4.41749E+003    3.90428E+003
   6.9270   4.36848E+003    3.84895E+003
   6.9310   4.46069E+003    3.78391E+003
   6.9320   4.43068E+003    3.78759E+003
   6.9360   4.39995E+003    3.75135E+003
   6.9390   4.34900E+003    3.77065E+003
   6.9430   4.31638E+003    3.75118E+003
   6.9450   4.34859E+003    3.77984E+003
   6.9470   4.33443E+003    3.89163E+003
   6.9500   4.32712E+003    3.79594E+003
   6.9540   4.37508E+003    3.70512E+003
   6.9570   4.38898E+003    3.68096E+003
   6.9600   4.29716E+003    3.72623E+003
   6.9610   4.36315E+003    3.74395E+003
   6.9660   4.22098E+003    3.79062E+003
   6.9690   4.24891E+003    3.71360E+003
   6.9730   4.21902E+003    3.70750E+003
   6.9750   4.32108E+003    3.78678E+003
   6.9780   4.42779E+003    3.75319E+003
   6.9810   4.33537E+003    3.79766E+003
   6.9850   4.36172E+003    3.69992E+003
   6.9890   4.27946E+003    3.68478E+003
   6.9900   4.26946E+003    3.79698E+003
   6.9940   4.27929E+003    3.78414E+003
   6.9960   4.24251E+003    3.78455E+003
   6.9990   4.21453E+003    3.72141E+003
   7.0030   4.36131E+003    3.75803E+003
   7.0060   4.28165E+003    3.70047E+003
   7.0080   4.23223E+003    3.77350E+003
   7.0120   4.29327E+003    3.71858E+003
   7.0140   4.24145E+003    3.76558E+003
   7.0170   4.20091E+003    3.72032E+003
   7.0210   4.18537E+003    3.77660E+003
   7.0250   4.22662E+003    3.69268E+003
   7.0280   4.16971E+003    3.71344E+003
   7.0310   4.22780E+003    3.70553E+003
   7.0330   4.21182E+003    3.71620E+003
   7.0370   4.19312E+003    3.70243E+003
   7.0400   4.21684E+003    3.70643E+003
   7.0440   4.19249E+003    3.76090E+003
   7.0460   4.14571E+003    3.68372E+003
   7.0490   4.09372E+003    3.74098E+003
   7.0530   4.02523E+003    3.72394E+003
   7.0560   4.16551E+003    3.72257E+003
   7.0590   4.16063E+003    3.66919E+003
   7.0610   4.31180E+003    3.64783E+003
   7.0660   4.12861E+003    3.70410E+003
   7.0680   4.29478E+003    3.74079E+003
   7.0730   4.20312E+003    3.65792E+003
   7.0770   4.15800E+003    3.68181E+003
   7.0780   4.15876E+003    3.71223E+003
   7.0810   4.22389E+003    3.68639E+003
   7.0850   4.25797E+003    3.64479E+003
   7.0880   4.18012E+003    3.65340E+003
   7.0910   4.19991E+003    3.69520E+003
   7.0930   4.26733E+003    3.61770E+003
   7.0970   4.18936E+003    3.64487E+003
   7.1000   4.16027E+003    3.66122E+003
   7.1030   4.11690E+003    3.63808E+003
   7.1040   4.13705E+003    3.70144E+003
   7.1080   4.15886E+003    3.69391E+003
   7.1110   4.17554E+003    3.67482E+003
   7.1160   4.20373E+003    3.65775E+003
   7.1180   4.12646E+003    3.63490E+003
   7.1220   4.12117E+003    3.63446E+003
   7.1250   4.03448E+003    3.65602E+003
   7.1280   4.07440E+003    3.60864E+003
   7.1320   4.05235E+003    3.69841E+003
   7.1350   4.06650E+003    3.62753E+003
   7.1380   4.02080E+003    3.57919E+003
   7.1410   4.05503E+003    3.60971E+003
   7.1440   3.98186E+003    3.60875E+003
   7.1480   4.04943E+003    3.57940E+003
   7.1490   3.91421E+003    3.56023E+003
   7.1530   3.92873E+003    3.67252E+003
