# Supplementary material for: Trigger factor both holds and folds its client proteins
Source: Nat Commun. 2022 Jul 15;13:4126. doi: 10.1038/s41467-022-31767-6 (PMC9287376; doi:10.1038/s41467-022-31767-6)
Supplement: Supplementary file 6 — Source Data [file 41467_2022_31767_MOESM6_ESM.zip › SourceDataFile/Fig1a-b/00050.RI3]

Sample
I 3 04.0 40000 0008913 1.5520E11 280 1 
   5.8000   1.10040E+002    1.99530E+002
   5.8020   1.78760E+002    1.76390E+002
   5.8050   2.33940E+002    2.26010E+002
   5.8070   2.55340E+002    2.73090E+002
   5.8090   2.94000E+002    3.13450E+002
   5.8100   3.53600E+002    3.51330E+002
   5.8120   3.35940E+002    3.44930E+002
   5.8130   3.95890E+002    4.21890E+002
   5.8150   4.54810E+002    4.90490E+002
   5.8160   5.45650E+002    5.52860E+002
   5.8180   5.90330E+002    6.65800E+002
   5.8190   6.67760E+002    6.70400E+002
   5.8210   7.69870E+002    8.69050E+002
   5.8230   9.57600E+002    1.03987E+003
   5.8260   1.12752E+003    1.21153E+003
   5.8270   1.38751E+003    1.55400E+003
   5.8300   1.74554E+003    1.92221E+003
   5.8320   2.09230E+003    2.31448E+003
   5.8350   2.32256E+003    2.62690E+003
   5.8370   2.97454E+003    3.05713E+003
   5.8380   2.92284E+003    3.30804E+003
   5.8400   3.55480E+003    3.74260E+003
   5.8420   3.76780E+003    4.10223E+003
   5.8440   4.16620E+003    4.33704E+003
   5.8460   4.45006E+003    4.51829E+003
   5.8480   4.58615E+003    4.64962E+003
   5.8500   4.92723E+003    4.83411E+003
   5.8510   4.99152E+003    5.05020E+003
   5.8530   5.23293E+003    5.30567E+003
   5.8560   5.38395E+003    5.43103E+003
   5.8580   5.42688E+003    5.34332E+003
   5.8600   5.45444E+003    5.42243E+003
   5.8620   5.49000E+003    5.51939E+003
   5.8640   5.55971E+003    5.58005E+003
   5.8650   5.55737E+003    5.50805E+003
   5.8670   5.60504E+003    5.60667E+003
   5.8690   5.59907E+003    5.50980E+003
   5.8710   5.56910E+003    5.54728E+003
   5.8720   5.48488E+003    5.52698E+003
   5.8750   5.50732E+003    5.49493E+003
   5.8780   5.56250E+003    5.63722E+003
   5.8800   5.56140E+003    5.38852E+003
   5.8830   5.47670E+003    5.52183E+003
   5.8850   5.56754E+003    5.46003E+003
   5.8860   5.63224E+003    5.48317E+003
   5.8880   5.51662E+003    5.56124E+003
   5.8900   5.51427E+003    5.62511E+003
   5.8920   5.56037E+003    5.72093E+003
   5.8940   5.52774E+003    5.72879E+003
   5.8980   5.74272E+003    5.74615E+003
   5.8990   5.77430E+003    5.79132E+003
   5.9010   5.92413E+003    5.72976E+003
   5.9030   5.67118E+003    5.67214E+003
   5.9060   5.76389E+003    5.69499E+003
   5.9080   5.68160E+003    5.70020E+003
   5.9100   5.82984E+003    5.62913E+003
   5.9120   5.73956E+003    5.86725E+003
   5.9150   5.69039E+003    5.90484E+003
   5.9170   5.87279E+003    6.02397E+003
   5.9190   5.79599E+003    5.85766E+003
   5.9220   6.03468E+003    6.00364E+003
   5.9230   6.04633E+003    5.99081E+003
   5.9250   6.05540E+003    6.04305E+003
   5.9280   6.08447E+003    6.18725E+003
   5.9300   6.26045E+003    6.16729E+003
   5.9330   6.30961E+003    6.39723E+003
   5.9350   6.32969E+003    6.52446E+003
   5.9380   6.42798E+003    6.95831E+003
   5.9390   6.42223E+003    7.48435E+003
   5.9410   6.49823E+003    1.12908E+004
   5.9440   6.51743E+003    1.32712E+004
   5.9460   6.65183E+003    1.22377E+004
   5.9480   6.78513E+003    4.07245E+003
   5.9510   8.61167E+003    2.28530E+002
   5.9570   1.17188E+004    5.20920E+002
   5.9610   8.38405E+003    1.81660E+003
   5.9630   8.30000E+002    7.62213E+003
   5.9680   2.02250E+002    6.13873E+003
   5.9690   4.67310E+002    6.25323E+003
   5.9720   1.07883E+003    6.27641E+003
   5.9740   4.18700E+003    6.22735E+003
   5.9760   7.79242E+003    6.20034E+003
   5.9810   6.26250E+003    6.22254E+003
   5.9830   6.37097E+003    6.09212E+003
   5.9850   6.19952E+003    6.16537E+003
   5.9880   6.26983E+003    6.17739E+003
   5.9900   6.25406E+003    6.12074E+003
   5.9920   6.39441E+003    6.07973E+003
   5.9940   6.20961E+003    6.01293E+003
   5.9960   6.24292E+003    5.97703E+003
   5.9990   6.19170E+003    6.04474E+003
   6.0010   6.22714E+003    6.04955E+003
   6.0030   6.16230E+003    5.94223E+003
   6.0060   6.10425E+003    5.92639E+003
   6.0080   6.12953E+003    5.80099E+003
   6.0110   6.20105E+003    5.89323E+003
   6.0130   6.20264E+003    5.99726E+003
   6.0150   6.04894E+003    5.84822E+003
   6.0170   6.20361E+003    5.83007E+003
   6.0210   6.16594E+003    5.80544E+003
   6.0240   6.11215E+003    5.79013E+003
   6.0250   6.03726E+003    5.73777E+003
   6.0270   6.08186E+003    5.75421E+003
   6.0310   6.09006E+003    5.66237E+003
   6.0330   6.06917E+003    5.76409E+003
   6.0360   6.07401E+003    5.74265E+003
   6.0390   6.14921E+003    5.71106E+003
   6.0410   6.22840E+003    5.67447E+003
   6.0420   6.12059E+003    5.75859E+003
   6.0460   6.16004E+003    5.62098E+003
   6.0480   6.09334E+003    5.59690E+003
   6.0500   6.06160E+003    5.69336E+003
   6.0530   6.02480E+003    5.78886E+003
   6.0550   6.00933E+003    5.59045E+003
   6.0570   6.10459E+003    5.63891E+003
   6.0590   5.97611E+003    5.50345E+003
   6.0620   6.01773E+003    5.52147E+003
   6.0640   5.93495E+003    5.64269E+003
   6.0680   5.96793E+003    5.55783E+003
   6.0700   5.94573E+003    5.52142E+003
   6.0710   6.01577E+003    5.52718E+003
   6.0750   6.03792E+003    5.43404E+003
   6.0770   6.01791E+003    5.31568E+003
   6.0800   6.02467E+003    5.39838E+003
   6.0840   5.97493E+003    5.28875E+003
   6.0870   5.97416E+003    5.22502E+003
   6.0900   6.07243E+003    4.97451E+003
   6.0920   6.01585E+003    4.82818E+003
   6.0950   5.86082E+003    4.85761E+003
   6.0980   5.93709E+003    4.74937E+003
   6.1010   6.08654E+003    4.68198E+003
   6.1040   6.08644E+003    4.74238E+003
   6.1050   5.97707E+003    4.55090E+003
   6.1100   5.92197E+003    4.66816E+003
   6.1120   5.85783E+003    4.49375E+003
   6.1150   5.95783E+003    4.52219E+003
   6.1170   5.86019E+003    4.60836E+003
   6.1210   5.77312E+003    4.59517E+003
   6.1240   5.81628E+003    4.90537E+003
   6.1260   5.78347E+003    4.38213E+003
   6.1290   5.91132E+003    3.93154E+003
   6.1310   5.94954E+003    3.98137E+003
   6.1340   6.04408E+003    3.66685E+003
   6.1360   5.97645E+003    3.72537E+003
   6.1380   5.93815E+003    3.94651E+003
   6.1420   5.90161E+003    4.18478E+003
   6.1440   5.93187E+003    4.39378E+003
   6.1450   5.96703E+003    4.51970E+003
   6.1480   5.93727E+003    4.48317E+003
   6.1510   5.88557E+003    4.35266E+003
   6.1540   5.89855E+003    4.34731E+003
   6.1560   5.91022E+003    4.40997E+003
   6.1580   5.89231E+003    4.30342E+003
   6.1610   6.03540E+003    4.25346E+003
   6.1630   5.99017E+003    4.02125E+003
   6.1660   5.85268E+003    4.08344E+003
   6.1690   5.85974E+003    3.88937E+003
   6.1720   5.84189E+003    3.93778E+003
   6.1740   5.85658E+003    4.06134E+003
   6.1760   5.93040E+003    4.01180E+003
   6.1800   5.96887E+003    3.95641E+003
   6.1810   5.82961E+003    4.01142E+003
   6.1860   5.83845E+003    3.94200E+003
   6.1890   5.80738E+003    3.81579E+003
   6.1900   5.82837E+003    3.80580E+003
   6.1920   5.84177E+003    3.80915E+003
   6.1960   5.91226E+003    3.76265E+003
   6.1980   5.84100E+003    3.81512E+003
   6.2000   5.87321E+003    3.84737E+003
   6.2030   5.84874E+003    3.68695E+003
   6.2050   5.84071E+003    3.67743E+003
   6.2070   5.80396E+003    3.66672E+003
   6.2090   5.88463E+003    3.60701E+003
   6.2120   5.82845E+003    3.36772E+003
   6.2140   5.82402E+003    3.35906E+003
   6.2180   5.81946E+003    3.27955E+003
   6.2210   5.75605E+003    3.32653E+003
   6.2230   5.72236E+003    3.50912E+003
   6.2260   5.75220E+003    3.45195E+003
   6.2300   5.72393E+003    3.39150E+003
   6.2320   5.79436E+003    3.26931E+003
   6.2350   5.76487E+003    3.16092E+003
   6.2370   5.77430E+003    3.20155E+003
   6.2390   5.75726E+003    3.24232E+003
   6.2420   5.82392E+003    2.91905E+003
   6.2450   5.73959E+003    3.04431E+003
   6.2480   5.77585E+003    3.03887E+003
   6.2500   5.73074E+003    3.01838E+003
   6.2530   5.61488E+003    2.95371E+003
   6.2550   5.58024E+003    2.89324E+003
   6.2580   5.61019E+003    2.89785E+003
   6.2620   5.48907E+003    2.85288E+003
   6.2640   5.58436E+003    2.79891E+003
   6.2660   5.63125E+003    2.82622E+003
   6.2690   5.56794E+003    2.87885E+003
   6.2720   5.77493E+003    2.85357E+003
   6.2750   5.70872E+003    2.88996E+003
   6.2790   5.82169E+003    2.66738E+003
   6.2800   5.69890E+003    2.66664E+003
   6.2840   5.84402E+003    2.57350E+003
   6.2850   5.67350E+003    2.55761E+003
   6.2900   5.68847E+003    2.70139E+003
   6.2910   5.68884E+003    2.71891E+003
   6.2940   5.66721E+003    2.63522E+003
   6.2970   5.67929E+003    2.72156E+003
   6.2990   5.76312E+003    2.63517E+003
   6.3010   5.67796E+003    2.66278E+003
   6.3040   5.53511E+003    2.51571E+003
   6.3060   5.69346E+003    2.52792E+003
   6.3080   5.73226E+003    2.61213E+003
   6.3100   5.70021E+003    2.50153E+003
   6.3130   5.62091E+003    2.48035E+003
   6.3150   5.68187E+003    2.53641E+003
   6.3190   5.56479E+003    2.45755E+003
   6.3220   5.56886E+003    2.51770E+003
   6.3240   5.57798E+003    2.42645E+003
   6.3270   5.53060E+003    2.46449E+003
   6.3310   5.62474E+003    2.46343E+003
   6.3350   5.59211E+003    2.36421E+003
   6.3380   5.63715E+003    2.41438E+003
   6.3400   5.54810E+003    2.43932E+003
   6.3420   5.67848E+003    2.37689E+003
   6.3450   5.51353E+003    2.38457E+003
   6.3470   5.49437E+003    2.35363E+003
   6.3510   5.34809E+003    2.34250E+003
   6.3540   5.52514E+003    2.41923E+003
   6.3560   5.27975E+003    2.37069E+003
   6.3580   5.36355E+003    2.22716E+003
   6.3610   5.28808E+003    2.26685E+003
   6.3650   5.38345E+003    2.31929E+003
   6.3680   5.52480E+003    2.28806E+003
   6.3700   5.53545E+003    2.36675E+003
   6.3750   5.44768E+003    2.28682E+003
   6.3770   5.54079E+003    2.27340E+003
   6.3800   5.50547E+003    2.30304E+003
   6.3820   5.40149E+003    2.24964E+003
   6.3850   5.32234E+003    2.27703E+003
   6.3870   5.34428E+003    2.30013E+003
   6.3910   5.37299E+003    2.25347E+003
   6.3930   5.27785E+003    2.30292E+003
   6.3950   5.35752E+003    2.27394E+003
   6.3980   5.25349E+003    2.24801E+003
   6.4020   5.18505E+003    2.22632E+003
   6.4030   5.25101E+003    2.27275E+003
   6.4050   5.21390E+003    2.25132E+003
   6.4070   5.19693E+003    2.29139E+003
   6.4110   5.19774E+003    2.23876E+003
   6.4130   5.18241E+003    2.22814E+003
   6.4160   5.18035E+003    2.15186E+003
   6.4180   5.19661E+003    2.15654E+003
   6.4210   5.18008E+003    2.19046E+003
   6.4240   5.16956E+003    2.26097E+003
   6.4270   5.26877E+003    2.28185E+003
   6.4300   5.24996E+003    2.26736E+003
   6.4320   5.29907E+003    2.23962E+003
   6.4360   5.24786E+003    2.29314E+003
   6.4390   5.34527E+003    2.28239E+003
   6.4410   5.28037E+003    2.22393E+003
   6.4430   5.30573E+003    2.32219E+003
   6.4460   5.35919E+003    2.25082E+003
   6.4490   5.33238E+003    2.26211E+003
   6.4500   5.23863E+003    2.24932E+003
   6.4540   5.32324E+003    2.32936E+003
   6.4570   5.33690E+003    2.29546E+003
   6.4580   5.47115E+003    2.27793E+003
   6.4610   5.34067E+003    2.31872E+003
   6.4630   5.43485E+003    2.24924E+003
   6.4660   5.47393E+003    2.25413E+003
   6.4680   5.47301E+003    2.28344E+003
   6.4700   5.36967E+003    2.35676E+003
   6.4740   5.39512E+003    2.29518E+003
   6.4770   5.44458E+003    2.32523E+003
   6.4790   5.34780E+003    2.35089E+003
   6.4820   5.35767E+003    2.36150E+003
   6.4840   5.36142E+003    2.31743E+003
   6.4880   5.33273E+003    2.32519E+003
   6.4900   5.28616E+003    2.29818E+003
   6.4920   5.30727E+003    2.30337E+003
   6.4940   5.31168E+003    2.26179E+003
   6.4980   5.33393E+003    2.35618E+003
   6.5000   5.34848E+003    2.38293E+003
   6.5030   5.41181E+003    2.40892E+003
   6.5050   5.37428E+003    2.34889E+003
   6.5080   5.33988E+003    2.34549E+003
   6.5100   5.39718E+003    2.42671E+003
   6.5140   5.38020E+003    2.38459E+003
   6.5170   5.36574E+003    2.38190E+003
   6.5200   5.44016E+003    2.28052E+003
   6.5230   5.37745E+003    2.29727E+003
   6.5250   5.33917E+003    2.22043E+003
   6.5290   5.44432E+003    2.22089E+003
   6.5310   5.32115E+003    2.23835E+003
   6.5330   5.38141E+003    2.30551E+003
   6.5350   5.28913E+003    2.35954E+003
   6.5390   5.27727E+003    2.33786E+003
   6.5410   5.31126E+003    2.30635E+003
   6.5440   5.27616E+003    2.29115E+003
   6.5460   5.31170E+003    2.29839E+003
   6.5490   5.26941E+003    2.24649E+003
   6.5510   5.26976E+003    2.34524E+003
   6.5540   5.29435E+003    2.27368E+003
   6.5570   5.25727E+003    2.27367E+003
   6.5590   5.26891E+003    2.30280E+003
   6.5620   5.29210E+003    2.31646E+003
   6.5660   5.29272E+003    2.27867E+003
   6.5690   5.28477E+003    2.26614E+003
   6.5710   5.28545E+003    2.23082E+003
   6.5730   5.23419E+003    2.25666E+003
   6.5750   5.26109E+003    2.18593E+003
   6.5790   5.20633E+003    2.21602E+003
   6.5800   5.17664E+003    2.20098E+003
   6.5840   5.17427E+003    2.26670E+003
   6.5860   5.20292E+003    2.19704E+003
   6.5890   5.20796E+003    2.24812E+003
   6.5910   5.22039E+003    2.23474E+003
   6.5940   5.18505E+003    2.30244E+003
   6.5970   5.15128E+003    2.26361E+003
   6.6000   5.20101E+003    2.26239E+003
   6.6020   5.16121E+003    2.23825E+003
   6.6050   5.15989E+003    2.32808E+003
   6.6070   5.16351E+003    2.26900E+003
   6.6110   5.06743E+003    2.30924E+003
   6.6150   5.13455E+003    2.24047E+003
   6.6170   5.20355E+003    2.28819E+003
   6.6200   5.09617E+003    2.25466E+003
   6.6230   5.17328E+003    2.22647E+003
   6.6260   5.01640E+003    2.25251E+003
   6.6290   5.09393E+003    2.21889E+003
   6.6320   5.12053E+003    2.26938E+003
   6.6340   5.04781E+003    2.18508E+003
   6.6370   5.04922E+003    2.23593E+003
   6.6390   5.01744E+003    2.21445E+003
   6.6420   5.00003E+003    2.21504E+003
   6.6440   5.01873E+003    2.21229E+003
   6.6470   5.02584E+003    2.18798E+003
   6.6490   4.98583E+003    2.18618E+003
   6.6510   4.96629E+003    2.16946E+003
   6.6550   5.02047E+003    2.20870E+003
   6.6580   5.05511E+003    2.24618E+003
   6.6610   5.07104E+003    2.21200E+003
   6.6630   5.00065E+003    2.19212E+003
   6.6650   5.07278E+003    2.17346E+003
   6.6690   4.97375E+003    2.15856E+003
   6.6710   4.88840E+003    2.15928E+003
   6.6740   5.00100E+003    2.19270E+003
   6.6780   4.89422E+003    2.15290E+003
   6.6800   4.92242E+003    2.16112E+003
   6.6830   4.88341E+003    2.20532E+003
   6.6850   4.95414E+003    2.16205E+003
   6.6870   4.82340E+003    2.14087E+003
   6.6900   4.83458E+003    2.23036E+003
   6.6920   4.89524E+003    2.13134E+003
   6.6940   4.89689E+003    2.16873E+003
   6.6980   4.79576E+003    2.15205E+003
   6.7010   4.89240E+003    2.17428E+003
   6.7030   4.90857E+003    2.12457E+003
   6.7070   4.80016E+003    2.11069E+003
   6.7100   4.77257E+003    2.12501E+003
   6.7120   4.74902E+003    2.11040E+003
   6.7150   4.73742E+003    2.14673E+003
   6.7190   4.75742E+003    2.12419E+003
   6.7220   4.73451E+003    2.11179E+003
   6.7250   4.75438E+003    2.12954E+003
   6.7280   4.79682E+003    2.10330E+003
   6.7310   4.76609E+003    2.14944E+003
   6.7340   4.76476E+003    2.15052E+003
   6.7360   4.80011E+003    2.08813E+003
   6.7380   4.75349E+003    2.11804E+003
   6.7410   4.77348E+003    2.12463E+003
   6.7450   4.65524E+003    2.10433E+003
   6.7470   4.65247E+003    2.08683E+003
   6.7500   4.59325E+003    2.04588E+003
   6.7540   4.60426E+003    2.05709E+003
   6.7570   4.64104E+003    2.01275E+003
   6.7610   4.61954E+003    2.01670E+003
   6.7630   4.59834E+003    2.04337E+003
   6.7660   4.57301E+003    1.99152E+003
   6.7700   4.70437E+003    2.02368E+003
   6.7720   4.63978E+003    2.00343E+003
   6.7770   4.63434E+003    1.97872E+003
   6.7800   4.63849E+003    1.98651E+003
   6.7810   4.59936E+003    1.93166E+003
   6.7860   4.61597E+003    1.99889E+003
   6.7890   4.57220E+003    2.01952E+003
   6.7910   4.67306E+003    1.95871E+003
   6.7930   4.48746E+003    2.01752E+003
   6.7970   4.51261E+003    2.06918E+003
   6.7990   4.59365E+003    2.01997E+003
   6.8020   4.59422E+003    2.03880E+003
   6.8040   4.54752E+003    1.99407E+003
   6.8070   4.67585E+003    1.99867E+003
   6.8110   4.56926E+003    2.05917E+003
   6.8140   4.56424E+003    2.00962E+003
   6.8170   4.64641E+003    2.00176E+003
   6.8180   4.51150E+003    2.01531E+003
   6.8230   4.55876E+003    2.02424E+003
   6.8260   4.66414E+003    2.02056E+003
   6.8300   4.59772E+003    2.05961E+003
   6.8320   4.51574E+003    2.03568E+003
   6.8350   4.50804E+003    2.01356E+003
   6.8370   4.54008E+003    2.02987E+003
   6.8400   4.52155E+003    2.01223E+003
   6.8440   4.55451E+003    2.01920E+003
   6.8460   4.58146E+003    2.04384E+003
   6.8490   4.65202E+003    2.01341E+003
   6.8510   4.60172E+003    2.06745E+003
   6.8530   4.64561E+003    1.99383E+003
   6.8570   4.65409E+003    2.06752E+003
   6.8600   4.57458E+003    1.95339E+003
   6.8630   4.62689E+003    2.00412E+003
   6.8670   4.50332E+003    2.01434E+003
   6.8710   4.50022E+003    2.00763E+003
   6.8750   4.52511E+003    1.97568E+003
   6.8760   4.51712E+003    1.93554E+003
   6.8790   4.54581E+003    1.97580E+003
   6.8820   4.53680E+003    1.97605E+003
   6.8850   4.48362E+003    2.01809E+003
   6.8870   4.51487E+003    1.98428E+003
   6.8900   4.54752E+003    2.00500E+003
   6.8930   4.46021E+003    1.97275E+003
   6.8950   4.50489E+003    1.98540E+003
   6.8990   4.47847E+003    2.00118E+003
   6.9020   4.48691E+003    2.01049E+003
   6.9040   4.58800E+003    1.96353E+003
   6.9060   4.48970E+003    1.98529E+003
   6.9100   4.55984E+003    2.01782E+003
   6.9130   4.45952E+003    2.00697E+003
   6.9160   4.53070E+003    1.97876E+003
   6.9200   4.53145E+003    1.97943E+003
   6.9230   4.49425E+003    1.94961E+003
   6.9260   4.50919E+003    1.91324E+003
   6.9300   4.39207E+003    1.93470E+003
   6.9320   4.40476E+003    1.92674E+003
   6.9340   4.41543E+003    1.96321E+003
   6.9380   4.35486E+003    1.92413E+003
   6.9410   4.34799E+003    1.94736E+003
   6.9430   4.30941E+003    1.93292E+003
   6.9450   4.38549E+003    1.88221E+003
   6.9480   4.34598E+003    1.91250E+003
   6.9500   4.35607E+003    1.91499E+003
   6.9540   4.40499E+003    1.84564E+003
   6.9570   4.31155E+003    1.90141E+003
   6.9610   4.30981E+003    1.91277E+003
   6.9640   4.29172E+003    1.95932E+003
   6.9670   4.25297E+003    1.93826E+003
   6.9710   4.36281E+003    1.94335E+003
   6.9740   4.34149E+003    1.92627E+003
   6.9780   4.35947E+003    1.90749E+003
   6.9800   4.31667E+003    1.89659E+003
   6.9830   4.26675E+003    1.90411E+003
   6.9870   4.42168E+003    1.94707E+003
   6.9880   4.41115E+003    1.98729E+003
   6.9910   4.34830E+003    1.93649E+003
   6.9940   4.39098E+003    1.83921E+003
   6.9970   4.36954E+003    1.86967E+003
   6.9990   4.31968E+003    1.91393E+003
   7.0030   4.37765E+003    1.90430E+003
   7.0050   4.25700E+003    1.88897E+003
   7.0080   4.25394E+003    1.85216E+003
   7.0120   4.23536E+003    1.81673E+003
   7.0150   4.24693E+003    1.88639E+003
   7.0170   4.26609E+003    1.87819E+003
   7.0210   4.17978E+003    1.88469E+003
   7.0230   4.24943E+003    1.83563E+003
   7.0260   4.21005E+003    1.83421E+003
   7.0300   4.13019E+003    1.83688E+003
   7.0330   4.13859E+003    1.87351E+003
   7.0350   4.20632E+003    1.85240E+003
   7.0390   4.21880E+003    1.83823E+003
   7.0430   4.27445E+003    1.90204E+003
   7.0440   4.20393E+003    1.85242E+003
   7.0480   4.21277E+003    1.90495E+003
   7.0500   4.25190E+003    1.88860E+003
   7.0540   4.25012E+003    1.92358E+003
   7.0580   4.22150E+003    1.85389E+003
   7.0610   4.16158E+003    1.86465E+003
   7.0650   4.19199E+003    1.84105E+003
   7.0680   4.21301E+003    1.88681E+003
   7.0710   4.22887E+003    1.85528E+003
   7.0750   4.18673E+003    1.82292E+003
   7.0770   4.23147E+003    1.85527E+003
   7.0790   4.24853E+003    1.78017E+003
   7.0840   4.12582E+003    1.80813E+003
   7.0860   4.16594E+003    1.84961E+003
   7.0910   4.17944E+003    1.80566E+003
   7.0940   4.25815E+003    1.85377E+003
   7.0970   4.15317E+003    1.85603E+003
   7.0980   4.12394E+003    1.80932E+003
   7.1020   4.18649E+003    1.84527E+003
   7.1040   4.23083E+003    1.89733E+003
   7.1080   4.23826E+003    1.80631E+003
   7.1110   4.17048E+003    1.83444E+003
   7.1130   4.18506E+003    1.81662E+003
   7.1160   4.12468E+003    1.78250E+003
   7.1210   4.11110E+003    1.79994E+003
   7.1220   4.09367E+003    1.75831E+003
   7.1260   4.16431E+003    1.75225E+003
   7.1290   4.15403E+003    1.75512E+003
   7.1330   4.16861E+003    1.79711E+003
   7.1360   4.09965E+003    1.69899E+003
   7.1400   4.14575E+003    1.63633E+003
   7.1420   4.16758E+003    1.63242E+003
   7.1440   4.19838E+003    1.61268E+003
   7.1470   4.08345E+003    1.48707E+003
   7.1500   4.21110E+003    1.47236E+003
