# Supplementary material for: Trigger factor both holds and folds its client proteins
Source: Nat Commun. 2022 Jul 15;13:4126. doi: 10.1038/s41467-022-31767-6 (PMC9287376; doi:10.1038/s41467-022-31767-6)
Supplement: Supplementary file 6 — Source Data [file 41467_2022_31767_MOESM6_ESM.zip › SourceDataFile/Fig1a-b/00051.RI1]

Sample
I 1 04.0 40000 0008974 1.5630E11 280 1 
   5.8000   4.99100E+001    1.60730E+002
   5.8030   1.37950E+002    1.61890E+002
   5.8050   1.99580E+002    2.18950E+002
   5.8070   2.63190E+002    2.33320E+002
   5.8080   2.44610E+002    2.61480E+002
   5.8090   2.55400E+002    2.67030E+002
   5.8100   2.69760E+002    3.21940E+002
   5.8110   3.28810E+002    3.48010E+002
   5.8130   3.50700E+002    3.43700E+002
   5.8140   3.49830E+002    3.63010E+002
   5.8170   3.83420E+002    4.48710E+002
   5.8180   5.99690E+002    5.95110E+002
   5.8210   6.19160E+002    6.97360E+002
   5.8230   9.13710E+002    9.47420E+002
   5.8260   1.02690E+003    1.05182E+003
   5.8270   1.10676E+003    1.26683E+003
   5.8280   1.40215E+003    1.46327E+003
   5.8300   1.42025E+003    1.55866E+003
   5.8320   1.77452E+003    1.95948E+003
   5.8350   1.90795E+003    2.32173E+003
   5.8360   2.23763E+003    2.80710E+003
   5.8390   2.87927E+003    3.32192E+003
   5.8410   3.03084E+003    3.33899E+003
   5.8420   3.17741E+003    3.71944E+003
   5.8440   3.47431E+003    3.83083E+003
   5.8460   3.61511E+003    4.31277E+003
   5.8480   4.11042E+003    4.80440E+003
   5.8490   4.50754E+003    4.75991E+003
   5.8510   4.86800E+003    5.33375E+003
   5.8530   5.33803E+003    5.35526E+003
   5.8550   5.25258E+003    5.46517E+003
   5.8580   5.48230E+003    5.59368E+003
   5.8600   5.60704E+003    5.71109E+003
   5.8620   5.69586E+003    5.76705E+003
   5.8640   5.64723E+003    5.72081E+003
   5.8670   5.64389E+003    5.68050E+003
   5.8690   5.59319E+003    5.79225E+003
   5.8710   5.57256E+003    5.78057E+003
   5.8720   5.48959E+003    5.74176E+003
   5.8750   5.64525E+003    5.59204E+003
   5.8760   5.67853E+003    5.69492E+003
   5.8780   5.56617E+003    5.63238E+003
   5.8790   5.46053E+003    5.66407E+003
   5.8810   5.57699E+003    5.60151E+003
   5.8840   5.56090E+003    5.78098E+003
   5.8870   5.58876E+003    5.70251E+003
   5.8900   5.71819E+003    5.81384E+003
   5.8910   5.59454E+003    5.69008E+003
   5.8920   5.69053E+003    5.70189E+003
   5.8940   5.65255E+003    5.54851E+003
   5.8970   5.65900E+003    5.57299E+003
   5.8990   5.68397E+003    5.51666E+003
   5.9030   5.67089E+003    5.70854E+003
   5.9050   5.80895E+003    5.86775E+003
   5.9060   5.72362E+003    5.91030E+003
   5.9080   5.73847E+003    5.70588E+003
   5.9100   5.72234E+003    5.78871E+003
   5.9120   5.67079E+003    5.89989E+003
   5.9150   5.84905E+003    5.89498E+003
   5.9170   5.72955E+003    5.80344E+003
   5.9200   5.82031E+003    5.95451E+003
   5.9220   5.94649E+003    6.03838E+003
   5.9240   5.92780E+003    6.02343E+003
   5.9260   6.03579E+003    5.94615E+003
   5.9280   6.06827E+003    6.07825E+003
   5.9300   6.00433E+003    6.06851E+003
   5.9330   6.12746E+003    6.10436E+003
   5.9350   6.05641E+003    6.05107E+003
   5.9370   6.32678E+003    6.24781E+003
   5.9390   6.30322E+003    6.23782E+003
   5.9450   6.37314E+003    6.50701E+003
   5.9460   6.33937E+003    6.44284E+003
   5.9480   6.16960E+003    6.33523E+003
   5.9520   6.32525E+003    6.35260E+003
   5.9540   6.34808E+003    6.35116E+003
   5.9580   6.14549E+003    6.44627E+003
   5.9610   6.34912E+003    6.33200E+003
   5.9630   6.25515E+003    6.33032E+003
   5.9650   6.37637E+003    6.36826E+003
   5.9670   6.43756E+003    6.51792E+003
   5.9700   6.36868E+003    6.44149E+003
   5.9720   6.47210E+003    6.34345E+003
   5.9740   6.33049E+003    6.44995E+003
   5.9770   6.17566E+003    6.43016E+003
   5.9790   6.23408E+003    6.41272E+003
   5.9820   6.08290E+003    6.31872E+003
   5.9840   6.23107E+003    6.38709E+003
   5.9860   6.44534E+003    6.29409E+003
   5.9880   6.43111E+003    6.34315E+003
   5.9920   6.33794E+003    6.47489E+003
   5.9950   6.39066E+003    7.04790E+003
   5.9970   6.36458E+003    8.50527E+003
   5.9990   6.31572E+003    1.10480E+004
   6.0030   6.28050E+003    1.08077E+004
   6.0060   6.18981E+003    9.03653E+003
   6.0080   6.02109E+003    4.43991E+003
   6.0150   1.07077E+004    6.11830E+002
   6.0170   1.05771E+004    4.70664E+003
   6.0220   4.18483E+003    6.37025E+003
   6.0270   1.73060E+002    6.13544E+003
   6.0290   2.31670E+002    6.05260E+003
   6.0310   5.79030E+002    6.05746E+003
   6.0350   1.90679E+003    6.12289E+003
   6.0380   7.57133E+003    6.02596E+003
   6.0400   6.22546E+003    6.03329E+003
   6.0440   6.20264E+003    6.07227E+003
   6.0470   6.36834E+003    6.02216E+003
   6.0500   6.18730E+003    6.05026E+003
   6.0510   6.20281E+003    5.96622E+003
   6.0550   6.15620E+003    6.06679E+003
   6.0570   6.23651E+003    6.03648E+003
   6.0590   6.19813E+003    5.94861E+003
   6.0610   6.19392E+003    6.06156E+003
   6.0640   6.06960E+003    6.00975E+003
   6.0660   6.15909E+003    6.20361E+003
   6.0690   6.21592E+003    6.09181E+003
   6.0710   6.07441E+003    6.06147E+003
   6.0730   6.22168E+003    6.11632E+003
   6.0750   6.11285E+003    6.05310E+003
   6.0770   6.21801E+003    6.04940E+003
   6.0800   6.15194E+003    6.10259E+003
   6.0840   6.15013E+003    5.98821E+003
   6.0870   6.19961E+003    6.05889E+003
   6.0910   6.15870E+003    6.10261E+003
   6.0940   6.19714E+003    6.06776E+003
   6.0980   6.05988E+003    6.00740E+003
   6.1010   6.10263E+003    5.92368E+003
   6.1030   6.00237E+003    6.00287E+003
   6.1050   5.98684E+003    5.92649E+003
   6.1070   5.95796E+003    5.90985E+003
   6.1110   6.03445E+003    5.88993E+003
   6.1130   6.02148E+003    5.86242E+003
   6.1160   5.99897E+003    5.83823E+003
   6.1180   6.00910E+003    5.92932E+003
   6.1200   5.96588E+003    5.96296E+003
   6.1240   5.90759E+003    6.04188E+003
   6.1260   5.88618E+003    6.13487E+003
   6.1290   5.93100E+003    6.06713E+003
   6.1320   6.05169E+003    6.02138E+003
   6.1350   5.96269E+003    5.98945E+003
   6.1380   5.99187E+003    6.06310E+003
   6.1400   5.83631E+003    6.00807E+003
   6.1430   5.85938E+003    5.88506E+003
   6.1460   5.82475E+003    5.92338E+003
   6.1470   5.81832E+003    5.86172E+003
   6.1490   5.71012E+003    5.78913E+003
   6.1520   5.78438E+003    5.88691E+003
   6.1560   5.76753E+003    5.88606E+003
   6.1590   5.86376E+003    5.91305E+003
   6.1610   5.64459E+003    5.96857E+003
   6.1630   5.71411E+003    5.97691E+003
   6.1660   5.69897E+003    5.93836E+003
   6.1680   5.71729E+003    5.78756E+003
   6.1710   5.78350E+003    5.94979E+003
   6.1730   5.60884E+003    5.83244E+003
   6.1760   5.68080E+003    5.84783E+003
   6.1780   5.65194E+003    5.84139E+003
   6.1810   5.65469E+003    5.90369E+003
   6.1840   5.61200E+003    5.88570E+003
   6.1870   5.54081E+003    5.71227E+003
   6.1890   5.68914E+003    5.63597E+003
   6.1920   5.54533E+003    5.72556E+003
   6.1960   5.51040E+003    5.83847E+003
   6.1980   5.57126E+003    5.77087E+003
   6.2000   5.65913E+003    5.81838E+003
   6.2030   5.61940E+003    5.66993E+003
   6.2050   5.56725E+003    5.70129E+003
   6.2070   5.51382E+003    5.68433E+003
   6.2120   5.59108E+003    5.73401E+003
   6.2140   5.42808E+003    5.72259E+003
   6.2160   5.43837E+003    5.69605E+003
   6.2190   5.42020E+003    5.55521E+003
   6.2210   5.33350E+003    5.59154E+003
   6.2230   5.32417E+003    5.57577E+003
   6.2260   5.42671E+003    5.57521E+003
   6.2300   5.33464E+003    5.54564E+003
   6.2340   5.39223E+003    5.53902E+003
   6.2350   5.27645E+003    5.65967E+003
   6.2370   5.22270E+003    5.50364E+003
   6.2410   5.35520E+003    5.69807E+003
   6.2440   5.23609E+003    5.56193E+003
   6.2470   5.21358E+003    5.42076E+003
   6.2490   5.27219E+003    5.42252E+003
   6.2520   5.20953E+003    5.38046E+003
   6.2550   5.18029E+003    5.43218E+003
   6.2570   5.17728E+003    5.28169E+003
   6.2600   5.04655E+003    5.34337E+003
   6.2620   5.14066E+003    5.35500E+003
   6.2640   5.12960E+003    5.34419E+003
   6.2670   5.10055E+003    5.23937E+003
   6.2720   5.11781E+003    5.17967E+003
   6.2730   5.21767E+003    5.38353E+003
   6.2750   5.08393E+003    5.34935E+003
   6.2780   5.14644E+003    5.39204E+003
   6.2820   5.09004E+003    5.32051E+003
   6.2860   5.10559E+003    5.21226E+003
   6.2900   5.04066E+003    5.25413E+003
   6.2920   5.13558E+003    5.19797E+003
   6.2950   5.04383E+003    5.24221E+003
   6.2990   5.05748E+003    5.24180E+003
   6.3010   4.98360E+003    5.13531E+003
   6.3040   4.85684E+003    5.10559E+003
   6.3060   4.98403E+003    5.09704E+003
   6.3080   5.02925E+003    5.20604E+003
   6.3110   4.96246E+003    5.13454E+003
   6.3150   5.08620E+003    5.23737E+003
   6.3170   4.86875E+003    5.07288E+003
   6.3200   4.85055E+003    5.02416E+003
   6.3220   4.83913E+003    5.09725E+003
   6.3270   4.91562E+003    5.01863E+003
   6.3300   4.91502E+003    4.94494E+003
   6.3330   4.82032E+003    4.93036E+003
   6.3370   4.82381E+003    5.00752E+003
   6.3400   4.87886E+003    4.90450E+003
   6.3420   4.79195E+003    4.90513E+003
   6.3450   4.93047E+003    4.94295E+003
   6.3470   4.76156E+003    4.95698E+003
   6.3520   4.76190E+003    4.87408E+003
   6.3550   4.79193E+003    4.91187E+003
   6.3590   4.87152E+003    4.78342E+003
   6.3610   4.85449E+003    4.81668E+003
   6.3640   4.88001E+003    4.79226E+003
   6.3650   4.83255E+003    4.73093E+003
   6.3680   4.84440E+003    4.84332E+003
   6.3710   4.77066E+003    4.79264E+003
   6.3750   4.81281E+003    4.81042E+003
   6.3780   4.88451E+003    4.86928E+003
   6.3800   4.93514E+003    4.83251E+003
   6.3820   4.80438E+003    4.70968E+003
   6.3850   4.88912E+003    4.63653E+003
   6.3880   4.85521E+003    4.80475E+003
   6.3910   4.82457E+003    4.68060E+003
   6.3930   4.84252E+003    4.60005E+003
   6.3940   4.77004E+003    4.55808E+003
   6.3980   4.77794E+003    4.55573E+003
   6.4020   4.80147E+003    4.63661E+003
   6.4050   4.77254E+003    4.57718E+003
   6.4070   4.68737E+003    4.58165E+003
   6.4100   4.66194E+003    4.45352E+003
   6.4120   4.65489E+003    4.59122E+003
   6.4140   4.67222E+003    4.54116E+003
   6.4170   4.62414E+003    4.55874E+003
   6.4200   4.65992E+003    4.49306E+003
   6.4220   4.70151E+003    4.49593E+003
   6.4250   4.71350E+003    4.53776E+003
   6.4270   4.74792E+003    4.54408E+003
   6.4310   4.88584E+003    4.61499E+003
   6.4340   4.81204E+003    4.66083E+003
   6.4360   4.82172E+003    4.56636E+003
   6.4400   4.80224E+003    4.68454E+003
   6.4430   4.88139E+003    4.63317E+003
   6.4460   4.97443E+003    4.67091E+003
   6.4490   4.93785E+003    4.63929E+003
   6.4500   4.90576E+003    4.59686E+003
   6.4520   4.86400E+003    4.60288E+003
   6.4560   4.98068E+003    4.69656E+003
   6.4590   4.93539E+003    4.57887E+003
   6.4610   4.95166E+003    4.65242E+003
   6.4630   5.03536E+003    4.66374E+003
   6.4670   5.06870E+003    4.60833E+003
   6.4680   4.97885E+003    4.68439E+003
   6.4700   5.02439E+003    4.64764E+003
   6.4750   5.03935E+003    4.65662E+003
   6.4770   4.95035E+003    4.64902E+003
   6.4810   4.99873E+003    4.61106E+003
   6.4830   5.11926E+003    4.63316E+003
   6.4870   5.02279E+003    4.64394E+003
   6.4900   4.97773E+003    4.56960E+003
   6.4930   4.97245E+003    4.63003E+003
   6.4940   4.92005E+003    4.71397E+003
   6.4970   4.99543E+003    4.63703E+003
   6.4990   5.00125E+003    4.64320E+003
   6.5030   4.94386E+003    4.60381E+003
   6.5070   5.06569E+003    4.70756E+003
   6.5080   5.02263E+003    4.71804E+003
   6.5100   5.09136E+003    4.68626E+003
   6.5130   5.12624E+003    4.71071E+003
   6.5160   5.01731E+003    4.68732E+003
   6.5190   5.11694E+003    4.71114E+003
   6.5210   5.12022E+003    4.67683E+003
   6.5230   5.11847E+003    4.64704E+003
   6.5260   4.89681E+003    4.70314E+003
   6.5300   5.07545E+003    4.61633E+003
   6.5330   4.97625E+003    4.64115E+003
   6.5350   5.10388E+003    4.61116E+003
   6.5390   4.98146E+003    4.55306E+003
   6.5420   5.03626E+003    4.61568E+003
   6.5460   5.00111E+003    4.56890E+003
   6.5500   4.97007E+003    4.63000E+003
   6.5510   5.08100E+003    4.57645E+003
   6.5540   5.05226E+003    4.53665E+003
   6.5560   5.03431E+003    4.58575E+003
   6.5600   5.13555E+003    4.55738E+003
   6.5640   4.97762E+003    4.58453E+003
   6.5660   4.99613E+003    4.49136E+003
   6.5680   5.00692E+003    4.53809E+003
   6.5690   5.02208E+003    4.44050E+003
   6.5710   5.05941E+003    4.53890E+003
   6.5750   5.05608E+003    4.55193E+003
   6.5780   5.05509E+003    4.49973E+003
   6.5800   5.00183E+003    4.44328E+003
   6.5830   4.93972E+003    4.45317E+003
   6.5880   4.98641E+003    4.50206E+003
   6.5910   4.91571E+003    4.47337E+003
   6.5940   4.96779E+003    4.53074E+003
   6.5960   5.00557E+003    4.47888E+003
   6.5990   4.94499E+003    4.40585E+003
   6.6010   4.83960E+003    4.54534E+003
   6.6040   4.95835E+003    4.48840E+003
   6.6070   4.80640E+003    4.50713E+003
   6.6100   4.84262E+003    4.40863E+003
   6.6130   4.87462E+003    4.41757E+003
   6.6150   4.86817E+003    4.52989E+003
   6.6160   5.06072E+003    4.39858E+003
   6.6190   4.92001E+003    4.44789E+003
   6.6230   4.94349E+003    4.37217E+003
   6.6250   4.93171E+003    4.49170E+003
   6.6270   4.91460E+003    4.46000E+003
   6.6310   4.98923E+003    4.43703E+003
   6.6330   4.99231E+003    4.45459E+003
   6.6360   4.87393E+003    4.37494E+003
   6.6400   4.87218E+003    4.36541E+003
   6.6420   4.94853E+003    4.40643E+003
   6.6460   4.92226E+003    4.51814E+003
   6.6490   4.85475E+003    4.32400E+003
   6.6510   4.94721E+003    4.38292E+003
   6.6530   4.95127E+003    4.41918E+003
   6.6560   4.88720E+003    4.35596E+003
   6.6600   4.84999E+003    4.32441E+003
   6.6630   4.86696E+003    4.35005E+003
   6.6670   4.87386E+003    4.50204E+003
   6.6690   4.93954E+003    4.28114E+003
   6.6710   4.84399E+003    4.34900E+003
   6.6740   4.91024E+003    4.33972E+003
   6.6760   4.79534E+003    4.30176E+003
   6.6790   4.73012E+003    4.26023E+003
   6.6810   4.81279E+003    4.29235E+003
   6.6850   4.88205E+003    4.24827E+003
   6.6880   4.82567E+003    4.36303E+003
   6.6920   4.75046E+003    4.35738E+003
   6.6940   4.78785E+003    4.25773E+003
   6.6960   4.78336E+003    4.27599E+003
   6.7000   4.84334E+003    4.19514E+003
   6.7030   4.81669E+003    4.20739E+003
   6.7060   4.80400E+003    4.19265E+003
   6.7090   4.77127E+003    4.22113E+003
   6.7100   4.69836E+003    4.20586E+003
   6.7140   4.61232E+003    4.25274E+003
   6.7170   4.57610E+003    4.07934E+003
   6.7190   4.61890E+003    4.05465E+003
   6.7220   4.69067E+003    4.12647E+003
   6.7250   4.71994E+003    4.23342E+003
   6.7280   4.73995E+003    4.20515E+003
   6.7310   4.71532E+003    4.13967E+003
   6.7330   4.77456E+003    4.17817E+003
   6.7370   4.68972E+003    4.17854E+003
   6.7410   4.69054E+003    4.16575E+003
   6.7450   4.70926E+003    3.93523E+003
   6.7470   4.63071E+003    3.85120E+003
   6.7500   4.60878E+003    3.99812E+003
   6.7530   4.64240E+003    3.97380E+003
   6.7540   4.59354E+003    3.82541E+003
   6.7590   4.60326E+003    3.91630E+003
   6.7610   4.52132E+003    3.92093E+003
   6.7650   4.58717E+003    3.93357E+003
   6.7680   4.55028E+003    3.88404E+003
   6.7720   4.55506E+003    4.07139E+003
   6.7770   4.54121E+003    4.03290E+003
   6.7790   4.55942E+003    3.98112E+003
   6.7820   4.57343E+003    3.99005E+003
   6.7850   4.53952E+003    3.94258E+003
   6.7880   4.55942E+003    4.00786E+003
   6.7890   4.48523E+003    3.94398E+003
   6.7950   4.55185E+003    3.85190E+003
   6.7980   4.49859E+003    3.90040E+003
   6.8020   4.53074E+003    4.00922E+003
   6.8040   4.51453E+003    3.96438E+003
   6.8050   4.49631E+003    3.91030E+003
   6.8100   4.58705E+003    4.07017E+003
   6.8140   4.57436E+003    4.01302E+003
   6.8170   4.58169E+003    4.05029E+003
   6.8190   4.58145E+003    4.01214E+003
   6.8200   4.56178E+003    4.04923E+003
   6.8240   4.55278E+003    4.03967E+003
   6.8280   4.56345E+003    3.97701E+003
   6.8310   4.59980E+003    4.02127E+003
   6.8330   4.56479E+003    3.97729E+003
   6.8370   4.60020E+003    4.00900E+003
   6.8390   4.46658E+003    4.00014E+003
   6.8410   4.60678E+003    4.03884E+003
   6.8460   4.54955E+003    4.05682E+003
   6.8480   4.58173E+003    4.07619E+003
   6.8510   4.56671E+003    4.08919E+003
   6.8540   4.66627E+003    4.12717E+003
   6.8560   4.67543E+003    4.05038E+003
   6.8590   4.62249E+003    3.97214E+003
   6.8620   4.57239E+003    4.04520E+003
   6.8660   4.54393E+003    3.94543E+003
   6.8690   4.50496E+003    4.04344E+003
   6.8720   4.50648E+003    4.03783E+003
   6.8750   4.61388E+003    3.98287E+003
   6.8790   4.52301E+003    3.98123E+003
   6.8820   4.49773E+003    3.94706E+003
   6.8840   4.48661E+003    3.95840E+003
   6.8880   4.54433E+003    3.85895E+003
   6.8900   4.41971E+003    3.98204E+003
   6.8950   4.53514E+003    3.96554E+003
   6.8960   4.49478E+003    3.95882E+003
   6.8980   4.49064E+003    3.98811E+003
   6.9020   4.52607E+003    3.93998E+003
   6.9040   4.48528E+003    3.98548E+003
   6.9080   4.48590E+003    3.98667E+003
   6.9110   4.50137E+003    4.00144E+003
   6.9130   4.53413E+003    4.00416E+003
   6.9160   4.48616E+003    4.02270E+003
   6.9200   4.50837E+003    3.97061E+003
   6.9240   4.51937E+003    3.89478E+003
   6.9270   4.51135E+003    3.94780E+003
   6.9300   4.47351E+003    3.90725E+003
   6.9330   4.44163E+003    3.82075E+003
   6.9360   4.41534E+003    3.86973E+003
   6.9400   4.44585E+003    3.75307E+003
   6.9430   4.37880E+003    3.83126E+003
   6.9450   4.39368E+003    3.85648E+003
   6.9480   4.34758E+003    3.82845E+003
   6.9500   4.35627E+003    3.79130E+003
   6.9540   4.43351E+003    3.80370E+003
   6.9560   4.35227E+003    3.77958E+003
   6.9600   4.38033E+003    3.81609E+003
   6.9620   4.41488E+003    3.78434E+003
   6.9650   4.34161E+003    3.80021E+003
   6.9690   4.21399E+003    3.86806E+003
   6.9720   4.18924E+003    3.79673E+003
   6.9760   4.27924E+003    3.81495E+003
   6.9790   4.37702E+003    3.81120E+003
   6.9830   4.35115E+003    3.87435E+003
   6.9850   4.43397E+003    3.77272E+003
   6.9870   4.36006E+003    3.85768E+003
   6.9900   4.32827E+003    3.79633E+003
   6.9950   4.29107E+003    3.83221E+003
   6.9970   4.22921E+003    3.84727E+003
   7.0010   4.38863E+003    3.69485E+003
   7.0030   4.31740E+003    3.80128E+003
   7.0070   4.38156E+003    3.75825E+003
   7.0090   4.34497E+003    3.70254E+003
   7.0100   4.35965E+003    3.74111E+003
   7.0150   4.31260E+003    3.88515E+003
   7.0170   4.30726E+003    3.77293E+003
   7.0220   4.27803E+003    3.81564E+003
   7.0240   4.27268E+003    3.76953E+003
   7.0260   4.29551E+003    3.69863E+003
   7.0310   4.26698E+003    3.77310E+003
   7.0350   4.31775E+003    3.71759E+003
   7.0390   4.26185E+003    3.73300E+003
   7.0400   4.28090E+003    3.75004E+003
   7.0430   4.24138E+003    3.80038E+003
   7.0470   4.08567E+003    3.74508E+003
   7.0500   4.08506E+003    3.80393E+003
   7.0530   4.02090E+003    3.79443E+003
   7.0560   4.21174E+003    3.74846E+003
   7.0590   4.22511E+003    3.76362E+003
   7.0620   4.30145E+003    3.82258E+003
   7.0660   4.22571E+003    3.75881E+003
   7.0680   4.23353E+003    3.77937E+003
   7.0710   4.23214E+003    3.74462E+003
   7.0740   4.29694E+003    3.63495E+003
   7.0770   4.28815E+003    3.74635E+003
   7.0790   4.31748E+003    3.74109E+003
   7.0840   4.26674E+003    3.78193E+003
   7.0860   4.25254E+003    3.65911E+003
   7.0900   4.16554E+003    3.74883E+003
   7.0930   4.16563E+003    3.73212E+003
   7.0970   4.17360E+003    3.78725E+003
   7.1000   4.17925E+003    3.70602E+003
   7.1020   4.18214E+003    3.75318E+003
   7.1060   4.25355E+003    3.65746E+003
   7.1090   4.23909E+003    3.77930E+003
   7.1130   4.19707E+003    3.66280E+003
   7.1150   4.16880E+003    3.65950E+003
   7.1170   4.16198E+003    3.63398E+003
   7.1200   4.15748E+003    3.67396E+003
   7.1240   4.14089E+003    3.67538E+003
   7.1270   4.17334E+003    3.60013E+003
   7.1310   4.07578E+003    3.74192E+003
   7.1340   4.07427E+003    3.68456E+003
   7.1380   4.02444E+003    3.75300E+003
   7.1410   4.05769E+003    3.63937E+003
   7.1430   3.98314E+003    3.66163E+003
   7.1450   4.02356E+003    3.58805E+003
   7.1490   3.88367E+003    3.60285E+003
   7.1530   3.86454E+003    3.55498E+003
