# Supplementary material for: Trigger factor both holds and folds its client proteins
Source: Nat Commun. 2022 Jul 15;13:4126. doi: 10.1038/s41467-022-31767-6 (PMC9287376; doi:10.1038/s41467-022-31767-6)
Supplement: Supplementary file 6 — Source Data [file 41467_2022_31767_MOESM6_ESM.zip › SourceDataFile/Fig1a-b/00051.RI3]

Sample
I 3 04.0 40000 0009089 1.5830E11 280 1 
   5.8000   1.18590E+002    1.73280E+002
   5.8020   2.16460E+002    1.85230E+002
   5.8030   2.32510E+002    1.98530E+002
   5.8050   2.56520E+002    2.26140E+002
   5.8060   2.46140E+002    2.49050E+002
   5.8080   2.43320E+002    2.65700E+002
   5.8090   3.09680E+002    3.14640E+002
   5.8110   3.43530E+002    3.35800E+002
   5.8120   3.55670E+002    3.72820E+002
   5.8150   4.56160E+002    5.10770E+002
   5.8170   5.08380E+002    5.65270E+002
   5.8180   6.32990E+002    6.61090E+002
   5.8210   7.56830E+002    7.84960E+002
   5.8220   8.85890E+002    9.70780E+002
   5.8230   9.70130E+002    1.05352E+003
   5.8260   1.12434E+003    1.17960E+003
   5.8270   1.38455E+003    1.37003E+003
   5.8290   1.78406E+003    1.86635E+003
   5.8330   2.18011E+003    2.23096E+003
   5.8350   2.45806E+003    2.70921E+003
   5.8370   2.87179E+003    2.93329E+003
   5.8380   3.18912E+003    3.18551E+003
   5.8390   3.24168E+003    3.39945E+003
   5.8400   3.59056E+003    3.59270E+003
   5.8420   3.74804E+003    4.03785E+003
   5.8440   4.13266E+003    4.17029E+003
   5.8460   4.49882E+003    4.52891E+003
   5.8490   4.70712E+003    4.98625E+003
   5.8530   5.05752E+003    5.18977E+003
   5.8550   5.22662E+003    5.11532E+003
   5.8580   5.30416E+003    5.41441E+003
   5.8590   5.35298E+003    5.32078E+003
   5.8620   5.43593E+003    5.39990E+003
   5.8650   5.47254E+003    5.46621E+003
   5.8670   5.55964E+003    5.47109E+003
   5.8690   5.51924E+003    5.41667E+003
   5.8710   5.54685E+003    5.52127E+003
   5.8740   5.52674E+003    5.46861E+003
   5.8760   5.45997E+003    5.49733E+003
   5.8780   5.46686E+003    5.64129E+003
   5.8800   5.58745E+003    5.52620E+003
   5.8820   5.46363E+003    5.45743E+003
   5.8830   5.48424E+003    5.35074E+003
   5.8850   5.44390E+003    5.46227E+003
   5.8880   5.48363E+003    5.55033E+003
   5.8900   5.47248E+003    5.52099E+003
   5.8920   5.58794E+003    5.78018E+003
   5.8940   5.61421E+003    5.60500E+003
   5.8960   5.67546E+003    5.67757E+003
   5.8990   5.74075E+003    5.52967E+003
   5.9010   5.73236E+003    5.78348E+003
   5.9030   5.68458E+003    5.66746E+003
   5.9070   5.70522E+003    5.51332E+003
   5.9090   5.73941E+003    5.57535E+003
   5.9100   5.63577E+003    5.78834E+003
   5.9120   5.66877E+003    5.77072E+003
   5.9140   5.78042E+003    5.82896E+003
   5.9170   5.79532E+003    5.90349E+003
   5.9200   5.80967E+003    5.79095E+003
   5.9210   5.75552E+003    5.92737E+003
   5.9230   5.85713E+003    6.04406E+003
   5.9250   5.88665E+003    5.89381E+003
   5.9260   6.06197E+003    6.04967E+003
   5.9290   6.13946E+003    6.10546E+003
   5.9310   6.15522E+003    6.15927E+003
   5.9340   6.13389E+003    6.26662E+003
   5.9360   6.24774E+003    6.49774E+003
   5.9380   6.52648E+003    6.64416E+003
   5.9410   6.36859E+003    1.07486E+004
   5.9450   6.53076E+003    1.04824E+004
   5.9480   6.62999E+003    1.05009E+004
   5.9490   7.32594E+003    2.13824E+003
   5.9520   9.96730E+003    1.96740E+002
   5.9560   1.04019E+004    4.89200E+002
   5.9610   8.06034E+003    6.31304E+003
   5.9650   1.56510E+002    6.60969E+003
   5.9670   2.58820E+002    5.97149E+003
   5.9700   4.56510E+002    6.19275E+003
   5.9720   1.48230E+003    6.47293E+003
   5.9740   4.22342E+003    6.27222E+003
   5.9770   7.90764E+003    6.27999E+003
   5.9810   6.36361E+003    6.16357E+003
   5.9820   6.08679E+003    6.02400E+003
   5.9860   6.10285E+003    6.06049E+003
   5.9900   6.14021E+003    5.97038E+003
   5.9920   6.17778E+003    5.90968E+003
   5.9940   6.08599E+003    5.95647E+003
   5.9970   6.15729E+003    6.00717E+003
   5.9980   6.15882E+003    5.84622E+003
   6.0020   6.03931E+003    5.93127E+003
   6.0040   6.08333E+003    5.87100E+003
   6.0060   6.00722E+003    5.76926E+003
   6.0080   5.99932E+003    5.81140E+003
   6.0120   6.15223E+003    5.87475E+003
   6.0130   5.98615E+003    5.76519E+003
   6.0150   5.94174E+003    5.86548E+003
   6.0170   6.01016E+003    5.70527E+003
   6.0190   6.08188E+003    5.75353E+003
   6.0210   6.08098E+003    5.75767E+003
   6.0230   5.93972E+003    5.63770E+003
   6.0250   6.04822E+003    5.67714E+003
   6.0280   6.00320E+003    5.54165E+003
   6.0310   5.95352E+003    5.70353E+003
   6.0350   5.96510E+003    5.71250E+003
   6.0360   6.00035E+003    5.71862E+003
   6.0380   5.97623E+003    5.67829E+003
   6.0400   5.98830E+003    5.64275E+003
   6.0450   6.04009E+003    5.60175E+003
   6.0470   5.93974E+003    5.57299E+003
   6.0500   5.87204E+003    5.50545E+003
   6.0510   5.93785E+003    5.57044E+003
   6.0530   5.94289E+003    5.48812E+003
   6.0560   5.90479E+003    5.45225E+003
   6.0590   5.86052E+003    5.40935E+003
   6.0610   5.90010E+003    5.47651E+003
   6.0640   5.94052E+003    5.35953E+003
   6.0660   5.98835E+003    5.45784E+003
   6.0680   5.87313E+003    5.47826E+003
   6.0700   5.87396E+003    5.54948E+003
   6.0730   5.86754E+003    5.48731E+003
   6.0750   6.02460E+003    5.33103E+003
   6.0770   6.00133E+003    5.32089E+003
   6.0800   5.93198E+003    5.31927E+003
   6.0820   5.87935E+003    5.26392E+003
   6.0840   5.93265E+003    5.21925E+003
   6.0890   5.97812E+003    5.00196E+003
   6.0910   6.03026E+003    4.90900E+003
   6.0930   5.86924E+003    4.77127E+003
   6.0960   5.79801E+003    4.72661E+003
   6.0980   5.99269E+003    4.55885E+003
   6.1000   5.89304E+003    4.58834E+003
   6.1040   5.87387E+003    4.61524E+003
   6.1070   5.76997E+003    4.58733E+003
   6.1080   5.81847E+003    4.61597E+003
   6.1100   5.77733E+003    4.55601E+003
   6.1120   5.76059E+003    4.53419E+003
   6.1170   5.84997E+003    4.48539E+003
   6.1200   5.70582E+003    4.46367E+003
   6.1220   5.75211E+003    4.78962E+003
   6.1240   5.78136E+003    4.63086E+003
   6.1260   5.91390E+003    4.18047E+003
   6.1290   5.88765E+003    3.94688E+003
   6.1310   5.88283E+003    3.83493E+003
   6.1340   5.87487E+003    3.63900E+003
   6.1370   5.79158E+003    3.85586E+003
   6.1390   5.84184E+003    4.12597E+003
   6.1410   5.82225E+003    4.17026E+003
   6.1430   5.84776E+003    4.43638E+003
   6.1470   5.79463E+003    4.53604E+003
   6.1490   5.73589E+003    4.32434E+003
   6.1520   5.77899E+003    4.34776E+003
   6.1550   5.74065E+003    4.37087E+003
   6.1560   5.75054E+003    4.25720E+003
   6.1590   5.83704E+003    4.28024E+003
   6.1630   5.80563E+003    4.26569E+003
   6.1650   5.75421E+003    4.11231E+003
   6.1680   5.78898E+003    4.07914E+003
   6.1700   5.78675E+003    3.95104E+003
   6.1720   5.79824E+003    3.88425E+003
   6.1750   5.76146E+003    4.05845E+003
   6.1770   5.79860E+003    3.94194E+003
   6.1800   5.73739E+003    4.01982E+003
   6.1810   5.69847E+003    4.01304E+003
   6.1840   5.84813E+003    3.85040E+003
   6.1870   5.74543E+003    3.79324E+003
   6.1900   5.79745E+003    3.77505E+003
   6.1940   5.77233E+003    3.85354E+003
   6.1960   5.78839E+003    3.83415E+003
   6.1980   5.82469E+003    3.84073E+003
   6.1990   5.79589E+003    3.83545E+003
   6.2000   5.78089E+003    3.75073E+003
   6.2050   5.78644E+003    3.59582E+003
   6.2090   5.70691E+003    3.48904E+003
   6.2110   5.74630E+003    3.39862E+003
   6.2140   5.73149E+003    3.52916E+003
   6.2160   5.71312E+003    3.33881E+003
   6.2190   5.86651E+003    3.36816E+003
   6.2210   5.57237E+003    3.44635E+003
   6.2230   5.77915E+003    3.50241E+003
   6.2260   5.80368E+003    3.50167E+003
   6.2280   5.71801E+003    3.44167E+003
   6.2300   5.75852E+003    3.26455E+003
   6.2340   5.74383E+003    3.22313E+003
   6.2370   5.70245E+003    3.23850E+003
   6.2390   5.76886E+003    3.21949E+003
   6.2420   5.73954E+003    2.96346E+003
   6.2430   5.64519E+003    2.99106E+003
   6.2460   5.63314E+003    3.14260E+003
   6.2500   5.68557E+003    2.96814E+003
   6.2530   5.47325E+003    2.89510E+003
   6.2550   5.53800E+003    2.88966E+003
   6.2570   5.52573E+003    2.88167E+003
   6.2590   5.45606E+003    2.83949E+003
   6.2630   5.55057E+003    2.76916E+003
   6.2670   5.56299E+003    2.85810E+003
   6.2690   5.56420E+003    2.90937E+003
   6.2720   5.60421E+003    2.89652E+003
   6.2730   5.70323E+003    2.78491E+003
   6.2760   5.71600E+003    2.75391E+003
   6.2790   5.63479E+003    2.73929E+003
   6.2810   5.58786E+003    2.62197E+003
   6.2830   5.68442E+003    2.64892E+003
   6.2850   5.72201E+003    2.53059E+003
   6.2880   5.72201E+003    2.70967E+003
   6.2900   5.66771E+003    2.71539E+003
   6.2930   5.60212E+003    2.84257E+003
   6.2950   5.61246E+003    2.71779E+003
   6.2990   5.60156E+003    2.66393E+003
   6.3010   5.48149E+003    2.52408E+003
   6.3040   5.42229E+003    2.56428E+003
   6.3060   5.65000E+003    2.60736E+003
   6.3090   5.65272E+003    2.60475E+003
   6.3130   5.66015E+003    2.43684E+003
   6.3150   5.53544E+003    2.49436E+003
   6.3170   5.62315E+003    2.55392E+003
   6.3200   5.54443E+003    2.54294E+003
   6.3220   5.50677E+003    2.50043E+003
   6.3240   5.50150E+003    2.47287E+003
   6.3270   5.53900E+003    2.49426E+003
   6.3290   5.66433E+003    2.47992E+003
   6.3310   5.48823E+003    2.41728E+003
   6.3350   5.47305E+003    2.39186E+003
   6.3380   5.45890E+003    2.37038E+003
   6.3400   5.44660E+003    2.38830E+003
   6.3420   5.53864E+003    2.37687E+003
   6.3450   5.47374E+003    2.39282E+003
   6.3470   5.46598E+003    2.35646E+003
   6.3500   5.19106E+003    2.37518E+003
   6.3530   5.35406E+003    2.37027E+003
   6.3560   5.29418E+003    2.29133E+003
   6.3580   5.18825E+003    2.18162E+003
   6.3610   5.28133E+003    2.24139E+003
   6.3660   5.30111E+003    2.24888E+003
   6.3680   5.37548E+003    2.27862E+003
   6.3710   5.47747E+003    2.26486E+003
   6.3730   5.41705E+003    2.34655E+003
   6.3750   5.37118E+003    2.24019E+003
   6.3770   5.34586E+003    2.25453E+003
   6.3800   5.40215E+003    2.29462E+003
   6.3820   5.40479E+003    2.25547E+003
   6.3840   5.29180E+003    2.28938E+003
   6.3870   5.30116E+003    2.26623E+003
   6.3890   5.30078E+003    2.24567E+003
   6.3910   5.32294E+003    2.22738E+003
   6.3940   5.33128E+003    2.23554E+003
   6.3960   5.23624E+003    2.27735E+003
   6.4000   5.20967E+003    2.26370E+003
   6.4020   5.32419E+003    2.20850E+003
   6.4060   5.20941E+003    2.26935E+003
   6.4080   5.15095E+003    2.24274E+003
   6.4110   5.10701E+003    2.13028E+003
   6.4130   5.10733E+003    2.18655E+003
   6.4160   5.21532E+003    2.13978E+003
   6.4180   5.09873E+003    2.09771E+003
   6.4210   5.01031E+003    2.08951E+003
   6.4230   5.09153E+003    2.14264E+003
   6.4250   5.12833E+003    2.20712E+003
   6.4280   5.20323E+003    2.18098E+003
   6.4300   5.09213E+003    2.21753E+003
   6.4320   5.13159E+003    2.26562E+003
   6.4360   5.21146E+003    2.27737E+003
   6.4400   5.23546E+003    2.17428E+003
   6.4420   5.19589E+003    2.24478E+003
   6.4450   5.22140E+003    2.19833E+003
   6.4470   5.24022E+003    2.20027E+003
   6.4490   5.27991E+003    2.23196E+003
   6.4540   5.24332E+003    2.29592E+003
   6.4560   5.29514E+003    2.27649E+003
   6.4590   5.27093E+003    2.22214E+003
   6.4610   5.34966E+003    2.23112E+003
   6.4630   5.32602E+003    2.24397E+003
   6.4650   5.37554E+003    2.18284E+003
   6.4680   5.29265E+003    2.22026E+003
   6.4700   5.32767E+003    2.29200E+003
   6.4740   5.35707E+003    2.28368E+003
   6.4770   5.27496E+003    2.30189E+003
   6.4790   5.35242E+003    2.25569E+003
   6.4810   5.30678E+003    2.27894E+003
   6.4840   5.24533E+003    2.26184E+003
   6.4870   5.26721E+003    2.28287E+003
   6.4880   5.20124E+003    2.31492E+003
   6.4930   5.30926E+003    2.26926E+003
   6.4950   5.30678E+003    2.28637E+003
   6.4980   5.26519E+003    2.24436E+003
   6.5000   5.31316E+003    2.27047E+003
   6.5030   5.32303E+003    2.29810E+003
   6.5060   5.30667E+003    2.35902E+003
   6.5080   5.33574E+003    2.28453E+003
   6.5100   5.29286E+003    2.31558E+003
   6.5140   5.27021E+003    2.34242E+003
   6.5160   5.37689E+003    2.27903E+003
   6.5190   5.33369E+003    2.28633E+003
   6.5210   5.29235E+003    2.27080E+003
   6.5240   5.26192E+003    2.20781E+003
   6.5260   5.23008E+003    2.18323E+003
   6.5290   5.26843E+003    2.17319E+003
   6.5310   5.26136E+003    2.19613E+003
   6.5330   5.25108E+003    2.26268E+003
   6.5370   5.20465E+003    2.30620E+003
   6.5410   5.27526E+003    2.30525E+003
   6.5420   5.43286E+003    2.27188E+003
   6.5450   5.19036E+003    2.24253E+003
   6.5470   5.20028E+003    2.29360E+003
   6.5510   5.19998E+003    2.23638E+003
   6.5540   5.16393E+003    2.22790E+003
   6.5570   5.18142E+003    2.24024E+003
   6.5600   5.19105E+003    2.22888E+003
   6.5610   5.22352E+003    2.25970E+003
   6.5640   5.19831E+003    2.25658E+003
   6.5670   5.19580E+003    2.29304E+003
   6.5690   5.18936E+003    2.24811E+003
   6.5720   5.13880E+003    2.24169E+003
   6.5750   5.19911E+003    2.24804E+003
   6.5780   5.17267E+003    2.16067E+003
   6.5800   5.15751E+003    2.18207E+003
   6.5850   5.01356E+003    2.18118E+003
   6.5870   5.07368E+003    2.26380E+003
   6.5890   5.10469E+003    2.21500E+003
   6.5920   5.12413E+003    2.23107E+003
   6.5950   5.02817E+003    2.23705E+003
   6.5980   5.10269E+003    2.18195E+003
   6.6020   5.08556E+003    2.20200E+003
   6.6030   5.11106E+003    2.25674E+003
   6.6060   5.06197E+003    2.26366E+003
   6.6090   5.08880E+003    2.19113E+003
   6.6130   5.01611E+003    2.22759E+003
   6.6160   5.05259E+003    2.19537E+003
   6.6210   5.08687E+003    2.18388E+003
   6.6230   5.16674E+003    2.23561E+003
   6.6260   5.04533E+003    2.21172E+003
   6.6290   5.02547E+003    2.22539E+003
   6.6310   5.04886E+003    2.22623E+003
   6.6350   5.01849E+003    2.23232E+003
   6.6380   4.99029E+003    2.22698E+003
   6.6400   5.04592E+003    2.19051E+003
   6.6440   4.97826E+003    2.18861E+003
   6.6460   4.94623E+003    2.17265E+003
   6.6490   4.93684E+003    2.14927E+003
   6.6520   4.87074E+003    2.16885E+003
   6.6540   4.98287E+003    2.14471E+003
   6.6580   4.93558E+003    2.19387E+003
   6.6600   4.88280E+003    2.17993E+003
   6.6620   4.93070E+003    2.12818E+003
   6.6640   4.97856E+003    2.08699E+003
   6.6670   4.90835E+003    2.13401E+003
   6.6690   4.86600E+003    2.16093E+003
   6.6720   4.90097E+003    2.12585E+003
   6.6740   4.88380E+003    2.13439E+003
   6.6790   4.81877E+003    2.09862E+003
   6.6800   4.77602E+003    2.14464E+003
   6.6830   4.82318E+003    2.13609E+003
   6.6860   4.84456E+003    2.12107E+003
   6.6900   4.79488E+003    2.09789E+003
   6.6920   4.70936E+003    2.09008E+003
   6.6940   4.79865E+003    2.12077E+003
   6.6970   4.78269E+003    2.14865E+003
   6.7000   4.85243E+003    2.11346E+003
   6.7010   4.81181E+003    2.09189E+003
   6.7040   4.78493E+003    2.09528E+003
   6.7070   4.75526E+003    2.07069E+003
   6.7100   4.72513E+003    2.05095E+003
   6.7140   4.65387E+003    2.09432E+003
   6.7170   4.61458E+003    2.06560E+003
   6.7190   4.64295E+003    2.10012E+003
   6.7220   4.69349E+003    2.06923E+003
   6.7250   4.65269E+003    2.10635E+003
   6.7280   4.68352E+003    2.06767E+003
   6.7300   4.67020E+003    2.09946E+003
   6.7330   4.79431E+003    2.07155E+003
   6.7360   4.72785E+003    2.06734E+003
   6.7370   4.74967E+003    2.06312E+003
   6.7430   4.64967E+003    2.06035E+003
   6.7450   4.58876E+003    2.09345E+003
   6.7470   4.60244E+003    2.01261E+003
   6.7500   4.54338E+003    1.97011E+003
   6.7540   4.62441E+003    1.96415E+003
   6.7590   4.52779E+003    1.99800E+003
   6.7610   4.60918E+003    1.97012E+003
   6.7630   4.60477E+003    1.99373E+003
   6.7660   4.56295E+003    1.98531E+003
   6.7700   4.57197E+003    1.97680E+003
   6.7720   4.51173E+003    1.97207E+003
   6.7750   4.52803E+003    1.90898E+003
   6.7770   4.58807E+003    1.95604E+003
   6.7790   4.49789E+003    1.94480E+003
   6.7830   4.57268E+003    1.96115E+003
   6.7860   4.52391E+003    1.95105E+003
   6.7880   4.53537E+003    1.95806E+003
   6.7910   4.57638E+003    1.93033E+003
   6.7950   4.45592E+003    1.98666E+003
   6.7990   4.53918E+003    2.02595E+003
   6.8020   4.51421E+003    1.99171E+003
   6.8040   4.50939E+003    1.99239E+003
   6.8070   4.54590E+003    2.00282E+003
   6.8100   4.55307E+003    1.97080E+003
   6.8130   4.53923E+003    1.94545E+003
   6.8160   4.59908E+003    1.98692E+003
   6.8190   4.52668E+003    1.95237E+003
   6.8210   4.47057E+003    2.00405E+003
   6.8230   4.44488E+003    1.99459E+003
   6.8270   4.56497E+003    2.02909E+003
   6.8300   4.49811E+003    2.01088E+003
   6.8330   4.48180E+003    1.99751E+003
   6.8350   4.46624E+003    1.98223E+003
   6.8380   4.47539E+003    2.00688E+003
   6.8420   4.48869E+003    1.97254E+003
   6.8460   4.58757E+003    1.99292E+003
   6.8480   4.47208E+003    2.02346E+003
   6.8500   4.53563E+003    2.09156E+003
   6.8530   4.54160E+003    1.97297E+003
   6.8570   4.63141E+003    2.01261E+003
   6.8600   4.53287E+003    1.95619E+003
   6.8620   4.47352E+003    1.96384E+003
   6.8640   4.55703E+003    1.96427E+003
   6.8680   4.48227E+003    2.00948E+003
   6.8720   4.43533E+003    1.93532E+003
   6.8750   4.48095E+003    1.93181E+003
   6.8760   4.43306E+003    1.95920E+003
   6.8790   4.42481E+003    1.96005E+003
   6.8820   4.45818E+003    1.93962E+003
   6.8850   4.45921E+003    1.99576E+003
   6.8890   4.48218E+003    1.95870E+003
   6.8930   4.44783E+003    1.96072E+003
   6.8960   4.41955E+003    1.95805E+003
   6.9000   4.46531E+003    1.97465E+003
   6.9020   4.52523E+003    1.99222E+003
   6.9040   4.46077E+003    1.93490E+003
   6.9090   4.48935E+003    1.96173E+003
   6.9120   4.45832E+003    1.97564E+003
   6.9150   4.45538E+003    2.05924E+003
   6.9180   4.44710E+003    1.97438E+003
   6.9190   4.42908E+003    1.95181E+003
   6.9230   4.38105E+003    1.93414E+003
   6.9250   4.45903E+003    1.91941E+003
   6.9290   4.41562E+003    1.94644E+003
   6.9310   4.38731E+003    1.95556E+003
   6.9340   4.37249E+003    1.92172E+003
   6.9360   4.32126E+003    1.92805E+003
   6.9400   4.32507E+003    1.93498E+003
   6.9430   4.31887E+003    1.88147E+003
   6.9450   4.33947E+003    1.90679E+003
   6.9480   4.24437E+003    1.86209E+003
   6.9520   4.27978E+003    1.87658E+003
   6.9550   4.32065E+003    1.87067E+003
   6.9570   4.30070E+003    1.87814E+003
   6.9610   4.20789E+003    1.92715E+003
   6.9630   4.26011E+003    1.95352E+003
   6.9670   4.27759E+003    1.89785E+003
   6.9700   4.28124E+003    1.91292E+003
   6.9730   4.26467E+003    1.93107E+003
   6.9760   4.30135E+003    1.91165E+003
   6.9780   4.28799E+003    1.91691E+003
   6.9810   4.32976E+003    1.92697E+003
   6.9850   4.27572E+003    1.92609E+003
   6.9880   4.32875E+003    1.89144E+003
   6.9910   4.32097E+003    1.89578E+003
   6.9940   4.31847E+003    1.83837E+003
   6.9980   4.32563E+003    1.85466E+003
   7.0020   4.26986E+003    1.91838E+003
   7.0030   4.27253E+003    1.92570E+003
   7.0060   4.21859E+003    1.85861E+003
   7.0100   4.19917E+003    1.85189E+003
   7.0120   4.24113E+003    1.86766E+003
   7.0170   4.20865E+003    1.85316E+003
   7.0190   4.22085E+003    1.83882E+003
   7.0220   4.25781E+003    1.87816E+003
   7.0250   4.13496E+003    1.87758E+003
   7.0270   4.09037E+003    1.85433E+003
   7.0310   4.07125E+003    1.86492E+003
   7.0340   4.04537E+003    1.83379E+003
   7.0370   4.09870E+003    1.87176E+003
   7.0400   4.13614E+003    1.80412E+003
   7.0440   4.20646E+003    1.82307E+003
   7.0470   4.22583E+003    1.84580E+003
   7.0490   4.15564E+003    1.85068E+003
   7.0520   4.18894E+003    1.82096E+003
   7.0550   4.17931E+003    1.84061E+003
   7.0590   4.20217E+003    1.80436E+003
   7.0620   4.24642E+003    1.86499E+003
   7.0630   4.07421E+003    1.81926E+003
   7.0680   4.19986E+003    1.84507E+003
   7.0710   4.20445E+003    1.83004E+003
   7.0740   4.20010E+003    1.81595E+003
   7.0780   4.16389E+003    1.79409E+003
   7.0810   4.14819E+003    1.79134E+003
   7.0840   4.08545E+003    1.81341E+003
   7.0880   4.13066E+003    1.82251E+003
   7.0910   4.20330E+003    1.81893E+003
   7.0950   4.13544E+003    1.82763E+003
   7.0970   4.10989E+003    1.84905E+003
   7.1000   4.13813E+003    1.80101E+003
   7.1040   4.12140E+003    1.81339E+003
   7.1060   4.22950E+003    1.77461E+003
   7.1110   4.14805E+003    1.82788E+003
   7.1130   4.15011E+003    1.76313E+003
   7.1160   4.14957E+003    1.76295E+003
   7.1180   4.09958E+003    1.71641E+003
   7.1220   4.11941E+003    1.70777E+003
   7.1250   4.12820E+003    1.72722E+003
   7.1290   4.12820E+003    1.72695E+003
   7.1320   4.09891E+003    1.69881E+003
   7.1350   4.11652E+003    1.67037E+003
   7.1360   4.07809E+003    1.58542E+003
   7.1410   4.07534E+003    1.60366E+003
   7.1440   4.19128E+003    1.50287E+003
   7.1480   4.13517E+003    1.53378E+003
   7.1500   4.04769E+003    1.40127E+003
