# Supplementary material for: Trigger factor both holds and folds its client proteins
Source: Nat Commun. 2022 Jul 15;13:4126. doi: 10.1038/s41467-022-31767-6 (PMC9287376; doi:10.1038/s41467-022-31767-6)
Supplement: Supplementary file 6 — Source Data [file 41467_2022_31767_MOESM6_ESM.zip › SourceDataFile/Fig1a-b/00052.RI1]

Sample
I 1 04.0 40000 0009151 1.5940E11 281 1 
   5.8000   4.74000E+001    1.45580E+002
   5.8020   1.11330E+002    1.44010E+002
   5.8030   1.37990E+002    1.76220E+002
   5.8040   1.77560E+002    1.81210E+002
   5.8050   2.10710E+002    2.13270E+002
   5.8060   2.37080E+002    2.30730E+002
   5.8070   2.42970E+002    2.37160E+002
   5.8080   2.61630E+002    2.79260E+002
   5.8090   2.75740E+002    2.97490E+002
   5.8120   2.86200E+002    3.30880E+002
   5.8130   3.44820E+002    3.58170E+002
   5.8150   3.64170E+002    4.30690E+002
   5.8170   4.74880E+002    5.31190E+002
   5.8190   5.68300E+002    5.54640E+002
   5.8210   6.21710E+002    6.89690E+002
   5.8230   8.76390E+002    9.68580E+002
   5.8250   1.03793E+003    1.06811E+003
   5.8260   1.09112E+003    1.20344E+003
   5.8280   1.39534E+003    1.53297E+003
   5.8290   1.57636E+003    1.77988E+003
   5.8310   1.64026E+003    1.87454E+003
   5.8330   1.85857E+003    2.04176E+003
   5.8350   2.08930E+003    2.35521E+003
   5.8380   2.81422E+003    3.15611E+003
   5.8400   3.01411E+003    3.26120E+003
   5.8420   3.21770E+003    3.62019E+003
   5.8440   3.61383E+003    4.16866E+003
   5.8460   4.07326E+003    4.54367E+003
   5.8490   4.54237E+003    4.93462E+003
   5.8510   4.95624E+003    5.06398E+003
   5.8530   5.03707E+003    5.19753E+003
   5.8550   5.28678E+003    5.48112E+003
   5.8580   5.41382E+003    5.47352E+003
   5.8600   5.51312E+003    5.67640E+003
   5.8620   5.60183E+003    5.54201E+003
   5.8640   5.47254E+003    5.67831E+003
   5.8660   5.51869E+003    5.64201E+003
   5.8670   5.50712E+003    5.70956E+003
   5.8690   5.50829E+003    5.66561E+003
   5.8720   5.38542E+003    5.70252E+003
   5.8740   5.51159E+003    5.58088E+003
   5.8760   5.59976E+003    5.49698E+003
   5.8770   5.55098E+003    5.62718E+003
   5.8790   5.56123E+003    5.60194E+003
   5.8800   5.62566E+003    5.46453E+003
   5.8830   5.52641E+003    5.72170E+003
   5.8850   5.47636E+003    5.65536E+003
   5.8860   5.56553E+003    5.75195E+003
   5.8890   5.62446E+003    5.65799E+003
   5.8910   5.56029E+003    5.68945E+003
   5.8920   5.61639E+003    5.56102E+003
   5.8950   5.61744E+003    5.50659E+003
   5.8970   5.70250E+003    5.51355E+003
   5.8990   5.56083E+003    5.57688E+003
   5.9010   5.74418E+003    5.60345E+003
   5.9030   5.62137E+003    5.79009E+003
   5.9070   5.55221E+003    5.72669E+003
   5.9100   5.74201E+003    5.72799E+003
   5.9120   5.56710E+003    5.65747E+003
   5.9150   5.75350E+003    5.73411E+003
   5.9180   5.80087E+003    5.86069E+003
   5.9200   5.81266E+003    5.80699E+003
   5.9210   5.82292E+003    5.77629E+003
   5.9240   5.93466E+003    5.82698E+003
   5.9260   5.93424E+003    5.99696E+003
   5.9270   5.93499E+003    6.04133E+003
   5.9290   6.00728E+003    6.11305E+003
   5.9310   6.09041E+003    6.14985E+003
   5.9330   6.10380E+003    6.00661E+003
   5.9370   6.17103E+003    6.05951E+003
   5.9390   6.16318E+003    6.15847E+003
   5.9420   6.13239E+003    6.21852E+003
   5.9450   6.22115E+003    6.37467E+003
   5.9470   6.24293E+003    6.23033E+003
   5.9490   6.22080E+003    6.22114E+003
   5.9520   6.25236E+003    6.35844E+003
   5.9560   6.19745E+003    6.34152E+003
   5.9590   6.15784E+003    6.24101E+003
   5.9610   6.18710E+003    6.34482E+003
   5.9630   6.37246E+003    6.36588E+003
   5.9670   6.21406E+003    6.29528E+003
   5.9700   6.27561E+003    6.28060E+003
   5.9730   6.40371E+003    6.35392E+003
   5.9740   6.29158E+003    6.28661E+003
   5.9770   6.08160E+003    6.22861E+003
   5.9790   6.05732E+003    6.17402E+003
   5.9810   5.97758E+003    6.32108E+003
   5.9840   6.06705E+003    6.18632E+003
   5.9860   6.16662E+003    6.32354E+003
   5.9880   6.27561E+003    6.35759E+003
   5.9900   6.16993E+003    6.26314E+003
   5.9920   6.22147E+003    6.45636E+003
   5.9950   6.31951E+003    7.10646E+003
   5.9970   6.32054E+003    8.61365E+003
   5.9990   6.32790E+003    1.07945E+004
   6.0020   6.23997E+003    1.05943E+004
   6.0040   6.15929E+003    1.07769E+004
   6.0080   5.83551E+003    2.06180E+002
   6.0130   1.01795E+004    2.97620E+002
   6.0160   1.09149E+004    3.02492E+003
   6.0220   7.89371E+003    7.05443E+003
   6.0250   4.52880E+002    5.74125E+003
   6.0270   1.77690E+002    6.01897E+003
   6.0290   2.74370E+002    6.05799E+003
   6.0330   6.35860E+002    6.03262E+003
   6.0360   4.08136E+003    6.03311E+003
   6.0380   7.71827E+003    6.07968E+003
   6.0390   6.50775E+003    6.04042E+003
   6.0420   6.39138E+003    5.89725E+003
   6.0460   6.19975E+003    6.01399E+003
   6.0470   6.14290E+003    6.01323E+003
   6.0500   6.17332E+003    5.94927E+003
   6.0520   6.03082E+003    5.96266E+003
   6.0570   6.17000E+003    6.01258E+003
   6.0590   6.10269E+003    6.03165E+003
   6.0610   6.06753E+003    5.97231E+003
   6.0640   6.03583E+003    5.98539E+003
   6.0660   6.12900E+003    5.98824E+003
   6.0680   6.07368E+003    5.96893E+003
   6.0710   6.13080E+003    5.96862E+003
   6.0750   6.13651E+003    5.94307E+003
   6.0770   6.02621E+003    5.93113E+003
   6.0800   6.11906E+003    6.00394E+003
   6.0820   6.07823E+003    5.88989E+003
   6.0840   6.19641E+003    5.96603E+003
   6.0860   6.06058E+003    5.96924E+003
   6.0890   6.11656E+003    5.92211E+003
   6.0910   6.08098E+003    5.90099E+003
   6.0940   5.96947E+003    5.89608E+003
   6.0960   6.00985E+003    5.90723E+003
   6.0980   6.01205E+003    6.11017E+003
   6.1010   5.97436E+003    5.86728E+003
   6.1040   5.93799E+003    5.90070E+003
   6.1070   5.87723E+003    5.82090E+003
   6.1110   5.91075E+003    5.85687E+003
   6.1130   5.89704E+003    5.86762E+003
   6.1160   5.95272E+003    5.88478E+003
   6.1200   5.90508E+003    5.77199E+003
   6.1220   5.99433E+003    5.78854E+003
   6.1250   5.89869E+003    6.08927E+003
   6.1280   5.86425E+003    5.97517E+003
   6.1310   5.85447E+003    5.91141E+003
   6.1340   5.87485E+003    5.94153E+003
   6.1370   5.87143E+003    6.06432E+003
   6.1390   5.87802E+003    5.98409E+003
   6.1400   5.83446E+003    5.90393E+003
   6.1430   5.71180E+003    5.81906E+003
   6.1460   5.75801E+003    5.80457E+003
   6.1500   5.77155E+003    5.73680E+003
   6.1520   5.68925E+003    5.82822E+003
   6.1550   5.69410E+003    5.69806E+003
   6.1580   5.63589E+003    5.71750E+003
   6.1610   5.72124E+003    5.69553E+003
   6.1630   5.57755E+003    5.64292E+003
   6.1670   5.68836E+003    5.86837E+003
   6.1690   5.62904E+003    5.76318E+003
   6.1700   5.71235E+003    5.78086E+003
   6.1730   5.70895E+003    5.86497E+003
   6.1770   5.55992E+003    5.67182E+003
   6.1800   5.61529E+003    5.73369E+003
   6.1820   5.61369E+003    5.73473E+003
   6.1850   5.55702E+003    5.69851E+003
   6.1870   5.60197E+003    5.52376E+003
   6.1900   5.60420E+003    5.65642E+003
   6.1930   5.47621E+003    5.79002E+003
   6.1960   5.46030E+003    5.65866E+003
   6.1980   5.45982E+003    5.75289E+003
   6.2010   5.60553E+003    5.74463E+003
   6.2050   5.47450E+003    5.76319E+003
   6.2070   5.47160E+003    5.66662E+003
   6.2090   5.47277E+003    5.61771E+003
   6.2120   5.42631E+003    5.61436E+003
   6.2140   5.33718E+003    5.58938E+003
   6.2160   5.35211E+003    5.54287E+003
   6.2190   5.33359E+003    5.61347E+003
   6.2230   5.39062E+003    5.48846E+003
   6.2260   5.43408E+003    5.56335E+003
   6.2280   5.39433E+003    5.53741E+003
   6.2300   5.27418E+003    5.57821E+003
   6.2330   5.26753E+003    5.55145E+003
   6.2350   5.35519E+003    5.61893E+003
   6.2370   5.26056E+003    5.56246E+003
   6.2410   5.25099E+003    5.45706E+003
   6.2440   5.25023E+003    5.42266E+003
   6.2460   5.29150E+003    5.45457E+003
   6.2480   5.29422E+003    5.48653E+003
   6.2520   5.21665E+003    5.34089E+003
   6.2550   5.10249E+003    5.31757E+003
   6.2570   5.06988E+003    5.41843E+003
   6.2600   5.20909E+003    5.37487E+003
   6.2630   5.05815E+003    5.28137E+003
   6.2650   5.05139E+003    5.25061E+003
   6.2680   5.06881E+003    5.17388E+003
   6.2690   5.10671E+003    5.21598E+003
   6.2730   5.10022E+003    5.33640E+003
   6.2760   5.14184E+003    5.29729E+003
   6.2780   5.06254E+003    5.30610E+003
   6.2810   5.14848E+003    5.23741E+003
   6.2830   5.04765E+003    5.25723E+003
   6.2860   5.06493E+003    5.21790E+003
   6.2880   5.00352E+003    5.15116E+003
   6.2920   5.04661E+003    5.25714E+003
   6.2940   4.97804E+003    5.07709E+003
   6.2970   4.98218E+003    5.15575E+003
   6.3010   5.02459E+003    5.15051E+003
   6.3040   4.79300E+003    5.00523E+003
   6.3060   4.83507E+003    5.10141E+003
   6.3080   4.95564E+003    5.10356E+003
   6.3110   4.99127E+003    5.20125E+003
   6.3150   4.95422E+003    5.03381E+003
   6.3170   4.91114E+003    4.96176E+003
   6.3200   4.88970E+003    4.93756E+003
   6.3220   4.76428E+003    4.96498E+003
   6.3240   4.90519E+003    4.99076E+003
   6.3290   4.85124E+003    4.96674E+003
   6.3310   4.90914E+003    4.92767E+003
   6.3340   4.72460E+003    4.93029E+003
   6.3370   4.81253E+003    4.90435E+003
   6.3400   4.73101E+003    4.92149E+003
   6.3430   4.76753E+003    4.85576E+003
   6.3470   4.74653E+003    4.91949E+003
   6.3490   4.78810E+003    4.77086E+003
   6.3520   4.69555E+003    4.82485E+003
   6.3540   4.76114E+003    4.78289E+003
   6.3560   4.74802E+003    4.81529E+003
   6.3600   4.81241E+003    4.83190E+003
   6.3630   4.76170E+003    4.72538E+003
   6.3650   4.82080E+003    4.71745E+003
   6.3690   4.77610E+003    4.75717E+003
   6.3720   4.69240E+003    4.75568E+003
   6.3750   4.87593E+003    4.79954E+003
   6.3800   4.90302E+003    4.71616E+003
   6.3820   4.74420E+003    4.71117E+003
   6.3840   4.75765E+003    4.70299E+003
   6.3860   4.77256E+003    4.65747E+003
   6.3890   4.78071E+003    4.56405E+003
   6.3910   4.84672E+003    4.54610E+003
   6.3950   4.80457E+003    4.49641E+003
   6.3980   4.75458E+003    4.48690E+003
   6.4000   4.74388E+003    4.61199E+003
   6.4030   4.72547E+003    4.54275E+003
   6.4050   4.65598E+003    4.60358E+003
   6.4070   4.64306E+003    4.51355E+003
   6.4120   4.64647E+003    4.48864E+003
   6.4140   4.67603E+003    4.45755E+003
   6.4170   4.62528E+003    4.43951E+003
   6.4200   4.56978E+003    4.44199E+003
   6.4220   4.65461E+003    4.47853E+003
   6.4250   4.62705E+003    4.49402E+003
   6.4280   4.67881E+003    4.45579E+003
   6.4300   4.74870E+003    4.59671E+003
   6.4330   4.75763E+003    4.50489E+003
   6.4360   4.76292E+003    4.48563E+003
   6.4380   4.77685E+003    4.62646E+003
   6.4400   4.80066E+003    4.64697E+003
   6.4430   4.76784E+003    4.62602E+003
   6.4460   4.86609E+003    4.54256E+003
   6.4490   4.89864E+003    4.60622E+003
   6.4520   4.77136E+003    4.54435E+003
   6.4560   4.87525E+003    4.63414E+003
   6.4590   4.87943E+003    4.61558E+003
   6.4610   4.90341E+003    4.63081E+003
   6.4630   4.86592E+003    4.58329E+003
   6.4680   4.97884E+003    4.61587E+003
   6.4710   4.94386E+003    4.58153E+003
   6.4740   4.97807E+003    4.58575E+003
   6.4760   4.98751E+003    4.61953E+003
   6.4780   4.99834E+003    4.61083E+003
   6.4820   4.95178E+003    4.53941E+003
   6.4830   4.85069E+003    4.60276E+003
   6.4860   4.99892E+003    4.66150E+003
   6.4890   4.92311E+003    4.57351E+003
   6.4910   4.91129E+003    4.56417E+003
   6.4940   4.90191E+003    4.54462E+003
   6.4970   4.90060E+003    4.50686E+003
   6.5000   4.85651E+003    4.62933E+003
   6.5030   4.90679E+003    4.60798E+003
   6.5050   5.03202E+003    4.65519E+003
   6.5080   5.03897E+003    4.62020E+003
   6.5110   4.93785E+003    4.64712E+003
   6.5140   5.06361E+003    4.72708E+003
   6.5170   4.92537E+003    4.63627E+003
   6.5190   5.04475E+003    4.63782E+003
   6.5220   5.15941E+003    4.67874E+003
   6.5250   4.84381E+003    4.70185E+003
   6.5280   5.03076E+003    4.62452E+003
   6.5300   5.05553E+003    4.58421E+003
   6.5330   4.97176E+003    4.56613E+003
   6.5380   5.02119E+003    4.58336E+003
   6.5400   5.05550E+003    4.50590E+003
   6.5440   4.99781E+003    4.50455E+003
   6.5460   4.92297E+003    4.52397E+003
   6.5480   4.96280E+003    4.55660E+003
   6.5500   4.86506E+003    4.49159E+003
   6.5540   4.93528E+003    4.48113E+003
   6.5570   4.95779E+003    4.52806E+003
   6.5610   4.94892E+003    4.49544E+003
   6.5640   4.99111E+003    4.52093E+003
   6.5660   5.00478E+003    4.48142E+003
   6.5690   4.95163E+003    4.42377E+003
   6.5720   4.99264E+003    4.48156E+003
   6.5750   4.97103E+003    4.52684E+003
   6.5770   4.90660E+003    4.43027E+003
   6.5800   4.87410E+003    4.51169E+003
   6.5820   4.87190E+003    4.43673E+003
   6.5850   5.07660E+003    4.42345E+003
   6.5870   4.93136E+003    4.41124E+003
   6.5910   4.89959E+003    4.41437E+003
   6.5950   4.93227E+003    4.43560E+003
   6.5970   4.90718E+003    4.40714E+003
   6.6000   4.92389E+003    4.42543E+003
   6.6020   4.81869E+003    4.37618E+003
   6.6060   4.82917E+003    4.44234E+003
   6.6070   4.80892E+003    4.39143E+003
   6.6110   4.76160E+003    4.46281E+003
   6.6150   4.86398E+003    4.45903E+003
   6.6180   4.84397E+003    4.44500E+003
   6.6210   4.81003E+003    4.35261E+003
   6.6220   4.87280E+003    4.44586E+003
   6.6250   4.90004E+003    4.38511E+003
   6.6290   4.86872E+003    4.40315E+003
   6.6310   4.86111E+003    4.38932E+003
   6.6340   4.92958E+003    4.31267E+003
   6.6370   4.87696E+003    4.43875E+003
   6.6400   4.85404E+003    4.31456E+003
   6.6430   4.85267E+003    4.33945E+003
   6.6470   4.75790E+003    4.32662E+003
   6.6490   4.76593E+003    4.30395E+003
   6.6530   4.74838E+003    4.30703E+003
   6.6540   4.82423E+003    4.32167E+003
   6.6580   4.85021E+003    4.32183E+003
   6.6600   4.74454E+003    4.25388E+003
   6.6620   4.83450E+003    4.32289E+003
   6.6650   4.83442E+003    4.28226E+003
   6.6690   4.77222E+003    4.22313E+003
   6.6710   4.78865E+003    4.20521E+003
   6.6750   4.69204E+003    4.28901E+003
   6.6780   4.73274E+003    4.18476E+003
   6.6810   4.77330E+003    4.12171E+003
   6.6830   4.79999E+003    4.15957E+003
   6.6850   4.68405E+003    4.19575E+003
   6.6900   4.74466E+003    4.19018E+003
   6.6920   4.83083E+003    4.22965E+003
   6.6940   4.81764E+003    4.23697E+003
   6.6970   4.73687E+003    4.21234E+003
   6.7010   4.75356E+003    4.18803E+003
   6.7030   4.78033E+003    4.10487E+003
   6.7050   4.70360E+003    4.17949E+003
   6.7070   4.78070E+003    4.18446E+003
   6.7100   4.68536E+003    4.11605E+003
   6.7130   4.62348E+003    4.11086E+003
   6.7150   4.51712E+003    4.10772E+003
   6.7190   4.56261E+003    4.13599E+003
   6.7220   4.57070E+003    4.14601E+003
   6.7240   4.75306E+003    4.09064E+003
   6.7290   4.63491E+003    4.18800E+003
   6.7310   4.68997E+003    4.10059E+003
   6.7340   4.68764E+003    4.09856E+003
   6.7370   4.67182E+003    4.10985E+003
   6.7400   4.62626E+003    4.17121E+003
   6.7440   4.57466E+003    3.94507E+003
   6.7460   4.71015E+003    3.84014E+003
   6.7480   4.59548E+003    3.85863E+003
   6.7520   4.57306E+003    3.92004E+003
   6.7550   4.55568E+003    3.80475E+003
   6.7590   4.51628E+003    3.84200E+003
   6.7610   4.49270E+003    3.87122E+003
   6.7630   4.52548E+003    3.88733E+003
   6.7660   4.52671E+003    3.93585E+003
   6.7680   4.51222E+003    3.88398E+003
   6.7730   4.60138E+003    3.94220E+003
   6.7750   4.49085E+003    3.89794E+003
   6.7770   4.50522E+003    3.93087E+003
   6.7790   4.45960E+003    3.90979E+003
   6.7830   4.46887E+003    3.97883E+003
   6.7860   4.50522E+003    3.95265E+003
   6.7900   4.35333E+003    3.89314E+003
   6.7930   4.55266E+003    3.93629E+003
   6.7950   4.49094E+003    3.96677E+003
   6.7980   4.45333E+003    4.04474E+003
   6.8020   4.43248E+003    3.93044E+003
   6.8050   4.47820E+003    3.86163E+003
   6.8080   4.49934E+003    4.02578E+003
   6.8110   4.51514E+003    3.98187E+003
   6.8130   4.55593E+003    3.95366E+003
   6.8160   4.51422E+003    3.99575E+003
   6.8190   4.58720E+003    3.96439E+003
   6.8220   4.45513E+003    3.99682E+003
   6.8260   4.56339E+003    4.01025E+003
   6.8280   4.50723E+003    3.93812E+003
   6.8300   4.47606E+003    3.95130E+003
   6.8320   4.42268E+003    3.97324E+003
   6.8370   4.48587E+003    4.01010E+003
   6.8390   4.39892E+003    3.97952E+003
   6.8440   4.56110E+003    3.87838E+003
   6.8460   4.49993E+003    3.97725E+003
   6.8480   4.61399E+003    4.11421E+003
   6.8510   4.58265E+003    4.07231E+003
   6.8550   4.61663E+003    3.95347E+003
   6.8580   4.53488E+003    4.05103E+003
   6.8610   4.53258E+003    3.94286E+003
   6.8630   4.51083E+003    4.04882E+003
   6.8660   4.50858E+003    3.92785E+003
   6.8690   4.46372E+003    3.98979E+003
   6.8730   4.45788E+003    3.93314E+003
   6.8760   4.52030E+003    3.89389E+003
   6.8780   4.37175E+003    3.94559E+003
   6.8810   4.46582E+003    3.99000E+003
   6.8840   4.36969E+003    3.93236E+003
   6.8880   4.44426E+003    3.90275E+003
   6.8910   4.34848E+003    3.89812E+003
   6.8950   4.50522E+003    3.88163E+003
   6.8980   4.48127E+003    3.98764E+003
   6.9000   4.46041E+003    3.95527E+003
   6.9040   4.51545E+003    3.96733E+003
   6.9060   4.46919E+003    3.98350E+003
   6.9090   4.41408E+003    3.98031E+003
   6.9120   4.38163E+003    3.90362E+003
   6.9160   4.38065E+003    3.86331E+003
   6.9180   4.48575E+003    3.89232E+003
   6.9220   4.41505E+003    3.89870E+003
   6.9250   4.44801E+003    3.84236E+003
   6.9270   4.48985E+003    3.87979E+003
   6.9300   4.56671E+003    3.91526E+003
   6.9320   4.41294E+003    3.89134E+003
   6.9340   4.41295E+003    3.77514E+003
   6.9390   4.34170E+003    3.74873E+003
   6.9420   4.34268E+003    3.67173E+003
   6.9450   4.35280E+003    3.74397E+003
   6.9480   4.35589E+003    3.84676E+003
   6.9500   4.25057E+003    3.82040E+003
   6.9540   4.44258E+003    3.76140E+003
   6.9570   4.33991E+003    3.77867E+003
   6.9610   4.33493E+003    3.76890E+003
   6.9640   4.32077E+003    3.76085E+003
   6.9670   4.29775E+003    3.78007E+003
   6.9710   4.18427E+003    3.77962E+003
   6.9730   4.27627E+003    3.78139E+003
   6.9770   4.28838E+003    3.74772E+003
   6.9780   4.32972E+003    3.78074E+003
   6.9820   4.24869E+003    3.82063E+003
   6.9850   4.33486E+003    3.72092E+003
   6.9900   4.30901E+003    3.71794E+003
   6.9920   4.28376E+003    3.67200E+003
   6.9960   4.22577E+003    3.84106E+003
   6.9990   4.24460E+003    3.69540E+003
   7.0030   4.35136E+003    3.65050E+003
   7.0060   4.30781E+003    3.63817E+003
   7.0090   4.27309E+003    3.73859E+003
   7.0120   4.31847E+003    3.75624E+003
   7.0150   4.28094E+003    3.73284E+003
   7.0170   4.20031E+003    3.67779E+003
   7.0210   4.23047E+003    3.76670E+003
   7.0230   4.27267E+003    3.65977E+003
   7.0270   4.19685E+003    3.68081E+003
   7.0300   4.22377E+003    3.70718E+003
   7.0330   4.18706E+003    3.69507E+003
   7.0350   4.27140E+003    3.68534E+003
   7.0380   4.16892E+003    3.70620E+003
   7.0430   4.24697E+003    3.72158E+003
   7.0460   4.08203E+003    3.73118E+003
   7.0490   4.00276E+003    3.78621E+003
   7.0510   4.00652E+003    3.78216E+003
   7.0530   3.99001E+003    3.78424E+003
   7.0590   4.15021E+003    3.70898E+003
   7.0620   4.21073E+003    3.70819E+003
   7.0640   4.18243E+003    3.72615E+003
   7.0670   4.20573E+003    3.69650E+003
   7.0700   4.20401E+003    3.72976E+003
   7.0740   4.17472E+003    3.65474E+003
   7.0770   4.14603E+003    3.69420E+003
   7.0790   4.22094E+003    3.70469E+003
   7.0820   4.21070E+003    3.66619E+003
   7.0860   4.14580E+003    3.70416E+003
   7.0890   4.14975E+003    3.64338E+003
   7.0930   4.12082E+003    3.62386E+003
   7.0950   4.14891E+003    3.63813E+003
   7.0990   4.14359E+003    3.69028E+003
   7.1020   4.18944E+003    3.71495E+003
   7.1060   4.15673E+003    3.68046E+003
   7.1080   4.20034E+003    3.71473E+003
   7.1110   4.13821E+003    3.69450E+003
   7.1150   4.13505E+003    3.62893E+003
   7.1170   4.11966E+003    3.63238E+003
   7.1220   4.11953E+003    3.61583E+003
   7.1240   4.04876E+003    3.62473E+003
   7.1260   4.11720E+003    3.63751E+003
   7.1300   4.06144E+003    3.62224E+003
   7.1340   4.05932E+003    3.70426E+003
   7.1360   4.00363E+003    3.62694E+003
   7.1390   3.98474E+003    3.61145E+003
   7.1420   4.00586E+003    3.61980E+003
   7.1450   3.96451E+003    3.63525E+003
   7.1490   3.82824E+003    3.67129E+003
   7.1500   3.82448E+003    3.56827E+003
