# Supplementary material for: Trigger factor both holds and folds its client proteins
Source: Nat Commun. 2022 Jul 15;13:4126. doi: 10.1038/s41467-022-31767-6 (PMC9287376; doi:10.1038/s41467-022-31767-6)
Supplement: Supplementary file 6 — Source Data [file 41467_2022_31767_MOESM6_ESM.zip › SourceDataFile/Fig1a-b/00052.RI3]

Sample
I 3 04.0 40000 0009267 1.6140E11 281 1 
   5.8000   9.24100E+001    1.99970E+002
   5.8050   2.29790E+002    2.12870E+002
   5.8080   2.47470E+002    2.47350E+002
   5.8090   2.80560E+002    3.17310E+002
   5.8110   3.07260E+002    3.35560E+002
   5.8140   3.77160E+002    4.21080E+002
   5.8170   4.35730E+002    4.55800E+002
   5.8180   6.28050E+002    6.58700E+002
   5.8210   7.40680E+002    8.29090E+002
   5.8240   9.81100E+002    1.05746E+003
   5.8260   1.11402E+003    1.23738E+003
   5.8270   1.35508E+003    1.45869E+003
   5.8280   1.44972E+003    1.51834E+003
   5.8310   1.87410E+003    1.97396E+003
   5.8330   2.14701E+003    2.18152E+003
   5.8350   2.40467E+003    2.64558E+003
   5.8370   2.89048E+003    3.00191E+003
   5.8390   3.35501E+003    3.32319E+003
   5.8420   3.51348E+003    3.84610E+003
   5.8440   3.96804E+003    3.95225E+003
   5.8450   4.08150E+003    4.22353E+003
   5.8470   4.58811E+003    4.54536E+003
   5.8490   4.69434E+003    4.89268E+003
   5.8510   5.01711E+003    5.13360E+003
   5.8530   4.98089E+003    5.30459E+003
   5.8550   5.20577E+003    5.15245E+003
   5.8570   5.26299E+003    5.29231E+003
   5.8580   5.41407E+003    5.32532E+003
   5.8610   5.43343E+003    5.36965E+003
   5.8640   5.46313E+003    5.52989E+003
   5.8670   5.46086E+003    5.48299E+003
   5.8690   5.58206E+003    5.45807E+003
   5.8720   5.53772E+003    5.59161E+003
   5.8740   5.50010E+003    5.48822E+003
   5.8760   5.48898E+003    5.46763E+003
   5.8780   5.53112E+003    5.58904E+003
   5.8800   5.50172E+003    5.48133E+003
   5.8830   5.51525E+003    5.39143E+003
   5.8840   5.49976E+003    5.42887E+003
   5.8860   5.48549E+003    5.46919E+003
   5.8870   5.53403E+003    5.41396E+003
   5.8900   5.48363E+003    5.48062E+003
   5.8920   5.48860E+003    5.61799E+003
   5.8940   5.57037E+003    5.56059E+003
   5.8960   5.65976E+003    5.78043E+003
   5.8970   5.68015E+003    5.60642E+003
   5.8990   5.76944E+003    5.67131E+003
   5.9010   5.60291E+003    5.75892E+003
   5.9030   5.76163E+003    5.67620E+003
   5.9060   5.62804E+003    5.47827E+003
   5.9090   5.59627E+003    5.52894E+003
   5.9100   5.64004E+003    5.65116E+003
   5.9130   5.72702E+003    5.67875E+003
   5.9150   5.81835E+003    5.77933E+003
   5.9180   5.73412E+003    5.86475E+003
   5.9200   5.72495E+003    5.76085E+003
   5.9210   5.74771E+003    5.89660E+003
   5.9250   5.86143E+003    5.92452E+003
   5.9260   5.93589E+003    6.07299E+003
   5.9290   5.95776E+003    6.07020E+003
   5.9310   5.94299E+003    6.05037E+003
   5.9340   6.16129E+003    6.17422E+003
   5.9360   6.20312E+003    6.37126E+003
   5.9380   6.35647E+003    7.05168E+003
   5.9390   6.23010E+003    7.96674E+003
   5.9400   6.31912E+003    1.01982E+004
   5.9430   6.53622E+003    1.02912E+004
   5.9460   6.51564E+003    1.04500E+004
   5.9470   6.78575E+003    1.09573E+004
   5.9500   7.01926E+003    1.81580E+002
   5.9560   1.01823E+004    2.52610E+002
   5.9590   1.06305E+004    1.11280E+003
   5.9620   1.43899E+003    7.60088E+003
   5.9680   2.31160E+002    5.95298E+003
   5.9710   5.01370E+002    6.05498E+003
   5.9740   1.97780E+003    6.19032E+003
   5.9760   6.23691E+003    6.17126E+003
   5.9770   7.20963E+003    6.10814E+003
   5.9790   6.01873E+003    6.13696E+003
   5.9830   6.17728E+003    5.93140E+003
   5.9850   6.11655E+003    6.05150E+003
   5.9880   6.04950E+003    6.17105E+003
   5.9900   6.15916E+003    5.88743E+003
   5.9930   6.12751E+003    6.02042E+003
   5.9950   6.15522E+003    5.92139E+003
   5.9980   6.01719E+003    5.84726E+003
   6.0000   6.11194E+003    5.88317E+003
   6.0020   6.19207E+003    5.83699E+003
   6.0040   6.10010E+003    5.92053E+003
   6.0070   6.15890E+003    5.74435E+003
   6.0100   6.07958E+003    5.86667E+003
   6.0120   6.05356E+003    6.01287E+003
   6.0150   6.02919E+003    5.91257E+003
   6.0180   6.17164E+003    5.88051E+003
   6.0210   6.09842E+003    5.80563E+003
   6.0230   5.99086E+003    5.62948E+003
   6.0250   5.92498E+003    5.76049E+003
   6.0260   6.10431E+003    5.65460E+003
   6.0290   6.01835E+003    5.54874E+003
   6.0310   6.01966E+003    5.75744E+003
   6.0350   6.04319E+003    5.68573E+003
   6.0370   6.10483E+003    5.64745E+003
   6.0390   6.07680E+003    5.60805E+003
   6.0430   6.07591E+003    5.54450E+003
   6.0460   6.00170E+003    5.58234E+003
   6.0480   5.95287E+003    5.54660E+003
   6.0500   5.94811E+003    5.62567E+003
   6.0510   6.05620E+003    5.49984E+003
   6.0540   5.96826E+003    5.72338E+003
   6.0570   6.01701E+003    5.55987E+003
   6.0600   5.82546E+003    5.55619E+003
   6.0620   5.94076E+003    5.61587E+003
   6.0640   5.84597E+003    5.54117E+003
   6.0680   5.94642E+003    5.54854E+003
   6.0700   5.95151E+003    5.62777E+003
   6.0720   5.82296E+003    5.60609E+003
   6.0730   5.91542E+003    5.42039E+003
   6.0780   6.07012E+003    5.30638E+003
   6.0800   5.88744E+003    5.38832E+003
   6.0820   5.86993E+003    5.31227E+003
   6.0840   5.89346E+003    5.30508E+003
   6.0870   5.82782E+003    5.02935E+003
   6.0890   5.91435E+003    4.91538E+003
   6.0920   5.93063E+003    4.77752E+003
   6.0950   5.73146E+003    4.85874E+003
   6.0960   5.81175E+003    4.84907E+003
   6.0980   5.78628E+003    4.69994E+003
   6.1000   5.92018E+003    4.87534E+003
   6.1040   5.84048E+003    4.75712E+003
   6.1070   5.85912E+003    4.59767E+003
   6.1100   5.81683E+003    4.64321E+003
   6.1120   5.74293E+003    4.50733E+003
   6.1130   5.84548E+003    4.53175E+003
   6.1150   5.85988E+003    4.45040E+003
   6.1180   5.77375E+003    4.51207E+003
   6.1200   5.73239E+003    4.70695E+003
   6.1240   5.84436E+003    4.77494E+003
   6.1270   5.86838E+003    4.18636E+003
   6.1290   5.82673E+003    3.95510E+003
   6.1320   5.86002E+003    3.79638E+003
   6.1340   5.91840E+003    3.62674E+003
   6.1370   5.84957E+003    3.85829E+003
   6.1380   5.89294E+003    4.01732E+003
   6.1400   5.87753E+003    4.29929E+003
   6.1430   5.81721E+003    4.53814E+003
   6.1470   5.82231E+003    4.55223E+003
   6.1490   5.83589E+003    4.35947E+003
   6.1520   5.81723E+003    4.38239E+003
   6.1540   5.74441E+003    4.41867E+003
   6.1590   5.78088E+003    4.23491E+003
   6.1600   5.84637E+003    4.37863E+003
   6.1620   5.83241E+003    4.20733E+003
   6.1640   5.80072E+003    4.11998E+003
   6.1670   5.82552E+003    4.02918E+003
   6.1700   5.82361E+003    4.06717E+003
   6.1720   5.85889E+003    3.94990E+003
   6.1740   5.80757E+003    4.00266E+003
   6.1770   5.82255E+003    4.04156E+003
   6.1800   5.77419E+003    4.01491E+003
   6.1830   5.80891E+003    4.02143E+003
   6.1850   5.67888E+003    3.92072E+003
   6.1870   5.71131E+003    3.89660E+003
   6.1890   5.85010E+003    3.96248E+003
   6.1910   5.84069E+003    3.86028E+003
   6.1960   5.82358E+003    3.89213E+003
   6.1980   5.83396E+003    3.88819E+003
   6.2000   5.90036E+003    3.90077E+003
   6.2020   5.81529E+003    3.80747E+003
   6.2050   5.75433E+003    3.74722E+003
   6.2070   5.76584E+003    3.67661E+003
   6.2100   5.75562E+003    3.52591E+003
   6.2140   5.66625E+003    3.61723E+003
   6.2160   5.72105E+003    3.40557E+003
   6.2190   5.71657E+003    3.44909E+003
   6.2210   5.69912E+003    3.42751E+003
   6.2230   5.74223E+003    3.56465E+003
   6.2280   5.73589E+003    3.55245E+003
   6.2300   5.68496E+003    3.39368E+003
   6.2310   5.71339E+003    3.45150E+003
   6.2340   5.80027E+003    3.25463E+003
   6.2370   5.68729E+003    3.32288E+003
   6.2390   5.72746E+003    3.16520E+003
   6.2410   5.73202E+003    2.96233E+003
   6.2440   5.71073E+003    3.08753E+003
   6.2460   5.71142E+003    3.14496E+003
   6.2480   5.62411E+003    3.13296E+003
   6.2530   5.54675E+003    3.00929E+003
   6.2550   5.48363E+003    2.90771E+003
   6.2580   5.57436E+003    2.87805E+003
   6.2620   5.53011E+003    2.97522E+003
   6.2640   5.58259E+003    2.86910E+003
   6.2670   5.50812E+003    2.88297E+003
   6.2690   5.63663E+003    2.94447E+003
   6.2710   5.67963E+003    2.92232E+003
   6.2730   5.70239E+003    2.87204E+003
   6.2760   5.69672E+003    2.83050E+003
   6.2790   5.66082E+003    2.67749E+003
   6.2820   5.67152E+003    2.65311E+003
   6.2850   5.70730E+003    2.59687E+003
   6.2880   5.57790E+003    2.65963E+003
   6.2900   5.63829E+003    2.79953E+003
   6.2920   5.71507E+003    2.81128E+003
   6.2940   5.60228E+003    2.82482E+003
   6.2970   5.68747E+003    2.72840E+003
   6.2990   5.66464E+003    2.68415E+003
   6.3020   5.52769E+003    2.53719E+003
   6.3040   5.45335E+003    2.56785E+003
   6.3080   5.67118E+003    2.59066E+003
   6.3100   5.68330E+003    2.52990E+003
   6.3130   5.66104E+003    2.51605E+003
   6.3150   5.63592E+003    2.57785E+003
   6.3200   5.54329E+003    2.48788E+003
   6.3220   5.57746E+003    2.48140E+003
   6.3240   5.55932E+003    2.48376E+003
   6.3270   5.56699E+003    2.46652E+003
   6.3290   5.71887E+003    2.52514E+003
   6.3330   5.66302E+003    2.50111E+003
   6.3350   5.52666E+003    2.39556E+003
   6.3380   5.46974E+003    2.40364E+003
   6.3400   5.55839E+003    2.45724E+003
   6.3420   5.46356E+003    2.39167E+003
   6.3450   5.55109E+003    2.36723E+003
   6.3470   5.43500E+003    2.42373E+003
   6.3490   5.33601E+003    2.35171E+003
   6.3530   5.40411E+003    2.39759E+003
   6.3560   5.29555E+003    2.36949E+003
   6.3590   5.18766E+003    2.26525E+003
   6.3620   5.29423E+003    2.30183E+003
   6.3650   5.41252E+003    2.28804E+003
   6.3680   5.50358E+003    2.27025E+003
   6.3720   5.39582E+003    2.31224E+003
   6.3740   5.37629E+003    2.30583E+003
   6.3750   5.46481E+003    2.26017E+003
   6.3790   5.33616E+003    2.31191E+003
   6.3820   5.33715E+003    2.25386E+003
   6.3840   5.39203E+003    2.29695E+003
   6.3860   5.29680E+003    2.26290E+003
   6.3890   5.29135E+003    2.26545E+003
   6.3920   5.28302E+003    2.24780E+003
   6.3950   5.25089E+003    2.24212E+003
   6.3970   5.28779E+003    2.27871E+003
   6.4000   5.28683E+003    2.22314E+003
   6.4010   5.25275E+003    2.21858E+003
   6.4040   5.21499E+003    2.25282E+003
   6.4070   5.20380E+003    2.30643E+003
   6.4090   5.18983E+003    2.14814E+003
   6.4110   5.20808E+003    2.14698E+003
   6.4150   5.08428E+003    2.16571E+003
   6.4170   5.06377E+003    2.13081E+003
   6.4200   5.14553E+003    2.13056E+003
   6.4220   5.07512E+003    2.19695E+003
   6.4250   5.12788E+003    2.22352E+003
   6.4280   5.19367E+003    2.17856E+003
   6.4310   5.07467E+003    2.17946E+003
   6.4330   5.14329E+003    2.25041E+003
   6.4370   5.25641E+003    2.24193E+003
   6.4390   5.24721E+003    2.25659E+003
   6.4410   5.27231E+003    2.26937E+003
   6.4440   5.26927E+003    2.21324E+003
   6.4470   5.25855E+003    2.20309E+003
   6.4490   5.30107E+003    2.22572E+003
   6.4520   5.30206E+003    2.26584E+003
   6.4540   5.31337E+003    2.33877E+003
   6.4560   5.32802E+003    2.29681E+003
   6.4580   5.33751E+003    2.24874E+003
   6.4610   5.30917E+003    2.24200E+003
   6.4650   5.37294E+003    2.22055E+003
   6.4680   5.35055E+003    2.23598E+003
   6.4700   5.33766E+003    2.30336E+003
   6.4730   5.29847E+003    2.32148E+003
   6.4750   5.39107E+003    2.35635E+003
   6.4770   5.31687E+003    2.33472E+003
   6.4810   5.35642E+003    2.29993E+003
   6.4840   5.36526E+003    2.29127E+003
   6.4860   5.40461E+003    2.33371E+003
   6.4880   5.30010E+003    2.30912E+003
   6.4910   5.27780E+003    2.32332E+003
   6.4930   5.24106E+003    2.19952E+003
   6.4960   5.29680E+003    2.30677E+003
   6.4990   5.29078E+003    2.27871E+003
   6.5010   5.35298E+003    2.29321E+003
   6.5030   5.31547E+003    2.31428E+003
   6.5060   5.38142E+003    2.34339E+003
   6.5080   5.37367E+003    2.31095E+003
   6.5110   5.48336E+003    2.36593E+003
   6.5140   5.33093E+003    2.30799E+003
   6.5170   5.31694E+003    2.32234E+003
   6.5190   5.44148E+003    2.31155E+003
   6.5220   5.39699E+003    2.26630E+003
   6.5260   5.32972E+003    2.25510E+003
   6.5280   5.28637E+003    2.16876E+003
   6.5310   5.30799E+003    2.21358E+003
   6.5330   5.21357E+003    2.18121E+003
   6.5350   5.29106E+003    2.32103E+003
   6.5390   5.20222E+003    2.27061E+003
   6.5410   5.31182E+003    2.26160E+003
   6.5440   5.27026E+003    2.31218E+003
   6.5460   5.12035E+003    2.30559E+003
   6.5480   5.29108E+003    2.24179E+003
   6.5530   5.25442E+003    2.33638E+003
   6.5550   5.32860E+003    2.21939E+003
   6.5580   5.14113E+003    2.22296E+003
   6.5600   5.19730E+003    2.28330E+003
   6.5630   5.21190E+003    2.28842E+003
   6.5650   5.27278E+003    2.22506E+003
   6.5690   5.17086E+003    2.25982E+003
   6.5710   5.25371E+003    2.26340E+003
   6.5730   5.17810E+003    2.22157E+003
   6.5740   5.23401E+003    2.23229E+003
   6.5780   5.19136E+003    2.15249E+003
   6.5800   5.15663E+003    2.19914E+003
   6.5840   5.04785E+003    2.26491E+003
   6.5860   5.20636E+003    2.15920E+003
   6.5890   5.11415E+003    2.20169E+003
   6.5900   5.09537E+003    2.17433E+003
   6.5940   5.12230E+003    2.25054E+003
   6.5970   5.03299E+003    2.23232E+003
   6.6000   5.07789E+003    2.21121E+003
   6.6020   5.10770E+003    2.25003E+003
   6.6040   5.18629E+003    2.25922E+003
   6.6070   5.09978E+003    2.25701E+003
   6.6100   5.03550E+003    2.25175E+003
   6.6130   5.02185E+003    2.17524E+003
   6.6150   5.05626E+003    2.24728E+003
   6.6180   5.10400E+003    2.25487E+003
   6.6210   5.09577E+003    2.20006E+003
   6.6240   5.07097E+003    2.21325E+003
   6.6250   5.03485E+003    2.19940E+003
   6.6290   5.04700E+003    2.18766E+003
   6.6320   5.00195E+003    2.22062E+003
   6.6350   5.03607E+003    2.18204E+003
   6.6380   4.97460E+003    2.20283E+003
   6.6400   4.99047E+003    2.15300E+003
   6.6440   5.00461E+003    2.17521E+003
   6.6450   5.02360E+003    2.17323E+003
   6.6490   5.02375E+003    2.19976E+003
   6.6520   4.95558E+003    2.13522E+003
   6.6550   4.92213E+003    2.16716E+003
   6.6580   5.04518E+003    2.17645E+003
   6.6600   4.97174E+003    2.14061E+003
   6.6610   4.90286E+003    2.13495E+003
   6.6640   4.97990E+003    2.11942E+003
   6.6670   4.91014E+003    2.12560E+003
   6.6700   4.86150E+003    2.11057E+003
   6.6710   4.84714E+003    2.12371E+003
   6.6740   4.87558E+003    2.09313E+003
   6.6780   4.93187E+003    2.15863E+003
   6.6810   4.84682E+003    2.11249E+003
   6.6830   4.78482E+003    2.10562E+003
   6.6850   4.79296E+003    2.08404E+003
   6.6890   4.88317E+003    2.13617E+003
   6.6900   4.82933E+003    2.17275E+003
   6.6940   4.80755E+003    2.12106E+003
   6.6960   4.80694E+003    2.16547E+003
   6.7010   4.90715E+003    2.13239E+003
   6.7040   4.80703E+003    2.11233E+003
   6.7060   4.75888E+003    2.07910E+003
   6.7100   4.67425E+003    2.07846E+003
   6.7130   4.66299E+003    2.04708E+003
   6.7160   4.63178E+003    2.04899E+003
   6.7190   4.64289E+003    2.11452E+003
   6.7220   4.66626E+003    2.06247E+003
   6.7230   4.64947E+003    2.04373E+003
   6.7270   4.65451E+003    2.04834E+003
   6.7280   4.71132E+003    2.09627E+003
   6.7310   4.72957E+003    2.09557E+003
   6.7330   4.79826E+003    2.05495E+003
   6.7360   4.71328E+003    2.03492E+003
   6.7380   4.71009E+003    2.09375E+003
   6.7410   4.66759E+003    2.08602E+003
   6.7440   4.63023E+003    2.06881E+003
   6.7470   4.59600E+003    2.06761E+003
   6.7500   4.56750E+003    2.01229E+003
   6.7540   4.60578E+003    2.01482E+003
   6.7590   4.58815E+003    1.99650E+003
   6.7610   4.64918E+003    1.96552E+003
   6.7630   4.56777E+003    1.98146E+003
   6.7660   4.54010E+003    1.97301E+003
   6.7700   4.61887E+003    1.97080E+003
   6.7720   4.65154E+003    1.99938E+003
   6.7750   4.54952E+003    1.90952E+003
   6.7770   4.65102E+003    1.96813E+003
   6.7800   4.57795E+003    1.92075E+003
   6.7840   4.51424E+003    1.97268E+003
   6.7860   4.51493E+003    2.00084E+003
   6.7880   4.55800E+003    1.95264E+003
   6.7900   4.56569E+003    1.97890E+003
   6.7930   4.50139E+003    1.96105E+003
   6.7950   4.47402E+003    1.94891E+003
   6.8000   4.43610E+003    2.00642E+003
   6.8030   4.48818E+003    1.95033E+003
   6.8070   4.61109E+003    1.96169E+003
   6.8090   4.53196E+003    2.01226E+003
   6.8110   4.56117E+003    1.99829E+003
   6.8160   4.62150E+003    1.98402E+003
   6.8190   4.49147E+003    1.98298E+003
   6.8210   4.46948E+003    1.97813E+003
   6.8240   4.47885E+003    2.03741E+003
   6.8280   4.60984E+003    2.03427E+003
   6.8300   4.55474E+003    2.01111E+003
   6.8320   4.49291E+003    1.99756E+003
   6.8350   4.52213E+003    2.00082E+003
   6.8370   4.52795E+003    1.94129E+003
   6.8400   4.48687E+003    2.01054E+003
   6.8440   4.53196E+003    2.03448E+003
   6.8460   4.60130E+003    2.01797E+003
   6.8500   4.57137E+003    2.05515E+003
   6.8530   4.58269E+003    2.02228E+003
   6.8560   4.65083E+003    1.98238E+003
   6.8580   4.61368E+003    1.98624E+003
   6.8620   4.53634E+003    2.02651E+003
   6.8650   4.51456E+003    1.96545E+003
   6.8680   4.42153E+003    2.00307E+003
   6.8720   4.47489E+003    1.90352E+003
   6.8750   4.49849E+003    1.93779E+003
   6.8770   4.44941E+003    1.94015E+003
   6.8790   4.48438E+003    1.96965E+003
   6.8820   4.43875E+003    1.99347E+003
   6.8860   4.43862E+003    1.97852E+003
   6.8890   4.46496E+003    1.95673E+003
   6.8910   4.43155E+003    1.95722E+003
   6.8930   4.52907E+003    2.00725E+003
   6.8960   4.43274E+003    1.99755E+003
   6.8980   4.47591E+003    2.01035E+003
   6.9020   4.52418E+003    1.97481E+003
   6.9060   4.42096E+003    1.99454E+003
   6.9090   4.51993E+003    1.95692E+003
   6.9130   4.46660E+003    1.98356E+003
   6.9160   4.46917E+003    1.93746E+003
   6.9200   4.48461E+003    1.94439E+003
   6.9220   4.45300E+003    1.97756E+003
   6.9250   4.45900E+003    1.92487E+003
   6.9270   4.39102E+003    1.94022E+003
   6.9300   4.41271E+003    1.90015E+003
   6.9330   4.33754E+003    1.94931E+003
   6.9360   4.31631E+003    1.93293E+003
   6.9400   4.33839E+003    1.92969E+003
   6.9410   4.32166E+003    1.92052E+003
   6.9440   4.35103E+003    1.87034E+003
   6.9470   4.23975E+003    1.90906E+003
   6.9520   4.29929E+003    1.92968E+003
   6.9550   4.36795E+003    1.86076E+003
   6.9570   4.38285E+003    1.94341E+003
   6.9600   4.30809E+003    1.87056E+003
   6.9640   4.33139E+003    1.87664E+003
   6.9670   4.32296E+003    1.92588E+003
   6.9700   4.39265E+003    1.88905E+003
   6.9740   4.32948E+003    1.90044E+003
   6.9760   4.31973E+003    1.84626E+003
   6.9790   4.29492E+003    1.88283E+003
   6.9830   4.26405E+003    1.89237E+003
   6.9860   4.28556E+003    1.91786E+003
   6.9890   4.33512E+003    1.89937E+003
   6.9910   4.32376E+003    1.91721E+003
   6.9940   4.28322E+003    1.86076E+003
   6.9980   4.30744E+003    1.86656E+003
   7.0010   4.29055E+003    1.87132E+003
   7.0040   4.23520E+003    1.95532E+003
   7.0050   4.24233E+003    1.88649E+003
   7.0100   4.23454E+003    1.85441E+003
   7.0140   4.25839E+003    1.81488E+003
   7.0170   4.28531E+003    1.86643E+003
   7.0190   4.21301E+003    1.86329E+003
   7.0210   4.16630E+003    1.86453E+003
   7.0260   4.10087E+003    1.82228E+003
   7.0280   4.08017E+003    1.85031E+003
   7.0320   4.09089E+003    1.83651E+003
   7.0340   4.04668E+003    1.86808E+003
   7.0370   4.07196E+003    1.84508E+003
   7.0400   4.23775E+003    1.85112E+003
   7.0430   4.25022E+003    1.86597E+003
   7.0470   4.14230E+003    1.86463E+003
   7.0500   4.20580E+003    1.91078E+003
   7.0530   4.17905E+003    1.84424E+003
   7.0570   4.17997E+003    1.92260E+003
   7.0600   4.18006E+003    1.82519E+003
   7.0620   4.14582E+003    1.84631E+003
   7.0660   4.06473E+003    1.81730E+003
   7.0690   4.23112E+003    1.76126E+003
   7.0710   4.13493E+003    1.80981E+003
   7.0750   4.12165E+003    1.82831E+003
   7.0790   4.16134E+003    1.81765E+003
   7.0820   4.18820E+003    1.81030E+003
   7.0850   4.17024E+003    1.80720E+003
   7.0880   4.09063E+003    1.81416E+003
   7.0910   4.13604E+003    1.87690E+003
   7.0940   4.15301E+003    1.81991E+003
   7.0970   4.15138E+003    1.81606E+003
   7.1020   4.07308E+003    1.84640E+003
   7.1040   4.15108E+003    1.81398E+003
   7.1080   4.21664E+003    1.77778E+003
   7.1110   4.15514E+003    1.80066E+003
   7.1150   4.18988E+003    1.80456E+003
   7.1180   4.14894E+003    1.77926E+003
   7.1200   4.08669E+003    1.77849E+003
   7.1240   4.10131E+003    1.73127E+003
   7.1270   4.02589E+003    1.78406E+003
   7.1300   4.07635E+003    1.68554E+003
   7.1340   4.14551E+003    1.69738E+003
   7.1360   4.09936E+003    1.64379E+003
   7.1390   4.14155E+003    1.59074E+003
   7.1420   4.11883E+003    1.61183E+003
   7.1460   4.14562E+003    1.56259E+003
   7.1480   4.08380E+003    1.46406E+003
   7.1500   4.06327E+003    1.40651E+003
