# Supplementary material for: Trigger factor both holds and folds its client proteins
Source: Nat Commun. 2022 Jul 15;13:4126. doi: 10.1038/s41467-022-31767-6 (PMC9287376; doi:10.1038/s41467-022-31767-6)
Supplement: Supplementary file 6 — Source Data [file 41467_2022_31767_MOESM6_ESM.zip › SourceDataFile/Fig1a-b/00053.RI1]

Sample
I 1 04.0 40000 0009327 1.6250E11 280 1 
   5.8000   4.55300E+001    1.24660E+002
   5.8020   9.57600E+001    1.61810E+002
   5.8050   1.72360E+002    2.08860E+002
   5.8060   2.14380E+002    2.35180E+002
   5.8070   2.35760E+002    2.44210E+002
   5.8080   2.70490E+002    2.44380E+002
   5.8090   2.41570E+002    2.71540E+002
   5.8120   2.88070E+002    3.18260E+002
   5.8140   3.37430E+002    3.69950E+002
   5.8160   4.38240E+002    4.58760E+002
   5.8190   4.92790E+002    5.92960E+002
   5.8200   6.86540E+002    7.44330E+002
   5.8240   7.46420E+002    9.13180E+002
   5.8250   1.01729E+003    1.13625E+003
   5.8260   1.09257E+003    1.29415E+003
   5.8290   1.42031E+003    1.55750E+003
   5.8310   1.57552E+003    1.71945E+003
   5.8330   1.77370E+003    1.96090E+003
   5.8350   2.21982E+003    2.35890E+003
   5.8370   2.91103E+003    2.95457E+003
   5.8420   3.01871E+003    3.43483E+003
   5.8440   3.40600E+003    4.06497E+003
   5.8460   3.98048E+003    4.41607E+003
   5.8490   4.35005E+003    4.86027E+003
   5.8510   4.69523E+003    4.87228E+003
   5.8540   5.09878E+003    5.23001E+003
   5.8550   5.19785E+003    5.41562E+003
   5.8580   5.36064E+003    5.49082E+003
   5.8600   5.40101E+003    5.60575E+003
   5.8620   5.61260E+003    5.63693E+003
   5.8650   5.58574E+003    5.60809E+003
   5.8670   5.60752E+003    5.69317E+003
   5.8690   5.52348E+003    5.68260E+003
   5.8710   5.45938E+003    5.61354E+003
   5.8740   5.50105E+003    5.45320E+003
   5.8760   5.58925E+003    5.48436E+003
   5.8780   5.52191E+003    5.60189E+003
   5.8810   5.51526E+003    5.54185E+003
   5.8830   5.56665E+003    5.61037E+003
   5.8850   5.49225E+003    5.67760E+003
   5.8870   5.60350E+003    5.63846E+003
   5.8900   5.52900E+003    5.60400E+003
   5.8920   5.63621E+003    5.74278E+003
   5.8940   5.63699E+003    5.47114E+003
   5.8970   5.63547E+003    5.43817E+003
   5.8990   5.67847E+003    5.54905E+003
   5.9010   5.79466E+003    5.59066E+003
   5.9030   5.59166E+003    5.63523E+003
   5.9060   5.59859E+003    5.71551E+003
   5.9090   5.63026E+003    5.69425E+003
   5.9120   5.67251E+003    5.73507E+003
   5.9130   5.72331E+003    5.76927E+003
   5.9160   5.64445E+003    5.80466E+003
   5.9190   5.77663E+003    5.95202E+003
   5.9210   5.86928E+003    5.98432E+003
   5.9240   5.75991E+003    5.81015E+003
   5.9260   5.86792E+003    5.96116E+003
   5.9290   5.87674E+003    6.00767E+003
   5.9310   6.00148E+003    6.05392E+003
   5.9340   6.02376E+003    5.94548E+003
   5.9360   6.07285E+003    5.87946E+003
   5.9380   6.08319E+003    6.04377E+003
   5.9390   6.13446E+003    6.19980E+003
   5.9430   6.11964E+003    6.24271E+003
   5.9440   6.21801E+003    6.22820E+003
   5.9460   6.17979E+003    6.34094E+003
   5.9490   6.20857E+003    6.25401E+003
   5.9520   6.16172E+003    6.31065E+003
   5.9540   6.32750E+003    6.17817E+003
   5.9570   6.14583E+003    6.23132E+003
   5.9600   6.28586E+003    6.18883E+003
   5.9630   6.23344E+003    6.15677E+003
   5.9650   6.24676E+003    6.28185E+003
   5.9660   6.25122E+003    6.30144E+003
   5.9700   6.33300E+003    6.27467E+003
   5.9720   6.27735E+003    6.24020E+003
   5.9750   6.37049E+003    6.29786E+003
   5.9770   6.13339E+003    6.29382E+003
   5.9790   6.18146E+003    6.29340E+003
   5.9800   6.06606E+003    6.18005E+003
   5.9830   6.17426E+003    6.27717E+003
   5.9860   6.18777E+003    6.26129E+003
   5.9880   6.27918E+003    6.16503E+003
   5.9910   6.23421E+003    6.31417E+003
   5.9920   6.29075E+003    6.43511E+003
   5.9960   6.28522E+003    6.94086E+003
   5.9970   6.34709E+003    8.96190E+003
   5.9990   6.28192E+003    1.06502E+004
   6.0020   6.23627E+003    1.07508E+004
   6.0040   6.19291E+003    1.06336E+004
   6.0070   5.85187E+003    1.96050E+002
   6.0130   9.90082E+003    3.06540E+002
   6.0170   1.05677E+004    6.27984E+003
   6.0230   3.01393E+003    6.92843E+003
   6.0250   3.67390E+002    6.06514E+003
   6.0290   2.07560E+002    6.06894E+003
   6.0310   4.02610E+002    6.04926E+003
   6.0350   1.34635E+003    6.22380E+003
   6.0370   6.74009E+003    6.10341E+003
   6.0390   7.38326E+003    5.96605E+003
   6.0420   6.50646E+003    6.04271E+003
   6.0460   6.22152E+003    5.92917E+003
   6.0470   6.14383E+003    6.02302E+003
   6.0480   6.05587E+003    6.01991E+003
   6.0500   6.20323E+003    6.03986E+003
   6.0520   6.08023E+003    5.96570E+003
   6.0570   6.01316E+003    5.94232E+003
   6.0590   6.03396E+003    5.92048E+003
   6.0620   6.01947E+003    5.95833E+003
   6.0640   6.03164E+003    5.90516E+003
   6.0660   6.12006E+003    6.02988E+003
   6.0690   6.12892E+003    6.01679E+003
   6.0740   6.03250E+003    5.95090E+003
   6.0750   6.05984E+003    5.91282E+003
   6.0770   6.06839E+003    5.93226E+003
   6.0780   6.11126E+003    6.00618E+003
   6.0830   5.98990E+003    5.95580E+003
   6.0850   5.97971E+003    5.84266E+003
   6.0870   6.06566E+003    5.99741E+003
   6.0890   5.98996E+003    6.03558E+003
   6.0910   6.02486E+003    5.89183E+003
   6.0930   5.92989E+003    5.85989E+003
   6.0960   5.93915E+003    5.95063E+003
   6.0990   5.99081E+003    5.86101E+003
   6.1020   5.94335E+003    5.91159E+003
   6.1050   5.82942E+003    5.93078E+003
   6.1070   5.87056E+003    5.86083E+003
   6.1080   5.81262E+003    5.79835E+003
   6.1130   5.81300E+003    5.90999E+003
   6.1150   5.90368E+003    5.94554E+003
   6.1180   5.83960E+003    5.88131E+003
   6.1200   5.91662E+003    5.89517E+003
   6.1220   5.91082E+003    5.89141E+003
   6.1250   5.89116E+003    5.94726E+003
   6.1280   5.89758E+003    6.03372E+003
   6.1310   5.85103E+003    5.97470E+003
   6.1340   5.83829E+003    5.78503E+003
   6.1360   5.82569E+003    6.03150E+003
   6.1380   5.82335E+003    5.87015E+003
   6.1400   5.80367E+003    5.81173E+003
   6.1430   5.84620E+003    5.95971E+003
   6.1450   5.73922E+003    5.89043E+003
   6.1470   5.74766E+003    5.80838E+003
   6.1500   5.82569E+003    5.79902E+003
   6.1530   5.69452E+003    5.83082E+003
   6.1560   5.64592E+003    5.78148E+003
   6.1580   5.77535E+003    5.75335E+003
   6.1600   5.77666E+003    5.72613E+003
   6.1620   5.67862E+003    5.62118E+003
   6.1650   5.64391E+003    5.84004E+003
   6.1680   5.59163E+003    5.77720E+003
   6.1700   5.65853E+003    5.75704E+003
   6.1750   5.52153E+003    5.70888E+003
   6.1780   5.64269E+003    5.72148E+003
   6.1800   5.67006E+003    5.75101E+003
   6.1810   5.52892E+003    5.78621E+003
   6.1850   5.50520E+003    5.64053E+003
   6.1890   5.60910E+003    5.61907E+003
   6.1910   5.47748E+003    5.66493E+003
   6.1930   5.55559E+003    5.74064E+003
   6.1940   5.48003E+003    5.86475E+003
   6.1980   5.44094E+003    5.74306E+003
   6.2010   5.54388E+003    5.81119E+003
   6.2030   5.58242E+003    5.77029E+003
   6.2060   5.50450E+003    5.67386E+003
   6.2080   5.42654E+003    5.67910E+003
   6.2100   5.48559E+003    5.67539E+003
   6.2140   5.43397E+003    5.56345E+003
   6.2170   5.39858E+003    5.64741E+003
   6.2210   5.36739E+003    5.63982E+003
   6.2230   5.28738E+003    5.55821E+003
   6.2250   5.34421E+003    5.50782E+003
   6.2280   5.34193E+003    5.56876E+003
   6.2300   5.26724E+003    5.54883E+003
   6.2330   5.30217E+003    5.57165E+003
   6.2350   5.28088E+003    5.44667E+003
   6.2390   5.29121E+003    5.48945E+003
   6.2410   5.27441E+003    5.46947E+003
   6.2440   5.26520E+003    5.46322E+003
   6.2470   5.20958E+003    5.45192E+003
   6.2490   5.16617E+003    5.46657E+003
   6.2520   5.11089E+003    5.42423E+003
   6.2540   5.16549E+003    5.41003E+003
   6.2570   5.18413E+003    5.39694E+003
   6.2610   5.05028E+003    5.33457E+003
   6.2640   5.04641E+003    5.35454E+003
   6.2670   5.02304E+003    5.31265E+003
   6.2690   5.08658E+003    5.16900E+003
   6.2720   5.15247E+003    5.19961E+003
   6.2730   5.08308E+003    5.32545E+003
   6.2760   5.03131E+003    5.23980E+003
   6.2780   5.07734E+003    5.33596E+003
   6.2790   5.04175E+003    5.34694E+003
   6.2840   5.08554E+003    5.15440E+003
   6.2880   4.97028E+003    5.16989E+003
   6.2900   5.03526E+003    5.28518E+003
   6.2920   5.10242E+003    5.12891E+003
   6.2950   4.97584E+003    5.21742E+003
   6.2970   4.98888E+003    5.18847E+003
   6.3000   5.00504E+003    5.19627E+003
   6.3040   4.79056E+003    4.96473E+003
   6.3060   4.94025E+003    5.11049E+003
   6.3090   4.90912E+003    5.03878E+003
   6.3130   5.01828E+003    5.07876E+003
   6.3150   4.99428E+003    5.11940E+003
   6.3170   4.83217E+003    5.11631E+003
   6.3200   4.78078E+003    5.01529E+003
   6.3220   4.79321E+003    4.97675E+003
   6.3260   4.96552E+003    4.99724E+003
   6.3290   4.98402E+003    4.89101E+003
   6.3310   4.88305E+003    5.02534E+003
   6.3330   4.79921E+003    4.93079E+003
   6.3360   4.81559E+003    4.98450E+003
   6.3390   4.77475E+003    4.96635E+003
   6.3420   4.76790E+003    4.92636E+003
   6.3450   4.71328E+003    4.89923E+003
   6.3470   4.75253E+003    4.92882E+003
   6.3490   4.72439E+003    4.83869E+003
   6.3520   4.72256E+003    4.93226E+003
   6.3560   4.79063E+003    4.82257E+003
   6.3590   4.80544E+003    4.75877E+003
   6.3620   4.83416E+003    4.74912E+003
   6.3650   4.78017E+003    4.74302E+003
   6.3680   4.80228E+003    4.70291E+003
   6.3700   4.78003E+003    4.82628E+003
   6.3730   4.80519E+003    4.71746E+003
   6.3750   4.88215E+003    4.68047E+003
   6.3790   4.83223E+003    4.75244E+003
   6.3810   4.84654E+003    4.75294E+003
   6.3820   4.84053E+003    4.57133E+003
   6.3860   4.80015E+003    4.63775E+003
   6.3890   4.76814E+003    4.61469E+003
   6.3910   4.71576E+003    4.65802E+003
   6.3940   4.89733E+003    4.47893E+003
   6.3980   4.77597E+003    4.52390E+003
   6.4000   4.66209E+003    4.59379E+003
   6.4030   4.67141E+003    4.59446E+003
   6.4060   4.68505E+003    4.58910E+003
   6.4080   4.69618E+003    4.61914E+003
   6.4110   4.68362E+003    4.53618E+003
   6.4140   4.57046E+003    4.49283E+003
   6.4180   4.56966E+003    4.56177E+003
   6.4210   4.55938E+003    4.55043E+003
   6.4230   4.62289E+003    4.50530E+003
   6.4240   4.70300E+003    4.59326E+003
   6.4270   4.70576E+003    4.44627E+003
   6.4310   4.66216E+003    4.49859E+003
   6.4340   4.79525E+003    4.52695E+003
   6.4360   4.74341E+003    4.66381E+003
   6.4380   4.75504E+003    4.55341E+003
   6.4410   4.87741E+003    4.69176E+003
   6.4430   4.75775E+003    4.56303E+003
   6.4470   4.81642E+003    4.55539E+003
   6.4490   4.81188E+003    4.53574E+003
   6.4520   4.82181E+003    4.57763E+003
   6.4540   4.83006E+003    4.66080E+003
   6.4590   4.85500E+003    4.73670E+003
   6.4610   4.94504E+003    4.61309E+003
   6.4650   4.96154E+003    4.64478E+003
   6.4670   4.89873E+003    4.67514E+003
   6.4680   4.89144E+003    4.63005E+003
   6.4720   4.93901E+003    4.65017E+003
   6.4750   4.99975E+003    4.63725E+003
   6.4770   4.91127E+003    4.58428E+003
   6.4810   4.94978E+003    4.62190E+003
   6.4840   4.87998E+003    4.60606E+003
   6.4850   4.90679E+003    4.62455E+003
   6.4880   5.01815E+003    4.69407E+003
   6.4910   4.95085E+003    4.65609E+003
   6.4940   4.87589E+003    4.58374E+003
   6.4970   4.99510E+003    4.69677E+003
   6.4990   4.96959E+003    4.63561E+003
   6.5030   4.94390E+003    4.61603E+003
   6.5060   4.99269E+003    4.62649E+003
   6.5090   4.98650E+003    4.81183E+003
   6.5110   5.07470E+003    4.65191E+003
   6.5130   5.04739E+003    4.71212E+003
   6.5170   5.03133E+003    4.61002E+003
   6.5210   5.01441E+003    4.58134E+003
   6.5230   5.09278E+003    4.66865E+003
   6.5260   4.81790E+003    4.60934E+003
   6.5280   4.87306E+003    4.67269E+003
   6.5320   4.93545E+003    4.57120E+003
   6.5350   4.91823E+003    4.49424E+003
   6.5380   4.94257E+003    4.55164E+003
   6.5400   4.90790E+003    4.58486E+003
   6.5420   5.03858E+003    4.55874E+003
   6.5450   4.96861E+003    4.59568E+003
   6.5470   4.95982E+003    4.47776E+003
   6.5510   4.93034E+003    4.52631E+003
   6.5530   4.94004E+003    4.41519E+003
   6.5570   4.91788E+003    4.45916E+003
   6.5610   4.95122E+003    4.50581E+003
   6.5640   4.96068E+003    4.50239E+003
   6.5660   4.97246E+003    4.49115E+003
   6.5690   5.07201E+003    4.44100E+003
   6.5700   4.87558E+003    4.48628E+003
   6.5730   5.07648E+003    4.52240E+003
   6.5760   5.03294E+003    4.45129E+003
   6.5800   4.93361E+003    4.43453E+003
   6.5830   4.78654E+003    4.49168E+003
   6.5850   4.97634E+003    4.47190E+003
   6.5880   4.97533E+003    4.50304E+003
   6.5900   4.78289E+003    4.46549E+003
   6.5930   4.82894E+003    4.42812E+003
   6.5970   4.85272E+003    4.43140E+003
   6.5980   4.89331E+003    4.46103E+003
   6.6010   4.88146E+003    4.50822E+003
   6.6040   4.82313E+003    4.40162E+003
   6.6060   4.83628E+003    4.41206E+003
   6.6080   4.76955E+003    4.37562E+003
   6.6110   4.81957E+003    4.42310E+003
   6.6150   4.80959E+003    4.35137E+003
   6.6180   4.85138E+003    4.40567E+003
   6.6220   4.93416E+003    4.48411E+003
   6.6240   4.90921E+003    4.40920E+003
   6.6260   4.84140E+003    4.36947E+003
   6.6290   4.90415E+003    4.44416E+003
   6.6320   4.88757E+003    4.37716E+003
   6.6360   4.84601E+003    4.34610E+003
   6.6380   4.84603E+003    4.25834E+003
   6.6400   4.82683E+003    4.34606E+003
   6.6440   4.80778E+003    4.34540E+003
   6.6460   4.73422E+003    4.31884E+003
   6.6490   4.76350E+003    4.30706E+003
   6.6520   4.82974E+003    4.27962E+003
   6.6540   4.78707E+003    4.29933E+003
   6.6580   4.77032E+003    4.29366E+003
   6.6600   4.79905E+003    4.23801E+003
   6.6640   4.75995E+003    4.32302E+003
   6.6670   4.77763E+003    4.34784E+003
   6.6690   4.79628E+003    4.21047E+003
   6.6710   4.75827E+003    4.23923E+003
   6.6740   4.75256E+003    4.19659E+003
   6.6780   4.73170E+003    4.18087E+003
   6.6810   4.66717E+003    4.20681E+003
   6.6830   4.80378E+003    4.17144E+003
   6.6850   4.69899E+003    4.12584E+003
   6.6890   4.73176E+003    4.26532E+003
   6.6900   4.71280E+003    4.23442E+003
   6.6940   4.78108E+003    4.32208E+003
   6.6970   4.71330E+003    4.21037E+003
   6.7000   4.72120E+003    4.24003E+003
   6.7020   4.69896E+003    4.23215E+003
   6.7060   4.64761E+003    4.14918E+003
   6.7080   4.68927E+003    4.19330E+003
   6.7110   4.63485E+003    4.15077E+003
   6.7150   4.58143E+003    4.14317E+003
   6.7180   4.48599E+003    4.06664E+003
   6.7210   4.54295E+003    4.06573E+003
   6.7220   4.62620E+003    4.01951E+003
   6.7260   4.56263E+003    4.04938E+003
   6.7280   4.67061E+003    4.13803E+003
   6.7310   4.69827E+003    4.16954E+003
   6.7360   4.63490E+003    4.09324E+003
   6.7380   4.56593E+003    4.13949E+003
   6.7400   4.62283E+003    4.11004E+003
   6.7440   4.52503E+003    3.91935E+003
   6.7470   4.53574E+003    3.94309E+003
   6.7500   4.52349E+003    3.98876E+003
   6.7520   4.57896E+003    3.84764E+003
   6.7560   4.51641E+003    3.88119E+003
   6.7590   4.48931E+003    3.90722E+003
   6.7610   4.46659E+003    3.89501E+003
   6.7630   4.47019E+003    3.91166E+003
   6.7660   4.50754E+003    3.87255E+003
   6.7700   4.51573E+003    3.90936E+003
   6.7730   4.43585E+003    3.99784E+003
   6.7770   4.43925E+003    3.91495E+003
   6.7790   4.53190E+003    3.94379E+003
   6.7820   4.47414E+003    3.94492E+003
   6.7840   4.47918E+003    3.88923E+003
   6.7880   4.37930E+003    3.90667E+003
   6.7910   4.37605E+003    3.95079E+003
   6.7940   4.45275E+003    3.94044E+003
   6.7970   4.46762E+003    3.94662E+003
   6.8000   4.51638E+003    3.92431E+003
   6.8020   4.45829E+003    3.92673E+003
   6.8060   4.43208E+003    3.89778E+003
   6.8090   4.53634E+003    4.01185E+003
   6.8110   4.48957E+003    3.96460E+003
   6.8130   4.43338E+003    3.99580E+003
   6.8180   4.54046E+003    4.00827E+003
   6.8200   4.50991E+003    3.90951E+003
   6.8230   4.46078E+003    3.93830E+003
   6.8260   4.44403E+003    4.04863E+003
   6.8280   4.42177E+003    3.93090E+003
   6.8310   4.58664E+003    3.94359E+003
   6.8330   4.46590E+003    3.91255E+003
   6.8370   4.48161E+003    3.92580E+003
   6.8390   4.48460E+003    3.99412E+003
   6.8440   4.58961E+003    3.93469E+003
   6.8460   4.44313E+003    4.08946E+003
   6.8500   4.51391E+003    4.01860E+003
   6.8530   4.57800E+003    4.02091E+003
   6.8550   4.55653E+003    4.07129E+003
   6.8580   4.67452E+003    3.94607E+003
   6.8620   4.51687E+003    3.94983E+003
   6.8650   4.48148E+003    3.91587E+003
   6.8670   4.52528E+003    3.88554E+003
   6.8700   4.46377E+003    3.95581E+003
   6.8730   4.50647E+003    3.95263E+003
   6.8750   4.50042E+003    3.93774E+003
   6.8790   4.49903E+003    3.92786E+003
   6.8810   4.43265E+003    3.98995E+003
   6.8850   4.46519E+003    3.90362E+003
   6.8880   4.39999E+003    3.91863E+003
   6.8920   4.35544E+003    3.97058E+003
   6.8950   4.47657E+003    3.93157E+003
   6.8980   4.37602E+003    3.93621E+003
   6.9020   4.44495E+003    3.96333E+003
   6.9040   4.41519E+003    3.95830E+003
   6.9080   4.39696E+003    3.89334E+003
   6.9110   4.41562E+003    3.85697E+003
   6.9130   4.43095E+003    3.92053E+003
   6.9160   4.44146E+003    3.93514E+003
   6.9200   4.40962E+003    3.87956E+003
   6.9220   4.39477E+003    3.98439E+003
   6.9250   4.38647E+003    3.84236E+003
   6.9260   4.43929E+003    3.88646E+003
   6.9300   4.40465E+003    3.84529E+003
   6.9330   4.33851E+003    3.79457E+003
   6.9360   4.32777E+003    3.78550E+003
   6.9400   4.33911E+003    3.82557E+003
   6.9420   4.25396E+003    3.72339E+003
   6.9450   4.24646E+003    3.80193E+003
   6.9490   4.33855E+003    3.78177E+003
   6.9530   4.35053E+003    3.73029E+003
   6.9560   4.33325E+003    3.74478E+003
   6.9590   4.29080E+003    3.77441E+003
   6.9630   4.32440E+003    3.69416E+003
   6.9670   4.27888E+003    3.75360E+003
   6.9690   4.17967E+003    3.78522E+003
   6.9710   4.17153E+003    3.74099E+003
   6.9730   4.27168E+003    3.74113E+003
   6.9760   4.26309E+003    3.79370E+003
   6.9790   4.32612E+003    3.76326E+003
   6.9830   4.34979E+003    3.75151E+003
   6.9850   4.29299E+003    3.68235E+003
   6.9870   4.21080E+003    3.75421E+003
   6.9930   4.17587E+003    3.70186E+003
   6.9960   4.19182E+003    3.76489E+003
   7.0010   4.32621E+003    3.64604E+003
   7.0030   4.34927E+003    3.71750E+003
   7.0060   4.28559E+003    3.70648E+003
   7.0100   4.30553E+003    3.73981E+003
   7.0120   4.20814E+003    3.70174E+003
   7.0160   4.15602E+003    3.80103E+003
   7.0190   4.19386E+003    3.66608E+003
   7.0220   4.14369E+003    3.76495E+003
   7.0250   4.17345E+003    3.72656E+003
   7.0280   4.14279E+003    3.67710E+003
   7.0300   4.22674E+003    3.68658E+003
   7.0340   4.18535E+003    3.69745E+003
   7.0370   4.14040E+003    3.64458E+003
   7.0390   4.16413E+003    3.63692E+003
   7.0430   4.20251E+003    3.68547E+003
   7.0470   4.01375E+003    3.68207E+003
   7.0490   3.96576E+003    3.74001E+003
   7.0520   4.05862E+003    3.65200E+003
   7.0560   4.20513E+003    3.76538E+003
   7.0600   4.28102E+003    3.68747E+003
   7.0630   4.14937E+003    3.61097E+003
   7.0670   4.22300E+003    3.63497E+003
   7.0700   4.21502E+003    3.70082E+003
   7.0720   4.19129E+003    3.67727E+003
   7.0750   4.18352E+003    3.67692E+003
   7.0770   4.13204E+003    3.66173E+003
   7.0810   4.14813E+003    3.64528E+003
   7.0840   4.15162E+003    3.73809E+003
   7.0860   4.19198E+003    3.59681E+003
   7.0900   4.18655E+003    3.59670E+003
   7.0930   4.19490E+003    3.58300E+003
   7.0970   4.20963E+003    3.69725E+003
   7.1000   4.17201E+003    3.62607E+003
   7.1030   4.14331E+003    3.73603E+003
   7.1070   4.16061E+003    3.66982E+003
   7.1100   4.15690E+003    3.65179E+003
   7.1130   4.08688E+003    3.69797E+003
   7.1160   4.14639E+003    3.60169E+003
   7.1180   4.10324E+003    3.60060E+003
   7.1220   4.14022E+003    3.62448E+003
   7.1260   4.08972E+003    3.53129E+003
   7.1280   4.03767E+003    3.65333E+003
   7.1310   4.00013E+003    3.68529E+003
   7.1330   3.98395E+003    3.55789E+003
   7.1360   4.02598E+003    3.67540E+003
   7.1390   3.95706E+003    3.66555E+003
   7.1430   4.03651E+003    3.58741E+003
   7.1460   3.92239E+003    3.63231E+003
   7.1490   3.86883E+003    3.53289E+003
   7.1530   3.82480E+003    3.55615E+003
