# Supplementary material for: Trigger factor both holds and folds its client proteins
Source: Nat Commun. 2022 Jul 15;13:4126. doi: 10.1038/s41467-022-31767-6 (PMC9287376; doi:10.1038/s41467-022-31767-6)
Supplement: Supplementary file 6 — Source Data [file 41467_2022_31767_MOESM6_ESM.zip › SourceDataFile/Fig1a-b/00053.RI3]

Sample
I 3 04.0 40000 0009443 1.6450E11 280 1 
   5.8010   1.19430E+002    2.26020E+002
   5.8050   2.31190E+002    2.07510E+002
   5.8060   2.19870E+002    2.30460E+002
   5.8090   2.69410E+002    3.05010E+002
   5.8120   3.35960E+002    3.76320E+002
   5.8140   3.88640E+002    4.21610E+002
   5.8150   4.67710E+002    4.43200E+002
   5.8170   5.47520E+002    6.38600E+002
   5.8200   6.77950E+002    7.62340E+002
   5.8220   8.82230E+002    8.77950E+002
   5.8240   1.00579E+003    1.24474E+003
   5.8270   1.32006E+003    1.38111E+003
   5.8300   1.68743E+003    1.79342E+003
   5.8330   2.04000E+003    2.35556E+003
   5.8350   2.48585E+003    2.58966E+003
   5.8370   2.78322E+003    2.86875E+003
   5.8380   3.09664E+003    3.16756E+003
   5.8390   3.36781E+003    3.70082E+003
   5.8420   3.63086E+003    3.93860E+003
   5.8440   4.11748E+003    4.23211E+003
   5.8460   4.62534E+003    4.66806E+003
   5.8490   4.78576E+003    4.86372E+003
   5.8510   5.04309E+003    5.15996E+003
   5.8530   5.24108E+003    5.29529E+003
   5.8560   5.29844E+003    5.32294E+003
   5.8580   5.47157E+003    5.47700E+003
   5.8600   5.51313E+003    5.55821E+003
   5.8620   5.52539E+003    5.67436E+003
   5.8640   5.63348E+003    5.69787E+003
   5.8650   5.57008E+003    5.80308E+003
   5.8670   5.65980E+003    5.64196E+003
   5.8690   5.67065E+003    5.61969E+003
   5.8710   5.58261E+003    5.64264E+003
   5.8740   5.54067E+003    5.60639E+003
   5.8760   5.64300E+003    5.63429E+003
   5.8780   5.73490E+003    5.65815E+003
   5.8800   5.74539E+003    5.68888E+003
   5.8830   5.65478E+003    5.52445E+003
   5.8850   5.70609E+003    5.64053E+003
   5.8860   5.68367E+003    5.68890E+003
   5.8870   5.73035E+003    5.85191E+003
   5.8900   5.51095E+003    5.69033E+003
   5.8920   5.61829E+003    5.82967E+003
   5.8940   5.66994E+003    5.64145E+003
   5.8970   5.78853E+003    5.72267E+003
   5.8990   5.84769E+003    5.91479E+003
   5.9010   5.86893E+003    5.90018E+003
   5.9030   5.83468E+003    5.78514E+003
   5.9050   5.74806E+003    5.69331E+003
   5.9080   5.89458E+003    5.77662E+003
   5.9100   5.81096E+003    5.81074E+003
   5.9130   5.89828E+003    5.83776E+003
   5.9170   5.85893E+003    5.96284E+003
   5.9190   5.90118E+003    5.80645E+003
   5.9210   5.88589E+003    5.93507E+003
   5.9230   6.08429E+003    6.02353E+003
   5.9250   6.08249E+003    6.14494E+003
   5.9280   6.20662E+003    6.52447E+003
   5.9300   6.14644E+003    6.22719E+003
   5.9320   6.24557E+003    6.36404E+003
   5.9360   6.41340E+003    6.45576E+003
   5.9370   6.46528E+003    6.82057E+003
   5.9390   6.46761E+003    8.26396E+003
   5.9430   6.52521E+003    1.33090E+004
   5.9470   6.62976E+003    1.19504E+004
   5.9500   6.95592E+003    1.05175E+004
   5.9520   9.65686E+003    2.10270E+002
   5.9570   1.18393E+004    4.27870E+002
   5.9610   8.63105E+003    3.26310E+003
   5.9620   4.00470E+002    7.88369E+003
   5.9660   1.71200E+002    6.85698E+003
   5.9680   2.69310E+002    6.64398E+003
   5.9720   9.61900E+002    6.32104E+003
   5.9740   5.04642E+003    6.26295E+003
   5.9770   8.00770E+003    6.26136E+003
   5.9780   7.02635E+003    6.14912E+003
   5.9790   6.37461E+003    6.23363E+003
   5.9810   6.24621E+003    6.12471E+003
   5.9850   6.28027E+003    6.14756E+003
   5.9860   6.32978E+003    6.19437E+003
   5.9900   6.31792E+003    6.10672E+003
   5.9920   6.23558E+003    6.21038E+003
   5.9950   6.20950E+003    6.26423E+003
   5.9970   6.27251E+003    6.12692E+003
   5.9990   6.35907E+003    6.13356E+003
   6.0020   6.22386E+003    5.96531E+003
   6.0040   6.11527E+003    6.00140E+003
   6.0060   6.18417E+003    5.93859E+003
   6.0090   6.22330E+003    6.09380E+003
   6.0110   6.20983E+003    5.89936E+003
   6.0130   6.12874E+003    5.90963E+003
   6.0150   6.26277E+003    5.88917E+003
   6.0190   6.23537E+003    5.91943E+003
   6.0210   6.12544E+003    5.87632E+003
   6.0220   6.15529E+003    6.00408E+003
   6.0240   6.25638E+003    5.87468E+003
   6.0290   6.14081E+003    5.78417E+003
   6.0310   6.03988E+003    5.90452E+003
   6.0340   6.11453E+003    5.85340E+003
   6.0360   6.26832E+003    5.85060E+003
   6.0380   6.19024E+003    5.97701E+003
   6.0400   6.20406E+003    5.84866E+003
   6.0430   6.29457E+003    5.77227E+003
   6.0450   6.10931E+003    5.84201E+003
   6.0480   6.14870E+003    5.76622E+003
   6.0500   6.14384E+003    5.77167E+003
   6.0530   6.09768E+003    5.75121E+003
   6.0570   6.07314E+003    5.69172E+003
   6.0600   6.02477E+003    5.59630E+003
   6.0620   6.01455E+003    5.66365E+003
   6.0630   5.97969E+003    5.68860E+003
   6.0640   6.10029E+003    5.68212E+003
   6.0690   6.09779E+003    5.67977E+003
   6.0710   6.16388E+003    5.56974E+003
   6.0750   5.99790E+003    5.60761E+003
   6.0770   6.14306E+003    5.49312E+003
   6.0790   6.15181E+003    5.59267E+003
   6.0820   6.04424E+003    5.42557E+003
   6.0840   6.12741E+003    5.32967E+003
   6.0890   6.13947E+003    5.20874E+003
   6.0900   6.18560E+003    5.15743E+003
   6.0930   6.01433E+003    4.93255E+003
   6.0960   5.99091E+003    4.85959E+003
   6.1000   6.13693E+003    4.87988E+003
   6.1040   6.00250E+003    4.85162E+003
   6.1050   5.94595E+003    4.78943E+003
   6.1090   5.96376E+003    4.82613E+003
   6.1130   5.94910E+003    4.65121E+003
   6.1150   6.02667E+003    4.67819E+003
   6.1170   5.83293E+003    4.74552E+003
   6.1200   5.83931E+003    4.77182E+003
   6.1220   5.94742E+003    4.98518E+003
   6.1240   5.93182E+003    4.96628E+003
   6.1260   5.98631E+003    4.32947E+003
   6.1290   6.02147E+003    4.08337E+003
   6.1310   6.08314E+003    4.07981E+003
   6.1340   6.02917E+003    3.79075E+003
   6.1360   6.01835E+003    3.99974E+003
   6.1380   5.96669E+003    4.20851E+003
   6.1400   6.00681E+003    4.34320E+003
   6.1450   5.97016E+003    4.74806E+003
   6.1470   5.98084E+003    4.70262E+003
   6.1490   5.94314E+003    4.61554E+003
   6.1510   5.99028E+003    4.55916E+003
   6.1540   5.93407E+003    4.56953E+003
   6.1600   5.93977E+003    4.45294E+003
   6.1610   6.04348E+003    4.48453E+003
   6.1630   5.99686E+003    4.28069E+003
   6.1650   5.95064E+003    4.26969E+003
   6.1680   5.91401E+003    4.26572E+003
   6.1700   6.03840E+003    4.18360E+003
   6.1730   5.95336E+003    4.17366E+003
   6.1750   5.94390E+003    4.19804E+003
   6.1780   5.95487E+003    4.16518E+003
   6.1800   5.94595E+003    4.14290E+003
   6.1830   5.91803E+003    4.20524E+003
   6.1850   5.94662E+003    4.07925E+003
   6.1870   5.98588E+003    4.04118E+003
   6.1900   5.92855E+003    4.00187E+003
   6.1930   5.97090E+003    4.04570E+003
   6.1960   5.96852E+003    4.05706E+003
   6.1980   5.93885E+003    4.08804E+003
   6.2000   5.99123E+003    4.01405E+003
   6.2020   5.92502E+003    3.96062E+003
   6.2070   5.94871E+003    3.88776E+003
   6.2090   5.94202E+003    3.77461E+003
   6.2120   5.96649E+003    3.57159E+003
   6.2140   5.88706E+003    3.75712E+003
   6.2160   5.83133E+003    3.46306E+003
   6.2190   5.86905E+003    3.61721E+003
   6.2210   5.92259E+003    3.58474E+003
   6.2230   5.91038E+003    3.67121E+003
   6.2260   5.81190E+003    3.70718E+003
   6.2280   5.91587E+003    3.58363E+003
   6.2320   5.93779E+003    3.48954E+003
   6.2350   5.88579E+003    3.46053E+003
   6.2370   5.86100E+003    3.42576E+003
   6.2390   5.93246E+003    3.23732E+003
   6.2410   5.97844E+003    3.14272E+003
   6.2450   5.80091E+003    3.28637E+003
   6.2470   5.79556E+003    3.22010E+003
   6.2510   5.89218E+003    3.26313E+003
   6.2540   5.69204E+003    3.10304E+003
   6.2560   5.68037E+003    3.09463E+003
   6.2590   5.69677E+003    3.10750E+003
   6.2620   5.70380E+003    3.03802E+003
   6.2640   5.80923E+003    3.00747E+003
   6.2670   5.75196E+003    3.04586E+003
   6.2700   5.77810E+003    3.09762E+003
   6.2720   5.91694E+003    3.06139E+003
   6.2760   5.90922E+003    2.92862E+003
   6.2790   5.81497E+003    2.88905E+003
   6.2810   5.80824E+003    2.84016E+003
   6.2840   5.73946E+003    2.77481E+003
   6.2870   5.71439E+003    2.82004E+003
   6.2900   5.81829E+003    2.90260E+003
   6.2920   5.68227E+003    2.85550E+003
   6.2970   5.76529E+003    2.88305E+003
   6.2990   5.85304E+003    2.79174E+003
   6.3010   5.81970E+003    2.67786E+003
   6.3040   5.64451E+003    2.68462E+003
   6.3080   5.79671E+003    2.72577E+003
   6.3100   5.81735E+003    2.68481E+003
   6.3130   5.86322E+003    2.61128E+003
   6.3150   5.76933E+003    2.60636E+003
   6.3180   5.66188E+003    2.63515E+003
   6.3190   5.71634E+003    2.59781E+003
   6.3240   5.80902E+003    2.56727E+003
   6.3260   5.63935E+003    2.60340E+003
   6.3290   5.66944E+003    2.58624E+003
   6.3310   5.63554E+003    2.56832E+003
   6.3330   5.71337E+003    2.48320E+003
   6.3350   5.64053E+003    2.45089E+003
   6.3380   5.63147E+003    2.53905E+003
   6.3400   5.65106E+003    2.56920E+003
   6.3440   5.55035E+003    2.45208E+003
   6.3460   5.55907E+003    2.47846E+003
   6.3490   5.49644E+003    2.49407E+003
   6.3520   5.44854E+003    2.46089E+003
   6.3540   5.45853E+003    2.49533E+003
   6.3560   5.42374E+003    2.40683E+003
   6.3580   5.39883E+003    2.30566E+003
   6.3620   5.44361E+003    2.39913E+003
   6.3650   5.54639E+003    2.36291E+003
   6.3680   5.68329E+003    2.39545E+003
   6.3700   5.63225E+003    2.50483E+003
   6.3720   5.59783E+003    2.38338E+003
   6.3750   5.63759E+003    2.35958E+003
   6.3760   5.58646E+003    2.39132E+003
   6.3800   5.52642E+003    2.33662E+003
   6.3820   5.57350E+003    2.36343E+003
   6.3840   5.43534E+003    2.36611E+003
   6.3860   5.49657E+003    2.33879E+003
   6.3900   5.48749E+003    2.35160E+003
   6.3930   5.45454E+003    2.36729E+003
   6.3950   5.40700E+003    2.31689E+003
   6.3980   5.42206E+003    2.33093E+003
   6.4000   5.34983E+003    2.29679E+003
   6.4040   5.41431E+003    2.34427E+003
   6.4070   5.33946E+003    2.29332E+003
   6.4110   5.28694E+003    2.22938E+003
   6.4120   5.36764E+003    2.27413E+003
   6.4140   5.30459E+003    2.23602E+003
   6.4160   5.29225E+003    2.25843E+003
   6.4200   5.24927E+003    2.21385E+003
   6.4220   5.23435E+003    2.30318E+003
   6.4250   5.30913E+003    2.30403E+003
   6.4270   5.36296E+003    2.30642E+003
   6.4300   5.32041E+003    2.30722E+003
   6.4340   5.35649E+003    2.30624E+003
   6.4360   5.37043E+003    2.29799E+003
   6.4380   5.34548E+003    2.29783E+003
   6.4410   5.42386E+003    2.27079E+003
   6.4430   5.40018E+003    2.35651E+003
   6.4460   5.39321E+003    2.28216E+003
   6.4490   5.43398E+003    2.30755E+003
   6.4500   5.43909E+003    2.29723E+003
   6.4540   5.41582E+003    2.38935E+003
   6.4560   5.49198E+003    2.37616E+003
   6.4590   5.53595E+003    2.33749E+003
   6.4610   5.51611E+003    2.33733E+003
   6.4640   5.44085E+003    2.33184E+003
   6.4670   5.54121E+003    2.35072E+003
   6.4680   5.52588E+003    2.42307E+003
   6.4710   5.52837E+003    2.40944E+003
   6.4740   5.49198E+003    2.37413E+003
   6.4770   5.54114E+003    2.39306E+003
   6.4800   5.56711E+003    2.30944E+003
   6.4830   5.43309E+003    2.37175E+003
   6.4850   5.51608E+003    2.35474E+003
   6.4860   5.43218E+003    2.40775E+003
   6.4900   5.38860E+003    2.41447E+003
   6.4930   5.47529E+003    2.31277E+003
   6.4950   5.43827E+003    2.37173E+003
   6.4980   5.47302E+003    2.37117E+003
   6.5010   5.49437E+003    2.39160E+003
   6.5050   5.47881E+003    2.38991E+003
   6.5080   5.46684E+003    2.36617E+003
   6.5100   5.53438E+003    2.43887E+003
   6.5120   5.48729E+003    2.42213E+003
   6.5140   5.47661E+003    2.43977E+003
   6.5170   5.45616E+003    2.33087E+003
   6.5210   5.51669E+003    2.34943E+003
   6.5230   5.53323E+003    2.35056E+003
   6.5260   5.51877E+003    2.28785E+003
   6.5280   5.57947E+003    2.25709E+003
   6.5320   5.43126E+003    2.28698E+003
   6.5330   5.40700E+003    2.40480E+003
   6.5370   5.44012E+003    2.41140E+003
   6.5400   5.46609E+003    2.37494E+003
   6.5440   5.44085E+003    2.37686E+003
   6.5470   5.44259E+003    2.38810E+003
   6.5490   5.47711E+003    2.29798E+003
   6.5530   5.32889E+003    2.32918E+003
   6.5540   5.43287E+003    2.34931E+003
   6.5570   5.39219E+003    2.37488E+003
   6.5600   5.48465E+003    2.39559E+003
   6.5630   5.42798E+003    2.34547E+003
   6.5660   5.39760E+003    2.38391E+003
   6.5680   5.34887E+003    2.37401E+003
   6.5700   5.33853E+003    2.34717E+003
   6.5720   5.35031E+003    2.30137E+003
   6.5730   5.39203E+003    2.31584E+003
   6.5770   5.32491E+003    2.23992E+003
   6.5800   5.27970E+003    2.28500E+003
   6.5830   5.15641E+003    2.26155E+003
   6.5860   5.34517E+003    2.25017E+003
   6.5890   5.29498E+003    2.34281E+003
   6.5920   5.26720E+003    2.27499E+003
   6.5950   5.30623E+003    2.27225E+003
   6.5980   5.26912E+003    2.28387E+003
   6.6000   5.25316E+003    2.27267E+003
   6.6020   5.35099E+003    2.29139E+003
   6.6060   5.22298E+003    2.34434E+003
   6.6080   5.29333E+003    2.30331E+003
   6.6110   5.11038E+003    2.29788E+003
   6.6130   5.18433E+003    2.31930E+003
   6.6150   5.23223E+003    2.33395E+003
   6.6170   5.39205E+003    2.31703E+003
   6.6210   5.17682E+003    2.26077E+003
   6.6240   5.25415E+003    2.28084E+003
   6.6260   5.20720E+003    2.28497E+003
   6.6290   5.26729E+003    2.26211E+003
   6.6300   5.21618E+003    2.29157E+003
   6.6340   5.14167E+003    2.26104E+003
   6.6380   5.15611E+003    2.27830E+003
   6.6410   5.10250E+003    2.28047E+003
   6.6450   5.16178E+003    2.21272E+003
   6.6470   5.13144E+003    2.24946E+003
   6.6490   5.13604E+003    2.24373E+003
   6.6530   5.04486E+003    2.23972E+003
   6.6560   5.02580E+003    2.26533E+003
   6.6570   5.12029E+003    2.29669E+003
   6.6610   5.10092E+003    2.22978E+003
   6.6620   5.08563E+003    2.22986E+003
   6.6670   5.03616E+003    2.23736E+003
   6.6690   5.04325E+003    2.22020E+003
   6.6710   4.97468E+003    2.24176E+003
   6.6720   5.05635E+003    2.19904E+003
   6.6750   5.02287E+003    2.20185E+003
   6.6760   5.00823E+003    2.23191E+003
   6.6800   4.92447E+003    2.22381E+003
   6.6830   5.02911E+003    2.22397E+003
   6.6850   4.99287E+003    2.20921E+003
   6.6870   4.99973E+003    2.18472E+003
   6.6900   4.97301E+003    2.26271E+003
   6.6920   4.91388E+003    2.17232E+003
   6.6970   5.05934E+003    2.18483E+003
   6.6990   4.95734E+003    2.17028E+003
   6.7010   4.95165E+003    2.19683E+003
   6.7030   5.03575E+003    2.14823E+003
   6.7070   4.90889E+003    2.14278E+003
   6.7100   4.90666E+003    2.10685E+003
   6.7130   4.85842E+003    2.14783E+003
   6.7150   4.77914E+003    2.10981E+003
   6.7170   4.75996E+003    2.12402E+003
   6.7200   4.88638E+003    2.14771E+003
   6.7230   4.83119E+003    2.13203E+003
   6.7270   4.78900E+003    2.15400E+003
   6.7280   4.92172E+003    2.15785E+003
   6.7310   4.81673E+003    2.13686E+003
   6.7340   4.92058E+003    2.18332E+003
   6.7360   4.90762E+003    2.13390E+003
   6.7380   4.93808E+003    2.16728E+003
   6.7420   4.87893E+003    2.22385E+003
   6.7450   4.85073E+003    2.11952E+003
   6.7470   4.68827E+003    2.11140E+003
   6.7490   4.76192E+003    2.06014E+003
   6.7540   4.75977E+003    2.06413E+003
   6.7560   4.71580E+003    2.05201E+003
   6.7580   4.76477E+003    2.04882E+003
   6.7610   4.72793E+003    2.06763E+003
   6.7630   4.69244E+003    2.08066E+003
   6.7660   4.68228E+003    2.00929E+003
   6.7700   4.77593E+003    2.08027E+003
   6.7720   4.71570E+003    2.10433E+003
   6.7750   4.68451E+003    2.01179E+003
   6.7770   4.73148E+003    2.05898E+003
   6.7790   4.69418E+003    2.02227E+003
   6.7820   4.60683E+003    1.95687E+003
   6.7840   4.66170E+003    2.04496E+003
   6.7880   4.63257E+003    2.03449E+003
   6.7900   4.65564E+003    2.02387E+003
   6.7930   4.64890E+003    2.02209E+003
   6.7960   4.54991E+003    2.04850E+003
   6.8000   4.62321E+003    2.04935E+003
   6.8020   4.65701E+003    2.02200E+003
   6.8060   4.68165E+003    2.02532E+003
   6.8090   4.72079E+003    2.07069E+003
   6.8110   4.67549E+003    2.02700E+003
   6.8140   4.66383E+003    2.04516E+003
   6.8160   4.77821E+003    2.04574E+003
   6.8190   4.62078E+003    2.02697E+003
   6.8220   4.55856E+003    2.02063E+003
   6.8260   4.63875E+003    2.03743E+003
   6.8280   4.72047E+003    2.02894E+003
   6.8300   4.70105E+003    2.06020E+003
   6.8330   4.59028E+003    2.02853E+003
   6.8370   4.56573E+003    2.02789E+003
   6.8400   4.60868E+003    2.02237E+003
   6.8420   4.61650E+003    2.05172E+003
   6.8460   4.64400E+003    2.07488E+003
   6.8490   4.69377E+003    2.13136E+003
   6.8530   4.69288E+003    2.06771E+003
   6.8560   4.65156E+003    2.04553E+003
   6.8580   4.65459E+003    2.08497E+003
   6.8610   4.65942E+003    2.07660E+003
   6.8650   4.70292E+003    2.02457E+003
   6.8670   4.56758E+003    2.02719E+003
   6.8710   4.56821E+003    2.09232E+003
   6.8730   4.59865E+003    1.98162E+003
   6.8760   4.56896E+003    2.02911E+003
   6.8790   4.57520E+003    1.97984E+003
   6.8810   4.50112E+003    2.04703E+003
   6.8840   4.57691E+003    2.02182E+003
   6.8860   4.60303E+003    2.02032E+003
   6.8900   4.54381E+003    2.05562E+003
   6.8930   4.60894E+003    2.04642E+003
   6.8950   4.56592E+003    2.00762E+003
   6.8980   4.54738E+003    2.00661E+003
   6.9010   4.62672E+003    2.09353E+003
   6.9040   4.60134E+003    2.01579E+003
   6.9070   4.70744E+003    1.99536E+003
   6.9100   4.57931E+003    1.99696E+003
   6.9130   4.61542E+003    1.96856E+003
   6.9160   4.59595E+003    1.96931E+003
   6.9180   4.62892E+003    2.02035E+003
   6.9220   4.53972E+003    2.00344E+003
   6.9230   4.59973E+003    1.98658E+003
   6.9270   4.58914E+003    2.01170E+003
   6.9300   4.44260E+003    1.97651E+003
   6.9330   4.46119E+003    2.02317E+003
   6.9360   4.47443E+003    1.96549E+003
   6.9400   4.43700E+003    1.91982E+003
   6.9430   4.44663E+003    1.94291E+003
   6.9460   4.41429E+003    1.95113E+003
   6.9490   4.48511E+003    1.90110E+003
   6.9530   4.45458E+003    1.92138E+003
   6.9560   4.40081E+003    1.91685E+003
   6.9590   4.49330E+003    1.95369E+003
   6.9620   4.34006E+003    1.94441E+003
   6.9650   4.35361E+003    1.92757E+003
   6.9690   4.42205E+003    1.98153E+003
   6.9710   4.37287E+003    1.97683E+003
   6.9740   4.40866E+003    1.91601E+003
   6.9770   4.41556E+003    1.93570E+003
   6.9810   4.44723E+003    1.97136E+003
   6.9830   4.41671E+003    1.92728E+003
   6.9850   4.40985E+003    1.94965E+003
   6.9880   4.40419E+003    1.94725E+003
   6.9920   4.47935E+003    1.99615E+003
   6.9950   4.38291E+003    1.96752E+003
   6.9970   4.42240E+003    1.87253E+003
   7.0010   4.33879E+003    1.94986E+003
   7.0030   4.47080E+003    1.95347E+003
   7.0050   4.38947E+003    1.92321E+003
   7.0090   4.36315E+003    1.87464E+003
   7.0120   4.29820E+003    1.86155E+003
   7.0150   4.36182E+003    1.87185E+003
   7.0170   4.33859E+003    1.88566E+003
   7.0210   4.31086E+003    1.95622E+003
   7.0240   4.32275E+003    1.86724E+003
   7.0270   4.23389E+003    1.90380E+003
   7.0300   4.20187E+003    1.88647E+003
   7.0330   4.12459E+003    1.83800E+003
   7.0370   4.19220E+003    1.85557E+003
   7.0400   4.20934E+003    1.87740E+003
   7.0440   4.29465E+003    1.86540E+003
   7.0470   4.27330E+003    1.87964E+003
   7.0500   4.31144E+003    1.87755E+003
   7.0540   4.27185E+003    1.93083E+003
   7.0570   4.27269E+003    1.87501E+003
   7.0600   4.31002E+003    1.90567E+003
   7.0620   4.31614E+003    1.81184E+003
   7.0650   4.17321E+003    1.84940E+003
   7.0680   4.34659E+003    1.90325E+003
   7.0720   4.28144E+003    1.86478E+003
   7.0750   4.27429E+003    1.88171E+003
   7.0770   4.18934E+003    1.85397E+003
   7.0800   4.27667E+003    1.84995E+003
   7.0840   4.22408E+003    1.88253E+003
   7.0880   4.25220E+003    1.81604E+003
   7.0910   4.26754E+003    1.89404E+003
   7.0950   4.20078E+003    1.84468E+003
   7.0970   4.17814E+003    1.86497E+003
   7.1020   4.17092E+003    1.86992E+003
   7.1040   4.38201E+003    1.86606E+003
   7.1070   4.28604E+003    1.85561E+003
   7.1090   4.21815E+003    1.89898E+003
   7.1130   4.18020E+003    1.85193E+003
   7.1160   4.18263E+003    1.81479E+003
   7.1180   4.12288E+003    1.80878E+003
   7.1220   4.30015E+003    1.81195E+003
   7.1260   4.22722E+003    1.74758E+003
   7.1290   4.15760E+003    1.77001E+003
   7.1310   4.21695E+003    1.70755E+003
   7.1350   4.21867E+003    1.69844E+003
   7.1380   4.13540E+003    1.68999E+003
   7.1410   4.22572E+003    1.66206E+003
   7.1450   4.21500E+003    1.53007E+003
   7.1490   4.17207E+003    1.49115E+003
   7.1530   4.15613E+003    1.42100E+003
