# Supplementary material for: Trigger factor both holds and folds its client proteins
Source: Nat Commun. 2022 Jul 15;13:4126. doi: 10.1038/s41467-022-31767-6 (PMC9287376; doi:10.1038/s41467-022-31767-6)
Supplement: Supplementary file 6 — Source Data [file 41467_2022_31767_MOESM6_ESM.zip › SourceDataFile/Fig1a-b/00054.RI1]

Sample
I 1 04.0 40000 0009504 1.6560E11 280 1 
   5.8000   7.18900E+001    1.60560E+002
   5.8020   1.35970E+002    1.70610E+002
   5.8030   1.58040E+002    1.97090E+002
   5.8050   2.26910E+002    2.32450E+002
   5.8070   2.40720E+002    2.69340E+002
   5.8080   2.49110E+002    2.86020E+002
   5.8090   2.75180E+002    3.05140E+002
   5.8110   2.94490E+002    3.31850E+002
   5.8120   3.38660E+002    3.59830E+002
   5.8140   3.96440E+002    4.28370E+002
   5.8150   4.14550E+002    4.73670E+002
   5.8170   5.24420E+002    5.85280E+002
   5.8180   5.76340E+002    6.96770E+002
   5.8190   6.56210E+002    7.36890E+002
   5.8200   7.14620E+002    7.96290E+002
   5.8230   8.67500E+002    1.05846E+003
   5.8260   1.11240E+003    1.35342E+003
   5.8270   1.27647E+003    1.41433E+003
   5.8280   1.42453E+003    1.58948E+003
   5.8300   1.51260E+003    1.64343E+003
   5.8320   1.89370E+003    2.06719E+003
   5.8330   2.17146E+003    2.40071E+003
   5.8350   2.43852E+003    2.85545E+003
   5.8370   2.93855E+003    3.05892E+003
   5.8390   2.93091E+003    3.27891E+003
   5.8400   3.05487E+003    3.54590E+003
   5.8420   3.29627E+003    3.76968E+003
   5.8440   3.47689E+003    4.35458E+003
   5.8460   4.14029E+003    4.37425E+003
   5.8490   4.52199E+003    4.74216E+003
   5.8510   5.16383E+003    5.19379E+003
   5.8530   5.22475E+003    5.35352E+003
   5.8550   5.49996E+003    5.33875E+003
   5.8580   5.63664E+003    5.61882E+003
   5.8600   5.48992E+003    5.55223E+003
   5.8620   5.58283E+003    5.69444E+003
   5.8650   5.62139E+003    5.54673E+003
   5.8670   5.53504E+003    5.78382E+003
   5.8710   5.47193E+003    5.69016E+003
   5.8720   5.51525E+003    5.66798E+003
   5.8740   5.58227E+003    5.51521E+003
   5.8760   5.58151E+003    5.53383E+003
   5.8780   5.55328E+003    5.59544E+003
   5.8800   5.51719E+003    5.59463E+003
   5.8830   5.56569E+003    5.58789E+003
   5.8850   5.48808E+003    5.71167E+003
   5.8870   5.61506E+003    5.71796E+003
   5.8880   5.58082E+003    5.66801E+003
   5.8900   5.83582E+003    5.72234E+003
   5.8920   5.70514E+003    5.70757E+003
   5.8940   5.79859E+003    5.38964E+003
   5.8970   5.70014E+003    5.51607E+003
   5.8990   5.66242E+003    5.56039E+003
   5.9010   5.69236E+003    5.76124E+003
   5.9040   5.67748E+003    5.91495E+003
   5.9060   5.81069E+003    5.60825E+003
   5.9090   5.64476E+003    5.74433E+003
   5.9100   5.59461E+003    5.65545E+003
   5.9120   5.68548E+003    5.73545E+003
   5.9150   5.67913E+003    5.65527E+003
   5.9170   5.90036E+003    5.90371E+003
   5.9200   5.85399E+003    5.91055E+003
   5.9220   6.04670E+003    5.97119E+003
   5.9230   5.85021E+003    5.95314E+003
   5.9260   5.99550E+003    5.91278E+003
   5.9280   5.97478E+003    6.05855E+003
   5.9300   6.08086E+003    6.12363E+003
   5.9330   6.13620E+003    5.95572E+003
   5.9350   6.09282E+003    6.05188E+003
   5.9360   6.16051E+003    5.96243E+003
   5.9380   6.26549E+003    6.10358E+003
   5.9390   6.14472E+003    6.34121E+003
   5.9430   6.21918E+003    6.22211E+003
   5.9440   6.27336E+003    6.35749E+003
   5.9470   6.11075E+003    6.28816E+003
   5.9490   6.06570E+003    6.15135E+003
   5.9520   6.33920E+003    6.35079E+003
   5.9560   6.16541E+003    6.30201E+003
   5.9580   6.23213E+003    6.26956E+003
   5.9610   6.28038E+003    6.32438E+003
   5.9620   6.31078E+003    6.25293E+003
   5.9640   6.41123E+003    6.24978E+003
   5.9680   6.26198E+003    6.42488E+003
   5.9700   6.28952E+003    6.30696E+003
   5.9720   6.28912E+003    6.32315E+003
   5.9740   6.28187E+003    6.28074E+003
   5.9760   6.23816E+003    6.25405E+003
   5.9790   6.24368E+003    6.20540E+003
   5.9810   5.92890E+003    6.28447E+003
   5.9830   6.04192E+003    6.21884E+003
   5.9860   6.29287E+003    6.24498E+003
   5.9880   6.21438E+003    6.27329E+003
   5.9900   6.37887E+003    6.32454E+003
   5.9920   6.20272E+003    6.52649E+003
   5.9950   6.35672E+003    7.29840E+003
   5.9970   6.45613E+003    9.52810E+003
   5.9990   6.28772E+003    1.08968E+004
   6.0020   6.19702E+003    1.05780E+004
   6.0040   6.27713E+003    1.10025E+004
   6.0060   6.07955E+003    4.84086E+003
   6.0100   6.17354E+003    2.67710E+002
   6.0150   1.02767E+004    6.10100E+002
   6.0190   1.06107E+004    6.56724E+003
   6.0250   1.46802E+003    6.12852E+003
   6.0290   2.10020E+002    6.16383E+003
   6.0310   4.50430E+002    6.15293E+003
   6.0330   1.09622E+003    6.02780E+003
   6.0350   3.05786E+003    6.14260E+003
   6.0380   7.58679E+003    6.01983E+003
   6.0420   6.31998E+003    6.11288E+003
   6.0460   6.27536E+003    5.97662E+003
   6.0480   6.15731E+003    6.04753E+003
   6.0500   6.33853E+003    6.02156E+003
   6.0520   6.11568E+003    6.01123E+003
   6.0570   6.15724E+003    5.95706E+003
   6.0590   6.11454E+003    6.01966E+003
   6.0600   6.10182E+003    6.05066E+003
   6.0630   6.09743E+003    6.02292E+003
   6.0670   6.13135E+003    6.02000E+003
   6.0690   6.19098E+003    5.91027E+003
   6.0710   6.15599E+003    5.91444E+003
   6.0730   6.06958E+003    6.04750E+003
   6.0760   6.04682E+003    6.01834E+003
   6.0790   6.04081E+003    5.98998E+003
   6.0800   6.18527E+003    6.03161E+003
   6.0840   6.06215E+003    5.91362E+003
   6.0870   6.03852E+003    5.97966E+003
   6.0890   6.11837E+003    6.00392E+003
   6.0910   6.04281E+003    5.91772E+003
   6.0960   6.07649E+003    5.85994E+003
   6.1000   5.96731E+003    5.88966E+003
   6.1030   5.93413E+003    5.84108E+003
   6.1050   5.95364E+003    6.08379E+003
   6.1080   5.93943E+003    5.86495E+003
   6.1120   5.96078E+003    5.90255E+003
   6.1150   5.84539E+003    5.88712E+003
   6.1160   5.78267E+003    5.86359E+003
   6.1200   5.92932E+003    5.81584E+003
   6.1230   5.90501E+003    5.91851E+003
   6.1270   5.86096E+003    5.89797E+003
   6.1290   5.91959E+003    5.92927E+003
   6.1310   5.99736E+003    5.87822E+003
   6.1320   5.95047E+003    6.01271E+003
   6.1360   5.91604E+003    6.00525E+003
   6.1380   5.88761E+003    5.96597E+003
   6.1400   5.85565E+003    5.92320E+003
   6.1430   5.81599E+003    5.87205E+003
   6.1460   5.79306E+003    5.90978E+003
   6.1480   5.71754E+003    5.82901E+003
   6.1520   5.72537E+003    5.78974E+003
   6.1540   5.74116E+003    5.84647E+003
   6.1580   5.68126E+003    5.81164E+003
   6.1610   5.75323E+003    5.74600E+003
   6.1630   5.65037E+003    5.74220E+003
   6.1660   5.84771E+003    5.76485E+003
   6.1680   5.62925E+003    5.91311E+003
   6.1710   5.71905E+003    5.86587E+003
   6.1750   5.59562E+003    5.89354E+003
   6.1780   5.63716E+003    5.73351E+003
   6.1810   5.55037E+003    5.73793E+003
   6.1840   5.56578E+003    5.78189E+003
   6.1860   5.51274E+003    5.64694E+003
   6.1890   5.64939E+003    5.59706E+003
   6.1910   5.59137E+003    5.66864E+003
   6.1930   5.56041E+003    5.86050E+003
   6.1960   5.50517E+003    5.74383E+003
   6.1980   5.54064E+003    5.77049E+003
   6.2020   5.58542E+003    5.77079E+003
   6.2050   5.60576E+003    5.75189E+003
   6.2070   5.48798E+003    5.78234E+003
   6.2090   5.47549E+003    5.76543E+003
   6.2120   5.49959E+003    5.77917E+003
   6.2150   5.37324E+003    5.68447E+003
   6.2170   5.38431E+003    5.71368E+003
   6.2210   5.32716E+003    5.66612E+003
   6.2230   5.33173E+003    5.57159E+003
   6.2250   5.34707E+003    5.59781E+003
   6.2280   5.37060E+003    5.63258E+003
   6.2320   5.34823E+003    5.56559E+003
   6.2350   5.35122E+003    5.54830E+003
   6.2370   5.30008E+003    5.61174E+003
   6.2390   5.30433E+003    5.52855E+003
   6.2420   5.31085E+003    5.52033E+003
   6.2450   5.33353E+003    5.51780E+003
   6.2480   5.20376E+003    5.48880E+003
   6.2500   5.28888E+003    5.48182E+003
   6.2540   5.20393E+003    5.40856E+003
   6.2570   5.19799E+003    5.35767E+003
   6.2590   5.16099E+003    5.41201E+003
   6.2620   5.20632E+003    5.48450E+003
   6.2640   5.07860E+003    5.30258E+003
   6.2680   5.11096E+003    5.30698E+003
   6.2700   5.13321E+003    5.28249E+003
   6.2730   5.14383E+003    5.42023E+003
   6.2760   5.16031E+003    5.39195E+003
   6.2780   5.16278E+003    5.47531E+003
   6.2810   5.14715E+003    5.26007E+003
   6.2840   5.10656E+003    5.29306E+003
   6.2860   5.04567E+003    5.26539E+003
   6.2900   5.05706E+003    5.19989E+003
   6.2920   5.06643E+003    5.21128E+003
   6.2950   5.06096E+003    5.27680E+003
   6.2970   5.08196E+003    5.32701E+003
   6.2990   5.05196E+003    5.16917E+003
   6.3040   4.87197E+003    4.98271E+003
   6.3060   4.99686E+003    5.08794E+003
   6.3080   5.16212E+003    5.15447E+003
   6.3110   4.99439E+003    5.14111E+003
   6.3130   4.98054E+003    5.10237E+003
   6.3170   4.91616E+003    5.13967E+003
   6.3200   4.81741E+003    5.11179E+003
   6.3220   4.79212E+003    5.07991E+003
   6.3240   4.97050E+003    5.14847E+003
   6.3260   4.95358E+003    5.02831E+003
   6.3300   4.87935E+003    4.92615E+003
   6.3330   4.83098E+003    4.99904E+003
   6.3350   4.79271E+003    5.02918E+003
   6.3380   4.75719E+003    4.99343E+003
   6.3400   4.82180E+003    4.95183E+003
   6.3440   4.79433E+003    4.99665E+003
   6.3470   4.73051E+003    4.90901E+003
   6.3500   4.72528E+003    4.88272E+003
   6.3540   4.78563E+003    4.89546E+003
   6.3560   4.80470E+003    4.82552E+003
   6.3590   4.78589E+003    4.84353E+003
   6.3610   4.81295E+003    4.84511E+003
   6.3640   4.85649E+003    4.72859E+003
   6.3680   4.86025E+003    4.80333E+003
   6.3700   4.81266E+003    4.86814E+003
   6.3730   4.69225E+003    4.80835E+003
   6.3750   4.77485E+003    4.82469E+003
   6.3770   4.88646E+003    4.77157E+003
   6.3820   4.81284E+003    4.79872E+003
   6.3840   4.74599E+003    4.83235E+003
   6.3860   4.83086E+003    4.63621E+003
   6.3890   4.82752E+003    4.72142E+003
   6.3920   4.71942E+003    4.67152E+003
   6.3960   4.73134E+003    4.55852E+003
   6.3980   4.72664E+003    4.68026E+003
   6.4000   4.69933E+003    4.69871E+003
   6.4020   4.69534E+003    4.57283E+003
   6.4050   4.69606E+003    4.57662E+003
   6.4090   4.65351E+003    4.48828E+003
   6.4110   4.67506E+003    4.50946E+003
   6.4140   4.65392E+003    4.53068E+003
   6.4160   4.60598E+003    4.51618E+003
   6.4200   4.53960E+003    4.53572E+003
   6.4230   4.64045E+003    4.50784E+003
   6.4250   4.55167E+003    4.46302E+003
   6.4270   4.63061E+003    4.46723E+003
   6.4290   4.73676E+003    4.65512E+003
   6.4320   4.68577E+003    4.56533E+003
   6.4360   4.74740E+003    4.59209E+003
   6.4380   4.87219E+003    4.62045E+003
   6.4400   4.77107E+003    4.59070E+003
   6.4410   4.87299E+003    4.66987E+003
   6.4450   4.90478E+003    4.63467E+003
   6.4490   4.90444E+003    4.66431E+003
   6.4520   4.82919E+003    4.58314E+003
   6.4540   4.97976E+003    4.64945E+003
   6.4560   4.88827E+003    4.70296E+003
   6.4590   4.92871E+003    4.56554E+003
   6.4630   4.85941E+003    4.68422E+003
   6.4660   4.86526E+003    4.62786E+003
   6.4680   4.98484E+003    4.63361E+003
   6.4700   4.92537E+003    4.70520E+003
   6.4720   4.97913E+003    4.68652E+003
   6.4760   4.97580E+003    4.63779E+003
   6.4790   4.96555E+003    4.57771E+003
   6.4810   5.07445E+003    4.66902E+003
   6.4830   4.95081E+003    4.67745E+003
   6.4860   4.91253E+003    4.65918E+003
   6.4880   5.02598E+003    4.56981E+003
   6.4920   4.98446E+003    4.63798E+003
   6.4950   4.98291E+003    4.56540E+003
   6.4990   4.91129E+003    4.61395E+003
   6.5020   4.96190E+003    4.71067E+003
   6.5050   4.92540E+003    4.67361E+003
   6.5070   5.03152E+003    4.75150E+003
   6.5100   4.93914E+003    4.67779E+003
   6.5120   5.08257E+003    4.63864E+003
   6.5150   5.06550E+003    4.69655E+003
   6.5190   5.04305E+003    4.62706E+003
   6.5210   4.98447E+003    4.71679E+003
   6.5240   5.06665E+003    4.67371E+003
   6.5260   4.84801E+003    4.70649E+003
   6.5280   4.91542E+003    4.61796E+003
   6.5310   4.96036E+003    4.62667E+003
   6.5330   5.03290E+003    4.62992E+003
   6.5370   5.02985E+003    4.58647E+003
   6.5400   4.98377E+003    4.55143E+003
   6.5420   4.98965E+003    4.59043E+003
   6.5450   4.99282E+003    4.53554E+003
   6.5480   4.92582E+003    4.62221E+003
   6.5510   4.87974E+003    4.59996E+003
   6.5550   4.93296E+003    4.54334E+003
   6.5570   4.98649E+003    4.51674E+003
   6.5610   5.01590E+003    4.64998E+003
   6.5640   4.93927E+003    4.56110E+003
   6.5670   5.03556E+003    4.46094E+003
   6.5690   4.93796E+003    4.52695E+003
   6.5710   5.01227E+003    4.55175E+003
   6.5750   4.94253E+003    4.52402E+003
   6.5780   5.01131E+003    4.55512E+003
   6.5800   4.95740E+003    4.48039E+003
   6.5820   4.84164E+003    4.45894E+003
   6.5850   4.91349E+003    4.52252E+003
   6.5890   4.92824E+003    4.49812E+003
   6.5920   4.97685E+003    4.56409E+003
   6.5950   4.89329E+003    4.44615E+003
   6.5980   4.85195E+003    4.49790E+003
   6.6010   4.92031E+003    4.49398E+003
   6.6040   4.82390E+003    4.48283E+003
   6.6060   4.79236E+003    4.41209E+003
   6.6100   4.78355E+003    4.37842E+003
   6.6130   4.79360E+003    4.45533E+003
   6.6150   4.82308E+003    4.38343E+003
   6.6180   4.92497E+003    4.40164E+003
   6.6210   4.90850E+003    4.50065E+003
   6.6240   4.97289E+003    4.34956E+003
   6.6260   4.97317E+003    4.48036E+003
   6.6290   4.89915E+003    4.42093E+003
   6.6310   4.86156E+003    4.42114E+003
   6.6350   4.89224E+003    4.39711E+003
   6.6360   4.81609E+003    4.41254E+003
   6.6400   4.85018E+003    4.32966E+003
   6.6420   4.82370E+003    4.37630E+003
   6.6470   4.84041E+003    4.37968E+003
   6.6510   4.82218E+003    4.34593E+003
   6.6540   4.90899E+003    4.38676E+003
   6.6560   4.78372E+003    4.28904E+003
   6.6580   4.79971E+003    4.35474E+003
   6.6620   4.81656E+003    4.29640E+003
   6.6650   4.82669E+003    4.34044E+003
   6.6670   4.76558E+003    4.32134E+003
   6.6700   4.79979E+003    4.29573E+003
   6.6720   4.82515E+003    4.22935E+003
   6.6740   4.75794E+003    4.32679E+003
   6.6780   4.75401E+003    4.22008E+003
   6.6810   4.72075E+003    4.18144E+003
   6.6830   4.67881E+003    4.28331E+003
   6.6870   4.68427E+003    4.18409E+003
   6.6900   4.83532E+003    4.27679E+003
   6.6930   4.78777E+003    4.23067E+003
   6.6960   4.78559E+003    4.26773E+003
   6.6990   4.71743E+003    4.26033E+003
   6.7010   4.78635E+003    4.21675E+003
   6.7060   4.67771E+003    4.18275E+003
   6.7080   4.67592E+003    4.18819E+003
   6.7130   4.66349E+003    4.17364E+003
   6.7140   4.60848E+003    4.08148E+003
   6.7150   4.49738E+003    4.06281E+003
   6.7190   4.50033E+003    4.03171E+003
   6.7220   4.59692E+003    4.04214E+003
   6.7270   4.70787E+003    4.06086E+003
   6.7280   4.65423E+003    4.11339E+003
   6.7310   4.65822E+003    4.15317E+003
   6.7360   4.71744E+003    4.17132E+003
   6.7380   4.71347E+003    4.15181E+003
   6.7400   4.68774E+003    4.24061E+003
   6.7430   4.67450E+003    4.01124E+003
   6.7460   4.63072E+003    3.97443E+003
   6.7490   4.66672E+003    3.96176E+003
   6.7520   4.52895E+003    3.95196E+003
   6.7550   4.51906E+003    3.92531E+003
   6.7570   4.54374E+003    3.77052E+003
   6.7610   4.48532E+003    3.86333E+003
   6.7650   4.55297E+003    3.89189E+003
   6.7680   4.48894E+003    3.85896E+003
   6.7700   4.51151E+003    3.93336E+003
   6.7730   4.52402E+003    3.89012E+003
   6.7750   4.47199E+003    3.94656E+003
   6.7770   4.48171E+003    3.98994E+003
   6.7810   4.56285E+003    4.03861E+003
   6.7840   4.42349E+003    3.94079E+003
   6.7860   4.49370E+003    3.93111E+003
   6.7890   4.43681E+003    3.95832E+003
   6.7920   4.41553E+003    3.93215E+003
   6.7950   4.49363E+003    3.98631E+003
   6.7990   4.45100E+003    3.97908E+003
   6.8020   4.40235E+003    3.95357E+003
   6.8050   4.41042E+003    3.99076E+003
   6.8080   4.54063E+003    4.03567E+003
   6.8110   4.47602E+003    4.06907E+003
   6.8140   4.57975E+003    3.96840E+003
   6.8180   4.56716E+003    4.13951E+003
   6.8200   4.52784E+003    3.98440E+003
   6.8240   4.54476E+003    4.03580E+003
   6.8280   4.51555E+003    3.98013E+003
   6.8300   4.51786E+003    3.92724E+003
   6.8320   4.52880E+003    3.98324E+003
   6.8350   4.51286E+003    4.00638E+003
   6.8390   4.57044E+003    3.98856E+003
   6.8420   4.56265E+003    3.96957E+003
   6.8440   4.57340E+003    3.94367E+003
   6.8480   4.49929E+003    4.03125E+003
   6.8510   4.55861E+003    4.06145E+003
   6.8540   4.61513E+003    4.00363E+003
   6.8570   4.54780E+003    3.99383E+003
   6.8590   4.54153E+003    4.03932E+003
   6.8620   4.53440E+003    4.09203E+003
   6.8660   4.55339E+003    3.99021E+003
   6.8690   4.40438E+003    3.89440E+003
   6.8710   4.53187E+003    3.99271E+003
   6.8750   4.42596E+003    3.90743E+003
   6.8780   4.51818E+003    3.93442E+003
   6.8800   4.50621E+003    3.88385E+003
   6.8830   4.46461E+003    4.00243E+003
   6.8850   4.44152E+003    3.98382E+003
   6.8880   4.48030E+003    3.93939E+003
   6.8920   4.37346E+003    3.95425E+003
   6.8950   4.46425E+003    3.99083E+003
   6.8980   4.39599E+003    3.97205E+003
   6.9000   4.34087E+003    3.96133E+003
   6.9050   4.48563E+003    3.98565E+003
   6.9090   4.43583E+003    3.93494E+003
   6.9130   4.41116E+003    3.96630E+003
   6.9150   4.44222E+003    3.90684E+003
   6.9180   4.46640E+003    3.94093E+003
   6.9220   4.44596E+003    3.99723E+003
   6.9250   4.47560E+003    3.95372E+003
   6.9270   4.51568E+003    3.90133E+003
   6.9310   4.46413E+003    3.90623E+003
   6.9340   4.38145E+003    3.89768E+003
   6.9380   4.33640E+003    3.84635E+003
   6.9410   4.38079E+003    3.81804E+003
   6.9430   4.32767E+003    3.81482E+003
   6.9470   4.28182E+003    3.78193E+003
   6.9500   4.35270E+003    3.71397E+003
   6.9530   4.33027E+003    3.76719E+003
   6.9560   4.34638E+003    3.69543E+003
   6.9590   4.34222E+003    3.72742E+003
   6.9620   4.33373E+003    3.78668E+003
   6.9650   4.32119E+003    3.79720E+003
   6.9680   4.21044E+003    3.76777E+003
   6.9710   4.18309E+003    3.78464E+003
   6.9730   4.23436E+003    3.78275E+003
   6.9780   4.29773E+003    3.83600E+003
   6.9800   4.33413E+003    3.70815E+003
   6.9830   4.30681E+003    3.80886E+003
   6.9850   4.40095E+003    3.77031E+003
   6.9890   4.26970E+003    3.78898E+003
   6.9930   4.20075E+003    3.68694E+003
   6.9970   4.20481E+003    3.73344E+003
   6.9990   4.23302E+003    3.79012E+003
   7.0030   4.43887E+003    3.74598E+003
   7.0060   4.29702E+003    3.67999E+003
   7.0100   4.27034E+003    3.71537E+003
   7.0120   4.31358E+003    3.72526E+003
   7.0150   4.29510E+003    3.76905E+003
   7.0190   4.21718E+003    3.75044E+003
   7.0210   4.22736E+003    3.77382E+003
   7.0240   4.16636E+003    3.71310E+003
   7.0260   4.24402E+003    3.73718E+003
   7.0300   4.18725E+003    3.64438E+003
   7.0330   4.21776E+003    3.69851E+003
   7.0350   4.20221E+003    3.64207E+003
   7.0400   4.16557E+003    3.76370E+003
   7.0440   4.27532E+003    3.72620E+003
   7.0470   4.07782E+003    3.71917E+003
   7.0490   4.02102E+003    3.71503E+003
   7.0520   4.00721E+003    3.72323E+003
   7.0570   4.16377E+003    3.81098E+003
   7.0600   4.15772E+003    3.68207E+003
   7.0620   4.20901E+003    3.72838E+003
   7.0650   4.18090E+003    3.64309E+003
   7.0680   4.19428E+003    3.66815E+003
   7.0710   4.21390E+003    3.69260E+003
   7.0750   4.13982E+003    3.70630E+003
   7.0770   4.16673E+003    3.63508E+003
   7.0790   4.19702E+003    3.78026E+003
   7.0820   4.21265E+003    3.70029E+003
   7.0860   4.18376E+003    3.67991E+003
   7.0880   4.13782E+003    3.67981E+003
   7.0930   4.11691E+003    3.61621E+003
   7.0970   4.15953E+003    3.71319E+003
   7.0990   4.20615E+003    3.69665E+003
   7.1020   4.15940E+003    3.71029E+003
   7.1050   4.25605E+003    3.74932E+003
   7.1090   4.22119E+003    3.74389E+003
   7.1120   4.17620E+003    3.61451E+003
   7.1150   4.08926E+003    3.66930E+003
   7.1180   4.14580E+003    3.64293E+003
   7.1220   4.04007E+003    3.67591E+003
   7.1240   4.13420E+003    3.70696E+003
   7.1270   4.13684E+003    3.56319E+003
   7.1290   4.02830E+003    3.53883E+003
   7.1330   4.04220E+003    3.67225E+003
   7.1350   4.05764E+003    3.61005E+003
   7.1390   4.00697E+003    3.60923E+003
   7.1410   4.02484E+003    3.63072E+003
   7.1450   3.98370E+003    3.58991E+003
   7.1490   3.89901E+003    3.55645E+003
   7.1530   3.84507E+003    3.52728E+003
