# Supplementary material for: Trigger factor both holds and folds its client proteins
Source: Nat Commun. 2022 Jul 15;13:4126. doi: 10.1038/s41467-022-31767-6 (PMC9287376; doi:10.1038/s41467-022-31767-6)
Supplement: Supplementary file 6 — Source Data [file 41467_2022_31767_MOESM6_ESM.zip › SourceDataFile/Fig1a-b/00054.RI3]

Sample
I 3 04.0 40000 0009617 1.6760E11 280 1 
   5.8000   9.84000E+001    1.76950E+002
   5.8020   1.38110E+002    1.77870E+002
   5.8030   1.83850E+002    1.80070E+002
   5.8040   2.29210E+002    2.20440E+002
   5.8050   2.25150E+002    2.20360E+002
   5.8070   2.35400E+002    2.44890E+002
   5.8080   2.52030E+002    2.80320E+002
   5.8090   2.92950E+002    3.00620E+002
   5.8110   3.15060E+002    3.17370E+002
   5.8130   3.70640E+002    3.87580E+002
   5.8140   4.06250E+002    4.38500E+002
   5.8170   4.47190E+002    5.03570E+002
   5.8180   5.84860E+002    5.84510E+002
   5.8190   6.39590E+002    7.06020E+002
   5.8210   7.42960E+002    8.01970E+002
   5.8220   8.89590E+002    8.14210E+002
   5.8240   1.01028E+003    1.23811E+003
   5.8280   1.29953E+003    1.36138E+003
   5.8310   1.54322E+003    1.64304E+003
   5.8330   1.90133E+003    1.91908E+003
   5.8340   2.13428E+003    2.34455E+003
   5.8350   2.32072E+003    2.37393E+003
   5.8370   2.59176E+003    2.82878E+003
   5.8400   2.95495E+003    3.16671E+003
   5.8420   3.44471E+003    3.61654E+003
   5.8440   3.99006E+003    4.04015E+003
   5.8460   4.26906E+003    4.48641E+003
   5.8490   4.59346E+003    4.55766E+003
   5.8510   5.00275E+003    5.04174E+003
   5.8530   5.17449E+003    5.28724E+003
   5.8560   5.21698E+003    5.17647E+003
   5.8580   5.47977E+003    5.36536E+003
   5.8600   5.32434E+003    5.44343E+003
   5.8620   5.40330E+003    5.44489E+003
   5.8640   5.42501E+003    5.49136E+003
   5.8650   5.54973E+003    5.51941E+003
   5.8670   5.57118E+003    5.43705E+003
   5.8710   5.49872E+003    5.42451E+003
   5.8720   5.47224E+003    5.48917E+003
   5.8740   5.41427E+003    5.46034E+003
   5.8760   5.42255E+003    5.49598E+003
   5.8780   5.48048E+003    5.52853E+003
   5.8810   5.44544E+003    5.48466E+003
   5.8830   5.46640E+003    5.42706E+003
   5.8850   5.52223E+003    5.43710E+003
   5.8880   5.57325E+003    5.37601E+003
   5.8890   5.48389E+003    5.50639E+003
   5.8920   5.45252E+003    5.61312E+003
   5.8940   5.48337E+003    5.64324E+003
   5.8970   5.75796E+003    5.69891E+003
   5.8990   5.72031E+003    5.55714E+003
   5.9010   5.79813E+003    5.73284E+003
   5.9030   5.75209E+003    5.67298E+003
   5.9040   5.74328E+003    5.55832E+003
   5.9080   5.65596E+003    5.52471E+003
   5.9090   5.72631E+003    5.62094E+003
   5.9100   5.72927E+003    5.68635E+003
   5.9130   5.73158E+003    5.85893E+003
   5.9160   5.69101E+003    5.69100E+003
   5.9200   5.77845E+003    5.72087E+003
   5.9210   5.77159E+003    5.87212E+003
   5.9230   5.79892E+003    5.86832E+003
   5.9260   5.92757E+003    6.06365E+003
   5.9290   6.10917E+003    6.12034E+003
   5.9300   6.02548E+003    6.14924E+003
   5.9330   6.21215E+003    6.21813E+003
   5.9360   6.30681E+003    6.39247E+003
   5.9380   6.29811E+003    7.15190E+003
   5.9420   6.33516E+003    1.08302E+004
   5.9450   6.34561E+003    1.31059E+004
   5.9470   6.63452E+003    1.20827E+004
   5.9490   6.69542E+003    1.05011E+004
   5.9500   6.96274E+003    2.00700E+002
   5.9580   1.12344E+004    9.86440E+002
   5.9610   4.22058E+003    6.99120E+003
   5.9690   2.68390E+002    6.58819E+003
   5.9720   1.09453E+003    6.30778E+003
   5.9740   3.17754E+003    6.40959E+003
   5.9770   7.12358E+003    6.16863E+003
   5.9820   6.46053E+003    6.15773E+003
   5.9830   6.12481E+003    6.08591E+003
   5.9860   6.20507E+003    6.06446E+003
   5.9880   6.11998E+003    6.15340E+003
   5.9900   6.26068E+003    6.04195E+003
   5.9910   6.12538E+003    6.08684E+003
   5.9940   6.07594E+003    6.12372E+003
   5.9950   6.08941E+003    5.97716E+003
   5.9990   6.13608E+003    6.03117E+003
   6.0020   6.18918E+003    6.02932E+003
   6.0030   6.13308E+003    5.93989E+003
   6.0040   6.10071E+003    5.86725E+003
   6.0060   6.02496E+003    5.82074E+003
   6.0110   6.06783E+003    5.99212E+003
   6.0130   6.04415E+003    5.85057E+003
   6.0150   6.08873E+003    5.80386E+003
   6.0180   6.09480E+003    5.83975E+003
   6.0210   6.02178E+003    5.79970E+003
   6.0230   6.00921E+003    5.77439E+003
   6.0240   5.93752E+003    5.84977E+003
   6.0260   6.07212E+003    5.75556E+003
   6.0300   5.96551E+003    5.71313E+003
   6.0330   5.94399E+003    5.76931E+003
   6.0370   6.03150E+003    5.75459E+003
   6.0380   6.02901E+003    5.71264E+003
   6.0400   6.14423E+003    5.74932E+003
   6.0430   6.07014E+003    5.76963E+003
   6.0450   6.02390E+003    5.69158E+003
   6.0470   5.99585E+003    5.65170E+003
   6.0500   5.94322E+003    5.61049E+003
   6.0510   5.96646E+003    5.67843E+003
   6.0540   6.01805E+003    5.63645E+003
   6.0570   6.01062E+003    5.65506E+003
   6.0590   5.93064E+003    5.82033E+003
   6.0610   5.93291E+003    5.71556E+003
   6.0640   5.98125E+003    5.54575E+003
   6.0670   6.00466E+003    5.63875E+003
   6.0700   5.99655E+003    5.62533E+003
   6.0730   5.90305E+003    5.63398E+003
   6.0750   5.92592E+003    5.67470E+003
   6.0770   5.98389E+003    5.34271E+003
   6.0800   5.88962E+003    5.64858E+003
   6.0820   5.96177E+003    5.36620E+003
   6.0840   5.92064E+003    5.34823E+003
   6.0870   5.90575E+003    5.18406E+003
   6.0890   6.00105E+003    5.00470E+003
   6.0910   6.03842E+003    4.91665E+003
   6.0930   5.88504E+003    4.88406E+003
   6.0950   5.80977E+003    4.88874E+003
   6.0980   5.87760E+003    4.75520E+003
   6.1010   6.02808E+003    4.73140E+003
   6.1020   5.89093E+003    4.85496E+003
   6.1030   5.82556E+003    4.71999E+003
   6.1070   5.90415E+003    4.84917E+003
   6.1100   5.82895E+003    4.61509E+003
   6.1130   5.88631E+003    4.62509E+003
   6.1170   5.77797E+003    4.60081E+003
   6.1200   5.68969E+003    4.58020E+003
   6.1220   5.74659E+003    4.86881E+003
   6.1250   5.84765E+003    4.50024E+003
   6.1270   5.80575E+003    4.11195E+003
   6.1290   5.95120E+003    4.14145E+003
   6.1310   5.84158E+003    4.03728E+003
   6.1340   5.93361E+003    3.85936E+003
   6.1360   5.97602E+003    3.79693E+003
   6.1380   5.92844E+003    4.25477E+003
   6.1400   5.80882E+003    4.40488E+003
   6.1430   5.96277E+003    4.81469E+003
   6.1450   5.90623E+003    4.67453E+003
   6.1470   5.73794E+003    4.59037E+003
   6.1490   5.83136E+003    4.48644E+003
   6.1520   5.80718E+003    4.39936E+003
   6.1560   5.87729E+003    4.52324E+003
   6.1590   5.90561E+003    4.37937E+003
   6.1610   5.91432E+003    4.34456E+003
   6.1630   5.80126E+003    4.19900E+003
   6.1650   5.92504E+003    4.18745E+003
   6.1680   5.91693E+003    4.11908E+003
   6.1720   5.85949E+003    4.09388E+003
   6.1760   5.86631E+003    3.99140E+003
   6.1770   5.87176E+003    4.21828E+003
   6.1800   5.87044E+003    4.12606E+003
   6.1850   5.81476E+003    4.16936E+003
   6.1870   5.81931E+003    4.01395E+003
   6.1900   5.82181E+003    3.96544E+003
   6.1920   5.84470E+003    4.03420E+003
   6.1940   5.92084E+003    4.03953E+003
   6.1960   5.88525E+003    3.96580E+003
   6.2000   5.87930E+003    3.98425E+003
   6.2010   5.82302E+003    3.90622E+003
   6.2030   5.89906E+003    3.84800E+003
   6.2050   5.82238E+003    3.83409E+003
   6.2080   5.87999E+003    3.78342E+003
   6.2100   5.79768E+003    3.63235E+003
   6.2140   5.75885E+003    3.62560E+003
   6.2160   5.67161E+003    3.53661E+003
   6.2190   5.74987E+003    3.49000E+003
   6.2230   5.71403E+003    3.70950E+003
   6.2260   5.84319E+003    3.70908E+003
   6.2300   5.83709E+003    3.45606E+003
   6.2320   5.80867E+003    3.42639E+003
   6.2350   5.84408E+003    3.37176E+003
   6.2390   5.77336E+003    3.16795E+003
   6.2430   5.82461E+003    3.24874E+003
   6.2450   5.78724E+003    3.28897E+003
   6.2470   5.70960E+003    3.27150E+003
   6.2490   5.78930E+003    3.31208E+003
   6.2520   5.61340E+003    3.14838E+003
   6.2550   5.49843E+003    3.10913E+003
   6.2580   5.53666E+003    3.12327E+003
   6.2610   5.65526E+003    3.07810E+003
   6.2640   5.72477E+003    3.01883E+003
   6.2660   5.71847E+003    3.04329E+003
   6.2690   5.57000E+003    3.04216E+003
   6.2720   5.72579E+003    3.05743E+003
   6.2760   5.66317E+003    2.94326E+003
   6.2790   5.71559E+003    2.88209E+003
   6.2810   5.62487E+003    2.76337E+003
   6.2850   5.69503E+003    2.78102E+003
   6.2900   5.59570E+003    2.92469E+003
   6.2910   5.69488E+003    2.95375E+003
   6.2940   5.65432E+003    2.86495E+003
   6.2960   5.79284E+003    2.90089E+003
   6.2990   5.64490E+003    2.76597E+003
   6.3010   5.55107E+003    2.65777E+003
   6.3040   5.48863E+003    2.69569E+003
   6.3060   5.64978E+003    2.65105E+003
   6.3080   5.66008E+003    2.68567E+003
   6.3130   5.70983E+003    2.61115E+003
   6.3150   5.60801E+003    2.65930E+003
   6.3170   5.64143E+003    2.61175E+003
   6.3200   5.58149E+003    2.62298E+003
   6.3220   5.57327E+003    2.65092E+003
   6.3260   5.64157E+003    2.56008E+003
   6.3290   5.63427E+003    2.61192E+003
   6.3310   5.59624E+003    2.63711E+003
   6.3320   5.61223E+003    2.56753E+003
   6.3360   5.64444E+003    2.45484E+003
   6.3380   5.53813E+003    2.48995E+003
   6.3420   5.60426E+003    2.50823E+003
   6.3440   5.59460E+003    2.40049E+003
   6.3470   5.50676E+003    2.52237E+003
   6.3490   5.47237E+003    2.47486E+003
   6.3520   5.46170E+003    2.42882E+003
   6.3540   5.42767E+003    2.52911E+003
   6.3570   5.35403E+003    2.36339E+003
   6.3590   5.29122E+003    2.32806E+003
   6.3620   5.35474E+003    2.33567E+003
   6.3640   5.34050E+003    2.34996E+003
   6.3670   5.51715E+003    2.36639E+003
   6.3710   5.50858E+003    2.36323E+003
   6.3750   5.55962E+003    2.36045E+003
   6.3780   5.47286E+003    2.33344E+003
   6.3790   5.41171E+003    2.37025E+003
   6.3820   5.46882E+003    2.32877E+003
   6.3840   5.42370E+003    2.36186E+003
   6.3870   5.39078E+003    2.33850E+003
   6.3890   5.34563E+003    2.30039E+003
   6.3930   5.36632E+003    2.34701E+003
   6.3940   5.24252E+003    2.26288E+003
   6.3980   5.32071E+003    2.31960E+003
   6.4000   5.28913E+003    2.25113E+003
   6.4040   5.27138E+003    2.28550E+003
   6.4060   5.21334E+003    2.26728E+003
   6.4090   5.16897E+003    2.19738E+003
   6.4120   5.24306E+003    2.25457E+003
   6.4140   5.20808E+003    2.22668E+003
   6.4170   5.17411E+003    2.20813E+003
   6.4210   5.18096E+003    2.16888E+003
   6.4230   5.14756E+003    2.26175E+003
   6.4250   5.27140E+003    2.23749E+003
   6.4290   5.26656E+003    2.27148E+003
   6.4300   5.33991E+003    2.27160E+003
   6.4340   5.30683E+003    2.28471E+003
   6.4360   5.22132E+003    2.29520E+003
   6.4380   5.28744E+003    2.31332E+003
   6.4400   5.35660E+003    2.23802E+003
   6.4430   5.30347E+003    2.27322E+003
   6.4460   5.29953E+003    2.22433E+003
   6.4490   5.38907E+003    2.28626E+003
   6.4510   5.45042E+003    2.30540E+003
   6.4540   5.35464E+003    2.33252E+003
   6.4570   5.34236E+003    2.34483E+003
   6.4600   5.36775E+003    2.28774E+003
   6.4630   5.41657E+003    2.21957E+003
   6.4650   5.47174E+003    2.22702E+003
   6.4690   5.39807E+003    2.32327E+003
   6.4710   5.41427E+003    2.33594E+003
   6.4750   5.40009E+003    2.32904E+003
   6.4770   5.37092E+003    2.35633E+003
   6.4810   5.45789E+003    2.30886E+003
   6.4830   5.47975E+003    2.36289E+003
   6.4860   5.35555E+003    2.28360E+003
   6.4880   5.35032E+003    2.34279E+003
   6.4910   5.30922E+003    2.30343E+003
   6.4940   5.37013E+003    2.30275E+003
   6.4950   5.33260E+003    2.29096E+003
   6.4980   5.40872E+003    2.31285E+003
   6.5010   5.44356E+003    2.38111E+003
   6.5030   5.32680E+003    2.34726E+003
   6.5080   5.37250E+003    2.35728E+003
   6.5100   5.42387E+003    2.35036E+003
   6.5120   5.39015E+003    2.36906E+003
   6.5150   5.49282E+003    2.35381E+003
   6.5170   5.43614E+003    2.27606E+003
   6.5190   5.42952E+003    2.29151E+003
   6.5230   5.41580E+003    2.28016E+003
   6.5260   5.38189E+003    2.24104E+003
   6.5290   5.33546E+003    2.21351E+003
   6.5310   5.34298E+003    2.30270E+003
   6.5330   5.33498E+003    2.34217E+003
   6.5370   5.40394E+003    2.37952E+003
   6.5390   5.27391E+003    2.35239E+003
   6.5420   5.35164E+003    2.32943E+003
   6.5450   5.22707E+003    2.34732E+003
   6.5470   5.36932E+003    2.28479E+003
   6.5510   5.26285E+003    2.30807E+003
   6.5530   5.31400E+003    2.25036E+003
   6.5570   5.27250E+003    2.26451E+003
   6.5590   5.25494E+003    2.33282E+003
   6.5620   5.34183E+003    2.27272E+003
   6.5650   5.18363E+003    2.28253E+003
   6.5680   5.28420E+003    2.33424E+003
   6.5710   5.35066E+003    2.28030E+003
   6.5740   5.35807E+003    2.30510E+003
   6.5770   5.18871E+003    2.19487E+003
   6.5800   5.26355E+003    2.16641E+003
   6.5820   5.16567E+003    2.25179E+003
   6.5850   5.10656E+003    2.22747E+003
   6.5870   5.25061E+003    2.25955E+003
   6.5890   5.20297E+003    2.27045E+003
   6.5930   5.18505E+003    2.32431E+003
   6.5970   5.18723E+003    2.28704E+003
   6.5980   5.22432E+003    2.26085E+003
   6.6000   5.16771E+003    2.24167E+003
   6.6040   5.14439E+003    2.28791E+003
   6.6060   5.14683E+003    2.26091E+003
   6.6100   5.15603E+003    2.27866E+003
   6.6130   5.07331E+003    2.26432E+003
   6.6150   5.12385E+003    2.24255E+003
   6.6170   5.14350E+003    2.21112E+003
   6.6200   5.14610E+003    2.24462E+003
   6.6230   5.04336E+003    2.29730E+003
   6.6250   5.25702E+003    2.22418E+003
   6.6290   5.13290E+003    2.22311E+003
   6.6330   5.15055E+003    2.25677E+003
   6.6350   5.00370E+003    2.27116E+003
   6.6370   5.02931E+003    2.22582E+003
   6.6400   5.06507E+003    2.22366E+003
   6.6420   5.01513E+003    2.22044E+003
   6.6450   5.05800E+003    2.21445E+003
   6.6470   5.06725E+003    2.22808E+003
   6.6510   5.00571E+003    2.19632E+003
   6.6530   5.01683E+003    2.23694E+003
   6.6550   5.05093E+003    2.15333E+003
   6.6580   5.00834E+003    2.12629E+003
   6.6610   5.00489E+003    2.19793E+003
   6.6640   5.03392E+003    2.16765E+003
   6.6670   4.96310E+003    2.16141E+003
   6.6700   4.99702E+003    2.17495E+003
   6.6720   4.91034E+003    2.20335E+003
   6.6760   4.94900E+003    2.16022E+003
   6.6780   4.91973E+003    2.17791E+003
   6.6810   4.90059E+003    2.14387E+003
   6.6840   4.97527E+003    2.19176E+003
   6.6870   4.87092E+003    2.13303E+003
   6.6900   4.86311E+003    2.12615E+003
   6.6920   4.89708E+003    2.15580E+003
   6.6940   4.89109E+003    2.12904E+003
   6.6960   4.88046E+003    2.14617E+003
   6.7000   4.91591E+003    2.13838E+003
   6.7020   4.92111E+003    2.17529E+003
   6.7060   4.87130E+003    2.15643E+003
   6.7070   4.83022E+003    2.07946E+003
   6.7100   4.78462E+003    2.08117E+003
   6.7130   4.68717E+003    2.12394E+003
   6.7170   4.71791E+003    2.11384E+003
   6.7190   4.72398E+003    2.09982E+003
   6.7220   4.71261E+003    2.11759E+003
   6.7270   4.76543E+003    2.10694E+003
   6.7310   4.76919E+003    2.13009E+003
   6.7340   4.82647E+003    2.10105E+003
   6.7360   4.83663E+003    2.09566E+003
   6.7380   4.79543E+003    2.09904E+003
   6.7410   4.70674E+003    2.08564E+003
   6.7440   4.67230E+003    2.08827E+003
   6.7460   4.62255E+003    2.08244E+003
   6.7470   4.72972E+003    2.08701E+003
   6.7520   4.64484E+003    2.01062E+003
   6.7540   4.65319E+003    1.98730E+003
   6.7580   4.59652E+003    2.03761E+003
   6.7600   4.63908E+003    1.97592E+003
   6.7630   4.65658E+003    2.00502E+003
   6.7650   4.61754E+003    1.99146E+003
   6.7680   4.63293E+003    2.05038E+003
   6.7700   4.67840E+003    1.98406E+003
   6.7720   4.61550E+003    2.01748E+003
   6.7750   4.63572E+003    1.95623E+003
   6.7790   4.62370E+003    1.99100E+003
   6.7820   4.60386E+003    1.91884E+003
   6.7840   4.62481E+003    1.97564E+003
   6.7880   4.62704E+003    1.99834E+003
   6.7910   4.57991E+003    2.01621E+003
   6.7930   4.58135E+003    2.00886E+003
   6.7950   4.54890E+003    2.03998E+003
   6.7980   4.55155E+003    2.04407E+003
   6.8010   4.59443E+003    2.00356E+003
   6.8040   4.52967E+003    2.04509E+003
   6.8070   4.55701E+003    2.02794E+003
   6.8090   4.60139E+003    2.01012E+003
   6.8140   4.56304E+003    2.00400E+003
   6.8160   4.65782E+003    1.98495E+003
   6.8200   4.54480E+003    1.98037E+003
   6.8220   4.53988E+003    2.01306E+003
   6.8250   4.51899E+003    2.02746E+003
   6.8280   4.60457E+003    2.02320E+003
   6.8310   4.56742E+003    2.04837E+003
   6.8350   4.49824E+003    2.03397E+003
   6.8370   4.53895E+003    2.00188E+003
   6.8400   4.53418E+003    2.05001E+003
   6.8420   4.53762E+003    2.02978E+003
   6.8460   4.55781E+003    2.03655E+003
   6.8490   4.59030E+003    2.04422E+003
   6.8510   4.58243E+003    2.05502E+003
   6.8550   4.60793E+003    2.07730E+003
   6.8580   4.54480E+003    2.05353E+003
   6.8600   4.52092E+003    2.02319E+003
   6.8620   4.52235E+003    1.99449E+003
   6.8660   4.55796E+003    1.97703E+003
   6.8690   4.51218E+003    2.02381E+003
   6.8720   4.49887E+003    1.98348E+003
   6.8760   4.46328E+003    1.92658E+003
   6.8780   4.49025E+003    1.93961E+003
   6.8810   4.51954E+003    1.93558E+003
   6.8830   4.46614E+003    1.98507E+003
   6.8870   4.44887E+003    2.01394E+003
   6.8910   4.49600E+003    1.93511E+003
   6.8930   4.51702E+003    2.03622E+003
   6.8950   4.48108E+003    1.98499E+003
   6.8990   4.44384E+003    1.98705E+003
   6.9020   4.58547E+003    2.01450E+003
   6.9050   4.44589E+003    1.97593E+003
   6.9080   4.51587E+003    1.94763E+003
   6.9130   4.46725E+003    1.96609E+003
   6.9160   4.51954E+003    2.00105E+003
   6.9200   4.56457E+003    1.95197E+003
   6.9220   4.46773E+003    1.96689E+003
   6.9250   4.48187E+003    1.94910E+003
   6.9280   4.45724E+003    1.93577E+003
   6.9310   4.41088E+003    1.96080E+003
   6.9340   4.39892E+003    1.93053E+003
   6.9360   4.40783E+003    1.88556E+003
   6.9390   4.42549E+003    1.93225E+003
   6.9430   4.30982E+003    1.90780E+003
   6.9450   4.33767E+003    1.89588E+003
   6.9500   4.31424E+003    1.88922E+003
   6.9520   4.37200E+003    1.90686E+003
   6.9550   4.37125E+003    1.88826E+003
   6.9580   4.31744E+003    1.90335E+003
   6.9610   4.24130E+003    1.87685E+003
   6.9650   4.37417E+003    1.90186E+003
   6.9670   4.31772E+003    1.93285E+003
   6.9700   4.28772E+003    1.92572E+003
   6.9740   4.33124E+003    1.93452E+003
   6.9760   4.32108E+003    1.89726E+003
   6.9800   4.28866E+003    1.93187E+003
   6.9810   4.31768E+003    1.87408E+003
   6.9840   4.34031E+003    1.91834E+003
   6.9870   4.34365E+003    1.90569E+003
   6.9900   4.40116E+003    1.88242E+003
   6.9940   4.33111E+003    1.89103E+003
   6.9960   4.41586E+003    1.86806E+003
   6.9990   4.38862E+003    1.89209E+003
   7.0030   4.27888E+003    1.89576E+003
   7.0060   4.28122E+003    1.88912E+003
   7.0100   4.26430E+003    1.87130E+003
   7.0120   4.27358E+003    1.86863E+003
   7.0160   4.20518E+003    1.91704E+003
   7.0190   4.36019E+003    1.89745E+003
   7.0230   4.17902E+003    1.84305E+003
   7.0260   4.19140E+003    1.79494E+003
   7.0280   4.13425E+003    1.84000E+003
   7.0310   4.12881E+003    1.83128E+003
   7.0340   4.11501E+003    1.85370E+003
   7.0370   4.03554E+003    1.81177E+003
   7.0400   4.15573E+003    1.83196E+003
   7.0430   4.19463E+003    1.88243E+003
   7.0460   4.18364E+003    1.83753E+003
   7.0490   4.17575E+003    1.87419E+003
   7.0520   4.21809E+003    1.91347E+003
   7.0550   4.18954E+003    1.90592E+003
   7.0580   4.19744E+003    1.90278E+003
   7.0620   4.21935E+003    1.87737E+003
   7.0660   4.17468E+003    1.81947E+003
   7.0690   4.26148E+003    1.79464E+003
   7.0720   4.16839E+003    1.85173E+003
   7.0740   4.17982E+003    1.82942E+003
   7.0790   4.20268E+003    1.82222E+003
   7.0820   4.16859E+003    1.82899E+003
   7.0840   4.09475E+003    1.81512E+003
   7.0860   4.19065E+003    1.84219E+003
   7.0880   4.17749E+003    1.82898E+003
   7.0930   4.17638E+003    1.83668E+003
   7.0950   4.21456E+003    1.82434E+003
   7.0970   4.05327E+003    1.87158E+003
   7.1000   4.05342E+003    1.86629E+003
   7.1040   4.17889E+003    1.80000E+003
   7.1090   4.18547E+003    1.85113E+003
   7.1110   4.21597E+003    1.79435E+003
   7.1130   4.17775E+003    1.79750E+003
   7.1170   4.17618E+003    1.82589E+003
   7.1200   4.20389E+003    1.78333E+003
   7.1240   4.15055E+003    1.72798E+003
   7.1270   4.11645E+003    1.74829E+003
   7.1290   4.17206E+003    1.73332E+003
   7.1330   4.13910E+003    1.75184E+003
   7.1350   4.15988E+003    1.70062E+003
   7.1380   4.12652E+003    1.66198E+003
   7.1400   4.18444E+003    1.61468E+003
   7.1440   4.13134E+003    1.58910E+003
   7.1460   4.12276E+003    1.52976E+003
   7.1500   4.09441E+003    1.41168E+003
