# Supplementary material for: Trigger factor both holds and folds its client proteins
Source: Nat Commun. 2022 Jul 15;13:4126. doi: 10.1038/s41467-022-31767-6 (PMC9287376; doi:10.1038/s41467-022-31767-6)
Supplement: Supplementary file 6 — Source Data [file 41467_2022_31767_MOESM6_ESM.zip › SourceDataFile/Fig1a-b/00055.RI1]

Sample
I 1 04.0 40000 0009678 1.6860E11 280 1 
   5.8000   7.67900E+001    1.75580E+002
   5.8020   1.70390E+002    1.96180E+002
   5.8030   1.65030E+002    2.10760E+002
   5.8050   2.30140E+002    2.01680E+002
   5.8060   2.55010E+002    2.64540E+002
   5.8070   2.45210E+002    2.71190E+002
   5.8080   2.86220E+002    3.08640E+002
   5.8090   3.05010E+002    3.22220E+002
   5.8110   3.52030E+002    3.78080E+002
   5.8120   3.70950E+002    4.28960E+002
   5.8140   4.64130E+002    4.87430E+002
   5.8170   5.19190E+002    5.37750E+002
   5.8180   5.77170E+002    7.43560E+002
   5.8210   7.76380E+002    7.56740E+002
   5.8230   1.04672E+003    9.74600E+002
   5.8240   1.05825E+003    1.19144E+003
   5.8260   1.21793E+003    1.35053E+003
   5.8270   1.49468E+003    1.78104E+003
   5.8290   1.82590E+003    2.13041E+003
   5.8330   2.12868E+003    2.37223E+003
   5.8350   2.27072E+003    2.48796E+003
   5.8380   3.01471E+003    3.31281E+003
   5.8390   3.09752E+003    3.63530E+003
   5.8420   3.39209E+003    4.19516E+003
   5.8440   3.85230E+003    4.29973E+003
   5.8450   4.13097E+003    4.58811E+003
   5.8470   4.45942E+003    4.71539E+003
   5.8490   4.68548E+003    5.07984E+003
   5.8510   5.09113E+003    5.12101E+003
   5.8530   5.10456E+003    5.29100E+003
   5.8550   5.37143E+003    5.52351E+003
   5.8580   5.52993E+003    5.62469E+003
   5.8600   5.56590E+003    5.60488E+003
   5.8620   5.68754E+003    5.65070E+003
   5.8650   5.57325E+003    5.66754E+003
   5.8680   5.59629E+003    5.78244E+003
   5.8690   5.59822E+003    5.64439E+003
   5.8710   5.51051E+003    5.72597E+003
   5.8740   5.61006E+003    5.61969E+003
   5.8760   5.57749E+003    5.66815E+003
   5.8780   5.65260E+003    5.72145E+003
   5.8810   5.61346E+003    5.70653E+003
   5.8830   5.62759E+003    5.64739E+003
   5.8850   5.53729E+003    5.73169E+003
   5.8890   5.62113E+003    5.67212E+003
   5.8920   5.59115E+003    5.65227E+003
   5.8940   5.62185E+003    5.61740E+003
   5.8950   5.68094E+003    5.57842E+003
   5.8970   5.67389E+003    5.54368E+003
   5.8990   5.70287E+003    5.53095E+003
   5.9010   5.69097E+003    5.63593E+003
   5.9030   5.60086E+003    5.84752E+003
   5.9060   5.66643E+003    5.72385E+003
   5.9090   5.73017E+003    5.76175E+003
   5.9100   5.73362E+003    5.90139E+003
   5.9120   5.73663E+003    5.81594E+003
   5.9140   5.76959E+003    5.75488E+003
   5.9170   5.78856E+003    5.89886E+003
   5.9200   5.91073E+003    5.91845E+003
   5.9230   5.87543E+003    5.86718E+003
   5.9240   5.95932E+003    5.92765E+003
   5.9270   6.02444E+003    6.00726E+003
   5.9290   6.08452E+003    6.17960E+003
   5.9300   6.01657E+003    6.16622E+003
   5.9330   6.02972E+003    6.09613E+003
   5.9360   6.17045E+003    6.09047E+003
   5.9380   6.22372E+003    6.27943E+003
   5.9390   6.14929E+003    6.40114E+003
   5.9420   6.38036E+003    6.34990E+003
   5.9450   6.31358E+003    6.35259E+003
   5.9470   6.20764E+003    6.31512E+003
   5.9500   6.07592E+003    6.31977E+003
   5.9520   6.24839E+003    6.28829E+003
   5.9540   6.26707E+003    6.34939E+003
   5.9570   6.02905E+003    6.34948E+003
   5.9610   6.28882E+003    6.30499E+003
   5.9620   6.44098E+003    6.24774E+003
   5.9650   6.33365E+003    6.34636E+003
   5.9670   6.38945E+003    6.32577E+003
   5.9700   6.20165E+003    6.45223E+003
   5.9720   6.37229E+003    6.39112E+003
   5.9740   6.35760E+003    6.32480E+003
   5.9760   6.20293E+003    6.34998E+003
   5.9790   6.13467E+003    6.33399E+003
   5.9820   5.94718E+003    6.24741E+003
   5.9840   6.12957E+003    6.37672E+003
   5.9860   6.35055E+003    6.24939E+003
   5.9880   6.34364E+003    6.27994E+003
   5.9900   6.11587E+003    6.26486E+003
   5.9920   6.26339E+003    6.51228E+003
   5.9960   6.37592E+003    7.83645E+003
   5.9970   6.35707E+003    1.01100E+004
   6.0020   6.29055E+003    1.09760E+004
   6.0030   6.23703E+003    1.09071E+004
   6.0060   6.18137E+003    7.06296E+003
   6.0090   6.07274E+003    2.61480E+002
   6.0150   1.06374E+004    5.31410E+002
   6.0170   1.08384E+004    3.75377E+003
   6.0210   9.01667E+003    6.84170E+003
   6.0240   1.07075E+003    5.89913E+003
   6.0270   1.75960E+002    6.11517E+003
   6.0310   3.52500E+002    6.12174E+003
   6.0320   7.95770E+002    6.13922E+003
   6.0350   2.66915E+003    6.10934E+003
   6.0360   6.44883E+003    6.02574E+003
   6.0380   7.05343E+003    6.02310E+003
   6.0400   6.24108E+003    6.00990E+003
   6.0450   6.29893E+003    6.00704E+003
   6.0480   6.13706E+003    6.01976E+003
   6.0490   6.14555E+003    6.03687E+003
   6.0520   6.10879E+003    5.97651E+003
   6.0540   6.18530E+003    6.01694E+003
   6.0570   6.19490E+003    5.99280E+003
   6.0590   6.32762E+003    6.00324E+003
   6.0610   5.97878E+003    6.06509E+003
   6.0640   6.04171E+003    6.02302E+003
   6.0660   6.03101E+003    5.99893E+003
   6.0680   6.23295E+003    6.05991E+003
   6.0710   6.16517E+003    6.06365E+003
   6.0750   6.17966E+003    6.04781E+003
   6.0770   6.17414E+003    6.08024E+003
   6.0810   6.08872E+003    6.05432E+003
   6.0830   6.12375E+003    5.88120E+003
   6.0840   6.22405E+003    5.99276E+003
   6.0890   6.04673E+003    6.00304E+003
   6.0910   6.06719E+003    5.95036E+003
   6.0940   6.08313E+003    5.96043E+003
   6.0950   6.12261E+003    5.88501E+003
   6.0980   6.00120E+003    5.96808E+003
   6.1010   6.01197E+003    5.97330E+003
   6.1050   6.04630E+003    5.87595E+003
   6.1070   6.07116E+003    5.83614E+003
   6.1100   6.06009E+003    6.04609E+003
   6.1120   5.92976E+003    5.88963E+003
   6.1150   5.91577E+003    5.92330E+003
   6.1170   5.90849E+003    5.92956E+003
   6.1220   5.99040E+003    5.88174E+003
   6.1240   6.06058E+003    5.86513E+003
   6.1270   5.95028E+003    5.89066E+003
   6.1290   6.07079E+003    5.96473E+003
   6.1310   5.96719E+003    5.95887E+003
   6.1330   5.99349E+003    5.98698E+003
   6.1360   6.01941E+003    5.92464E+003
   6.1380   5.98806E+003    5.96897E+003
   6.1400   6.03306E+003    5.88119E+003
   6.1420   5.87288E+003    5.91987E+003
   6.1450   5.81034E+003    5.85963E+003
   6.1470   5.77939E+003    5.85656E+003
   6.1520   5.82417E+003    5.85643E+003
   6.1540   5.69866E+003    5.92215E+003
   6.1560   5.82093E+003    5.78963E+003
   6.1600   5.79476E+003    5.73070E+003
   6.1630   5.69972E+003    5.81760E+003
   6.1660   5.84059E+003    5.79909E+003
   6.1680   5.67584E+003    5.84976E+003
   6.1700   5.77656E+003    5.89787E+003
   6.1740   5.69776E+003    5.89130E+003
   6.1770   5.69905E+003    5.75222E+003
   6.1800   5.65219E+003    5.85554E+003
   6.1810   5.68959E+003    5.79407E+003
   6.1840   5.69295E+003    5.82338E+003
   6.1870   5.66041E+003    5.71378E+003
   6.1890   5.65159E+003    5.66653E+003
   6.1910   5.62198E+003    5.71763E+003
   6.1940   5.68307E+003    5.89012E+003
   6.1950   5.62333E+003    5.84627E+003
   6.1980   5.60152E+003    5.82904E+003
   6.2010   5.66107E+003    5.99678E+003
   6.2050   5.63063E+003    5.76286E+003
   6.2070   5.52597E+003    5.75191E+003
   6.2100   5.50094E+003    5.74425E+003
   6.2120   5.46420E+003    5.78628E+003
   6.2160   5.46372E+003    5.76757E+003
   6.2180   5.42893E+003    5.74494E+003
   6.2210   5.41383E+003    5.64807E+003
   6.2240   5.39833E+003    5.67718E+003
   6.2280   5.45220E+003    5.74218E+003
   6.2300   5.37889E+003    5.70601E+003
   6.2330   5.39107E+003    5.64829E+003
   6.2350   5.39302E+003    5.73565E+003
   6.2380   5.34962E+003    5.59819E+003
   6.2410   5.37605E+003    5.59087E+003
   6.2420   5.31829E+003    5.60295E+003
   6.2460   5.36109E+003    5.61191E+003
   6.2480   5.23390E+003    5.50019E+003
   6.2530   5.20470E+003    5.45393E+003
   6.2540   5.27213E+003    5.45615E+003
   6.2570   5.23588E+003    5.44306E+003
   6.2590   5.11833E+003    5.44682E+003
   6.2620   5.20507E+003    5.40308E+003
   6.2660   5.18450E+003    5.36693E+003
   6.2690   5.20453E+003    5.35262E+003
   6.2720   5.13118E+003    5.35412E+003
   6.2730   5.11274E+003    5.41778E+003
   6.2770   5.10795E+003    5.48408E+003
   6.2790   5.20254E+003    5.42249E+003
   6.2820   5.12924E+003    5.35644E+003
   6.2850   5.16400E+003    5.31344E+003
   6.2870   5.03037E+003    5.46343E+003
   6.2900   5.09414E+003    5.30841E+003
   6.2920   5.11488E+003    5.37193E+003
   6.2950   5.08403E+003    5.30597E+003
   6.2980   5.10843E+003    5.27245E+003
   6.3010   5.04042E+003    5.24176E+003
   6.3040   4.91964E+003    5.10872E+003
   6.3060   4.97764E+003    5.18279E+003
   6.3080   5.06571E+003    5.23044E+003
   6.3110   5.02181E+003    5.20552E+003
   6.3150   4.98872E+003    5.25968E+003
   6.3170   4.85830E+003    5.08247E+003
   6.3200   4.81450E+003    5.08762E+003
   6.3240   4.99666E+003    5.16311E+003
   6.3260   5.02175E+003    5.19269E+003
   6.3290   4.99098E+003    5.04371E+003
   6.3310   5.00657E+003    5.09280E+003
   6.3330   4.91555E+003    5.03189E+003
   6.3350   4.81389E+003    5.07712E+003
   6.3380   4.83265E+003    5.04391E+003
   6.3420   4.75552E+003    4.93574E+003
   6.3450   4.79180E+003    4.99572E+003
   6.3470   4.77471E+003    4.88264E+003
   6.3510   4.80214E+003    4.84994E+003
   6.3540   4.74717E+003    4.88509E+003
   6.3560   4.81645E+003    5.01742E+003
   6.3580   4.83389E+003    4.90428E+003
   6.3610   4.83887E+003    4.85723E+003
   6.3640   4.84906E+003    4.82890E+003
   6.3680   4.78675E+003    4.77897E+003
   6.3710   4.81544E+003    4.85792E+003
   6.3730   4.73925E+003    4.80089E+003
   6.3760   4.85437E+003    4.86090E+003
   6.3780   4.95698E+003    4.88582E+003
   6.3820   4.80686E+003    4.79487E+003
   6.3830   4.83182E+003    4.83886E+003
   6.3860   4.86102E+003    4.65152E+003
   6.3890   4.83750E+003    4.70653E+003
   6.3910   4.77623E+003    4.76081E+003
   6.3930   4.80852E+003    4.61027E+003
   6.3950   4.67479E+003    4.54175E+003
   6.3980   4.73132E+003    4.64810E+003
   6.4020   4.84730E+003    4.67894E+003
   6.4030   4.73330E+003    4.62219E+003
   6.4070   4.67006E+003    4.63722E+003
   6.4090   4.62751E+003    4.53742E+003
   6.4120   4.68775E+003    4.63347E+003
   6.4140   4.62990E+003    4.55971E+003
   6.4170   4.60975E+003    4.52120E+003
   6.4210   4.57065E+003    4.52888E+003
   6.4230   4.73720E+003    4.57977E+003
   6.4270   4.66701E+003    4.54175E+003
   6.4280   4.81666E+003    4.57213E+003
   6.4310   4.74320E+003    4.62415E+003
   6.4340   4.75744E+003    4.68142E+003
   6.4370   4.80128E+003    4.65296E+003
   6.4400   4.83300E+003    4.67410E+003
   6.4430   4.75043E+003    4.71060E+003
   6.4440   4.74571E+003    4.65269E+003
   6.4470   4.86504E+003    4.67368E+003
   6.4500   4.93316E+003    4.69139E+003
   6.4540   4.82895E+003    4.73174E+003
   6.4570   4.87442E+003    4.73164E+003
   6.4590   4.96447E+003    4.77974E+003
   6.4610   4.94997E+003    4.83038E+003
   6.4640   4.98657E+003    4.72574E+003
   6.4680   4.98655E+003    4.61815E+003
   6.4700   4.99129E+003    4.72653E+003
   6.4730   5.05055E+003    4.67410E+003
   6.4750   4.99894E+003    4.71027E+003
   6.4780   5.06552E+003    4.70089E+003
   6.4820   5.05716E+003    4.68204E+003
   6.4850   4.96614E+003    4.65953E+003
   6.4880   4.96327E+003    4.62955E+003
   6.4890   4.95535E+003    4.59149E+003
   6.4910   4.85471E+003    4.70103E+003
   6.4940   4.91211E+003    4.64308E+003
   6.4970   4.89543E+003    4.61119E+003
   6.5000   4.97537E+003    4.67058E+003
   6.5030   4.94144E+003    4.70909E+003
   6.5060   4.96554E+003    4.72009E+003
   6.5090   4.98902E+003    4.79137E+003
   6.5120   5.02181E+003    4.68229E+003
   6.5150   5.02268E+003    4.67169E+003
   6.5170   5.13343E+003    4.80450E+003
   6.5190   5.00406E+003    4.70700E+003
   6.5230   5.11810E+003    4.63317E+003
   6.5250   4.92569E+003    4.65694E+003
   6.5280   4.93231E+003    4.66746E+003
   6.5320   5.06736E+003    4.67547E+003
   6.5330   4.98287E+003    4.68386E+003
   6.5350   5.09620E+003    4.62084E+003
   6.5390   4.99450E+003    4.52875E+003
   6.5410   5.03290E+003    4.59031E+003
   6.5440   5.00717E+003    4.61834E+003
   6.5450   5.01957E+003    4.58133E+003
   6.5480   4.95129E+003    4.60941E+003
   6.5510   4.96831E+003    4.63588E+003
   6.5550   5.06711E+003    4.63502E+003
   6.5590   5.00710E+003    4.58635E+003
   6.5620   4.98973E+003    4.58363E+003
   6.5650   4.89329E+003    4.55424E+003
   6.5680   4.96034E+003    4.54859E+003
   6.5700   4.98496E+003    4.56256E+003
   6.5720   4.98552E+003    4.66242E+003
   6.5750   5.00700E+003    4.51186E+003
   6.5770   4.94136E+003    4.60430E+003
   6.5800   4.93913E+003    4.58141E+003
   6.5820   4.86942E+003    4.56572E+003
   6.5850   5.01335E+003    4.53534E+003
   6.5880   4.97520E+003    4.51597E+003
   6.5910   4.85169E+003    4.52524E+003
   6.5940   4.84400E+003    4.50044E+003
   6.5970   4.92494E+003    4.47904E+003
   6.6000   4.95264E+003    4.55424E+003
   6.6030   4.87666E+003    4.45780E+003
   6.6060   4.84097E+003    4.44599E+003
   6.6080   4.84595E+003    4.49523E+003
   6.6120   4.80451E+003    4.51429E+003
   6.6150   4.84058E+003    4.41531E+003
   6.6170   4.94409E+003    4.45568E+003
   6.6200   4.94521E+003    4.39873E+003
   6.6240   5.01697E+003    4.51091E+003
   6.6260   4.87929E+003    4.55913E+003
   6.6290   4.87603E+003    4.51261E+003
   6.6310   4.90781E+003    4.53866E+003
   6.6330   4.93392E+003    4.38968E+003
   6.6360   4.94044E+003    4.49339E+003
   6.6390   4.91306E+003    4.37437E+003
   6.6420   4.94063E+003    4.43815E+003
   6.6440   4.78043E+003    4.32296E+003
   6.6460   4.88828E+003    4.42158E+003
   6.6500   4.83537E+003    4.37185E+003
   6.6540   4.85998E+003    4.41305E+003
   6.6560   4.83253E+003    4.31731E+003
   6.6580   4.86864E+003    4.34453E+003
   6.6620   4.86703E+003    4.35656E+003
   6.6640   4.78062E+003    4.42978E+003
   6.6670   4.75171E+003    4.28934E+003
   6.6700   4.81941E+003    4.29423E+003
   6.6740   4.74847E+003    4.28020E+003
   6.6780   4.83727E+003    4.29485E+003
   6.6800   4.75216E+003    4.22907E+003
   6.6830   4.75287E+003    4.26545E+003
   6.6870   4.76825E+003    4.27682E+003
   6.6900   4.80409E+003    4.27447E+003
   6.6940   4.80189E+003    4.27511E+003
   6.6970   4.78499E+003    4.21861E+003
   6.7000   4.74861E+003    4.20898E+003
   6.7030   4.80879E+003    4.23620E+003
   6.7070   4.84300E+003    4.25143E+003
   6.7100   4.70969E+003    4.10931E+003
   6.7130   4.66190E+003    4.15288E+003
   6.7150   4.57720E+003    4.08411E+003
   6.7170   4.55348E+003    4.08609E+003
   6.7210   4.61839E+003    4.12764E+003
   6.7240   4.67283E+003    4.16297E+003
   6.7280   4.65636E+003    4.21784E+003
   6.7310   4.64747E+003    4.25942E+003
   6.7330   4.64367E+003    4.28339E+003
   6.7360   4.80389E+003    4.13593E+003
   6.7380   4.68635E+003    4.17914E+003
   6.7410   4.71108E+003    4.25802E+003
   6.7440   4.65042E+003    3.98735E+003
   6.7460   4.60548E+003    3.88208E+003
   6.7500   4.55387E+003    3.94346E+003
   6.7540   4.54851E+003    3.84801E+003
   6.7570   4.53180E+003    3.92362E+003
   6.7590   4.55625E+003    3.90087E+003
   6.7630   4.57093E+003    3.91151E+003
   6.7660   4.51855E+003    3.94980E+003
   6.7680   4.51690E+003    3.98519E+003
   6.7720   4.53382E+003    3.98568E+003
   6.7740   4.58076E+003    3.99408E+003
   6.7770   4.47903E+003    3.91327E+003
   6.7790   4.51738E+003    3.98600E+003
   6.7810   4.56735E+003    3.93809E+003
   6.7850   4.57078E+003    3.91009E+003
   6.7880   4.44847E+003    4.06598E+003
   6.7910   4.35609E+003    3.95154E+003
   6.7940   4.47200E+003    3.92642E+003
   6.7980   4.62209E+003    4.00960E+003
   6.8000   4.49845E+003    3.99791E+003
   6.8020   4.46615E+003    3.94012E+003
   6.8060   4.47647E+003    3.93261E+003
   6.8100   4.52085E+003    4.08889E+003
   6.8130   4.53763E+003    3.93342E+003
   6.8170   4.49639E+003    4.03437E+003
   6.8190   4.61782E+003    4.00458E+003
   6.8220   4.50540E+003    4.06705E+003
   6.8250   4.52386E+003    4.07030E+003
   6.8280   4.50095E+003    4.02442E+003
   6.8300   4.59178E+003    4.04118E+003
   6.8320   4.50300E+003    4.07459E+003
   6.8360   4.51951E+003    3.95462E+003
   6.8390   4.51185E+003    3.98056E+003
   6.8410   4.55424E+003    3.96620E+003
   6.8440   4.54037E+003    4.03654E+003
   6.8460   4.53835E+003    4.09518E+003
   6.8490   4.57958E+003    4.07757E+003
   6.8530   4.56190E+003    4.06209E+003
   6.8550   4.58807E+003    4.05280E+003
   6.8600   4.55189E+003    3.94889E+003
   6.8620   4.56504E+003    4.02069E+003
   6.8640   4.49618E+003    3.99875E+003
   6.8690   4.44039E+003    3.92395E+003
   6.8720   4.52520E+003    4.01216E+003
   6.8750   4.50989E+003    3.95173E+003
   6.8780   4.58054E+003    3.96381E+003
   6.8800   4.55087E+003    4.02344E+003
   6.8840   4.49043E+003    3.95189E+003
   6.8860   4.44345E+003    4.01287E+003
   6.8890   4.50976E+003    4.03137E+003
   6.8920   4.38297E+003    4.03178E+003
   6.8950   4.47741E+003    3.97194E+003
   6.8980   4.44278E+003    4.03500E+003
   6.9020   4.44325E+003    3.98586E+003
   6.9040   4.53166E+003    3.94435E+003
   6.9080   4.53290E+003    3.96381E+003
   6.9110   4.50537E+003    3.97431E+003
   6.9150   4.50518E+003    3.94935E+003
   6.9170   4.45560E+003    4.06280E+003
   6.9220   4.52589E+003    3.97047E+003
   6.9250   4.45768E+003    3.94443E+003
   6.9270   4.49529E+003    3.84692E+003
   6.9310   4.45806E+003    3.90233E+003
   6.9330   4.49491E+003    3.84112E+003
   6.9370   4.40010E+003    3.82526E+003
   6.9400   4.35513E+003    3.78334E+003
   6.9430   4.33601E+003    3.80972E+003
   6.9450   4.35032E+003    3.81937E+003
   6.9470   4.41153E+003    3.81293E+003
   6.9500   4.28307E+003    3.76305E+003
   6.9540   4.39527E+003    3.80437E+003
   6.9560   4.37891E+003    3.78564E+003
   6.9600   4.37834E+003    3.88407E+003
   6.9630   4.34363E+003    3.80376E+003
   6.9670   4.22307E+003    3.79594E+003
   6.9710   4.17164E+003    3.78656E+003
   6.9740   4.24135E+003    3.78169E+003
   6.9760   4.22494E+003    3.75296E+003
   6.9780   4.30913E+003    3.81763E+003
   6.9830   4.40034E+003    3.75801E+003
   6.9850   4.32502E+003    3.84100E+003
   6.9880   4.28025E+003    3.79403E+003
   6.9910   4.36844E+003    3.78702E+003
   6.9940   4.24605E+003    3.74984E+003
   6.9970   4.23012E+003    3.74780E+003
   7.0010   4.27937E+003    3.71654E+003
   7.0030   4.42999E+003    3.77031E+003
   7.0060   4.30647E+003    3.74081E+003
   7.0100   4.33340E+003    3.75120E+003
   7.0130   4.24624E+003    3.72579E+003
   7.0150   4.28598E+003    3.87766E+003
   7.0170   4.23180E+003    3.79457E+003
   7.0220   4.23376E+003    3.78535E+003
   7.0260   4.17299E+003    3.75242E+003
   7.0300   4.24285E+003    3.65921E+003
   7.0330   4.18403E+003    3.71773E+003
   7.0350   4.21352E+003    3.66950E+003
   7.0380   4.19053E+003    3.72892E+003
   7.0430   4.27177E+003    3.73795E+003
   7.0440   4.15040E+003    3.72795E+003
   7.0480   4.02125E+003    3.78111E+003
   7.0520   4.01726E+003    3.76254E+003
   7.0550   4.19759E+003    3.79108E+003
   7.0590   4.17933E+003    3.71602E+003
   7.0610   4.21367E+003    3.72550E+003
   7.0640   4.13454E+003    3.69596E+003
   7.0680   4.25552E+003    3.73663E+003
   7.0700   4.30036E+003    3.73325E+003
   7.0750   4.26254E+003    3.72670E+003
   7.0770   4.27769E+003    3.67789E+003
   7.0790   4.18131E+003    3.68798E+003
   7.0820   4.20319E+003    3.73554E+003
   7.0860   4.24575E+003    3.69895E+003
   7.0880   4.23013E+003    3.65603E+003
   7.0910   4.21633E+003    3.69949E+003
   7.0950   4.22189E+003    3.66559E+003
   7.0990   4.21664E+003    3.71812E+003
   7.1020   4.25812E+003    3.74462E+003
   7.1040   4.28312E+003    3.70640E+003
   7.1070   4.17907E+003    3.70566E+003
   7.1110   4.16154E+003    3.71341E+003
   7.1150   4.18898E+003    3.73034E+003
   7.1180   4.14706E+003    3.60881E+003
   7.1200   4.11829E+003    3.65293E+003
   7.1220   4.12850E+003    3.68464E+003
   7.1260   4.11086E+003    3.63696E+003
   7.1300   4.04205E+003    3.70385E+003
   7.1330   4.10145E+003    3.63711E+003
   7.1350   4.00205E+003    3.64474E+003
   7.1370   3.99177E+003    3.70784E+003
   7.1410   4.00345E+003    3.69080E+003
   7.1450   4.02703E+003    3.59077E+003
   7.1480   3.95102E+003    3.62237E+003
   7.1510   3.81300E+003    3.62306E+003
