# Supplementary material for: Trigger factor both holds and folds its client proteins
Source: Nat Commun. 2022 Jul 15;13:4126. doi: 10.1038/s41467-022-31767-6 (PMC9287376; doi:10.1038/s41467-022-31767-6)
Supplement: Supplementary file 6 — Source Data [file 41467_2022_31767_MOESM6_ESM.zip › SourceDataFile/Fig1a-b/00055.RI3]

Sample
I 3 04.0 40000 0009792 1.7070E11 280 1 
   5.8000   1.12100E+002    1.98100E+002
   5.8020   1.94170E+002    1.87230E+002
   5.8030   2.17440E+002    2.07430E+002
   5.8050   2.23480E+002    2.16350E+002
   5.8070   2.37530E+002    2.39440E+002
   5.8090   2.67840E+002    3.10520E+002
   5.8100   3.21560E+002    3.24730E+002
   5.8120   3.59860E+002    3.49360E+002
   5.8150   4.01030E+002    4.61460E+002
   5.8170   4.65220E+002    5.44510E+002
   5.8190   6.20660E+002    7.03890E+002
   5.8210   6.87520E+002    7.86850E+002
   5.8220   8.32610E+002    9.12940E+002
   5.8230   9.97540E+002    1.07589E+003
   5.8260   1.06079E+003    1.10351E+003
   5.8280   1.34839E+003    1.34732E+003
   5.8290   1.60881E+003    1.71624E+003
   5.8320   1.95916E+003    2.05504E+003
   5.8350   2.45791E+003    2.61273E+003
   5.8370   2.77970E+003    2.90959E+003
   5.8380   3.12010E+003    3.22577E+003
   5.8390   3.31506E+003    3.39755E+003
   5.8400   3.40801E+003    3.79081E+003
   5.8440   3.92403E+003    4.08443E+003
   5.8470   4.55339E+003    4.67065E+003
   5.8490   4.62054E+003    4.76289E+003
   5.8510   4.99029E+003    5.07999E+003
   5.8530   5.10778E+003    5.25866E+003
   5.8550   5.27461E+003    5.20402E+003
   5.8560   5.32011E+003    5.35388E+003
   5.8570   5.25312E+003    5.38850E+003
   5.8580   5.27383E+003    5.34291E+003
   5.8600   5.38302E+003    5.44197E+003
   5.8620   5.45470E+003    5.50003E+003
   5.8640   5.49906E+003    5.45902E+003
   5.8670   5.44139E+003    5.58293E+003
   5.8690   5.55848E+003    5.52933E+003
   5.8710   5.39931E+003    5.48022E+003
   5.8740   5.49182E+003    5.45451E+003
   5.8760   5.50527E+003    5.50768E+003
   5.8780   5.51666E+003    5.55741E+003
   5.8810   5.45130E+003    5.41091E+003
   5.8830   5.56668E+003    5.44839E+003
   5.8850   5.49696E+003    5.40892E+003
   5.8860   5.46851E+003    5.46859E+003
   5.8880   5.36295E+003    5.55438E+003
   5.8900   5.44376E+003    5.73138E+003
   5.8920   5.44325E+003    5.62115E+003
   5.8940   5.49356E+003    5.64659E+003
   5.8960   5.65749E+003    5.60000E+003
   5.8970   5.79788E+003    5.61251E+003
   5.9000   5.80184E+003    5.60585E+003
   5.9010   5.62991E+003    5.58231E+003
   5.9030   5.75345E+003    5.60637E+003
   5.9060   5.62814E+003    5.54945E+003
   5.9090   5.70279E+003    5.55390E+003
   5.9100   5.63104E+003    5.80624E+003
   5.9120   5.70634E+003    5.76994E+003
   5.9170   5.76454E+003    5.83230E+003
   5.9190   5.71909E+003    5.85094E+003
   5.9210   5.80564E+003    5.91837E+003
   5.9240   5.85603E+003    5.97274E+003
   5.9250   6.03781E+003    6.04947E+003
   5.9280   6.00111E+003    6.07348E+003
   5.9300   6.03569E+003    6.14765E+003
   5.9330   6.20434E+003    6.34244E+003
   5.9370   6.30311E+003    6.56557E+003
   5.9390   6.30849E+003    7.83022E+003
   5.9450   6.47284E+003    1.29899E+004
   5.9470   6.55962E+003    1.18064E+004
   5.9490   6.99731E+003    8.65850E+003
   5.9510   7.98337E+003    1.93040E+002
   5.9580   1.15360E+004    7.77370E+002
   5.9630   2.32198E+003    7.70420E+003
   5.9680   1.82660E+002    5.89305E+003
   5.9690   3.61480E+002    6.39814E+003
   5.9720   9.01920E+002    6.20911E+003
   5.9740   2.96672E+003    6.10687E+003
   5.9750   6.16400E+003    6.20500E+003
   5.9770   6.80336E+003    6.22060E+003
   5.9810   6.43009E+003    6.10576E+003
   5.9840   6.15709E+003    5.97917E+003
   5.9860   6.19805E+003    6.08429E+003
   5.9880   6.20404E+003    6.09734E+003
   5.9900   6.12418E+003    5.93407E+003
   5.9940   5.97517E+003    6.06898E+003
   5.9970   6.14023E+003    6.03805E+003
   6.0000   6.11140E+003    6.06922E+003
   6.0020   6.24191E+003    6.07219E+003
   6.0040   6.10689E+003    5.81386E+003
   6.0060   6.13130E+003    5.90598E+003
   6.0090   6.15419E+003    5.84376E+003
   6.0110   6.00534E+003    5.82848E+003
   6.0130   5.98419E+003    5.78432E+003
   6.0150   5.99999E+003    5.86268E+003
   6.0170   6.08478E+003    5.82860E+003
   6.0220   5.91512E+003    5.74603E+003
   6.0240   6.11652E+003    5.89164E+003
   6.0270   5.97731E+003    5.67072E+003
   6.0290   5.98715E+003    5.70791E+003
   6.0310   6.02708E+003    5.73394E+003
   6.0330   6.02739E+003    5.79443E+003
   6.0360   5.96649E+003    5.76741E+003
   6.0380   6.12638E+003    5.74714E+003
   6.0400   6.06190E+003    5.71716E+003
   6.0430   6.06881E+003    5.78516E+003
   6.0450   6.03240E+003    5.65296E+003
   6.0480   6.01091E+003    5.66891E+003
   6.0500   5.97328E+003    5.66949E+003
   6.0520   5.93135E+003    5.76209E+003
   6.0560   5.98310E+003    5.71973E+003
   6.0590   5.92454E+003    5.59960E+003
   6.0610   5.89114E+003    5.61111E+003
   6.0630   5.87200E+003    5.55272E+003
   6.0660   5.86902E+003    5.53085E+003
   6.0680   5.94213E+003    5.56083E+003
   6.0710   5.83048E+003    5.55096E+003
   6.0730   5.94222E+003    5.56782E+003
   6.0770   5.93881E+003    5.56582E+003
   6.0790   5.96200E+003    5.51269E+003
   6.0810   5.95489E+003    5.42421E+003
   6.0840   5.85762E+003    5.44907E+003
   6.0870   6.00970E+003    5.27961E+003
   6.0890   5.95613E+003    5.09231E+003
   6.0910   5.87907E+003    4.92812E+003
   6.0930   5.92985E+003    4.96504E+003
   6.0960   5.76062E+003    4.96243E+003
   6.0980   5.89575E+003    4.71311E+003
   6.1000   5.99011E+003    4.80129E+003
   6.1030   5.93957E+003    4.69209E+003
   6.1070   5.86742E+003    4.74394E+003
   6.1100   5.81230E+003    4.70056E+003
   6.1120   5.84043E+003    4.59651E+003
   6.1150   5.91000E+003    4.68984E+003
   6.1160   5.81527E+003    4.69355E+003
   6.1200   5.75311E+003    4.74032E+003
   6.1220   5.73029E+003    4.96629E+003
   6.1270   5.87729E+003    4.28786E+003
   6.1290   5.91331E+003    4.05381E+003
   6.1310   5.94480E+003    4.14495E+003
   6.1340   5.98120E+003    3.82395E+003
   6.1360   5.93763E+003    3.93303E+003
   6.1380   5.85016E+003    4.14746E+003
   6.1400   5.96018E+003    4.33878E+003
   6.1430   5.91016E+003    4.60803E+003
   6.1450   5.87587E+003    4.71160E+003
   6.1470   5.84230E+003    4.72586E+003
   6.1500   5.80013E+003    4.56426E+003
   6.1520   5.84399E+003    4.64547E+003
   6.1540   5.75638E+003    4.56153E+003
   6.1570   5.79462E+003    4.47807E+003
   6.1600   5.92840E+003    4.46019E+003
   6.1630   5.89429E+003    4.36146E+003
   6.1650   5.83169E+003    4.20110E+003
   6.1690   5.87253E+003    4.17534E+003
   6.1700   5.85812E+003    4.15581E+003
   6.1740   5.93147E+003    4.21932E+003
   6.1770   5.92237E+003    4.07426E+003
   6.1800   5.98407E+003    4.19297E+003
   6.1820   5.80339E+003    4.26739E+003
   6.1840   5.84554E+003    4.24825E+003
   6.1860   5.85617E+003    4.00835E+003
   6.1900   5.84825E+003    4.10143E+003
   6.1920   5.79940E+003    4.02891E+003
   6.1940   5.89268E+003    4.10663E+003
   6.1960   5.83221E+003    4.14257E+003
   6.1980   5.83652E+003    4.06693E+003
   6.2010   5.77178E+003    4.08939E+003
   6.2030   5.86317E+003    4.01864E+003
   6.2050   5.82913E+003    3.85689E+003
   6.2080   5.83293E+003    3.84605E+003
   6.2120   5.82978E+003    3.62515E+003
   6.2140   5.73011E+003    3.71662E+003
   6.2160   5.74442E+003    3.52963E+003
   6.2190   5.83359E+003    3.60932E+003
   6.2210   5.76122E+003    3.76103E+003
   6.2250   5.78475E+003    3.78984E+003
   6.2280   5.78575E+003    3.69717E+003
   6.2300   5.70142E+003    3.61001E+003
   6.2320   5.84039E+003    3.46123E+003
   6.2350   5.74552E+003    3.51076E+003
   6.2370   5.71354E+003    3.34542E+003
   6.2390   5.83653E+003    3.19420E+003
   6.2440   5.74550E+003    3.28627E+003
   6.2460   5.78011E+003    3.35443E+003
   6.2480   5.73074E+003    3.32653E+003
   6.2500   5.72856E+003    3.20265E+003
   6.2530   5.49182E+003    3.13748E+003
   6.2550   5.54228E+003    3.15028E+003
   6.2600   5.54734E+003    3.11809E+003
   6.2620   5.54673E+003    3.12432E+003
   6.2640   5.63108E+003    3.03200E+003
   6.2660   5.66764E+003    3.12931E+003
   6.2700   5.66848E+003    3.11816E+003
   6.2720   5.77634E+003    3.04116E+003
   6.2760   5.76015E+003    2.96922E+003
   6.2780   5.82939E+003    2.93515E+003
   6.2810   5.70900E+003    2.80750E+003
   6.2820   5.85195E+003    2.73932E+003
   6.2860   5.81981E+003    2.79136E+003
   6.2890   5.75349E+003    2.95224E+003
   6.2920   5.77698E+003    3.02529E+003
   6.2940   5.65308E+003    3.02830E+003
   6.2970   5.73654E+003    2.94359E+003
   6.2990   5.79829E+003    2.86304E+003
   6.3010   5.64641E+003    2.75108E+003
   6.3040   5.42608E+003    2.76098E+003
   6.3060   5.63804E+003    2.76186E+003
   6.3080   5.64630E+003    2.71133E+003
   6.3110   5.74096E+003    2.75232E+003
   6.3130   5.68812E+003    2.69173E+003
   6.3170   5.69445E+003    2.72347E+003
   6.3200   5.68775E+003    2.68256E+003
   6.3220   5.64292E+003    2.70804E+003
   6.3240   5.64040E+003    2.60165E+003
   6.3260   5.49097E+003    2.62435E+003
   6.3290   5.57775E+003    2.62588E+003
   6.3330   5.66110E+003    2.52795E+003
   6.3350   5.57893E+003    2.55012E+003
   6.3360   5.52805E+003    2.48960E+003
   6.3390   5.50346E+003    2.53429E+003
   6.3420   5.57575E+003    2.51249E+003
   6.3450   5.60113E+003    2.54582E+003
   6.3470   5.48168E+003    2.46131E+003
   6.3490   5.51274E+003    2.52730E+003
   6.3520   5.38574E+003    2.48144E+003
   6.3550   5.40384E+003    2.48660E+003
   6.3580   5.40028E+003    2.38009E+003
   6.3610   5.25674E+003    2.38499E+003
   6.3640   5.41365E+003    2.38009E+003
   6.3660   5.53682E+003    2.34946E+003
   6.3680   5.55138E+003    2.37573E+003
   6.3720   5.48824E+003    2.42463E+003
   6.3750   5.50786E+003    2.42039E+003
   6.3770   5.49984E+003    2.41798E+003
   6.3800   5.48221E+003    2.38678E+003
   6.3820   5.48126E+003    2.32104E+003
   6.3840   5.39123E+003    2.40455E+003
   6.3870   5.38965E+003    2.38456E+003
   6.3890   5.43736E+003    2.36780E+003
   6.3930   5.35830E+003    2.29919E+003
   6.3950   5.26986E+003    2.28890E+003
   6.3980   5.31051E+003    2.35832E+003
   6.3990   5.33017E+003    2.34268E+003
   6.4020   5.43935E+003    2.27094E+003
   6.4050   5.25663E+003    2.27360E+003
   6.4080   5.18199E+003    2.27241E+003
   6.4090   5.22230E+003    2.22831E+003
   6.4120   5.24888E+003    2.26477E+003
   6.4140   5.18126E+003    2.22067E+003
   6.4180   5.16054E+003    2.17922E+003
   6.4210   5.24438E+003    2.19985E+003
   6.4230   5.12546E+003    2.21831E+003
   6.4250   5.26285E+003    2.23313E+003
   6.4290   5.35136E+003    2.21510E+003
   6.4300   5.28300E+003    2.28894E+003
   6.4340   5.24616E+003    2.30602E+003
   6.4370   5.24220E+003    2.34406E+003
   6.4390   5.40878E+003    2.29296E+003
   6.4410   5.42579E+003    2.30052E+003
   6.4440   5.30250E+003    2.28482E+003
   6.4460   5.25042E+003    2.31009E+003
   6.4490   5.33103E+003    2.33425E+003
   6.4520   5.45220E+003    2.34816E+003
   6.4540   5.46035E+003    2.39669E+003
   6.4560   5.41208E+003    2.37813E+003
   6.4590   5.42127E+003    2.30699E+003
   6.4630   5.45923E+003    2.28451E+003
   6.4660   5.39124E+003    2.22555E+003
   6.4680   5.46056E+003    2.37498E+003
   6.4700   5.48039E+003    2.36558E+003
   6.4740   5.44791E+003    2.38653E+003
   6.4760   5.42991E+003    2.40295E+003
   6.4790   5.43444E+003    2.35581E+003
   6.4810   5.42706E+003    2.39057E+003
   6.4840   5.36983E+003    2.31742E+003
   6.4860   5.41976E+003    2.33079E+003
   6.4900   5.36214E+003    2.33056E+003
   6.4920   5.34713E+003    2.41975E+003
   6.4940   5.29951E+003    2.28383E+003
   6.4980   5.36331E+003    2.33343E+003
   6.5000   5.40878E+003    2.36566E+003
   6.5030   5.43054E+003    2.42919E+003
   6.5060   5.47264E+003    2.40673E+003
   6.5080   5.51196E+003    2.29716E+003
   6.5100   5.46994E+003    2.37719E+003
   6.5140   5.36382E+003    2.37952E+003
   6.5170   5.40119E+003    2.35718E+003
   6.5200   5.42573E+003    2.38148E+003
   6.5220   5.43444E+003    2.24930E+003
   6.5240   5.39451E+003    2.28724E+003
   6.5260   5.44270E+003    2.23825E+003
   6.5300   5.40364E+003    2.22287E+003
   6.5320   5.27498E+003    2.25605E+003
   6.5350   5.34222E+003    2.33094E+003
   6.5370   5.27756E+003    2.29613E+003
   6.5390   5.33954E+003    2.30145E+003
   6.5410   5.31709E+003    2.33398E+003
   6.5440   5.30650E+003    2.35093E+003
   6.5460   5.28326E+003    2.31463E+003
   6.5490   5.26546E+003    2.24825E+003
   6.5510   5.28469E+003    2.32220E+003
   6.5550   5.32799E+003    2.29880E+003
   6.5590   5.29334E+003    2.30193E+003
   6.5620   5.27467E+003    2.33164E+003
   6.5640   5.29065E+003    2.29489E+003
   6.5670   5.33368E+003    2.33658E+003
   6.5700   5.29176E+003    2.29146E+003
   6.5720   5.27168E+003    2.28893E+003
   6.5750   5.34284E+003    2.26848E+003
   6.5790   5.30827E+003    2.19541E+003
   6.5810   5.23361E+003    2.26401E+003
   6.5820   5.18086E+003    2.27953E+003
   6.5850   5.14169E+003    2.24943E+003
   6.5890   5.19723E+003    2.27670E+003
   6.5920   5.27178E+003    2.20895E+003
   6.5940   5.13068E+003    2.26650E+003
   6.5970   5.17588E+003    2.30286E+003
   6.5980   5.15984E+003    2.29689E+003
   6.6010   5.18190E+003    2.24337E+003
   6.6040   5.17630E+003    2.29093E+003
   6.6080   5.09125E+003    2.27698E+003
   6.6110   5.12942E+003    2.25449E+003
   6.6140   5.18783E+003    2.26322E+003
   6.6170   5.16472E+003    2.27902E+003
   6.6200   5.08625E+003    2.31048E+003
   6.6220   5.14612E+003    2.31114E+003
   6.6240   5.19783E+003    2.25525E+003
   6.6280   5.10852E+003    2.25701E+003
   6.6300   5.10876E+003    2.25292E+003
   6.6330   5.12458E+003    2.24476E+003
   6.6360   5.09826E+003    2.20758E+003
   6.6380   5.14533E+003    2.25453E+003
   6.6390   5.10352E+003    2.27028E+003
   6.6420   5.14869E+003    2.21605E+003
   6.6450   5.08228E+003    2.21308E+003
   6.6480   4.99969E+003    2.21972E+003
   6.6510   5.02046E+003    2.25675E+003
   6.6540   4.98470E+003    2.21403E+003
   6.6560   5.03939E+003    2.24622E+003
   6.6600   4.92203E+003    2.18927E+003
   6.6630   4.98934E+003    2.17389E+003
   6.6650   5.04020E+003    2.17585E+003
   6.6680   4.94998E+003    2.16050E+003
   6.6720   4.92215E+003    2.16222E+003
   6.6750   5.04064E+003    2.17852E+003
   6.6780   4.89698E+003    2.15893E+003
   6.6800   4.94749E+003    2.19612E+003
   6.6830   4.94448E+003    2.17395E+003
   6.6860   4.92732E+003    2.17426E+003
   6.6890   4.88011E+003    2.16864E+003
   6.6920   4.88315E+003    2.17046E+003
   6.6940   4.96320E+003    2.16363E+003
   6.6960   4.92509E+003    2.15857E+003
   6.6990   4.85442E+003    2.17542E+003
   6.7010   4.88830E+003    2.16449E+003
   6.7030   4.85469E+003    2.13144E+003
   6.7070   4.90419E+003    2.12516E+003
   6.7100   4.81054E+003    2.12179E+003
   6.7130   4.79983E+003    2.11613E+003
   6.7150   4.73775E+003    2.10786E+003
   6.7190   4.65364E+003    2.13471E+003
   6.7220   4.83363E+003    2.12277E+003
   6.7240   4.82610E+003    2.13050E+003
   6.7280   4.77220E+003    2.11478E+003
   6.7300   4.76279E+003    2.08229E+003
   6.7320   4.75772E+003    2.11268E+003
   6.7360   4.82647E+003    2.14116E+003
   6.7380   4.74507E+003    2.15725E+003
   6.7410   4.75785E+003    2.10467E+003
   6.7450   4.66739E+003    2.14697E+003
   6.7460   4.68178E+003    2.12256E+003
   6.7490   4.62556E+003    2.05649E+003
   6.7520   4.59871E+003    1.99649E+003
   6.7550   4.65254E+003    2.06441E+003
   6.7590   4.65709E+003    1.99644E+003
   6.7610   4.58605E+003    1.98173E+003
   6.7630   4.63085E+003    2.01345E+003
   6.7660   4.66785E+003    2.00174E+003
   6.7700   4.71819E+003    2.01867E+003
   6.7720   4.66012E+003    2.05031E+003
   6.7770   4.63475E+003    1.96615E+003
   6.7790   4.66791E+003    2.01225E+003
   6.7810   4.63625E+003    1.95846E+003
   6.7840   4.54853E+003    1.98390E+003
   6.7880   4.57725E+003    2.01469E+003
   6.7900   4.54081E+003    2.01421E+003
   6.7930   4.61085E+003    1.95580E+003
   6.7950   4.49893E+003    2.02578E+003
   6.7970   4.53926E+003    2.05052E+003
   6.8000   4.58826E+003    2.00935E+003
   6.8020   4.54446E+003    2.05265E+003
   6.8050   4.57822E+003    2.02090E+003
   6.8090   4.57478E+003    2.04607E+003
   6.8110   4.57286E+003    1.98545E+003
   6.8150   4.56678E+003    2.01394E+003
   6.8190   4.59200E+003    2.04676E+003
   6.8200   4.51695E+003    2.00307E+003
   6.8250   4.53627E+003    2.02222E+003
   6.8270   4.61387E+003    2.01817E+003
   6.8300   4.58020E+003    2.01567E+003
   6.8320   4.54380E+003    1.98857E+003
   6.8360   4.54855E+003    1.99742E+003
   6.8390   4.51507E+003    2.00947E+003
   6.8410   4.52534E+003    2.05662E+003
   6.8440   4.58783E+003    2.01341E+003
   6.8470   4.58672E+003    2.06008E+003
   6.8490   4.69195E+003    2.04202E+003
   6.8520   4.60654E+003    2.08950E+003
   6.8550   4.57767E+003    1.96517E+003
   6.8580   4.63071E+003    1.95388E+003
   6.8620   4.60840E+003    1.99072E+003
   6.8640   4.56198E+003    1.94683E+003
   6.8670   4.50146E+003    1.98213E+003
   6.8700   4.52476E+003    2.01717E+003
   6.8720   4.48197E+003    1.95617E+003
   6.8760   4.48272E+003    1.92594E+003
   6.8790   4.44412E+003    2.00171E+003
   6.8810   4.48800E+003    2.00174E+003
   6.8840   4.47878E+003    1.98811E+003
   6.8870   4.52644E+003    2.03948E+003
   6.8900   4.46838E+003    1.95295E+003
   6.8930   4.44781E+003    2.06618E+003
   6.8950   4.52578E+003    1.96305E+003
   6.9000   4.47789E+003    2.00534E+003
   6.9020   4.57791E+003    1.99100E+003
   6.9050   4.52925E+003    1.97956E+003
   6.9080   4.53961E+003    2.00471E+003
   6.9110   4.52500E+003    1.96682E+003
   6.9160   4.47334E+003    2.04354E+003
   6.9180   4.50815E+003    1.92055E+003
   6.9220   4.43534E+003    1.97824E+003
   6.9230   4.46264E+003    1.99671E+003
   6.9260   4.57167E+003    1.98398E+003
   6.9290   4.46959E+003    1.94231E+003
   6.9330   4.41424E+003    1.93551E+003
   6.9360   4.40381E+003    1.90497E+003
   6.9380   4.31868E+003    1.93695E+003
   6.9400   4.30759E+003    1.91085E+003
   6.9430   4.32426E+003    1.91089E+003
   6.9470   4.34022E+003    1.90001E+003
   6.9500   4.32534E+003    1.95803E+003
   6.9520   4.35010E+003    1.90144E+003
   6.9550   4.30873E+003    1.89595E+003
   6.9590   4.32516E+003    1.92312E+003
   6.9630   4.25033E+003    1.86265E+003
   6.9650   4.31991E+003    1.90299E+003
   6.9680   4.36525E+003    1.92404E+003
   6.9720   4.34904E+003    1.91671E+003
   6.9750   4.40493E+003    1.93081E+003
   6.9780   4.35646E+003    1.95395E+003
   6.9800   4.37063E+003    1.88109E+003
   6.9830   4.34822E+003    1.91264E+003
   6.9870   4.33905E+003    1.94140E+003
   6.9890   4.35189E+003    1.89954E+003
   6.9930   4.34822E+003    1.95823E+003
   6.9960   4.32870E+003    1.89918E+003
   6.9980   4.31652E+003    1.81600E+003
   7.0010   4.32253E+003    1.92998E+003
   7.0060   4.35362E+003    1.89378E+003
   7.0080   4.30648E+003    1.84736E+003
   7.0100   4.28296E+003    1.84992E+003
   7.0140   4.20580E+003    1.89735E+003
   7.0170   4.19844E+003    1.83586E+003
   7.0210   4.25923E+003    1.87545E+003
   7.0240   4.20960E+003    1.85960E+003
   7.0260   4.19438E+003    1.82970E+003
   7.0300   4.12657E+003    1.85657E+003
   7.0330   4.14892E+003    1.82331E+003
   7.0370   4.10269E+003    1.88627E+003
   7.0390   4.11752E+003    1.83196E+003
   7.0410   4.18377E+003    1.85658E+003
   7.0440   4.27266E+003    1.88217E+003
   7.0490   4.23706E+003    1.88892E+003
   7.0510   4.21387E+003    1.86105E+003
   7.0550   4.15724E+003    1.84388E+003
   7.0580   4.26499E+003    1.84740E+003
   7.0620   4.15020E+003    1.83257E+003
   7.0640   4.10426E+003    1.82379E+003
   7.0680   4.23797E+003    1.85695E+003
   7.0710   4.21359E+003    1.81185E+003
   7.0730   4.12834E+003    1.85410E+003
   7.0770   4.18527E+003    1.84102E+003
   7.0790   4.20330E+003    1.77698E+003
   7.0820   4.10551E+003    1.78129E+003
   7.0850   4.07777E+003    1.80697E+003
   7.0880   4.14464E+003    1.84683E+003
   7.0910   4.13523E+003    1.82685E+003
   7.0940   4.13957E+003    1.83080E+003
   7.0970   4.09486E+003    1.79890E+003
   7.1000   4.01685E+003    1.82476E+003
   7.1040   4.16971E+003    1.81545E+003
   7.1090   4.17575E+003    1.82038E+003
   7.1110   4.17568E+003    1.82870E+003
   7.1140   4.11736E+003    1.75128E+003
   7.1180   4.10978E+003    1.79365E+003
   7.1220   4.09970E+003    1.75197E+003
   7.1250   4.12967E+003    1.73485E+003
   7.1270   4.05108E+003    1.76288E+003
   7.1310   4.13777E+003    1.70449E+003
   7.1350   4.13562E+003    1.70077E+003
   7.1370   4.20618E+003    1.64929E+003
   7.1390   4.14807E+003    1.65108E+003
   7.1410   4.11870E+003    1.57488E+003
   7.1440   4.10473E+003    1.55837E+003
   7.1480   4.05484E+003    1.47234E+003
   7.1510   4.08105E+003    1.35058E+003
