# Supplementary material for: Trigger factor both holds and folds its client proteins
Source: Nat Commun. 2022 Jul 15;13:4126. doi: 10.1038/s41467-022-31767-6 (PMC9287376; doi:10.1038/s41467-022-31767-6)
Supplement: Supplementary file 6 — Source Data [file 41467_2022_31767_MOESM6_ESM.zip › SourceDataFile/Fig1a-b/00056.RI1]

Sample
I 1 04.0 40000 0009854 1.7170E11 280 1 
   5.8000   6.64900E+001    1.40040E+002
   5.8010   8.52700E+001    1.41150E+002
   5.8030   1.46890E+002    1.86090E+002
   5.8040   2.07400E+002    2.23260E+002
   5.8050   2.44900E+002    2.28520E+002
   5.8080   2.63260E+002    2.50050E+002
   5.8090   2.45650E+002    2.99110E+002
   5.8110   3.38030E+002    3.74150E+002
   5.8150   4.05090E+002    4.46950E+002
   5.8170   5.12380E+002    5.53370E+002
   5.8180   6.05030E+002    6.91700E+002
   5.8200   6.65160E+002    7.73080E+002
   5.8210   8.21050E+002    8.35500E+002
   5.8220   8.37050E+002    9.26170E+002
   5.8230   9.14010E+002    9.54720E+002
   5.8260   1.13214E+003    1.27782E+003
   5.8280   1.29284E+003    1.45289E+003
   5.8300   1.67268E+003    1.75935E+003
   5.8330   1.82440E+003    2.05136E+003
   5.8350   2.43585E+003    2.68268E+003
   5.8370   3.06334E+003    3.19743E+003
   5.8400   3.06129E+003    3.50537E+003
   5.8420   3.28562E+003    3.92533E+003
   5.8440   3.66709E+003    4.18806E+003
   5.8450   4.22173E+003    4.53280E+003
   5.8480   4.45740E+003    4.83831E+003
   5.8490   4.82310E+003    5.16737E+003
   5.8530   5.06727E+003    5.29479E+003
   5.8550   5.33369E+003    5.36702E+003
   5.8560   5.44287E+003    5.49646E+003
   5.8580   5.53346E+003    5.58146E+003
   5.8600   5.59604E+003    5.55378E+003
   5.8620   5.63520E+003    5.61245E+003
   5.8640   5.60138E+003    5.76339E+003
   5.8650   5.61106E+003    5.66207E+003
   5.8670   5.56122E+003    5.67202E+003
   5.8690   5.57821E+003    5.64317E+003
   5.8710   5.39404E+003    5.80319E+003
   5.8740   5.62972E+003    5.67443E+003
   5.8760   5.54290E+003    5.52894E+003
   5.8780   5.40091E+003    5.53154E+003
   5.8800   5.58592E+003    5.60519E+003
   5.8830   5.42913E+003    5.58867E+003
   5.8850   5.54274E+003    5.66987E+003
   5.8870   5.61491E+003    5.64578E+003
   5.8900   5.71443E+003    5.77206E+003
   5.8920   5.67646E+003    5.59164E+003
   5.8940   5.76674E+003    5.46041E+003
   5.8960   5.60465E+003    5.55984E+003
   5.8990   5.65640E+003    5.55665E+003
   5.9010   5.69201E+003    5.57071E+003
   5.9030   5.68015E+003    5.77529E+003
   5.9060   5.63037E+003    5.81880E+003
   5.9090   5.65713E+003    5.77782E+003
   5.9110   5.56702E+003    5.71640E+003
   5.9130   5.73852E+003    5.70921E+003
   5.9140   5.80045E+003    5.80465E+003
   5.9170   5.76957E+003    5.90685E+003
   5.9200   5.80638E+003    5.87855E+003
   5.9210   5.96019E+003    5.79535E+003
   5.9230   5.91786E+003    5.90443E+003
   5.9260   5.93855E+003    6.11556E+003
   5.9290   5.99630E+003    6.24325E+003
   5.9310   5.95858E+003    6.16123E+003
   5.9330   6.08021E+003    5.98549E+003
   5.9360   6.10830E+003    6.05924E+003
   5.9380   6.24138E+003    6.23790E+003
   5.9390   6.11141E+003    6.21912E+003
   5.9420   6.32536E+003    6.29466E+003
   5.9440   6.33515E+003    6.24862E+003
   5.9470   6.10946E+003    6.19920E+003
   5.9510   6.13190E+003    6.34470E+003
   5.9520   6.19855E+003    6.22540E+003
   5.9540   6.23897E+003    6.50407E+003
   5.9560   6.17703E+003    6.34861E+003
   5.9580   6.18443E+003    6.24875E+003
   5.9600   6.28583E+003    6.38791E+003
   5.9630   6.32990E+003    6.27609E+003
   5.9660   6.18463E+003    6.26576E+003
   5.9670   6.27065E+003    6.40482E+003
   5.9690   6.29376E+003    6.41716E+003
   5.9720   6.27857E+003    6.31031E+003
   5.9750   6.23987E+003    6.26484E+003
   5.9770   6.13526E+003    6.29838E+003
   5.9790   6.10142E+003    6.27595E+003
   5.9830   6.00595E+003    6.28670E+003
   5.9860   6.21055E+003    6.29059E+003
   5.9870   6.22615E+003    6.13829E+003
   5.9880   6.37933E+003    6.19298E+003
   5.9920   6.23264E+003    6.26943E+003
   5.9950   6.21332E+003    6.78238E+003
   5.9970   6.26631E+003    8.69067E+003
   6.0000   6.23509E+003    1.07102E+004
   6.0020   6.25537E+003    1.04014E+004
   6.0040   6.16442E+003    1.02774E+004
   6.0090   5.76162E+003    2.06000E+002
   6.0130   1.03380E+004    2.69880E+002
   6.0150   1.06768E+004    4.75370E+002
   6.0170   1.06762E+004    6.68270E+003
   6.0240   7.78950E+002    5.87352E+003
   6.0270   1.69890E+002    6.13280E+003
   6.0300   2.64830E+002    6.20827E+003
   6.0330   8.81720E+002    6.04647E+003
   6.0370   4.22007E+003    6.22360E+003
   6.0380   7.87394E+003    6.19049E+003
   6.0400   5.98569E+003    6.10386E+003
   6.0410   6.46397E+003    6.04371E+003
   6.0460   6.22343E+003    5.96176E+003
   6.0480   6.18878E+003    6.14384E+003
   6.0520   6.11640E+003    5.98896E+003
   6.0550   6.13894E+003    6.01133E+003
   6.0570   6.06960E+003    5.91594E+003
   6.0590   6.10727E+003    5.94390E+003
   6.0610   6.08195E+003    6.04725E+003
   6.0650   6.09879E+003    6.10483E+003
   6.0660   6.04107E+003    6.04835E+003
   6.0690   6.20687E+003    5.95834E+003
   6.0730   6.24581E+003    5.98358E+003
   6.0750   6.13332E+003    6.07405E+003
   6.0780   6.15901E+003    5.92433E+003
   6.0800   6.14420E+003    6.02524E+003
   6.0840   6.18802E+003    6.01471E+003
   6.0870   6.02482E+003    5.87098E+003
   6.0890   6.11618E+003    6.02109E+003
   6.0910   5.98979E+003    5.86165E+003
   6.0960   6.08462E+003    5.92957E+003
   6.0980   6.03196E+003    5.91857E+003
   6.1020   5.94971E+003    5.80959E+003
   6.1050   5.96241E+003    5.81520E+003
   6.1070   5.91791E+003    5.94405E+003
   6.1090   5.94146E+003    5.86112E+003
   6.1130   5.95108E+003    5.96772E+003
   6.1150   5.92637E+003    5.92543E+003
   6.1170   5.91602E+003    5.86495E+003
   6.1200   5.96680E+003    5.86120E+003
   6.1220   5.95003E+003    5.91524E+003
   6.1250   5.87894E+003    5.93622E+003
   6.1270   5.95096E+003    5.95188E+003
   6.1290   5.94055E+003    5.96215E+003
   6.1330   6.01659E+003    5.91081E+003
   6.1360   5.90430E+003    6.01001E+003
   6.1390   5.91670E+003    5.88172E+003
   6.1430   5.84783E+003    5.86692E+003
   6.1450   5.91787E+003    5.91110E+003
   6.1470   5.77989E+003    5.88160E+003
   6.1490   5.77252E+003    5.98771E+003
   6.1510   5.81170E+003    5.74797E+003
   6.1540   5.80066E+003    5.79009E+003
   6.1560   5.75541E+003    5.87316E+003
   6.1590   5.72187E+003    5.74594E+003
   6.1610   5.69387E+003    5.76906E+003
   6.1630   5.69201E+003    5.79943E+003
   6.1670   5.71621E+003    5.80797E+003
   6.1690   5.83173E+003    5.89228E+003
   6.1720   5.81524E+003    5.88194E+003
   6.1740   5.69517E+003    5.83120E+003
   6.1780   5.69901E+003    5.84579E+003
   6.1810   5.65711E+003    5.80207E+003
   6.1830   5.71615E+003    5.84604E+003
   6.1850   5.72772E+003    5.67334E+003
   6.1870   5.64928E+003    5.75090E+003
   6.1910   5.61816E+003    5.71064E+003
   6.1940   5.60194E+003    5.84845E+003
   6.1980   5.57360E+003    5.79884E+003
   6.2000   5.69870E+003    5.82361E+003
   6.2020   5.55847E+003    5.74596E+003
   6.2050   5.69734E+003    5.76846E+003
   6.2070   5.58605E+003    5.77288E+003
   6.2110   5.53458E+003    5.70429E+003
   6.2140   5.52359E+003    5.80948E+003
   6.2150   5.45840E+003    5.73117E+003
   6.2170   5.40023E+003    5.84009E+003
   6.2190   5.38276E+003    5.63875E+003
   6.2230   5.37579E+003    5.54449E+003
   6.2260   5.44962E+003    5.65568E+003
   6.2290   5.43742E+003    5.68838E+003
   6.2310   5.48526E+003    5.68057E+003
   6.2340   5.43303E+003    5.57223E+003
   6.2370   5.30767E+003    5.68026E+003
   6.2400   5.32024E+003    5.78989E+003
   6.2440   5.35287E+003    5.59363E+003
   6.2460   5.32200E+003    5.52570E+003
   6.2490   5.37423E+003    5.59753E+003
   6.2510   5.25833E+003    5.47317E+003
   6.2550   5.20195E+003    5.56421E+003
   6.2570   5.26303E+003    5.45237E+003
   6.2600   5.24807E+003    5.45839E+003
   6.2630   5.20269E+003    5.51565E+003
   6.2640   5.16686E+003    5.36367E+003
   6.2690   5.12329E+003    5.35644E+003
   6.2720   5.10261E+003    5.33918E+003
   6.2750   5.21735E+003    5.42195E+003
   6.2770   5.13488E+003    5.47941E+003
   6.2790   5.20726E+003    5.41035E+003
   6.2820   5.16499E+003    5.38190E+003
   6.2850   5.12949E+003    5.39860E+003
   6.2880   5.05724E+003    5.28728E+003
   6.2910   5.07429E+003    5.30389E+003
   6.2940   5.03490E+003    5.30413E+003
   6.2960   5.10036E+003    5.27862E+003
   6.2990   5.12423E+003    5.33090E+003
   6.3020   4.91127E+003    5.12395E+003
   6.3040   4.95086E+003    5.15315E+003
   6.3080   5.02571E+003    5.22656E+003
   6.3110   5.02165E+003    5.27077E+003
   6.3130   4.95429E+003    5.21889E+003
   6.3150   5.00547E+003    5.17659E+003
   6.3170   4.95518E+003    5.12535E+003
   6.3200   4.95008E+003    5.15053E+003
   6.3220   4.85935E+003    5.03360E+003
   6.3270   4.88629E+003    5.12931E+003
   6.3290   5.04891E+003    5.04419E+003
   6.3310   4.78594E+003    5.12876E+003
   6.3340   4.88958E+003    5.07339E+003
   6.3360   4.91239E+003    5.07742E+003
   6.3400   4.81633E+003    4.99418E+003
   6.3420   4.81484E+003    5.04017E+003
   6.3460   4.76504E+003    4.98833E+003
   6.3470   4.78634E+003    4.89869E+003
   6.3510   4.76806E+003    4.88098E+003
   6.3530   4.72269E+003    5.01100E+003
   6.3560   4.78137E+003    4.92109E+003
   6.3590   4.76832E+003    4.98699E+003
   6.3620   4.88016E+003    4.88971E+003
   6.3640   4.88198E+003    4.93773E+003
   6.3670   4.89144E+003    4.79599E+003
   6.3700   4.84914E+003    4.83071E+003
   6.3730   4.80296E+003    4.85712E+003
   6.3750   4.86243E+003    4.82685E+003
   6.3780   4.80409E+003    4.91487E+003
   6.3800   4.84986E+003    4.80309E+003
   6.3840   4.70656E+003    4.81447E+003
   6.3860   4.77110E+003    4.75202E+003
   6.3880   4.72333E+003    4.71874E+003
   6.3910   4.79281E+003    4.76306E+003
   6.3930   4.77314E+003    4.51994E+003
   6.3970   4.78432E+003    4.57467E+003
   6.3990   4.70231E+003    4.71465E+003
   6.4020   4.70791E+003    4.68389E+003
   6.4060   4.75069E+003    4.70992E+003
   6.4070   4.68662E+003    4.59229E+003
   6.4110   4.62720E+003    4.55359E+003
   6.4130   4.54146E+003    4.61696E+003
   6.4150   4.70436E+003    4.61503E+003
   6.4180   4.54329E+003    4.49169E+003
   6.4200   4.53187E+003    4.58151E+003
   6.4230   4.63767E+003    4.61767E+003
   6.4260   4.63980E+003    4.53525E+003
   6.4290   4.74781E+003    4.64858E+003
   6.4320   4.75777E+003    4.66056E+003
   6.4360   4.71413E+003    4.58972E+003
   6.4390   4.80911E+003    4.73945E+003
   6.4410   4.80936E+003    4.66595E+003
   6.4450   4.90083E+003    4.77242E+003
   6.4470   4.85078E+003    4.65372E+003
   6.4490   4.90872E+003    4.69122E+003
   6.4520   4.87848E+003    4.67510E+003
   6.4540   4.93462E+003    4.70078E+003
   6.4580   4.87701E+003    4.77852E+003
   6.4600   4.94834E+003    4.68662E+003
   6.4620   4.93165E+003    4.70085E+003
   6.4650   4.90847E+003    4.60991E+003
   6.4680   4.99807E+003    4.76053E+003
   6.4720   4.95388E+003    4.72946E+003
   6.4740   4.95122E+003    4.72551E+003
   6.4770   4.99688E+003    4.76164E+003
   6.4790   4.99125E+003    4.71192E+003
   6.4830   5.06405E+003    4.73950E+003
   6.4850   4.89770E+003    4.63807E+003
   6.4890   4.90350E+003    4.60867E+003
   6.4910   4.87887E+003    4.70723E+003
   6.4940   4.98971E+003    4.62218E+003
   6.4960   4.94325E+003    4.63801E+003
   6.4990   4.92826E+003    4.72078E+003
   6.5010   4.97847E+003    4.66709E+003
   6.5040   4.94700E+003    4.71405E+003
   6.5070   4.98850E+003    4.70239E+003
   6.5090   4.97964E+003    4.69482E+003
   6.5120   4.99335E+003    4.66949E+003
   6.5140   4.97924E+003    4.71544E+003
   6.5170   5.04572E+003    4.74521E+003
   6.5200   5.01069E+003    4.65878E+003
   6.5220   5.10797E+003    4.68652E+003
   6.5250   4.87394E+003    4.65331E+003
   6.5280   4.93962E+003    4.59869E+003
   6.5310   4.98218E+003    4.62334E+003
   6.5330   4.99366E+003    4.65593E+003
   6.5370   4.92500E+003    4.68640E+003
   6.5400   5.05434E+003    4.60142E+003
   6.5420   4.95764E+003    4.57172E+003
   6.5460   5.05343E+003    4.64593E+003
   6.5480   4.93885E+003    4.71029E+003
   6.5510   4.96152E+003    4.61232E+003
   6.5540   5.02248E+003    4.53970E+003
   6.5560   4.90368E+003    4.58084E+003
   6.5600   4.89342E+003    4.54924E+003
   6.5620   4.91540E+003    4.54440E+003
   6.5640   5.01057E+003    4.59851E+003
   6.5670   4.95244E+003    4.48762E+003
   6.5690   4.97619E+003    4.45985E+003
   6.5720   4.97146E+003    4.59914E+003
   6.5760   5.01620E+003    4.47583E+003
   6.5790   4.93887E+003    4.57639E+003
   6.5820   4.90340E+003    4.56358E+003
   6.5840   4.92009E+003    4.56920E+003
   6.5880   5.03271E+003    4.52549E+003
   6.5910   4.89976E+003    4.43599E+003
   6.5930   4.92196E+003    4.55816E+003
   6.5970   4.98472E+003    4.52591E+003
   6.5990   5.06585E+003    4.51886E+003
   6.6020   4.79311E+003    4.52586E+003
   6.6040   4.92678E+003    4.59915E+003
   6.6070   4.81226E+003    4.51786E+003
   6.6090   4.73856E+003    4.48105E+003
   6.6130   4.82347E+003    4.50757E+003
   6.6150   4.82097E+003    4.42340E+003
   6.6170   4.90730E+003    4.44445E+003
   6.6190   4.86685E+003    4.46104E+003
   6.6230   4.86113E+003    4.46952E+003
   6.6260   4.90810E+003    4.46799E+003
   6.6290   4.87370E+003    4.46133E+003
   6.6330   4.90751E+003    4.49454E+003
   6.6360   4.89307E+003    4.47010E+003
   6.6380   4.88865E+003    4.36654E+003
   6.6410   4.88016E+003    4.42851E+003
   6.6440   4.85927E+003    4.36017E+003
   6.6480   4.76408E+003    4.35349E+003
   6.6500   4.81106E+003    4.45872E+003
   6.6530   4.78308E+003    4.31696E+003
   6.6550   4.82685E+003    4.27365E+003
   6.6580   4.90893E+003    4.41362E+003
   6.6620   4.79248E+003    4.27903E+003
   6.6630   4.82620E+003    4.41372E+003
   6.6650   4.88772E+003    4.38919E+003
   6.6670   4.77590E+003    4.40895E+003
   6.6710   4.80884E+003    4.28760E+003
   6.6740   4.72204E+003    4.29576E+003
   6.6780   4.78635E+003    4.22767E+003
   6.6810   4.82413E+003    4.21132E+003
   6.6850   4.68172E+003    4.23594E+003
   6.6870   4.77405E+003    4.20719E+003
   6.6900   4.70244E+003    4.22626E+003
   6.6930   4.76479E+003    4.24568E+003
   6.6960   4.81106E+003    4.23681E+003
   6.6990   4.74917E+003    4.28228E+003
   6.7010   4.74045E+003    4.21806E+003
   6.7060   4.69056E+003    4.20562E+003
   6.7070   4.72077E+003    4.11454E+003
   6.7100   4.76347E+003    4.14978E+003
   6.7120   4.67414E+003    4.18765E+003
   6.7150   4.67137E+003    4.10934E+003
   6.7170   4.48915E+003    4.09951E+003
   6.7190   4.67181E+003    4.06375E+003
   6.7220   4.54179E+003    4.28352E+003
   6.7270   4.66703E+003    4.04731E+003
   6.7290   4.63191E+003    4.23470E+003
   6.7320   4.66562E+003    4.19154E+003
   6.7360   4.67436E+003    4.20501E+003
   6.7380   4.65506E+003    4.18257E+003
   6.7400   4.71739E+003    4.18731E+003
   6.7450   4.55803E+003    4.02925E+003
   6.7470   4.60889E+003    3.90636E+003
   6.7490   4.58146E+003    3.97888E+003
   6.7520   4.53970E+003    4.02821E+003
   6.7540   4.50358E+003    3.89041E+003
   6.7590   4.46618E+003    3.90760E+003
   6.7610   4.46502E+003    3.85719E+003
   6.7630   4.57073E+003    3.88328E+003
   6.7660   4.54752E+003    3.89632E+003
   6.7680   4.48040E+003    3.96186E+003
   6.7700   4.46672E+003    3.91484E+003
   6.7740   4.50555E+003    4.07179E+003
   6.7770   4.55137E+003    3.95518E+003
   6.7810   4.48859E+003    3.98100E+003
   6.7830   4.53013E+003    3.96752E+003
   6.7860   4.48773E+003    3.94876E+003
   6.7880   4.42944E+003    3.94170E+003
   6.7920   4.42645E+003    3.97303E+003
   6.7950   4.52062E+003    3.94505E+003
   6.7990   4.48501E+003    3.93166E+003
   6.8020   4.38622E+003    3.93634E+003
   6.8040   4.48336E+003    3.95495E+003
   6.8070   4.50897E+003    3.98457E+003
   6.8100   4.47480E+003    4.06699E+003
   6.8120   4.62399E+003    3.97291E+003
   6.8150   4.44857E+003    4.02871E+003
   6.8190   4.52512E+003    3.97861E+003
   6.8230   4.50654E+003    4.02946E+003
   6.8260   4.47714E+003    4.01902E+003
   6.8280   4.46382E+003    4.02857E+003
   6.8300   4.55078E+003    4.00684E+003
   6.8330   4.50127E+003    3.95328E+003
   6.8370   4.43858E+003    3.94966E+003
   6.8390   4.47583E+003    4.02338E+003
   6.8440   4.50489E+003    4.04135E+003
   6.8460   4.51159E+003    4.02302E+003
   6.8490   4.64892E+003    4.05591E+003
   6.8510   4.54846E+003    4.05519E+003
   6.8540   4.58365E+003    4.09950E+003
   6.8580   4.52403E+003    4.02462E+003
   6.8600   4.58989E+003    3.96508E+003
   6.8630   4.45100E+003    4.04571E+003
   6.8660   4.52354E+003    3.96035E+003
   6.8690   4.50761E+003    3.96541E+003
   6.8720   4.45937E+003    3.92292E+003
   6.8760   4.51023E+003    4.01572E+003
   6.8780   4.45830E+003    3.88368E+003
   6.8820   4.48283E+003    3.96267E+003
   6.8860   4.44956E+003    3.95386E+003
   6.8880   4.43293E+003    3.95333E+003
   6.8910   4.43427E+003    3.99007E+003
   6.8950   4.55850E+003    4.02463E+003
   6.8970   4.40579E+003    3.95073E+003
   6.9020   4.45688E+003    4.00159E+003
   6.9060   4.50799E+003    3.97059E+003
   6.9080   4.45498E+003    3.92044E+003
   6.9110   4.41744E+003    3.93752E+003
   6.9130   4.47063E+003    3.93815E+003
   6.9160   4.47336E+003    3.90091E+003
   6.9200   4.39302E+003    3.95865E+003
   6.9220   4.43404E+003    3.88079E+003
   6.9250   4.36623E+003    3.90810E+003
   6.9290   4.52826E+003    3.86163E+003
   6.9320   4.40295E+003    3.91992E+003
   6.9360   4.34307E+003    3.74240E+003
   6.9390   4.35474E+003    3.82974E+003
   6.9430   4.32715E+003    3.76721E+003
   6.9450   4.31416E+003    3.84878E+003
   6.9470   4.32115E+003    3.83162E+003
   6.9500   4.30627E+003    3.82017E+003
   6.9520   4.35072E+003    3.76327E+003
   6.9560   4.38947E+003    3.75820E+003
   6.9610   4.30862E+003    3.73263E+003
   6.9630   4.31602E+003    3.78952E+003
   6.9650   4.24415E+003    3.85707E+003
   6.9690   4.20856E+003    3.80378E+003
   6.9730   4.24519E+003    3.80603E+003
   6.9770   4.26953E+003    3.78228E+003
   6.9790   4.40309E+003    3.93934E+003
   6.9820   4.28064E+003    3.80283E+003
   6.9870   4.35078E+003    3.83446E+003
   6.9890   4.36595E+003    3.72220E+003
   6.9930   4.23905E+003    3.74182E+003
   6.9960   4.21061E+003    3.76386E+003
   6.9990   4.21222E+003    3.73427E+003
   7.0010   4.37603E+003    3.65674E+003
   7.0050   4.33533E+003    3.74953E+003
   7.0080   4.32518E+003    3.72388E+003
   7.0100   4.39813E+003    3.73034E+003
   7.0140   4.30519E+003    3.84209E+003
   7.0170   4.19596E+003    3.81593E+003
   7.0220   4.20785E+003    3.82927E+003
   7.0240   4.22325E+003    3.75369E+003
   7.0270   4.23022E+003    3.76705E+003
   7.0310   4.15035E+003    3.78828E+003
   7.0350   4.19809E+003    3.74078E+003
   7.0380   4.26531E+003    3.64742E+003
   7.0400   4.13457E+003    3.72990E+003
   7.0430   4.20547E+003    3.71448E+003
   7.0470   3.98803E+003    3.78153E+003
   7.0490   4.04024E+003    3.71372E+003
   7.0520   4.00803E+003    3.73968E+003
   7.0550   4.14235E+003    3.71025E+003
   7.0580   4.10441E+003    3.69267E+003
   7.0610   4.21491E+003    3.72724E+003
   7.0630   4.15880E+003    3.63501E+003
   7.0660   4.28418E+003    3.65881E+003
   7.0700   4.24440E+003    3.69801E+003
   7.0750   4.23689E+003    3.70415E+003
   7.0770   4.24087E+003    3.67459E+003
   7.0800   4.26429E+003    3.78270E+003
   7.0830   4.25673E+003    3.67802E+003
   7.0860   4.21929E+003    3.70539E+003
   7.0900   4.18556E+003    3.74029E+003
   7.0930   4.23791E+003    3.71627E+003
   7.0970   4.16040E+003    3.70548E+003
   7.1000   4.19139E+003    3.66394E+003
   7.1020   4.09901E+003    3.65284E+003
   7.1060   4.14980E+003    3.61217E+003
   7.1080   4.19509E+003    3.69048E+003
   7.1110   4.09233E+003    3.63046E+003
   7.1130   4.18129E+003    3.62647E+003
   7.1180   4.09921E+003    3.62230E+003
   7.1210   4.11590E+003    3.65288E+003
   7.1240   4.16250E+003    3.61799E+003
   7.1280   4.16468E+003    3.62540E+003
   7.1320   4.00895E+003    3.60391E+003
   7.1350   4.01713E+003    3.65415E+003
   7.1390   3.98859E+003    3.70351E+003
   7.1410   3.95768E+003    3.66663E+003
   7.1450   4.03549E+003    3.62078E+003
   7.1470   3.93246E+003    3.66796E+003
   7.1510   3.80028E+003    3.61263E+003
