# Supplementary material for: Trigger factor both holds and folds its client proteins
Source: Nat Commun. 2022 Jul 15;13:4126. doi: 10.1038/s41467-022-31767-6 (PMC9287376; doi:10.1038/s41467-022-31767-6)
Supplement: Supplementary file 6 — Source Data [file 41467_2022_31767_MOESM6_ESM.zip › SourceDataFile/Fig1a-b/00056.RI3]

Sample
I 3 04.0 40000 0009970 1.7380E11 280 1 
   5.8000   5.87100E+001    1.64980E+002
   5.8020   1.19920E+002    1.81270E+002
   5.8050   1.73890E+002    2.10220E+002
   5.8080   2.18730E+002    2.18700E+002
   5.8090   2.44000E+002    2.94160E+002
   5.8110   2.82390E+002    2.95400E+002
   5.8120   3.11340E+002    3.43450E+002
   5.8140   3.47360E+002    3.48980E+002
   5.8170   4.22140E+002    4.41970E+002
   5.8180   5.16030E+002    6.01850E+002
   5.8210   6.50190E+002    7.03210E+002
   5.8220   7.51370E+002    8.61990E+002
   5.8240   8.35570E+002    9.31390E+002
   5.8260   1.01035E+003    1.03682E+003
   5.8270   1.22911E+003    1.31943E+003
   5.8290   1.45645E+003    1.56229E+003
   5.8310   1.71742E+003    1.86781E+003
   5.8330   2.00612E+003    2.29170E+003
   5.8350   2.28702E+003    2.48706E+003
   5.8370   2.52952E+003    2.82956E+003
   5.8390   3.04065E+003    3.02739E+003
   5.8400   3.01863E+003    3.44541E+003
   5.8420   3.62817E+003    3.64789E+003
   5.8430   3.76202E+003    3.79329E+003
   5.8460   3.96889E+003    4.25780E+003
   5.8490   4.50305E+003    4.58884E+003
   5.8510   4.83609E+003    4.69920E+003
   5.8530   5.03674E+003    5.23499E+003
   5.8550   5.34270E+003    5.32167E+003
   5.8580   5.23591E+003    5.43595E+003
   5.8600   5.43424E+003    5.36700E+003
   5.8620   5.39978E+003    5.43593E+003
   5.8630   5.46270E+003    5.53937E+003
   5.8650   5.53345E+003    5.57207E+003
   5.8670   5.45047E+003    5.65732E+003
   5.8690   5.52014E+003    5.44823E+003
   5.8710   5.57349E+003    5.55172E+003
   5.8740   5.49156E+003    5.53815E+003
   5.8760   5.60571E+003    5.52381E+003
   5.8780   5.53068E+003    5.57211E+003
   5.8800   5.66372E+003    5.38923E+003
   5.8810   5.56583E+003    5.49078E+003
   5.8850   5.67653E+003    5.48802E+003
   5.8880   5.51353E+003    5.78123E+003
   5.8900   5.42445E+003    5.59933E+003
   5.8920   5.45249E+003    5.64647E+003
   5.8940   5.51329E+003    5.76059E+003
   5.8970   5.72689E+003    5.70295E+003
   5.8990   5.81905E+003    5.75795E+003
   5.9010   5.72629E+003    5.69486E+003
   5.9030   5.75365E+003    5.60716E+003
   5.9060   5.81661E+003    5.56384E+003
   5.9080   5.71737E+003    5.66994E+003
   5.9100   5.74630E+003    5.64059E+003
   5.9120   5.65453E+003    5.71659E+003
   5.9140   5.69646E+003    5.88768E+003
   5.9160   5.75847E+003    5.74636E+003
   5.9180   5.81499E+003    5.92511E+003
   5.9200   5.89669E+003    5.97939E+003
   5.9220   5.85656E+003    5.96532E+003
   5.9240   5.94986E+003    6.01924E+003
   5.9260   5.97963E+003    6.11340E+003
   5.9290   6.26038E+003    6.20184E+003
   5.9300   6.12692E+003    6.26222E+003
   5.9320   6.09226E+003    6.45842E+003
   5.9360   6.18691E+003    6.54494E+003
   5.9380   6.41927E+003    7.10652E+003
   5.9400   6.43392E+003    8.29134E+003
   5.9420   6.36521E+003    1.21212E+004
   5.9450   6.59250E+003    1.30661E+004
   5.9470   6.74109E+003    1.19655E+004
   5.9490   6.72963E+003    9.71274E+003
   5.9510   7.37564E+003    2.07210E+002
   5.9580   1.16887E+004    4.35430E+002
   5.9620   9.48912E+003    2.73125E+003
   5.9630   2.04460E+002    7.47810E+003
   5.9670   2.08900E+002    6.01583E+003
   5.9700   3.71880E+002    6.29136E+003
   5.9720   1.21788E+003    6.28348E+003
   5.9750   4.57388E+003    6.37004E+003
   5.9770   7.69652E+003    6.22483E+003
   5.9820   6.55943E+003    6.16223E+003
   5.9850   6.19453E+003    6.04454E+003
   5.9870   6.18708E+003    6.05974E+003
   5.9900   6.08068E+003    6.05156E+003
   5.9940   6.20185E+003    6.06085E+003
   5.9950   6.22214E+003    6.03790E+003
   5.9990   6.28941E+003    6.01728E+003
   6.0030   6.26669E+003    5.97383E+003
   6.0040   6.09420E+003    6.04406E+003
   6.0070   6.15610E+003    5.93424E+003
   6.0090   6.19537E+003    5.93297E+003
   6.0110   6.03664E+003    5.97149E+003
   6.0130   6.23655E+003    5.91307E+003
   6.0160   6.03809E+003    5.90643E+003
   6.0170   6.31204E+003    6.00356E+003
   6.0210   6.05995E+003    5.90247E+003
   6.0230   6.15141E+003    5.81779E+003
   6.0250   6.16741E+003    5.79487E+003
   6.0270   6.12675E+003    5.76635E+003
   6.0310   6.13408E+003    5.76262E+003
   6.0340   6.05836E+003    5.84727E+003
   6.0370   6.23038E+003    5.79101E+003
   6.0380   6.30338E+003    5.90122E+003
   6.0400   6.19179E+003    5.78825E+003
   6.0430   6.17540E+003    5.85134E+003
   6.0450   6.02301E+003    5.75374E+003
   6.0480   5.94322E+003    5.72251E+003
   6.0510   5.98892E+003    5.72702E+003
   6.0550   5.98017E+003    5.68824E+003
   6.0570   5.88508E+003    5.75032E+003
   6.0610   5.93547E+003    5.58385E+003
   6.0640   5.91533E+003    5.66152E+003
   6.0670   5.86165E+003    5.62274E+003
   6.0690   6.04363E+003    5.65207E+003
   6.0710   5.94550E+003    5.69007E+003
   6.0730   5.92587E+003    5.72734E+003
   6.0750   6.01438E+003    5.67172E+003
   6.0780   5.90585E+003    5.56436E+003
   6.0820   6.04486E+003    5.47317E+003
   6.0840   6.12525E+003    5.42976E+003
   6.0860   6.02142E+003    5.30835E+003
   6.0890   6.05503E+003    5.18424E+003
   6.0920   6.04696E+003    4.99429E+003
   6.0930   5.90054E+003    5.01999E+003
   6.0950   5.89368E+003    5.04329E+003
   6.0980   5.95819E+003    4.88539E+003
   6.1010   5.99875E+003    4.89529E+003
   6.1040   5.95158E+003    4.73291E+003
   6.1050   5.83573E+003    4.95610E+003
   6.1100   5.97798E+003    4.76256E+003
   6.1110   5.86273E+003    4.71631E+003
   6.1150   5.91143E+003    4.73577E+003
   6.1170   5.85804E+003    4.71523E+003
   6.1190   5.81220E+003    4.72768E+003
   6.1220   5.91228E+003    5.02431E+003
   6.1240   5.81305E+003    5.01777E+003
   6.1270   5.93123E+003    4.33110E+003
   6.1290   5.95867E+003    4.09638E+003
   6.1310   5.95745E+003    4.13608E+003
   6.1340   5.95524E+003    3.92066E+003
   6.1360   5.95871E+003    4.09739E+003
   6.1400   5.98055E+003    4.41281E+003
   6.1430   5.96843E+003    4.52561E+003
   6.1450   6.00487E+003    4.89044E+003
   6.1470   5.91436E+003    4.78641E+003
   6.1490   5.88996E+003    4.67922E+003
   6.1510   5.77998E+003    4.70191E+003
   6.1540   5.86172E+003    4.69681E+003
   6.1560   5.80773E+003    4.68903E+003
   6.1590   5.94370E+003    4.62607E+003
   6.1610   5.90165E+003    4.50938E+003
   6.1640   5.88174E+003    4.35875E+003
   6.1660   6.04520E+003    4.37163E+003
   6.1690   5.96881E+003    4.25048E+003
   6.1720   5.96376E+003    4.24132E+003
   6.1750   5.86510E+003    4.30406E+003
   6.1770   5.85314E+003    4.25078E+003
   6.1800   5.81317E+003    4.36795E+003
   6.1820   5.94892E+003    4.35993E+003
   6.1850   6.01334E+003    4.07679E+003
   6.1870   5.84973E+003    4.25598E+003
   6.1900   5.91231E+003    4.16183E+003
   6.1940   5.96143E+003    4.13003E+003
   6.1960   6.00705E+003    4.09046E+003
   6.1990   5.90863E+003    4.12914E+003
   6.2020   5.89597E+003    4.04432E+003
   6.2050   5.89087E+003    3.90454E+003
   6.2070   5.92206E+003    4.02030E+003
   6.2100   5.92109E+003    3.75327E+003
   6.2120   5.86486E+003    3.74030E+003
   6.2140   5.79764E+003    3.60486E+003
   6.2170   5.85665E+003    3.61439E+003
   6.2210   5.90925E+003    3.69253E+003
   6.2230   5.78317E+003    3.80604E+003
   6.2250   5.85323E+003    3.76182E+003
   6.2280   5.81832E+003    3.76670E+003
   6.2320   5.90314E+003    3.61414E+003
   6.2350   5.91675E+003    3.54444E+003
   6.2370   5.78869E+003    3.56897E+003
   6.2390   5.94285E+003    3.37654E+003
   6.2420   5.76814E+003    3.30805E+003
   6.2450   5.84523E+003    3.43312E+003
   6.2480   5.77748E+003    3.39686E+003
   6.2510   5.86414E+003    3.41570E+003
   6.2530   5.64666E+003    3.34542E+003
   6.2550   5.58447E+003    3.26720E+003
   6.2570   5.62818E+003    3.17393E+003
   6.2610   5.61167E+003    3.15812E+003
   6.2640   5.69512E+003    3.26353E+003
   6.2670   5.66294E+003    3.17495E+003
   6.2690   5.66020E+003    3.20006E+003
   6.2720   5.72185E+003    3.21143E+003
   6.2740   5.90344E+003    3.15222E+003
   6.2780   5.82786E+003    2.96681E+003
   6.2810   5.76289E+003    2.88454E+003
   6.2830   5.84002E+003    2.92850E+003
   6.2850   5.72353E+003    2.92688E+003
   6.2880   5.72721E+003    2.97722E+003
   6.2910   5.77757E+003    3.11019E+003
   6.2950   5.77825E+003    3.04719E+003
   6.2970   5.74455E+003    2.98341E+003
   6.2990   5.67795E+003    2.95163E+003
   6.3010   5.72903E+003    2.80217E+003
   6.3040   5.54014E+003    2.80381E+003
   6.3070   5.71143E+003    2.84831E+003
   6.3080   5.81126E+003    2.74872E+003
   6.3120   5.70791E+003    2.70505E+003
   6.3150   5.67158E+003    2.71081E+003
   6.3170   5.65937E+003    2.79942E+003
   6.3190   5.62202E+003    2.72876E+003
   6.3230   5.70908E+003    2.75522E+003
   6.3260   5.72966E+003    2.67174E+003
   6.3290   5.71890E+003    2.70639E+003
   6.3310   5.66264E+003    2.70655E+003
   6.3330   5.67838E+003    2.63972E+003
   6.3370   5.63415E+003    2.59713E+003
   6.3400   5.56533E+003    2.59851E+003
   6.3430   5.66400E+003    2.58538E+003
   6.3450   5.60893E+003    2.57588E+003
   6.3490   5.51939E+003    2.56455E+003
   6.3520   5.47436E+003    2.54351E+003
   6.3560   5.48310E+003    2.56263E+003
   6.3590   5.42914E+003    2.41389E+003
   6.3610   5.42086E+003    2.42636E+003
   6.3650   5.39740E+003    2.45188E+003
   6.3680   5.60585E+003    2.41999E+003
   6.3690   5.58854E+003    2.45050E+003
   6.3750   5.59176E+003    2.43078E+003
   6.3770   5.45495E+003    2.39800E+003
   6.3800   5.55266E+003    2.40913E+003
   6.3840   5.52071E+003    2.41098E+003
   6.3860   5.37936E+003    2.43592E+003
   6.3870   5.42236E+003    2.38577E+003
   6.3900   5.38042E+003    2.34070E+003
   6.3930   5.35232E+003    2.39623E+003
   6.3950   5.49288E+003    2.37639E+003
   6.3980   5.39347E+003    2.36839E+003
   6.4000   5.29658E+003    2.33458E+003
   6.4020   5.50458E+003    2.33454E+003
   6.4050   5.25773E+003    2.36887E+003
   6.4080   5.29402E+003    2.27831E+003
   6.4110   5.29280E+003    2.27132E+003
   6.4120   5.30181E+003    2.28874E+003
   6.4140   5.20398E+003    2.25584E+003
   6.4170   5.29068E+003    2.22781E+003
   6.4200   5.28964E+003    2.19717E+003
   6.4240   5.22307E+003    2.29829E+003
   6.4270   5.27036E+003    2.29388E+003
   6.4290   5.34984E+003    2.35148E+003
   6.4310   5.17924E+003    2.29229E+003
   6.4340   5.32241E+003    2.34484E+003
   6.4380   5.37666E+003    2.33124E+003
   6.4400   5.36043E+003    2.32969E+003
   6.4430   5.43312E+003    2.32866E+003
   6.4450   5.45091E+003    2.33721E+003
   6.4470   5.37292E+003    2.31258E+003
   6.4500   5.51659E+003    2.33296E+003
   6.4540   5.45831E+003    2.41591E+003
   6.4560   5.47074E+003    2.42449E+003
   6.4590   5.49518E+003    2.33191E+003
   6.4630   5.52733E+003    2.34169E+003
   6.4650   5.51059E+003    2.27580E+003
   6.4680   5.57436E+003    2.37712E+003
   6.4720   5.49628E+003    2.37956E+003
   6.4750   5.44418E+003    2.38332E+003
   6.4770   5.43590E+003    2.42897E+003
   6.4800   5.54292E+003    2.35957E+003
   6.4840   5.49575E+003    2.39578E+003
   6.4860   5.51506E+003    2.39002E+003
   6.4880   5.48743E+003    2.41854E+003
   6.4910   5.43146E+003    2.38304E+003
   6.4940   5.45936E+003    2.36935E+003
   6.4970   5.40903E+003    2.36041E+003
   6.4990   5.47932E+003    2.30437E+003
   6.5020   5.48950E+003    2.41260E+003
   6.5060   5.55888E+003    2.37606E+003
   6.5090   5.51363E+003    2.44389E+003
   6.5120   5.57683E+003    2.47060E+003
   6.5150   5.54649E+003    2.44193E+003
   6.5170   5.53680E+003    2.38820E+003
   6.5210   5.54558E+003    2.41405E+003
   6.5230   5.46262E+003    2.34122E+003
   6.5250   5.44313E+003    2.28532E+003
   6.5280   5.43590E+003    2.23109E+003
   6.5310   5.53387E+003    2.31638E+003
   6.5330   5.41651E+003    2.32679E+003
   6.5370   5.36835E+003    2.40071E+003
   6.5390   5.43194E+003    2.33006E+003
   6.5420   5.42693E+003    2.34074E+003
   6.5450   5.31936E+003    2.36835E+003
   6.5460   5.38217E+003    2.38871E+003
   6.5500   5.31896E+003    2.29483E+003
   6.5530   5.40503E+003    2.36170E+003
   6.5550   5.32180E+003    2.29428E+003
   6.5570   5.30688E+003    2.34421E+003
   6.5600   5.39147E+003    2.33773E+003
   6.5620   5.36131E+003    2.32618E+003
   6.5650   5.31643E+003    2.33895E+003
   6.5670   5.36021E+003    2.33762E+003
   6.5710   5.31158E+003    2.32765E+003
   6.5730   5.39522E+003    2.28409E+003
   6.5770   5.31044E+003    2.23083E+003
   6.5800   5.35724E+003    2.21792E+003
   6.5820   5.19066E+003    2.34718E+003
   6.5860   5.27850E+003    2.25771E+003
   6.5890   5.28759E+003    2.35766E+003
   6.5910   5.28258E+003    2.28792E+003
   6.5940   5.24315E+003    2.35397E+003
   6.5970   5.27047E+003    2.30963E+003
   6.5990   5.34728E+003    2.28716E+003
   6.6020   5.26343E+003    2.27774E+003
   6.6040   5.22580E+003    2.36461E+003
   6.6060   5.24605E+003    2.26455E+003
   6.6090   5.23443E+003    2.31827E+003
   6.6100   5.17927E+003    2.25754E+003
   6.6130   5.20499E+003    2.29997E+003
   6.6160   5.22808E+003    2.26245E+003
   6.6180   5.15206E+003    2.29387E+003
   6.6220   5.16673E+003    2.30100E+003
   6.6240   5.18733E+003    2.28449E+003
   6.6280   5.28203E+003    2.28358E+003
   6.6300   5.15059E+003    2.27915E+003
   6.6330   5.22312E+003    2.28800E+003
   6.6370   5.11804E+003    2.30303E+003
   6.6400   5.13305E+003    2.26371E+003
   6.6440   5.16234E+003    2.25266E+003
   6.6460   5.12601E+003    2.24809E+003
   6.6480   5.05727E+003    2.21407E+003
   6.6510   5.08542E+003    2.19686E+003
   6.6540   5.02488E+003    2.21389E+003
   6.6570   5.12688E+003    2.23370E+003
   6.6590   5.06417E+003    2.24060E+003
   6.6620   5.10803E+003    2.19851E+003
   6.6640   5.06633E+003    2.25145E+003
   6.6670   5.12224E+003    2.18819E+003
   6.6700   5.01928E+003    2.21891E+003
   6.6740   5.04105E+003    2.16630E+003
   6.6760   5.00615E+003    2.15237E+003
   6.6780   5.00328E+003    2.22202E+003
   6.6800   5.03203E+003    2.17341E+003
   6.6830   4.91960E+003    2.17312E+003
   6.6870   5.03912E+003    2.19738E+003
   6.6900   4.93330E+003    2.25720E+003
   6.6920   4.94799E+003    2.16868E+003
   6.6940   4.98887E+003    2.18056E+003
   6.6970   4.93806E+003    2.15845E+003
   6.7000   4.98586E+003    2.18685E+003
   6.7010   4.98176E+003    2.11452E+003
   6.7040   4.98001E+003    2.15375E+003
   6.7070   4.93322E+003    2.14731E+003
   6.7100   4.91357E+003    2.17099E+003
   6.7120   4.87333E+003    2.14086E+003
   6.7160   4.67856E+003    2.10278E+003
   6.7190   4.77629E+003    2.13347E+003
   6.7220   4.90416E+003    2.16377E+003
   6.7240   4.85257E+003    2.11331E+003
   6.7280   4.78252E+003    2.12249E+003
   6.7310   4.86875E+003    2.19224E+003
   6.7340   4.85709E+003    2.19034E+003
   6.7360   4.80760E+003    2.11455E+003
   6.7380   4.97304E+003    2.17981E+003
   6.7430   4.66960E+003    2.12522E+003
   6.7450   4.68700E+003    2.10662E+003
   6.7470   4.64354E+003    2.08520E+003
   6.7500   4.64444E+003    2.05717E+003
   6.7540   4.73345E+003    2.08281E+003
   6.7560   4.64223E+003    2.06281E+003
   6.7590   4.69101E+003    2.02207E+003
   6.7610   4.70403E+003    2.02670E+003
   6.7630   4.72784E+003    2.02927E+003
   6.7680   4.76348E+003    2.08000E+003
   6.7700   4.68389E+003    2.08875E+003
   6.7740   4.67121E+003    1.95271E+003
   6.7770   4.67769E+003    2.02690E+003
   6.7790   4.67913E+003    1.92697E+003
   6.7840   4.63023E+003    1.98763E+003
   6.7860   4.65469E+003    2.06428E+003
   6.7880   4.64475E+003    1.99477E+003
   6.7910   4.57144E+003    2.01393E+003
   6.7930   4.62404E+003    2.03215E+003
   6.7950   4.64527E+003    2.05597E+003
   6.7980   4.62916E+003    2.00569E+003
   6.8020   4.57913E+003    2.04607E+003
   6.8040   4.56939E+003    2.02193E+003
   6.8070   4.61987E+003    2.06136E+003
   6.8090   4.71192E+003    2.04818E+003
   6.8130   4.62794E+003    2.07428E+003
   6.8160   4.63303E+003    2.05525E+003
   6.8190   4.58173E+003    1.99281E+003
   6.8220   4.53213E+003    2.02007E+003
   6.8260   4.59821E+003    2.01850E+003
   6.8280   4.62015E+003    2.10719E+003
   6.8300   4.61079E+003    2.00586E+003
   6.8340   4.61099E+003    2.02837E+003
   6.8370   4.63513E+003    2.02102E+003
   6.8390   4.60176E+003    2.04612E+003
   6.8430   4.63917E+003    2.07008E+003
   6.8460   4.65340E+003    2.06442E+003
   6.8480   4.65947E+003    2.08571E+003
   6.8490   4.66410E+003    2.13470E+003
   6.8530   4.71132E+003    2.03182E+003
   6.8570   4.64791E+003    2.05043E+003
   6.8600   4.62404E+003    1.98050E+003
   6.8620   4.63113E+003    2.02325E+003
   6.8660   4.59177E+003    2.04646E+003
   6.8690   4.52791E+003    2.02268E+003
   6.8730   4.57295E+003    1.99816E+003
   6.8760   4.59943E+003    2.00710E+003
   6.8790   4.52621E+003    2.00339E+003
   6.8820   4.62162E+003    1.97448E+003
   6.8860   4.50570E+003    2.04035E+003
   6.8870   4.51214E+003    2.02371E+003
   6.8890   4.52228E+003    2.01320E+003
   6.8920   4.53520E+003    1.99971E+003
   6.8950   4.58731E+003    1.99946E+003
   6.8980   4.52984E+003    2.07084E+003
   6.9000   4.61902E+003    2.07307E+003
   6.9030   4.59037E+003    2.03922E+003
   6.9050   4.59524E+003    1.96674E+003
   6.9080   4.51786E+003    1.96979E+003
   6.9120   4.56615E+003    1.99655E+003
   6.9150   4.62101E+003    1.99253E+003
   6.9180   4.54738E+003    1.97671E+003
   6.9220   4.68008E+003    1.98367E+003
   6.9250   4.46862E+003    1.95595E+003
   6.9290   4.45358E+003    1.97435E+003
   6.9310   4.43483E+003    1.95168E+003
   6.9330   4.48509E+003    1.96913E+003
   6.9370   4.39769E+003    1.98642E+003
   6.9400   4.38403E+003    1.93487E+003
   6.9430   4.45579E+003    1.92684E+003
   6.9460   4.40767E+003    1.93833E+003
   6.9470   4.44498E+003    1.94821E+003
   6.9500   4.34954E+003    1.94020E+003
   6.9540   4.34620E+003    1.92135E+003
   6.9560   4.38154E+003    1.93884E+003
   6.9600   4.34620E+003    1.91098E+003
   6.9630   4.35288E+003    1.91291E+003
   6.9670   4.37171E+003    1.93528E+003
   6.9690   4.36754E+003    1.94028E+003
   6.9720   4.43857E+003    1.92722E+003
   6.9760   4.33625E+003    1.96169E+003
   6.9780   4.36625E+003    1.95517E+003
   6.9830   4.39650E+003    1.99311E+003
   6.9870   4.35172E+003    1.97036E+003
   6.9880   4.40355E+003    1.95753E+003
   6.9910   4.39477E+003    1.91042E+003
   6.9940   4.37521E+003    1.89999E+003
   6.9960   4.43800E+003    1.93907E+003
   6.9990   4.38105E+003    1.87480E+003
   7.0010   4.38222E+003    2.00468E+003
   7.0050   4.35768E+003    1.94085E+003
   7.0080   4.29444E+003    1.89518E+003
   7.0100   4.34159E+003    1.88853E+003
   7.0140   4.29814E+003    1.85048E+003
   7.0170   4.23175E+003    1.89434E+003
   7.0190   4.30824E+003    1.91972E+003
   7.0230   4.23888E+003    1.92049E+003
   7.0260   4.18439E+003    1.85877E+003
   7.0310   4.21156E+003    1.85282E+003
   7.0330   4.10986E+003    1.90360E+003
   7.0350   4.16980E+003    1.88881E+003
   7.0390   4.17503E+003    1.88722E+003
   7.0420   4.22972E+003    1.91231E+003
   7.0440   4.28999E+003    1.91843E+003
   7.0480   4.30264E+003    1.92955E+003
   7.0500   4.30908E+003    1.91037E+003
   7.0530   4.23787E+003    1.91152E+003
   7.0560   4.19399E+003    1.91585E+003
   7.0590   4.25326E+003    1.88103E+003
   7.0620   4.25810E+003    1.85942E+003
   7.0650   4.14360E+003    1.85738E+003
   7.0680   4.34965E+003    1.90225E+003
   7.0720   4.17646E+003    1.85249E+003
   7.0760   4.19234E+003    1.84205E+003
   7.0790   4.14554E+003    1.83830E+003
   7.0820   4.19550E+003    1.85442E+003
   7.0840   4.21907E+003    1.85232E+003
   7.0880   4.17440E+003    1.82903E+003
   7.0910   4.25203E+003    1.84195E+003
   7.0950   4.21114E+003    1.85541E+003
   7.0970   4.19321E+003    1.87461E+003
   7.1000   4.21356E+003    1.83814E+003
   7.1020   4.13300E+003    1.81423E+003
   7.1060   4.26518E+003    1.81309E+003
   7.1090   4.23922E+003    1.80576E+003
   7.1110   4.20258E+003    1.85748E+003
   7.1150   4.23089E+003    1.77645E+003
   7.1180   4.18384E+003    1.76709E+003
   7.1220   4.17858E+003    1.78247E+003
   7.1250   4.13916E+003    1.86755E+003
   7.1290   4.15963E+003    1.74708E+003
   7.1330   4.17940E+003    1.72830E+003
   7.1360   4.20906E+003    1.66651E+003
   7.1400   4.14844E+003    1.65718E+003
   7.1440   4.12205E+003    1.54132E+003
   7.1450   4.15701E+003    1.53949E+003
   7.1480   4.11994E+003    1.51580E+003
   7.1510   4.11061E+003    1.41053E+003
