# Supplementary material for: Trigger factor both holds and folds its client proteins
Source: Nat Commun. 2022 Jul 15;13:4126. doi: 10.1038/s41467-022-31767-6 (PMC9287376; doi:10.1038/s41467-022-31767-6)
Supplement: Supplementary file 6 — Source Data [file 41467_2022_31767_MOESM6_ESM.zip › SourceDataFile/Fig1a-b/00057.RI1]

Sample
I 1 04.0 40000 0010031 1.7490E11 280 1 
   5.8000   7.87500E+001    1.68910E+002
   5.8020   1.48900E+002    2.07560E+002
   5.8050   2.25360E+002    1.99470E+002
   5.8060   2.67760E+002    2.57990E+002
   5.8070   2.71660E+002    2.80650E+002
   5.8090   2.78600E+002    3.04540E+002
   5.8100   3.30370E+002    3.83550E+002
   5.8120   3.74990E+002    3.71310E+002
   5.8140   4.03810E+002    4.46100E+002
   5.8150   4.83410E+002    4.88370E+002
   5.8170   4.90300E+002    6.04800E+002
   5.8180   6.18210E+002    7.09120E+002
   5.8210   8.63600E+002    8.89060E+002
   5.8220   9.65990E+002    9.88000E+002
   5.8230   1.05347E+003    1.10733E+003
   5.8240   1.09971E+003    1.14150E+003
   5.8260   1.14786E+003    1.45075E+003
   5.8280   1.55227E+003    1.74346E+003
   5.8300   1.66983E+003    1.76364E+003
   5.8320   1.99478E+003    2.25160E+003
   5.8350   2.35776E+003    2.69931E+003
   5.8360   3.01420E+003    2.87539E+003
   5.8370   2.96172E+003    3.29195E+003
   5.8390   3.20131E+003    3.56930E+003
   5.8420   3.28532E+003    4.03236E+003
   5.8440   3.76248E+003    4.36529E+003
   5.8460   4.17223E+003    4.68098E+003
   5.8490   4.63552E+003    4.86597E+003
   5.8510   4.90674E+003    5.27091E+003
   5.8530   5.30447E+003    5.38719E+003
   5.8550   5.36295E+003    5.48404E+003
   5.8560   5.53477E+003    5.59730E+003
   5.8580   5.50781E+003    5.67023E+003
   5.8600   5.70028E+003    5.80082E+003
   5.8620   5.73357E+003    5.62388E+003
   5.8640   5.62420E+003    5.78404E+003
   5.8670   5.67379E+003    5.75874E+003
   5.8690   5.68444E+003    5.72834E+003
   5.8710   5.51238E+003    5.71711E+003
   5.8720   5.61964E+003    5.73264E+003
   5.8740   5.74753E+003    5.66547E+003
   5.8760   5.54766E+003    5.54615E+003
   5.8780   5.49961E+003    5.60183E+003
   5.8790   5.72764E+003    5.63872E+003
   5.8800   5.59114E+003    5.71772E+003
   5.8830   5.69364E+003    5.61499E+003
   5.8850   5.56559E+003    5.72395E+003
   5.8870   5.60644E+003    5.70454E+003
   5.8900   5.71457E+003    5.82321E+003
   5.8920   5.72052E+003    5.68962E+003
   5.8940   5.61292E+003    5.54411E+003
   5.8960   5.67863E+003    5.55013E+003
   5.8990   5.63422E+003    5.60055E+003
   5.9000   5.72827E+003    5.60912E+003
   5.9030   5.68369E+003    5.78569E+003
   5.9050   5.61518E+003    5.78397E+003
   5.9070   5.74942E+003    5.78227E+003
   5.9090   5.71608E+003    5.76364E+003
   5.9100   5.77789E+003    5.83074E+003
   5.9120   5.68183E+003    5.81438E+003
   5.9150   5.91849E+003    5.75843E+003
   5.9180   5.93042E+003    5.84127E+003
   5.9200   5.83968E+003    6.07160E+003
   5.9210   5.91134E+003    6.03833E+003
   5.9230   5.99500E+003    6.11699E+003
   5.9250   6.07072E+003    6.02371E+003
   5.9270   6.06101E+003    6.19526E+003
   5.9290   6.21946E+003    6.20500E+003
   5.9320   6.17651E+003    6.08223E+003
   5.9340   6.23955E+003    5.95916E+003
   5.9360   6.30449E+003    6.10196E+003
   5.9390   6.26001E+003    6.34015E+003
   5.9410   6.39375E+003    6.30473E+003
   5.9450   6.41588E+003    6.38705E+003
   5.9500   6.08429E+003    6.42522E+003
   5.9510   6.34437E+003    6.37295E+003
   5.9540   6.42936E+003    6.44757E+003
   5.9560   6.49644E+003    6.34327E+003
   5.9570   6.24103E+003    6.51454E+003
   5.9580   6.46432E+003    6.40457E+003
   5.9610   6.31341E+003    6.25096E+003
   5.9640   6.36265E+003    6.39143E+003
   5.9680   6.49683E+003    6.39217E+003
   5.9700   6.38066E+003    6.33260E+003
   5.9720   6.39617E+003    6.41901E+003
   5.9740   6.30174E+003    6.32394E+003
   5.9760   6.15993E+003    6.50266E+003
   5.9810   6.16764E+003    6.29740E+003
   5.9840   6.12670E+003    6.29177E+003
   5.9860   6.23668E+003    6.42994E+003
   5.9900   6.19183E+003    6.31365E+003
   5.9920   6.38350E+003    6.47859E+003
   5.9950   6.40233E+003    7.60916E+003
   5.9970   6.39115E+003    9.00945E+003
   6.0000   6.41208E+003    1.06583E+004
   6.0010   6.30972E+003    1.07575E+004
   6.0040   6.27489E+003    1.06747E+004
   6.0060   6.09836E+003    2.07540E+002
   6.0140   1.04805E+004    3.14320E+002
   6.0150   1.10136E+004    1.17242E+003
   6.0200   1.05130E+004    7.12448E+003
   6.0250   6.74530E+002    5.98954E+003
   6.0270   1.72490E+002    6.18982E+003
   6.0290   2.52850E+002    6.20971E+003
   6.0320   7.54700E+002    6.15933E+003
   6.0360   2.95497E+003    6.21184E+003
   6.0380   7.18459E+003    6.07757E+003
   6.0400   5.95067E+003    6.16723E+003
   6.0430   6.52329E+003    6.11804E+003
   6.0450   6.19377E+003    6.04196E+003
   6.0470   6.14285E+003    6.09859E+003
   6.0500   6.26109E+003    6.15789E+003
   6.0540   6.22323E+003    6.18760E+003
   6.0570   6.13686E+003    6.04173E+003
   6.0590   6.11632E+003    6.05882E+003
   6.0610   6.19820E+003    6.03074E+003
   6.0630   6.11585E+003    6.14531E+003
   6.0660   6.15500E+003    6.13639E+003
   6.0680   6.17779E+003    6.06030E+003
   6.0700   6.13332E+003    6.07492E+003
   6.0730   6.17772E+003    6.07624E+003
   6.0750   6.19692E+003    6.08637E+003
   6.0780   6.07043E+003    6.09514E+003
   6.0790   6.15517E+003    6.14839E+003
   6.0820   6.14174E+003    5.98247E+003
   6.0840   6.22346E+003    6.07341E+003
   6.0880   6.14219E+003    6.14673E+003
   6.0910   6.06976E+003    6.03842E+003
   6.0930   6.07632E+003    5.88927E+003
   6.0960   6.02903E+003    6.10219E+003
   6.1000   6.07628E+003    5.99751E+003
   6.1030   5.95192E+003    6.02586E+003
   6.1050   6.04112E+003    6.03498E+003
   6.1070   6.01790E+003    5.96000E+003
   6.1100   6.07494E+003    6.05656E+003
   6.1120   6.02233E+003    5.98186E+003
   6.1140   5.97515E+003    5.93769E+003
   6.1150   6.05763E+003    6.04870E+003
   6.1180   5.92830E+003    5.95556E+003
   6.1200   6.02578E+003    5.93458E+003
   6.1220   6.01934E+003    5.95054E+003
   6.1240   5.99547E+003    5.96359E+003
   6.1260   5.97511E+003    6.03019E+003
   6.1310   6.17737E+003    6.14670E+003
   6.1340   6.05773E+003    5.98936E+003
   6.1360   5.96341E+003    6.05865E+003
   6.1410   5.98666E+003    5.95643E+003
   6.1430   5.95473E+003    5.94660E+003
   6.1450   5.87015E+003    5.98647E+003
   6.1470   5.94277E+003    5.89026E+003
   6.1520   5.95939E+003    5.95496E+003
   6.1540   5.87149E+003    5.99046E+003
   6.1580   5.85584E+003    5.85735E+003
   6.1590   5.83113E+003    5.94979E+003
   6.1610   5.88826E+003    5.89871E+003
   6.1640   5.76364E+003    5.91186E+003
   6.1680   5.92714E+003    5.99054E+003
   6.1700   5.83726E+003    5.87457E+003
   6.1720   5.82577E+003    5.86736E+003
   6.1760   5.71110E+003    5.87114E+003
   6.1780   5.71853E+003    5.95112E+003
   6.1800   5.72264E+003    5.91839E+003
   6.1840   5.71996E+003    5.92353E+003
   6.1870   5.66829E+003    5.71972E+003
   6.1910   5.69381E+003    5.87736E+003
   6.1930   5.64989E+003    5.90990E+003
   6.1960   5.63665E+003    5.85768E+003
   6.1990   5.67430E+003    5.85637E+003
   6.2030   5.65709E+003    5.88452E+003
   6.2050   5.63933E+003    5.87225E+003
   6.2080   5.62995E+003    5.85460E+003
   6.2120   5.66046E+003    5.89378E+003
   6.2140   5.57905E+003    5.87601E+003
   6.2160   5.54651E+003    5.82856E+003
   6.2190   5.48272E+003    5.72805E+003
   6.2210   5.52627E+003    5.69063E+003
   6.2230   5.46329E+003    5.77165E+003
   6.2260   5.51396E+003    5.81322E+003
   6.2280   5.49004E+003    5.74961E+003
   6.2300   5.56651E+003    5.80621E+003
   6.2320   5.53296E+003    5.86031E+003
   6.2370   5.44758E+003    5.79385E+003
   6.2390   5.47496E+003    5.68715E+003
   6.2410   5.47057E+003    5.79091E+003
   6.2440   5.48841E+003    5.76135E+003
   6.2460   5.34687E+003    5.61028E+003
   6.2490   5.33232E+003    5.63119E+003
   6.2540   5.34960E+003    5.50004E+003
   6.2550   5.29645E+003    5.59955E+003
   6.2570   5.29260E+003    5.54184E+003
   6.2600   5.30173E+003    5.59757E+003
   6.2630   5.33961E+003    5.53106E+003
   6.2660   5.22698E+003    5.51481E+003
   6.2690   5.17584E+003    5.47065E+003
   6.2720   5.30563E+003    5.47698E+003
   6.2730   5.23820E+003    5.41058E+003
   6.2760   5.21633E+003    5.48412E+003
   6.2790   5.13778E+003    5.56792E+003
   6.2830   5.24081E+003    5.55235E+003
   6.2850   5.23445E+003    5.51886E+003
   6.2880   5.19671E+003    5.54342E+003
   6.2900   5.20228E+003    5.33899E+003
   6.2940   5.22390E+003    5.40652E+003
   6.2970   5.16701E+003    5.44213E+003
   6.3010   5.15369E+003    5.23687E+003
   6.3040   4.96264E+003    5.17150E+003
   6.3060   5.04147E+003    5.32287E+003
   6.3080   5.11530E+003    5.43254E+003
   6.3120   5.08627E+003    5.33035E+003
   6.3150   5.17019E+003    5.32447E+003
   6.3170   5.01052E+003    5.32225E+003
   6.3180   5.01848E+003    5.26743E+003
   6.3220   4.90043E+003    5.25550E+003
   6.3240   4.97254E+003    5.25218E+003
   6.3260   4.99946E+003    5.28315E+003
   6.3290   4.97385E+003    5.09573E+003
   6.3310   4.97956E+003    5.07098E+003
   6.3330   4.97037E+003    5.08816E+003
   6.3360   4.93286E+003    5.10844E+003
   6.3380   4.89991E+003    5.14256E+003
   6.3430   4.89627E+003    5.10094E+003
   6.3450   4.87534E+003    5.06522E+003
   6.3470   4.84907E+003    4.99308E+003
   6.3490   4.87540E+003    5.02555E+003
   6.3530   4.82130E+003    4.98517E+003
   6.3560   4.86812E+003    4.95928E+003
   6.3590   4.96360E+003    5.09618E+003
   6.3620   4.88001E+003    4.93625E+003
   6.3640   4.98618E+003    4.96495E+003
   6.3670   5.03282E+003    4.87206E+003
   6.3700   4.80900E+003    4.91299E+003
   6.3730   4.84124E+003    4.88201E+003
   6.3750   4.93312E+003    5.00868E+003
   6.3770   4.99301E+003    4.95857E+003
   6.3790   4.94437E+003    4.93878E+003
   6.3820   4.82487E+003    4.87018E+003
   6.3860   4.90127E+003    4.75161E+003
   6.3880   4.85209E+003    4.75873E+003
   6.3920   4.87671E+003    4.76743E+003
   6.3950   4.82395E+003    4.63158E+003
   6.3980   4.85351E+003    4.69107E+003
   6.4010   4.82635E+003    4.76224E+003
   6.4040   4.75636E+003    4.74496E+003
   6.4060   4.72315E+003    4.66534E+003
   6.4080   4.73335E+003    4.71639E+003
   6.4120   4.65242E+003    4.67019E+003
   6.4140   4.70323E+003    4.62091E+003
   6.4180   4.66086E+003    4.58087E+003
   6.4200   4.64015E+003    4.59941E+003
   6.4230   4.68960E+003    4.74488E+003
   6.4250   4.71144E+003    4.61597E+003
   6.4280   4.74970E+003    4.75278E+003
   6.4320   4.78127E+003    4.65317E+003
   6.4340   4.89407E+003    4.74648E+003
   6.4370   4.74980E+003    4.68060E+003
   6.4390   4.77070E+003    4.74374E+003
   6.4410   4.89336E+003    4.70936E+003
   6.4440   4.90557E+003    4.68573E+003
   6.4480   5.01258E+003    4.77185E+003
   6.4500   4.97846E+003    4.78859E+003
   6.4540   4.90903E+003    4.77056E+003
   6.4570   4.93990E+003    4.76056E+003
   6.4590   5.07355E+003    4.74823E+003
   6.4610   5.05731E+003    4.74037E+003
   6.4630   5.08888E+003    4.75829E+003
   6.4670   4.98044E+003    4.84775E+003
   6.4690   5.03961E+003    4.81675E+003
   6.4720   5.10540E+003    4.68854E+003
   6.4750   4.97956E+003    4.76733E+003
   6.4770   5.01399E+003    4.81380E+003
   6.4790   5.05874E+003    4.76022E+003
   6.4810   5.12638E+003    4.78556E+003
   6.4850   4.89883E+003    4.80030E+003
   6.4890   5.08699E+003    4.71881E+003
   6.4920   4.91757E+003    4.71458E+003
   6.4940   4.97234E+003    4.78568E+003
   6.4970   4.98842E+003    4.73007E+003
   6.4990   5.00376E+003    4.73190E+003
   6.5030   4.94412E+003    4.88385E+003
   6.5050   5.09106E+003    4.76779E+003
   6.5080   5.07641E+003    4.74337E+003
   6.5100   5.13091E+003    4.73496E+003
   6.5130   5.11023E+003    4.80030E+003
   6.5160   5.10403E+003    4.75937E+003
   6.5190   5.08940E+003    4.77323E+003
   6.5220   5.15051E+003    4.73271E+003
   6.5250   4.97850E+003    4.78611E+003
   6.5280   4.93454E+003    4.69187E+003
   6.5310   5.08123E+003    4.65722E+003
   6.5330   5.07194E+003    4.70869E+003
   6.5350   4.96332E+003    4.68260E+003
   6.5390   5.02555E+003    4.65979E+003
   6.5420   5.04454E+003    4.62254E+003
   6.5450   5.02401E+003    4.67777E+003
   6.5470   5.02679E+003    4.65852E+003
   6.5500   4.95802E+003    4.68439E+003
   6.5530   4.96092E+003    4.72204E+003
   6.5560   5.05085E+003    4.67126E+003
   6.5590   4.96955E+003    4.73629E+003
   6.5620   5.11114E+003    4.69285E+003
   6.5640   4.95945E+003    4.69973E+003
   6.5660   5.06002E+003    4.53120E+003
   6.5690   5.02370E+003    4.52525E+003
   6.5710   4.99214E+003    4.66800E+003
   6.5740   5.06864E+003    4.58595E+003
   6.5760   5.03624E+003    4.59475E+003
   6.5800   5.05017E+003    4.56144E+003
   6.5830   4.88164E+003    4.64127E+003
   6.5850   4.94595E+003    4.67435E+003
   6.5890   5.06368E+003    4.63651E+003
   6.5920   4.91985E+003    4.63272E+003
   6.5940   4.94096E+003    4.52508E+003
   6.5980   4.96216E+003    4.62098E+003
   6.6000   4.96092E+003    4.64346E+003
   6.6030   4.86508E+003    4.55534E+003
   6.6060   4.86333E+003    4.57090E+003
   6.6080   4.86696E+003    4.54431E+003
   6.6130   4.84094E+003    4.55906E+003
   6.6150   4.85321E+003    4.52504E+003
   6.6170   4.92538E+003    4.47627E+003
   6.6200   4.96243E+003    4.49516E+003
   6.6220   4.94064E+003    4.51900E+003
   6.6250   5.04809E+003    4.51057E+003
   6.6280   4.97271E+003    4.53373E+003
   6.6310   5.03562E+003    4.52308E+003
   6.6330   4.94273E+003    4.44389E+003
   6.6380   4.95634E+003    4.37788E+003
   6.6400   4.94632E+003    4.45017E+003
   6.6440   4.92339E+003    4.49165E+003
   6.6460   4.95071E+003    4.40198E+003
   6.6490   4.92384E+003    4.39799E+003
   6.6520   4.88872E+003    4.43386E+003
   6.6560   4.87770E+003    4.44883E+003
   6.6590   5.04533E+003    4.37998E+003
   6.6610   4.84460E+003    4.37110E+003
   6.6630   4.87116E+003    4.38691E+003
   6.6650   4.87915E+003    4.42104E+003
   6.6690   4.88382E+003    4.43441E+003
   6.6710   4.79302E+003    4.33693E+003
   6.6740   4.81614E+003    4.23830E+003
   6.6760   4.82650E+003    4.43459E+003
   6.6780   4.84181E+003    4.33732E+003
   6.6830   4.81413E+003    4.26319E+003
   6.6860   4.78189E+003    4.39704E+003
   6.6900   4.79665E+003    4.30647E+003
   6.6920   4.77324E+003    4.28865E+003
   6.6940   4.85648E+003    4.31005E+003
   6.6970   4.83864E+003    4.26979E+003
   6.7010   4.76861E+003    4.28138E+003
   6.7030   4.70435E+003    4.23911E+003
   6.7060   4.74191E+003    4.26862E+003
   6.7090   4.73883E+003    4.32813E+003
   6.7110   4.67668E+003    4.24938E+003
   6.7140   4.71455E+003    4.19953E+003
   6.7180   4.57118E+003    4.22221E+003
   6.7190   4.63206E+003    4.16921E+003
   6.7230   4.60581E+003    4.11911E+003
   6.7270   4.68962E+003    4.16489E+003
   6.7280   4.67224E+003    4.28242E+003
   6.7320   4.81078E+003    4.20692E+003
   6.7350   4.72463E+003    4.24451E+003
   6.7380   4.67653E+003    4.19784E+003
   6.7410   4.74101E+003    4.27620E+003
   6.7460   4.62847E+003    3.98019E+003
   6.7480   4.69806E+003    4.00506E+003
   6.7520   4.57557E+003    4.12753E+003
   6.7540   4.58573E+003    3.97192E+003
   6.7560   4.62307E+003    3.94754E+003
   6.7610   4.59440E+003    3.85467E+003
   6.7630   4.55367E+003    3.95137E+003
   6.7660   4.52163E+003    4.00093E+003
   6.7680   4.57588E+003    3.97594E+003
   6.7700   4.54514E+003    3.98661E+003
   6.7740   4.49830E+003    4.07739E+003
   6.7760   4.54117E+003    4.04751E+003
   6.7790   4.56476E+003    4.15873E+003
   6.7810   4.62703E+003    4.00626E+003
   6.7860   4.62976E+003    3.97148E+003
   6.7880   4.45535E+003    4.03200E+003
   6.7920   4.43795E+003    4.04308E+003
   6.7940   4.40830E+003    4.00266E+003
   6.7980   4.59586E+003    3.96417E+003
   6.8010   4.50474E+003    4.04102E+003
   6.8030   4.52513E+003    3.97591E+003
   6.8070   4.52850E+003    3.99878E+003
   6.8090   4.60038E+003    4.04095E+003
   6.8120   4.61840E+003    4.05982E+003
   6.8160   4.60809E+003    4.11665E+003
   6.8190   4.54581E+003    4.15140E+003
   6.8210   4.48905E+003    4.02784E+003
   6.8240   4.51178E+003    4.07166E+003
   6.8270   4.55373E+003    4.03939E+003
   6.8280   4.54206E+003    4.05758E+003
   6.8320   4.51245E+003    3.97019E+003
   6.8350   4.53050E+003    4.04703E+003
   6.8370   4.60544E+003    4.06000E+003
   6.8420   4.57973E+003    4.03331E+003
   6.8440   4.57336E+003    4.09959E+003
   6.8480   4.54832E+003    4.05847E+003
   6.8500   4.62006E+003    4.13251E+003
   6.8530   4.68317E+003    4.05169E+003
   6.8560   4.61125E+003    4.07603E+003
   6.8600   4.59962E+003    4.06946E+003
   6.8620   4.54043E+003    4.05150E+003
   6.8650   4.54935E+003    4.13283E+003
   6.8680   4.52823E+003    3.92548E+003
   6.8710   4.51252E+003    4.01789E+003
   6.8740   4.58575E+003    4.07465E+003
   6.8770   4.49611E+003    3.98331E+003
   6.8790   4.50413E+003    4.03731E+003
   6.8830   4.52364E+003    4.05421E+003
   6.8860   4.53650E+003    3.95899E+003
   6.8900   4.53237E+003    3.99391E+003
   6.8920   4.38578E+003    4.09862E+003
   6.8950   4.57860E+003    4.04417E+003
   6.8980   4.38422E+003    4.00401E+003
   6.9010   4.48423E+003    3.99834E+003
   6.9040   4.57452E+003    4.09244E+003
   6.9070   4.55712E+003    4.05012E+003
   6.9110   4.49081E+003    3.95198E+003
   6.9130   4.49486E+003    4.01071E+003
   6.9170   4.57517E+003    3.96607E+003
   6.9200   4.52698E+003    4.00077E+003
   6.9210   4.54413E+003    3.97130E+003
   6.9250   4.44065E+003    4.01930E+003
   6.9270   4.49214E+003    3.96385E+003
   6.9320   4.51854E+003    3.90896E+003
   6.9340   4.49350E+003    3.88077E+003
   6.9380   4.38777E+003    3.84952E+003
   6.9400   4.40162E+003    3.79365E+003
   6.9450   4.36809E+003    3.89135E+003
   6.9470   4.46351E+003    3.82216E+003
   6.9500   4.38237E+003    3.89666E+003
   6.9520   4.39332E+003    3.82289E+003
   6.9550   4.41432E+003    3.84015E+003
   6.9590   4.35448E+003    3.87004E+003
   6.9630   4.42994E+003    3.82453E+003
   6.9660   4.29039E+003    3.82441E+003
   6.9690   4.25826E+003    3.81555E+003
   6.9720   4.35346E+003    3.79249E+003
   6.9750   4.32306E+003    3.80857E+003
   6.9780   4.44406E+003    3.77511E+003
   6.9810   4.46121E+003    3.79633E+003
   6.9850   4.37064E+003    3.89532E+003
   6.9880   4.29965E+003    3.80428E+003
   6.9920   4.36984E+003    3.85770E+003
   6.9940   4.27742E+003    3.84747E+003
   6.9970   4.26471E+003    3.90826E+003
   7.0000   4.30686E+003    3.72742E+003
   7.0030   4.33692E+003    3.77602E+003
   7.0060   4.42234E+003    3.77782E+003
   7.0090   4.28463E+003    3.79950E+003
   7.0120   4.30064E+003    3.84206E+003
   7.0150   4.33881E+003    3.89467E+003
   7.0190   4.24484E+003    3.88164E+003
   7.0220   4.28238E+003    3.81758E+003
   7.0250   4.21713E+003    3.85700E+003
   7.0290   4.26271E+003    3.91297E+003
   7.0320   4.30438E+003    3.75806E+003
   7.0350   4.22456E+003    3.73337E+003
   7.0370   4.25460E+003    3.76281E+003
   7.0420   4.26999E+003    3.73429E+003
   7.0450   4.17512E+003    3.79203E+003
   7.0480   4.03423E+003    3.77845E+003
   7.0510   4.03912E+003    3.72495E+003
   7.0540   4.08519E+003    3.81749E+003
   7.0570   4.22985E+003    3.77955E+003
   7.0610   4.23554E+003    3.75747E+003
   7.0630   4.32731E+003    3.80259E+003
   7.0660   4.26606E+003    3.72677E+003
   7.0690   4.28099E+003    3.75150E+003
   7.0720   4.25888E+003    3.79645E+003
   7.0760   4.23421E+003    3.69721E+003
   7.0790   4.18182E+003    3.79873E+003
   7.0820   4.21663E+003    3.68449E+003
   7.0860   4.21120E+003    3.75896E+003
   7.0880   4.18531E+003    3.69453E+003
   7.0920   4.23368E+003    3.66039E+003
   7.0950   4.23284E+003    3.74079E+003
   7.0970   4.18879E+003    3.76101E+003
   7.1000   4.15833E+003    3.72598E+003
   7.1020   4.26219E+003    3.79551E+003
   7.1070   4.19165E+003    3.71093E+003
   7.1090   4.19005E+003    3.74118E+003
   7.1120   4.21419E+003    3.74514E+003
   7.1150   4.14693E+003    3.72401E+003
   7.1180   4.14887E+003    3.74226E+003
   7.1220   4.17668E+003    3.67509E+003
   7.1260   4.16450E+003    3.57486E+003
   7.1290   4.16191E+003    3.70539E+003
   7.1320   4.02931E+003    3.66905E+003
   7.1350   4.01820E+003    3.71065E+003
   7.1380   4.01235E+003    3.68328E+003
   7.1420   4.00648E+003    3.68215E+003
   7.1440   4.03075E+003    3.66053E+003
   7.1480   3.85895E+003    3.70460E+003
   7.1500   3.88307E+003    3.64754E+003
