# Supplementary material for: Trigger factor both holds and folds its client proteins
Source: Nat Commun. 2022 Jul 15;13:4126. doi: 10.1038/s41467-022-31767-6 (PMC9287376; doi:10.1038/s41467-022-31767-6)
Supplement: Supplementary file 6 — Source Data [file 41467_2022_31767_MOESM6_ESM.zip › SourceDataFile/Fig1a-b/00057.RI3]

Sample
I 3 04.0 40000 0010147 1.7690E11 280 1 
   5.8010   1.03980E+002    2.06730E+002
   5.8050   2.25970E+002    2.03100E+002
   5.8060   2.32600E+002    2.54610E+002
   5.8090   2.94310E+002    2.94850E+002
   5.8110   3.38600E+002    3.44430E+002
   5.8120   3.70710E+002    3.91230E+002
   5.8140   3.93580E+002    4.03600E+002
   5.8150   4.48700E+002    4.13400E+002
   5.8170   4.64340E+002    5.59500E+002
   5.8180   5.87700E+002    6.01310E+002
   5.8210   7.38350E+002    7.82450E+002
   5.8240   9.12880E+002    1.07189E+003
   5.8260   1.11099E+003    1.21069E+003
   5.8270   1.32115E+003    1.31861E+003
   5.8300   1.57637E+003    1.71489E+003
   5.8310   1.96221E+003    2.03093E+003
   5.8320   2.08907E+003    2.25654E+003
   5.8350   2.31021E+003    2.52720E+003
   5.8370   2.92180E+003    2.98630E+003
   5.8390   2.99358E+003    3.44846E+003
   5.8420   3.53556E+003    3.76839E+003
   5.8440   3.90699E+003    4.08735E+003
   5.8460   4.28132E+003    4.45632E+003
   5.8480   4.55751E+003    4.69080E+003
   5.8490   4.79182E+003    4.79098E+003
   5.8510   5.13798E+003    5.12327E+003
   5.8530   5.17355E+003    5.28470E+003
   5.8580   5.36090E+003    5.47216E+003
   5.8600   5.44659E+003    5.54222E+003
   5.8620   5.54449E+003    5.48437E+003
   5.8650   5.76450E+003    5.55396E+003
   5.8670   5.52413E+003    5.59009E+003
   5.8690   5.59111E+003    5.49055E+003
   5.8700   5.53918E+003    5.50421E+003
   5.8720   5.57082E+003    5.64232E+003
   5.8740   5.54315E+003    5.50433E+003
   5.8760   5.49311E+003    5.56648E+003
   5.8780   5.62537E+003    5.52025E+003
   5.8800   5.61698E+003    5.52909E+003
   5.8840   5.63152E+003    5.56097E+003
   5.8850   5.63204E+003    5.66793E+003
   5.8880   5.58918E+003    5.60140E+003
   5.8900   5.63425E+003    5.58900E+003
   5.8920   5.58024E+003    5.68161E+003
   5.8940   5.62785E+003    5.69206E+003
   5.8960   5.67017E+003    5.85334E+003
   5.8980   5.79084E+003    5.74700E+003
   5.8990   5.80050E+003    5.87013E+003
   5.9010   5.84565E+003    5.80703E+003
   5.9030   5.80285E+003    5.89310E+003
   5.9050   5.73334E+003    5.72617E+003
   5.9080   5.64854E+003    5.62645E+003
   5.9100   5.72674E+003    5.66236E+003
   5.9120   5.71326E+003    5.82001E+003
   5.9130   5.79473E+003    5.92078E+003
   5.9160   5.87425E+003    5.80753E+003
   5.9180   5.76641E+003    5.85295E+003
   5.9210   5.79866E+003    6.04904E+003
   5.9250   6.06353E+003    6.05890E+003
   5.9270   6.05789E+003    6.15777E+003
   5.9290   6.18674E+003    6.32210E+003
   5.9300   6.29391E+003    6.28144E+003
   5.9340   6.26677E+003    6.47157E+003
   5.9360   6.39837E+003    6.70275E+003
   5.9390   6.52933E+003    7.43193E+003
   5.9410   6.42469E+003    1.22507E+004
   5.9450   6.57755E+003    1.27634E+004
   5.9470   6.58924E+003    1.18774E+004
   5.9490   6.93455E+003    7.53725E+003
   5.9520   8.04953E+003    2.07710E+002
   5.9590   1.18264E+004    4.16900E+002
   5.9610   9.55279E+003    1.62678E+003
   5.9620   1.94026E+003    2.90117E+003
   5.9650   2.48950E+002    7.28710E+003
   5.9680   2.63060E+002    6.43239E+003
   5.9720   8.57830E+002    6.40413E+003
   5.9740   3.41316E+003    6.25427E+003
   5.9750   6.85738E+003    6.31475E+003
   5.9770   7.66024E+003    6.47653E+003
   5.9780   6.63936E+003    6.15393E+003
   5.9810   6.33015E+003    6.17026E+003
   5.9840   6.31504E+003    6.09978E+003
   5.9870   6.24144E+003    6.15869E+003
   5.9880   6.18342E+003    6.13516E+003
   5.9900   6.25790E+003    6.10389E+003
   5.9920   6.17366E+003    6.03612E+003
   5.9970   6.25364E+003    6.10378E+003
   5.9990   6.20271E+003    6.13993E+003
   6.0020   6.32042E+003    6.06890E+003
   6.0040   6.04867E+003    6.09030E+003
   6.0060   6.07986E+003    5.94430E+003
   6.0080   6.17739E+003    5.99200E+003
   6.0110   6.18158E+003    6.04826E+003
   6.0130   6.08123E+003    5.97133E+003
   6.0150   6.20032E+003    5.90537E+003
   6.0190   6.11813E+003    5.96883E+003
   6.0210   6.14338E+003    6.06586E+003
   6.0220   6.09680E+003    5.93361E+003
   6.0240   6.13876E+003    5.88035E+003
   6.0270   6.09183E+003    5.91039E+003
   6.0290   6.02090E+003    5.77538E+003
   6.0310   6.06951E+003    5.92263E+003
   6.0330   6.10826E+003    5.97805E+003
   6.0370   6.04969E+003    5.89321E+003
   6.0380   6.14259E+003    5.93299E+003
   6.0400   6.22142E+003    5.92376E+003
   6.0420   6.10954E+003    5.79132E+003
   6.0460   6.03336E+003    5.89296E+003
   6.0480   6.06467E+003    5.72615E+003
   6.0510   6.04742E+003    5.80635E+003
   6.0540   5.96640E+003    5.83821E+003
   6.0560   5.98615E+003    5.77375E+003
   6.0590   6.08202E+003    5.73215E+003
   6.0610   5.96613E+003    5.75743E+003
   6.0640   6.04615E+003    5.75718E+003
   6.0660   6.02517E+003    5.64925E+003
   6.0680   5.96415E+003    5.81694E+003
   6.0710   5.96771E+003    5.82462E+003
   6.0730   6.05615E+003    5.66805E+003
   6.0750   6.07831E+003    5.58691E+003
   6.0770   6.00030E+003    5.69744E+003
   6.0790   6.05170E+003    5.64423E+003
   6.0810   6.00561E+003    5.62236E+003
   6.0850   6.04349E+003    5.48556E+003
   6.0890   6.00586E+003    5.24195E+003
   6.0910   6.12532E+003    5.13543E+003
   6.0930   5.95644E+003    5.07118E+003
   6.0950   5.94523E+003    5.03272E+003
   6.0980   5.95913E+003    4.87517E+003
   6.1010   6.00091E+003    4.90591E+003
   6.1040   5.91406E+003    4.87221E+003
   6.1050   5.92819E+003    4.83293E+003
   6.1070   5.91544E+003    4.94950E+003
   6.1110   5.98168E+003    4.74346E+003
   6.1150   5.97128E+003    4.77487E+003
   6.1170   5.92008E+003    4.75310E+003
   6.1200   5.77575E+003    4.80246E+003
   6.1220   5.88950E+003    5.09567E+003
   6.1240   5.92483E+003    4.86994E+003
   6.1270   5.95247E+003    4.27754E+003
   6.1290   6.03542E+003    4.21207E+003
   6.1310   5.93027E+003    4.14893E+003
   6.1340   6.18259E+003    3.94505E+003
   6.1360   5.99334E+003    4.03551E+003
   6.1380   5.97931E+003    4.24153E+003
   6.1400   5.98146E+003    4.53950E+003
   6.1430   6.01907E+003    4.75695E+003
   6.1450   5.86685E+003    4.92589E+003
   6.1470   5.98198E+003    4.88648E+003
   6.1500   5.93384E+003    4.67368E+003
   6.1520   5.96468E+003    4.71113E+003
   6.1560   5.95443E+003    4.69285E+003
   6.1580   5.87297E+003    4.49492E+003
   6.1610   5.92045E+003    4.51569E+003
   6.1630   5.86713E+003    4.46818E+003
   6.1670   5.94542E+003    4.31244E+003
   6.1690   6.03140E+003    4.26932E+003
   6.1710   5.98178E+003    4.33185E+003
   6.1730   6.00910E+003    4.33308E+003
   6.1760   5.98705E+003    4.29498E+003
   6.1780   6.06426E+003    4.31768E+003
   6.1800   5.99653E+003    4.44721E+003
   6.1830   6.08134E+003    4.32824E+003
   6.1860   5.92631E+003    4.24369E+003
   6.1870   6.00655E+003    4.19585E+003
   6.1910   6.11586E+003    4.23112E+003
   6.1930   5.95290E+003    4.17653E+003
   6.1960   5.96412E+003    4.17348E+003
   6.1990   5.93556E+003    4.23208E+003
   6.2030   5.96478E+003    4.15134E+003
   6.2050   6.00248E+003    3.99279E+003
   6.2070   5.87829E+003    3.98428E+003
   6.2090   5.88291E+003    3.94532E+003
   6.2120   5.81517E+003    3.83903E+003
   6.2140   5.95181E+003    3.78178E+003
   6.2180   5.94049E+003    3.75892E+003
   6.2210   5.84420E+003    3.77197E+003
   6.2230   5.84118E+003    3.89083E+003
   6.2240   5.89275E+003    3.96447E+003
   6.2260   5.96086E+003    3.85199E+003
   6.2280   5.90650E+003    3.79081E+003
   6.2310   5.92549E+003    3.64969E+003
   6.2340   5.96567E+003    3.60572E+003
   6.2370   5.84987E+003    3.59318E+003
   6.2390   5.87863E+003    3.55556E+003
   6.2410   5.85249E+003    3.45952E+003
   6.2440   5.82951E+003    3.44352E+003
   6.2470   5.68498E+003    3.47803E+003
   6.2500   5.81729E+003    3.51844E+003
   6.2530   5.68091E+003    3.31913E+003
   6.2550   5.58133E+003    3.33562E+003
   6.2580   5.69630E+003    3.21250E+003
   6.2610   5.59573E+003    3.26882E+003
   6.2630   5.76598E+003    3.17274E+003
   6.2660   5.74282E+003    3.37163E+003
   6.2690   5.85744E+003    3.25225E+003
   6.2720   5.88966E+003    3.32956E+003
   6.2730   5.90044E+003    3.22054E+003
   6.2760   5.84602E+003    3.13562E+003
   6.2790   5.91000E+003    3.03787E+003
   6.2810   5.91075E+003    3.00407E+003
   6.2830   5.94030E+003    2.96750E+003
   6.2870   5.76539E+003    3.04521E+003
   6.2900   5.91881E+003    3.20070E+003
   6.2920   5.88608E+003    3.07196E+003
   6.2950   5.80401E+003    3.04398E+003
   6.2970   5.84797E+003    3.05479E+003
   6.3010   5.88816E+003    2.95760E+003
   6.3030   5.64547E+003    2.83168E+003
   6.3060   5.81254E+003    2.92372E+003
   6.3080   5.81713E+003    2.82876E+003
   6.3100   5.82508E+003    2.79354E+003
   6.3150   5.70115E+003    2.83895E+003
   6.3170   5.72106E+003    2.82324E+003
   6.3200   5.69802E+003    2.77493E+003
   6.3220   5.71388E+003    2.78820E+003
   6.3240   5.78254E+003    2.75894E+003
   6.3260   5.68214E+003    2.75057E+003
   6.3310   5.75298E+003    2.80121E+003
   6.3360   5.72702E+003    2.70386E+003
   6.3370   5.66225E+003    2.66727E+003
   6.3400   5.60935E+003    2.63400E+003
   6.3430   5.68477E+003    2.64873E+003
   6.3450   5.54520E+003    2.62088E+003
   6.3470   5.67385E+003    2.58939E+003
   6.3520   5.49223E+003    2.59691E+003
   6.3540   5.50562E+003    2.65442E+003
   6.3560   5.50401E+003    2.49626E+003
   6.3590   5.36422E+003    2.43802E+003
   6.3610   5.38680E+003    2.45320E+003
   6.3630   5.48880E+003    2.50259E+003
   6.3650   5.67476E+003    2.47800E+003
   6.3680   5.64117E+003    2.45348E+003
   6.3720   5.61296E+003    2.51540E+003
   6.3750   5.62628E+003    2.51009E+003
   6.3770   5.63774E+003    2.47164E+003
   6.3800   5.53942E+003    2.50399E+003
   6.3820   5.59217E+003    2.42801E+003
   6.3840   5.48624E+003    2.42935E+003
   6.3850   5.45555E+003    2.37709E+003
   6.3910   5.49887E+003    2.44985E+003
   6.3930   5.43813E+003    2.42859E+003
   6.3970   5.52650E+003    2.39783E+003
   6.3990   5.34654E+003    2.41295E+003
   6.4020   5.44774E+003    2.41452E+003
   6.4050   5.38080E+003    2.39410E+003
   6.4080   5.32441E+003    2.34289E+003
   6.4090   5.32687E+003    2.28331E+003
   6.4120   5.27010E+003    2.29841E+003
   6.4140   5.30525E+003    2.27171E+003
   6.4180   5.33201E+003    2.27467E+003
   6.4210   5.34563E+003    2.27819E+003
   6.4230   5.25590E+003    2.29088E+003
   6.4250   5.36628E+003    2.37527E+003
   6.4280   5.37343E+003    2.31625E+003
   6.4300   5.31582E+003    2.38190E+003
   6.4340   5.33238E+003    2.43875E+003
   6.4370   5.33278E+003    2.36918E+003
   6.4400   5.49317E+003    2.37788E+003
   6.4410   5.56707E+003    2.37009E+003
   6.4440   5.49659E+003    2.35389E+003
   6.4470   5.51630E+003    2.36778E+003
   6.4490   5.49612E+003    2.37602E+003
   6.4520   5.51781E+003    2.34398E+003
   6.4540   5.58600E+003    2.45165E+003
   6.4560   5.61856E+003    2.39470E+003
   6.4590   5.66640E+003    2.36103E+003
   6.4620   5.54067E+003    2.35332E+003
   6.4650   5.46718E+003    2.31835E+003
   6.4680   5.55399E+003    2.40648E+003
   6.4690   5.61783E+003    2.44193E+003
   6.4720   5.55077E+003    2.41482E+003
   6.4750   5.55534E+003    2.39890E+003
   6.4790   5.52308E+003    2.44470E+003
   6.4800   5.54049E+003    2.37922E+003
   6.4840   5.51680E+003    2.37302E+003
   6.4860   5.45894E+003    2.36787E+003
   6.4890   5.53014E+003    2.42824E+003
   6.4920   5.44385E+003    2.33640E+003
   6.4940   5.46174E+003    2.38588E+003
   6.4970   5.52502E+003    2.39312E+003
   6.5010   5.54152E+003    2.45820E+003
   6.5040   5.51538E+003    2.46335E+003
   6.5060   5.53308E+003    2.44850E+003
   6.5090   5.55971E+003    2.43293E+003
   6.5100   5.52883E+003    2.41269E+003
   6.5140   5.52408E+003    2.47212E+003
   6.5170   5.61815E+003    2.46484E+003
   6.5190   5.63300E+003    2.37911E+003
   6.5210   5.54170E+003    2.33359E+003
   6.5240   5.54694E+003    2.32651E+003
   6.5260   5.57637E+003    2.30738E+003
   6.5290   5.58183E+003    2.27424E+003
   6.5310   5.47903E+003    2.30273E+003
   6.5350   5.45895E+003    2.44208E+003
   6.5380   5.43896E+003    2.40128E+003
   6.5410   5.51419E+003    2.39641E+003
   6.5420   5.44484E+003    2.39247E+003
   6.5460   5.37514E+003    2.34337E+003
   6.5480   5.38527E+003    2.30396E+003
   6.5510   5.42474E+003    2.35279E+003
   6.5540   5.44518E+003    2.32097E+003
   6.5560   5.42661E+003    2.33750E+003
   6.5580   5.45270E+003    2.35777E+003
   6.5610   5.52727E+003    2.38766E+003
   6.5630   5.47075E+003    2.27791E+003
   6.5660   5.36180E+003    2.33294E+003
   6.5690   5.42136E+003    2.33081E+003
   6.5710   5.44399E+003    2.36566E+003
   6.5730   5.33254E+003    2.29413E+003
   6.5770   5.41590E+003    2.22378E+003
   6.5800   5.34136E+003    2.25539E+003
   6.5820   5.25903E+003    2.26624E+003
   6.5860   5.37677E+003    2.30060E+003
   6.5880   5.34109E+003    2.29963E+003
   6.5910   5.34323E+003    2.27848E+003
   6.5930   5.35350E+003    2.32016E+003
   6.5970   5.26936E+003    2.37360E+003
   6.5990   5.24989E+003    2.32479E+003
   6.6020   5.39217E+003    2.29337E+003
   6.6050   5.34686E+003    2.34991E+003
   6.6070   5.32350E+003    2.34865E+003
   6.6100   5.26905E+003    2.28903E+003
   6.6120   5.20641E+003    2.35056E+003
   6.6130   5.27787E+003    2.31755E+003
   6.6170   5.35898E+003    2.26803E+003
   6.6200   5.22197E+003    2.36213E+003
   6.6240   5.31882E+003    2.32685E+003
   6.6260   5.21953E+003    2.33949E+003
   6.6280   5.24532E+003    2.30564E+003
   6.6300   5.17921E+003    2.28309E+003
   6.6330   5.19179E+003    2.27184E+003
   6.6360   5.20684E+003    2.30948E+003
   6.6380   5.16704E+003    2.27313E+003
   6.6410   5.21237E+003    2.24517E+003
   6.6440   5.15925E+003    2.25526E+003
   6.6460   5.16480E+003    2.23099E+003
   6.6490   5.13139E+003    2.29628E+003
   6.6530   5.08724E+003    2.21228E+003
   6.6550   5.19655E+003    2.28224E+003
   6.6580   5.25979E+003    2.23435E+003
   6.6620   5.16276E+003    2.27279E+003
   6.6630   5.16145E+003    2.29849E+003
   6.6650   5.14351E+003    2.24803E+003
   6.6680   5.05640E+003    2.20160E+003
   6.6700   5.04490E+003    2.25807E+003
   6.6740   5.11484E+003    2.19620E+003
   6.6760   5.06846E+003    2.21579E+003
   6.6790   4.94482E+003    2.24466E+003
   6.6810   4.97320E+003    2.20882E+003
   6.6850   5.05683E+003    2.19053E+003
   6.6870   4.95852E+003    2.17330E+003
   6.6900   5.04243E+003    2.19717E+003
   6.6930   4.94973E+003    2.21613E+003
   6.6960   4.97245E+003    2.22651E+003
   6.6990   4.96671E+003    2.23875E+003
   6.7010   5.01357E+003    2.16403E+003
   6.7030   5.00367E+003    2.10929E+003
   6.7060   4.93423E+003    2.13884E+003
   6.7100   4.90318E+003    2.14518E+003
   6.7120   4.79818E+003    2.18127E+003
   6.7140   4.90995E+003    2.13529E+003
   6.7180   4.78555E+003    2.14792E+003
   6.7220   4.87802E+003    2.17505E+003
   6.7240   4.88426E+003    2.17242E+003
   6.7270   4.86999E+003    2.16487E+003
   6.7280   4.89754E+003    2.15468E+003
   6.7310   4.90491E+003    2.22493E+003
   6.7360   4.96775E+003    2.16097E+003
   6.7380   4.94221E+003    2.16147E+003
   6.7410   4.75770E+003    2.23072E+003
   6.7430   4.82610E+003    2.12162E+003
   6.7470   4.76529E+003    2.13307E+003
   6.7500   4.90302E+003    2.06174E+003
   6.7520   4.76919E+003    2.10604E+003
   6.7560   4.74707E+003    2.03986E+003
   6.7590   4.70850E+003    2.03690E+003
   6.7610   4.72367E+003    1.98950E+003
   6.7630   4.71042E+003    2.09387E+003
   6.7680   4.68864E+003    2.00090E+003
   6.7700   4.74037E+003    2.05870E+003
   6.7720   4.67676E+003    2.14548E+003
   6.7750   4.71889E+003    1.99666E+003
   6.7790   4.77698E+003    2.00878E+003
   6.7810   4.60542E+003    1.97467E+003
   6.7840   4.76931E+003    2.05036E+003
   6.7860   4.66470E+003    2.06368E+003
   6.7900   4.70647E+003    2.09362E+003
   6.7920   4.72178E+003    2.01798E+003
   6.7950   4.70750E+003    2.09126E+003
   6.7970   4.61817E+003    2.14814E+003
   6.8000   4.63629E+003    2.08748E+003
   6.8030   4.70897E+003    2.05185E+003
   6.8060   4.66303E+003    2.03424E+003
   6.8090   4.71298E+003    2.06766E+003
   6.8110   4.61886E+003    2.03590E+003
   6.8140   4.70178E+003    2.02254E+003
   6.8180   4.68016E+003    2.04608E+003
   6.8200   4.68527E+003    2.04029E+003
   6.8230   4.59891E+003    2.05410E+003
   6.8260   4.72441E+003    2.04469E+003
   6.8280   4.68133E+003    2.05754E+003
   6.8320   4.65629E+003    2.04451E+003
   6.8350   4.60720E+003    2.06094E+003
   6.8380   4.70870E+003    2.06817E+003
   6.8410   4.59230E+003    2.05130E+003
   6.8440   4.61475E+003    2.09289E+003
   6.8480   4.63072E+003    2.09459E+003
   6.8510   4.86626E+003    2.10319E+003
   6.8530   4.60690E+003    2.02096E+003
   6.8550   4.71580E+003    2.04302E+003
   6.8570   4.62495E+003    2.06037E+003
   6.8600   4.70510E+003    2.04365E+003
   6.8650   4.59422E+003    2.05725E+003
   6.8690   4.58834E+003    2.06154E+003
   6.8710   4.67591E+003    1.98553E+003
   6.8750   4.65520E+003    2.00033E+003
   6.8760   4.62294E+003    1.99860E+003
   6.8800   4.57824E+003    1.98788E+003
   6.8830   4.62778E+003    2.02414E+003
   6.8860   4.63524E+003    2.01354E+003
   6.8890   4.63399E+003    2.08418E+003
   6.8920   4.58175E+003    1.99979E+003
   6.8950   4.55010E+003    2.02370E+003
   6.8960   4.56301E+003    2.03604E+003
   6.9000   4.58819E+003    2.03043E+003
   6.9040   4.55897E+003    2.01526E+003
   6.9070   4.55007E+003    2.02305E+003
   6.9110   4.59782E+003    1.97668E+003
   6.9120   4.55626E+003    1.98569E+003
   6.9160   4.59854E+003    2.01298E+003
   6.9190   4.59017E+003    1.98495E+003
   6.9230   4.60794E+003    2.02885E+003
   6.9250   4.50221E+003    2.05206E+003
   6.9270   4.52037E+003    1.96802E+003
   6.9310   4.52379E+003    1.98302E+003
   6.9340   4.53348E+003    1.93949E+003
   6.9380   4.46899E+003    1.96390E+003
   6.9400   4.44348E+003    1.98488E+003
   6.9440   4.43117E+003    1.92620E+003
   6.9480   4.46786E+003    1.89253E+003
   6.9500   4.41790E+003    1.95490E+003
   6.9540   4.46740E+003    1.93076E+003
   6.9560   4.44053E+003    1.96425E+003
   6.9590   4.39353E+003    1.94178E+003
   6.9620   4.35507E+003    1.94333E+003
   6.9650   4.35942E+003    1.94415E+003
   6.9680   4.39934E+003    1.91373E+003
   6.9690   4.34822E+003    1.95626E+003
   6.9740   4.42361E+003    1.98427E+003
   6.9780   4.42266E+003    1.94129E+003
   6.9800   4.45613E+003    1.94618E+003
   6.9840   4.42785E+003    1.91119E+003
   6.9860   4.35046E+003    1.99882E+003
   6.9890   4.39839E+003    1.95004E+003
   6.9920   4.42344E+003    1.87841E+003
   6.9940   4.41329E+003    1.90888E+003
   6.9990   4.46549E+003    1.88990E+003
   7.0010   4.41088E+003    1.88821E+003
   7.0030   4.39345E+003    1.95266E+003
   7.0060   4.34352E+003    1.88687E+003
   7.0100   4.29797E+003    1.90384E+003
   7.0120   4.38369E+003    1.86355E+003
   7.0150   4.33560E+003    1.89548E+003
   7.0170   4.35570E+003    1.92612E+003
   7.0210   4.32790E+003    1.94162E+003
   7.0250   4.33595E+003    1.89437E+003
   7.0270   4.27815E+003    1.83159E+003
   7.0300   4.21425E+003    1.89553E+003
   7.0330   4.19558E+003    1.86370E+003
   7.0370   4.20618E+003    1.88739E+003
   7.0400   4.22720E+003    1.86438E+003
   7.0440   4.25350E+003    1.87225E+003
   7.0470   4.29938E+003    1.87865E+003
   7.0510   4.27055E+003    1.89208E+003
   7.0540   4.31975E+003    1.90308E+003
   7.0560   4.29810E+003    1.90354E+003
   7.0590   4.33045E+003    1.89406E+003
   7.0630   4.17134E+003    1.86917E+003
   7.0660   4.17500E+003    1.88083E+003
   7.0680   4.28353E+003    1.85339E+003
   7.0710   4.21449E+003    1.83546E+003
   7.0740   4.22570E+003    1.86472E+003
   7.0770   4.27505E+003    1.87845E+003
   7.0790   4.23819E+003    1.89663E+003
   7.0810   4.20172E+003    1.84202E+003
   7.0860   4.21748E+003    1.83214E+003
   7.0900   4.27320E+003    1.80316E+003
   7.0950   4.14472E+003    1.89446E+003
   7.0990   4.20648E+003    1.86437E+003
   7.1000   4.15581E+003    1.85231E+003
   7.1040   4.21125E+003    1.86103E+003
   7.1070   4.29850E+003    1.90362E+003
   7.1090   4.21085E+003    1.87341E+003
   7.1120   4.18140E+003    1.78138E+003
   7.1150   4.21389E+003    1.79800E+003
   7.1170   4.13839E+003    1.80643E+003
   7.1200   4.18591E+003    1.75352E+003
   7.1220   4.21184E+003    1.72813E+003
   7.1270   4.28502E+003    1.75709E+003
   7.1290   4.22991E+003    1.73080E+003
   7.1330   4.18280E+003    1.64972E+003
   7.1360   4.13296E+003    1.69837E+003
   7.1400   4.15871E+003    1.59747E+003
   7.1440   4.23091E+003    1.55714E+003
   7.1460   4.16959E+003    1.52527E+003
   7.1500   4.15111E+003    1.41807E+003
