# Supplementary material for: Trigger factor both holds and folds its client proteins
Source: Nat Commun. 2022 Jul 15;13:4126. doi: 10.1038/s41467-022-31767-6 (PMC9287376; doi:10.1038/s41467-022-31767-6)
Supplement: Supplementary file 6 — Source Data [file 41467_2022_31767_MOESM6_ESM.zip › SourceDataFile/Fig1a-b/00058.RI1]

Sample
I 1 04.0 40000 0010207 1.7790E11 280 1 
   5.8000   6.88800E+001    1.59120E+002
   5.8020   1.37220E+002    1.75720E+002
   5.8050   2.22350E+002    2.28360E+002
   5.8080   2.45730E+002    2.48750E+002
   5.8090   2.82890E+002    3.44010E+002
   5.8110   3.49590E+002    3.72750E+002
   5.8120   3.73380E+002    4.26840E+002
   5.8140   3.99120E+002    4.51150E+002
   5.8150   4.83160E+002    4.88420E+002
   5.8160   4.89420E+002    5.63270E+002
   5.8170   5.39810E+002    6.09530E+002
   5.8180   6.07690E+002    8.09690E+002
   5.8210   7.88400E+002    8.77310E+002
   5.8240   9.34340E+002    1.03906E+003
   5.8250   1.11387E+003    1.51970E+003
   5.8270   1.37289E+003    1.62914E+003
   5.8310   1.49164E+003    1.72997E+003
   5.8330   1.89549E+003    2.12521E+003
   5.8350   2.42101E+003    2.92485E+003
   5.8380   2.85075E+003    3.18414E+003
   5.8400   3.11013E+003    3.68521E+003
   5.8420   3.20565E+003    3.70485E+003
   5.8440   3.55041E+003    4.01104E+003
   5.8460   3.89398E+003    4.50997E+003
   5.8470   4.41077E+003    4.73735E+003
   5.8490   4.76218E+003    4.85944E+003
   5.8510   5.03029E+003    5.30821E+003
   5.8530   5.32215E+003    5.40861E+003
   5.8550   5.36987E+003    5.39389E+003
   5.8580   5.43627E+003    5.51436E+003
   5.8600   5.49250E+003    5.57569E+003
   5.8620   5.57954E+003    5.57030E+003
   5.8640   5.49993E+003    5.59160E+003
   5.8670   5.54284E+003    5.57377E+003
   5.8690   5.59154E+003    5.73476E+003
   5.8710   5.54409E+003    5.65227E+003
   5.8740   5.67702E+003    5.50883E+003
   5.8760   5.55231E+003    5.51037E+003
   5.8780   5.54813E+003    5.57594E+003
   5.8800   5.63957E+003    5.48724E+003
   5.8830   5.57460E+003    5.46909E+003
   5.8850   5.47689E+003    5.59890E+003
   5.8860   5.58852E+003    5.53893E+003
   5.8870   5.54117E+003    5.61454E+003
   5.8900   5.56997E+003    5.59696E+003
   5.8930   5.55819E+003    5.53353E+003
   5.8950   5.65778E+003    5.53600E+003
   5.8980   5.58092E+003    5.57081E+003
   5.8990   5.67665E+003    5.55297E+003
   5.9010   5.57682E+003    5.60674E+003
   5.9030   5.60885E+003    5.71080E+003
   5.9060   5.59216E+003    5.69934E+003
   5.9090   5.53865E+003    5.66048E+003
   5.9120   5.65312E+003    5.65055E+003
   5.9150   5.75839E+003    5.77230E+003
   5.9170   5.76961E+003    5.66226E+003
   5.9210   5.88226E+003    5.78005E+003
   5.9230   5.85933E+003    5.95197E+003
   5.9260   5.81018E+003    6.01477E+003
   5.9280   5.96360E+003    6.10519E+003
   5.9300   5.98890E+003    6.10225E+003
   5.9330   5.95133E+003    5.92759E+003
   5.9360   6.20888E+003    6.03192E+003
   5.9380   6.14189E+003    6.14047E+003
   5.9400   6.20354E+003    6.31551E+003
   5.9430   6.36095E+003    6.26404E+003
   5.9440   6.18434E+003    6.27746E+003
   5.9470   6.17885E+003    6.18400E+003
   5.9500   6.19319E+003    6.20242E+003
   5.9530   6.22222E+003    6.27967E+003
   5.9560   6.27232E+003    6.26385E+003
   5.9570   6.17175E+003    6.32599E+003
   5.9590   6.12736E+003    6.30527E+003
   5.9610   6.41096E+003    6.17837E+003
   5.9650   6.23788E+003    6.30227E+003
   5.9670   6.20218E+003    6.26098E+003
   5.9700   6.24101E+003    6.23814E+003
   5.9710   6.20738E+003    6.29651E+003
   5.9720   6.36225E+003    6.31370E+003
   5.9750   6.20765E+003    6.22513E+003
   5.9770   6.18940E+003    6.19428E+003
   5.9810   6.09612E+003    6.19493E+003
   5.9820   6.05336E+003    6.47684E+003
   5.9850   6.14177E+003    6.42425E+003
   5.9880   6.22416E+003    6.28871E+003
   5.9900   6.20391E+003    6.37056E+003
   5.9930   6.27173E+003    6.50746E+003
   5.9970   6.40750E+003    7.55946E+003
   5.9990   6.28539E+003    9.94283E+003
   6.0020   6.23757E+003    1.06835E+004
   6.0040   6.14349E+003    1.09403E+004
   6.0050   6.09215E+003    1.01025E+004
   6.0080   5.85453E+003    1.96770E+002
   6.0130   9.21847E+003    2.28320E+002
   6.0150   1.04866E+004    5.76080E+002
   6.0170   1.03279E+004    7.00059E+003
   6.0250   9.37680E+002    5.96355E+003
   6.0260   2.01350E+002    5.96489E+003
   6.0300   2.24330E+002    6.04245E+003
   6.0330   8.66590E+002    5.99607E+003
   6.0360   4.81725E+003    6.08164E+003
   6.0380   7.61038E+003    6.00554E+003
   6.0400   5.82628E+003    6.13802E+003
   6.0420   6.47222E+003    5.99508E+003
   6.0450   6.27112E+003    6.03609E+003
   6.0500   6.03812E+003    5.92476E+003
   6.0530   6.06416E+003    5.97560E+003
   6.0550   6.20520E+003    6.02201E+003
   6.0570   6.09074E+003    6.06174E+003
   6.0590   6.09807E+003    5.94481E+003
   6.0600   6.02031E+003    6.04545E+003
   6.0630   6.00962E+003    6.07890E+003
   6.0670   6.05890E+003    5.96605E+003
   6.0690   6.04368E+003    6.17279E+003
   6.0710   6.07316E+003    6.12583E+003
   6.0730   5.98942E+003    6.08823E+003
   6.0760   6.09091E+003    5.87875E+003
   6.0780   6.07165E+003    6.13115E+003
   6.0820   6.11688E+003    5.92603E+003
   6.0840   6.14055E+003    5.95399E+003
   6.0870   6.11012E+003    6.10545E+003
   6.0890   5.97396E+003    5.89144E+003
   6.0920   5.96590E+003    5.93008E+003
   6.0950   6.18707E+003    5.93308E+003
   6.0960   5.94454E+003    5.94097E+003
   6.1010   5.96462E+003    5.92245E+003
   6.1030   5.91191E+003    5.99132E+003
   6.1080   5.94232E+003    5.82832E+003
   6.1100   5.93418E+003    5.85531E+003
   6.1110   5.97966E+003    5.86713E+003
   6.1120   5.87201E+003    5.91080E+003
   6.1150   5.93522E+003    5.94900E+003
   6.1180   5.83190E+003    5.88745E+003
   6.1210   5.94160E+003    6.04020E+003
   6.1230   6.06992E+003    5.98224E+003
   6.1250   5.85295E+003    5.93515E+003
   6.1260   5.95174E+003    5.93608E+003
   6.1310   5.91192E+003    5.92800E+003
   6.1340   5.85368E+003    5.99103E+003
   6.1360   5.93647E+003    6.02484E+003
   6.1380   5.90575E+003    5.83916E+003
   6.1410   5.91159E+003    5.88332E+003
   6.1430   5.92045E+003    5.92189E+003
   6.1470   5.76990E+003    5.79875E+003
   6.1500   5.74040E+003    5.70943E+003
   6.1540   5.75406E+003    5.83665E+003
   6.1560   5.80891E+003    5.86524E+003
   6.1590   5.77570E+003    5.70483E+003
   6.1600   5.70534E+003    5.71435E+003
   6.1630   5.72639E+003    5.73326E+003
   6.1650   5.72717E+003    5.86546E+003
   6.1680   5.79912E+003    5.81265E+003
   6.1700   5.75588E+003    5.76209E+003
   6.1720   5.76005E+003    5.78405E+003
   6.1750   5.65026E+003    5.80729E+003
   6.1790   5.69954E+003    5.79816E+003
   6.1810   5.72905E+003    5.85793E+003
   6.1840   5.67759E+003    5.79182E+003
   6.1870   5.69135E+003    5.81075E+003
   6.1890   5.62093E+003    5.71191E+003
   6.1940   5.58957E+003    5.79894E+003
   6.1960   5.55239E+003    5.86903E+003
   6.2000   5.69672E+003    5.80725E+003
   6.2030   5.75068E+003    6.08394E+003
   6.2050   5.63054E+003    5.73497E+003
   6.2070   5.58259E+003    5.72940E+003
   6.2100   5.60308E+003    5.83914E+003
   6.2140   5.60481E+003    5.67862E+003
   6.2150   5.46453E+003    5.67105E+003
   6.2160   5.47105E+003    5.72842E+003
   6.2200   5.51314E+003    5.74954E+003
   6.2230   5.41859E+003    5.69077E+003
   6.2260   5.43769E+003    5.62525E+003
   6.2280   5.52749E+003    5.70281E+003
   6.2300   5.38466E+003    5.70455E+003
   6.2330   5.36502E+003    5.67136E+003
   6.2350   5.46921E+003    5.66572E+003
   6.2380   5.44255E+003    5.64460E+003
   6.2420   5.41337E+003    5.73153E+003
   6.2440   5.39444E+003    5.53286E+003
   6.2460   5.29828E+003    5.55828E+003
   6.2490   5.29789E+003    5.60801E+003
   6.2520   5.35658E+003    5.51960E+003
   6.2550   5.27399E+003    5.51687E+003
   6.2580   5.25514E+003    5.40662E+003
   6.2600   5.14818E+003    5.43322E+003
   6.2630   5.16580E+003    5.43597E+003
   6.2660   5.24128E+003    5.43803E+003
   6.2680   5.08695E+003    5.22338E+003
   6.2720   5.16074E+003    5.25322E+003
   6.2730   5.16216E+003    5.40656E+003
   6.2760   5.19197E+003    5.41360E+003
   6.2780   5.16576E+003    5.43030E+003
   6.2810   5.11980E+003    5.40965E+003
   6.2850   5.20244E+003    5.37199E+003
   6.2870   5.13020E+003    5.42422E+003
   6.2900   5.13085E+003    5.42002E+003
   6.2910   5.05867E+003    5.25659E+003
   6.2940   5.09298E+003    5.39709E+003
   6.2970   5.01349E+003    5.38334E+003
   6.3010   5.04501E+003    5.31316E+003
   6.3040   4.94428E+003    5.08156E+003
   6.3060   5.00250E+003    5.22752E+003
   6.3100   5.03373E+003    5.25798E+003
   6.3130   5.00148E+003    5.35509E+003
   6.3150   5.04684E+003    5.24717E+003
   6.3170   4.98472E+003    5.19939E+003
   6.3200   4.99017E+003    5.26487E+003
   6.3220   4.94504E+003    5.14592E+003
   6.3260   4.92381E+003    5.06666E+003
   6.3290   4.96644E+003    5.05791E+003
   6.3310   4.93319E+003    5.09620E+003
   6.3330   4.81367E+003    5.09216E+003
   6.3350   4.80857E+003    5.08108E+003
   6.3380   4.83228E+003    5.01196E+003
   6.3400   4.76759E+003    4.99493E+003
   6.3440   4.79223E+003    5.01131E+003
   6.3470   4.70352E+003    5.04857E+003
   6.3490   4.92642E+003    5.06155E+003
   6.3520   4.69696E+003    4.98389E+003
   6.3550   4.71203E+003    4.99968E+003
   6.3580   4.78950E+003    4.98125E+003
   6.3600   4.86062E+003    4.93754E+003
   6.3620   4.87883E+003    4.74900E+003
   6.3640   4.87867E+003    4.88056E+003
   6.3680   4.86011E+003    4.88706E+003
   6.3700   4.90280E+003    4.91293E+003
   6.3740   4.81837E+003    4.85172E+003
   6.3750   4.84295E+003    4.86311E+003
   6.3780   4.89940E+003    4.87495E+003
   6.3810   4.88683E+003    4.84053E+003
   6.3840   4.83609E+003    4.75577E+003
   6.3880   4.80909E+003    4.76665E+003
   6.3900   4.82875E+003    4.77217E+003
   6.3930   4.77492E+003    4.61389E+003
   6.3960   4.76315E+003    4.54906E+003
   6.4000   4.71741E+003    4.73900E+003
   6.4020   4.84129E+003    4.80935E+003
   6.4050   4.67994E+003    4.65742E+003
   6.4070   4.72831E+003    4.69688E+003
   6.4110   4.68167E+003    4.68908E+003
   6.4120   4.63798E+003    4.60695E+003
   6.4150   4.62062E+003    4.65198E+003
   6.4180   4.62620E+003    4.49294E+003
   6.4200   4.58037E+003    4.60816E+003
   6.4240   4.63971E+003    4.64021E+003
   6.4270   4.62473E+003    4.60407E+003
   6.4300   4.68199E+003    4.64335E+003
   6.4320   4.84138E+003    4.63439E+003
   6.4340   4.79176E+003    4.59029E+003
   6.4380   4.77914E+003    4.65555E+003
   6.4410   4.77294E+003    4.64065E+003
   6.4440   4.74749E+003    4.72687E+003
   6.4460   4.90583E+003    4.69487E+003
   6.4490   4.81489E+003    4.68041E+003
   6.4520   4.91497E+003    4.69426E+003
   6.4540   4.94904E+003    4.74937E+003
   6.4570   4.81420E+003    4.71845E+003
   6.4590   4.93896E+003    4.71238E+003
   6.4610   4.91527E+003    4.69962E+003
   6.4630   4.94028E+003    4.74168E+003
   6.4670   4.98517E+003    4.71506E+003
   6.4690   4.90325E+003    4.71865E+003
   6.4720   4.96459E+003    4.75967E+003
   6.4750   4.97671E+003    4.79209E+003
   6.4770   5.00522E+003    4.78066E+003
   6.4820   4.98020E+003    4.72745E+003
   6.4840   4.99948E+003    4.80470E+003
   6.4860   4.95829E+003    4.73315E+003
   6.4880   4.90604E+003    4.66473E+003
   6.4920   4.95490E+003    4.72538E+003
   6.4950   4.84669E+003    4.65177E+003
   6.4970   4.84621E+003    4.65717E+003
   6.5000   4.88492E+003    4.73714E+003
   6.5030   4.87292E+003    4.71295E+003
   6.5060   4.93486E+003    4.70418E+003
   6.5100   4.97785E+003    4.75703E+003
   6.5110   5.03973E+003    4.77048E+003
   6.5140   4.97348E+003    4.73871E+003
   6.5170   5.05605E+003    4.73937E+003
   6.5190   5.03028E+003    4.78285E+003
   6.5210   5.14203E+003    4.79904E+003
   6.5240   5.03963E+003    4.75143E+003
   6.5270   4.86859E+003    4.59428E+003
   6.5310   4.94698E+003    4.62654E+003
   6.5330   4.93069E+003    4.75208E+003
   6.5370   4.98759E+003    4.72611E+003
   6.5380   4.89661E+003    4.60198E+003
   6.5420   4.95158E+003    4.62188E+003
   6.5460   4.98788E+003    4.62000E+003
   6.5480   4.94429E+003    4.63028E+003
   6.5510   4.94928E+003    4.68774E+003
   6.5540   4.97409E+003    4.56099E+003
   6.5560   4.85370E+003    4.62016E+003
   6.5590   4.95995E+003    4.62429E+003
   6.5610   4.94050E+003    4.56426E+003
   6.5640   4.89848E+003    4.60005E+003
   6.5660   4.91331E+003    4.49578E+003
   6.5690   4.91034E+003    4.43732E+003
   6.5710   4.92305E+003    4.60300E+003
   6.5730   4.99664E+003    4.74726E+003
   6.5750   4.86233E+003    4.65241E+003
   6.5790   4.92378E+003    4.55208E+003
   6.5820   4.84381E+003    4.50730E+003
   6.5850   4.84102E+003    4.58696E+003
   6.5890   4.99648E+003    4.58928E+003
   6.5910   4.84807E+003    4.48233E+003
   6.5940   4.87800E+003    4.53070E+003
   6.5980   4.96335E+003    4.59293E+003
   6.6000   4.86949E+003    4.55211E+003
   6.6040   4.84014E+003    4.47105E+003
   6.6070   4.86958E+003    4.48431E+003
   6.6100   4.84988E+003    4.53167E+003
   6.6130   4.81354E+003    4.51066E+003
   6.6150   4.81867E+003    4.55163E+003
   6.6170   4.90054E+003    4.46670E+003
   6.6200   4.89538E+003    4.51487E+003
   6.6220   4.91561E+003    4.49174E+003
   6.6250   4.89802E+003    4.44482E+003
   6.6270   4.87504E+003    4.41472E+003
   6.6310   4.91700E+003    4.50749E+003
   6.6330   4.89036E+003    4.45292E+003
   6.6360   4.83358E+003    4.44580E+003
   6.6400   4.88572E+003    4.43512E+003
   6.6420   4.85234E+003    4.45698E+003
   6.6460   4.78759E+003    4.39630E+003
   6.6470   4.77469E+003    4.38397E+003
   6.6500   4.75215E+003    4.44202E+003
   6.6530   4.75837E+003    4.29666E+003
   6.6560   4.81340E+003    4.36755E+003
   6.6600   4.73848E+003    4.33773E+003
   6.6630   4.78854E+003    4.34841E+003
   6.6640   4.79777E+003    4.33206E+003
   6.6650   4.76892E+003    4.34363E+003
   6.6690   4.72202E+003    4.31047E+003
   6.6720   4.74035E+003    4.30553E+003
   6.6750   4.71995E+003    4.28884E+003
   6.6770   4.72076E+003    4.28037E+003
   6.6800   4.78734E+003    4.20372E+003
   6.6830   4.72535E+003    4.24277E+003
   6.6870   4.70756E+003    4.23169E+003
   6.6880   4.74702E+003    4.29748E+003
   6.6920   4.71944E+003    4.29884E+003
   6.6940   4.74223E+003    4.24650E+003
   6.6980   4.75529E+003    4.28528E+003
   6.7010   4.70622E+003    4.24404E+003
   6.7040   4.72073E+003    4.16630E+003
   6.7070   4.71550E+003    4.21063E+003
   6.7100   4.68223E+003    4.17696E+003
   6.7130   4.66204E+003    4.19636E+003
   6.7160   4.52492E+003    4.10190E+003
   6.7190   4.63057E+003    4.13464E+003
   6.7200   4.54902E+003    4.08083E+003
   6.7240   4.57438E+003    4.13921E+003
   6.7290   4.60123E+003    4.23347E+003
   6.7320   4.66096E+003    4.15598E+003
   6.7340   4.69694E+003    4.23076E+003
   6.7360   4.71426E+003    4.22481E+003
   6.7380   4.60700E+003    4.13988E+003
   6.7430   4.69025E+003    4.16866E+003
   6.7460   4.58695E+003    3.87733E+003
   6.7490   4.57549E+003    3.91323E+003
   6.7520   4.55851E+003    3.96617E+003
   6.7560   4.56951E+003    3.85811E+003
   6.7590   4.50240E+003    3.83748E+003
   6.7610   4.55939E+003    3.81206E+003
   6.7630   4.52574E+003    3.95790E+003
   6.7660   4.52976E+003    3.99370E+003
   6.7700   4.47645E+003    3.99370E+003
   6.7720   4.46762E+003    4.03967E+003
   6.7750   4.42451E+003    3.97403E+003
   6.7770   4.41496E+003    4.03929E+003
   6.7810   4.54464E+003    4.06814E+003
   6.7840   4.47125E+003    3.95706E+003
   6.7880   4.44052E+003    3.92701E+003
   6.7910   4.36169E+003    3.90764E+003
   6.7930   4.33671E+003    3.95581E+003
   6.7950   4.41850E+003    3.89298E+003
   6.7980   4.55089E+003    3.98852E+003
   6.8020   4.38744E+003    3.95963E+003
   6.8040   4.42332E+003    3.97348E+003
   6.8080   4.45517E+003    4.02769E+003
   6.8100   4.52595E+003    4.09021E+003
   6.8140   4.52521E+003    4.03187E+003
   6.8160   4.49265E+003    4.00622E+003
   6.8190   4.49022E+003    4.14772E+003
   6.8210   4.51469E+003    4.03137E+003
   6.8260   4.48041E+003    3.99412E+003
   6.8300   4.45935E+003    4.01589E+003
   6.8330   4.41212E+003    3.98578E+003
   6.8350   4.51307E+003    3.97743E+003
   6.8380   4.43937E+003    4.03233E+003
   6.8420   4.50321E+003    3.92771E+003
   6.8460   4.55176E+003    3.97820E+003
   6.8480   4.52708E+003    4.11843E+003
   6.8490   4.50796E+003    4.10770E+003
   6.8520   4.52775E+003    3.96367E+003
   6.8550   4.54843E+003    4.03676E+003
   6.8600   4.56435E+003    4.04801E+003
   6.8620   4.46354E+003    4.08194E+003
   6.8640   4.53723E+003    4.03128E+003
   6.8660   4.47472E+003    3.89045E+003
   6.8700   4.55191E+003    3.96574E+003
   6.8750   4.42696E+003    4.04370E+003
   6.8770   4.43130E+003    4.02008E+003
   6.8790   4.44429E+003    3.95127E+003
   6.8830   4.42429E+003    3.86681E+003
   6.8850   4.45118E+003    3.91284E+003
   6.8890   4.47527E+003    3.91439E+003
   6.8920   4.35213E+003    4.06446E+003
   6.8950   4.42348E+003    3.96463E+003
   6.8980   4.36550E+003    3.98853E+003
   6.9020   4.37032E+003    4.02063E+003
   6.9040   4.50881E+003    3.99553E+003
   6.9070   4.42525E+003    3.91415E+003
   6.9100   4.46218E+003    4.04419E+003
   6.9130   4.36988E+003    3.93403E+003
   6.9160   4.44246E+003    3.91914E+003
   6.9180   4.44990E+003    3.95502E+003
   6.9200   4.42544E+003    3.94464E+003
   6.9240   4.42203E+003    3.87509E+003
   6.9290   4.43532E+003    3.95143E+003
   6.9320   4.43539E+003    3.81628E+003
   6.9360   4.39534E+003    3.86307E+003
   6.9380   4.30354E+003    3.78327E+003
   6.9400   4.33608E+003    3.76874E+003
   6.9450   4.28288E+003    3.74536E+003
   6.9470   4.31986E+003    3.85968E+003
   6.9500   4.32023E+003    3.71816E+003
   6.9540   4.37146E+003    3.77104E+003
   6.9560   4.31457E+003    3.71474E+003
   6.9590   4.30725E+003    3.73831E+003
   6.9620   4.29510E+003    3.73931E+003
   6.9640   4.29466E+003    3.79005E+003
   6.9690   4.15499E+003    3.74930E+003
   6.9720   4.18670E+003    3.73234E+003
   6.9760   4.18108E+003    3.77897E+003
   6.9780   4.37311E+003    3.73399E+003
   6.9820   4.35461E+003    3.70648E+003
   6.9850   4.37183E+003    3.75030E+003
   6.9890   4.31508E+003    3.83332E+003
   6.9910   4.29186E+003    3.68472E+003
   6.9940   4.24249E+003    3.75830E+003
   6.9970   4.25277E+003    3.75041E+003
   7.0010   4.18648E+003    3.60868E+003
   7.0030   4.28889E+003    3.65897E+003
   7.0060   4.26582E+003    3.63873E+003
   7.0080   4.29988E+003    3.70103E+003
   7.0120   4.23220E+003    3.69009E+003
   7.0150   4.23559E+003    3.78137E+003
   7.0170   4.17308E+003    3.77200E+003
   7.0210   4.17916E+003    3.75426E+003
   7.0240   4.17785E+003    3.68490E+003
   7.0280   4.20163E+003    3.71373E+003
   7.0310   4.16548E+003    3.72704E+003
   7.0340   4.15954E+003    3.68888E+003
   7.0370   4.21705E+003    3.68995E+003
   7.0400   4.15209E+003    3.69606E+003
   7.0430   4.14078E+003    3.68154E+003
   7.0470   3.98328E+003    3.68986E+003
   7.0490   4.02139E+003    3.73562E+003
   7.0520   3.93497E+003    3.81375E+003
   7.0550   4.03946E+003    3.74718E+003
   7.0580   4.14268E+003    3.71239E+003
   7.0610   4.24239E+003    3.69823E+003
   7.0630   4.16033E+003    3.64497E+003
   7.0670   4.16220E+003    3.72092E+003
   7.0700   4.20054E+003    3.64648E+003
   7.0730   4.17673E+003    3.65731E+003
   7.0770   4.19367E+003    3.72157E+003
   7.0790   4.23001E+003    3.75370E+003
   7.0840   4.17506E+003    3.75070E+003
   7.0880   4.17698E+003    3.62266E+003
   7.0910   4.12040E+003    3.68312E+003
   7.0930   4.11377E+003    3.65686E+003
   7.0960   4.13249E+003    3.61625E+003
   7.1000   4.13768E+003    3.59491E+003
   7.1020   4.15932E+003    3.65046E+003
   7.1040   4.16564E+003    3.65897E+003
   7.1080   4.17776E+003    3.66798E+003
   7.1110   4.14642E+003    3.57677E+003
   7.1150   4.20185E+003    3.60106E+003
   7.1170   4.09728E+003    3.69665E+003
   7.1180   4.11080E+003    3.65152E+003
   7.1230   4.05796E+003    3.61207E+003
   7.1270   4.06425E+003    3.58449E+003
   7.1290   3.96979E+003    3.61822E+003
   7.1320   4.03636E+003    3.62728E+003
   7.1350   4.00833E+003    3.60231E+003
   7.1390   3.95231E+003    3.65039E+003
   7.1440   3.95879E+003    3.60353E+003
   7.1460   3.88377E+003    3.56993E+003
   7.1490   3.86653E+003    3.51451E+003
   7.1510   3.84696E+003    3.56709E+003
