# Supplementary material for: Trigger factor both holds and folds its client proteins
Source: Nat Commun. 2022 Jul 15;13:4126. doi: 10.1038/s41467-022-31767-6 (PMC9287376; doi:10.1038/s41467-022-31767-6)
Supplement: Supplementary file 6 — Source Data [file 41467_2022_31767_MOESM6_ESM.zip › SourceDataFile/Fig1a-b/00058.RI3]

Sample
I 3 04.0 40000 0010320 1.7990E11 280 1 
   5.8000   9.59600E+001    1.92300E+002
   5.8030   1.89060E+002    1.86480E+002
   5.8050   2.27380E+002    1.95490E+002
   5.8060   2.38250E+002    2.45850E+002
   5.8070   2.46150E+002    2.46150E+002
   5.8090   2.44770E+002    2.66660E+002
   5.8110   3.39330E+002    3.15060E+002
   5.8140   3.46170E+002    3.57230E+002
   5.8160   4.57690E+002    4.80020E+002
   5.8170   5.53960E+002    5.76060E+002
   5.8190   6.34720E+002    6.72690E+002
   5.8200   7.15470E+002    7.62570E+002
   5.8230   8.32040E+002    8.88110E+002
   5.8240   9.79260E+002    1.00941E+003
   5.8260   1.09969E+003    1.19666E+003
   5.8280   1.24595E+003    1.32530E+003
   5.8300   1.57044E+003    1.86287E+003
   5.8320   1.97815E+003    2.28029E+003
   5.8350   2.24108E+003    2.21167E+003
   5.8370   2.67176E+003    2.77862E+003
   5.8390   3.19552E+003    3.46360E+003
   5.8420   3.61683E+003    3.87338E+003
   5.8440   4.03789E+003    4.02826E+003
   5.8460   4.14355E+003    4.43570E+003
   5.8490   4.62067E+003    4.60916E+003
   5.8510   4.82104E+003    4.92795E+003
   5.8530   5.07332E+003    5.24477E+003
   5.8540   5.24678E+003    5.23395E+003
   5.8580   5.38149E+003    5.33053E+003
   5.8600   5.34210E+003    5.48079E+003
   5.8630   5.40801E+003    5.61102E+003
   5.8650   5.66231E+003    5.50437E+003
   5.8670   5.58945E+003    5.64604E+003
   5.8690   5.54373E+003    5.45937E+003
   5.8700   5.61943E+003    5.65355E+003
   5.8710   5.55685E+003    5.57924E+003
   5.8730   5.53026E+003    5.58108E+003
   5.8760   5.41986E+003    5.47143E+003
   5.8790   5.57633E+003    5.51337E+003
   5.8810   5.53100E+003    5.44299E+003
   5.8820   5.40092E+003    5.47751E+003
   5.8840   5.53578E+003    5.49657E+003
   5.8850   5.44101E+003    5.41904E+003
   5.8880   5.48621E+003    5.67278E+003
   5.8900   5.42493E+003    5.61412E+003
   5.8920   5.47245E+003    5.70782E+003
   5.8940   5.67320E+003    5.73002E+003
   5.8980   5.76133E+003    5.77842E+003
   5.9010   5.85677E+003    5.88354E+003
   5.9030   5.79884E+003    5.72584E+003
   5.9050   5.77034E+003    5.57096E+003
   5.9080   5.64113E+003    5.65534E+003
   5.9110   5.70541E+003    5.59662E+003
   5.9140   5.68448E+003    5.92033E+003
   5.9170   5.85981E+003    5.85167E+003
   5.9190   5.84281E+003    5.92157E+003
   5.9200   5.85821E+003    5.87239E+003
   5.9210   5.82683E+003    5.86999E+003
   5.9250   5.92369E+003    6.03843E+003
   5.9280   5.97401E+003    6.14175E+003
   5.9300   6.03059E+003    6.24907E+003
   5.9340   6.15518E+003    6.20241E+003
   5.9360   6.57848E+003    6.72033E+003
   5.9380   6.31754E+003    7.32699E+003
   5.9390   6.43662E+003    1.00981E+004
   5.9430   6.40241E+003    1.33565E+004
   5.9450   6.57801E+003    1.18799E+004
   5.9470   6.63205E+003    1.17148E+004
   5.9490   6.98236E+003    1.76890E+002
   5.9560   1.26344E+004    3.51700E+002
   5.9610   1.09090E+004    1.41863E+003
   5.9620   1.86634E+003    6.58616E+003
   5.9670   1.58370E+002    6.60379E+003
   5.9700   3.45990E+002    6.65511E+003
   5.9730   1.01488E+003    6.26072E+003
   5.9750   4.08763E+003    6.22052E+003
   5.9770   7.57910E+003    6.19349E+003
   5.9780   6.33268E+003    6.22046E+003
   5.9810   6.32784E+003    6.10519E+003
   5.9850   6.18224E+003    6.08281E+003
   5.9860   6.13555E+003    6.05325E+003
   5.9880   6.18314E+003    6.03499E+003
   5.9900   6.13115E+003    6.10275E+003
   5.9920   6.11026E+003    6.07621E+003
   5.9940   6.09203E+003    5.93140E+003
   5.9980   6.11962E+003    5.97072E+003
   5.9990   6.10076E+003    5.94233E+003
   6.0030   6.07850E+003    5.88776E+003
   6.0040   6.01567E+003    5.96297E+003
   6.0060   6.10066E+003    5.89359E+003
   6.0080   6.14890E+003    6.02630E+003
   6.0120   6.06691E+003    5.95477E+003
   6.0150   6.05312E+003    5.86084E+003
   6.0170   6.15334E+003    5.91159E+003
   6.0210   6.04699E+003    5.91150E+003
   6.0220   6.02375E+003    5.91461E+003
   6.0240   6.15539E+003    5.89058E+003
   6.0260   6.02887E+003    5.92582E+003
   6.0300   6.08967E+003    5.78470E+003
   6.0310   6.09253E+003    5.90748E+003
   6.0340   6.09090E+003    5.85222E+003
   6.0370   6.11560E+003    5.76436E+003
   6.0380   6.14421E+003    5.87217E+003
   6.0400   6.08914E+003    5.83431E+003
   6.0450   6.05900E+003    5.79325E+003
   6.0460   6.03796E+003    5.68090E+003
   6.0480   5.99493E+003    5.74006E+003
   6.0500   6.06581E+003    5.58758E+003
   6.0520   6.01237E+003    5.71781E+003
   6.0550   5.97750E+003    5.65932E+003
   6.0570   5.96375E+003    5.65554E+003
   6.0590   5.95488E+003    5.68341E+003
   6.0610   6.06891E+003    5.77975E+003
   6.0640   5.98114E+003    5.67629E+003
   6.0660   5.97532E+003    5.63401E+003
   6.0680   6.01498E+003    5.82874E+003
   6.0710   5.90188E+003    5.75084E+003
   6.0750   6.09066E+003    5.63620E+003
   6.0780   6.12027E+003    5.62753E+003
   6.0800   5.99033E+003    5.71323E+003
   6.0830   5.96969E+003    5.56559E+003
   6.0860   5.95953E+003    5.49513E+003
   6.0870   5.96767E+003    5.32754E+003
   6.0890   6.03755E+003    5.11476E+003
   6.0920   6.02680E+003    5.17789E+003
   6.0950   5.99920E+003    4.98420E+003
   6.0960   6.03164E+003    4.98046E+003
   6.0980   6.08889E+003    4.91754E+003
   6.1010   5.97668E+003    4.94149E+003
   6.1040   6.07495E+003    4.90273E+003
   6.1060   5.90339E+003    4.85552E+003
   6.1080   5.95664E+003    5.07477E+003
   6.1110   5.90041E+003    4.79731E+003
   6.1130   5.87346E+003    4.78409E+003
   6.1160   5.89678E+003    4.84244E+003
   6.1190   5.91996E+003    4.86155E+003
   6.1220   5.84948E+003    5.10048E+003
   6.1240   5.82034E+003    5.04391E+003
   6.1270   5.99230E+003    4.31788E+003
   6.1290   5.97581E+003    4.19440E+003
   6.1320   5.97603E+003    3.98045E+003
   6.1340   6.02014E+003    3.84752E+003
   6.1360   6.01160E+003    4.16269E+003
   6.1400   5.88017E+003    4.56172E+003
   6.1430   5.96958E+003    4.74071E+003
   6.1450   5.91161E+003    4.97703E+003
   6.1470   5.83739E+003    4.88450E+003
   6.1490   5.90329E+003    4.90238E+003
   6.1510   5.92139E+003    4.64237E+003
   6.1540   5.82690E+003    4.75203E+003
   6.1560   5.74278E+003    4.70572E+003
   6.1580   5.89579E+003    4.61290E+003
   6.1610   5.95161E+003    4.60421E+003
   6.1630   5.95501E+003    4.43871E+003
   6.1650   5.80982E+003    4.44462E+003
   6.1690   5.98095E+003    4.29571E+003
   6.1710   5.94537E+003    4.27407E+003
   6.1750   5.84510E+003    4.35444E+003
   6.1780   5.87727E+003    4.23560E+003
   6.1810   5.81694E+003    4.40673E+003
   6.1840   5.85568E+003    4.30603E+003
   6.1870   5.88542E+003    4.27640E+003
   6.1890   5.80596E+003    4.21124E+003
   6.1910   5.82548E+003    4.19261E+003
   6.1930   5.92932E+003    4.22440E+003
   6.1960   5.90630E+003    4.23818E+003
   6.1990   5.93009E+003    4.35147E+003
   6.2010   5.93067E+003    4.31738E+003
   6.2030   5.81946E+003    4.13054E+003
   6.2060   5.91915E+003    4.02024E+003
   6.2080   5.89476E+003    4.05485E+003
   6.2120   5.88874E+003    3.86993E+003
   6.2150   5.80681E+003    3.69299E+003
   6.2180   5.78709E+003    3.77988E+003
   6.2190   5.76929E+003    3.77500E+003
   6.2230   5.81232E+003    3.99572E+003
   6.2260   5.96618E+003    3.95119E+003
   6.2280   5.87019E+003    3.83475E+003
   6.2300   5.92327E+003    3.77284E+003
   6.2340   5.81960E+003    3.63032E+003
   6.2350   5.75941E+003    3.66059E+003
   6.2390   5.86969E+003    3.52999E+003
   6.2410   5.87913E+003    3.43385E+003
   6.2450   5.84944E+003    3.53418E+003
   6.2470   5.68004E+003    3.43228E+003
   6.2500   5.82117E+003    3.43597E+003
   6.2530   5.60374E+003    3.39072E+003
   6.2550   5.59746E+003    3.30356E+003
   6.2560   5.61547E+003    3.40923E+003
   6.2590   5.66511E+003    3.36030E+003
   6.2630   5.68032E+003    3.22997E+003
   6.2650   5.77035E+003    3.23994E+003
   6.2690   5.66527E+003    3.37764E+003
   6.2720   5.76705E+003    3.23062E+003
   6.2740   5.80555E+003    3.29016E+003
   6.2770   5.78146E+003    3.13017E+003
   6.2790   5.77837E+003    3.01051E+003
   6.2820   5.78803E+003    3.01189E+003
   6.2850   5.81779E+003    2.97903E+003
   6.2870   5.75284E+003    3.10195E+003
   6.2900   5.75498E+003    3.17728E+003
   6.2920   5.78506E+003    3.24390E+003
   6.2940   5.77841E+003    3.07283E+003
   6.2970   5.73283E+003    3.13226E+003
   6.3000   5.71387E+003    3.01552E+003
   6.3040   5.73331E+003    2.87607E+003
   6.3060   5.66101E+003    2.94745E+003
   6.3080   5.77484E+003    2.96713E+003
   6.3110   5.78602E+003    2.90779E+003
   6.3150   5.71772E+003    2.80017E+003
   6.3170   5.71783E+003    2.85912E+003
   6.3190   5.60356E+003    2.81271E+003
   6.3220   5.70214E+003    2.85399E+003
   6.3240   5.63507E+003    2.83912E+003
   6.3290   5.75208E+003    2.73095E+003
   6.3310   5.69732E+003    2.82674E+003
   6.3330   5.67317E+003    2.72859E+003
   6.3360   5.69069E+003    2.70374E+003
   6.3380   5.70185E+003    2.67120E+003
   6.3400   5.64976E+003    2.74403E+003
   6.3420   5.75217E+003    2.67468E+003
   6.3450   5.73295E+003    2.71885E+003
   6.3480   5.59785E+003    2.64243E+003
   6.3500   5.49443E+003    2.69961E+003
   6.3520   5.52441E+003    2.63872E+003
   6.3540   5.48289E+003    2.60760E+003
   6.3580   5.42531E+003    2.45035E+003
   6.3620   5.37512E+003    2.53572E+003
   6.3650   5.41852E+003    2.54270E+003
   6.3670   5.59892E+003    2.49790E+003
   6.3710   5.55428E+003    2.55233E+003
   6.3730   5.54548E+003    2.48752E+003
   6.3760   5.60620E+003    2.49323E+003
   6.3780   5.54314E+003    2.44903E+003
   6.3810   5.43604E+003    2.41878E+003
   6.3840   5.43420E+003    2.45872E+003
   6.3860   5.39130E+003    2.38479E+003
   6.3890   5.34946E+003    2.43291E+003
   6.3910   5.40747E+003    2.44567E+003
   6.3940   5.36384E+003    2.46804E+003
   6.3980   5.48992E+003    2.43264E+003
   6.4000   5.38254E+003    2.39665E+003
   6.4020   5.36161E+003    2.40799E+003
   6.4040   5.33574E+003    2.35610E+003
   6.4070   5.28321E+003    2.37689E+003
   6.4110   5.28600E+003    2.33088E+003
   6.4150   5.27831E+003    2.32201E+003
   6.4180   5.30308E+003    2.26206E+003
   6.4200   5.32749E+003    2.26652E+003
   6.4230   5.26529E+003    2.25378E+003
   6.4240   5.25741E+003    2.24416E+003
   6.4270   5.28282E+003    2.29378E+003
   6.4310   5.32182E+003    2.35573E+003
   6.4330   5.34511E+003    2.34439E+003
   6.4360   5.32319E+003    2.39515E+003
   6.4380   5.41690E+003    2.33370E+003
   6.4400   5.44861E+003    2.34699E+003
   6.4420   5.40688E+003    2.36106E+003
   6.4450   5.40908E+003    2.33879E+003
   6.4490   5.45083E+003    2.31586E+003
   6.4520   5.46022E+003    2.36614E+003
   6.4530   5.50136E+003    2.42764E+003
   6.4560   5.55351E+003    2.40093E+003
   6.4590   5.49685E+003    2.39124E+003
   6.4610   5.48402E+003    2.34807E+003
   6.4630   5.57120E+003    2.31831E+003
   6.4660   5.54525E+003    2.33197E+003
   6.4700   5.51015E+003    2.42197E+003
   6.4740   5.54461E+003    2.40347E+003
   6.4780   5.50954E+003    2.39522E+003
   6.4820   5.51319E+003    2.40236E+003
   6.4830   5.50984E+003    2.39177E+003
   6.4840   5.61296E+003    2.32937E+003
   6.4880   5.47867E+003    2.36883E+003
   6.4910   5.47388E+003    2.33795E+003
   6.4930   5.40908E+003    2.37382E+003
   6.4940   5.42567E+003    2.37658E+003
   6.4970   5.37896E+003    2.42412E+003
   6.5000   5.54948E+003    2.44164E+003
   6.5020   5.44324E+003    2.39369E+003
   6.5050   5.45034E+003    2.42214E+003
   6.5070   5.50317E+003    2.41374E+003
   6.5090   5.53397E+003    2.35602E+003
   6.5100   5.52069E+003    2.37986E+003
   6.5150   5.53024E+003    2.42699E+003
   6.5170   5.50204E+003    2.37000E+003
   6.5220   5.48667E+003    2.35942E+003
   6.5240   5.56831E+003    2.36348E+003
   6.5260   5.52422E+003    2.30358E+003
   6.5290   5.49166E+003    2.25017E+003
   6.5330   5.44617E+003    2.32589E+003
   6.5350   5.46685E+003    2.33412E+003
   6.5390   5.42682E+003    2.35905E+003
   6.5400   5.44884E+003    2.32101E+003
   6.5420   5.46606E+003    2.35106E+003
   6.5460   5.40622E+003    2.43255E+003
   6.5500   5.34901E+003    2.32786E+003
   6.5520   5.41186E+003    2.38062E+003
   6.5540   5.36336E+003    2.33770E+003
   6.5550   5.41632E+003    2.30610E+003
   6.5590   5.31536E+003    2.35269E+003
   6.5610   5.36399E+003    2.36245E+003
   6.5660   5.33949E+003    2.42805E+003
   6.5680   5.37917E+003    2.34752E+003
   6.5700   5.40407E+003    2.29501E+003
   6.5730   5.42034E+003    2.30351E+003
   6.5770   5.30634E+003    2.22295E+003
   6.5790   5.35184E+003    2.18075E+003
   6.5830   5.38115E+003    2.25599E+003
   6.5860   5.23344E+003    2.22790E+003
   6.5880   5.33446E+003    2.28175E+003
   6.5910   5.33322E+003    2.31074E+003
   6.5930   5.34178E+003    2.30037E+003
   6.5950   5.30873E+003    2.30960E+003
   6.5980   5.30423E+003    2.30691E+003
   6.6000   5.29271E+003    2.28843E+003
   6.6030   5.38227E+003    2.31183E+003
   6.6060   5.28898E+003    2.28455E+003
   6.6080   5.28336E+003    2.29886E+003
   6.6120   5.33127E+003    2.32732E+003
   6.6130   5.29905E+003    2.25777E+003
   6.6170   5.21829E+003    2.28578E+003
   6.6200   5.21273E+003    2.29873E+003
   6.6230   5.22227E+003    2.33758E+003
   6.6250   5.16695E+003    2.28679E+003
   6.6290   5.16492E+003    2.31824E+003
   6.6310   5.28858E+003    2.24346E+003
   6.6340   5.23065E+003    2.28667E+003
   6.6370   5.19092E+003    2.28261E+003
   6.6400   5.19209E+003    2.24915E+003
   6.6420   5.12094E+003    2.29577E+003
   6.6440   5.12192E+003    2.24140E+003
   6.6480   5.13455E+003    2.22875E+003
   6.6510   5.12282E+003    2.20833E+003
   6.6530   5.09615E+003    2.21897E+003
   6.6550   5.03027E+003    2.19543E+003
   6.6580   5.09870E+003    2.23450E+003
   6.6610   5.09231E+003    2.18575E+003
   6.6640   5.10345E+003    2.20557E+003
   6.6670   5.06096E+003    2.19712E+003
   6.6700   5.01360E+003    2.19740E+003
   6.6730   5.01597E+003    2.21984E+003
   6.6760   4.99467E+003    2.22908E+003
   6.6780   4.98135E+003    2.16290E+003
   6.6810   5.04078E+003    2.20094E+003
   6.6850   5.04998E+003    2.24269E+003
   6.6870   5.02113E+003    2.22763E+003
   6.6910   5.04649E+003    2.18924E+003
   6.6940   4.99309E+003    2.18549E+003
   6.6970   4.99974E+003    2.20689E+003
   6.6990   4.90153E+003    2.16999E+003
   6.7010   4.94012E+003    2.19956E+003
   6.7060   4.94055E+003    2.17649E+003
   6.7080   4.83668E+003    2.13918E+003
   6.7100   4.92226E+003    2.14352E+003
   6.7120   4.79588E+003    2.11281E+003
   6.7150   4.79054E+003    2.11761E+003
   6.7180   4.80728E+003    2.14934E+003
   6.7220   4.93873E+003    2.16226E+003
   6.7240   4.77848E+003    2.13155E+003
   6.7280   4.91164E+003    2.11261E+003
   6.7310   4.76056E+003    2.19949E+003
   6.7330   4.88437E+003    2.16458E+003
   6.7360   4.81171E+003    2.19904E+003
   6.7380   4.90971E+003    2.21685E+003
   6.7400   4.85364E+003    2.17278E+003
   6.7430   4.78835E+003    2.11005E+003
   6.7470   4.75520E+003    2.11680E+003
   6.7490   4.71631E+003    2.04142E+003
   6.7520   4.70158E+003    2.04238E+003
   6.7550   4.68981E+003    2.05987E+003
   6.7570   4.66558E+003    2.01906E+003
   6.7610   4.66176E+003    2.02445E+003
   6.7630   4.71353E+003    2.04192E+003
   6.7680   4.69838E+003    2.04689E+003
   6.7700   4.73901E+003    2.04553E+003
   6.7730   4.68139E+003    2.02807E+003
   6.7750   4.61930E+003    1.94892E+003
   6.7790   4.64044E+003    2.00355E+003
   6.7820   4.65798E+003    1.94940E+003
   6.7840   4.61688E+003    2.02689E+003
   6.7870   4.65066E+003    2.00027E+003
   6.7890   4.60765E+003    2.01093E+003
   6.7920   4.68473E+003    1.97295E+003
   6.7950   4.63885E+003    2.02397E+003
   6.7980   4.65571E+003    2.08257E+003
   6.8000   4.68576E+003    2.00966E+003
   6.8020   4.66453E+003    2.04611E+003
   6.8050   4.60978E+003    1.99218E+003
   6.8090   4.67033E+003    2.07196E+003
   6.8110   4.61888E+003    2.07146E+003
   6.8170   4.68184E+003    2.01346E+003
   6.8190   4.58642E+003    1.98869E+003
   6.8210   4.59004E+003    2.02585E+003
   6.8250   4.53075E+003    2.03947E+003
   6.8280   4.65236E+003    2.08107E+003
   6.8300   4.63210E+003    2.02833E+003
   6.8340   4.56090E+003    1.99354E+003
   6.8370   4.68460E+003    2.02397E+003
   6.8390   4.59848E+003    2.02193E+003
   6.8410   4.61223E+003    2.08541E+003
   6.8440   4.61821E+003    2.07165E+003
   6.8480   4.66219E+003    2.10349E+003
   6.8510   4.63397E+003    2.12328E+003
   6.8550   4.61864E+003    2.03460E+003
   6.8570   4.74669E+003    2.09156E+003
   6.8610   4.70136E+003    2.02621E+003
   6.8640   4.59590E+003    2.00145E+003
   6.8670   4.58740E+003    1.97961E+003
   6.8700   4.51855E+003    1.98507E+003
   6.8750   4.58777E+003    1.93715E+003
   6.8770   4.56259E+003    1.95502E+003
   6.8790   4.54253E+003    2.00679E+003
   6.8830   4.55008E+003    2.02171E+003
   6.8860   4.55915E+003    2.08317E+003
   6.8890   4.57536E+003    1.99242E+003
   6.8920   4.60287E+003    2.01481E+003
   6.8950   4.59159E+003    1.99715E+003
   6.8970   4.49204E+003    2.00850E+003
   6.9000   4.58401E+003    2.02610E+003
   6.9040   4.56010E+003    2.02395E+003
   6.9060   4.56640E+003    1.97829E+003
   6.9110   4.57426E+003    1.99828E+003
   6.9130   4.50082E+003    1.98085E+003
   6.9160   4.59388E+003    2.02901E+003
   6.9200   4.54785E+003    1.99205E+003
   6.9230   4.51659E+003    1.98534E+003
   6.9250   4.49143E+003    1.94224E+003
   6.9290   4.49799E+003    1.99402E+003
   6.9320   4.41870E+003    1.98798E+003
   6.9350   4.46336E+003    1.92116E+003
   6.9380   4.36596E+003    1.91961E+003
   6.9400   4.33739E+003    1.94290E+003
   6.9430   4.35385E+003    1.97854E+003
   6.9460   4.42011E+003    1.96556E+003
   6.9480   4.37075E+003    1.88872E+003
   6.9500   4.43802E+003    1.91246E+003
   6.9540   4.40756E+003    1.90275E+003
   6.9570   4.43514E+003    1.90788E+003
   6.9600   4.32631E+003    1.93357E+003
   6.9640   4.33074E+003    1.92352E+003
   6.9670   4.39014E+003    1.91389E+003
   6.9690   4.45221E+003    1.94566E+003
   6.9740   4.39034E+003    1.91895E+003
   6.9760   4.36890E+003    1.96567E+003
   6.9800   4.42326E+003    1.94694E+003
   6.9830   4.38910E+003    1.94796E+003
   6.9850   4.45696E+003    1.95528E+003
   6.9880   4.40179E+003    1.96423E+003
   6.9920   4.36896E+003    1.92361E+003
   6.9940   4.35908E+003    1.88246E+003
   6.9960   4.37911E+003    1.85743E+003
   6.9990   4.40305E+003    1.94517E+003
   7.0030   4.39689E+003    1.90293E+003
   7.0060   4.34414E+003    1.93425E+003
   7.0100   4.36383E+003    1.89123E+003
   7.0140   4.27115E+003    1.88587E+003
   7.0160   4.32168E+003    1.87548E+003
   7.0190   4.29663E+003    1.87525E+003
   7.0210   4.30051E+003    1.89116E+003
   7.0250   4.23194E+003    1.85652E+003
   7.0280   4.17528E+003    1.85191E+003
   7.0330   4.13315E+003    1.87148E+003
   7.0350   4.11185E+003    1.87123E+003
   7.0370   4.12447E+003    1.89302E+003
   7.0390   4.10974E+003    1.85794E+003
   7.0440   4.30487E+003    1.90624E+003
   7.0470   4.27309E+003    1.87897E+003
   7.0490   4.27894E+003    1.87254E+003
   7.0530   4.28196E+003    1.90540E+003
   7.0560   4.30257E+003    1.84760E+003
   7.0590   4.20543E+003    1.89328E+003
   7.0620   4.27769E+003    1.85214E+003
   7.0660   4.09205E+003    1.83910E+003
   7.0670   4.19763E+003    1.82077E+003
   7.0700   4.30518E+003    1.85234E+003
   7.0740   4.20584E+003    1.86040E+003
   7.0790   4.24871E+003    1.82989E+003
   7.0820   4.32392E+003    1.82561E+003
   7.0840   4.11318E+003    1.84586E+003
   7.0870   4.17078E+003    1.83779E+003
   7.0910   4.23164E+003    1.82423E+003
   7.0930   4.19548E+003    1.85634E+003
   7.0950   4.19329E+003    1.85903E+003
   7.1000   4.16443E+003    1.86514E+003
   7.1030   4.20956E+003    1.85199E+003
   7.1060   4.24027E+003    1.82413E+003
   7.1090   4.19556E+003    1.84432E+003
   7.1120   4.15786E+003    1.87074E+003
   7.1170   4.16134E+003    1.78540E+003
   7.1190   4.16991E+003    1.79520E+003
   7.1220   4.14039E+003    1.73730E+003
   7.1240   4.17162E+003    1.74181E+003
   7.1270   4.13693E+003    1.68368E+003
   7.1320   4.17750E+003    1.68545E+003
   7.1360   4.12653E+003    1.70706E+003
   7.1380   4.10195E+003    1.62714E+003
   7.1410   4.16439E+003    1.61927E+003
   7.1450   4.14670E+003    1.48534E+003
   7.1480   4.09319E+003    1.46118E+003
   7.1510   4.10609E+003    1.38849E+003
