# Supplementary material for: Trigger factor both holds and folds its client proteins
Source: Nat Commun. 2022 Jul 15;13:4126. doi: 10.1038/s41467-022-31767-6 (PMC9287376; doi:10.1038/s41467-022-31767-6)
Supplement: Supplementary file 6 — Source Data [file 41467_2022_31767_MOESM6_ESM.zip › SourceDataFile/Fig1a-b/00059.RI1]

Sample
I 1 04.0 40000 0010381 1.8100E11 280 1 
   5.8000   5.01900E+001    1.54870E+002
   5.8020   1.24000E+002    1.60070E+002
   5.8030   1.67900E+002    1.84610E+002
   5.8050   1.72610E+002    1.98620E+002
   5.8070   2.47940E+002    2.56330E+002
   5.8080   2.55200E+002    2.68330E+002
   5.8090   2.87230E+002    3.22940E+002
   5.8120   3.36720E+002    3.48600E+002
   5.8140   3.60090E+002    3.78800E+002
   5.8160   4.04090E+002    4.91630E+002
   5.8180   5.40510E+002    6.06750E+002
   5.8190   5.84490E+002    7.76020E+002
   5.8220   7.95000E+002    8.30110E+002
   5.8230   9.17350E+002    9.13220E+002
   5.8250   9.78300E+002    1.06820E+003
   5.8260   1.09056E+003    1.27274E+003
   5.8280   1.29675E+003    1.34533E+003
   5.8290   1.42307E+003    1.70527E+003
   5.8310   1.76149E+003    2.00193E+003
   5.8330   1.99499E+003    2.26236E+003
   5.8350   2.39721E+003    2.37229E+003
   5.8370   2.97932E+003    2.89503E+003
   5.8390   2.95571E+003    3.39097E+003
   5.8420   3.22104E+003    3.73193E+003
   5.8440   3.68435E+003    4.18776E+003
   5.8460   4.15720E+003    4.58856E+003
   5.8490   4.59867E+003    4.69966E+003
   5.8510   5.20423E+003    5.27540E+003
   5.8530   5.17832E+003    5.37700E+003
   5.8550   5.33085E+003    5.42635E+003
   5.8570   5.31530E+003    5.38937E+003
   5.8600   5.58749E+003    5.65945E+003
   5.8620   5.60105E+003    5.57361E+003
   5.8640   5.51483E+003    5.64092E+003
   5.8670   5.58994E+003    5.71876E+003
   5.8690   5.68404E+003    5.68632E+003
   5.8710   5.44496E+003    5.67041E+003
   5.8740   5.59728E+003    5.56368E+003
   5.8760   5.58470E+003    5.60309E+003
   5.8780   5.48955E+003    5.52531E+003
   5.8800   5.62153E+003    5.47595E+003
   5.8830   5.60744E+003    5.55363E+003
   5.8850   5.48202E+003    5.67930E+003
   5.8870   5.66796E+003    5.59667E+003
   5.8900   5.56193E+003    5.70740E+003
   5.8920   5.52667E+003    5.63924E+003
   5.8940   5.65719E+003    5.50075E+003
   5.8960   5.71347E+003    5.52291E+003
   5.8990   5.60731E+003    5.43568E+003
   5.9010   5.69162E+003    5.58161E+003
   5.9030   5.65957E+003    5.71340E+003
   5.9050   5.76373E+003    5.78124E+003
   5.9060   5.63949E+003    5.70026E+003
   5.9090   5.64751E+003    5.67064E+003
   5.9100   5.56681E+003    5.88544E+003
   5.9120   5.61890E+003    5.80626E+003
   5.9140   5.80144E+003    5.80391E+003
   5.9170   5.85147E+003    5.84027E+003
   5.9200   5.76827E+003    5.89996E+003
   5.9210   5.92617E+003    5.92238E+003
   5.9230   5.89598E+003    5.94903E+003
   5.9270   6.00485E+003    5.98363E+003
   5.9290   5.97568E+003    6.15042E+003
   5.9300   6.09201E+003    6.00225E+003
   5.9330   6.10944E+003    5.86156E+003
   5.9360   6.16955E+003    5.96936E+003
   5.9390   6.17650E+003    6.12753E+003
   5.9410   6.17894E+003    6.23367E+003
   5.9460   6.12707E+003    6.28417E+003
   5.9470   6.19047E+003    6.28768E+003
   5.9490   6.15238E+003    6.19399E+003
   5.9520   6.28401E+003    6.18168E+003
   5.9540   6.25491E+003    6.23707E+003
   5.9570   6.09425E+003    6.10436E+003
   5.9590   6.28283E+003    6.30392E+003
   5.9610   6.30512E+003    6.36262E+003
   5.9620   6.32967E+003    6.23799E+003
   5.9630   6.32478E+003    6.28946E+003
   5.9670   6.25797E+003    6.35496E+003
   5.9690   6.20139E+003    6.40274E+003
   5.9720   6.23703E+003    6.20529E+003
   5.9750   6.19398E+003    6.19066E+003
   5.9770   6.01549E+003    6.24698E+003
   5.9780   6.12665E+003    6.30963E+003
   5.9830   5.89361E+003    6.21958E+003
   5.9860   6.22321E+003    6.20827E+003
   5.9880   6.27160E+003    6.25687E+003
   5.9890   6.20481E+003    6.30189E+003
   5.9920   6.17721E+003    6.38779E+003
   5.9950   6.28001E+003    6.95554E+003
   5.9970   6.43702E+003    8.78585E+003
   6.0000   6.24150E+003    1.02658E+004
   6.0020   6.26444E+003    1.09053E+004
   6.0050   6.10874E+003    1.08533E+004
   6.0060   6.05504E+003    6.52411E+003
   6.0080   5.84832E+003    2.46320E+002
   6.0150   1.04225E+004    6.06420E+002
   6.0170   1.06005E+004    6.06880E+003
   6.0230   1.97421E+003    6.13550E+003
   6.0250   2.01160E+002    6.09008E+003
   6.0280   1.98330E+002    6.16105E+003
   6.0310   4.68340E+002    6.04789E+003
   6.0350   1.78368E+003    6.08128E+003
   6.0360   5.34685E+003    6.02381E+003
   6.0380   7.89331E+003    6.10294E+003
   6.0410   6.09078E+003    5.98554E+003
   6.0440   6.28709E+003    6.17648E+003
   6.0460   6.19191E+003    5.97829E+003
   6.0480   6.15611E+003    5.93056E+003
   6.0500   6.08469E+003    5.92941E+003
   6.0520   6.06287E+003    5.95816E+003
   6.0550   6.14217E+003    5.84901E+003
   6.0570   6.09431E+003    5.96481E+003
   6.0600   6.13825E+003    5.97889E+003
   6.0610   6.01820E+003    5.91578E+003
   6.0640   6.19829E+003    6.13167E+003
   6.0670   6.05414E+003    6.02966E+003
   6.0690   6.13238E+003    5.96759E+003
   6.0720   6.11440E+003    5.96841E+003
   6.0760   6.14784E+003    5.89863E+003
   6.0780   6.04695E+003    6.04310E+003
   6.0790   6.10961E+003    6.09485E+003
   6.0850   6.16988E+003    5.96805E+003
   6.0870   6.09595E+003    6.10034E+003
   6.0890   6.08714E+003    5.94626E+003
   6.0920   6.00531E+003    5.96911E+003
   6.0940   6.05424E+003    5.84356E+003
   6.0960   5.93742E+003    5.85998E+003
   6.1010   6.08273E+003    5.93933E+003
   6.1030   6.01705E+003    5.86429E+003
   6.1050   5.92533E+003    5.91381E+003
   6.1080   5.89247E+003    5.91296E+003
   6.1110   5.98630E+003    6.00014E+003
   6.1150   5.98089E+003    5.89772E+003
   6.1180   5.86764E+003    5.86404E+003
   6.1200   5.87802E+003    6.03936E+003
   6.1220   5.92131E+003    5.87492E+003
   6.1240   5.89459E+003    5.98025E+003
   6.1270   5.96529E+003    5.95601E+003
   6.1290   6.00238E+003    5.83745E+003
   6.1320   5.95751E+003    5.97152E+003
   6.1340   5.91910E+003    5.88105E+003
   6.1370   5.92976E+003    5.92131E+003
   6.1410   5.86784E+003    5.94303E+003
   6.1430   5.98562E+003    5.81984E+003
   6.1450   5.85701E+003    5.98294E+003
   6.1470   5.83385E+003    5.85586E+003
   6.1490   5.73643E+003    5.82842E+003
   6.1510   5.78298E+003    5.75077E+003
   6.1540   5.90769E+003    5.78665E+003
   6.1580   5.80409E+003    5.77608E+003
   6.1610   5.78224E+003    5.82217E+003
   6.1630   5.67354E+003    5.80555E+003
   6.1660   5.71741E+003    5.87525E+003
   6.1680   5.70496E+003    5.90756E+003
   6.1700   5.72050E+003    5.86553E+003
   6.1740   5.65699E+003    5.85293E+003
   6.1770   5.65583E+003    5.88083E+003
   6.1800   5.67871E+003    5.75226E+003
   6.1820   5.68380E+003    5.93554E+003
   6.1850   5.65902E+003    5.67731E+003
   6.1890   5.69114E+003    5.72435E+003
   6.1900   5.60484E+003    5.83248E+003
   6.1930   5.60669E+003    5.82376E+003
   6.1960   5.62836E+003    5.75665E+003
   6.1980   5.64251E+003    5.88553E+003
   6.2030   5.74729E+003    5.85727E+003
   6.2050   5.72897E+003    5.86762E+003
   6.2070   5.59900E+003    5.77529E+003
   6.2080   5.58909E+003    5.86765E+003
   6.2120   5.53052E+003    5.73192E+003
   6.2140   5.58574E+003    5.73683E+003
   6.2170   5.57165E+003    5.76791E+003
   6.2210   5.51300E+003    5.71352E+003
   6.2230   5.42095E+003    5.64279E+003
   6.2260   5.52724E+003    5.66624E+003
   6.2280   5.48784E+003    5.75408E+003
   6.2310   5.45301E+003    5.68769E+003
   6.2350   5.41789E+003    5.65979E+003
   6.2370   5.48151E+003    5.64929E+003
   6.2390   5.37803E+003    5.57339E+003
   6.2420   5.41751E+003    5.59011E+003
   6.2450   5.28223E+003    5.54074E+003
   6.2480   5.38574E+003    5.54074E+003
   6.2500   5.34624E+003    5.62807E+003
   6.2530   5.31038E+003    5.56376E+003
   6.2550   5.22381E+003    5.59800E+003
   6.2570   5.29438E+003    5.51766E+003
   6.2600   5.21241E+003    5.64136E+003
   6.2630   5.28735E+003    5.49737E+003
   6.2650   5.26827E+003    5.48571E+003
   6.2680   5.19356E+003    5.36014E+003
   6.2710   5.23997E+003    5.37879E+003
   6.2730   5.23710E+003    5.43552E+003
   6.2770   5.23394E+003    5.45837E+003
   6.2790   5.22669E+003    5.45785E+003
   6.2830   5.17669E+003    5.42197E+003
   6.2860   5.22910E+003    5.42055E+003
   6.2900   5.15518E+003    5.36238E+003
   6.2910   5.12370E+003    5.38822E+003
   6.2940   5.12497E+003    5.41474E+003
   6.2970   5.27284E+003    5.32570E+003
   6.3000   5.09673E+003    5.33185E+003
   6.3020   4.99518E+003    5.22004E+003
   6.3040   5.00184E+003    5.23902E+003
   6.3060   5.06899E+003    5.37507E+003
   6.3080   5.10173E+003    5.23493E+003
   6.3110   5.07600E+003    5.36710E+003
   6.3150   5.05185E+003    5.25187E+003
   6.3190   4.89506E+003    5.27210E+003
   6.3220   4.79826E+003    5.23823E+003
   6.3240   4.96463E+003    5.15359E+003
   6.3260   5.05082E+003    5.11907E+003
   6.3290   4.92503E+003    5.03642E+003
   6.3330   4.93090E+003    5.07068E+003
   6.3360   4.87385E+003    5.05976E+003
   6.3380   4.84688E+003    5.11408E+003
   6.3400   4.78509E+003    5.01137E+003
   6.3420   4.80712E+003    5.09385E+003
   6.3470   4.76096E+003    4.98841E+003
   6.3490   4.78124E+003    5.00676E+003
   6.3520   4.75943E+003    4.97049E+003
   6.3530   4.78033E+003    5.01379E+003
   6.3560   4.78444E+003    4.95616E+003
   6.3580   4.76284E+003    5.10204E+003
   6.3600   4.87930E+003    4.91851E+003
   6.3630   4.91634E+003    4.93514E+003
   6.3650   4.91792E+003    4.91164E+003
   6.3700   4.87025E+003    4.91831E+003
   6.3730   4.88248E+003    4.88640E+003
   6.3750   4.81336E+003    4.96786E+003
   6.3760   4.92415E+003    4.92942E+003
   6.3790   4.84118E+003    4.88732E+003
   6.3840   4.78899E+003    4.78086E+003
   6.3860   4.77916E+003    4.75313E+003
   6.3890   4.79804E+003    4.74748E+003
   6.3930   4.78549E+003    4.80244E+003
   6.3950   4.72254E+003    4.65954E+003
   6.3980   4.75244E+003    4.71185E+003
   6.4000   4.76055E+003    4.79064E+003
   6.4020   4.73326E+003    4.67938E+003
   6.4060   4.65541E+003    4.70504E+003
   6.4090   4.71006E+003    4.61681E+003
   6.4120   4.58257E+003    4.57210E+003
   6.4160   4.59889E+003    4.62388E+003
   6.4190   4.62331E+003    4.53367E+003
   6.4210   4.59533E+003    4.56223E+003
   6.4240   4.63500E+003    4.64225E+003
   6.4270   4.71117E+003    4.57108E+003
   6.4290   4.73612E+003    4.68270E+003
   6.4340   4.76602E+003    4.64335E+003
   6.4370   4.69899E+003    4.74977E+003
   6.4400   4.82620E+003    4.75779E+003
   6.4410   4.72285E+003    4.74335E+003
   6.4430   4.75883E+003    4.76304E+003
   6.4470   4.85467E+003    4.77507E+003
   6.4490   4.82452E+003    4.74024E+003
   6.4520   4.91805E+003    4.75531E+003
   6.4540   4.88672E+003    4.69150E+003
   6.4560   4.84782E+003    4.81353E+003
   6.4590   4.81943E+003    4.76947E+003
   6.4630   4.94927E+003    4.93460E+003
   6.4640   4.92609E+003    4.78482E+003
   6.4680   4.92575E+003    4.77329E+003
   6.4690   4.90478E+003    4.73840E+003
   6.4720   4.96591E+003    4.75628E+003
   6.4750   4.89230E+003    4.83197E+003
   6.4780   4.87878E+003    4.74972E+003
   6.4810   4.92987E+003    4.73712E+003
   6.4850   4.97528E+003    4.88627E+003
   6.4860   4.95313E+003    4.83757E+003
   6.4900   4.96787E+003    4.63234E+003
   6.4940   4.81040E+003    4.73900E+003
   6.4950   4.90312E+003    4.76083E+003
   6.4980   4.92837E+003    4.80418E+003
   6.5000   4.90521E+003    4.68979E+003
   6.5020   4.91198E+003    4.70870E+003
   6.5060   4.94156E+003    4.77218E+003
   6.5080   5.05672E+003    4.80167E+003
   6.5100   4.98148E+003    4.79801E+003
   6.5120   4.98080E+003    4.77442E+003
   6.5150   4.94751E+003    4.74813E+003
   6.5190   4.99497E+003    4.77561E+003
   6.5210   4.98985E+003    4.83767E+003
   6.5240   4.88108E+003    4.70359E+003
   6.5280   4.82171E+003    4.73612E+003
   6.5310   5.01492E+003    4.72505E+003
   6.5330   4.99054E+003    4.78070E+003
   6.5350   4.94131E+003    4.57023E+003
   6.5390   4.95267E+003    4.60569E+003
   6.5420   4.95558E+003    4.71985E+003
   6.5440   5.03386E+003    4.65073E+003
   6.5470   4.91328E+003    4.62083E+003
   6.5510   4.93405E+003    4.63838E+003
   6.5530   4.95366E+003    4.61615E+003
   6.5560   4.87174E+003    4.62839E+003
   6.5590   4.93528E+003    4.59345E+003
   6.5620   4.97888E+003    4.60741E+003
   6.5640   4.86379E+003    4.61192E+003
   6.5670   4.86992E+003    4.52050E+003
   6.5690   4.85031E+003    4.41453E+003
   6.5710   4.93936E+003    4.57744E+003
   6.5750   5.00742E+003    4.60706E+003
   6.5790   4.96121E+003    4.56962E+003
   6.5820   4.92084E+003    4.68707E+003
   6.5850   4.84869E+003    4.65065E+003
   6.5870   5.01149E+003    4.52033E+003
   6.5890   4.90790E+003    4.55784E+003
   6.5930   4.92120E+003    4.57926E+003
   6.5950   4.90492E+003    4.51666E+003
   6.5980   4.86655E+003    4.51153E+003
   6.6000   4.89598E+003    4.54136E+003
   6.6020   4.86235E+003    4.49658E+003
   6.6050   4.86078E+003    4.51704E+003
   6.6080   4.88341E+003    4.41477E+003
   6.6110   4.82450E+003    4.48763E+003
   6.6130   4.77087E+003    4.52211E+003
   6.6150   4.86721E+003    4.48894E+003
   6.6180   4.83922E+003    4.45095E+003
   6.6220   4.85149E+003    4.46413E+003
   6.6240   4.86414E+003    4.45233E+003
   6.6270   4.89751E+003    4.50802E+003
   6.6290   4.84228E+003    4.37462E+003
   6.6330   4.85119E+003    4.42002E+003
   6.6360   4.82947E+003    4.44335E+003
   6.6390   4.83988E+003    4.37782E+003
   6.6420   4.82601E+003    4.46174E+003
   6.6440   4.79414E+003    4.46172E+003
   6.6470   4.85161E+003    4.38740E+003
   6.6510   4.77074E+003    4.41929E+003
   6.6540   4.86003E+003    4.33150E+003
   6.6560   4.78760E+003    4.40438E+003
   6.6590   4.78431E+003    4.36701E+003
   6.6610   4.83929E+003    4.40551E+003
   6.6640   4.90939E+003    4.42908E+003
   6.6670   4.79936E+003    4.33193E+003
   6.6700   4.73236E+003    4.32445E+003
   6.6720   4.73932E+003    4.27429E+003
   6.6740   4.74467E+003    4.25673E+003
   6.6780   4.73541E+003    4.26697E+003
   6.6810   4.74058E+003    4.29591E+003
   6.6840   4.74241E+003    4.24527E+003
   6.6870   4.78441E+003    4.30873E+003
   6.6900   4.67123E+003    4.28567E+003
   6.6920   4.71867E+003    4.30229E+003
   6.6960   4.79863E+003    4.34997E+003
   6.6990   4.84008E+003    4.28788E+003
   6.7000   4.77535E+003    4.30039E+003
   6.7030   4.75557E+003    4.24977E+003
   6.7060   4.74710E+003    4.25860E+003
   6.7090   4.76602E+003    4.16798E+003
   6.7100   4.63887E+003    4.16203E+003
   6.7140   4.64357E+003    4.17538E+003
   6.7180   4.50413E+003    4.09896E+003
   6.7220   4.52067E+003    4.11313E+003
   6.7240   4.61695E+003    4.04142E+003
   6.7270   4.60063E+003    4.06982E+003
   6.7300   4.71661E+003    4.33520E+003
   6.7340   4.68633E+003    4.13654E+003
   6.7380   4.70373E+003    4.13164E+003
   6.7400   4.66853E+003    4.14720E+003
   6.7410   4.60934E+003    4.16481E+003
   6.7450   4.60862E+003    3.98621E+003
   6.7480   4.50773E+003    3.97465E+003
   6.7520   4.59345E+003    3.98895E+003
   6.7540   4.54062E+003    3.92404E+003
   6.7560   4.46275E+003    3.94770E+003
   6.7590   4.49275E+003    3.84322E+003
   6.7630   4.47526E+003    3.90182E+003
   6.7660   4.53912E+003    3.91959E+003
   6.7680   4.42405E+003    3.90439E+003
   6.7730   4.56353E+003    4.00052E+003
   6.7750   4.47165E+003    4.02181E+003
   6.7790   4.52346E+003    4.04622E+003
   6.7820   4.55579E+003    3.93787E+003
   6.7840   4.55085E+003    3.92267E+003
   6.7880   4.43528E+003    3.94377E+003
   6.7910   4.38193E+003    4.00429E+003
   6.7930   4.38670E+003    3.88995E+003
   6.7970   4.48086E+003    3.99952E+003
   6.7980   4.48433E+003    4.00066E+003
   6.8010   4.44496E+003    3.97569E+003
   6.8040   4.46050E+003    3.93257E+003
   6.8080   4.46355E+003    3.97241E+003
   6.8100   4.46413E+003    4.03886E+003
   6.8120   4.48994E+003    4.01226E+003
   6.8160   4.46199E+003    4.05193E+003
   6.8190   4.48292E+003    4.07430E+003
   6.8230   4.51753E+003    4.04712E+003
   6.8250   4.48826E+003    4.05616E+003
   6.8280   4.53836E+003    4.01931E+003
   6.8320   4.47913E+003    3.96362E+003
   6.8350   4.40475E+003    4.01887E+003
   6.8380   4.51088E+003    4.01264E+003
   6.8400   4.42247E+003    3.97218E+003
   6.8440   4.49857E+003    4.01104E+003
   6.8470   4.46565E+003    4.03830E+003
   6.8510   4.63707E+003    4.05929E+003
   6.8530   4.52523E+003    3.99844E+003
   6.8550   4.57694E+003    4.03619E+003
   6.8580   4.52449E+003    4.01361E+003
   6.8600   4.54306E+003    3.98632E+003
   6.8640   4.47636E+003    3.90196E+003
   6.8670   4.44376E+003    3.88561E+003
   6.8700   4.43911E+003    3.94195E+003
   6.8750   4.49068E+003    3.96669E+003
   6.8780   4.47331E+003    3.94220E+003
   6.8810   4.44720E+003    3.91533E+003
   6.8840   4.39950E+003    3.97647E+003
   6.8850   4.43955E+003    3.99617E+003
   6.8910   4.43243E+003    3.91382E+003
   6.8930   4.45045E+003    3.98258E+003
   6.8960   4.45629E+003    4.02794E+003
   6.8980   4.44024E+003    3.97504E+003
   6.9000   4.42841E+003    3.98714E+003
   6.9040   4.48090E+003    3.94748E+003
   6.9070   4.45942E+003    3.97981E+003
   6.9110   4.44468E+003    3.96527E+003
   6.9140   4.46413E+003    3.89450E+003
   6.9160   4.46887E+003    3.94342E+003
   6.9200   4.41850E+003    3.94529E+003
   6.9230   4.39290E+003    3.92684E+003
   6.9260   4.56378E+003    3.88603E+003
   6.9290   4.42842E+003    3.91106E+003
   6.9320   4.42137E+003    3.81340E+003
   6.9360   4.35776E+003    3.83568E+003
   6.9380   4.36866E+003    3.76118E+003
   6.9410   4.44853E+003    3.74879E+003
   6.9450   4.31070E+003    3.83068E+003
   6.9470   4.35896E+003    3.84427E+003
   6.9500   4.29791E+003    3.81570E+003
   6.9520   4.34221E+003    3.74996E+003
   6.9550   4.36106E+003    3.82570E+003
   6.9570   4.29077E+003    3.77916E+003
   6.9620   4.32922E+003    3.81530E+003
   6.9650   4.29711E+003    3.78325E+003
   6.9690   4.15031E+003    3.81439E+003
   6.9710   4.21268E+003    3.82457E+003
   6.9740   4.19954E+003    3.78039E+003
   6.9780   4.43104E+003    3.82532E+003
   6.9820   4.31662E+003    3.81436E+003
   6.9850   4.29833E+003    3.86217E+003
   6.9880   4.27296E+003    3.79543E+003
   6.9900   4.30951E+003    3.75859E+003
   6.9940   4.17736E+003    3.76345E+003
   6.9970   4.26960E+003    3.75757E+003
   6.9990   4.21005E+003    3.65975E+003
   7.0030   4.35709E+003    3.70831E+003
   7.0050   4.23933E+003    3.75405E+003
   7.0090   4.31875E+003    3.64633E+003
   7.0120   4.28299E+003    3.79378E+003
   7.0150   4.23333E+003    3.76338E+003
   7.0170   4.17706E+003    3.78936E+003
   7.0190   4.19267E+003    3.86691E+003
   7.0240   4.23647E+003    3.75789E+003
   7.0260   4.18139E+003    3.68809E+003
   7.0300   4.15257E+003    3.70969E+003
   7.0330   4.22630E+003    3.70885E+003
   7.0360   4.18286E+003    3.68001E+003
   7.0390   4.19217E+003    3.69584E+003
   7.0430   4.19660E+003    3.71400E+003
   7.0460   4.16154E+003    3.77214E+003
   7.0490   3.96117E+003    3.73931E+003
   7.0520   3.94126E+003    3.67823E+003
   7.0530   4.10093E+003    3.75649E+003
   7.0570   4.19229E+003    3.69717E+003
   7.0610   4.25111E+003    3.63492E+003
   7.0630   4.13052E+003    3.68344E+003
   7.0680   4.23043E+003    3.70737E+003
   7.0710   4.17934E+003    3.67218E+003
   7.0740   4.12413E+003    3.76617E+003
   7.0770   4.18939E+003    3.71995E+003
   7.0800   4.18292E+003    3.70652E+003
   7.0840   4.15247E+003    3.66526E+003
   7.0870   4.16646E+003    3.65330E+003
   7.0910   4.16843E+003    3.68572E+003
   7.0930   4.16266E+003    3.63264E+003
   7.0970   4.16054E+003    3.58161E+003
   7.1000   4.20152E+003    3.59522E+003
   7.1030   4.17435E+003    3.67423E+003
   7.1050   4.11346E+003    3.74638E+003
   7.1080   4.11612E+003    3.74141E+003
   7.1110   4.16142E+003    3.68096E+003
   7.1160   4.14496E+003    3.69824E+003
   7.1180   4.13904E+003    3.66815E+003
   7.1220   4.11106E+003    3.66307E+003
   7.1240   4.07482E+003    3.66063E+003
   7.1270   4.17737E+003    3.62238E+003
   7.1310   4.07799E+003    3.63032E+003
   7.1340   4.02721E+003    3.71573E+003
   7.1360   3.96135E+003    3.59239E+003
   7.1380   3.96043E+003    3.56222E+003
   7.1420   3.98450E+003    3.68963E+003
   7.1450   3.90427E+003    3.61074E+003
   7.1490   3.90574E+003    3.58678E+003
   7.1510   3.76879E+003    3.60705E+003
