# Supplementary material for: Trigger factor both holds and folds its client proteins
Source: Nat Commun. 2022 Jul 15;13:4126. doi: 10.1038/s41467-022-31767-6 (PMC9287376; doi:10.1038/s41467-022-31767-6)
Supplement: Supplementary file 6 — Source Data [file 41467_2022_31767_MOESM6_ESM.zip › SourceDataFile/Fig1a-b/00059.RI3]

Sample
I 3 04.0 40000 0010502 1.8310E11 280 1 
   5.8000   8.66200E+001    1.83770E+002
   5.8020   1.72540E+002    1.81210E+002
   5.8050   2.24200E+002    2.19000E+002
   5.8080   2.52910E+002    2.39270E+002
   5.8090   3.12770E+002    3.04750E+002
   5.8110   3.38660E+002    3.36900E+002
   5.8130   3.51410E+002    3.71990E+002
   5.8140   4.04570E+002    4.23320E+002
   5.8150   4.49540E+002    4.66460E+002
   5.8170   5.25360E+002    5.89500E+002
   5.8180   6.54750E+002    6.22030E+002
   5.8190   7.31930E+002    7.64760E+002
   5.8200   8.03190E+002    8.11430E+002
   5.8230   8.88750E+002    9.27110E+002
   5.8240   1.05012E+003    1.11380E+003
   5.8260   1.25095E+003    1.34331E+003
   5.8280   1.39767E+003    1.47164E+003
   5.8290   1.64887E+003    1.72620E+003
   5.8300   1.69405E+003    1.77341E+003
   5.8320   2.03660E+003    2.30665E+003
   5.8350   2.49815E+003    2.67084E+003
   5.8370   2.84630E+003    3.06771E+003
   5.8380   3.08551E+003    3.21265E+003
   5.8400   3.59552E+003    3.71572E+003
   5.8420   3.95620E+003    4.06302E+003
   5.8450   4.33038E+003    4.49221E+003
   5.8480   4.61739E+003    4.72653E+003
   5.8490   4.93790E+003    5.01190E+003
   5.8510   4.97416E+003    5.06068E+003
   5.8530   5.26070E+003    5.38520E+003
   5.8560   5.29773E+003    5.35854E+003
   5.8580   5.41877E+003    5.47335E+003
   5.8600   5.53765E+003    5.40359E+003
   5.8630   5.52060E+003    5.51348E+003
   5.8650   5.65343E+003    5.54007E+003
   5.8670   5.61738E+003    5.56962E+003
   5.8690   5.53989E+003    5.50884E+003
   5.8710   5.55389E+003    5.53911E+003
   5.8720   5.52177E+003    5.53034E+003
   5.8740   5.57464E+003    5.59366E+003
   5.8760   5.63247E+003    5.52226E+003
   5.8780   5.58188E+003    5.46308E+003
   5.8800   5.62206E+003    5.44790E+003
   5.8830   5.53375E+003    5.52412E+003
   5.8850   5.66551E+003    5.57214E+003
   5.8880   5.44572E+003    5.52282E+003
   5.8900   5.48291E+003    5.72568E+003
   5.8920   5.71600E+003    5.76255E+003
   5.8940   5.69845E+003    5.85895E+003
   5.8980   5.78773E+003    5.75226E+003
   5.9010   5.77240E+003    5.79045E+003
   5.9030   5.68307E+003    5.67972E+003
   5.9060   5.77998E+003    5.58820E+003
   5.9080   5.72530E+003    5.58594E+003
   5.9110   5.72056E+003    5.82480E+003
   5.9130   5.67503E+003    5.82834E+003
   5.9140   5.88159E+003    6.01637E+003
   5.9180   5.73635E+003    5.91538E+003
   5.9200   5.78865E+003    5.92541E+003
   5.9220   5.93820E+003    5.92662E+003
   5.9240   6.00643E+003    5.98441E+003
   5.9260   5.98558E+003    6.08190E+003
   5.9270   6.07102E+003    6.16861E+003
   5.9290   6.22764E+003    6.15998E+003
   5.9320   6.19013E+003    6.18086E+003
   5.9360   6.22959E+003    6.54512E+003
   5.9380   6.30987E+003    7.71954E+003
   5.9400   6.51881E+003    1.01292E+004
   5.9430   6.56674E+003    1.32847E+004
   5.9450   6.53357E+003    1.19100E+004
   5.9470   6.75318E+003    1.17638E+004
   5.9490   7.16762E+003    1.81760E+002
   5.9560   1.28431E+004    2.20120E+002
   5.9580   1.15847E+004    8.67550E+002
   5.9630   2.07302E+003    6.71143E+003
   5.9660   1.54740E+002    6.98685E+003
   5.9680   2.16680E+002    5.94181E+003
   5.9700   4.72360E+002    6.27368E+003
   5.9720   1.64682E+003    6.41880E+003
   5.9760   6.51786E+003    6.25498E+003
   5.9780   5.98776E+003    6.17475E+003
   5.9820   6.26097E+003    6.23656E+003
   5.9830   6.21516E+003    6.13674E+003
   5.9860   6.15208E+003    6.12638E+003
   5.9880   6.22118E+003    6.11786E+003
   5.9900   6.11447E+003    6.05550E+003
   5.9920   6.28837E+003    6.10947E+003
   5.9950   6.14325E+003    6.08582E+003
   5.9980   6.11676E+003    6.12664E+003
   5.9990   6.18724E+003    5.90054E+003
   6.0030   6.10774E+003    6.01461E+003
   6.0040   6.14912E+003    6.04958E+003
   6.0060   6.05520E+003    6.12692E+003
   6.0070   6.07006E+003    5.86278E+003
   6.0110   6.06421E+003    6.06927E+003
   6.0120   6.04506E+003    6.08392E+003
   6.0140   6.04869E+003    5.85422E+003
   6.0150   6.18429E+003    6.02029E+003
   6.0210   6.12909E+003    6.09407E+003
   6.0220   6.05935E+003    5.84087E+003
   6.0240   6.08349E+003    5.97767E+003
   6.0260   6.05907E+003    5.89888E+003
   6.0290   5.91680E+003    5.81852E+003
   6.0330   6.05795E+003    5.88192E+003
   6.0370   6.22083E+003    5.88907E+003
   6.0380   6.02919E+003    5.90499E+003
   6.0400   6.20073E+003    5.90715E+003
   6.0420   6.11618E+003    5.80536E+003
   6.0450   6.00577E+003    5.80538E+003
   6.0500   6.00358E+003    5.73867E+003
   6.0510   5.99889E+003    5.76872E+003
   6.0530   6.01072E+003    5.88482E+003
   6.0540   6.06912E+003    5.87981E+003
   6.0570   5.98187E+003    5.65459E+003
   6.0600   5.90711E+003    5.77586E+003
   6.0640   5.97634E+003    5.74381E+003
   6.0660   5.87478E+003    5.75666E+003
   6.0680   5.96099E+003    5.78278E+003
   6.0690   5.94480E+003    5.69359E+003
   6.0710   5.98301E+003    5.77510E+003
   6.0750   6.03883E+003    5.68928E+003
   6.0790   6.01915E+003    5.67880E+003
   6.0820   5.93059E+003    5.59943E+003
   6.0840   5.91769E+003    5.60926E+003
   6.0860   5.98295E+003    5.35837E+003
   6.0890   6.00546E+003    5.25616E+003
   6.0910   6.08048E+003    5.15640E+003
   6.0940   5.94280E+003    5.22463E+003
   6.0950   5.92248E+003    5.13820E+003
   6.0980   5.99478E+003    4.96865E+003
   6.1000   5.96361E+003    4.94947E+003
   6.1030   5.95323E+003    4.93524E+003
   6.1070   5.87352E+003    4.88933E+003
   6.1080   5.87962E+003    5.00223E+003
   6.1100   5.86990E+003    4.90642E+003
   6.1120   5.82035E+003    4.72839E+003
   6.1150   5.87594E+003    4.79752E+003
   6.1170   5.80432E+003    4.96186E+003
   6.1220   5.82162E+003    5.06961E+003
   6.1240   5.82939E+003    5.04264E+003
   6.1270   5.88347E+003    4.63759E+003
   6.1290   6.05566E+003    4.31116E+003
   6.1310   5.95489E+003    4.21642E+003
   6.1340   6.06954E+003    3.92007E+003
   6.1380   5.96205E+003    4.18172E+003
   6.1400   5.93723E+003    4.34512E+003
   6.1410   5.95198E+003    4.52816E+003
   6.1430   6.03095E+003    4.78451E+003
   6.1460   5.99966E+003    4.92534E+003
   6.1500   5.93430E+003    4.75373E+003
   6.1520   5.82162E+003    4.72313E+003
   6.1540   5.88993E+003    4.75754E+003
   6.1560   5.86957E+003    4.96922E+003
   6.1590   5.85466E+003    4.72945E+003
   6.1610   5.97184E+003    4.75061E+003
   6.1630   5.90846E+003    4.67997E+003
   6.1650   5.81614E+003    4.53443E+003
   6.1680   6.04307E+003    4.38255E+003
   6.1700   5.93843E+003    4.32974E+003
   6.1750   5.87174E+003    4.46524E+003
   6.1780   5.90465E+003    4.48118E+003
   6.1800   5.88193E+003    4.37795E+003
   6.1820   5.83492E+003    4.54704E+003
   6.1840   5.93484E+003    4.46010E+003
   6.1870   5.92767E+003    4.37863E+003
   6.1890   5.86426E+003    4.29788E+003
   6.1930   5.95770E+003    4.33336E+003
   6.1940   6.00901E+003    4.37923E+003
   6.1970   5.96428E+003    4.35640E+003
   6.2000   6.03728E+003    4.19898E+003
   6.2030   5.95986E+003    4.37409E+003
   6.2050   5.86946E+003    4.24206E+003
   6.2070   5.99655E+003    4.14709E+003
   6.2090   5.91074E+003    4.00864E+003
   6.2120   5.87056E+003    3.91151E+003
   6.2160   5.88976E+003    3.85422E+003
   6.2180   5.80645E+003    3.94281E+003
   6.2210   5.80877E+003    3.89930E+003
   6.2240   5.85518E+003    4.04621E+003
   6.2260   5.86101E+003    3.98274E+003
   6.2280   5.89037E+003    4.02533E+003
   6.2300   5.88245E+003    3.81365E+003
   6.2340   5.83064E+003    3.68706E+003
   6.2370   5.82173E+003    3.80041E+003
   6.2390   5.88988E+003    3.55319E+003
   6.2410   5.85084E+003    3.49576E+003
   6.2440   5.84164E+003    3.40737E+003
   6.2460   5.79209E+003    3.57828E+003
   6.2500   5.76898E+003    3.51365E+003
   6.2530   5.73207E+003    3.44715E+003
   6.2550   5.62423E+003    3.44937E+003
   6.2580   5.74510E+003    3.36389E+003
   6.2620   5.66715E+003    3.43944E+003
   6.2640   5.81705E+003    3.29221E+003
   6.2670   5.69476E+003    3.41899E+003
   6.2690   5.71878E+003    3.37661E+003
   6.2700   5.70652E+003    3.34243E+003
   6.2730   5.88305E+003    3.37755E+003
   6.2790   5.85014E+003    3.19542E+003
   6.2820   5.78419E+003    3.01476E+003
   6.2840   5.80103E+003    3.08791E+003
   6.2860   5.78453E+003    3.01790E+003
   6.2880   5.75284E+003    3.18701E+003
   6.2920   5.86990E+003    3.22305E+003
   6.2950   5.75543E+003    3.11305E+003
   6.2970   5.81420E+003    3.17033E+003
   6.2990   5.78763E+003    3.08173E+003
   6.3010   5.78759E+003    3.07291E+003
   6.3030   5.68496E+003    2.93389E+003
   6.3060   5.72764E+003    2.99455E+003
   6.3100   5.87299E+003    2.99946E+003
   6.3130   5.82307E+003    2.96339E+003
   6.3150   5.80576E+003    2.95343E+003
   6.3190   5.70179E+003    2.85288E+003
   6.3220   5.69143E+003    2.94655E+003
   6.3260   5.87756E+003    2.94858E+003
   6.3290   5.63931E+003    2.88235E+003
   6.3330   5.73792E+003    2.85927E+003
   6.3360   5.72453E+003    2.72864E+003
   6.3380   5.70396E+003    2.72500E+003
   6.3400   5.70541E+003    2.82638E+003
   6.3420   5.68652E+003    2.68076E+003
   6.3450   5.55209E+003    2.66246E+003
   6.3470   5.70783E+003    2.74190E+003
   6.3520   5.54946E+003    2.64817E+003
   6.3540   5.41506E+003    2.68258E+003
   6.3560   5.52109E+003    2.65593E+003
   6.3580   5.55109E+003    2.49299E+003
   6.3620   5.50602E+003    2.51207E+003
   6.3650   5.46457E+003    2.57367E+003
   6.3680   5.60872E+003    2.49584E+003
   6.3710   5.61650E+003    2.63454E+003
   6.3730   5.74270E+003    2.51192E+003
   6.3780   5.70090E+003    2.49861E+003
   6.3800   5.58791E+003    2.52773E+003
   6.3820   5.55389E+003    2.45027E+003
   6.3840   5.47400E+003    2.47005E+003
   6.3860   5.39642E+003    2.44238E+003
   6.3890   5.59199E+003    2.44834E+003
   6.3930   5.44364E+003    2.44759E+003
   6.3960   5.51211E+003    2.44362E+003
   6.3980   5.48030E+003    2.44879E+003
   6.4000   5.38474E+003    2.37538E+003
   6.4030   5.47636E+003    2.41708E+003
   6.4060   5.40304E+003    2.41859E+003
   6.4090   5.32984E+003    2.35862E+003
   6.4110   5.25474E+003    2.30154E+003
   6.4130   5.29781E+003    2.33424E+003
   6.4160   5.27025E+003    2.31609E+003
   6.4190   5.30380E+003    2.28606E+003
   6.4220   5.23320E+003    2.28430E+003
   6.4250   5.36738E+003    2.31619E+003
   6.4270   5.36581E+003    2.33266E+003
   6.4300   5.37082E+003    2.32457E+003
   6.4320   5.30711E+003    2.36935E+003
   6.4360   5.39027E+003    2.43485E+003
   6.4380   5.50166E+003    2.35737E+003
   6.4400   5.45898E+003    2.36187E+003
   6.4430   5.45733E+003    2.38109E+003
   6.4450   5.52393E+003    2.44497E+003
   6.4490   5.41645E+003    2.33512E+003
   6.4520   5.51200E+003    2.39008E+003
   6.4540   5.54166E+003    2.48952E+003
   6.4560   5.44917E+003    2.39985E+003
   6.4590   5.66051E+003    2.45792E+003
   6.4610   5.56547E+003    2.41975E+003
   6.4640   5.53942E+003    2.36035E+003
   6.4680   5.56387E+003    2.36911E+003
   6.4700   5.59127E+003    2.39125E+003
   6.4740   5.56319E+003    2.39678E+003
   6.4770   5.60109E+003    2.43240E+003
   6.4810   5.55800E+003    2.37282E+003
   6.4830   5.51691E+003    2.45265E+003
   6.4850   5.61421E+003    2.40537E+003
   6.4880   5.57504E+003    2.39650E+003
   6.4900   5.48392E+003    2.40731E+003
   6.4930   5.49508E+003    2.35598E+003
   6.4970   5.51223E+003    2.40512E+003
   6.5000   5.53294E+003    2.41503E+003
   6.5030   5.59032E+003    2.49523E+003
   6.5050   5.60994E+003    2.49093E+003
   6.5090   5.64099E+003    2.37350E+003
   6.5120   5.59576E+003    2.43170E+003
   6.5130   5.72111E+003    2.46173E+003
   6.5170   5.65688E+003    2.41172E+003
   6.5190   5.65567E+003    2.38889E+003
   6.5230   5.58462E+003    2.38369E+003
   6.5250   5.49360E+003    2.36033E+003
   6.5280   5.52899E+003    2.32128E+003
   6.5300   5.54812E+003    2.27761E+003
   6.5330   5.36932E+003    2.32786E+003
   6.5350   5.45212E+003    2.41037E+003
   6.5390   5.38170E+003    2.38708E+003
   6.5410   5.43535E+003    2.38659E+003
   6.5420   5.41725E+003    2.39000E+003
   6.5450   5.39686E+003    2.35257E+003
   6.5480   5.36686E+003    2.37254E+003
   6.5510   5.40180E+003    2.36118E+003
   6.5540   5.47784E+003    2.34925E+003
   6.5570   5.45580E+003    2.34050E+003
   6.5600   5.41751E+003    2.34778E+003
   6.5640   5.38528E+003    2.34711E+003
   6.5680   5.39472E+003    2.36521E+003
   6.5700   5.42743E+003    2.42736E+003
   6.5730   5.45353E+003    2.29322E+003
   6.5760   5.36043E+003    2.25287E+003
   6.5800   5.32310E+003    2.23859E+003
   6.5830   5.34732E+003    2.33822E+003
   6.5850   5.27816E+003    2.27334E+003
   6.5870   5.41902E+003    2.29802E+003
   6.5890   5.34918E+003    2.28667E+003
   6.5930   5.37927E+003    2.29029E+003
   6.5960   5.33135E+003    2.34458E+003
   6.5990   5.23777E+003    2.28762E+003
   6.6010   5.31790E+003    2.30006E+003
   6.6030   5.34349E+003    2.40135E+003
   6.6070   5.27266E+003    2.36916E+003
   6.6100   5.41902E+003    2.33858E+003
   6.6130   5.27846E+003    2.33220E+003
   6.6150   5.30974E+003    2.33627E+003
   6.6180   5.30632E+003    2.28443E+003
   6.6220   5.21796E+003    2.27160E+003
   6.6240   5.31534E+003    2.36507E+003
   6.6260   5.38363E+003    2.26553E+003
   6.6290   5.20911E+003    2.29437E+003
   6.6310   5.20327E+003    2.29167E+003
   6.6350   5.17434E+003    2.33171E+003
   6.6370   5.16571E+003    2.30955E+003
   6.6420   5.10064E+003    2.26557E+003
   6.6440   5.16459E+003    2.28622E+003
   6.6460   5.18908E+003    2.32199E+003
   6.6490   5.12707E+003    2.23342E+003
   6.6520   5.04884E+003    2.27775E+003
   6.6540   5.13810E+003    2.21940E+003
   6.6560   5.17479E+003    2.24294E+003
   6.6590   5.20448E+003    2.26127E+003
   6.6620   5.14189E+003    2.27658E+003
   6.6670   5.13043E+003    2.27284E+003
   6.6690   5.03522E+003    2.23907E+003
   6.6720   5.02080E+003    2.25672E+003
   6.6740   5.06632E+003    2.25149E+003
   6.6760   5.01341E+003    2.19520E+003
   6.6810   5.00123E+003    2.17369E+003
   6.6830   5.03425E+003    2.27446E+003
   6.6870   4.93988E+003    2.28586E+003
   6.6880   5.01191E+003    2.21948E+003
   6.6900   4.95534E+003    2.21571E+003
   6.6940   5.02564E+003    2.27668E+003
   6.6970   5.01512E+003    2.22460E+003
   6.7000   4.94528E+003    2.15952E+003
   6.7010   4.94108E+003    2.17145E+003
   6.7030   4.98426E+003    2.18503E+003
   6.7070   4.94411E+003    2.15732E+003
   6.7100   4.84101E+003    2.15060E+003
   6.7130   4.86907E+003    2.10680E+003
   6.7150   4.81558E+003    2.10646E+003
   6.7180   4.79779E+003    2.26862E+003
   6.7220   4.88080E+003    2.09170E+003
   6.7250   4.84983E+003    2.18125E+003
   6.7280   4.94588E+003    2.16052E+003
   6.7310   4.87808E+003    2.20267E+003
   6.7340   4.94312E+003    2.16218E+003
   6.7360   4.92607E+003    2.17484E+003
   6.7400   4.85821E+003    2.19309E+003
   6.7430   4.82036E+003    2.15480E+003
   6.7450   4.76105E+003    2.18681E+003
   6.7470   4.71299E+003    2.15577E+003
   6.7500   4.76446E+003    2.09069E+003
   6.7520   4.76008E+003    2.08410E+003
   6.7540   4.77842E+003    2.05023E+003
   6.7570   4.68138E+003    2.04832E+003
   6.7610   4.72340E+003    1.98954E+003
   6.7630   4.71861E+003    2.06142E+003
   6.7670   4.74782E+003    2.07308E+003
   6.7700   4.69278E+003    2.06430E+003
   6.7750   4.67022E+003    2.00238E+003
   6.7770   4.70030E+003    1.99677E+003
   6.7790   4.68260E+003    2.01351E+003
   6.7830   4.73138E+003    2.00535E+003
   6.7860   4.63172E+003    2.04834E+003
   6.7900   4.65491E+003    2.03240E+003
   6.7930   4.66220E+003    2.03733E+003
   6.7950   4.59333E+003    2.03147E+003
   6.7980   4.56282E+003    2.06528E+003
   6.8000   4.65849E+003    2.05986E+003
   6.8020   4.71075E+003    2.10377E+003
   6.8050   4.66972E+003    2.06825E+003
   6.8080   4.59631E+003    2.09375E+003
   6.8110   4.62303E+003    2.04955E+003
   6.8160   4.61863E+003    2.02645E+003
   6.8180   4.59318E+003    2.00929E+003
   6.8210   4.58586E+003    2.03349E+003
   6.8250   4.61959E+003    2.04196E+003
   6.8280   4.67587E+003    2.06511E+003
   6.8300   4.63737E+003    2.10683E+003
   6.8330   4.59031E+003    2.05377E+003
   6.8350   4.68089E+003    2.01248E+003
   6.8380   4.65156E+003    2.04471E+003
   6.8420   4.68303E+003    2.02558E+003
   6.8450   4.72955E+003    2.04241E+003
   6.8480   4.64541E+003    2.09730E+003
   6.8500   4.72750E+003    2.06837E+003
   6.8530   4.70739E+003    2.05931E+003
   6.8550   4.73124E+003    1.99700E+003
   6.8580   4.75926E+003    2.07575E+003
   6.8600   4.68131E+003    2.05301E+003
   6.8630   4.72616E+003    2.02221E+003
   6.8670   4.60793E+003    2.02296E+003
   6.8700   4.62323E+003    2.00519E+003
   6.8740   4.62452E+003    2.02252E+003
   6.8760   4.59407E+003    1.99454E+003
   6.8800   4.59716E+003    2.02418E+003
   6.8840   4.53094E+003    2.03301E+003
   6.8860   4.59407E+003    2.07254E+003
   6.8890   4.57962E+003    2.06243E+003
   6.8920   4.58608E+003    2.07357E+003
   6.8940   4.52014E+003    2.03718E+003
   6.8980   4.59563E+003    2.02654E+003
   6.9000   4.58048E+003    2.02086E+003
   6.9020   4.51027E+003    2.07564E+003
   6.9050   4.60370E+003    2.02429E+003
   6.9090   4.49704E+003    1.98500E+003
   6.9130   4.58772E+003    1.98334E+003
   6.9160   4.59936E+003    2.01829E+003
   6.9190   4.52736E+003    2.00376E+003
   6.9220   4.52152E+003    2.00847E+003
   6.9260   4.52077E+003    1.94368E+003
   6.9290   4.51095E+003    1.97716E+003
   6.9310   4.47409E+003    1.94578E+003
   6.9340   4.43327E+003    1.97984E+003
   6.9380   4.42380E+003    1.96344E+003
   6.9400   4.41357E+003    1.97385E+003
   6.9430   4.43560E+003    1.94694E+003
   6.9450   4.38259E+003    1.92985E+003
   6.9480   4.30887E+003    1.90453E+003
   6.9520   4.42509E+003    1.95053E+003
   6.9540   4.44338E+003    1.89655E+003
   6.9580   4.43014E+003    1.94094E+003
   6.9600   4.35959E+003    1.94234E+003
   6.9630   4.32273E+003    1.97900E+003
   6.9670   4.38414E+003    1.93382E+003
   6.9690   4.39397E+003    1.95388E+003
   6.9730   4.40278E+003    1.95535E+003
   6.9760   4.37641E+003    1.93630E+003
   6.9790   4.44950E+003    1.95852E+003
   6.9830   4.39536E+003    1.91074E+003
   6.9850   4.42043E+003    1.96027E+003
   6.9870   4.37050E+003    1.96436E+003
   6.9910   4.43506E+003    1.96036E+003
   6.9940   4.38613E+003    1.90111E+003
   6.9980   4.43533E+003    1.85554E+003
   7.0000   4.34950E+003    1.91792E+003
   7.0030   4.39494E+003    1.90403E+003
   7.0050   4.32954E+003    1.96409E+003
   7.0090   4.33509E+003    1.87620E+003
   7.0120   4.35069E+003    1.87223E+003
   7.0150   4.34502E+003    1.90774E+003
   7.0190   4.34061E+003    1.88333E+003
   7.0220   4.25811E+003    1.84717E+003
   7.0260   4.29510E+003    1.90563E+003
   7.0280   4.23121E+003    1.85166E+003
   7.0320   4.13575E+003    1.86032E+003
   7.0350   4.08190E+003    1.87815E+003
   7.0370   4.19386E+003    1.89081E+003
   7.0420   4.21127E+003    1.91510E+003
   7.0440   4.31583E+003    1.86986E+003
   7.0470   4.28132E+003    1.89955E+003
   7.0490   4.33797E+003    1.90485E+003
   7.0530   4.24519E+003    1.89665E+003
   7.0570   4.25165E+003    1.91148E+003
   7.0590   4.27125E+003    1.88075E+003
   7.0620   4.30566E+003    1.88188E+003
   7.0650   4.20617E+003    1.88588E+003
   7.0680   4.16415E+003    1.85173E+003
   7.0720   4.22540E+003    1.85024E+003
   7.0740   4.21080E+003    1.82704E+003
   7.0780   4.22371E+003    1.88773E+003
   7.0810   4.23400E+003    1.82042E+003
   7.0840   4.14967E+003    1.87366E+003
   7.0860   4.15229E+003    1.81358E+003
   7.0900   4.24329E+003    1.89715E+003
   7.0930   4.27967E+003    1.86601E+003
   7.0970   4.17803E+003    1.84920E+003
   7.1000   4.13515E+003    1.81541E+003
   7.1020   4.16387E+003    1.81694E+003
   7.1040   4.30778E+003    1.87436E+003
   7.1080   4.19945E+003    1.88063E+003
   7.1110   4.25456E+003    1.78841E+003
   7.1150   4.25568E+003    1.80657E+003
   7.1180   4.21031E+003    1.83066E+003
   7.1220   4.12527E+003    1.78950E+003
   7.1260   4.12003E+003    1.79583E+003
   7.1310   4.12554E+003    1.73875E+003
   7.1320   4.15407E+003    1.71105E+003
   7.1340   4.15120E+003    1.66032E+003
   7.1380   4.19089E+003    1.69128E+003
   7.1420   4.15109E+003    1.62214E+003
   7.1440   4.24393E+003    1.52393E+003
   7.1480   4.16923E+003    1.51254E+003
   7.1500   4.21416E+003    1.44134E+003
