# Supplementary material for: Trigger factor both holds and folds its client proteins
Source: Nat Commun. 2022 Jul 15;13:4126. doi: 10.1038/s41467-022-31767-6 (PMC9287376; doi:10.1038/s41467-022-31767-6)
Supplement: Supplementary file 6 — Source Data [file 41467_2022_31767_MOESM6_ESM.zip › SourceDataFile/Fig1a-b/00060.RI1]

Sample
I 1 04.0 40000 0010564 1.8420E11 280 1 
   5.8000   8.11500E+001    1.95880E+002
   5.8030   2.02310E+002    2.09010E+002
   5.8040   2.09690E+002    2.27590E+002
   5.8060   2.44130E+002    2.47520E+002
   5.8080   2.66080E+002    2.98010E+002
   5.8090   3.10940E+002    3.47500E+002
   5.8110   3.39100E+002    3.81940E+002
   5.8120   3.73940E+002    4.25990E+002
   5.8140   4.25330E+002    4.66670E+002
   5.8150   4.58680E+002    4.92400E+002
   5.8170   5.96730E+002    6.04970E+002
   5.8180   6.37950E+002    6.98620E+002
   5.8210   7.04800E+002    8.52140E+002
   5.8220   8.71100E+002    9.40090E+002
   5.8230   1.00175E+003    1.13980E+003
   5.8240   1.17801E+003    1.18157E+003
   5.8260   1.30127E+003    1.41197E+003
   5.8280   1.39257E+003    1.47278E+003
   5.8290   1.59813E+003    1.79440E+003
   5.8330   1.90923E+003    2.22431E+003
   5.8350   2.78587E+003    2.87890E+003
   5.8360   3.06117E+003    3.25503E+003
   5.8380   2.98713E+003    3.39553E+003
   5.8410   3.40210E+003    3.91603E+003
   5.8440   3.48305E+003    4.27119E+003
   5.8460   4.37856E+003    4.59542E+003
   5.8490   4.70751E+003    5.16061E+003
   5.8510   5.09957E+003    5.05372E+003
   5.8530   5.16541E+003    5.37914E+003
   5.8550   5.39400E+003    5.51744E+003
   5.8570   5.45039E+003    5.63288E+003
   5.8600   5.56948E+003    5.68567E+003
   5.8620   5.67801E+003    5.60219E+003
   5.8640   5.64566E+003    5.75066E+003
   5.8650   5.58777E+003    5.71703E+003
   5.8680   5.61067E+003    5.74971E+003
   5.8690   5.67199E+003    5.81841E+003
   5.8720   5.57913E+003    5.81274E+003
   5.8730   5.72470E+003    5.79541E+003
   5.8740   5.72957E+003    5.51048E+003
   5.8760   5.52411E+003    5.60152E+003
   5.8780   5.48819E+003    5.53734E+003
   5.8810   5.56832E+003    5.59761E+003
   5.8820   5.68581E+003    5.61261E+003
   5.8850   5.53287E+003    5.70841E+003
   5.8870   5.58794E+003    5.61710E+003
   5.8890   5.69009E+003    5.71241E+003
   5.8920   5.66764E+003    5.63762E+003
   5.8940   5.56404E+003    5.56695E+003
   5.8960   5.63847E+003    5.65853E+003
   5.8980   5.71813E+003    5.80473E+003
   5.9010   5.65504E+003    5.62807E+003
   5.9030   5.61991E+003    5.80476E+003
   5.9050   5.71975E+003    5.67707E+003
   5.9080   5.66795E+003    5.64779E+003
   5.9100   5.66689E+003    5.80755E+003
   5.9120   5.76599E+003    5.74604E+003
   5.9140   5.73363E+003    5.78397E+003
   5.9160   5.75837E+003    5.70512E+003
   5.9170   5.93741E+003    5.95786E+003
   5.9200   5.91430E+003    5.95843E+003
   5.9210   5.92638E+003    5.88539E+003
   5.9230   6.11583E+003    5.94956E+003
   5.9260   6.00886E+003    6.25527E+003
   5.9290   6.02290E+003    6.19573E+003
   5.9330   6.01665E+003    5.94420E+003
   5.9350   6.10599E+003    6.05919E+003
   5.9380   6.21912E+003    6.17943E+003
   5.9390   6.20662E+003    6.36711E+003
   5.9430   6.29612E+003    6.40957E+003
   5.9450   6.37291E+003    6.44518E+003
   5.9470   6.12646E+003    6.27383E+003
   5.9490   6.14083E+003    6.40710E+003
   5.9520   6.29281E+003    6.34244E+003
   5.9560   6.28182E+003    6.29370E+003
   5.9580   6.30085E+003    6.37564E+003
   5.9610   6.37716E+003    6.23830E+003
   5.9620   6.40230E+003    6.28610E+003
   5.9650   6.25418E+003    6.42608E+003
   5.9670   6.43346E+003    6.34439E+003
   5.9700   6.28281E+003    6.33901E+003
   5.9720   6.22637E+003    6.30564E+003
   5.9740   6.33771E+003    6.33873E+003
   5.9770   6.20758E+003    6.24840E+003
   5.9790   6.09910E+003    6.31612E+003
   5.9810   6.01904E+003    6.28254E+003
   5.9840   6.09561E+003    6.30892E+003
   5.9860   6.34120E+003    6.15934E+003
   5.9880   6.30145E+003    6.36201E+003
   5.9900   6.24300E+003    6.29890E+003
   5.9920   6.31753E+003    6.61102E+003
   5.9970   6.34975E+003    7.95389E+003
   6.0000   6.34492E+003    1.05235E+004
   6.0020   6.37455E+003    1.06367E+004
   6.0040   6.18373E+003    1.05720E+004
   6.0060   6.15448E+003    8.20539E+003
   6.0090   6.08038E+003    2.48010E+002
   6.0150   1.03963E+004    4.61890E+002
   6.0170   1.02876E+004    5.07442E+003
   6.0220   4.86082E+003    6.03033E+003
   6.0260   1.84730E+002    6.21003E+003
   6.0280   1.92420E+002    6.16425E+003
   6.0290   2.76340E+002    6.05146E+003
   6.0330   1.04436E+003    6.08731E+003
   6.0360   3.40706E+003    6.16300E+003
   6.0380   7.60365E+003    6.17185E+003
   6.0390   6.52895E+003    6.01596E+003
   6.0430   6.53282E+003    6.09683E+003
   6.0460   6.26503E+003    5.95534E+003
   6.0500   6.19529E+003    6.12635E+003
   6.0510   6.18885E+003    6.23385E+003
   6.0540   6.11862E+003    5.95186E+003
   6.0560   6.18177E+003    5.99740E+003
   6.0590   6.21879E+003    5.90651E+003
   6.0600   6.05502E+003    6.02498E+003
   6.0630   6.08784E+003    6.02505E+003
   6.0670   6.12123E+003    6.02499E+003
   6.0690   6.15772E+003    6.07429E+003
   6.0710   6.24398E+003    6.09430E+003
   6.0730   6.24079E+003    6.05869E+003
   6.0760   6.28626E+003    5.87109E+003
   6.0780   6.08720E+003    6.03706E+003
   6.0800   6.16072E+003    6.07721E+003
   6.0840   6.21995E+003    6.20231E+003
   6.0860   6.16833E+003    5.96692E+003
   6.0890   6.17963E+003    6.13993E+003
   6.0910   6.02452E+003    5.99871E+003
   6.0930   6.16953E+003    5.93884E+003
   6.0980   6.00536E+003    6.02074E+003
   6.1000   6.07743E+003    6.06753E+003
   6.1020   6.07925E+003    6.09126E+003
   6.1050   5.94276E+003    5.92698E+003
   6.1070   6.03710E+003    6.03170E+003
   6.1110   6.06588E+003    5.93670E+003
   6.1150   6.07810E+003    5.98860E+003
   6.1180   5.98177E+003    5.98216E+003
   6.1200   5.95069E+003    6.06468E+003
   6.1240   5.98826E+003    6.01084E+003
   6.1250   6.04605E+003    6.14328E+003
   6.1270   6.14758E+003    5.97614E+003
   6.1290   6.14112E+003    6.02632E+003
   6.1320   6.00295E+003    5.95909E+003
   6.1340   5.97716E+003    6.10743E+003
   6.1370   5.96320E+003    6.02220E+003
   6.1400   5.94822E+003    5.90948E+003
   6.1430   5.95420E+003    5.92583E+003
   6.1470   5.86781E+003    5.79668E+003
   6.1500   5.85855E+003    5.91296E+003
   6.1520   5.88630E+003    5.84541E+003
   6.1570   5.82032E+003    5.86645E+003
   6.1590   5.83798E+003    5.84066E+003
   6.1610   5.84733E+003    5.94692E+003
   6.1630   5.77227E+003    5.94196E+003
   6.1660   5.86347E+003    5.86351E+003
   6.1680   5.80800E+003    5.81759E+003
   6.1710   5.81921E+003    5.94497E+003
   6.1750   5.75609E+003    5.88698E+003
   6.1770   5.80633E+003    5.88471E+003
   6.1800   5.76217E+003    5.80607E+003
   6.1830   5.71705E+003    5.92586E+003
   6.1870   5.73615E+003    5.74535E+003
   6.1890   5.78559E+003    5.71764E+003
   6.1910   5.74268E+003    5.83439E+003
   6.1930   5.65952E+003    5.93616E+003
   6.1960   5.67430E+003    5.84590E+003
   6.1990   5.72291E+003    5.92706E+003
   6.2030   5.67726E+003    5.92830E+003
   6.2050   5.73870E+003    6.00780E+003
   6.2080   5.62143E+003    5.86731E+003
   6.2100   5.63979E+003    5.89506E+003
   6.2120   5.57192E+003    5.77938E+003
   6.2140   5.65489E+003    5.74178E+003
   6.2170   5.53027E+003    5.78789E+003
   6.2190   5.50190E+003    5.75213E+003
   6.2230   5.54487E+003    5.68729E+003
   6.2260   5.58865E+003    5.79799E+003
   6.2280   5.56202E+003    5.88810E+003
   6.2310   5.57593E+003    5.77279E+003
   6.2340   5.52157E+003    5.83056E+003
   6.2370   5.45924E+003    5.69100E+003
   6.2380   5.42158E+003    5.66795E+003
   6.2410   5.49154E+003    5.73674E+003
   6.2450   5.37826E+003    5.70293E+003
   6.2470   5.38416E+003    5.62038E+003
   6.2490   5.38646E+003    5.63732E+003
   6.2530   5.41156E+003    5.57081E+003
   6.2550   5.36455E+003    5.53499E+003
   6.2570   5.32557E+003    5.55011E+003
   6.2600   5.28630E+003    5.66075E+003
   6.2630   5.24218E+003    5.53856E+003
   6.2640   5.21808E+003    5.49332E+003
   6.2680   5.22780E+003    5.53765E+003
   6.2700   5.31167E+003    5.54117E+003
   6.2730   5.31122E+003    5.66143E+003
   6.2760   5.28551E+003    5.52994E+003
   6.2790   5.24388E+003    5.58733E+003
   6.2810   5.16418E+003    5.60501E+003
   6.2840   5.33045E+003    5.53043E+003
   6.2880   5.20838E+003    5.48186E+003
   6.2900   5.20574E+003    5.42164E+003
   6.2920   5.23546E+003    5.55506E+003
   6.2950   5.19200E+003    5.50219E+003
   6.2990   5.09403E+003    5.50340E+003
   6.3010   5.11762E+003    5.29314E+003
   6.3040   5.02040E+003    5.21895E+003
   6.3060   5.07670E+003    5.39916E+003
   6.3090   5.11506E+003    5.33737E+003
   6.3130   5.17346E+003    5.34094E+003
   6.3150   5.10814E+003    5.34238E+003
   6.3170   5.05783E+003    5.44884E+003
   6.3200   4.99313E+003    5.36101E+003
   6.3220   4.92091E+003    5.21419E+003
   6.3240   5.02690E+003    5.24077E+003
   6.3290   4.97729E+003    5.16120E+003
   6.3310   4.95788E+003    5.17073E+003
   6.3330   4.84107E+003    5.18329E+003
   6.3360   4.92180E+003    5.27167E+003
   6.3400   4.89908E+003    5.12685E+003
   6.3420   4.92390E+003    5.07689E+003
   6.3450   4.89255E+003    5.12560E+003
   6.3460   4.85776E+003    5.17560E+003
   6.3490   4.80033E+003    5.11030E+003
   6.3520   4.79749E+003    5.04035E+003
   6.3550   4.88219E+003    5.08899E+003
   6.3570   4.87603E+003    5.08502E+003
   6.3600   4.91131E+003    5.10285E+003
   6.3620   4.90893E+003    4.93255E+003
   6.3650   4.93896E+003    5.00669E+003
   6.3680   4.92284E+003    5.01999E+003
   6.3700   4.87011E+003    4.89264E+003
   6.3730   4.81357E+003    5.09542E+003
   6.3750   4.87275E+003    5.03893E+003
   6.3780   4.97429E+003    5.01854E+003
   6.3810   4.87612E+003    4.91898E+003
   6.3840   4.81017E+003    4.79228E+003
   6.3860   4.90775E+003    4.84378E+003
   6.3890   4.91500E+003    4.85174E+003
   6.3910   4.82138E+003    4.91699E+003
   6.3950   4.78380E+003    4.61420E+003
   6.3980   4.86618E+003    4.76894E+003
   6.4020   4.88356E+003    4.85296E+003
   6.4040   4.71454E+003    4.77016E+003
   6.4070   4.70705E+003    4.60604E+003
   6.4090   4.65005E+003    4.63222E+003
   6.4130   4.70466E+003    4.66945E+003
   6.4150   4.64717E+003    4.69895E+003
   6.4180   4.66678E+003    4.74964E+003
   6.4200   4.65148E+003    4.64120E+003
   6.4220   4.73187E+003    4.69124E+003
   6.4250   4.71605E+003    4.67960E+003
   6.4270   4.74130E+003    4.70529E+003
   6.4310   4.73991E+003    4.73180E+003
   6.4330   4.83522E+003    4.75312E+003
   6.4370   4.76119E+003    4.76222E+003
   6.4400   4.93220E+003    4.83274E+003
   6.4430   4.81141E+003    4.73059E+003
   6.4450   4.92771E+003    4.81605E+003
   6.4470   4.89067E+003    4.79585E+003
   6.4500   4.91052E+003    4.72370E+003
   6.4520   4.88622E+003    4.70815E+003
   6.4560   4.89336E+003    4.84222E+003
   6.4590   4.87265E+003    4.69642E+003
   6.4610   4.93638E+003    4.73990E+003
   6.4620   4.91913E+003    4.77426E+003
   6.4650   4.93923E+003    4.78624E+003
   6.4680   4.99034E+003    4.84096E+003
   6.4710   4.92526E+003    4.81983E+003
   6.4730   5.02263E+003    4.75625E+003
   6.4760   4.97690E+003    4.80850E+003
   6.4790   4.99544E+003    4.75074E+003
   6.4810   4.99545E+003    4.79026E+003
   6.4850   4.99582E+003    4.83295E+003
   6.4880   5.02509E+003    4.77793E+003
   6.4900   4.92494E+003    4.75510E+003
   6.4930   4.92429E+003    4.79972E+003
   6.4950   4.92645E+003    4.80444E+003
   6.4990   4.96098E+003    4.79113E+003
   6.5030   4.97754E+003    4.68745E+003
   6.5050   5.02911E+003    4.81983E+003
   6.5080   5.04641E+003    4.77168E+003
   6.5100   5.03699E+003    4.83256E+003
   6.5130   5.02471E+003    4.77824E+003
   6.5150   5.07998E+003    4.92781E+003
   6.5170   5.10180E+003    4.81789E+003
   6.5190   5.04188E+003    4.80970E+003
   6.5230   5.15003E+003    4.75817E+003
   6.5260   4.89026E+003    4.81928E+003
   6.5290   5.02535E+003    4.70221E+003
   6.5320   5.04612E+003    4.71582E+003
   6.5330   5.02382E+003    4.69272E+003
   6.5370   4.99614E+003    4.66990E+003
   6.5410   4.99842E+003    4.70592E+003
   6.5440   5.00894E+003    4.66927E+003
   6.5460   5.04436E+003    4.59740E+003
   6.5500   5.04530E+003    4.62336E+003
   6.5510   4.93364E+003    4.75397E+003
   6.5550   4.98125E+003    4.70498E+003
   6.5570   4.95899E+003    4.72764E+003
   6.5600   4.96682E+003    4.70075E+003
   6.5630   5.00843E+003    4.63283E+003
   6.5650   5.04091E+003    4.67314E+003
   6.5680   4.95466E+003    4.53508E+003
   6.5710   5.07564E+003    4.70379E+003
   6.5730   4.98032E+003    4.68633E+003
   6.5750   4.98772E+003    4.64661E+003
   6.5790   4.97309E+003    4.66381E+003
   6.5800   4.95499E+003    4.67465E+003
   6.5840   4.88438E+003    4.59521E+003
   6.5870   4.90080E+003    4.64741E+003
   6.5890   4.91458E+003    4.57030E+003
   6.5930   4.96713E+003    4.60526E+003
   6.5960   4.99034E+003    4.55831E+003
   6.5980   4.96766E+003    4.55415E+003
   6.6020   4.83801E+003    4.58230E+003
   6.6040   4.90312E+003    4.58420E+003
   6.6060   4.83086E+003    4.53264E+003
   6.6100   4.83147E+003    4.46559E+003
   6.6130   4.84950E+003    4.62115E+003
   6.6150   4.86902E+003    4.57651E+003
   6.6170   4.93087E+003    4.61261E+003
   6.6190   4.91535E+003    4.55395E+003
   6.6230   4.94297E+003    4.50006E+003
   6.6250   4.95533E+003    4.49655E+003
   6.6280   4.94164E+003    4.53502E+003
   6.6310   4.85692E+003    4.62517E+003
   6.6340   4.93508E+003    4.53564E+003
   6.6370   4.79055E+003    4.54346E+003
   6.6400   4.86356E+003    4.51014E+003
   6.6420   4.87256E+003    4.45719E+003
   6.6470   4.83816E+003    4.56007E+003
   6.6490   4.79111E+003    4.38058E+003
   6.6530   4.81237E+003    4.36229E+003
   6.6540   4.82210E+003    4.43214E+003
   6.6580   4.88286E+003    4.46994E+003
   6.6610   4.82932E+003    4.40819E+003
   6.6630   4.93593E+003    4.42133E+003
   6.6660   4.79824E+003    4.46594E+003
   6.6680   4.85266E+003    4.44907E+003
   6.6710   4.74707E+003    4.34306E+003
   6.6740   4.78522E+003    4.33851E+003
   6.6760   4.81174E+003    4.31850E+003
   6.6790   4.77643E+003    4.30645E+003
   6.6810   4.74923E+003    4.26338E+003
   6.6850   4.86549E+003    4.27205E+003
   6.6880   4.73071E+003    4.47662E+003
   6.6900   4.74784E+003    4.35279E+003
   6.6940   4.80590E+003    4.31583E+003
   6.6970   4.82258E+003    4.46599E+003
   6.7000   4.82516E+003    4.42431E+003
   6.7030   4.70909E+003    4.32008E+003
   6.7060   4.81061E+003    4.26844E+003
   6.7090   4.64733E+003    4.18058E+003
   6.7100   4.69432E+003    4.20748E+003
   6.7130   4.66758E+003    4.25587E+003
   6.7150   4.58174E+003    4.15863E+003
   6.7190   4.57874E+003    4.20297E+003
   6.7210   4.62905E+003    4.19274E+003
   6.7250   4.73038E+003    4.07009E+003
   6.7290   4.64751E+003    4.24261E+003
   6.7310   4.71595E+003    4.29339E+003
   6.7340   4.74399E+003    4.22638E+003
   6.7360   4.70393E+003    4.18125E+003
   6.7400   4.66769E+003    4.26828E+003
   6.7440   4.62428E+003    4.12596E+003
   6.7470   4.58348E+003    3.96899E+003
   6.7500   4.61666E+003    4.06621E+003
   6.7520   4.54337E+003    4.01164E+003
   6.7540   4.55734E+003    3.95308E+003
   6.7570   4.52451E+003    3.96599E+003
   6.7610   4.53573E+003    3.93969E+003
   6.7630   4.55347E+003    3.95918E+003
   6.7650   4.55286E+003    3.93799E+003
   6.7700   4.50415E+003    4.07072E+003
   6.7720   4.60575E+003    4.08395E+003
   6.7750   4.45936E+003    4.00372E+003
   6.7770   4.58673E+003    4.10836E+003
   6.7790   4.57534E+003    4.10968E+003
   6.7830   4.59178E+003    4.01355E+003
   6.7860   4.54847E+003    4.01841E+003
   6.7900   4.36058E+003    4.03218E+003
   6.7920   4.36458E+003    3.97282E+003
   6.7950   4.49903E+003    4.01872E+003
   6.7980   4.53859E+003    3.97749E+003
   6.8000   4.46554E+003    4.04477E+003
   6.8020   4.43211E+003    3.98669E+003
   6.8060   4.43322E+003    3.96767E+003
   6.8070   4.58294E+003    4.00135E+003
   6.8110   4.61353E+003    4.04625E+003
   6.8140   4.55633E+003    4.06494E+003
   6.8190   4.50361E+003    4.08041E+003
   6.8200   4.53586E+003    4.13437E+003
   6.8230   4.54001E+003    4.04744E+003
   6.8260   4.52153E+003    4.05132E+003
   6.8290   4.45798E+003    4.00141E+003
   6.8320   4.58363E+003    4.03639E+003
   6.8350   4.45447E+003    3.99449E+003
   6.8380   4.51265E+003    4.00182E+003
   6.8430   4.55149E+003    4.11638E+003
   6.8460   4.56048E+003    4.07491E+003
   6.8500   4.51377E+003    4.12798E+003
   6.8530   4.56498E+003    4.14352E+003
   6.8550   4.56572E+003    4.02315E+003
   6.8580   4.60297E+003    4.05944E+003
   6.8610   4.59498E+003    4.02114E+003
   6.8630   4.49567E+003    4.04663E+003
   6.8670   4.54591E+003    4.00466E+003
   6.8690   4.61111E+003    4.00966E+003
   6.8730   4.55028E+003    4.01838E+003
   6.8750   4.40505E+003    3.98634E+003
   6.8780   4.47786E+003    3.96777E+003
   6.8820   4.50255E+003    3.97729E+003
   6.8860   4.49049E+003    3.99920E+003
   6.8880   4.54572E+003    3.98518E+003
   6.8900   4.44449E+003    4.03033E+003
   6.8950   4.48448E+003    3.99299E+003
   6.8980   4.52046E+003    4.00207E+003
   6.9020   4.45050E+003    4.11132E+003
   6.9050   4.52113E+003    3.99638E+003
   6.9070   4.49985E+003    3.94988E+003
   6.9100   4.47800E+003    4.03721E+003
   6.9130   4.53706E+003    3.99474E+003
   6.9160   4.40731E+003    4.00328E+003
   6.9200   4.49403E+003    3.98116E+003
   6.9220   4.49221E+003    3.97010E+003
   6.9250   4.43183E+003    3.98917E+003
   6.9280   4.48241E+003    3.91118E+003
   6.9320   4.47050E+003    3.84053E+003
   6.9360   4.39633E+003    3.86986E+003
   6.9380   4.41026E+003    3.90253E+003
   6.9410   4.36650E+003    3.80083E+003
   6.9450   4.28588E+003    3.78911E+003
   6.9490   4.36197E+003    3.87384E+003
   6.9520   4.29983E+003    3.80996E+003
   6.9530   4.34188E+003    3.79277E+003
   6.9570   4.37168E+003    3.81718E+003
   6.9600   4.30910E+003    3.82804E+003
   6.9630   4.30845E+003    3.77299E+003
   6.9660   4.34061E+003    3.79283E+003
   6.9690   4.17198E+003    3.86252E+003
   6.9710   4.23851E+003    3.82929E+003
   6.9750   4.29382E+003    3.84664E+003
   6.9780   4.28103E+003    3.78187E+003
   6.9820   4.37114E+003    3.77826E+003
   6.9850   4.39328E+003    3.75441E+003
   6.9890   4.30511E+003    3.85354E+003
   6.9920   4.34128E+003    3.73573E+003
   6.9950   4.29290E+003    3.81814E+003
   6.9980   4.25115E+003    3.73394E+003
   7.0000   4.29185E+003    3.68577E+003
   7.0030   4.35668E+003    3.70306E+003
   7.0060   4.32669E+003    3.70566E+003
   7.0090   4.29285E+003    3.73743E+003
   7.0120   4.30252E+003    3.84714E+003
   7.0150   4.29902E+003    3.74938E+003
   7.0170   4.25630E+003    3.78770E+003
   7.0210   4.21934E+003    3.76168E+003
   7.0230   4.17443E+003    3.78035E+003
   7.0260   4.19855E+003    3.78633E+003
   7.0290   4.14036E+003    3.72469E+003
   7.0330   4.13901E+003    3.72219E+003
   7.0360   4.15483E+003    3.73094E+003
   7.0390   4.21130E+003    3.72090E+003
   7.0440   4.21575E+003    3.74415E+003
   7.0470   4.03686E+003    3.79509E+003
   7.0500   4.07829E+003    3.77231E+003
   7.0520   4.04537E+003    3.76655E+003
   7.0550   4.08706E+003    3.75264E+003
   7.0590   4.18306E+003    3.70113E+003
   7.0610   4.26952E+003    3.76270E+003
   7.0640   4.16046E+003    3.63230E+003
   7.0680   4.22416E+003    3.73751E+003
   7.0700   4.25831E+003    3.64374E+003
   7.0740   4.26311E+003    3.74772E+003
   7.0770   4.20303E+003    3.77223E+003
   7.0800   4.17226E+003    3.74943E+003
   7.0840   4.20274E+003    3.72335E+003
   7.0860   4.19892E+003    3.63911E+003
   7.0910   4.20929E+003    3.73462E+003
   7.0940   4.23598E+003    3.71912E+003
   7.0970   4.20458E+003    3.70616E+003
   7.1000   4.14582E+003    3.70862E+003
   7.1030   4.20693E+003    3.70375E+003
   7.1070   4.25061E+003    3.62360E+003
   7.1090   4.18593E+003    3.70809E+003
   7.1110   4.15096E+003    3.71551E+003
   7.1160   4.11179E+003    3.64894E+003
   7.1180   4.12036E+003    3.73299E+003
   7.1210   4.06426E+003    3.68358E+003
   7.1240   4.14018E+003    3.66858E+003
   7.1270   4.18468E+003    3.67218E+003
   7.1310   3.99960E+003    3.61513E+003
   7.1330   3.98751E+003    3.65109E+003
   7.1360   4.00907E+003    3.62986E+003
   7.1400   3.97650E+003    3.73359E+003
   7.1410   3.90938E+003    3.69326E+003
   7.1450   3.98813E+003    3.65271E+003
   7.1480   3.81008E+003    3.62454E+003
   7.1530   3.84147E+003    3.66862E+003
