# Supplementary material for: Trigger factor both holds and folds its client proteins
Source: Nat Commun. 2022 Jul 15;13:4126. doi: 10.1038/s41467-022-31767-6 (PMC9287376; doi:10.1038/s41467-022-31767-6)
Supplement: Supplementary file 6 — Source Data [file 41467_2022_31767_MOESM6_ESM.zip › SourceDataFile/Fig1a-b/00060.RI3]

Sample
I 3 04.0 40000 0010678 1.8620E11 280 1 
   5.8000   8.78000E+001    2.08750E+002
   5.8050   2.29410E+002    2.37020E+002
   5.8070   2.42620E+002    2.66620E+002
   5.8090   2.67580E+002    2.84880E+002
   5.8120   3.33220E+002    3.59460E+002
   5.8130   3.90350E+002    4.06340E+002
   5.8150   4.11380E+002    4.68590E+002
   5.8160   4.73370E+002    5.99680E+002
   5.8190   6.60820E+002    6.94380E+002
   5.8200   7.23270E+002    8.81400E+002
   5.8230   9.56690E+002    9.80470E+002
   5.8260   1.14875E+003    1.41764E+003
   5.8270   1.55754E+003    1.50330E+003
   5.8300   1.62847E+003    1.84439E+003
   5.8320   1.98420E+003    2.21991E+003
   5.8350   2.32317E+003    2.44011E+003
   5.8370   2.92784E+003    3.22304E+003
   5.8400   3.15882E+003    3.31847E+003
   5.8420   3.62719E+003    3.93278E+003
   5.8450   4.24409E+003    4.35069E+003
   5.8480   4.63092E+003    4.55679E+003
   5.8490   4.94757E+003    4.79496E+003
   5.8510   4.97830E+003    5.24209E+003
   5.8530   5.19811E+003    5.30221E+003
   5.8550   5.27918E+003    5.29594E+003
   5.8560   5.32962E+003    5.31073E+003
   5.8580   5.35127E+003    5.33805E+003
   5.8600   5.48264E+003    5.34752E+003
   5.8620   5.50164E+003    5.51469E+003
   5.8650   5.57864E+003    5.53119E+003
   5.8670   5.55151E+003    5.58074E+003
   5.8690   5.54967E+003    5.49431E+003
   5.8720   5.37448E+003    5.45543E+003
   5.8740   5.41951E+003    5.39469E+003
   5.8780   5.49892E+003    5.48064E+003
   5.8790   5.56630E+003    5.49686E+003
   5.8810   5.55211E+003    5.32756E+003
   5.8830   5.60316E+003    5.50820E+003
   5.8850   5.52664E+003    5.46914E+003
   5.8870   5.52451E+003    5.57251E+003
   5.8890   5.54164E+003    5.58077E+003
   5.8920   5.51893E+003    5.78531E+003
   5.8940   5.59945E+003    5.71853E+003
   5.8960   5.65908E+003    5.66130E+003
   5.8970   5.82418E+003    5.60635E+003
   5.8990   5.77935E+003    5.76106E+003
   5.9010   5.77718E+003    5.72926E+003
   5.9030   5.70079E+003    5.52761E+003
   5.9060   5.66491E+003    5.56816E+003
   5.9080   5.74790E+003    5.68230E+003
   5.9100   5.62941E+003    5.68750E+003
   5.9120   5.69522E+003    5.94868E+003
   5.9130   5.70849E+003    5.78663E+003
   5.9160   5.75967E+003    5.82794E+003
   5.9190   5.73400E+003    5.83759E+003
   5.9220   5.75312E+003    5.89377E+003
   5.9240   5.93184E+003    6.02374E+003
   5.9270   5.95816E+003    6.05049E+003
   5.9290   6.07776E+003    6.09646E+003
   5.9330   6.23934E+003    6.41115E+003
   5.9350   6.17803E+003    6.52704E+003
   5.9380   6.48488E+003    7.03777E+003
   5.9410   6.39859E+003    1.20622E+004
   5.9440   6.49636E+003    1.25685E+004
   5.9470   6.59798E+003    1.18086E+004
   5.9500   6.99904E+003    1.69394E+003
   5.9520   9.75810E+003    2.00590E+002
   5.9560   1.20014E+004    3.36730E+002
   5.9610   6.99199E+003    7.24249E+003
   5.9660   1.58460E+002    6.47317E+003
   5.9690   2.46420E+002    6.02780E+003
   5.9700   9.09110E+002    6.30069E+003
   5.9730   1.84180E+003    6.14839E+003
   5.9780   7.86188E+003    6.21101E+003
   5.9790   6.28293E+003    6.14633E+003
   5.9830   6.30013E+003    6.04859E+003
   5.9850   6.24402E+003    6.19322E+003
   5.9870   6.27291E+003    6.09172E+003
   5.9890   6.18655E+003    6.07541E+003
   5.9920   6.09134E+003    6.18044E+003
   5.9950   6.21067E+003    6.08624E+003
   5.9980   6.25623E+003    6.17963E+003
   5.9990   6.10642E+003    6.04925E+003
   6.0030   6.10703E+003    5.98963E+003
   6.0050   6.18804E+003    5.99092E+003
   6.0080   6.16333E+003    6.04306E+003
   6.0120   6.25248E+003    6.06925E+003
   6.0150   6.08471E+003    5.88931E+003
   6.0190   6.08103E+003    5.79673E+003
   6.0230   6.15705E+003    6.03041E+003
   6.0240   6.07475E+003    5.88205E+003
   6.0270   6.11858E+003    5.82964E+003
   6.0290   6.10236E+003    5.99552E+003
   6.0320   5.98281E+003    5.87741E+003
   6.0370   6.15682E+003    5.81433E+003
   6.0380   6.09109E+003    5.88595E+003
   6.0400   6.07756E+003    5.88778E+003
   6.0440   6.13335E+003    5.80808E+003
   6.0460   5.99384E+003    5.82143E+003
   6.0470   5.98493E+003    5.69086E+003
   6.0490   6.04289E+003    5.78170E+003
   6.0530   6.05566E+003    5.93148E+003
   6.0590   6.01499E+003    5.69083E+003
   6.0620   5.90485E+003    5.61816E+003
   6.0640   6.01651E+003    5.69233E+003
   6.0660   5.97953E+003    5.61104E+003
   6.0680   5.99224E+003    5.67001E+003
   6.0700   5.90789E+003    5.75740E+003
   6.0730   5.94376E+003    5.64163E+003
   6.0780   6.02879E+003    5.57004E+003
   6.0790   5.97906E+003    5.67347E+003
   6.0820   5.98018E+003    5.55750E+003
   6.0840   5.97092E+003    5.49160E+003
   6.0870   5.97637E+003    5.33737E+003
   6.0890   6.10562E+003    5.16584E+003
   6.0920   5.91733E+003    5.24076E+003
   6.0940   5.89780E+003    5.11626E+003
   6.0960   5.94225E+003    5.08497E+003
   6.0990   5.93366E+003    5.10403E+003
   6.1010   6.06347E+003    5.03267E+003
   6.1040   5.88099E+003    4.96806E+003
   6.1070   5.91179E+003    4.93789E+003
   6.1090   5.93184E+003    4.88007E+003
   6.1130   5.94716E+003    4.77737E+003
   6.1150   5.88898E+003    4.92070E+003
   6.1180   5.88327E+003    4.97720E+003
   6.1200   5.80808E+003    5.18142E+003
   6.1220   5.81336E+003    5.16767E+003
   6.1240   5.91557E+003    4.91233E+003
   6.1270   5.97484E+003    4.21735E+003
   6.1290   5.94668E+003    4.30076E+003
   6.1320   5.95816E+003    4.04566E+003
   6.1360   5.92021E+003    4.06089E+003
   6.1380   5.82243E+003    4.44612E+003
   6.1400   5.87254E+003    4.57146E+003
   6.1410   5.90299E+003    4.58515E+003
   6.1430   5.92541E+003    4.81910E+003
   6.1450   5.84301E+003    5.00137E+003
   6.1470   5.79844E+003    4.88513E+003
   6.1510   5.84333E+003    4.75545E+003
   6.1520   5.80382E+003    4.80969E+003
   6.1540   5.87410E+003    4.76623E+003
   6.1580   5.84531E+003    4.77746E+003
   6.1610   5.94718E+003    4.72336E+003
   6.1630   5.86351E+003    4.51551E+003
   6.1650   5.88182E+003    4.45747E+003
   6.1680   5.91140E+003    4.40981E+003
   6.1700   5.89450E+003    4.43060E+003
   6.1730   5.83218E+003    4.48224E+003
   6.1770   5.85697E+003    4.25164E+003
   6.1800   5.85892E+003    4.44364E+003
   6.1820   5.89157E+003    4.44208E+003
   6.1850   5.87473E+003    4.38769E+003
   6.1870   5.78686E+003    4.38707E+003
   6.1910   5.85906E+003    4.39912E+003
   6.1930   5.88116E+003    4.27938E+003
   6.1940   5.95160E+003    4.20756E+003
   6.1980   5.91247E+003    4.41270E+003
   6.2000   5.81491E+003    4.32089E+003
   6.2030   5.88428E+003    4.27382E+003
   6.2050   5.81196E+003    4.17305E+003
   6.2070   5.86295E+003    4.17527E+003
   6.2100   5.94585E+003    4.01675E+003
   6.2120   5.78675E+003    4.04326E+003
   6.2140   5.83851E+003    3.83311E+003
   6.2190   5.81214E+003    3.84446E+003
   6.2210   5.79581E+003    4.02816E+003
   6.2250   5.81196E+003    4.07760E+003
   6.2280   5.77261E+003    3.99881E+003
   6.2310   5.78666E+003    3.85083E+003
   6.2340   5.86347E+003    3.74102E+003
   6.2370   5.77260E+003    3.77065E+003
   6.2390   5.86347E+003    3.64253E+003
   6.2400   5.85606E+003    3.46972E+003
   6.2440   5.79830E+003    3.54393E+003
   6.2460   5.78985E+003    3.68270E+003
   6.2490   5.86081E+003    3.59304E+003
   6.2510   5.81012E+003    3.55886E+003
   6.2540   5.62853E+003    3.47329E+003
   6.2550   5.58570E+003    3.47380E+003
   6.2570   5.62430E+003    3.41621E+003
   6.2610   5.62787E+003    3.44777E+003
   6.2640   5.76711E+003    3.42118E+003
   6.2660   5.73773E+003    3.50842E+003
   6.2700   5.78255E+003    3.41918E+003
   6.2730   5.86667E+003    3.41478E+003
   6.2760   5.87140E+003    3.41466E+003
   6.2780   5.84809E+003    3.31183E+003
   6.2810   5.82462E+003    3.09031E+003
   6.2830   5.81537E+003    3.10275E+003
   6.2850   5.78154E+003    3.20655E+003
   6.2880   5.81324E+003    3.22152E+003
   6.2920   5.82962E+003    3.27352E+003
   6.2950   5.72592E+003    3.22299E+003
   6.2970   5.76051E+003    3.17074E+003
   6.2990   5.78702E+003    3.17901E+003
   6.3010   5.72029E+003    3.04297E+003
   6.3040   5.56442E+003    2.98122E+003
   6.3060   5.70521E+003    3.05437E+003
   6.3110   5.84908E+003    2.99885E+003
   6.3130   5.81770E+003    2.98569E+003
   6.3150   5.69527E+003    2.86582E+003
   6.3160   5.76135E+003    2.95549E+003
   6.3200   5.75239E+003    2.91902E+003
   6.3240   5.75104E+003    2.94498E+003
   6.3280   5.76336E+003    2.93642E+003
   6.3290   5.73081E+003    2.97076E+003
   6.3310   5.67317E+003    2.89660E+003
   6.3340   5.64183E+003    2.87214E+003
   6.3380   5.65620E+003    2.75638E+003
   6.3400   5.58304E+003    2.79329E+003
   6.3420   5.77263E+003    2.81542E+003
   6.3450   5.64483E+003    2.69584E+003
   6.3470   5.71661E+003    2.74390E+003
   6.3490   5.64363E+003    2.77595E+003
   6.3530   5.52720E+003    2.79285E+003
   6.3550   5.43309E+003    2.70428E+003
   6.3560   5.55072E+003    2.65106E+003
   6.3580   5.51670E+003    2.61035E+003
   6.3620   5.52980E+003    2.61773E+003
   6.3650   5.47461E+003    2.57492E+003
   6.3670   5.60349E+003    2.52533E+003
   6.3700   5.61903E+003    2.61367E+003
   6.3720   5.68680E+003    2.58631E+003
   6.3750   5.59645E+003    2.51633E+003
   6.3780   5.60473E+003    2.54322E+003
   6.3820   5.58742E+003    2.54302E+003
   6.3840   5.46198E+003    2.49003E+003
   6.3860   5.57152E+003    2.47739E+003
   6.3890   5.41185E+003    2.45195E+003
   6.3930   5.54139E+003    2.55794E+003
   6.3940   5.40190E+003    2.43682E+003
   6.3980   5.32207E+003    2.43376E+003
   6.4000   5.37706E+003    2.40358E+003
   6.4020   5.50233E+003    2.42205E+003
   6.4050   5.48173E+003    2.43779E+003
   6.4070   5.30130E+003    2.33556E+003
   6.4090   5.31227E+003    2.31480E+003
   6.4130   5.25757E+003    2.32940E+003
   6.4150   5.32642E+003    2.28010E+003
   6.4180   5.23999E+003    2.27952E+003
   6.4210   5.37077E+003    2.32143E+003
   6.4250   5.28532E+003    2.32404E+003
   6.4290   5.47325E+003    2.35008E+003
   6.4310   5.37501E+003    2.35677E+003
   6.4330   5.43587E+003    2.37173E+003
   6.4360   5.36804E+003    2.42861E+003
   6.4380   5.44551E+003    2.34807E+003
   6.4410   5.46261E+003    2.41960E+003
   6.4430   5.47619E+003    2.35618E+003
   6.4450   5.45926E+003    2.38358E+003
   6.4470   5.49001E+003    2.37554E+003
   6.4510   5.52837E+003    2.35895E+003
   6.4530   5.60118E+003    2.42016E+003
   6.4560   5.54129E+003    2.48762E+003
   6.4580   5.59571E+003    2.40311E+003
   6.4600   5.50692E+003    2.44267E+003
   6.4630   5.60829E+003    2.35922E+003
   6.4660   5.53735E+003    2.33843E+003
   6.4680   5.55962E+003    2.37450E+003
   6.4720   5.50743E+003    2.42509E+003
   6.4740   5.59618E+003    2.44402E+003
   6.4760   5.66727E+003    2.43417E+003
   6.4790   5.54039E+003    2.43556E+003
   6.4830   5.62606E+003    2.46511E+003
   6.4860   5.54290E+003    2.38891E+003
   6.4880   5.57513E+003    2.42099E+003
   6.4900   5.48562E+003    2.43795E+003
   6.4930   5.45944E+003    2.34305E+003
   6.4960   5.48602E+003    2.37506E+003
   6.4990   5.46088E+003    2.38928E+003
   6.5010   5.49210E+003    2.41800E+003
   6.5030   5.58157E+003    2.42049E+003
   6.5050   5.50568E+003    2.43082E+003
   6.5080   5.59085E+003    2.40581E+003
   6.5120   5.55936E+003    2.46608E+003
   6.5140   5.55528E+003    2.42226E+003
   6.5170   5.58174E+003    2.42298E+003
   6.5200   5.54976E+003    2.41741E+003
   6.5240   5.63416E+003    2.39864E+003
   6.5260   5.53777E+003    2.33298E+003
   6.5290   5.56308E+003    2.24446E+003
   6.5310   5.56029E+003    2.31659E+003
   6.5330   5.48224E+003    2.37400E+003
   6.5380   5.43783E+003    2.36493E+003
   6.5400   5.49228E+003    2.35872E+003
   6.5420   5.39584E+003    2.31471E+003
   6.5450   5.44385E+003    2.34086E+003
   6.5480   5.42243E+003    2.34132E+003
   6.5510   5.37462E+003    2.32605E+003
   6.5530   5.37996E+003    2.39182E+003
   6.5560   5.41187E+003    2.39288E+003
   6.5590   5.39690E+003    2.35276E+003
   6.5630   5.35657E+003    2.42111E+003
   6.5660   5.45121E+003    2.36089E+003
   6.5690   5.43592E+003    2.38132E+003
   6.5710   5.37806E+003    2.36125E+003
   6.5730   5.45246E+003    2.25928E+003
   6.5770   5.36615E+003    2.25789E+003
   6.5800   5.36622E+003    2.27411E+003
   6.5820   5.26823E+003    2.29798E+003
   6.5850   5.24841E+003    2.25669E+003
   6.5880   5.42074E+003    2.29551E+003
   6.5900   5.29872E+003    2.33863E+003
   6.5930   5.28428E+003    2.30798E+003
   6.5970   5.30824E+003    2.34126E+003
   6.5980   5.27472E+003    2.33928E+003
   6.6010   5.30303E+003    2.28924E+003
   6.6030   5.34262E+003    2.36777E+003
   6.6060   5.25348E+003    2.29456E+003
   6.6080   5.27883E+003    2.31551E+003
   6.6100   5.35663E+003    2.30527E+003
   6.6150   5.22295E+003    2.30706E+003
   6.6170   5.26114E+003    2.30832E+003
   6.6190   5.23093E+003    2.29691E+003
   6.6230   5.21364E+003    2.31381E+003
   6.6270   5.31256E+003    2.32431E+003
   6.6300   5.20382E+003    2.29021E+003
   6.6320   5.24105E+003    2.28326E+003
   6.6350   5.23731E+003    2.25311E+003
   6.6370   5.24360E+003    2.29322E+003
   6.6400   5.18260E+003    2.29784E+003
   6.6440   5.14739E+003    2.28352E+003
   6.6460   5.20564E+003    2.32174E+003
   6.6470   5.13515E+003    2.24472E+003
   6.6490   5.08229E+003    2.26204E+003
   6.6530   5.13621E+003    2.21911E+003
   6.6550   5.11500E+003    2.26323E+003
   6.6580   5.17305E+003    2.29735E+003
   6.6620   5.04239E+003    2.25519E+003
   6.6650   5.09367E+003    2.18496E+003
   6.6680   5.13845E+003    2.23701E+003
   6.6710   5.03422E+003    2.26032E+003
   6.6740   5.08827E+003    2.27384E+003
   6.6760   4.97973E+003    2.23271E+003
   6.6780   5.07945E+003    2.17614E+003
   6.6810   4.98150E+003    2.24008E+003
   6.6830   4.98677E+003    2.23777E+003
   6.6870   5.00769E+003    2.22742E+003
   6.6920   4.97206E+003    2.20192E+003
   6.6940   4.99174E+003    2.24330E+003
   6.6960   5.04888E+003    2.20374E+003
   6.7000   4.97830E+003    2.26294E+003
   6.7010   4.95238E+003    2.19106E+003
   6.7050   5.02547E+003    2.15871E+003
   6.7080   4.91478E+003    2.15704E+003
   6.7120   4.86879E+003    2.15372E+003
   6.7150   4.82690E+003    2.14508E+003
   6.7180   4.86990E+003    2.16995E+003
   6.7190   4.83566E+003    2.16542E+003
   6.7230   4.82640E+003    2.17908E+003
   6.7270   4.89383E+003    2.14979E+003
   6.7280   4.95042E+003    2.25418E+003
   6.7310   4.91258E+003    2.19086E+003
   6.7330   4.85174E+003    2.18415E+003
   6.7380   4.94165E+003    2.12050E+003
   6.7400   4.83566E+003    2.14618E+003
   6.7430   4.81845E+003    2.17726E+003
   6.7450   4.76495E+003    2.09789E+003
   6.7470   4.72556E+003    2.09232E+003
   6.7490   4.71761E+003    2.11437E+003
   6.7540   4.74518E+003    2.04576E+003
   6.7560   4.67114E+003    2.04080E+003
   6.7580   4.66668E+003    2.03284E+003
   6.7610   4.68925E+003    2.06311E+003
   6.7630   4.67377E+003    2.11119E+003
   6.7670   4.68365E+003    2.11435E+003
   6.7700   4.79289E+003    2.04109E+003
   6.7740   4.67250E+003    1.96865E+003
   6.7750   4.74863E+003    1.97420E+003
   6.7790   4.69365E+003    2.00636E+003
   6.7820   4.68430E+003    1.97593E+003
   6.7840   4.71479E+003    1.99436E+003
   6.7880   4.72600E+003    2.01989E+003
   6.7910   4.63883E+003    2.03281E+003
   6.7950   4.63852E+003    2.08601E+003
   6.7970   4.60226E+003    2.05089E+003
   6.8000   4.58452E+003    2.09601E+003
   6.8020   4.65511E+003    2.04294E+003
   6.8040   4.64777E+003    2.03538E+003
   6.8070   4.61317E+003    2.04683E+003
   6.8100   4.71649E+003    2.03767E+003
   6.8130   4.65985E+003    2.00997E+003
   6.8160   4.69146E+003    2.06262E+003
   6.8190   4.63562E+003    2.05902E+003
   6.8230   4.64408E+003    2.09338E+003
   6.8260   4.60358E+003    2.02738E+003
   6.8300   4.62579E+003    2.04696E+003
   6.8310   4.61375E+003    2.05624E+003
   6.8350   4.59479E+003    2.04211E+003
   6.8370   4.60253E+003    2.00010E+003
   6.8390   4.60506E+003    2.01455E+003
   6.8410   4.68358E+003    2.03043E+003
   6.8440   4.66365E+003    2.06518E+003
   6.8470   4.61447E+003    2.11467E+003
   6.8490   4.67777E+003    2.14397E+003
   6.8520   4.66133E+003    2.04190E+003
   6.8560   4.65163E+003    2.09421E+003
   6.8580   4.68463E+003    2.03711E+003
   6.8610   4.74294E+003    2.05868E+003
   6.8640   4.61485E+003    1.98831E+003
   6.8670   4.58715E+003    2.03942E+003
   6.8710   4.60177E+003    1.97975E+003
   6.8730   4.60927E+003    1.95000E+003
   6.8750   4.68184E+003    1.95410E+003
   6.8780   4.50916E+003    1.97071E+003
   6.8810   4.52128E+003    2.06050E+003
   6.8850   4.57320E+003    2.03136E+003
   6.8870   4.57677E+003    2.05236E+003
   6.8910   4.55145E+003    1.98749E+003
   6.8930   4.52579E+003    1.97363E+003
   6.8960   4.58000E+003    2.03437E+003
   6.8980   4.60147E+003    2.07660E+003
   6.9020   4.56862E+003    2.03538E+003
   6.9050   4.55828E+003    1.97144E+003
   6.9080   4.54441E+003    1.99253E+003
   6.9120   4.57420E+003    1.99599E+003
   6.9150   4.59313E+003    2.03394E+003
   6.9180   4.58521E+003    2.04181E+003
   6.9220   4.52179E+003    2.01971E+003
   6.9240   4.57322E+003    1.95064E+003
   6.9290   4.58799E+003    2.03471E+003
   6.9310   4.41813E+003    1.95613E+003
   6.9340   4.47325E+003    1.97448E+003
   6.9370   4.44875E+003    1.96664E+003
   6.9400   4.44217E+003    1.93561E+003
   6.9430   4.50598E+003    1.94576E+003
   6.9460   4.31977E+003    1.89261E+003
   6.9480   4.42946E+003    1.94380E+003
   6.9510   4.40991E+003    1.95007E+003
   6.9540   4.43318E+003    1.91699E+003
   6.9580   4.39952E+003    1.93193E+003
   6.9600   4.31194E+003    1.92853E+003
   6.9630   4.30631E+003    1.93455E+003
   6.9670   4.32635E+003    1.98625E+003
   6.9690   4.35843E+003    1.88526E+003
   6.9740   4.38658E+003    1.98913E+003
   6.9760   4.33631E+003    1.93499E+003
   6.9780   4.34052E+003    1.92136E+003
   6.9800   4.43174E+003    1.96004E+003
   6.9850   4.42424E+003    1.99820E+003
   6.9870   4.40322E+003    1.94057E+003
   6.9890   4.37926E+003    1.99281E+003
   6.9920   4.32200E+003    1.88793E+003
   6.9960   4.41499E+003    1.88189E+003
   6.9980   4.37465E+003    1.91517E+003
   7.0010   4.37134E+003    1.94454E+003
   7.0030   4.35720E+003    1.90098E+003
   7.0070   4.35467E+003    1.92899E+003
   7.0110   4.37388E+003    1.88968E+003
   7.0150   4.32064E+003    1.86039E+003
   7.0170   4.27705E+003    1.89247E+003
   7.0190   4.32963E+003    1.91212E+003
   7.0210   4.28488E+003    1.88967E+003
   7.0260   4.21699E+003    1.88019E+003
   7.0280   4.19443E+003    1.89040E+003
   7.0310   4.13080E+003    1.85986E+003
   7.0340   4.15736E+003    1.88505E+003
   7.0370   4.21392E+003    1.87079E+003
   7.0410   4.17186E+003    1.94423E+003
   7.0420   4.28613E+003    1.86424E+003
   7.0460   4.21802E+003    1.92025E+003
   7.0480   4.28613E+003    1.93544E+003
   7.0520   4.25402E+003    1.90674E+003
   7.0560   4.31165E+003    1.89802E+003
   7.0600   4.27123E+003    1.84922E+003
   7.0620   4.20620E+003    1.89079E+003
   7.0650   4.14814E+003    1.87334E+003
   7.0680   4.26011E+003    1.82812E+003
   7.0720   4.22733E+003    1.89374E+003
   7.0750   4.19955E+003    1.83037E+003
   7.0780   4.20371E+003    1.84421E+003
   7.0810   4.21959E+003    1.82571E+003
   7.0840   4.14730E+003    1.88525E+003
   7.0870   4.21570E+003    1.81124E+003
   7.0890   4.24180E+003    1.85557E+003
   7.0920   4.17293E+003    1.86464E+003
   7.0950   4.24062E+003    1.84582E+003
   7.0980   4.16780E+003    1.83663E+003
   7.1020   4.14869E+003    1.84026E+003
   7.1060   4.21725E+003    1.83944E+003
   7.1090   4.18465E+003    1.84640E+003
   7.1130   4.24659E+003    1.84039E+003
   7.1160   4.15624E+003    1.83345E+003
   7.1190   4.16555E+003    1.80032E+003
   7.1220   4.07627E+003    1.77578E+003
   7.1250   4.14672E+003    1.73409E+003
   7.1290   4.11510E+003    1.78082E+003
   7.1310   4.19301E+003    1.71732E+003
   7.1350   4.18951E+003    1.69099E+003
   7.1360   4.16209E+003    1.63012E+003
   7.1400   4.11980E+003    1.59621E+003
   7.1440   4.18841E+003    1.55763E+003
   7.1450   4.12143E+003    1.47616E+003
   7.1490   4.12563E+003    1.45339E+003
   7.1530   4.19023E+003    1.37068E+003
