# Supplementary material for: Trigger factor both holds and folds its client proteins
Source: Nat Commun. 2022 Jul 15;13:4126. doi: 10.1038/s41467-022-31767-6 (PMC9287376; doi:10.1038/s41467-022-31767-6)
Supplement: Supplementary file 6 — Source Data [file 41467_2022_31767_MOESM6_ESM.zip › SourceDataFile/Fig1a-b/00061.RI1]

Sample
I 1 04.0 40000 0010740 1.8730E11 280 1 
   5.8000   6.83300E+001    1.59410E+002
   5.8040   2.01570E+002    2.09880E+002
   5.8070   2.33570E+002    2.66940E+002
   5.8090   2.70060E+002    3.09610E+002
   5.8120   3.02310E+002    3.51170E+002
   5.8130   3.97080E+002    4.36400E+002
   5.8170   4.35630E+002    4.92120E+002
   5.8180   5.79490E+002    6.06200E+002
   5.8200   6.56760E+002    8.52430E+002
   5.8240   9.57140E+002    1.12211E+003
   5.8260   1.22853E+003    1.52648E+003
   5.8290   1.43132E+003    1.68512E+003
   5.8310   1.74133E+003    1.87739E+003
   5.8320   1.88905E+003    2.06952E+003
   5.8330   2.11962E+003    2.44655E+003
   5.8350   2.50880E+003    3.04998E+003
   5.8390   2.99827E+003    3.46680E+003
   5.8420   3.29306E+003    3.83499E+003
   5.8440   3.57983E+003    4.18136E+003
   5.8450   3.92545E+003    4.27125E+003
   5.8470   4.44377E+003    4.75817E+003
   5.8490   4.87706E+003    5.00747E+003
   5.8530   5.08454E+003    5.35837E+003
   5.8560   5.39380E+003    5.49240E+003
   5.8580   5.37462E+003    5.46539E+003
   5.8600   5.56805E+003    5.50710E+003
   5.8620   5.63035E+003    5.64468E+003
   5.8640   5.57037E+003    5.52410E+003
   5.8670   5.51446E+003    5.60740E+003
   5.8710   5.43695E+003    5.71601E+003
   5.8730   5.48950E+003    5.56470E+003
   5.8750   5.55169E+003    5.61883E+003
   5.8760   5.56672E+003    5.61495E+003
   5.8780   5.37716E+003    5.59680E+003
   5.8810   5.51971E+003    5.53177E+003
   5.8840   5.50490E+003    5.54381E+003
   5.8850   5.50904E+003    5.61914E+003
   5.8870   5.53152E+003    5.66046E+003
   5.8900   5.58137E+003    5.72403E+003
   5.8920   5.54597E+003    5.63058E+003
   5.8940   5.58905E+003    5.33902E+003
   5.8960   5.58776E+003    5.63779E+003
   5.8980   5.64378E+003    5.49604E+003
   5.9010   5.65964E+003    5.58952E+003
   5.9030   5.67488E+003    5.78245E+003
   5.9060   5.59308E+003    5.69231E+003
   5.9080   5.58412E+003    5.65829E+003
   5.9100   5.63832E+003    5.80396E+003
   5.9120   5.59832E+003    5.64688E+003
   5.9140   5.64002E+003    5.68155E+003
   5.9180   5.76505E+003    5.77513E+003
   5.9200   5.74730E+003    5.79968E+003
   5.9230   5.79482E+003    5.90677E+003
   5.9260   6.03652E+003    5.98554E+003
   5.9290   5.90339E+003    6.18383E+003
   5.9300   6.00159E+003    6.10868E+003
   5.9340   5.96177E+003    6.01814E+003
   5.9350   6.11440E+003    5.95448E+003
   5.9380   6.17916E+003    5.97490E+003
   5.9390   6.13830E+003    6.23919E+003
   5.9410   6.14881E+003    6.27835E+003
   5.9450   6.28286E+003    6.31040E+003
   5.9460   6.15229E+003    6.31669E+003
   5.9480   6.09746E+003    6.18928E+003
   5.9540   6.14132E+003    6.27724E+003
   5.9560   6.31943E+003    6.33667E+003
   5.9570   6.17240E+003    6.27805E+003
   5.9610   6.24050E+003    6.28578E+003
   5.9650   6.30943E+003    6.43231E+003
   5.9680   6.23294E+003    6.37748E+003
   5.9690   6.25365E+003    6.23213E+003
   5.9700   6.19142E+003    6.26801E+003
   5.9740   6.35143E+003    6.25325E+003
   5.9780   6.17346E+003    6.31557E+003
   5.9790   6.08909E+003    6.30955E+003
   5.9820   6.09364E+003    6.26891E+003
   5.9850   6.20931E+003    6.29976E+003
   5.9860   6.20533E+003    6.33026E+003
   5.9900   6.32857E+003    6.17645E+003
   5.9920   6.23600E+003    6.37225E+003
   5.9950   6.34974E+003    6.86378E+003
   5.9970   6.32075E+003    7.43188E+003
   6.0000   6.36898E+003    1.04544E+004
   6.0010   6.13011E+003    1.02350E+004
   6.0030   6.11294E+003    1.06170E+004
   6.0050   6.16195E+003    1.00648E+004
   6.0090   5.80737E+003    2.02780E+002
   6.0130   1.05102E+004    2.71230E+002
   6.0150   1.05027E+004    4.60500E+003
   6.0240   3.16218E+003    5.85854E+003
   6.0260   1.73990E+002    6.10023E+003
   6.0290   2.57450E+002    6.08892E+003
   6.0310   4.89030E+002    5.98291E+003
   6.0340   1.94701E+003    6.13440E+003
   6.0360   6.64160E+003    6.06381E+003
   6.0390   6.48191E+003    6.06721E+003
   6.0400   6.31683E+003    5.93599E+003
   6.0430   6.15476E+003    5.92103E+003
   6.0460   6.26555E+003    5.94249E+003
   6.0480   6.11344E+003    6.07492E+003
   6.0500   6.05670E+003    6.00783E+003
   6.0550   6.13106E+003    5.96973E+003
   6.0570   6.09300E+003    5.95584E+003
   6.0590   6.18239E+003    5.99690E+003
   6.0620   5.98550E+003    5.90865E+003
   6.0640   6.11916E+003    5.94637E+003
   6.0660   6.11694E+003    5.89237E+003
   6.0690   6.16511E+003    5.84573E+003
   6.0720   6.10573E+003    6.02212E+003
   6.0730   6.13652E+003    5.85718E+003
   6.0750   6.08926E+003    5.94599E+003
   6.0780   6.13579E+003    5.90170E+003
   6.0820   6.08925E+003    5.93413E+003
   6.0850   6.04572E+003    5.90586E+003
   6.0870   6.10207E+003    5.97445E+003
   6.0890   6.19591E+003    5.95903E+003
   6.0920   6.00640E+003    5.93867E+003
   6.0950   6.11556E+003    5.96675E+003
   6.0970   6.00955E+003    5.89900E+003
   6.1010   6.09759E+003    5.86483E+003
   6.1020   6.04417E+003    5.90439E+003
   6.1040   5.96320E+003    5.96888E+003
   6.1080   5.94091E+003    5.90869E+003
   6.1100   5.99312E+003    5.82242E+003
   6.1110   5.92658E+003    5.95430E+003
   6.1150   6.00012E+003    5.89773E+003
   6.1180   5.89111E+003    5.82105E+003
   6.1200   5.96888E+003    5.85313E+003
   6.1220   6.00376E+003    5.92188E+003
   6.1250   5.93587E+003    5.93122E+003
   6.1270   6.02419E+003    5.88723E+003
   6.1300   5.97504E+003    5.89653E+003
   6.1320   5.88375E+003    6.01097E+003
   6.1360   5.96092E+003    5.93127E+003
   6.1380   5.96012E+003    5.89628E+003
   6.1410   5.96200E+003    5.97541E+003
   6.1430   5.83744E+003    5.92387E+003
   6.1470   5.90672E+003    5.89459E+003
   6.1500   5.87727E+003    5.82353E+003
   6.1520   5.87999E+003    5.89948E+003
   6.1560   5.84181E+003    5.76828E+003
   6.1580   5.90247E+003    5.88449E+003
   6.1600   5.87789E+003    5.83520E+003
   6.1630   5.77022E+003    5.72178E+003
   6.1660   5.82153E+003    5.88907E+003
   6.1680   5.74706E+003    5.90837E+003
   6.1710   5.90530E+003    5.85149E+003
   6.1740   5.70769E+003    5.85048E+003
   6.1780   5.74076E+003    5.87593E+003
   6.1800   5.75524E+003    5.76050E+003
   6.1810   5.60506E+003    5.85053E+003
   6.1830   5.75386E+003    5.87217E+003
   6.1870   5.72786E+003    5.69695E+003
   6.1890   5.74110E+003    5.79696E+003
   6.1910   5.68769E+003    5.73445E+003
   6.1940   5.68104E+003    5.86121E+003
   6.1960   5.70368E+003    5.71934E+003
   6.1990   5.66536E+003    5.85307E+003
   6.2030   5.71929E+003    5.80366E+003
   6.2050   5.66811E+003    5.85657E+003
   6.2080   5.66193E+003    5.81440E+003
   6.2110   5.70193E+003    5.85196E+003
   6.2140   5.55428E+003    5.68622E+003
   6.2160   5.64404E+003    5.78084E+003
   6.2190   5.51200E+003    5.74581E+003
   6.2230   5.51430E+003    5.64303E+003
   6.2260   5.47221E+003    5.73023E+003
   6.2280   5.54750E+003    5.76230E+003
   6.2300   5.57960E+003    5.86515E+003
   6.2320   5.46632E+003    5.70560E+003
   6.2350   5.54567E+003    5.93381E+003
   6.2370   5.47972E+003    5.76689E+003
   6.2390   5.42926E+003    5.64641E+003
   6.2430   5.52676E+003    5.78902E+003
   6.2450   5.33965E+003    5.72750E+003
   6.2470   5.35561E+003    5.62694E+003
   6.2500   5.37727E+003    5.61324E+003
   6.2540   5.35630E+003    5.61889E+003
   6.2560   5.31768E+003    5.62776E+003
   6.2590   5.31841E+003    5.51573E+003
   6.2620   5.33553E+003    5.61885E+003
   6.2640   5.25653E+003    5.63217E+003
   6.2670   5.29787E+003    5.43672E+003
   6.2720   5.27094E+003    5.54872E+003
   6.2730   5.16079E+003    5.59759E+003
   6.2760   5.29050E+003    5.47784E+003
   6.2780   5.22006E+003    5.66052E+003
   6.2810   5.27311E+003    5.47700E+003
   6.2840   5.17675E+003    5.44925E+003
   6.2880   5.15093E+003    5.43703E+003
   6.2900   5.12239E+003    5.42355E+003
   6.2910   5.14005E+003    5.43906E+003
   6.2940   5.20423E+003    5.38807E+003
   6.2970   5.19371E+003    5.40015E+003
   6.3010   5.14553E+003    5.42109E+003
   6.3040   4.98979E+003    5.21027E+003
   6.3060   5.01137E+003    5.27717E+003
   6.3080   5.11783E+003    5.36244E+003
   6.3130   5.02383E+003    5.44759E+003
   6.3150   5.15274E+003    5.28786E+003
   6.3170   5.00339E+003    5.28203E+003
   6.3200   4.89314E+003    5.18498E+003
   6.3240   4.96088E+003    5.28095E+003
   6.3270   4.97760E+003    5.20548E+003
   6.3310   4.97741E+003    5.20333E+003
   6.3330   4.90356E+003    5.20777E+003
   6.3350   4.84846E+003    5.23961E+003
   6.3380   4.87894E+003    5.14743E+003
   6.3400   4.86857E+003    5.18894E+003
   6.3420   4.80970E+003    5.08409E+003
   6.3450   4.84381E+003    5.17361E+003
   6.3470   4.76714E+003    5.03236E+003
   6.3490   4.85793E+003    5.12553E+003
   6.3530   4.79438E+003    5.09277E+003
   6.3560   4.89325E+003    5.09766E+003
   6.3580   4.87252E+003    5.10291E+003
   6.3610   4.86724E+003    5.01809E+003
   6.3640   4.91068E+003    4.91361E+003
   6.3670   4.82183E+003    4.99994E+003
   6.3700   4.85610E+003    4.97807E+003
   6.3730   4.73836E+003    4.99728E+003
   6.3750   4.97890E+003    5.06317E+003
   6.3770   4.90543E+003    4.96944E+003
   6.3820   4.91054E+003    4.88807E+003
   6.3840   4.73569E+003    4.80696E+003
   6.3860   4.79288E+003    4.84362E+003
   6.3880   4.85616E+003    4.81577E+003
   6.3910   4.71186E+003    4.82740E+003
   6.3930   4.77129E+003    4.77923E+003
   6.3960   4.74275E+003    4.69962E+003
   6.3990   4.72267E+003    4.78707E+003
   6.4020   4.68202E+003    4.75119E+003
   6.4050   4.70813E+003    4.76701E+003
   6.4070   4.65469E+003    4.65420E+003
   6.4110   4.74470E+003    4.66711E+003
   6.4140   4.60303E+003    4.61682E+003
   6.4160   4.61509E+003    4.63281E+003
   6.4200   4.56524E+003    4.59687E+003
   6.4210   4.53523E+003    4.66783E+003
   6.4240   4.61836E+003    4.71209E+003
   6.4270   4.72228E+003    4.62731E+003
   6.4300   4.74583E+003    4.70629E+003
   6.4330   4.80008E+003    4.68060E+003
   6.4360   4.74401E+003    4.75071E+003
   6.4380   4.81623E+003    4.79254E+003
   6.4400   4.82257E+003    4.80967E+003
   6.4430   4.69707E+003    4.66577E+003
   6.4450   4.80579E+003    4.74806E+003
   6.4470   4.83366E+003    4.73661E+003
   6.4490   4.86796E+003    4.89306E+003
   6.4530   4.88584E+003    4.73447E+003
   6.4560   4.87069E+003    4.83521E+003
   6.4590   4.88922E+003    4.76970E+003
   6.4620   5.00561E+003    4.86221E+003
   6.4640   4.89742E+003    4.84564E+003
   6.4680   4.94715E+003    4.79333E+003
   6.4700   4.92963E+003    4.79584E+003
   6.4750   4.97617E+003    4.77834E+003
   6.4770   4.88248E+003    4.86458E+003
   6.4790   4.91859E+003    4.76865E+003
   6.4820   4.90036E+003    4.74082E+003
   6.4850   4.92600E+003    4.68542E+003
   6.4880   4.89214E+003    4.72025E+003
   6.4900   4.91990E+003    4.74761E+003
   6.4920   4.93926E+003    4.77558E+003
   6.4950   4.90567E+003    4.74904E+003
   6.4980   4.96444E+003    4.71959E+003
   6.5010   4.89686E+003    4.73320E+003
   6.5050   4.88524E+003    4.86167E+003
   6.5060   4.92350E+003    4.73199E+003
   6.5090   4.98539E+003    4.78521E+003
   6.5110   4.96852E+003    4.84020E+003
   6.5150   4.94913E+003    4.83123E+003
   6.5170   5.06986E+003    4.81830E+003
   6.5190   4.98092E+003    4.73908E+003
   6.5220   5.03458E+003    4.80244E+003
   6.5260   4.83649E+003    4.75154E+003
   6.5290   4.94199E+003    4.77070E+003
   6.5330   4.90492E+003    4.68377E+003
   6.5350   4.96769E+003    4.73414E+003
   6.5390   4.92505E+003    4.60751E+003
   6.5420   4.99919E+003    4.63844E+003
   6.5450   4.99513E+003    4.64613E+003
   6.5470   5.00378E+003    4.67073E+003
   6.5510   4.92107E+003    4.73234E+003
   6.5530   4.98606E+003    4.61564E+003
   6.5560   4.89488E+003    4.67353E+003
   6.5590   4.96902E+003    4.64303E+003
   6.5620   4.93658E+003    4.69561E+003
   6.5650   4.92683E+003    4.55763E+003
   6.5660   4.91527E+003    4.59412E+003
   6.5700   4.92694E+003    4.49476E+003
   6.5730   4.95668E+003    4.64362E+003
   6.5770   4.93367E+003    4.61126E+003
   6.5790   4.89631E+003    4.60401E+003
   6.5820   4.89374E+003    4.52675E+003
   6.5840   4.80976E+003    4.59040E+003
   6.5870   4.99550E+003    4.62543E+003
   6.5890   4.98055E+003    4.59396E+003
   6.5920   4.87888E+003    4.48080E+003
   6.5950   4.88427E+003    4.57093E+003
   6.5970   4.94228E+003    4.66194E+003
   6.6000   4.90024E+003    4.52988E+003
   6.6030   4.86802E+003    4.53583E+003
   6.6070   4.84935E+003    4.56728E+003
   6.6090   4.80418E+003    4.45935E+003
   6.6130   4.79266E+003    4.50522E+003
   6.6150   4.71966E+003    4.55625E+003
   6.6160   4.93069E+003    4.44170E+003
   6.6190   4.80095E+003    4.49184E+003
   6.6230   4.85916E+003    4.50568E+003
   6.6260   4.93026E+003    4.53357E+003
   6.6290   4.93966E+003    4.49135E+003
   6.6320   4.85897E+003    4.50092E+003
   6.6350   4.93966E+003    4.58449E+003
   6.6370   4.91395E+003    4.47327E+003
   6.6390   4.83322E+003    4.43206E+003
   6.6420   4.85204E+003    4.51665E+003
   6.6450   4.76869E+003    4.45591E+003
   6.6470   4.86714E+003    4.38392E+003
   6.6490   4.80266E+003    4.44201E+003
   6.6530   4.76227E+003    4.40116E+003
   6.6550   4.80462E+003    4.36472E+003
   6.6580   4.83374E+003    4.35922E+003
   6.6610   4.77962E+003    4.39960E+003
   6.6640   4.78389E+003    4.43107E+003
   6.6670   4.79409E+003    4.36875E+003
   6.6700   4.73579E+003    4.31941E+003
   6.6720   4.81856E+003    4.35312E+003
   6.6740   4.80595E+003    4.36525E+003
   6.6790   4.75230E+003    4.32339E+003
   6.6800   4.87064E+003    4.28431E+003
   6.6830   4.73361E+003    4.25552E+003
   6.6860   4.68760E+003    4.25765E+003
   6.6880   4.76428E+003    4.35924E+003
   6.6910   4.73028E+003    4.28724E+003
   6.6940   4.78948E+003    4.31643E+003
   6.6980   4.77369E+003    4.33932E+003
   6.7000   4.70967E+003    4.41268E+003
   6.7030   4.73573E+003    4.28424E+003
   6.7070   4.77516E+003    4.24845E+003
   6.7090   4.74322E+003    4.22213E+003
   6.7130   4.65362E+003    4.20307E+003
   6.7150   4.62730E+003    4.26242E+003
   6.7190   4.51678E+003    4.19313E+003
   6.7220   4.60064E+003    4.07086E+003
   6.7240   4.63924E+003    4.09293E+003
   6.7270   4.61760E+003    4.06910E+003
   6.7300   4.72733E+003    4.18526E+003
   6.7340   4.66657E+003    4.16899E+003
   6.7360   4.67483E+003    4.24483E+003
   6.7380   4.66793E+003    4.15672E+003
   6.7400   4.66109E+003    4.21400E+003
   6.7440   4.59478E+003    4.08110E+003
   6.7470   4.62739E+003    3.89469E+003
   6.7500   4.57876E+003    4.09449E+003
   6.7540   4.50281E+003    3.89830E+003
   6.7560   4.54477E+003    3.90319E+003
   6.7610   4.53886E+003    3.86273E+003
   6.7630   4.42432E+003    3.93305E+003
   6.7660   4.54236E+003    3.97985E+003
   6.7680   4.44012E+003    3.88645E+003
   6.7720   4.41127E+003    3.96755E+003
   6.7750   4.51551E+003    3.95766E+003
   6.7770   4.48225E+003    3.97575E+003
   6.7780   4.48926E+003    3.96900E+003
   6.7810   4.52344E+003    3.99790E+003
   6.7840   4.45563E+003    4.08262E+003
   6.7870   4.46618E+003    4.01049E+003
   6.7900   4.35974E+003    4.03964E+003
   6.7920   4.44043E+003    3.97266E+003
   6.7950   4.52814E+003    3.95585E+003
   6.7990   4.46738E+003    3.93717E+003
   6.8020   4.39734E+003    3.91383E+003
   6.8040   4.40887E+003    3.93296E+003
   6.8070   4.42985E+003    3.99814E+003
   6.8100   4.52556E+003    4.06564E+003
   6.8140   4.52284E+003    3.99887E+003
   6.8190   4.58192E+003    4.02558E+003
   6.8200   4.49993E+003    4.04484E+003
   6.8230   4.50311E+003    4.03185E+003
   6.8280   4.46004E+003    4.02018E+003
   6.8300   4.44270E+003    3.95164E+003
   6.8350   4.54267E+003    4.02452E+003
   6.8360   4.43544E+003    4.02575E+003
   6.8390   4.43752E+003    4.11153E+003
   6.8400   4.44938E+003    3.96207E+003
   6.8440   4.52514E+003    4.04253E+003
   6.8480   4.54338E+003    4.06363E+003
   6.8510   4.53342E+003    4.06993E+003
   6.8540   4.54748E+003    4.10166E+003
   6.8570   4.60040E+003    4.11245E+003
   6.8600   4.48956E+003    3.94985E+003
   6.8640   4.41058E+003    4.10704E+003
   6.8660   4.42859E+003    3.94188E+003
   6.8690   4.45847E+003    3.98365E+003
   6.8710   4.50105E+003    3.93176E+003
   6.8750   4.45348E+003    4.02936E+003
   6.8770   4.46957E+003    3.97463E+003
   6.8790   4.47003E+003    3.97410E+003
   6.8810   4.45162E+003    4.00364E+003
   6.8850   4.39296E+003    3.97753E+003
   6.8880   4.43429E+003    3.96285E+003
   6.8900   4.40865E+003    3.98830E+003
   6.8940   4.37815E+003    4.02833E+003
   6.8970   4.45533E+003    3.96311E+003
   6.9010   4.38601E+003    4.06387E+003
   6.9040   4.46450E+003    3.97645E+003
   6.9070   4.40011E+003    3.96531E+003
   6.9110   4.41342E+003    3.95212E+003
   6.9130   4.48464E+003    3.91072E+003
   6.9170   4.46378E+003    4.00836E+003
   6.9200   4.38556E+003    3.99445E+003
   6.9230   4.42793E+003    3.96901E+003
   6.9270   4.46104E+003    3.95043E+003
   6.9290   4.46162E+003    3.92467E+003
   6.9320   4.39962E+003    3.85718E+003
   6.9360   4.36341E+003    3.84932E+003
   6.9380   4.39892E+003    3.75633E+003
   6.9410   4.32037E+003    3.83360E+003
   6.9450   4.33334E+003    3.86909E+003
   6.9470   4.36640E+003    3.78971E+003
   6.9500   4.29410E+003    3.73445E+003
   6.9530   4.39448E+003    3.80772E+003
   6.9570   4.29437E+003    3.84493E+003
   6.9610   4.41111E+003    3.75492E+003
   6.9640   4.26053E+003    3.81375E+003
   6.9660   4.26511E+003    3.79815E+003
   6.9700   4.17572E+003    3.72027E+003
   6.9740   4.23205E+003    3.72807E+003
   6.9760   4.25950E+003    3.72850E+003
   6.9790   4.36125E+003    3.78549E+003
   6.9820   4.34552E+003    3.74083E+003
   6.9850   4.38062E+003    3.76233E+003
   6.9870   4.26037E+003    3.73062E+003
   6.9900   4.33174E+003    3.74196E+003
   6.9940   4.23763E+003    3.74017E+003
   6.9960   4.21287E+003    3.79091E+003
   6.9990   4.24055E+003    3.74324E+003
   7.0030   4.32398E+003    3.77628E+003
   7.0070   4.36149E+003    3.70286E+003
   7.0090   4.26903E+003    3.74898E+003
   7.0120   4.27761E+003    3.80504E+003
   7.0170   4.24708E+003    3.68182E+003
   7.0190   4.20317E+003    3.67351E+003
   7.0220   4.16646E+003    3.74520E+003
   7.0240   4.20218E+003    3.72839E+003
   7.0280   4.11699E+003    3.70115E+003
   7.0310   4.17888E+003    3.71791E+003
   7.0350   4.19079E+003    3.74873E+003
   7.0370   4.14234E+003    3.75013E+003
   7.0400   4.13506E+003    3.68857E+003
   7.0440   4.21979E+003    3.70353E+003
   7.0460   4.01116E+003    3.78346E+003
   7.0490   3.99592E+003    3.67266E+003
   7.0520   3.93989E+003    3.75763E+003
   7.0560   4.12662E+003    3.75358E+003
   7.0600   4.24301E+003    3.73019E+003
   7.0630   4.18374E+003    3.70948E+003
   7.0650   4.16957E+003    3.71629E+003
   7.0680   4.23974E+003    3.81001E+003
   7.0720   4.18443E+003    3.71866E+003
   7.0740   4.13464E+003    3.76127E+003
   7.0790   4.18144E+003    3.65760E+003
   7.0820   4.22491E+003    3.73409E+003
   7.0830   4.21532E+003    3.68282E+003
   7.0860   4.20890E+003    3.65303E+003
   7.0900   4.18710E+003    3.67891E+003
   7.0930   4.14299E+003    3.71068E+003
   7.0970   4.15014E+003    3.68476E+003
   7.0990   4.12238E+003    3.61121E+003
   7.1030   4.15162E+003    3.69158E+003
   7.1060   4.13603E+003    3.78685E+003
   7.1090   4.20094E+003    3.66742E+003
   7.1130   4.13009E+003    3.65855E+003
   7.1160   4.10907E+003    3.65695E+003
   7.1180   4.07114E+003    3.58161E+003
   7.1220   4.12764E+003    3.68945E+003
   7.1240   4.12058E+003    3.65509E+003
   7.1280   4.02380E+003    3.62441E+003
   7.1310   4.03489E+003    3.60331E+003
   7.1330   3.96470E+003    3.63781E+003
   7.1360   3.97462E+003    3.65871E+003
   7.1390   3.91284E+003    3.63911E+003
   7.1420   3.89849E+003    3.65130E+003
   7.1470   3.91422E+003    3.57434E+003
   7.1500   3.79255E+003    3.64946E+003
