# Supplementary material for: Trigger factor both holds and folds its client proteins
Source: Nat Commun. 2022 Jul 15;13:4126. doi: 10.1038/s41467-022-31767-6 (PMC9287376; doi:10.1038/s41467-022-31767-6)
Supplement: Supplementary file 6 — Source Data [file 41467_2022_31767_MOESM6_ESM.zip › SourceDataFile/Fig1a-b/00061.RI3]

Sample
I 3 04.0 40000 0010854 1.8930E11 280 1 
   5.8000   1.02070E+002    2.00770E+002
   5.8030   1.99220E+002    1.95580E+002
   5.8050   2.13060E+002    2.06420E+002
   5.8060   2.45130E+002    2.35830E+002
   5.8080   2.51550E+002    2.44380E+002
   5.8090   2.99600E+002    2.81030E+002
   5.8120   3.41440E+002    3.60840E+002
   5.8140   3.86580E+002    3.97800E+002
   5.8170   4.55370E+002    4.39110E+002
   5.8180   5.57760E+002    5.52420E+002
   5.8210   7.08480E+002    7.31590E+002
   5.8230   8.66200E+002    9.22420E+002
   5.8260   9.91310E+002    1.21104E+003
   5.8280   1.35127E+003    1.39020E+003
   5.8300   1.52583E+003    1.62996E+003
   5.8330   2.04362E+003    2.35850E+003
   5.8370   2.41393E+003    2.64112E+003
   5.8400   3.10499E+003    3.07473E+003
   5.8420   3.41395E+003    3.55781E+003
   5.8440   3.97141E+003    4.04190E+003
   5.8460   4.30209E+003    4.48839E+003
   5.8480   4.58125E+003    4.69561E+003
   5.8510   4.87830E+003    4.90534E+003
   5.8530   5.20275E+003    5.11577E+003
   5.8560   5.25541E+003    5.37846E+003
   5.8580   5.37802E+003    5.42075E+003
   5.8600   5.40164E+003    5.47363E+003
   5.8620   5.47269E+003    5.53679E+003
   5.8650   5.58737E+003    5.59633E+003
   5.8670   5.49482E+003    5.52042E+003
   5.8690   5.67060E+003    5.52829E+003
   5.8700   5.64923E+003    5.52102E+003
   5.8720   5.63488E+003    5.56480E+003
   5.8740   5.45566E+003    5.54785E+003
   5.8760   5.47365E+003    5.62733E+003
   5.8770   5.54823E+003    5.57911E+003
   5.8790   5.56939E+003    5.71170E+003
   5.8810   5.62136E+003    5.54413E+003
   5.8840   5.71584E+003    5.54423E+003
   5.8860   5.70362E+003    5.65746E+003
   5.8900   5.44434E+003    5.75875E+003
   5.8910   5.52083E+003    5.62312E+003
   5.8920   5.57424E+003    5.77966E+003
   5.8940   5.64318E+003    5.64558E+003
   5.8960   5.59024E+003    5.73708E+003
   5.8990   5.66995E+003    5.87359E+003
   5.9010   5.85144E+003    5.73909E+003
   5.9030   5.78893E+003    5.72401E+003
   5.9080   5.78487E+003    5.63422E+003
   5.9090   5.72062E+003    5.69835E+003
   5.9110   5.71869E+003    5.73115E+003
   5.9130   5.66084E+003    5.85061E+003
   5.9140   5.87401E+003    5.92125E+003
   5.9180   5.86790E+003    5.80192E+003
   5.9190   5.79808E+003    5.91758E+003
   5.9210   5.84957E+003    5.95519E+003
   5.9230   5.88393E+003    5.94831E+003
   5.9260   5.94300E+003    6.16890E+003
   5.9300   6.12316E+003    6.24481E+003
   5.9340   6.24856E+003    6.37449E+003
   5.9360   6.23917E+003    6.49986E+003
   5.9380   6.50961E+003    6.82936E+003
   5.9390   6.48043E+003    8.02261E+003
   5.9430   6.45600E+003    1.27483E+004
   5.9470   6.56483E+003    1.18283E+004
   5.9490   6.67687E+003    1.20139E+004
   5.9520   8.89144E+003    2.65900E+002
   5.9600   1.15642E+004    2.08165E+003
   5.9630   1.09779E+003    6.96599E+003
   5.9660   1.53390E+002    7.75046E+003
   5.9670   1.93000E+002    5.98375E+003
   5.9700   4.54670E+002    6.34996E+003
   5.9720   1.07854E+003    6.30919E+003
   5.9750   5.34057E+003    6.22448E+003
   5.9780   7.77844E+003    6.34715E+003
   5.9810   6.35265E+003    6.21576E+003
   5.9830   6.15152E+003    6.07538E+003
   5.9870   6.35463E+003    6.21980E+003
   5.9890   6.28292E+003    6.25200E+003
   5.9920   6.23349E+003    6.07358E+003
   5.9930   6.22602E+003    6.17061E+003
   5.9950   6.28947E+003    6.15017E+003
   5.9990   6.34431E+003    6.07958E+003
   6.0020   6.23262E+003    6.08654E+003
   6.0040   6.18336E+003    6.08787E+003
   6.0060   6.11890E+003    5.96918E+003
   6.0080   6.18283E+003    6.01803E+003
   6.0100   6.29990E+003    5.98331E+003
   6.0130   6.21084E+003    5.97725E+003
   6.0150   6.10213E+003    5.99819E+003
   6.0170   6.14233E+003    5.96120E+003
   6.0200   6.09864E+003    6.01716E+003
   6.0220   6.13456E+003    5.91022E+003
   6.0260   6.13197E+003    5.87676E+003
   6.0290   6.04564E+003    5.81339E+003
   6.0330   6.14604E+003    5.93684E+003
   6.0350   6.10768E+003    5.90700E+003
   6.0370   6.19743E+003    5.89382E+003
   6.0400   6.17684E+003    5.87245E+003
   6.0430   6.19570E+003    5.80238E+003
   6.0460   6.23114E+003    5.69660E+003
   6.0480   6.15915E+003    5.84845E+003
   6.0500   6.15081E+003    5.70588E+003
   6.0510   6.05508E+003    5.74634E+003
   6.0540   6.13653E+003    5.84065E+003
   6.0560   6.00066E+003    5.81719E+003
   6.0590   6.05038E+003    5.80424E+003
   6.0610   6.00250E+003    5.71172E+003
   6.0640   6.04571E+003    5.81232E+003
   6.0660   6.06123E+003    5.73269E+003
   6.0680   6.04349E+003    5.70715E+003
   6.0700   5.97735E+003    5.82341E+003
   6.0730   5.99764E+003    5.82452E+003
   6.0770   6.16537E+003    5.68601E+003
   6.0780   5.97907E+003    5.74165E+003
   6.0800   6.04948E+003    5.67537E+003
   6.0820   6.05579E+003    5.60292E+003
   6.0860   6.08911E+003    5.51028E+003
   6.0890   6.01481E+003    5.37739E+003
   6.0920   6.10757E+003    5.23131E+003
   6.0940   5.97622E+003    5.09840E+003
   6.0960   5.90491E+003    5.25053E+003
   6.0980   5.95136E+003    5.08428E+003
   6.1010   6.03852E+003    5.03459E+003
   6.1040   5.93094E+003    5.06136E+003
   6.1070   5.99334E+003    4.97830E+003
   6.1080   5.95996E+003    5.15640E+003
   6.1100   5.91241E+003    4.93072E+003
   6.1120   5.94596E+003    4.91716E+003
   6.1150   6.00923E+003    4.95555E+003
   6.1180   5.79745E+003    4.96696E+003
   6.1220   5.93048E+003    5.12179E+003
   6.1240   5.89757E+003    4.85601E+003
   6.1290   5.98565E+003    4.32351E+003
   6.1310   6.01481E+003    4.39251E+003
   6.1340   6.10126E+003    4.17026E+003
   6.1360   5.99632E+003    4.13107E+003
   6.1380   5.97100E+003    4.35931E+003
   6.1410   6.04890E+003    4.68225E+003
   6.1430   6.03405E+003    5.00967E+003
   6.1470   6.00249E+003    5.08261E+003
   6.1490   5.84347E+003    4.86975E+003
   6.1510   6.01576E+003    4.92739E+003
   6.1520   5.87846E+003    5.01518E+003
   6.1540   5.85004E+003    4.95760E+003
   6.1560   5.92110E+003    4.87039E+003
   6.1610   5.95534E+003    4.86070E+003
   6.1630   5.96927E+003    4.71491E+003
   6.1660   5.95693E+003    4.47371E+003
   6.1690   6.00670E+003    4.46413E+003
   6.1730   5.94263E+003    4.46420E+003
   6.1740   5.98705E+003    4.45258E+003
   6.1800   5.95320E+003    4.55660E+003
   6.1820   5.96862E+003    4.50537E+003
   6.1840   5.97171E+003    4.52017E+003
   6.1860   5.89965E+003    4.47426E+003
   6.1890   5.94788E+003    4.37588E+003
   6.1920   5.88117E+003    4.43699E+003
   6.1940   6.07829E+003    4.49190E+003
   6.1960   5.97861E+003    4.49135E+003
   6.1980   5.89803E+003    4.46054E+003
   6.2010   5.90441E+003    4.51108E+003
   6.2050   5.95158E+003    4.37492E+003
   6.2070   5.81422E+003    4.32782E+003
   6.2100   5.87710E+003    4.15478E+003
   6.2120   5.88069E+003    4.18634E+003
   6.2140   5.77135E+003    4.18010E+003
   6.2160   5.93160E+003    4.01704E+003
   6.2190   5.93076E+003    3.90166E+003
   6.2210   5.82836E+003    4.01609E+003
   6.2230   5.78810E+003    4.27273E+003
   6.2280   5.81410E+003    4.06552E+003
   6.2310   5.86299E+003    3.93061E+003
   6.2340   5.88064E+003    3.85970E+003
   6.2350   5.92758E+003    3.92083E+003
   6.2390   5.87812E+003    3.80042E+003
   6.2410   5.96793E+003    3.50899E+003
   6.2450   5.91267E+003    3.68622E+003
   6.2460   5.91727E+003    3.72992E+003
   6.2500   5.82281E+003    3.68415E+003
   6.2520   5.75376E+003    3.60484E+003
   6.2540   5.67240E+003    3.58586E+003
   6.2560   5.69513E+003    3.50834E+003
   6.2600   5.73256E+003    3.48196E+003
   6.2620   5.73694E+003    3.48834E+003
   6.2640   5.75788E+003    3.41012E+003
   6.2660   5.76115E+003    3.51181E+003
   6.2690   5.77968E+003    3.54369E+003
   6.2720   5.86301E+003    3.44275E+003
   6.2760   5.81498E+003    3.43193E+003
   6.2780   5.93241E+003    3.25585E+003
   6.2810   5.78405E+003    3.20251E+003
   6.2830   5.96205E+003    3.20744E+003
   6.2860   5.81285E+003    3.17277E+003
   6.2900   5.91550E+003    3.36867E+003
   6.2910   5.75026E+003    3.36365E+003
   6.2960   5.78615E+003    3.36970E+003
   6.2970   5.84874E+003    3.28654E+003
   6.2990   5.87591E+003    3.17333E+003
   6.3010   5.67704E+003    3.09921E+003
   6.3050   5.68346E+003    3.11384E+003
   6.3060   5.82504E+003    3.08114E+003
   6.3100   5.92422E+003    3.10529E+003
   6.3110   5.84715E+003    3.05468E+003
   6.3150   5.78521E+003    2.97759E+003
   6.3170   5.85095E+003    3.07243E+003
   6.3190   5.77482E+003    3.04359E+003
   6.3220   5.78919E+003    3.12060E+003
   6.3240   5.72813E+003    3.02419E+003
   6.3270   5.74221E+003    2.93378E+003
   6.3310   5.76060E+003    2.91864E+003
   6.3330   5.80215E+003    2.89293E+003
   6.3370   5.71384E+003    2.83439E+003
   6.3400   5.63841E+003    2.85373E+003
   6.3420   5.69786E+003    2.85219E+003
   6.3450   5.61816E+003    2.77409E+003
   6.3470   5.67548E+003    2.77542E+003
   6.3520   5.52413E+003    2.83262E+003
   6.3540   5.64638E+003    2.81554E+003
   6.3560   5.68425E+003    2.80038E+003
   6.3590   5.51492E+003    2.57571E+003
   6.3620   5.50678E+003    2.68426E+003
   6.3650   5.70293E+003    2.59118E+003
   6.3670   5.75490E+003    2.63857E+003
   6.3700   5.64869E+003    2.72446E+003
   6.3730   5.70819E+003    2.61738E+003
   6.3750   5.62662E+003    2.61373E+003
   6.3770   5.57802E+003    2.57529E+003
   6.3800   5.61940E+003    2.54364E+003
   6.3830   5.69673E+003    2.52982E+003
   6.3860   5.62416E+003    2.50524E+003
   6.3890   5.52071E+003    2.57529E+003
   6.3930   5.58214E+003    2.57874E+003
   6.3940   5.51127E+003    2.52603E+003
   6.3970   5.59391E+003    2.51148E+003
   6.3990   5.40078E+003    2.44856E+003
   6.4030   5.50415E+003    2.46842E+003
   6.4050   5.51126E+003    2.45411E+003
   6.4080   5.38907E+003    2.36563E+003
   6.4110   5.39792E+003    2.35035E+003
   6.4120   5.37402E+003    2.45544E+003
   6.4140   5.37675E+003    2.39867E+003
   6.4170   5.34620E+003    2.35248E+003
   6.4200   5.35687E+003    2.33903E+003
   6.4210   5.37649E+003    2.36621E+003
   6.4250   5.33352E+003    2.43650E+003
   6.4270   5.51273E+003    2.42252E+003
   6.4310   5.37616E+003    2.38955E+003
   6.4340   5.41524E+003    2.41250E+003
   6.4370   5.49761E+003    2.42498E+003
   6.4390   5.52316E+003    2.40303E+003
   6.4410   5.56357E+003    2.42581E+003
   6.4430   5.52087E+003    2.39034E+003
   6.4470   5.55304E+003    2.39486E+003
   6.4490   5.57650E+003    2.40697E+003
   6.4520   5.50184E+003    2.49802E+003
   6.4550   5.62955E+003    2.50800E+003
   6.4590   5.64863E+003    2.44283E+003
   6.4610   5.66072E+003    2.42797E+003
   6.4630   5.58759E+003    2.39633E+003
   6.4650   5.68394E+003    2.37241E+003
   6.4680   5.58406E+003    2.49080E+003
   6.4700   5.80265E+003    2.41477E+003
   6.4750   5.68688E+003    2.50151E+003
   6.4770   5.64146E+003    2.48608E+003
   6.4790   5.56682E+003    2.46384E+003
   6.4820   5.60137E+003    2.45171E+003
   6.4850   5.62793E+003    2.43057E+003
   6.4880   5.56524E+003    2.47176E+003
   6.4910   5.50026E+003    2.46591E+003
   6.4940   5.62268E+003    2.37419E+003
   6.4950   5.57534E+003    2.38757E+003
   6.4990   5.55323E+003    2.45487E+003
   6.5010   5.60079E+003    2.43954E+003
   6.5050   5.55352E+003    2.37413E+003
   6.5060   5.64689E+003    2.48129E+003
   6.5100   5.64731E+003    2.45290E+003
   6.5120   5.66403E+003    2.47837E+003
   6.5140   5.71772E+003    2.46208E+003
   6.5160   5.59846E+003    2.55507E+003
   6.5190   5.56479E+003    2.38771E+003
   6.5210   5.66453E+003    2.38597E+003
   6.5240   5.59554E+003    2.42021E+003
   6.5260   5.54231E+003    2.32665E+003
   6.5290   5.64803E+003    2.26427E+003
   6.5320   5.56121E+003    2.40686E+003
   6.5350   5.53150E+003    2.46705E+003
   6.5390   5.54851E+003    2.36035E+003
   6.5410   5.54291E+003    2.41168E+003
   6.5420   5.55219E+003    2.43831E+003
   6.5470   5.46895E+003    2.39794E+003
   6.5500   5.42904E+003    2.33742E+003
   6.5530   5.52668E+003    2.38563E+003
   6.5550   5.48667E+003    2.33493E+003
   6.5570   5.51350E+003    2.37741E+003
   6.5600   5.44666E+003    2.43465E+003
   6.5630   5.52766E+003    2.41684E+003
   6.5660   5.49912E+003    2.41770E+003
   6.5690   5.46062E+003    2.40736E+003
   6.5710   5.51846E+003    2.35570E+003
   6.5730   5.42865E+003    2.36506E+003
   6.5770   5.35441E+003    2.31448E+003
   6.5800   5.40363E+003    2.33979E+003
   6.5830   5.27420E+003    2.33685E+003
   6.5850   5.39060E+003    2.31811E+003
   6.5870   5.41980E+003    2.36056E+003
   6.5910   5.39688E+003    2.30595E+003
   6.5940   5.42441E+003    2.32321E+003
   6.5970   5.29232E+003    2.34752E+003
   6.5980   5.31226E+003    2.39244E+003
   6.6000   5.36043E+003    2.31659E+003
   6.6020   5.34543E+003    2.38059E+003
   6.6060   5.35969E+003    2.39868E+003
   6.6080   5.38162E+003    2.32711E+003
   6.6110   5.34136E+003    2.38293E+003
   6.6140   5.28065E+003    2.32124E+003
   6.6170   5.28831E+003    2.38142E+003
   6.6200   5.31003E+003    2.29780E+003
   6.6220   5.28622E+003    2.39316E+003
   6.6250   5.27977E+003    2.33142E+003
   6.6290   5.30458E+003    2.34605E+003
   6.6310   5.23558E+003    2.34225E+003
   6.6350   5.23419E+003    2.29577E+003
   6.6380   5.24675E+003    2.36046E+003
   6.6400   5.30580E+003    2.32537E+003
   6.6420   5.31829E+003    2.29142E+003
   6.6440   5.25692E+003    2.35072E+003
   6.6470   5.23060E+003    2.30673E+003
   6.6490   5.16581E+003    2.25793E+003
   6.6530   5.14386E+003    2.31560E+003
   6.6550   5.13977E+003    2.30424E+003
   6.6580   5.21634E+003    2.29942E+003
   6.6600   5.23419E+003    2.29539E+003
   6.6640   5.14373E+003    2.22042E+003
   6.6670   5.18108E+003    2.23926E+003
   6.6690   5.18864E+003    2.24338E+003
   6.6720   5.16822E+003    2.25372E+003
   6.6760   5.09732E+003    2.24263E+003
   6.6800   5.05833E+003    2.22732E+003
   6.6840   5.07928E+003    2.28230E+003
   6.6850   5.12885E+003    2.25561E+003
   6.6900   5.02205E+003    2.24086E+003
   6.6920   5.04275E+003    2.26421E+003
   6.6940   5.11965E+003    2.26938E+003
   6.6960   5.00421E+003    2.28019E+003
   6.6990   5.08492E+003    2.21654E+003
   6.7030   5.02216E+003    2.23615E+003
   6.7060   5.06790E+003    2.18620E+003
   6.7090   2.00639E+003    2.16900E+003
   6.7100   4.90155E+003    2.15043E+003
   6.7130   4.98435E+003    2.18341E+003
   6.7170   4.82213E+003    2.18917E+003
   6.7200   4.94125E+003    2.19040E+003
   6.7250   4.85838E+003    2.11580E+003
   6.7260   4.87147E+003    2.14298E+003
   6.7280   4.89466E+003    2.24090E+003
   6.7320   4.91028E+003    2.19228E+003
   6.7360   4.93145E+003    2.21807E+003
   6.7380   4.95242E+003    2.21003E+003
   6.7430   4.89399E+003    2.18605E+003
   6.7450   4.86482E+003    2.18718E+003
   6.7480   4.83727E+003    2.11857E+003
   6.7500   4.78586E+003    2.09186E+003
   6.7520   4.76456E+003    2.08937E+003
   6.7540   4.67745E+003    2.10172E+003
   6.7570   4.79201E+003    2.08204E+003
   6.7610   4.76823E+003    2.07266E+003
   6.7630   4.81600E+003    2.12585E+003
   6.7660   4.74089E+003    2.04939E+003
   6.7700   4.78991E+003    2.08201E+003
   6.7730   4.70827E+003    2.15270E+003
   6.7750   4.77868E+003    2.05291E+003
   6.7790   4.76458E+003    2.00423E+003
   6.7820   4.67097E+003    2.01762E+003
   6.7840   4.66067E+003    2.07313E+003
   6.7860   4.70283E+003    2.00035E+003
   6.7880   4.78828E+003    2.06407E+003
   6.7930   4.69184E+003    2.03170E+003
   6.7950   4.71304E+003    2.08037E+003
   6.7980   4.73472E+003    2.10844E+003
   6.7990   4.68391E+003    2.07720E+003
   6.8020   4.68706E+003    2.09862E+003
   6.8040   4.71892E+003    2.05543E+003
   6.8080   4.68109E+003    2.10412E+003
   6.8100   4.69545E+003    2.10690E+003
   6.8140   4.73630E+003    2.07894E+003
   6.8160   4.73450E+003    2.07401E+003
   6.8190   4.60360E+003    2.07239E+003
   6.8230   4.62232E+003    2.05312E+003
   6.8260   4.80913E+003    2.07716E+003
   6.8280   4.75111E+003    2.06117E+003
   6.8300   4.74141E+003    2.06183E+003
   6.8340   4.71198E+003    2.06202E+003
   6.8370   4.64633E+003    2.09259E+003
   6.8390   4.66987E+003    2.07961E+003
   6.8420   4.75038E+003    2.07973E+003
   6.8460   4.67230E+003    2.11376E+003
   6.8480   4.81886E+003    2.11377E+003
   6.8500   4.75061E+003    2.05898E+003
   6.8540   4.72725E+003    2.10758E+003
   6.8550   4.69158E+003    2.07974E+003
   6.8580   4.71761E+003    2.06413E+003
   6.8600   4.67212E+003    2.03193E+003
   6.8640   4.66968E+003    2.02252E+003
   6.8670   4.60801E+003    1.99101E+003
   6.8690   4.65050E+003    2.10037E+003
   6.8720   4.69584E+003    2.03821E+003
   6.8760   4.61140E+003    1.99344E+003
   6.8800   4.63364E+003    2.04954E+003
   6.8830   4.61881E+003    2.02206E+003
   6.8860   4.64745E+003    2.10151E+003
   6.8870   4.64755E+003    2.02964E+003
   6.8910   4.65518E+003    2.04824E+003
   6.8950   4.66663E+003    2.01670E+003
   6.8980   4.62648E+003    2.04377E+003
   6.9000   4.72356E+003    2.05705E+003
   6.9020   4.65406E+003    2.04974E+003
   6.9060   4.64492E+003    2.03842E+003
   6.9090   4.64730E+003    2.06615E+003
   6.9110   4.68777E+003    2.03615E+003
   6.9130   4.63921E+003    2.07665E+003
   6.9160   4.61920E+003    2.04262E+003
   6.9180   4.61715E+003    1.99780E+003
   6.9220   4.56789E+003    2.02363E+003
   6.9260   4.54218E+003    2.00436E+003
   6.9290   4.55746E+003    2.00030E+003
   6.9310   4.50240E+003    2.00030E+003
   6.9340   4.49179E+003    2.04248E+003
   6.9390   4.52366E+003    1.97543E+003
   6.9410   4.45224E+003    1.95866E+003
   6.9440   4.40970E+003    2.00389E+003
   6.9450   4.38939E+003    1.98448E+003
   6.9490   4.39639E+003    1.94316E+003
   6.9520   4.49063E+003    1.94546E+003
   6.9560   4.41839E+003    1.91507E+003
   6.9580   4.46334E+003    1.96550E+003
   6.9590   4.41839E+003    1.90271E+003
   6.9630   4.39195E+003    1.94585E+003
   6.9670   4.43061E+003    2.01809E+003
   6.9690   4.45482E+003    1.95731E+003
   6.9720   4.46617E+003    1.99922E+003
   6.9740   4.45482E+003    1.94427E+003
   6.9780   4.42326E+003    1.97015E+003
   6.9820   4.35504E+003    1.96062E+003
   6.9850   4.44265E+003    1.98299E+003
   6.9870   4.40360E+003    1.96462E+003
   6.9910   4.42479E+003    1.95901E+003
   6.9940   4.40061E+003    1.90215E+003
   6.9970   4.42094E+003    1.89162E+003
   7.0000   4.45630E+003    1.92801E+003
   7.0030   4.42860E+003    1.99072E+003
   7.0050   4.42187E+003    1.90392E+003
   7.0080   4.44636E+003    1.95828E+003
   7.0110   4.37645E+003    1.85801E+003
   7.0150   4.39581E+003    1.90980E+003
   7.0180   4.26331E+003    1.91979E+003
   7.0220   4.34033E+003    1.88761E+003
   7.0240   4.26957E+003    1.88130E+003
   7.0260   4.20566E+003    1.93924E+003
   7.0300   4.21101E+003    1.90432E+003
   7.0340   4.16574E+003    1.86039E+003
   7.0350   4.12723E+003    1.91107E+003
   7.0390   4.22373E+003    1.90271E+003
   7.0420   4.24262E+003    1.94801E+003
   7.0460   4.30423E+003    1.88810E+003
   7.0490   4.34315E+003    1.86886E+003
   7.0520   4.37404E+003    1.91050E+003
   7.0530   4.33649E+003    1.92556E+003
   7.0560   4.33177E+003    1.89871E+003
   7.0600   4.26845E+003    1.88556E+003
   7.0630   4.27057E+003    1.89824E+003
   7.0670   4.23062E+003    1.88154E+003
   7.0700   4.23852E+003    1.85461E+003
   7.0720   4.36730E+003    1.89067E+003
   7.0760   4.22193E+003    1.85450E+003
   7.0790   4.32428E+003    1.88120E+003
   7.0820   4.18677E+003    1.82404E+003
   7.0860   4.22263E+003    1.84928E+003
   7.0880   4.25325E+003    1.82873E+003
   7.0910   4.32067E+003    1.83841E+003
   7.0950   4.21648E+003    1.86778E+003
   7.0970   4.16952E+003    1.86844E+003
   7.1000   4.18562E+003    1.92620E+003
   7.1020   4.23536E+003    1.87039E+003
   7.1060   4.27361E+003    1.84071E+003
   7.1090   4.20630E+003    1.82614E+003
   7.1130   4.19873E+003    1.83977E+003
   7.1160   4.17802E+003    1.78626E+003
   7.1180   4.16560E+003    1.81137E+003
   7.1220   4.16738E+003    1.75888E+003
   7.1270   4.19545E+003    1.76664E+003
   7.1310   4.15322E+003    1.76245E+003
   7.1320   4.19172E+003    1.74359E+003
   7.1350   4.18904E+003    1.70898E+003
   7.1390   4.17453E+003    1.64121E+003
   7.1420   4.22991E+003    1.53264E+003
   7.1450   4.23685E+003    1.52883E+003
   7.1480   4.19186E+003    1.47781E+003
   7.1500   4.27121E+003    1.38043E+003
