# Supplementary material for: Trigger factor both holds and folds its client proteins
Source: Nat Commun. 2022 Jul 15;13:4126. doi: 10.1038/s41467-022-31767-6 (PMC9287376; doi:10.1038/s41467-022-31767-6)
Supplement: Supplementary file 6 — Source Data [file 41467_2022_31767_MOESM6_ESM.zip › SourceDataFile/Fig1a-b/00062.RI1]

Sample
I 1 04.0 40000 0010918 1.9040E11 280 1 
   5.8000   8.87400E+001    2.16330E+002
   5.8050   2.34460E+002    2.36620E+002
   5.8060   2.64900E+002    2.63920E+002
   5.8080   2.70490E+002    3.12470E+002
   5.8110   3.40810E+002    3.94010E+002
   5.8130   3.80110E+002    4.23080E+002
   5.8150   4.65710E+002    5.03350E+002
   5.8170   4.95840E+002    5.77330E+002
   5.8200   8.28680E+002    8.46010E+002
   5.8230   1.00968E+003    1.08511E+003
   5.8260   1.20157E+003    1.35520E+003
   5.8270   1.44029E+003    1.66321E+003
   5.8300   1.77529E+003    1.96690E+003
   5.8330   2.23760E+003    2.42932E+003
   5.8350   2.42749E+003    2.79932E+003
   5.8380   3.09075E+003    3.23277E+003
   5.8400   3.17728E+003    3.59518E+003
   5.8420   3.35532E+003    4.07053E+003
   5.8440   3.86220E+003    4.23474E+003
   5.8470   4.61305E+003    4.75222E+003
   5.8510   4.97111E+003    5.22377E+003
   5.8530   5.23660E+003    5.47597E+003
   5.8550   5.43684E+003    5.46927E+003
   5.8560   5.60644E+003    5.57668E+003
   5.8580   5.63102E+003    5.62752E+003
   5.8600   5.62879E+003    5.69903E+003
   5.8620   5.73180E+003    5.65693E+003
   5.8650   5.63219E+003    5.68874E+003
   5.8670   5.54897E+003    5.66756E+003
   5.8690   5.51503E+003    5.73653E+003
   5.8720   5.46880E+003    5.59581E+003
   5.8740   5.59206E+003    5.58795E+003
   5.8760   5.54913E+003    5.51132E+003
   5.8780   5.52364E+003    5.57904E+003
   5.8830   5.57231E+003    5.59019E+003
   5.8850   5.55135E+003    5.70739E+003
   5.8870   5.73674E+003    5.75013E+003
   5.8910   5.67916E+003    5.64864E+003
   5.8930   5.66008E+003    5.47030E+003
   5.8970   5.69806E+003    5.51665E+003
   5.8980   5.68594E+003    5.66527E+003
   5.9000   5.69423E+003    5.54412E+003
   5.9010   5.66522E+003    5.73888E+003
   5.9030   5.59787E+003    5.92976E+003
   5.9070   5.75671E+003    5.74103E+003
   5.9100   5.69359E+003    5.73033E+003
   5.9120   5.74086E+003    5.65633E+003
   5.9150   5.82911E+003    5.76370E+003
   5.9180   5.77594E+003    5.94100E+003
   5.9210   5.98503E+003    5.95973E+003
   5.9240   5.89048E+003    5.90835E+003
   5.9260   5.97541E+003    6.03430E+003
   5.9290   5.99932E+003    6.04193E+003
   5.9300   6.08631E+003    6.12009E+003
   5.9330   6.07833E+003    6.07978E+003
   5.9360   6.33220E+003    6.08820E+003
   5.9380   6.29377E+003    6.23021E+003
   5.9400   6.14144E+003    6.44547E+003
   5.9430   6.32883E+003    6.38507E+003
   5.9450   6.25035E+003    6.30048E+003
   5.9470   6.13433E+003    6.30634E+003
   5.9500   6.32353E+003    6.28618E+003
   5.9530   6.33125E+003    6.34029E+003
   5.9540   6.28600E+003    6.29795E+003
   5.9560   6.17822E+003    6.24876E+003
   5.9580   6.19559E+003    6.24752E+003
   5.9610   6.31563E+003    6.26987E+003
   5.9630   6.37432E+003    6.43541E+003
   5.9680   6.35131E+003    6.44223E+003
   5.9690   6.48217E+003    6.40215E+003
   5.9700   6.40283E+003    6.48047E+003
   5.9720   6.39623E+003    6.47869E+003
   5.9760   6.11736E+003    6.38015E+003
   5.9790   6.13962E+003    6.34685E+003
   5.9830   6.07992E+003    6.33052E+003
   5.9860   6.37187E+003    6.40556E+003
   5.9880   6.44138E+003    6.32094E+003
   5.9900   6.17105E+003    6.36152E+003
   5.9940   6.31273E+003    6.82471E+003
   5.9970   6.34790E+003    8.74926E+003
   6.0000   6.30229E+003    1.04724E+004
   6.0020   6.33468E+003    1.06150E+004
   6.0030   6.32737E+003    1.05021E+004
   6.0070   6.16004E+003    1.04185E+004
   6.0080   5.92632E+003    2.05990E+002
   6.0150   1.06807E+004    3.93960E+002
   6.0170   1.10744E+004    2.14956E+003
   6.0220   1.06659E+004    7.25765E+003
   6.0260   4.20690E+002    6.17578E+003
   6.0290   2.01980E+002    6.03321E+003
   6.0310   4.95610E+002    6.04973E+003
   6.0350   1.80909E+003    6.17751E+003
   6.0380   6.32269E+003    6.09704E+003
   6.0400   7.04767E+003    6.09447E+003
   6.0420   6.48614E+003    6.02587E+003
   6.0450   6.24949E+003    6.06537E+003
   6.0480   6.22685E+003    6.01150E+003
   6.0500   6.17061E+003    6.07715E+003
   6.0520   6.54924E+003    6.06889E+003
   6.0540   6.18994E+003    6.10023E+003
   6.0560   6.11078E+003    6.11607E+003
   6.0590   6.15447E+003    6.09092E+003
   6.0620   6.15589E+003    6.09412E+003
   6.0660   6.18033E+003    6.07439E+003
   6.0680   6.21062E+003    5.95518E+003
   6.0700   6.18606E+003    5.98983E+003
   6.0730   6.33772E+003    6.10436E+003
   6.0750   6.19778E+003    6.01654E+003
   6.0780   6.09311E+003    5.98281E+003
   6.0810   6.15402E+003    5.98590E+003
   6.0840   6.11168E+003    5.97339E+003
   6.0870   6.20467E+003    5.94177E+003
   6.0890   6.17149E+003    6.04453E+003
   6.0910   6.03803E+003    6.00323E+003
   6.0940   6.09935E+003    5.89116E+003
   6.0960   6.27569E+003    5.91992E+003
   6.1000   6.10003E+003    6.05286E+003
   6.1030   6.14099E+003    5.97893E+003
   6.1040   6.23700E+003    6.11453E+003
   6.1070   6.06179E+003    6.06172E+003
   6.1100   6.03807E+003    5.95282E+003
   6.1130   5.99914E+003    6.06336E+003
   6.1150   6.16118E+003    5.97284E+003
   6.1160   6.13165E+003    5.85894E+003
   6.1190   6.11336E+003    5.83135E+003
   6.1220   6.14824E+003    5.93956E+003
   6.1240   6.07828E+003    6.04173E+003
   6.1260   6.10477E+003    6.00795E+003
   6.1290   6.05098E+003    6.01673E+003
   6.1310   6.08988E+003    6.01344E+003
   6.1340   6.06088E+003    5.97199E+003
   6.1380   6.10016E+003    6.01885E+003
   6.1400   6.05159E+003    6.09316E+003
   6.1430   5.99081E+003    5.81562E+003
   6.1450   6.06952E+003    5.86002E+003
   6.1470   5.89750E+003    5.87235E+003
   6.1500   5.89941E+003    5.81054E+003
   6.1520   5.94415E+003    5.91023E+003
   6.1540   5.86427E+003    5.87599E+003
   6.1600   5.78465E+003    5.83230E+003
   6.1610   5.81286E+003    5.79948E+003
   6.1630   5.95228E+003    5.82535E+003
   6.1680   5.90675E+003    5.88608E+003
   6.1700   5.86390E+003    5.86045E+003
   6.1740   5.83203E+003    5.94450E+003
   6.1760   5.80754E+003    5.92727E+003
   6.1800   5.85415E+003    6.04246E+003
   6.1820   5.74985E+003    5.97609E+003
   6.1870   5.98322E+003    5.70952E+003
   6.1890   5.80593E+003    5.72621E+003
   6.1910   5.78168E+003    5.85420E+003
   6.1940   5.75151E+003    5.94251E+003
   6.1970   5.72687E+003    5.78024E+003
   6.2000   5.72411E+003    5.92962E+003
   6.2020   5.84161E+003    5.92774E+003
   6.2050   5.86763E+003    5.92298E+003
   6.2070   5.80984E+003    5.92283E+003
   6.2090   5.76342E+003    5.87891E+003
   6.2120   5.70313E+003    5.89869E+003
   6.2150   5.65290E+003    5.78132E+003
   6.2180   5.63885E+003    5.76058E+003
   6.2210   5.59889E+003    5.85047E+003
   6.2230   5.73007E+003    5.87379E+003
   6.2250   5.61751E+003    5.80945E+003
   6.2290   5.62500E+003    5.92571E+003
   6.2320   5.65169E+003    5.74169E+003
   6.2350   5.62231E+003    5.75136E+003
   6.2390   5.57332E+003    5.79829E+003
   6.2410   5.55258E+003    5.74601E+003
   6.2460   5.54007E+003    5.77929E+003
   6.2480   5.56013E+003    5.77610E+003
   6.2510   5.44387E+003    5.74835E+003
   6.2530   5.34243E+003    5.68280E+003
   6.2560   5.47069E+003    5.72526E+003
   6.2590   5.36667E+003    5.59447E+003
   6.2600   5.38269E+003    5.62435E+003
   6.2630   5.33727E+003    5.60340E+003
   6.2660   5.35947E+003    5.56329E+003
   6.2690   5.35650E+003    5.60430E+003
   6.2730   5.35092E+003    5.51519E+003
   6.2750   5.40100E+003    5.69179E+003
   6.2780   5.29450E+003    5.74438E+003
   6.2810   5.28569E+003    5.63459E+003
   6.2830   5.36161E+003    5.47095E+003
   6.2870   5.27065E+003    5.52658E+003
   6.2900   5.23383E+003    5.53943E+003
   6.2920   5.30884E+003    5.56080E+003
   6.2940   5.31814E+003    5.57877E+003
   6.2970   5.24451E+003    5.53430E+003
   6.2990   5.23469E+003    5.57432E+003
   6.3030   5.15232E+003    5.39893E+003
   6.3040   5.00797E+003    5.39820E+003
   6.3080   5.15215E+003    5.48629E+003
   6.3100   5.16768E+003    5.49601E+003
   6.3130   5.09557E+003    5.35438E+003
   6.3150   5.19634E+003    5.46070E+003
   6.3170   5.06303E+003    5.46009E+003
   6.3200   5.10754E+003    5.27355E+003
   6.3240   5.01275E+003    5.24568E+003
   6.3280   5.04362E+003    5.22643E+003
   6.3310   5.00667E+003    5.26927E+003
   6.3330   5.03080E+003    5.19893E+003
   6.3350   4.97784E+003    5.24632E+003
   6.3380   5.03964E+003    5.29788E+003
   6.3400   4.93172E+003    5.18179E+003
   6.3430   4.92426E+003    5.28450E+003
   6.3450   5.02719E+003    5.16299E+003
   6.3470   4.88072E+003    5.13779E+003
   6.3510   4.94242E+003    5.09880E+003
   6.3530   4.87889E+003    5.27139E+003
   6.3560   4.92042E+003    5.17411E+003
   6.3580   4.91607E+003    5.07842E+003
   6.3600   4.94431E+003    5.07164E+003
   6.3640   4.96167E+003    5.09681E+003
   6.3670   5.00657E+003    5.06357E+003
   6.3690   4.94544E+003    5.06828E+003
   6.3730   4.82910E+003    5.14079E+003
   6.3760   4.87764E+003    5.08582E+003
   6.3790   4.96040E+003    5.13636E+003
   6.3820   4.84414E+003    5.00098E+003
   6.3850   4.87633E+003    4.95035E+003
   6.3890   4.83441E+003    4.89651E+003
   6.3910   4.90386E+003    5.00063E+003
   6.3930   4.88424E+003    4.88798E+003
   6.3960   4.96335E+003    4.83807E+003
   6.3980   4.83737E+003    4.84208E+003
   6.4010   4.76314E+003    4.81220E+003
   6.4030   4.74315E+003    4.91074E+003
   6.4070   4.78730E+003    4.79751E+003
   6.4080   4.66887E+003    4.75583E+003
   6.4120   4.70856E+003    4.70997E+003
   6.4140   4.67628E+003    4.77359E+003
   6.4180   4.66561E+003    4.80358E+003
   6.4200   4.68722E+003    4.70038E+003
   6.4230   4.67523E+003    4.80002E+003
   6.4270   4.62163E+003    4.73291E+003
   6.4290   4.77493E+003    4.71213E+003
   6.4310   4.79426E+003    4.79253E+003
   6.4360   4.82570E+003    4.78183E+003
   6.4380   4.80047E+003    4.81569E+003
   6.4390   4.79498E+003    4.86499E+003
   6.4430   4.81410E+003    4.78897E+003
   6.4450   4.90604E+003    4.85067E+003
   6.4490   4.93328E+003    4.79526E+003
   6.4530   4.95926E+003    4.74947E+003
   6.4560   4.87694E+003    4.81436E+003
   6.4590   4.89621E+003    4.87943E+003
   6.4610   5.03789E+003    4.91929E+003
   6.4630   4.94969E+003    4.92344E+003
   6.4660   4.96187E+003    4.81088E+003
   6.4680   4.94688E+003    4.83574E+003
   6.4710   4.88733E+003    4.86738E+003
   6.4740   5.01742E+003    4.83398E+003
   6.4770   4.99656E+003    4.93046E+003
   6.4790   4.89339E+003    4.84369E+003
   6.4840   4.91445E+003    4.80758E+003
   6.4860   4.98433E+003    4.90622E+003
   6.4890   4.92430E+003    4.74650E+003
   6.4920   4.97051E+003    4.80295E+003
   6.4940   4.94177E+003    4.75987E+003
   6.4970   4.91721E+003    4.77839E+003
   6.5000   4.97776E+003    4.82884E+003
   6.5030   4.91501E+003    4.85796E+003
   6.5050   5.00379E+003    4.91434E+003
   6.5070   5.05402E+003    4.85144E+003
   6.5090   5.01461E+003    4.83110E+003
   6.5120   5.00723E+003    4.84129E+003
   6.5150   4.97049E+003    4.83042E+003
   6.5190   5.00487E+003    4.81040E+003
   6.5210   5.05284E+003    4.89544E+003
   6.5240   5.05601E+003    4.79924E+003
   6.5260   4.90274E+003    4.80835E+003
   6.5300   5.07763E+003    4.74603E+003
   6.5330   4.98408E+003    4.72803E+003
   6.5350   5.03700E+003    4.71856E+003
   6.5370   4.99131E+003    4.79346E+003
   6.5410   5.02823E+003    4.75991E+003
   6.5440   4.99121E+003    4.75103E+003
   6.5470   5.00563E+003    4.69533E+003
   6.5490   4.97581E+003    4.76685E+003
   6.5510   5.04174E+003    4.76593E+003
   6.5550   5.02297E+003    4.73045E+003
   6.5570   5.09407E+003    4.74838E+003
   6.5600   5.05007E+003    4.76406E+003
   6.5620   4.99425E+003    4.68938E+003
   6.5640   5.02396E+003    4.62831E+003
   6.5670   5.04378E+003    4.60441E+003
   6.5700   5.05681E+003    4.60654E+003
   6.5730   5.09629E+003    4.76335E+003
   6.5760   5.07453E+003    4.67431E+003
   6.5790   5.06148E+003    4.63420E+003
   6.5810   4.93063E+003    4.67770E+003
   6.5850   4.96212E+003    4.71764E+003
   6.5880   4.98831E+003    4.58052E+003
   6.5890   4.90784E+003    4.71461E+003
   6.5930   4.93532E+003    4.62489E+003
   6.5950   5.00127E+003    4.69558E+003
   6.5980   5.03168E+003    4.56264E+003
   6.6010   4.87013E+003    4.54032E+003
   6.6050   4.96242E+003    4.56253E+003
   6.6060   4.83731E+003    4.52719E+003
   6.6090   4.90386E+003    4.55202E+003
   6.6110   4.83970E+003    4.68553E+003
   6.6150   4.85326E+003    4.54328E+003
   6.6170   4.93263E+003    4.56232E+003
   6.6210   4.99105E+003    4.54795E+003
   6.6240   4.95377E+003    4.59807E+003
   6.6270   4.99131E+003    4.53825E+003
   6.6300   4.93901E+003    4.71496E+003
   6.6330   4.89895E+003    4.58855E+003
   6.6350   4.90557E+003    4.55565E+003
   6.6380   4.93036E+003    4.58346E+003
   6.6400   4.93850E+003    4.54401E+003
   6.6440   4.92670E+003    4.49398E+003
   6.6470   4.88390E+003    4.45314E+003
   6.6490   4.82642E+003    4.51986E+003
   6.6510   4.90611E+003    4.45898E+003
   6.6540   4.95809E+003    4.55739E+003
   6.6560   4.88926E+003    4.49472E+003
   6.6600   4.81129E+003    4.46012E+003
   6.6620   4.81578E+003    4.46125E+003
   6.6650   4.84091E+003    4.45616E+003
   6.6690   4.85014E+003    4.41144E+003
   6.6720   4.82530E+003    4.43987E+003
   6.6740   4.82667E+003    4.39561E+003
   6.6760   4.91982E+003    4.47585E+003
   6.6780   4.80766E+003    4.30356E+003
   6.6830   4.75720E+003    4.31323E+003
   6.6850   4.80497E+003    4.38837E+003
   6.6880   4.81400E+003    4.39730E+003
   6.6910   4.72966E+003    4.33282E+003
   6.6920   4.77361E+003    4.33871E+003
   6.6970   4.75723E+003    4.39997E+003
   6.6990   4.77526E+003    4.30752E+003
   6.7010   4.76731E+003    4.34315E+003
   6.7030   4.84076E+003    4.35168E+003
   6.7070   4.73785E+003    4.30085E+003
   6.7100   4.78061E+003    4.31700E+003
   6.7140   4.62509E+003    4.26629E+003
   6.7170   4.55982E+003    4.24938E+003
   6.7190   4.62160E+003    4.32601E+003
   6.7210   4.62984E+003    4.19405E+003
   6.7240   4.65141E+003    4.14681E+003
   6.7280   4.70137E+003    4.24334E+003
   6.7310   4.65999E+003    4.26529E+003
   6.7350   4.74754E+003    4.32425E+003
   6.7380   4.65669E+003    4.26556E+003
   6.7410   4.71126E+003    4.21050E+003
   6.7430   4.62818E+003    4.19027E+003
   6.7450   4.64791E+003    4.06258E+003
   6.7470   4.65981E+003    3.97138E+003
   6.7500   4.66713E+003    4.19674E+003
   6.7540   4.55597E+003    3.94008E+003
   6.7560   4.55971E+003    4.03115E+003
   6.7590   4.51502E+003    3.98411E+003
   6.7610   4.43478E+003    3.97067E+003
   6.7650   4.55025E+003    3.98667E+003
   6.7680   4.57459E+003    4.03774E+003
   6.7700   4.53626E+003    4.14295E+003
   6.7730   4.57327E+003    4.07327E+003
   6.7770   4.49442E+003    4.19256E+003
   6.7790   4.48878E+003    4.09496E+003
   6.7810   4.53929E+003    4.14052E+003
   6.7840   4.57815E+003    4.04028E+003
   6.7870   4.48340E+003    3.99671E+003
   6.7910   4.41574E+003    3.96806E+003
   6.7930   4.43759E+003    4.15469E+003
   6.7950   4.54689E+003    3.99619E+003
   6.7970   4.46600E+003    4.10377E+003
   6.8000   4.56272E+003    4.04914E+003
   6.8030   4.59999E+003    4.06983E+003
   6.8060   4.41857E+003    3.99612E+003
   6.8090   4.58232E+003    4.16982E+003
   6.8110   4.60584E+003    4.09336E+003
   6.8150   4.53146E+003    4.10356E+003
   6.8160   4.56018E+003    4.05650E+003
   6.8210   4.51232E+003    4.07075E+003
   6.8230   4.55036E+003    4.04937E+003
   6.8280   4.59109E+003    4.09908E+003
   6.8300   4.53243E+003    4.13728E+003
   6.8320   4.51971E+003    4.12569E+003
   6.8360   4.53665E+003    4.18196E+003
   6.8390   4.50433E+003    4.05915E+003
   6.8430   4.59120E+003    4.05480E+003
   6.8460   4.54788E+003    4.08908E+003
   6.8480   4.58257E+003    4.09493E+003
   6.8510   4.55741E+003    4.17324E+003
   6.8530   4.59725E+003    4.12760E+003
   6.8580   4.54915E+003    4.13183E+003
   6.8600   4.55993E+003    4.10973E+003
   6.8620   4.51984E+003    4.03391E+003
   6.8670   4.50534E+003    3.99342E+003
   6.8700   4.47475E+003    4.02252E+003
   6.8730   4.58307E+003    4.04015E+003
   6.8770   4.53792E+003    3.99433E+003
   6.8790   4.50784E+003    4.03447E+003
   6.8820   4.47330E+003    3.98015E+003
   6.8860   4.49372E+003    4.01958E+003
   6.8890   4.56132E+003    4.04568E+003
   6.8910   4.43632E+003    4.02622E+003
   6.8930   4.46417E+003    3.99859E+003
   6.8960   4.49112E+003    4.05262E+003
   6.9000   4.42717E+003    4.18962E+003
   6.9030   4.58734E+003    4.03164E+003
   6.9060   4.49728E+003    3.95961E+003
   6.9090   4.50759E+003    4.02012E+003
   6.9130   4.51099E+003    3.98873E+003
   6.9160   4.45231E+003    3.96236E+003
   6.9200   4.46066E+003    3.96508E+003
   6.9220   4.45101E+003    4.05389E+003
   6.9250   4.45627E+003    4.03389E+003
   6.9290   4.51023E+003    3.88082E+003
   6.9320   4.44163E+003    3.85956E+003
   6.9360   4.38087E+003    3.83053E+003
   6.9390   4.41527E+003    3.80618E+003
   6.9420   4.42334E+003    3.82966E+003
   6.9450   4.27325E+003    3.93413E+003
   6.9480   4.38883E+003    3.85411E+003
   6.9500   4.41932E+003    3.86958E+003
   6.9530   4.36944E+003    3.79361E+003
   6.9570   4.39243E+003    3.81806E+003
   6.9600   4.34608E+003    3.85190E+003
   6.9620   4.42654E+003    3.79018E+003
   6.9660   4.33339E+003    3.80134E+003
   6.9690   4.14795E+003    3.92879E+003
   6.9730   4.29816E+003    3.80714E+003
   6.9780   4.40253E+003    3.87714E+003
   6.9790   4.44434E+003    3.82465E+003
   6.9830   4.32467E+003    3.78563E+003
   6.9850   4.40525E+003    3.79997E+003
   6.9890   4.34627E+003    3.77841E+003
   6.9930   4.31452E+003    3.76440E+003
   6.9960   4.26439E+003    3.83741E+003
   6.9970   4.28240E+003    3.77046E+003
   7.0010   4.30686E+003    3.79308E+003
   7.0040   4.43553E+003    3.76416E+003
   7.0070   4.38569E+003    3.74969E+003
   7.0090   4.43328E+003    3.83816E+003
   7.0120   4.26534E+003    3.82753E+003
   7.0150   4.32667E+003    3.76198E+003
   7.0190   4.31447E+003    3.79641E+003
   7.0220   4.27577E+003    3.76733E+003
   7.0240   4.22964E+003    3.72095E+003
   7.0280   4.24430E+003    3.80827E+003
   7.0320   4.23439E+003    3.70463E+003
   7.0350   4.28606E+003    3.73536E+003
   7.0370   4.18983E+003    3.76113E+003
   7.0410   4.23736E+003    3.83029E+003
   7.0440   4.17316E+003    3.78661E+003
   7.0470   3.99663E+003    3.76718E+003
   7.0500   3.96595E+003    3.78289E+003
   7.0520   3.97793E+003    3.77709E+003
   7.0550   4.06551E+003    3.82872E+003
   7.0580   4.25323E+003    3.81653E+003
   7.0620   4.27470E+003    3.75642E+003
   7.0650   4.18865E+003    3.79894E+003
   7.0690   4.20268E+003    3.82905E+003
   7.0710   4.20447E+003    3.83631E+003
   7.0740   4.19968E+003    3.73208E+003
   7.0770   4.26420E+003    3.72874E+003
   7.0800   4.22066E+003    3.77884E+003
   7.0840   4.25488E+003    3.73415E+003
   7.0860   4.17446E+003    3.77487E+003
   7.0910   4.18226E+003    3.68700E+003
   7.0940   4.21382E+003    3.76098E+003
   7.0970   4.21569E+003    3.69171E+003
   7.0990   4.15460E+003    3.69144E+003
   7.1020   4.24214E+003    3.72342E+003
   7.1050   4.21352E+003    3.77135E+003
   7.1080   4.21248E+003    3.79845E+003
   7.1110   4.17093E+003    3.74776E+003
   7.1140   4.23785E+003    3.69999E+003
   7.1170   4.18499E+003    3.72000E+003
   7.1220   4.13344E+003    3.66939E+003
   7.1240   4.13123E+003    3.65626E+003
   7.1260   4.07072E+003    3.66139E+003
   7.1300   4.08088E+003    3.68128E+003
   7.1330   4.00687E+003    3.71735E+003
   7.1360   3.97638E+003    3.72537E+003
   7.1390   3.99629E+003    3.65492E+003
   7.1420   3.94961E+003    3.77157E+003
   7.1470   4.00970E+003    3.72550E+003
   7.1480   3.88542E+003    3.62544E+003
   7.1530   3.78446E+003    3.66300E+003
