# Supplementary material for: Trigger factor both holds and folds its client proteins
Source: Nat Commun. 2022 Jul 15;13:4126. doi: 10.1038/s41467-022-31767-6 (PMC9287376; doi:10.1038/s41467-022-31767-6)
Supplement: Supplementary file 6 — Source Data [file 41467_2022_31767_MOESM6_ESM.zip › SourceDataFile/Fig1a-b/00062.RI3]

Sample
I 3 04.0 40000 0011033 1.9240E11 280 1 
   5.8000   1.50130E+002    2.13290E+002
   5.8020   2.19530E+002    1.95800E+002
   5.8030   2.31310E+002    2.22840E+002
   5.8050   2.23640E+002    2.26680E+002
   5.8060   2.35580E+002    2.38890E+002
   5.8080   2.47680E+002    2.73910E+002
   5.8090   2.92700E+002    3.28840E+002
   5.8110   3.70780E+002    3.61300E+002
   5.8120   4.13490E+002    3.96020E+002
   5.8140   4.52750E+002    4.74350E+002
   5.8160   5.96970E+002    5.47530E+002
   5.8170   6.24310E+002    7.48290E+002
   5.8180   7.68800E+002    7.67070E+002
   5.8210   8.92870E+002    9.43390E+002
   5.8260   1.26573E+003    1.37834E+003
   5.8270   1.42934E+003    1.63421E+003
   5.8300   1.72108E+003    1.91818E+003
   5.8320   2.38505E+003    2.41540E+003
   5.8330   2.43442E+003    2.61767E+003
   5.8350   2.73660E+003    2.98498E+003
   5.8370   3.03571E+003    3.32681E+003
   5.8390   3.40343E+003    3.53337E+003
   5.8420   3.74734E+003    4.03267E+003
   5.8440   4.10944E+003    4.17526E+003
   5.8450   4.35595E+003    4.52315E+003
   5.8470   4.55471E+003    4.66526E+003
   5.8490   4.82424E+003    4.86642E+003
   5.8510   5.09333E+003    5.18047E+003
   5.8530   5.14411E+003    5.33483E+003
   5.8550   5.26159E+003    5.25319E+003
   5.8580   5.39474E+003    5.29101E+003
   5.8600   5.40566E+003    5.54372E+003
   5.8620   5.40806E+003    5.54642E+003
   5.8630   5.55373E+003    5.64655E+003
   5.8650   5.41009E+003    5.47355E+003
   5.8690   5.68620E+003    5.46337E+003
   5.8700   5.49497E+003    5.41875E+003
   5.8710   5.59865E+003    5.45336E+003
   5.8730   5.34582E+003    5.47427E+003
   5.8760   5.47519E+003    5.50033E+003
   5.8780   5.58806E+003    5.53883E+003
   5.8800   5.48478E+003    5.38958E+003
   5.8830   5.49632E+003    5.42903E+003
   5.8850   5.48250E+003    5.38634E+003
   5.8860   5.48586E+003    5.59471E+003
   5.8870   5.42419E+003    5.53919E+003
   5.8900   5.43076E+003    5.58930E+003
   5.8920   5.43826E+003    5.68512E+003
   5.8940   5.67046E+003    5.55663E+003
   5.8950   5.73474E+003    5.77219E+003
   5.8970   5.68826E+003    5.69078E+003
   5.8990   5.79100E+003    5.81758E+003
   5.9010   5.69158E+003    5.66104E+003
   5.9040   5.67367E+003    5.63362E+003
   5.9060   5.65544E+003    5.62815E+003
   5.9090   5.66602E+003    5.53459E+003
   5.9100   5.67724E+003    5.80202E+003
   5.9130   5.64074E+003    5.75311E+003
   5.9140   5.69235E+003    5.72140E+003
   5.9170   5.75103E+003    5.74334E+003
   5.9200   5.81921E+003    5.87770E+003
   5.9230   5.81908E+003    5.87956E+003
   5.9240   5.94952E+003    5.93537E+003
   5.9270   5.93461E+003    5.97351E+003
   5.9280   6.12299E+003    6.04011E+003
   5.9300   6.21098E+003    6.20785E+003
   5.9320   6.18944E+003    6.14230E+003
   5.9350   6.27044E+003    6.64289E+003
   5.9380   6.32174E+003    7.81643E+003
   5.9400   6.31072E+003    1.02828E+004
   5.9410   6.52763E+003    1.29153E+004
   5.9460   6.52689E+003    1.19035E+004
   5.9470   6.61766E+003    1.03389E+004
   5.9500   7.21982E+003    1.93890E+002
   5.9560   1.25913E+004    2.45460E+002
   5.9600   1.13669E+004    2.10319E+003
   5.9620   4.83530E+002    7.63937E+003
   5.9680   2.03580E+002    5.99935E+003
   5.9690   4.89290E+002    6.26170E+003
   5.9720   1.31165E+003    6.24809E+003
   5.9740   5.47114E+003    6.23179E+003
   5.9780   7.73367E+003    6.08367E+003
   5.9800   6.33486E+003    6.12626E+003
   5.9830   6.22476E+003    6.19844E+003
   5.9860   6.09919E+003    6.03460E+003
   5.9880   6.16010E+003    6.06440E+003
   5.9900   6.18603E+003    6.01931E+003
   5.9920   6.14054E+003    6.14082E+003
   5.9930   6.12775E+003    6.12560E+003
   5.9990   6.13002E+003    6.04932E+003
   6.0030   6.09441E+003    5.94492E+003
   6.0040   6.00625E+003    5.91568E+003
   6.0060   6.02841E+003    5.92271E+003
   6.0080   6.07412E+003    6.08728E+003
   6.0130   6.02323E+003    6.03547E+003
   6.0150   6.08220E+003    5.88530E+003
   6.0170   6.07823E+003    5.94908E+003
   6.0210   6.05352E+003    5.77287E+003
   6.0220   5.98243E+003    5.77679E+003
   6.0250   6.11022E+003    5.78594E+003
   6.0260   5.94723E+003    5.78234E+003
   6.0290   5.96542E+003    5.95122E+003
   6.0310   6.01780E+003    5.75156E+003
   6.0330   5.96704E+003    6.00363E+003
   6.0350   5.99074E+003    5.87487E+003
   6.0360   6.06942E+003    6.06387E+003
   6.0380   6.22961E+003    5.89591E+003
   6.0400   6.05027E+003    5.84658E+003
   6.0420   6.11836E+003    5.74880E+003
   6.0450   6.03572E+003    5.76749E+003
   6.0470   6.04472E+003    5.78101E+003
   6.0500   5.87369E+003    5.82973E+003
   6.0540   5.93085E+003    5.80099E+003
   6.0560   5.97184E+003    5.71160E+003
   6.0590   5.86996E+003    5.74546E+003
   6.0600   5.93906E+003    5.72437E+003
   6.0630   5.91720E+003    5.70661E+003
   6.0660   5.89908E+003    5.69997E+003
   6.0680   5.93248E+003    5.71767E+003
   6.0700   6.01867E+003    5.79404E+003
   6.0730   5.95388E+003    5.71423E+003
   6.0750   6.12090E+003    5.55789E+003
   6.0770   5.94608E+003    5.67302E+003
   6.0790   5.98240E+003    5.74026E+003
   6.0820   5.91862E+003    5.52119E+003
   6.0860   5.91237E+003    5.60055E+003
   6.0870   5.97045E+003    5.34312E+003
   6.0890   6.07635E+003    5.22868E+003
   6.0920   5.94081E+003    5.13664E+003
   6.0950   5.90290E+003    5.13890E+003
   6.0980   5.87116E+003    5.01464E+003
   6.1000   6.01025E+003    5.04225E+003
   6.1030   5.85662E+003    4.95594E+003
   6.1050   5.92207E+003    4.94975E+003
   6.1080   5.89376E+003    5.02140E+003
   6.1120   5.87375E+003    4.89992E+003
   6.1150   5.92037E+003    4.94512E+003
   6.1160   5.85627E+003    4.89129E+003
   6.1180   5.73466E+003    4.92446E+003
   6.1220   5.79326E+003    5.14207E+003
   6.1240   5.83595E+003    5.06244E+003
   6.1260   5.93860E+003    4.41664E+003
   6.1290   5.97612E+003    4.29868E+003
   6.1320   5.94122E+003    4.27327E+003
   6.1330   5.84068E+003    4.05006E+003
   6.1360   5.96321E+003    4.12519E+003
   6.1380   5.93428E+003    4.34784E+003
   6.1410   5.95593E+003    4.55756E+003
   6.1430   5.86811E+003    4.99479E+003
   6.1450   5.80901E+003    5.05032E+003
   6.1470   5.91607E+003    4.97865E+003
   6.1500   5.92730E+003    4.80181E+003
   6.1540   6.01728E+003    4.93190E+003
   6.1560   5.85110E+003    4.79038E+003
   6.1590   5.83124E+003    4.77926E+003
   6.1610   5.85339E+003    4.83817E+003
   6.1630   5.88676E+003    4.54121E+003
   6.1650   5.88916E+003    4.58819E+003
   6.1680   5.94732E+003    4.46885E+003
   6.1700   5.84115E+003    4.48026E+003
   6.1740   5.89617E+003    4.57386E+003
   6.1760   5.89183E+003    4.43486E+003
   6.1800   5.82066E+003    4.49301E+003
   6.1810   5.87965E+003    4.56952E+003
   6.1840   5.84102E+003    4.48415E+003
   6.1870   5.96726E+003    4.41808E+003
   6.1890   5.88433E+003    4.41453E+003
   6.1910   5.92703E+003    4.42393E+003
   6.1940   5.97355E+003    4.40102E+003
   6.1960   6.00791E+003    4.47293E+003
   6.2000   5.88032E+003    4.42132E+003
   6.2010   5.85973E+003    4.32023E+003
   6.2050   5.95956E+003    4.30655E+003
   6.2070   5.89249E+003    4.22622E+003
   6.2090   5.97480E+003    4.12526E+003
   6.2120   5.87141E+003    4.08191E+003
   6.2140   5.80978E+003    4.12662E+003
   6.2160   5.86242E+003    3.88563E+003
   6.2180   5.81594E+003    3.97594E+003
   6.2210   5.76555E+003    4.01719E+003
   6.2250   5.80573E+003    4.20121E+003
   6.2280   5.86338E+003    4.06010E+003
   6.2300   5.83045E+003    3.97604E+003
   6.2320   5.92223E+003    3.87251E+003
   6.2350   5.84969E+003    3.91874E+003
   6.2370   5.87044E+003    3.93101E+003
   6.2390   5.85838E+003    3.74451E+003
   6.2410   5.93007E+003    3.60848E+003
   6.2450   5.85868E+003    3.62898E+003
   6.2480   5.72327E+003    3.66066E+003
   6.2510   5.82862E+003    3.77982E+003
   6.2530   5.90092E+003    3.60291E+003
   6.2550   5.59646E+003    3.60990E+003
   6.2570   5.70296E+003    3.53838E+003
   6.2600   5.80887E+003    3.46163E+003
   6.2630   5.60268E+003    3.47022E+003
   6.2640   5.78192E+003    3.43713E+003
   6.2690   5.69268E+003    3.53859E+003
   6.2720   5.71588E+003    3.56639E+003
   6.2740   5.95098E+003    3.50640E+003
   6.2750   5.88613E+003    3.43627E+003
   6.2790   5.89685E+003    3.33788E+003
   6.2830   5.82046E+003    3.24286E+003
   6.2850   5.79640E+003    3.16080E+003
   6.2870   5.82043E+003    3.30347E+003
   6.2900   5.72243E+003    3.38687E+003
   6.2920   5.79884E+003    3.35020E+003
   6.2940   5.76873E+003    3.30151E+003
   6.2970   5.86687E+003    3.29477E+003
   6.3010   5.75862E+003    3.21476E+003
   6.3040   5.62270E+003    3.06361E+003
   6.3060   5.71797E+003    3.12527E+003
   6.3080   5.75750E+003    3.15670E+003
   6.3120   5.80543E+003    3.03215E+003
   6.3150   5.60719E+003    3.01768E+003
   6.3180   5.76883E+003    3.03548E+003
   6.3200   5.72566E+003    3.03694E+003
   6.3220   5.74325E+003    3.07786E+003
   6.3240   5.76032E+003    3.01619E+003
   6.3260   5.73631E+003    2.96508E+003
   6.3290   5.67213E+003    3.03385E+003
   6.3310   5.79262E+003    2.98012E+003
   6.3330   5.64350E+003    2.94982E+003
   6.3360   5.76726E+003    2.84829E+003
   6.3380   5.72969E+003    2.81489E+003
   6.3420   5.67195E+003    2.86789E+003
   6.3450   5.69944E+003    2.85841E+003
   6.3470   5.62407E+003    2.76923E+003
   6.3490   5.63332E+003    2.79193E+003
   6.3510   5.50382E+003    2.77421E+003
   6.3540   5.54953E+003    2.80234E+003
   6.3580   5.51125E+003    2.66761E+003
   6.3610   5.39955E+003    2.64596E+003
   6.3640   5.51492E+003    2.64102E+003
   6.3670   5.68260E+003    2.64696E+003
   6.3700   5.61949E+003    2.66311E+003
   6.3720   5.61942E+003    2.68671E+003
   6.3750   5.51339E+003    2.66438E+003
   6.3770   5.62287E+003    2.62095E+003
   6.3780   5.56504E+003    2.62435E+003
   6.3820   5.56838E+003    2.54990E+003
   6.3840   5.60335E+003    2.56700E+003
   6.3860   5.55445E+003    2.54733E+003
   6.3880   5.48841E+003    2.53451E+003
   6.3910   5.48797E+003    2.57331E+003
   6.3930   5.51287E+003    2.60075E+003
   6.3960   5.44538E+003    2.49815E+003
   6.4000   5.40840E+003    2.43067E+003
   6.4020   5.44172E+003    2.49982E+003
   6.4050   5.43362E+003    2.43937E+003
   6.4090   5.27722E+003    2.43326E+003
   6.4110   5.28273E+003    2.35894E+003
   6.4140   5.37022E+003    2.37075E+003
   6.4180   5.30758E+003    2.33400E+003
   6.4200   5.38405E+003    2.30149E+003
   6.4210   5.29843E+003    2.30042E+003
   6.4240   5.19699E+003    2.37292E+003
   6.4270   5.37119E+003    2.41468E+003
   6.4290   5.38962E+003    2.46034E+003
   6.4310   5.37671E+003    2.40243E+003
   6.4340   5.39472E+003    2.36849E+003
   6.4370   5.37705E+003    2.41105E+003
   6.4400   5.48760E+003    2.39257E+003
   6.4430   5.42632E+003    2.38733E+003
   6.4450   5.49163E+003    2.41228E+003
   6.4470   5.48877E+003    2.38734E+003
   6.4500   5.50298E+003    2.38635E+003
   6.4540   5.55282E+003    2.44955E+003
   6.4560   5.46426E+003    2.42719E+003
   6.4590   5.55976E+003    2.42463E+003
   6.4610   5.57162E+003    2.39809E+003
   6.4650   5.57034E+003    2.38978E+003
   6.4680   5.60224E+003    2.32927E+003
   6.4700   5.56810E+003    2.42477E+003
   6.4730   5.56423E+003    2.45050E+003
   6.4750   5.58352E+003    2.46824E+003
   6.4770   5.61566E+003    2.42420E+003
   6.4790   5.56099E+003    2.39423E+003
   6.4820   5.52976E+003    2.43433E+003
   6.4860   5.60427E+003    2.41341E+003
   6.4890   5.49978E+003    2.45637E+003
   6.4910   5.52055E+003    2.43108E+003
   6.4940   5.46449E+003    2.49005E+003
   6.4970   5.57336E+003    2.39790E+003
   6.5010   5.53097E+003    2.46431E+003
   6.5050   5.49549E+003    2.42975E+003
   6.5080   5.59558E+003    2.43857E+003
   6.5100   5.54134E+003    2.44063E+003
   6.5120   5.56727E+003    2.44165E+003
   6.5150   5.58158E+003    2.47605E+003
   6.5180   5.57874E+003    2.41241E+003
   6.5210   5.55207E+003    2.41235E+003
   6.5240   5.50346E+003    2.40811E+003
   6.5250   5.62034E+003    2.30787E+003
   6.5280   5.50491E+003    2.28385E+003
   6.5320   5.47425E+003    2.39282E+003
   6.5350   5.54427E+003    2.42507E+003
   6.5370   5.39018E+003    2.44701E+003
   6.5390   5.44781E+003    2.38777E+003
   6.5420   5.43599E+003    2.41504E+003
   6.5440   5.45583E+003    2.38101E+003
   6.5470   5.38958E+003    2.32958E+003
   6.5510   5.45209E+003    2.35799E+003
   6.5530   5.35724E+003    2.36513E+003
   6.5570   5.48887E+003    2.34166E+003
   6.5590   5.43382E+003    2.35593E+003
   6.5630   5.44511E+003    2.38665E+003
   6.5660   5.43362E+003    2.43217E+003
   6.5680   5.45716E+003    2.41350E+003
   6.5710   5.47002E+003    2.32827E+003
   6.5730   5.39347E+003    2.33483E+003
   6.5760   5.40944E+003    2.27763E+003
   6.5790   5.37678E+003    2.21926E+003
   6.5810   5.36182E+003    2.30301E+003
   6.5830   5.24394E+003    2.26727E+003
   6.5860   5.31600E+003    2.31173E+003
   6.5890   5.35951E+003    2.39111E+003
   6.5920   5.28905E+003    2.32591E+003
   6.5930   5.34596E+003    2.31753E+003
   6.5970   5.27058E+003    2.37506E+003
   6.5980   5.30272E+003    2.30958E+003
   6.6030   5.37396E+003    2.32816E+003
   6.6050   5.32486E+003    2.36383E+003
   6.6090   5.32401E+003    2.29557E+003
   6.6130   5.22945E+003    2.33719E+003
   6.6150   5.26251E+003    2.32948E+003
   6.6180   5.24907E+003    2.34773E+003
   6.6210   5.27250E+003    2.30495E+003
   6.6240   5.25639E+003    2.29842E+003
   6.6250   5.30920E+003    2.27404E+003
   6.6290   5.28651E+003    2.30428E+003
   6.6310   5.28115E+003    2.36273E+003
   6.6350   5.18356E+003    2.25435E+003
   6.6360   5.23200E+003    2.32621E+003
   6.6380   5.29046E+003    2.27383E+003
   6.6400   5.18072E+003    2.28922E+003
   6.6420   5.15649E+003    2.28815E+003
   6.6460   5.10997E+003    2.24905E+003
   6.6490   5.17166E+003    2.24908E+003
   6.6530   5.14175E+003    2.26158E+003
   6.6560   5.13320E+003    2.27081E+003
   6.6580   5.10147E+003    2.22395E+003
   6.6600   5.11285E+003    2.26418E+003
   6.6620   5.19967E+003    2.27744E+003
   6.6650   5.21735E+003    2.18554E+003
   6.6690   5.09125E+003    2.21033E+003
   6.6710   5.03262E+003    2.23356E+003
   6.6740   5.05716E+003    2.23984E+003
   6.6760   5.03269E+003    2.19745E+003
   6.6800   4.98991E+003    2.22319E+003
   6.6830   5.02056E+003    2.22392E+003
   6.6850   5.04746E+003    2.21719E+003
   6.6870   4.95985E+003    2.19099E+003
   6.6900   5.01386E+003    2.24620E+003
   6.6920   5.00796E+003    2.24404E+003
   6.6940   5.03385E+003    2.23065E+003
   6.6960   5.02481E+003    2.21777E+003
   6.7000   4.98352E+003    2.21634E+003
   6.7010   4.98706E+003    2.16255E+003
   6.7060   5.03605E+003    2.17062E+003
   6.7080   4.89727E+003    2.19842E+003
   6.7120   4.92123E+003    2.18582E+003
   6.7150   4.86479E+003    2.16614E+003
   6.7180   4.85774E+003    2.18941E+003
   6.7210   4.91760E+003    2.13843E+003
   6.7220   4.92962E+003    2.10751E+003
   6.7270   4.88565E+003    2.12724E+003
   6.7290   4.84048E+003    2.13571E+003
   6.7310   4.99730E+003    2.20399E+003
   6.7340   4.91384E+003    2.20243E+003
   6.7360   4.86397E+003    2.17487E+003
   6.7380   4.88340E+003    2.17269E+003
   6.7410   4.84133E+003    2.16506E+003
   6.7450   4.79837E+003    2.14352E+003
   6.7470   4.71216E+003    2.04599E+003
   6.7520   4.73156E+003    2.06501E+003
   6.7540   4.71952E+003    2.03834E+003
   6.7580   4.73253E+003    2.07106E+003
   6.7600   4.69105E+003    2.05692E+003
   6.7640   4.72953E+003    2.06573E+003
   6.7660   4.67981E+003    2.04720E+003
   6.7700   4.69681E+003    2.06263E+003
   6.7730   4.68121E+003    2.05753E+003
   6.7750   4.70954E+003    1.99456E+003
   6.7770   4.72637E+003    2.01674E+003
   6.7790   4.63776E+003    1.98429E+003
   6.7830   4.66957E+003    2.03192E+003
   6.7860   4.67457E+003    1.98960E+003
   6.7880   4.72408E+003    2.01839E+003
   6.7920   4.62241E+003    2.03134E+003
   6.7930   4.68802E+003    2.05478E+003
   6.7950   4.63583E+003    2.12784E+003
   6.8000   4.68452E+003    2.02454E+003
   6.8020   4.58262E+003    2.04782E+003
   6.8040   4.65169E+003    2.06059E+003
   6.8080   4.68756E+003    2.10266E+003
   6.8110   4.69432E+003    2.04653E+003
   6.8130   4.63758E+003    2.02808E+003
   6.8180   4.75965E+003    2.03682E+003
   6.8200   4.58397E+003    2.03374E+003
   6.8220   4.61155E+003    1.98623E+003
   6.8260   4.73441E+003    2.07158E+003
   6.8280   4.71256E+003    2.07786E+003
   6.8310   4.63584E+003    2.03883E+003
   6.8350   4.67183E+003    2.09148E+003
   6.8360   4.61294E+003    2.04493E+003
   6.8390   4.63563E+003    2.00869E+003
   6.8430   4.72048E+003    2.05756E+003
   6.8460   4.69195E+003    2.05891E+003
   6.8480   4.72334E+003    2.16355E+003
   6.8500   4.73681E+003    2.03861E+003
   6.8540   4.67505E+003    2.04125E+003
   6.8570   4.66900E+003    2.01778E+003
   6.8610   4.69265E+003    2.04235E+003
   6.8630   4.60582E+003    1.98724E+003
   6.8660   4.61606E+003    1.98140E+003
   6.8680   4.54195E+003    2.06780E+003
   6.8710   4.59740E+003    1.95856E+003
   6.8750   4.56460E+003    2.00499E+003
   6.8770   4.53053E+003    2.01394E+003
   6.8800   4.60160E+003    2.01133E+003
   6.8820   4.56018E+003    1.98823E+003
   6.8860   4.58826E+003    2.02261E+003
   6.8880   4.56357E+003    2.00628E+003
   6.8920   4.59604E+003    2.00921E+003
   6.8940   4.52009E+003    2.01485E+003
   6.8970   4.64673E+003    2.03240E+003
   6.9020   4.56757E+003    2.03230E+003
   6.9040   4.59672E+003    1.98272E+003
   6.9070   4.58956E+003    1.98732E+003
   6.9100   4.54965E+003    2.00166E+003
   6.9130   4.61483E+003    2.04999E+003
   6.9160   4.59501E+003    1.98441E+003
   6.9180   4.60308E+003    2.00154E+003
   6.9220   4.54492E+003    2.00595E+003
   6.9240   4.50595E+003    2.00084E+003
   6.9270   4.47425E+003    1.97333E+003
   6.9290   4.51318E+003    1.92638E+003
   6.9320   4.48492E+003    1.93712E+003
   6.9360   4.39784E+003    1.95942E+003
   6.9380   4.39907E+003    1.96540E+003
   6.9430   4.42626E+003    1.91782E+003
   6.9450   4.44220E+003    1.96303E+003
   6.9480   4.34126E+003    1.88502E+003
   6.9500   4.42826E+003    1.87671E+003
   6.9520   4.36923E+003    1.93053E+003
   6.9560   4.45505E+003    1.93235E+003
   6.9600   4.46302E+003    1.94430E+003
   6.9650   4.36602E+003    1.93183E+003
   6.9660   4.31423E+003    1.90102E+003
   6.9690   4.38866E+003    1.98872E+003
   6.9700   4.43785E+003    1.93660E+003
   6.9730   4.47831E+003    1.92084E+003
   6.9770   4.45462E+003    1.93272E+003
   6.9790   4.42616E+003    1.92096E+003
   6.9830   4.40975E+003    1.98674E+003
   6.9850   4.42786E+003    1.94804E+003
   6.9890   4.38842E+003    1.96308E+003
   6.9930   4.35157E+003    1.91941E+003
   6.9960   4.39643E+003    1.84925E+003
   6.9990   4.40377E+003    1.93773E+003
   7.0030   4.36370E+003    1.92773E+003
   7.0060   4.32748E+003    1.92832E+003
   7.0080   4.29423E+003    1.93678E+003
   7.0100   4.42652E+003    1.84936E+003
   7.0150   4.34065E+003    1.89260E+003
   7.0170   4.30424E+003    1.90919E+003
   7.0210   4.30175E+003    1.89118E+003
   7.0230   4.24296E+003    1.91031E+003
   7.0260   4.27690E+003    1.89320E+003
   7.0280   4.22190E+003    1.90099E+003
   7.0310   4.19645E+003    1.84386E+003
   7.0350   4.17283E+003    1.86946E+003
   7.0380   4.18699E+003    1.91192E+003
   7.0420   4.20816E+003    1.88356E+003
   7.0450   4.25756E+003    1.87481E+003
   7.0480   4.43338E+003    1.89484E+003
   7.0520   4.25448E+003    1.89665E+003
   7.0550   4.24031E+003    1.94577E+003
   7.0580   4.25875E+003    1.93723E+003
   7.0610   4.31426E+003    1.84116E+003
   7.0650   4.13688E+003    1.84882E+003
   7.0680   4.18615E+003    1.84512E+003
   7.0700   4.26178E+003    1.86211E+003
   7.0730   4.20496E+003    1.88315E+003
   7.0770   4.21873E+003    1.87480E+003
   7.0790   4.26326E+003    1.82199E+003
   7.0820   4.17179E+003    1.79821E+003
   7.0840   4.16321E+003    1.79658E+003
   7.0880   4.17227E+003    1.85696E+003
   7.0910   4.25931E+003    1.84420E+003
   7.0940   4.20719E+003    1.86679E+003
   7.0970   4.17971E+003    1.81870E+003
   7.1000   4.19663E+003    1.84524E+003
   7.1040   4.19121E+003    1.80268E+003
   7.1080   4.23942E+003    1.84095E+003
   7.1110   4.21311E+003    1.81853E+003
   7.1150   4.16923E+003    1.79853E+003
   7.1170   4.20571E+003    1.76941E+003
   7.1200   4.16062E+003    1.80472E+003
   7.1240   4.14212E+003    1.77728E+003
   7.1270   4.18034E+003    1.73441E+003
   7.1290   4.09387E+003    1.72482E+003
   7.1320   4.11863E+003    1.67257E+003
   7.1360   4.21568E+003    1.69071E+003
   7.1390   4.20172E+003    1.64190E+003
   7.1430   4.15934E+003    1.51224E+003
   7.1470   4.11046E+003    1.55202E+003
   7.1490   4.20077E+003    1.39703E+003
   7.1520   4.16268E+003    1.35736E+003
