# Supplementary material for: Trigger factor both holds and folds its client proteins
Source: Nat Commun. 2022 Jul 15;13:4126. doi: 10.1038/s41467-022-31767-6 (PMC9287376; doi:10.1038/s41467-022-31767-6)
Supplement: Supplementary file 6 — Source Data [file 41467_2022_31767_MOESM6_ESM.zip › SourceDataFile/Fig1a-b/00063.RI1]

Sample
I 1 04.0 40000 0011094 1.9350E11 280 1 
   5.8000   6.69700E+001    2.00730E+002
   5.8040   1.94830E+002    2.05060E+002
   5.8050   2.08220E+002    2.43130E+002
   5.8060   2.37920E+002    2.40030E+002
   5.8080   2.55500E+002    2.63720E+002
   5.8090   2.64990E+002    2.76130E+002
   5.8120   3.16780E+002    3.59870E+002
   5.8130   3.42230E+002    4.20820E+002
   5.8170   4.97950E+002    5.27600E+002
   5.8180   6.01420E+002    7.21170E+002
   5.8200   7.73860E+002    8.12250E+002
   5.8220   8.33650E+002    8.64570E+002
   5.8230   9.29500E+002    1.02435E+003
   5.8240   1.01811E+003    1.18918E+003
   5.8260   1.10761E+003    1.19142E+003
   5.8310   1.65753E+003    1.75416E+003
   5.8330   1.93033E+003    2.15359E+003
   5.8340   2.29715E+003    2.69311E+003
   5.8350   2.51452E+003    2.74636E+003
   5.8370   3.10283E+003    3.12859E+003
   5.8400   3.12098E+003    3.62137E+003
   5.8430   3.45464E+003    4.09564E+003
   5.8440   3.95213E+003    4.28074E+003
   5.8460   4.12032E+003    4.55908E+003
   5.8480   4.44050E+003    4.96323E+003
   5.8510   4.99355E+003    5.21145E+003
   5.8550   5.18297E+003    5.44936E+003
   5.8580   5.47952E+003    5.59120E+003
   5.8600   5.49283E+003    5.73444E+003
   5.8620   5.58829E+003    5.70141E+003
   5.8640   5.56920E+003    5.67949E+003
   5.8670   5.64381E+003    5.76770E+003
   5.8690   5.62166E+003    5.73052E+003
   5.8710   5.46043E+003    5.66109E+003
   5.8730   5.50089E+003    5.67908E+003
   5.8760   5.64719E+003    5.71408E+003
   5.8780   5.48828E+003    5.52862E+003
   5.8810   5.52188E+003    5.56183E+003
   5.8830   5.57798E+003    5.59110E+003
   5.8850   5.52546E+003    5.68501E+003
   5.8890   5.62091E+003    5.70554E+003
   5.8920   5.64408E+003    5.73724E+003
   5.8940   5.62053E+003    5.56086E+003
   5.8960   5.79688E+003    5.56712E+003
   5.8980   5.60874E+003    5.60217E+003
   5.9010   5.73058E+003    5.72109E+003
   5.9030   5.75148E+003    5.72017E+003
   5.9050   5.67007E+003    5.82913E+003
   5.9060   5.59493E+003    5.84215E+003
   5.9080   5.63360E+003    5.70582E+003
   5.9100   5.73891E+003    5.74601E+003
   5.9120   5.66945E+003    5.80420E+003
   5.9150   5.72404E+003    5.84124E+003
   5.9190   5.80687E+003    5.82886E+003
   5.9200   5.87912E+003    5.86193E+003
   5.9220   5.97681E+003    5.92464E+003
   5.9250   5.97059E+003    6.08436E+003
   5.9280   6.00309E+003    6.14309E+003
   5.9300   6.03496E+003    6.13327E+003
   5.9320   6.27596E+003    5.99605E+003
   5.9340   6.07502E+003    5.96240E+003
   5.9360   6.26536E+003    6.13752E+003
   5.9380   6.19183E+003    6.32820E+003
   5.9410   6.19182E+003    6.42516E+003
   5.9430   6.35787E+003    6.35094E+003
   5.9450   6.27983E+003    6.32014E+003
   5.9470   6.08494E+003    6.31164E+003
   5.9490   6.26080E+003    6.16194E+003
   5.9520   6.27917E+003    6.43015E+003
   5.9530   6.29870E+003    6.45092E+003
   5.9560   6.22969E+003    6.38899E+003
   5.9600   6.36214E+003    6.40413E+003
   5.9610   6.29179E+003    6.30288E+003
   5.9630   6.31778E+003    6.33277E+003
   5.9690   6.37867E+003    6.41499E+003
   5.9720   6.41771E+003    6.38562E+003
   5.9750   6.20054E+003    6.38367E+003
   5.9770   6.12286E+003    6.33209E+003
   5.9790   6.15086E+003    6.31531E+003
   5.9820   6.08418E+003    6.50027E+003
   5.9840   6.21866E+003    6.33311E+003
   5.9860   6.29954E+003    6.23609E+003
   5.9900   6.26918E+003    6.20347E+003
   5.9920   6.28137E+003    6.57582E+003
   5.9940   6.27691E+003    8.07114E+003
   5.9970   6.33099E+003    1.04930E+004
   6.0000   6.26702E+003    1.07370E+004
   6.0030   6.26213E+003    1.03650E+004
   6.0040   6.17812E+003    1.01940E+004
   6.0060   5.94721E+003    2.60790E+002
   6.0160   1.06374E+004    1.00067E+003
   6.0180   1.03650E+004    6.53175E+003
   6.0240   1.70740E+003    6.06122E+003
   6.0280   1.79060E+002    6.12281E+003
   6.0300   2.29520E+002    6.17576E+003
   6.0320   4.69320E+002    6.13922E+003
   6.0350   2.66264E+003    6.13352E+003
   6.0390   8.05975E+003    6.00701E+003
   6.0400   6.04605E+003    5.93026E+003
   6.0440   6.30135E+003    6.00844E+003
   6.0460   6.28801E+003    6.02900E+003
   6.0470   6.16523E+003    6.09196E+003
   6.0500   6.22443E+003    6.05524E+003
   6.0540   6.09664E+003    6.05232E+003
   6.0600   6.18426E+003    6.11568E+003
   6.0620   6.26964E+003    5.90171E+003
   6.0640   6.11429E+003    5.96063E+003
   6.0680   6.21526E+003    6.09431E+003
   6.0700   6.19449E+003    6.06477E+003
   6.0730   6.23699E+003    6.00548E+003
   6.0750   6.15733E+003    5.96669E+003
   6.0780   6.14126E+003    6.00304E+003
   6.0800   6.31487E+003    6.05348E+003
   6.0810   6.08907E+003    5.94577E+003
   6.0840   6.21186E+003    6.04036E+003
   6.0870   6.23088E+003    5.97162E+003
   6.0890   6.14820E+003    6.01068E+003
   6.0910   6.13589E+003    5.97674E+003
   6.0950   6.15610E+003    5.92631E+003
   6.0960   5.99410E+003    5.83243E+003
   6.1010   6.04986E+003    5.97171E+003
   6.1030   5.97921E+003    6.12386E+003
   6.1050   6.08232E+003    5.95077E+003
   6.1110   5.94231E+003    5.93008E+003
   6.1130   5.94668E+003    5.98404E+003
   6.1180   5.98497E+003    5.90953E+003
   6.1200   6.02897E+003    5.85189E+003
   6.1220   5.95714E+003    5.88098E+003
   6.1240   6.08688E+003    5.98025E+003
   6.1270   6.05235E+003    6.02491E+003
   6.1290   5.99560E+003    5.99010E+003
   6.1320   6.01449E+003    5.95899E+003
   6.1340   6.02573E+003    5.93281E+003
   6.1360   5.96882E+003    5.96881E+003
   6.1380   5.99250E+003    6.02694E+003
   6.1410   5.97060E+003    6.04834E+003
   6.1450   5.91897E+003    6.01019E+003
   6.1470   5.91495E+003    5.85145E+003
   6.1510   5.86628E+003    5.87829E+003
   6.1540   5.80431E+003    5.89500E+003
   6.1580   5.87119E+003    5.85734E+003
   6.1600   5.91621E+003    5.82130E+003
   6.1630   5.80305E+003    5.87676E+003
   6.1650   5.85513E+003    5.79722E+003
   6.1680   5.80286E+003    5.95545E+003
   6.1720   5.95463E+003    5.99449E+003
   6.1750   5.82656E+003    5.80845E+003
   6.1780   5.88674E+003    5.90050E+003
   6.1800   5.79417E+003    5.87768E+003
   6.1820   5.72812E+003    5.89306E+003
   6.1850   5.71691E+003    5.84172E+003
   6.1890   5.82378E+003    5.80785E+003
   6.1900   5.74997E+003    5.87272E+003
   6.1920   5.79280E+003    5.92976E+003
   6.1940   5.79474E+003    5.88261E+003
   6.1980   5.72433E+003    5.94457E+003
   6.2000   5.79427E+003    5.95367E+003
   6.2020   5.78047E+003    5.85922E+003
   6.2050   5.73121E+003    5.93526E+003
   6.2080   5.77705E+003    5.99156E+003
   6.2100   5.74160E+003    5.84875E+003
   6.2140   5.66072E+003    5.86987E+003
   6.2160   5.68033E+003    5.80012E+003
   6.2190   5.65596E+003    5.89417E+003
   6.2230   5.56128E+003    5.77730E+003
   6.2280   5.56981E+003    5.72024E+003
   6.2300   5.55905E+003    5.87421E+003
   6.2330   5.57456E+003    5.87116E+003
   6.2350   5.56958E+003    5.76234E+003
   6.2370   5.60153E+003    5.77402E+003
   6.2400   5.45443E+003    5.78387E+003
   6.2430   5.47674E+003    5.77145E+003
   6.2450   5.45970E+003    5.84565E+003
   6.2470   5.41776E+003    5.81073E+003
   6.2500   5.48656E+003    5.67037E+003
   6.2530   5.40925E+003    5.62357E+003
   6.2560   5.49550E+003    5.63728E+003
   6.2600   5.36316E+003    5.69114E+003
   6.2630   5.31782E+003    5.61765E+003
   6.2640   5.33886E+003    5.70824E+003
   6.2660   5.34621E+003    5.49740E+003
   6.2700   5.41956E+003    5.53675E+003
   6.2720   5.40547E+003    5.65473E+003
   6.2750   5.36643E+003    5.64103E+003
   6.2770   5.28085E+003    5.58286E+003
   6.2810   5.33251E+003    5.69714E+003
   6.2830   5.28516E+003    5.58197E+003
   6.2850   5.28384E+003    5.75605E+003
   6.2880   5.24558E+003    5.55194E+003
   6.2900   5.28007E+003    5.53054E+003
   6.2930   5.27295E+003    5.50431E+003
   6.2970   5.30852E+003    5.55218E+003
   6.2990   5.22350E+003    5.53218E+003
   6.3000   5.14321E+003    5.54252E+003
   6.3040   4.98533E+003    5.36649E+003
   6.3060   5.16347E+003    5.52874E+003
   6.3100   5.22868E+003    5.54608E+003
   6.3130   5.21147E+003    5.42527E+003
   6.3160   5.13162E+003    5.44581E+003
   6.3170   5.14499E+003    5.40708E+003
   6.3200   5.04237E+003    5.31898E+003
   6.3240   5.04484E+003    5.38008E+003
   6.3270   4.98644E+003    5.23563E+003
   6.3290   4.95334E+003    5.21749E+003
   6.3310   5.07456E+003    5.26041E+003
   6.3330   4.98146E+003    5.28545E+003
   6.3360   5.01148E+003    5.28838E+003
   6.3380   5.03652E+003    5.29152E+003
   6.3420   4.90838E+003    5.41928E+003
   6.3450   4.86711E+003    5.35583E+003
   6.3470   4.85203E+003    5.20202E+003
   6.3490   4.85471E+003    5.19546E+003
   6.3520   4.80487E+003    5.17669E+003
   6.3540   4.92740E+003    5.15593E+003
   6.3560   4.91622E+003    5.16739E+003
   6.3610   4.91371E+003    5.15969E+003
   6.3630   4.90774E+003    5.02536E+003
   6.3660   5.04999E+003    4.98449E+003
   6.3690   4.92616E+003    4.99364E+003
   6.3720   4.82715E+003    4.99548E+003
   6.3740   4.85369E+003    5.06739E+003
   6.3770   4.87956E+003    5.08377E+003
   6.3800   4.95965E+003    4.98801E+003
   6.3820   4.89080E+003    4.90933E+003
   6.3840   4.95117E+003    4.97830E+003
   6.3860   4.85633E+003    4.89900E+003
   6.3880   4.94838E+003    4.95942E+003
   6.3930   4.88835E+003    4.88641E+003
   6.3950   4.86944E+003    4.76333E+003
   6.3970   4.83455E+003    4.85397E+003
   6.3980   4.79803E+003    4.94356E+003
   6.4020   4.77910E+003    4.85065E+003
   6.4060   4.72782E+003    4.79454E+003
   6.4090   4.74133E+003    4.80246E+003
   6.4120   4.63583E+003    4.75758E+003
   6.4140   4.68399E+003    4.73336E+003
   6.4180   4.68803E+003    4.72356E+003
   6.4200   4.66590E+003    4.64366E+003
   6.4220   4.68826E+003    4.69459E+003
   6.4240   4.61925E+003    4.70925E+003
   6.4280   4.81810E+003    4.79439E+003
   6.4300   4.75326E+003    4.80138E+003
   6.4340   4.78246E+003    4.79277E+003
   6.4360   4.84514E+003    4.71589E+003
   6.4400   4.82358E+003    4.83650E+003
   6.4410   4.84161E+003    4.77021E+003
   6.4450   4.92129E+003    4.76572E+003
   6.4470   4.98172E+003    4.91979E+003
   6.4490   4.91998E+003    4.89839E+003
   6.4500   4.86744E+003    4.83455E+003
   6.4540   4.89376E+003    4.75191E+003
   6.4560   4.95433E+003    4.86224E+003
   6.4590   4.86569E+003    4.85771E+003
   6.4630   4.93235E+003    4.86054E+003
   6.4650   4.88918E+003    4.85496E+003
   6.4680   5.00183E+003    4.89087E+003
   6.4730   5.08432E+003    4.79343E+003
   6.4760   5.04170E+003    4.81532E+003
   6.4790   5.04474E+003    4.83560E+003
   6.4810   4.99668E+003    4.78565E+003
   6.4850   5.10277E+003    4.82502E+003
   6.4870   4.90337E+003    4.76532E+003
   6.4890   5.01201E+003    4.75482E+003
   6.4920   4.97563E+003    4.79852E+003
   6.4940   4.95028E+003    4.78573E+003
   6.4970   4.94789E+003    4.82653E+003
   6.5000   4.94148E+003    4.89486E+003
   6.5030   5.05025E+003    4.78559E+003
   6.5050   4.97061E+003    4.80543E+003
   6.5080   5.03808E+003    4.82216E+003
   6.5120   5.06035E+003    4.84394E+003
   6.5150   4.95859E+003    4.81571E+003
   6.5180   5.10843E+003    4.85171E+003
   6.5210   5.12852E+003    4.93415E+003
   6.5230   5.10307E+003    4.83337E+003
   6.5250   4.91953E+003    4.72686E+003
   6.5290   4.96971E+003    4.84987E+003
   6.5310   4.99945E+003    4.93472E+003
   6.5330   5.03199E+003    4.76740E+003
   6.5360   4.92388E+003    4.81061E+003
   6.5390   5.10640E+003    4.83577E+003
   6.5400   4.95565E+003    4.71738E+003
   6.5440   5.03213E+003    4.73792E+003
   6.5470   5.00893E+003    4.72919E+003
   6.5500   4.94199E+003    4.73651E+003
   6.5530   5.00952E+003    4.69875E+003
   6.5570   5.03011E+003    4.72491E+003
   6.5590   4.97742E+003    4.67856E+003
   6.5610   5.02940E+003    4.72456E+003
   6.5650   5.01286E+003    4.67714E+003
   6.5680   5.01121E+003    4.62855E+003
   6.5700   4.98197E+003    4.64484E+003
   6.5720   5.09105E+003    4.87753E+003
   6.5760   4.99614E+003    4.68592E+003
   6.5800   4.93477E+003    4.61831E+003
   6.5820   4.96269E+003    4.64360E+003
   6.5840   4.75806E+003    4.63702E+003
   6.5880   5.05670E+003    4.72012E+003
   6.5890   4.92275E+003    4.65747E+003
   6.5920   4.91594E+003    4.67074E+003
   6.5950   4.97583E+003    4.54052E+003
   6.5980   4.93364E+003    4.60670E+003
   6.6000   4.92012E+003    4.57454E+003
   6.6030   4.87270E+003    4.69910E+003
   6.6070   4.91131E+003    4.58322E+003
   6.6100   4.84646E+003    4.59634E+003
   6.6130   4.82895E+003    4.63431E+003
   6.6170   4.90649E+003    4.56347E+003
   6.6190   4.93477E+003    4.60312E+003
   6.6220   4.91924E+003    4.58975E+003
   6.6240   4.88307E+003    4.54295E+003
   6.6270   4.91687E+003    4.53593E+003
   6.6290   4.97957E+003    4.70285E+003
   6.6330   4.90505E+003    4.61259E+003
   6.6360   5.04738E+003    4.61278E+003
   6.6380   4.88376E+003    4.50865E+003
   6.6400   4.93428E+003    4.49910E+003
   6.6440   4.84164E+003    4.49910E+003
   6.6470   4.82515E+003    4.51420E+003
   6.6490   4.84830E+003    4.42990E+003
   6.6510   4.86908E+003    4.47498E+003
   6.6540   4.84992E+003    4.46011E+003
   6.6580   4.83790E+003    4.43635E+003
   6.6610   4.85668E+003    4.46941E+003
   6.6650   4.85329E+003    4.46007E+003
   6.6670   4.74641E+003    4.49320E+003
   6.6710   4.89392E+003    4.41048E+003
   6.6740   4.82164E+003    4.35813E+003
   6.6760   4.85981E+003    4.53087E+003
   6.6790   4.82700E+003    4.30441E+003
   6.6810   4.72474E+003    4.38308E+003
   6.6830   4.66227E+003    4.34971E+003
   6.6860   4.70974E+003    4.31995E+003
   6.6890   4.74650E+003    4.36800E+003
   6.6920   4.76602E+003    4.40906E+003
   6.6940   4.75395E+003    4.31780E+003
   6.6950   4.73925E+003    4.34164E+003
   6.6990   4.78588E+003    4.32341E+003
   6.7030   4.75249E+003    4.37360E+003
   6.7060   4.74793E+003    4.29576E+003
   6.7070   4.66407E+003    4.34362E+003
   6.7120   4.70022E+003    4.29093E+003
   6.7150   4.57208E+003    4.30356E+003
   6.7170   4.50445E+003    4.26449E+003
   6.7210   4.64048E+003    4.23620E+003
   6.7250   4.59768E+003    4.20919E+003
   6.7280   4.66888E+003    4.29877E+003
   6.7310   4.67174E+003    4.28089E+003
   6.7340   4.73243E+003    4.35433E+003
   6.7360   4.66292E+003    4.31153E+003
   6.7380   4.73792E+003    4.16386E+003
   6.7400   4.67424E+003    4.30401E+003
   6.7440   4.66268E+003    4.12397E+003
   6.7460   4.54954E+003    3.96858E+003
   6.7490   4.61598E+003    4.05562E+003
   6.7520   4.63105E+003    4.05187E+003
   6.7540   4.52880E+003    3.97786E+003
   6.7590   4.57269E+003    3.94196E+003
   6.7610   4.52794E+003    3.99461E+003
   6.7630   4.50801E+003    3.99011E+003
   6.7660   4.55669E+003    4.00860E+003
   6.7700   4.52056E+003    4.09408E+003
   6.7750   4.52688E+003    4.02829E+003
   6.7770   4.50749E+003    4.05305E+003
   6.7790   4.50445E+003    4.03534E+003
   6.7810   4.50981E+003    4.00541E+003
   6.7840   4.52827E+003    4.03055E+003
   6.7860   4.55087E+003    3.98302E+003
   6.7880   4.45737E+003    4.04970E+003
   6.7920   4.45273E+003    4.02402E+003
   6.7940   4.52149E+003    4.01667E+003
   6.7980   4.53736E+003    4.05577E+003
   6.8020   4.45581E+003    4.07026E+003
   6.8040   4.49079E+003    4.03463E+003
   6.8090   4.49354E+003    4.04007E+003
   6.8110   4.53526E+003    4.13614E+003
   6.8140   4.60111E+003    4.18868E+003
   6.8180   4.51230E+003    4.05255E+003
   6.8210   4.52022E+003    4.05687E+003
   6.8230   4.62435E+003    4.15545E+003
   6.8270   4.53898E+003    4.06549E+003
   6.8300   4.56278E+003    4.02125E+003
   6.8320   4.47317E+003    4.09859E+003
   6.8370   4.51196E+003    4.06878E+003
   6.8390   4.49664E+003    4.06668E+003
   6.8410   4.49814E+003    4.05246E+003
   6.8440   4.49214E+003    4.12075E+003
   6.8480   4.56337E+003    4.10560E+003
   6.8500   4.53270E+003    4.15577E+003
   6.8540   4.61608E+003    4.13882E+003
   6.8580   4.54954E+003    4.12187E+003
   6.8610   4.45973E+003    4.00118E+003
   6.8640   4.49926E+003    4.08186E+003
   6.8670   4.49345E+003    4.04700E+003
   6.8690   4.48332E+003    4.01420E+003
   6.8730   4.47514E+003    3.99649E+003
   6.8760   4.55058E+003    4.04718E+003
   6.8780   4.47042E+003    4.03292E+003
   6.8820   4.54944E+003    4.00878E+003
   6.8840   4.51873E+003    4.04592E+003
   6.8870   4.58879E+003    3.97714E+003
   6.8900   4.45318E+003    4.11122E+003
   6.8920   4.38582E+003    4.10532E+003
   6.8950   4.47429E+003    4.01417E+003
   6.8970   4.50566E+003    4.03903E+003
   6.9010   4.49338E+003    4.05722E+003
   6.9040   4.53831E+003    4.08289E+003
   6.9080   4.47202E+003    4.01339E+003
   6.9110   4.46619E+003    3.95138E+003
   6.9150   4.51040E+003    3.91118E+003
   6.9180   4.45512E+003    4.02442E+003
   6.9200   4.46825E+003    4.02354E+003
   6.9230   4.41615E+003    3.98331E+003
   6.9270   4.51146E+003    3.97155E+003
   6.9300   4.42262E+003    3.92359E+003
   6.9320   4.47618E+003    3.93876E+003
   6.9350   4.38569E+003    3.87837E+003
   6.9380   4.37185E+003    3.85013E+003
   6.9410   4.32557E+003    3.84693E+003
   6.9430   4.37028E+003    3.81143E+003
   6.9470   4.43534E+003    3.87864E+003
   6.9500   4.31426E+003    3.89380E+003
   6.9530   4.35365E+003    3.84198E+003
   6.9570   4.39366E+003    3.84342E+003
   6.9610   4.31518E+003    3.83193E+003
   6.9640   4.37665E+003    3.83956E+003
   6.9670   4.27730E+003    3.83115E+003
   6.9700   4.29483E+003    3.86346E+003
   6.9740   4.33280E+003    3.80165E+003
   6.9780   4.27006E+003    3.80672E+003
   6.9810   4.38769E+003    3.83288E+003
   6.9830   4.34204E+003    3.82895E+003
   6.9840   4.40029E+003    3.86383E+003
   6.9880   4.33903E+003    3.84165E+003
   6.9920   4.32517E+003    3.80133E+003
   6.9940   4.22825E+003    3.82146E+003
   6.9960   4.27271E+003    3.79223E+003
   7.0000   4.24084E+003    3.81618E+003
   7.0030   4.34200E+003    3.72834E+003
   7.0070   4.32721E+003    3.74395E+003
   7.0100   4.31847E+003    3.79276E+003
   7.0120   4.26720E+003    3.79499E+003
   7.0150   4.26808E+003    3.81693E+003
   7.0190   4.23097E+003    3.79972E+003
   7.0210   4.22759E+003    3.78705E+003
   7.0250   4.24510E+003    3.81503E+003
   7.0280   4.19566E+003    3.72680E+003
   7.0310   4.26304E+003    3.72369E+003
   7.0350   4.25252E+003    3.83352E+003
   7.0370   4.22135E+003    3.72112E+003
   7.0400   4.18969E+003    3.74493E+003
   7.0420   4.23358E+003    3.71281E+003
   7.0460   4.14150E+003    3.73494E+003
   7.0490   4.01396E+003    3.75663E+003
   7.0530   4.06393E+003    3.89062E+003
   7.0560   4.19511E+003    3.76806E+003
   7.0610   4.17634E+003    3.71643E+003
   7.0630   4.18460E+003    3.70619E+003
   7.0660   4.26862E+003    3.75991E+003
   7.0680   4.24227E+003    3.73101E+003
   7.0720   4.21958E+003    3.69974E+003
   7.0750   4.14158E+003    3.78169E+003
   7.0790   4.18246E+003    3.78841E+003
   7.0820   4.10926E+003    3.72172E+003
   7.0840   4.14134E+003    3.73983E+003
   7.0880   4.14772E+003    3.79202E+003
   7.0910   4.18139E+003    3.71956E+003
   7.0950   4.15750E+003    3.65676E+003
   7.0970   4.20677E+003    3.72717E+003
   7.1000   4.16685E+003    3.72866E+003
   7.1030   4.20540E+003    3.69832E+003
   7.1070   4.23303E+003    3.72038E+003
   7.1100   4.19402E+003    3.68239E+003
   7.1130   4.17812E+003    3.72038E+003
   7.1150   4.10643E+003    3.68828E+003
   7.1200   4.15817E+003    3.63269E+003
   7.1230   4.08774E+003    3.63494E+003
   7.1250   4.14895E+003    3.65689E+003
   7.1290   4.06516E+003    3.66089E+003
   7.1320   3.97912E+003    3.68634E+003
   7.1350   3.93603E+003    3.74919E+003
   7.1380   4.03777E+003    3.67340E+003
   7.1400   4.05626E+003    3.67960E+003
   7.1440   3.94080E+003    3.66835E+003
   7.1480   3.89455E+003    3.61973E+003
   7.1510   3.80698E+003    3.65466E+003
