# Supplementary material for: Trigger factor both holds and folds its client proteins
Source: Nat Commun. 2022 Jul 15;13:4126. doi: 10.1038/s41467-022-31767-6 (PMC9287376; doi:10.1038/s41467-022-31767-6)
Supplement: Supplementary file 6 — Source Data [file 41467_2022_31767_MOESM6_ESM.zip › SourceDataFile/Fig1a-b/00063.RI3]

Sample
I 3 04.0 40000 0011210 1.9550E11 280 1 
   5.8000   1.00270E+002    1.89590E+002
   5.8030   2.10020E+002    2.07670E+002
   5.8050   2.39000E+002    2.23120E+002
   5.8060   2.38620E+002    2.35180E+002
   5.8070   2.47070E+002    2.73260E+002
   5.8080   2.65700E+002    2.65920E+002
   5.8090   2.93580E+002    3.06400E+002
   5.8120   3.66360E+002    3.81180E+002
   5.8130   3.63670E+002    4.37050E+002
   5.8150   4.35420E+002    4.97800E+002
   5.8160   5.10810E+002    5.45360E+002
   5.8170   6.36790E+002    6.14800E+002
   5.8190   6.50380E+002    7.54950E+002
   5.8220   8.07450E+002    9.01140E+002
   5.8230   9.45350E+002    1.05241E+003
   5.8240   1.11919E+003    1.23350E+003
   5.8260   1.19112E+003    1.34071E+003
   5.8280   1.47561E+003    1.54113E+003
   5.8300   1.60705E+003    1.79352E+003
   5.8310   1.97228E+003    2.19481E+003
   5.8350   2.31825E+003    2.65251E+003
   5.8360   2.86063E+003    3.02584E+003
   5.8380   3.09246E+003    3.16193E+003
   5.8390   3.33286E+003    3.48105E+003
   5.8420   3.62450E+003    3.74220E+003
   5.8450   4.35685E+003    4.19481E+003
   5.8460   4.44734E+003    4.59740E+003
   5.8490   4.62535E+003    4.92213E+003
   5.8510   4.90279E+003    4.97054E+003
   5.8530   5.12936E+003    5.34527E+003
   5.8560   5.31881E+003    5.18722E+003
   5.8580   5.25251E+003    5.43526E+003
   5.8600   5.33194E+003    5.40892E+003
   5.8610   5.44856E+003    5.33601E+003
   5.8620   5.53950E+003    5.45893E+003
   5.8650   5.55138E+003    5.49130E+003
   5.8670   5.51871E+003    5.56698E+003
   5.8690   5.50313E+003    5.50583E+003
   5.8710   5.44590E+003    5.40775E+003
   5.8740   5.44013E+003    5.47801E+003
   5.8750   5.61172E+003    5.47269E+003
   5.8760   5.74185E+003    5.50859E+003
   5.8780   5.55531E+003    5.46795E+003
   5.8800   5.52971E+003    5.37587E+003
   5.8830   5.46897E+003    5.45935E+003
   5.8850   5.49843E+003    5.40628E+003
   5.8870   5.50350E+003    5.39389E+003
   5.8880   5.38041E+003    5.52709E+003
   5.8900   5.54417E+003    5.66136E+003
   5.8920   5.49571E+003    5.64770E+003
   5.8940   5.51962E+003    5.59614E+003
   5.8970   5.77505E+003    5.64972E+003
   5.8990   5.71090E+003    5.74881E+003
   5.9010   5.62338E+003    5.68882E+003
   5.9030   5.68228E+003    5.55087E+003
   5.9050   5.63574E+003    5.53803E+003
   5.9060   5.77135E+003    5.52500E+003
   5.9100   5.72129E+003    5.44122E+003
   5.9120   5.68755E+003    5.68441E+003
   5.9130   5.70217E+003    5.79183E+003
   5.9150   5.71679E+003    5.81527E+003
   5.9180   5.75219E+003    5.84270E+003
   5.9210   5.94945E+003    5.85023E+003
   5.9230   5.84598E+003    5.84767E+003
   5.9250   5.90756E+003    5.98305E+003
   5.9270   5.85511E+003    6.06692E+003
   5.9300   5.98499E+003    6.23082E+003
   5.9330   6.10363E+003    6.16520E+003
   5.9350   6.16474E+003    6.29808E+003
   5.9360   6.19001E+003    6.49404E+003
   5.9380   6.24314E+003    6.80196E+003
   5.9390   6.33775E+003    7.55592E+003
   5.9410   6.40753E+003    1.21630E+004
   5.9450   6.50755E+003    1.28271E+004
   5.9470   6.63986E+003    1.17467E+004
   5.9510   7.30345E+003    1.92460E+002
   5.9570   1.18257E+004    3.88320E+002
   5.9610   9.57869E+003    1.58535E+003
   5.9620   3.69400E+002    7.31690E+003
   5.9680   2.42610E+002    6.23955E+003
   5.9700   5.83770E+002    6.16619E+003
   5.9720   1.38562E+003    6.29602E+003
   5.9740   5.42365E+003    6.09276E+003
   5.9760   7.41732E+003    6.03037E+003
   5.9800   6.28078E+003    6.15237E+003
   5.9810   6.24644E+003    6.08641E+003
   5.9830   6.17204E+003    6.13749E+003
   5.9860   6.11117E+003    6.11799E+003
   5.9880   6.20475E+003    6.26199E+003
   5.9900   6.15055E+003    6.04406E+003
   5.9920   6.05840E+003    6.08725E+003
   5.9950   6.14293E+003    6.06765E+003
   5.9970   6.06927E+003    6.14043E+003
   6.0000   6.10090E+003    5.99874E+003
   6.0020   6.12377E+003    5.97969E+003
   6.0040   5.98099E+003    5.96969E+003
   6.0060   6.07571E+003    5.97080E+003
   6.0090   6.02789E+003    5.95574E+003
   6.0120   6.09794E+003    5.88983E+003
   6.0160   6.06325E+003    6.05528E+003
   6.0170   6.17029E+003    5.89777E+003
   6.0210   6.10688E+003    5.77369E+003
   6.0220   6.00363E+003    5.79683E+003
   6.0250   6.09919E+003    5.76891E+003
   6.0260   6.00448E+003    5.91591E+003
   6.0300   5.92375E+003    5.75821E+003
   6.0310   6.05429E+003    5.86918E+003
   6.0340   5.94241E+003    5.85001E+003
   6.0370   6.07041E+003    5.89868E+003
   6.0380   6.14504E+003    5.79320E+003
   6.0420   6.12943E+003    5.82030E+003
   6.0460   5.99813E+003    5.76446E+003
   6.0470   5.96017E+003    5.82671E+003
   6.0500   6.01889E+003    5.65377E+003
   6.0540   5.97911E+003    5.83778E+003
   6.0570   5.90684E+003    5.76584E+003
   6.0590   5.95717E+003    5.69925E+003
   6.0640   5.96131E+003    5.65081E+003
   6.0660   5.84799E+003    5.77867E+003
   6.0680   6.00852E+003    5.85667E+003
   6.0690   6.00441E+003    5.75549E+003
   6.0730   5.91288E+003    5.74493E+003
   6.0750   6.03723E+003    5.65487E+003
   6.0770   5.87293E+003    5.79146E+003
   6.0790   5.98532E+003    5.71428E+003
   6.0820   5.93300E+003    5.53404E+003
   6.0840   5.89222E+003    5.61862E+003
   6.0870   5.93794E+003    5.45254E+003
   6.0890   5.96999E+003    5.18852E+003
   6.0920   5.91080E+003    5.22388E+003
   6.0930   5.83888E+003    5.13053E+003
   6.0960   5.84937E+003    5.19547E+003
   6.0980   5.93565E+003    4.97384E+003
   6.1030   5.94583E+003    5.09026E+003
   6.1050   5.85093E+003    4.93570E+003
   6.1070   5.93230E+003    5.00052E+003
   6.1090   5.80013E+003    5.05648E+003
   6.1110   5.90005E+003    4.90147E+003
   6.1150   5.81558E+003    4.87220E+003
   6.1170   5.81973E+003    4.86613E+003
   6.1200   5.74337E+003    5.13056E+003
   6.1250   5.73049E+003    5.23829E+003
   6.1270   5.88211E+003    4.67344E+003
   6.1290   5.86470E+003    4.34585E+003
   6.1310   5.92619E+003    4.41211E+003
   6.1330   5.91006E+003    4.13623E+003
   6.1360   5.95931E+003    4.09575E+003
   6.1380   5.93593E+003    4.34904E+003
   6.1410   5.99835E+003    4.62336E+003
   6.1430   5.91195E+003    4.99063E+003
   6.1450   5.84984E+003    5.07242E+003
   6.1470   5.93304E+003    5.10865E+003
   6.1500   5.91332E+003    4.90601E+003
   6.1520   5.84176E+003    4.93461E+003
   6.1540   5.74768E+003    5.04565E+003
   6.1560   5.90203E+003    4.92049E+003
   6.1600   6.00674E+003    4.86523E+003
   6.1630   5.93007E+003    4.67396E+003
   6.1650   5.81220E+003    4.58889E+003
   6.1670   5.85275E+003    4.63954E+003
   6.1700   5.97943E+003    4.49429E+003
   6.1720   5.84480E+003    4.42484E+003
   6.1750   5.85190E+003    4.60270E+003
   6.1780   5.82244E+003    4.39909E+003
   6.1800   5.87186E+003    4.62701E+003
   6.1820   5.88652E+003    4.67357E+003
   6.1840   5.87234E+003    4.46370E+003
   6.1870   5.79273E+003    4.44896E+003
   6.1910   5.87711E+003    4.39587E+003
   6.1920   5.94431E+003    4.41082E+003
   6.1950   5.94000E+003    4.56141E+003
   6.1960   5.83071E+003    4.41316E+003
   6.2000   5.95231E+003    4.54409E+003
   6.2010   5.85932E+003    4.43938E+003
   6.2050   5.86945E+003    4.35231E+003
   6.2060   5.82064E+003    4.37142E+003
   6.2080   5.89754E+003    4.23810E+003
   6.2120   5.87382E+003    4.00977E+003
   6.2140   5.90460E+003    3.97054E+003
   6.2170   5.92166E+003    3.94837E+003
   6.2210   5.84606E+003    4.11885E+003
   6.2230   5.90264E+003    4.15401E+003
   6.2250   5.93262E+003    4.27458E+003
   6.2280   5.82528E+003    4.12130E+003
   6.2310   5.83149E+003    3.92819E+003
   6.2340   5.92701E+003    3.88709E+003
   6.2370   5.75093E+003    3.95864E+003
   6.2390   5.82825E+003    3.83164E+003
   6.2410   5.88913E+003    3.59090E+003
   6.2430   5.94969E+003    3.65480E+003
   6.2460   5.76381E+003    3.77460E+003
   6.2480   5.72890E+003    3.64968E+003
   6.2510   5.76938E+003    3.74090E+003
   6.2540   5.72839E+003    3.57577E+003
   6.2570   5.70352E+003    3.59313E+003
   6.2600   5.69559E+003    3.55136E+003
   6.2620   5.67564E+003    3.54314E+003
   6.2640   5.70092E+003    3.50137E+003
   6.2660   5.81761E+003    3.53558E+003
   6.2700   5.71725E+003    3.56630E+003
   6.2730   5.83584E+003    3.52583E+003
   6.2760   5.76980E+003    3.57959E+003
   6.2790   5.82008E+003    3.30926E+003
   6.2820   5.79950E+003    3.23417E+003
   6.2850   5.85495E+003    3.26466E+003
   6.2880   5.83288E+003    3.43309E+003
   6.2900   5.81532E+003    3.45423E+003
   6.2930   5.75307E+003    3.37937E+003
   6.2950   5.68672E+003    3.35710E+003
   6.2970   5.84541E+003    3.40673E+003
   6.3000   5.81842E+003    3.29411E+003
   6.3040   5.60644E+003    3.05868E+003
   6.3060   5.78705E+003    3.15323E+003
   6.3080   5.83038E+003    3.19361E+003
   6.3120   5.78486E+003    3.12046E+003
   6.3150   5.83737E+003    3.08727E+003
   6.3170   5.76098E+003    3.16809E+003
   6.3190   5.69167E+003    3.15996E+003
   6.3220   5.73126E+003    3.03313E+003
   6.3240   5.63533E+003    3.03001E+003
   6.3270   5.68523E+003    3.01508E+003
   6.3310   5.67454E+003    3.02790E+003
   6.3330   5.68417E+003    2.95055E+003
   6.3350   5.82525E+003    2.92012E+003
   6.3380   5.68783E+003    2.90909E+003
   6.3400   5.67454E+003    2.88798E+003
   6.3430   5.70245E+003    2.89248E+003
   6.3450   5.59242E+003    2.83560E+003
   6.3470   5.58575E+003    2.81412E+003
   6.3500   5.62894E+003    2.80309E+003
   6.3530   5.51697E+003    2.80992E+003
   6.3560   5.44469E+003    2.72032E+003
   6.3600   5.49988E+003    2.62158E+003
   6.3630   5.49565E+003    2.70875E+003
   6.3650   5.51951E+003    2.70172E+003
   6.3670   5.60380E+003    2.64077E+003
   6.3690   5.57597E+003    2.70331E+003
   6.3710   5.76460E+003    2.65745E+003
   6.3750   5.67196E+003    2.66206E+003
   6.3800   5.57565E+003    2.61778E+003
   6.3820   5.57963E+003    2.59452E+003
   6.3840   5.48359E+003    2.56653E+003
   6.3850   5.43203E+003    2.58665E+003
   6.3890   5.49382E+003    2.55153E+003
   6.3910   5.49604E+003    2.53132E+003
   6.3940   5.44837E+003    2.57478E+003
   6.3960   5.51524E+003    2.51812E+003
   6.3990   5.44609E+003    2.53832E+003
   6.4010   5.46330E+003    2.48582E+003
   6.4050   5.45301E+003    2.52734E+003
   6.4070   5.37953E+003    2.48671E+003
   6.4090   5.35797E+003    2.39134E+003
   6.4110   5.34017E+003    2.44844E+003
   6.4150   5.36968E+003    2.38846E+003
   6.4180   5.40203E+003    2.37601E+003
   6.4210   5.42843E+003    2.40384E+003
   6.4240   5.30794E+003    2.41952E+003
   6.4250   5.40688E+003    2.41740E+003
   6.4300   5.37160E+003    2.43806E+003
   6.4320   5.42691E+003    2.39014E+003
   6.4360   5.47663E+003    2.45494E+003
   6.4380   5.55448E+003    2.45315E+003
   6.4400   5.47114E+003    2.40508E+003
   6.4420   5.45168E+003    2.43110E+003
   6.4450   5.55075E+003    2.50946E+003
   6.4470   5.51564E+003    2.38935E+003
   6.4490   5.47926E+003    2.49311E+003
   6.4510   5.52387E+003    2.41853E+003
   6.4540   5.53386E+003    2.51647E+003
   6.4560   5.55539E+003    2.40049E+003
   6.4610   5.57113E+003    2.41531E+003
   6.4630   5.56501E+003    2.44048E+003
   6.4650   5.62646E+003    2.37145E+003
   6.4670   5.63979E+003    2.38085E+003
   6.4700   5.61103E+003    2.50726E+003
   6.4710   5.56202E+003    2.45608E+003
   6.4760   5.67816E+003    2.43111E+003
   6.4790   5.62556E+003    2.39144E+003
   6.4820   5.51546E+003    2.43812E+003
   6.4850   5.54967E+003    2.37163E+003
   6.4870   5.53884E+003    2.40539E+003
   6.4900   5.53930E+003    2.44001E+003
   6.4920   5.52113E+003    2.42701E+003
   6.4940   5.45073E+003    2.39460E+003
   6.4970   5.54741E+003    2.42971E+003
   6.5010   5.48763E+003    2.41667E+003
   6.5030   5.52230E+003    2.43580E+003
   6.5070   5.58270E+003    2.42366E+003
   6.5100   5.70267E+003    2.42449E+003
   6.5120   5.56865E+003    2.48644E+003
   6.5140   5.64908E+003    2.46307E+003
   6.5170   5.65298E+003    2.46495E+003
   6.5200   5.61489E+003    2.35951E+003
   6.5230   5.54103E+003    2.36081E+003
   6.5260   5.54070E+003    2.29175E+003
   6.5280   5.48239E+003    2.27634E+003
   6.5320   5.53771E+003    2.33199E+003
   6.5350   5.45227E+003    2.44178E+003
   6.5390   5.46978E+003    2.40810E+003
   6.5410   5.43871E+003    2.36127E+003
   6.5420   5.45124E+003    2.39666E+003
   6.5440   5.41462E+003    2.39842E+003
   6.5470   5.43415E+003    2.37087E+003
   6.5510   5.40852E+003    2.39830E+003
   6.5540   5.46342E+003    2.41159E+003
   6.5570   5.42916E+003    2.37274E+003
   6.5590   5.53589E+003    2.39793E+003
   6.5620   5.54962E+003    2.40197E+003
   6.5650   5.43169E+003    2.40778E+003
   6.5690   5.45436E+003    2.34733E+003
   6.5710   5.45568E+003    2.34905E+003
   6.5740   5.50980E+003    2.34652E+003
   6.5760   5.41657E+003    2.26231E+003
   6.5780   5.37212E+003    2.26123E+003
   6.5810   5.34360E+003    2.37145E+003
   6.5850   5.26504E+003    2.29464E+003
   6.5860   5.39401E+003    2.28649E+003
   6.5890   5.38628E+003    2.33484E+003
   6.5920   5.32414E+003    2.34383E+003
   6.5940   5.37071E+003    2.31159E+003
   6.5970   5.29103E+003    2.37981E+003
   6.5980   5.34174E+003    2.34774E+003
   6.6000   5.41632E+003    2.30523E+003
   6.6040   5.34674E+003    2.33264E+003
   6.6070   5.24537E+003    2.32364E+003
   6.6100   5.30704E+003    2.37634E+003
   6.6150   5.29410E+003    2.32830E+003
   6.6170   5.27148E+003    2.32708E+003
   6.6200   5.24823E+003    2.32844E+003
   6.6220   5.26619E+003    2.28367E+003
   6.6250   5.21604E+003    2.33428E+003
   6.6270   5.20340E+003    2.30046E+003
   6.6290   5.26616E+003    2.28422E+003
   6.6330   5.21061E+003    2.29434E+003
   6.6360   5.30794E+003    2.33775E+003
   6.6380   5.24660E+003    2.30703E+003
   6.6400   5.25388E+003    2.28782E+003
   6.6420   5.11546E+003    2.28679E+003
   6.6460   5.17053E+003    2.30389E+003
   6.6490   5.05534E+003    2.28994E+003
   6.6520   5.11758E+003    2.29208E+003
   6.6540   5.17454E+003    2.24910E+003
   6.6560   5.13789E+003    2.25216E+003
   6.6600   5.10985E+003    2.25383E+003
   6.6620   5.14720E+003    2.30880E+003
   6.6640   5.14680E+003    2.22747E+003
   6.6680   5.23155E+003    2.26059E+003
   6.6710   5.08330E+003    2.25724E+003
   6.6740   5.10889E+003    2.21665E+003
   6.6760   4.96963E+003    2.25294E+003
   6.6780   5.07072E+003    2.19670E+003
   6.6830   5.01593E+003    2.24044E+003
   6.6850   4.99389E+003    2.21847E+003
   6.6870   4.98427E+003    2.28386E+003
   6.6890   4.98544E+003    2.29721E+003
   6.6920   5.00092E+003    2.24633E+003
   6.6940   4.97488E+003    2.24460E+003
   6.6970   4.92698E+003    2.19027E+003
   6.7000   5.01823E+003    2.20980E+003
   6.7020   4.95823E+003    2.21767E+003
   6.7060   5.02020E+003    2.16610E+003
   6.7090   4.95120E+003    2.14535E+003
   6.7120   4.92049E+003    2.13996E+003
   6.7150   4.88497E+003    2.13202E+003
   6.7180   4.76210E+003    2.16098E+003
   6.7190   4.73311E+003    2.14477E+003
   6.7230   4.91811E+003    2.13940E+003
   6.7260   4.82343E+003    2.15020E+003
   6.7280   4.84723E+003    2.18235E+003
   6.7310   4.88234E+003    2.19725E+003
   6.7350   4.88607E+003    2.12716E+003
   6.7370   4.94421E+003    2.19594E+003
   6.7400   4.84421E+003    2.15006E+003
   6.7430   4.84667E+003    2.15721E+003
   6.7460   4.80008E+003    2.12604E+003
   6.7490   4.74108E+003    2.11381E+003
   6.7520   4.75814E+003    2.13253E+003
   6.7540   4.79661E+003    2.04805E+003
   6.7560   4.73397E+003    2.05643E+003
   6.7610   4.68391E+003    2.06740E+003
   6.7630   4.74739E+003    2.07458E+003
   6.7650   4.67613E+003    2.08249E+003
   6.7680   4.71247E+003    2.04054E+003
   6.7700   4.72336E+003    2.07252E+003
   6.7730   4.77156E+003    2.01883E+003
   6.7770   4.73553E+003    2.05380E+003
   6.7810   4.68675E+003    2.03484E+003
   6.7830   4.72193E+003    1.99901E+003
   6.7840   4.65964E+003    2.00525E+003
   6.7880   4.66291E+003    2.02799E+003
   6.7910   4.69950E+003    2.03056E+003
   6.7930   4.62412E+003    2.05976E+003
   6.7950   4.59828E+003    2.05277E+003
   6.7990   4.59762E+003    2.06475E+003
   6.8010   4.62923E+003    2.04181E+003
   6.8040   4.63899E+003    2.05290E+003
   6.8080   4.70227E+003    2.10133E+003
   6.8110   4.66626E+003    2.06516E+003
   6.8130   4.65649E+003    2.08408E+003
   6.8160   4.65139E+003    2.06299E+003
   6.8190   4.59784E+003    2.02876E+003
   6.8220   4.59939E+003    2.01669E+003
   6.8250   4.64010E+003    2.07868E+003
   6.8280   4.70477E+003    2.08876E+003
   6.8310   4.69393E+003    2.05423E+003
   6.8340   4.60628E+003    2.03890E+003
   6.8370   4.59806E+003    2.04879E+003
   6.8390   4.63899E+003    2.05245E+003
   6.8420   4.63069E+003    2.09861E+003
   6.8460   4.64551E+003    2.04720E+003
   6.8480   4.68391E+003    2.09490E+003
   6.8510   4.68612E+003    2.14891E+003
   6.8540   4.69630E+003    2.10062E+003
   6.8560   4.64761E+003    2.06645E+003
   6.8600   4.69707E+003    2.10440E+003
   6.8620   4.78792E+003    2.03438E+003
   6.8670   4.56061E+003    2.01139E+003
   6.8690   4.55480E+003    2.06791E+003
   6.8730   4.68654E+003    1.98261E+003
   6.8760   4.58158E+003    1.99033E+003
   6.8780   4.57811E+003    1.98650E+003
   6.8800   4.61466E+003    2.00618E+003
   6.8840   4.60602E+003    2.02404E+003
   6.8860   4.60971E+003    2.04443E+003
   6.8900   4.59112E+003    2.01750E+003
   6.8930   4.50140E+003    1.99553E+003
   6.8960   4.56363E+003    2.00303E+003
   6.8980   4.60291E+003    2.03205E+003
   6.9020   4.57785E+003    2.01801E+003
   6.9040   4.59103E+003    1.99462E+003
   6.9080   4.64190E+003    2.03580E+003
   6.9130   4.63197E+003    2.06776E+003
   6.9150   4.58561E+003    2.09245E+003
   6.9180   4.61993E+003    2.00011E+003
   6.9220   4.52556E+003    2.00017E+003
   6.9250   4.56767E+003    2.02511E+003
   6.9270   4.52183E+003    1.98425E+003
   6.9300   4.52799E+003    1.98531E+003
   6.9330   4.48009E+003    1.97052E+003
   6.9360   4.46883E+003    1.94720E+003
   6.9390   4.46883E+003    1.98106E+003
   6.9420   4.46731E+003    1.99022E+003
   6.9450   4.43387E+003    1.92669E+003
   6.9480   4.42035E+003    1.90930E+003
   6.9520   4.44002E+003    1.91691E+003
   6.9540   4.43387E+003    1.92005E+003
   6.9570   4.47171E+003    1.90702E+003
   6.9610   4.46184E+003    1.97039E+003
   6.9640   4.35660E+003    1.91346E+003
   6.9670   4.31855E+003    1.92243E+003
   6.9700   4.36345E+003    1.96774E+003
   6.9720   4.33788E+003    1.99466E+003
   6.9760   4.43660E+003    1.94902E+003
   6.9790   4.34979E+003    1.94982E+003
   6.9820   4.34164E+003    1.96966E+003
   6.9850   4.39440E+003    1.96172E+003
   6.9870   4.42395E+003    1.98114E+003
   6.9900   4.39196E+003    1.95160E+003
   6.9940   4.34273E+003    1.89091E+003
   6.9960   4.36787E+003    1.88401E+003
   7.0000   4.39038E+003    1.92803E+003
   7.0030   4.40658E+003    1.90375E+003
   7.0060   4.42016E+003    1.94341E+003
   7.0080   4.38088E+003    1.93360E+003
   7.0120   4.31203E+003    1.86130E+003
   7.0160   4.26603E+003    1.88499E+003
   7.0190   4.28114E+003    1.84829E+003
   7.0220   4.27782E+003    1.90981E+003
   7.0250   4.19084E+003    1.92425E+003
   7.0280   4.24976E+003    1.87610E+003
   7.0300   4.08675E+003    1.90429E+003
   7.0330   4.15327E+003    1.84437E+003
   7.0360   4.20335E+003    1.88150E+003
   7.0390   4.15808E+003    1.90312E+003
   7.0420   4.20235E+003    1.90548E+003
   7.0460   4.30757E+003    1.96618E+003
   7.0480   4.28832E+003    1.89716E+003
   7.0520   4.25780E+003    1.85224E+003
   7.0560   4.31205E+003    1.90766E+003
   7.0590   4.32339E+003    1.85991E+003
   7.0610   4.19410E+003    1.89179E+003
   7.0640   4.12799E+003    1.80853E+003
   7.0680   4.20656E+003    1.86171E+003
   7.0710   4.22732E+003    1.84345E+003
   7.0750   4.16356E+003    1.89383E+003
   7.0770   4.30641E+003    1.89974E+003
   7.0810   4.23932E+003    1.81502E+003
   7.0840   4.14506E+003    1.82245E+003
   7.0860   4.17121E+003    1.81579E+003
   7.0890   4.21051E+003    1.83185E+003
   7.0910   4.15698E+003    1.88221E+003
   7.0950   4.19210E+003    1.85739E+003
   7.0970   4.11470E+003    1.80669E+003
   7.1000   4.14894E+003    1.84256E+003
   7.1040   4.24167E+003    1.82142E+003
   7.1090   4.29513E+003    1.82221E+003
   7.1120   4.17533E+003    1.80600E+003
   7.1150   4.10319E+003    1.82067E+003
   7.1170   4.18050E+003    1.79856E+003
   7.1200   4.11430E+003    1.77548E+003
   7.1240   4.18799E+003    1.73964E+003
   7.1270   4.15929E+003    1.74329E+003
   7.1300   4.13833E+003    1.77971E+003
   7.1330   4.18370E+003    1.70696E+003
   7.1360   4.20751E+003    1.66655E+003
   7.1400   4.20111E+003    1.63645E+003
   7.1410   4.17103E+003    1.62116E+003
   7.1440   4.15462E+003    1.51790E+003
   7.1480   4.15557E+003    1.43547E+003
   7.1520   4.22114E+003    1.34816E+003
