# Supplementary material for: Trigger factor both holds and folds its client proteins
Source: Nat Commun. 2022 Jul 15;13:4126. doi: 10.1038/s41467-022-31767-6 (PMC9287376; doi:10.1038/s41467-022-31767-6)
Supplement: Supplementary file 6 — Source Data [file 41467_2022_31767_MOESM6_ESM.zip › SourceDataFile/Fig1a-b/00064.RI1]

Sample
I 1 04.0 40000 0011272 1.9660E11 280 1 
   5.8000   5.90400E+001    1.55660E+002
   5.8030   1.51750E+002    1.67400E+002
   5.8040   1.96300E+002    2.10820E+002
   5.8050   1.90410E+002    2.00730E+002
   5.8060   2.50120E+002    2.34170E+002
   5.8080   2.62220E+002    2.76270E+002
   5.8100   2.56270E+002    2.94520E+002
   5.8110   2.93980E+002    3.49500E+002
   5.8130   3.58850E+002    4.40820E+002
   5.8160   4.41890E+002    4.95800E+002
   5.8170   5.39980E+002    5.75420E+002
   5.8190   5.97790E+002    6.39790E+002
   5.8200   7.08500E+002    7.47560E+002
   5.8220   8.05500E+002    8.97900E+002
   5.8230   9.29690E+002    1.01875E+003
   5.8260   1.08076E+003    1.32017E+003
   5.8280   1.32942E+003    1.53595E+003
   5.8290   1.48387E+003    1.74032E+003
   5.8300   1.67294E+003    1.90422E+003
   5.8330   1.94486E+003    2.24632E+003
   5.8350   2.13287E+003    2.54336E+003
   5.8370   2.83245E+003    2.88485E+003
   5.8380   2.96614E+003    3.10498E+003
   5.8400   3.05164E+003    3.57492E+003
   5.8420   3.27158E+003    3.81665E+003
   5.8440   3.48611E+003    4.22153E+003
   5.8470   4.07453E+003    4.58793E+003
   5.8490   4.74184E+003    4.88974E+003
   5.8500   4.81790E+003    5.09688E+003
   5.8530   5.09592E+003    5.26939E+003
   5.8550   5.41883E+003    5.56587E+003
   5.8580   5.38566E+003    5.67059E+003
   5.8600   5.65195E+003    5.61091E+003
   5.8620   5.52351E+003    5.73870E+003
   5.8640   5.48991E+003    5.76877E+003
   5.8650   5.55423E+003    5.73381E+003
   5.8670   5.53344E+003    5.71899E+003
   5.8690   5.44498E+003    5.69161E+003
   5.8720   5.49727E+003    5.76124E+003
   5.8740   5.69358E+003    5.50538E+003
   5.8760   5.57099E+003    5.61930E+003
   5.8780   5.47740E+003    5.65598E+003
   5.8810   5.52196E+003    5.50322E+003
   5.8830   5.47274E+003    5.59518E+003
   5.8850   5.56837E+003    5.63541E+003
   5.8870   5.60700E+003    5.59242E+003
   5.8890   5.57494E+003    5.62624E+003
   5.8920   5.60568E+003    5.51174E+003
   5.8960   5.71530E+003    5.54728E+003
   5.8980   5.65443E+003    5.60478E+003
   5.8990   5.69695E+003    5.47272E+003
   5.9010   5.63524E+003    5.71703E+003
   5.9020   5.57497E+003    5.74602E+003
   5.9050   5.61526E+003    5.63997E+003
   5.9080   5.71437E+003    5.73430E+003
   5.9100   5.67458E+003    5.75308E+003
   5.9130   5.59570E+003    5.68481E+003
   5.9150   5.73655E+003    5.79376E+003
   5.9180   5.89302E+003    5.83096E+003
   5.9200   5.86176E+003    5.81477E+003
   5.9210   5.88625E+003    5.81989E+003
   5.9230   5.78853E+003    5.87902E+003
   5.9270   5.93280E+003    5.96767E+003
   5.9300   6.06440E+003    6.11858E+003
   5.9320   5.98093E+003    6.00207E+003
   5.9340   6.07074E+003    5.88895E+003
   5.9360   6.18344E+003    6.08415E+003
   5.9380   6.18450E+003    6.23419E+003
   5.9430   6.23047E+003    6.29536E+003
   5.9450   6.26379E+003    6.22406E+003
   5.9470   6.00597E+003    6.38329E+003
   5.9490   6.05023E+003    6.17979E+003
   5.9510   6.25790E+003    6.28689E+003
   5.9530   6.34904E+003    6.23919E+003
   5.9570   6.16988E+003    6.30197E+003
   5.9590   6.23257E+003    6.26019E+003
   5.9610   6.16639E+003    6.32923E+003
   5.9620   6.30481E+003    6.22603E+003
   5.9650   6.19710E+003    6.31908E+003
   5.9680   6.31604E+003    6.43166E+003
   5.9690   6.20260E+003    6.21060E+003
   5.9720   6.26484E+003    6.24354E+003
   5.9750   6.25617E+003    6.20068E+003
   5.9780   6.16637E+003    6.25927E+003
   5.9820   6.15252E+003    6.25974E+003
   5.9830   5.96266E+003    6.26483E+003
   5.9860   6.35082E+003    6.26418E+003
   5.9880   6.21617E+003    6.16784E+003
   5.9900   6.19201E+003    6.23519E+003
   5.9920   6.17007E+003    6.54165E+003
   5.9940   6.21758E+003    7.37502E+003
   5.9970   6.28942E+003    9.84530E+003
   6.0000   6.25739E+003    1.04810E+004
   6.0030   6.16752E+003    1.04008E+004
   6.0040   6.28170E+003    1.03700E+004
   6.0060   6.13268E+003    1.98670E+002
   6.0130   9.25673E+003    2.54700E+002
   6.0160   1.05943E+004    2.43174E+003
   6.0210   9.30553E+003    6.23634E+003
   6.0280   1.69830E+002    6.05451E+003
   6.0290   2.42230E+002    6.06335E+003
   6.0310   4.32150E+002    6.07443E+003
   6.0340   1.53256E+003    6.16940E+003
   6.0360   5.33532E+003    6.11555E+003
   6.0380   6.85033E+003    6.00076E+003
   6.0400   6.27655E+003    6.10418E+003
   6.0420   6.20989E+003    6.04187E+003
   6.0460   6.18046E+003    6.10524E+003
   6.0480   6.08804E+003    6.04236E+003
   6.0500   6.07013E+003    6.00268E+003
   6.0510   6.23050E+003    6.08072E+003
   6.0570   6.13586E+003    5.92132E+003
   6.0590   6.27408E+003    5.98723E+003
   6.0610   6.09202E+003    6.01346E+003
   6.0650   6.11572E+003    6.04158E+003
   6.0680   6.09674E+003    5.98358E+003
   6.0710   6.21536E+003    6.18711E+003
   6.0730   6.18336E+003    6.00461E+003
   6.0750   6.11323E+003    5.92504E+003
   6.0780   6.04253E+003    6.01602E+003
   6.0820   6.11142E+003    6.04377E+003
   6.0840   6.18262E+003    6.02127E+003
   6.0870   6.11142E+003    5.94958E+003
   6.0880   6.10815E+003    5.89001E+003
   6.0910   6.02940E+003    6.01591E+003
   6.0930   6.07758E+003    5.95811E+003
   6.0960   6.06286E+003    6.00255E+003
   6.0980   5.95242E+003    6.06093E+003
   6.1000   6.08797E+003    5.97774E+003
   6.1040   5.96855E+003    5.99514E+003
   6.1070   5.96018E+003    5.93812E+003
   6.1090   5.94449E+003    5.94743E+003
   6.1130   5.96965E+003    6.06533E+003
   6.1150   5.88959E+003    5.88754E+003
   6.1170   5.95731E+003    5.85526E+003
   6.1200   5.93197E+003    5.92507E+003
   6.1220   5.98223E+003    5.82292E+003
   6.1240   5.98542E+003    5.89219E+003
   6.1270   6.12187E+003    5.88633E+003
   6.1310   5.97234E+003    5.91270E+003
   6.1330   6.01392E+003    5.93435E+003
   6.1350   6.03241E+003    6.00728E+003
   6.1380   6.01381E+003    6.01071E+003
   6.1400   6.06243E+003    6.00595E+003
   6.1430   5.99666E+003    5.88996E+003
   6.1450   5.95167E+003    5.80320E+003
   6.1470   5.92305E+003    5.83329E+003
   6.1490   5.88930E+003    5.84042E+003
   6.1520   5.86468E+003    5.93896E+003
   6.1540   5.79676E+003    5.95931E+003
   6.1560   5.88014E+003    5.86047E+003
   6.1600   5.83106E+003    5.80731E+003
   6.1610   5.86971E+003    5.78940E+003
   6.1650   5.78487E+003    5.84942E+003
   6.1680   5.85124E+003    5.91653E+003
   6.1710   5.89491E+003    5.91930E+003
   6.1750   5.82368E+003    5.91208E+003
   6.1780   5.84395E+003    5.80939E+003
   6.1800   5.76407E+003    5.76051E+003
   6.1830   5.78778E+003    5.83765E+003
   6.1850   5.78333E+003    5.84112E+003
   6.1890   5.82986E+003    5.80426E+003
   6.1910   5.82130E+003    6.01816E+003
   6.1940   5.74009E+003    5.97669E+003
   6.1960   5.69641E+003    5.82916E+003
   6.2000   5.71410E+003    5.93420E+003
   6.2010   5.82320E+003    5.88875E+003
   6.2030   5.78808E+003    5.91932E+003
   6.2060   5.82148E+003    5.85937E+003
   6.2080   5.71485E+003    5.86359E+003
   6.2120   5.69618E+003    5.90153E+003
   6.2140   5.63791E+003    5.85979E+003
   6.2160   5.60356E+003    5.76049E+003
   6.2210   5.68144E+003    5.86960E+003
   6.2230   5.57106E+003    5.80316E+003
   6.2250   5.61315E+003    5.73720E+003
   6.2300   5.59672E+003    6.06849E+003
   6.2330   5.65804E+003    5.91101E+003
   6.2360   5.57622E+003    5.75130E+003
   6.2390   5.43967E+003    5.77521E+003
   6.2420   5.49598E+003    5.75849E+003
   6.2440   5.45212E+003    5.64939E+003
   6.2460   5.45317E+003    5.75037E+003
   6.2480   5.47904E+003    5.63819E+003
   6.2510   5.44359E+003    5.69736E+003
   6.2530   5.41487E+003    5.62186E+003
   6.2550   5.38569E+003    5.69095E+003
   6.2570   5.45447E+003    5.69862E+003
   6.2600   5.33543E+003    5.65678E+003
   6.2630   5.33097E+003    5.67692E+003
   6.2670   5.32869E+003    5.45440E+003
   6.2690   5.27173E+003    5.52949E+003
   6.2720   5.30980E+003    5.52790E+003
   6.2740   5.34990E+003    5.62529E+003
   6.2770   5.29519E+003    5.61844E+003
   6.2810   5.29517E+003    5.54606E+003
   6.2840   5.33275E+003    5.51005E+003
   6.2860   5.27708E+003    5.55040E+003
   6.2880   5.22362E+003    5.59454E+003
   6.2920   5.29706E+003    5.58166E+003
   6.2950   5.25410E+003    5.58854E+003
   6.2970   5.25354E+003    5.47995E+003
   6.2990   5.25086E+003    5.59974E+003
   6.3010   5.10558E+003    5.52492E+003
   6.3040   5.11207E+003    5.32566E+003
   6.3070   5.22792E+003    5.47770E+003
   6.3100   5.23364E+003    5.38955E+003
   6.3130   5.17265E+003    5.41871E+003
   6.3150   5.16388E+003    5.42348E+003
   6.3170   5.09203E+003    5.45664E+003
   6.3220   5.01601E+003    5.37257E+003
   6.3240   5.02692E+003    5.32737E+003
   6.3260   5.03664E+003    5.31371E+003
   6.3290   5.03429E+003    5.22650E+003
   6.3320   4.99140E+003    5.31526E+003
   6.3350   4.94646E+003    5.31986E+003
   6.3380   4.95423E+003    5.17384E+003
   6.3420   4.87074E+003    5.29507E+003
   6.3430   4.93943E+003    5.24765E+003
   6.3450   5.00240E+003    5.22328E+003
   6.3470   4.76974E+003    5.12590E+003
   6.3490   4.91469E+003    5.28891E+003
   6.3530   4.77850E+003    5.12006E+003
   6.3560   4.89236E+003    5.07806E+003
   6.3590   4.94511E+003    5.10219E+003
   6.3610   4.92543E+003    5.20254E+003
   6.3630   4.92399E+003    5.07525E+003
   6.3650   4.93927E+003    5.02398E+003
   6.3690   4.94085E+003    5.13408E+003
   6.3730   4.78728E+003    5.13585E+003
   6.3750   4.87983E+003    5.18061E+003
   6.3780   4.99694E+003    5.10435E+003
   6.3800   5.00143E+003    5.02521E+003
   6.3840   4.84788E+003    4.99630E+003
   6.3860   4.90102E+003    5.01849E+003
   6.3890   4.79500E+003    4.89609E+003
   6.3910   4.84248E+003    4.99058E+003
   6.3950   4.82668E+003    4.75969E+003
   6.3980   4.87556E+003    4.71878E+003
   6.4000   4.72661E+003    4.87035E+003
   6.4020   4.75253E+003    4.82584E+003
   6.4050   4.72075E+003    4.85755E+003
   6.4080   4.66414E+003    4.79214E+003
   6.4110   4.66628E+003    4.76431E+003
   6.4130   4.68842E+003    4.78100E+003
   6.4150   4.63387E+003    4.73423E+003
   6.4180   4.65034E+003    4.78473E+003
   6.4220   4.64004E+003    4.77600E+003
   6.4250   4.67457E+003    4.77297E+003
   6.4290   4.81340E+003    4.74766E+003
   6.4300   4.71746E+003    4.72536E+003
   6.4320   4.74380E+003    4.73143E+003
   6.4360   4.74211E+003    4.73058E+003
   6.4400   4.83296E+003    4.81807E+003
   6.4430   4.81231E+003    4.77314E+003
   6.4450   4.88945E+003    4.90262E+003
   6.4470   4.91270E+003    4.79665E+003
   6.4500   4.91217E+003    4.87447E+003
   6.4520   4.84709E+003    4.81744E+003
   6.4540   4.91802E+003    4.81631E+003
   6.4570   4.89762E+003    4.86465E+003
   6.4590   4.92157E+003    4.81388E+003
   6.4610   4.96734E+003    4.97894E+003
   6.4650   4.94059E+003    4.80304E+003
   6.4680   4.96280E+003    4.80008E+003
   6.4700   4.89751E+003    4.83729E+003
   6.4750   5.00060E+003    4.84632E+003
   6.4770   5.02708E+003    4.85093E+003
   6.4790   4.99445E+003    4.74098E+003
   6.4810   5.01049E+003    4.87835E+003
   6.4850   4.94951E+003    4.77169E+003
   6.4860   4.90498E+003    4.83275E+003
   6.4890   5.04260E+003    4.75806E+003
   6.4920   4.85745E+003    4.71233E+003
   6.4950   4.84183E+003    4.73104E+003
   6.4980   4.91831E+003    4.77230E+003
   6.5010   4.97174E+003    4.82839E+003
   6.5030   4.87885E+003    4.82322E+003
   6.5070   5.04514E+003    4.79870E+003
   6.5100   4.97660E+003    4.89830E+003
   6.5120   5.00479E+003    4.93642E+003
   6.5150   5.09441E+003    4.93360E+003
   6.5170   5.09127E+003    4.82167E+003
   6.5210   5.05500E+003    4.99069E+003
   6.5240   5.05477E+003    4.85144E+003
   6.5270   4.87097E+003    4.82274E+003
   6.5300   4.99487E+003    4.70443E+003
   6.5330   4.99927E+003    4.65216E+003
   6.5350   5.03550E+003    4.67320E+003
   6.5390   4.98767E+003    4.71942E+003
   6.5420   4.92352E+003    4.75374E+003
   6.5440   5.00479E+003    4.73080E+003
   6.5470   4.91910E+003    4.74481E+003
   6.5480   4.99487E+003    4.68562E+003
   6.5510   4.95009E+003    4.72749E+003
   6.5550   5.05074E+003    4.71012E+003
   6.5570   4.90672E+003    4.76293E+003
   6.5600   4.95423E+003    4.75167E+003
   6.5620   4.93165E+003    4.76965E+003
   6.5640   4.86926E+003    4.69073E+003
   6.5680   4.95257E+003    4.55654E+003
   6.5710   4.92647E+003    4.68400E+003
   6.5730   5.00281E+003    4.73430E+003
   6.5760   4.95896E+003    4.71250E+003
   6.5790   4.94552E+003    4.58944E+003
   6.5830   4.80131E+003    4.63188E+003
   6.5850   4.98188E+003    4.66742E+003
   6.5880   4.87976E+003    4.63846E+003
   6.5900   4.82384E+003    4.67671E+003
   6.5930   4.91048E+003    4.64768E+003
   6.5960   4.93495E+003    4.62429E+003
   6.5990   4.93127E+003    4.58131E+003
   6.6010   4.81244E+003    4.66380E+003
   6.6030   4.98250E+003    4.61608E+003
   6.6070   4.84484E+003    4.55983E+003
   6.6100   4.80418E+003    4.62076E+003
   6.6130   4.79149E+003    4.53733E+003
   6.6160   4.93428E+003    4.62596E+003
   6.6200   4.83930E+003    4.53516E+003
   6.6220   4.79572E+003    4.61525E+003
   6.6250   4.91026E+003    4.57347E+003
   6.6270   4.87360E+003    4.56908E+003
   6.6310   4.90237E+003    4.56028E+003
   6.6340   4.91270E+003    4.48383E+003
   6.6360   4.91635E+003    4.50355E+003
   6.6400   4.86245E+003    4.51142E+003
   6.6420   4.90396E+003    4.52709E+003
   6.6450   4.77067E+003    4.44801E+003
   6.6470   4.83920E+003    4.43338E+003
   6.6490   4.75767E+003    4.44638E+003
   6.6520   4.81721E+003    4.36801E+003
   6.6540   4.86200E+003    4.44620E+003
   6.6560   4.76986E+003    4.44114E+003
   6.6600   4.78185E+003    4.42792E+003
   6.6620   4.76208E+003    4.45796E+003
   6.6670   4.77872E+003    4.47840E+003
   6.6690   4.78543E+003    4.38963E+003
   6.6710   4.79341E+003    4.36118E+003
   6.6750   4.77355E+003    4.40762E+003
   6.6780   4.77151E+003    4.32870E+003
   6.6810   4.74963E+003    4.32571E+003
   6.6830   4.67924E+003    4.37279E+003
   6.6850   4.71018E+003    4.30066E+003
   6.6900   4.75350E+003    4.45930E+003
   6.6920   4.75218E+003    4.38811E+003
   6.6950   4.81431E+003    4.37603E+003
   6.6960   4.71017E+003    4.36209E+003
   6.6990   4.75364E+003    4.30799E+003
   6.7010   4.81391E+003    4.34432E+003
   6.7040   4.70543E+003    4.21491E+003
   6.7070   4.65917E+003    4.30950E+003
   6.7100   4.64355E+003    4.23911E+003
   6.7120   4.65533E+003    4.19451E+003
   6.7160   4.53750E+003    4.22052E+003
   6.7190   4.54596E+003    4.24102E+003
   6.7220   4.61534E+003    4.22350E+003
   6.7270   4.67057E+003    4.31067E+003
   6.7290   4.70469E+003    4.24467E+003
   6.7310   4.70752E+003    4.22085E+003
   6.7340   4.67547E+003    4.27577E+003
   6.7380   4.62480E+003    4.23152E+003
   6.7410   4.67025E+003    4.22165E+003
   6.7440   4.62466E+003    4.05566E+003
   6.7460   4.59579E+003    3.94265E+003
   6.7490   4.59918E+003    4.04499E+003
   6.7520   4.56732E+003    4.01072E+003
   6.7540   4.58588E+003    3.92112E+003
   6.7580   4.47861E+003    3.88461E+003
   6.7610   4.50555E+003    3.94094E+003
   6.7630   4.53572E+003    4.00903E+003
   6.7670   4.48794E+003    4.00263E+003
   6.7700   4.48016E+003    4.04023E+003
   6.7750   4.44118E+003    4.03694E+003
   6.7760   4.46824E+003    4.16914E+003
   6.7790   4.51020E+003    4.14720E+003
   6.7810   4.52651E+003    4.06465E+003
   6.7860   4.45704E+003    4.02027E+003
   6.7880   4.36784E+003    3.99214E+003
   6.7910   4.41391E+003    3.99435E+003
   6.7930   4.48299E+003    4.08675E+003
   6.7950   4.48953E+003    4.06167E+003
   6.7990   4.46875E+003    4.03620E+003
   6.8010   4.36999E+003    4.07967E+003
   6.8040   4.40696E+003    4.01038E+003
   6.8070   4.44591E+003    4.07996E+003
   6.8100   4.55234E+003    4.17894E+003
   6.8140   4.51342E+003    4.19041E+003
   6.8170   4.45966E+003    4.10711E+003
   6.8190   4.52390E+003    4.10908E+003
   6.8200   4.46842E+003    4.14448E+003
   6.8260   4.53619E+003    4.08102E+003
   6.8300   4.55244E+003    4.05307E+003
   6.8320   4.45999E+003    4.11302E+003
   6.8350   4.58103E+003    4.01415E+003
   6.8380   4.49171E+003    4.14839E+003
   6.8410   4.50722E+003    4.04046E+003
   6.8460   4.46448E+003    4.13849E+003
   6.8480   4.57707E+003    4.17401E+003
   6.8500   4.53620E+003    4.07649E+003
   6.8520   4.57729E+003    4.08117E+003
   6.8550   4.46654E+003    4.09686E+003
   6.8590   4.55252E+003    4.05675E+003
   6.8620   4.52241E+003    4.08913E+003
   6.8650   4.48665E+003    3.94904E+003
   6.8680   4.53438E+003    3.95639E+003
   6.8720   4.52865E+003    4.00343E+003
   6.8760   4.49631E+003    3.99341E+003
   6.8770   4.48460E+003    3.97304E+003
   6.8810   4.40038E+003    3.98739E+003
   6.8840   4.40899E+003    3.96805E+003
   6.8880   4.48061E+003    4.03591E+003
   6.8910   4.35946E+003    4.06522E+003
   6.8930   4.43606E+003    4.02609E+003
   6.8950   4.46384E+003    3.94934E+003
   6.8980   4.45159E+003    4.00498E+003
   6.9020   4.45923E+003    3.95257E+003
   6.9040   4.47604E+003    4.00476E+003
   6.9080   4.48354E+003    3.97393E+003
   6.9110   4.42117E+003    4.02972E+003
   6.9140   4.50354E+003    4.01030E+003
   6.9180   4.41005E+003    4.03014E+003
   6.9200   4.47529E+003    3.96141E+003
   6.9230   4.41466E+003    3.98558E+003
   6.9270   4.49623E+003    3.91466E+003
   6.9310   4.45903E+003    3.94853E+003
   6.9340   4.45860E+003    3.86364E+003
   6.9360   4.33883E+003    3.78659E+003
   6.9390   4.35667E+003    3.83098E+003
   6.9430   4.38424E+003    3.85221E+003
   6.9450   4.28450E+003    3.83532E+003
   6.9490   4.35821E+003    3.91896E+003
   6.9500   4.37026E+003    3.82166E+003
   6.9540   4.38845E+003    3.78621E+003
   6.9560   4.40943E+003    3.85390E+003
   6.9600   4.37176E+003    3.82262E+003
   6.9630   4.33744E+003    3.84243E+003
   6.9670   4.32266E+003    3.81141E+003
   6.9700   4.15408E+003    3.84445E+003
   6.9740   4.32153E+003    3.89673E+003
   6.9760   4.24164E+003    3.86999E+003
   6.9790   4.38079E+003    3.86480E+003
   6.9830   4.34507E+003    3.83288E+003
   6.9870   4.29704E+003    3.82284E+003
   6.9890   4.34649E+003    3.77507E+003
   6.9910   4.28444E+003    3.79327E+003
   6.9940   4.18444E+003    3.79011E+003
   6.9980   4.25884E+003    3.75171E+003
   7.0010   4.31054E+003    3.73949E+003
   7.0030   4.30881E+003    3.72015E+003
   7.0060   4.27786E+003    3.79929E+003
   7.0070   4.31851E+003    3.75812E+003
   7.0120   4.29036E+003    3.77394E+003
   7.0150   4.26586E+003    3.78217E+003
   7.0190   4.20441E+003    3.79911E+003
   7.0210   4.14756E+003    3.78589E+003
   7.0250   4.19236E+003    3.68262E+003
   7.0280   4.17752E+003    3.77296E+003
   7.0320   4.16369E+003    3.78976E+003
   7.0350   4.27188E+003    3.71550E+003
   7.0370   4.13858E+003    3.69644E+003
   7.0410   4.12146E+003    3.76929E+003
   7.0440   4.17705E+003    3.74483E+003
   7.0470   4.01458E+003    3.81201E+003
   7.0500   4.00607E+003    3.75198E+003
   7.0530   4.00825E+003    3.82153E+003
   7.0560   4.22817E+003    3.73580E+003
   7.0610   4.17835E+003    3.76823E+003
   7.0630   4.15327E+003    3.77224E+003
   7.0670   4.17542E+003    3.81692E+003
   7.0700   4.17719E+003    3.73319E+003
   7.0740   4.23763E+003    3.68755E+003
   7.0770   4.16643E+003    3.71409E+003
   7.0790   4.21112E+003    3.71517E+003
   7.0830   4.15438E+003    3.71345E+003
   7.0860   4.18628E+003    3.69929E+003
   7.0880   4.17669E+003    3.70337E+003
   7.0920   4.09981E+003    3.68959E+003
   7.0950   4.20833E+003    3.71394E+003
   7.0990   4.12269E+003    3.73928E+003
   7.1020   4.19691E+003    3.74445E+003
   7.1040   4.14407E+003    3.72910E+003
   7.1080   4.19154E+003    3.80347E+003
   7.1110   4.19583E+003    3.66976E+003
   7.1150   4.21407E+003    3.70707E+003
   7.1180   4.10970E+003    3.65484E+003
   7.1200   4.06633E+003    3.66031E+003
   7.1240   4.11492E+003    3.64110E+003
   7.1280   4.09083E+003    3.57788E+003
   7.1300   4.01744E+003    3.68768E+003
   7.1340   4.02062E+003    3.70642E+003
   7.1370   3.99583E+003    3.63766E+003
   7.1400   3.96889E+003    3.62882E+003
   7.1430   3.99902E+003    3.63664E+003
   7.1450   3.92230E+003    3.63839E+003
   7.1490   3.84659E+003    3.62292E+003
   7.1510   3.78321E+003    3.62360E+003
