# Supplementary material for: Trigger factor both holds and folds its client proteins
Source: Nat Commun. 2022 Jul 15;13:4126. doi: 10.1038/s41467-022-31767-6 (PMC9287376; doi:10.1038/s41467-022-31767-6)
Supplement: Supplementary file 6 — Source Data [file 41467_2022_31767_MOESM6_ESM.zip › SourceDataFile/Fig1a-b/00064.RI3]

Sample
I 3 04.0 40000 0011388 1.9870E11 280 1 
   5.8000   7.53300E+001    1.89750E+002
   5.8030   1.55610E+002    1.79380E+002
   5.8040   2.15280E+002    2.01830E+002
   5.8050   2.33590E+002    2.20070E+002
   5.8080   2.44100E+002    2.75900E+002
   5.8100   3.37800E+002    3.45620E+002
   5.8110   3.71380E+002    3.59350E+002
   5.8140   3.93700E+002    3.88950E+002
   5.8170   5.22990E+002    5.80920E+002
   5.8180   6.07740E+002    6.68600E+002
   5.8210   7.42700E+002    7.63510E+002
   5.8240   8.82870E+002    1.00295E+003
   5.8260   1.10928E+003    1.28789E+003
   5.8280   1.32926E+003    1.45741E+003
   5.8300   1.64203E+003    1.69993E+003
   5.8330   2.04916E+003    2.17567E+003
   5.8350   2.37731E+003    2.50638E+003
   5.8370   2.78926E+003    2.94111E+003
   5.8390   3.01561E+003    3.22870E+003
   5.8400   3.45471E+003    3.64347E+003
   5.8420   3.74876E+003    4.01885E+003
   5.8440   3.94781E+003    4.33311E+003
   5.8460   4.49665E+003    4.35547E+003
   5.8490   4.72179E+003    4.83678E+003
   5.8510   4.88823E+003    4.92089E+003
   5.8530   5.10987E+003    5.25638E+003
   5.8550   5.27134E+003    5.29721E+003
   5.8580   5.31310E+003    5.44948E+003
   5.8600   5.41545E+003    5.39919E+003
   5.8620   5.46351E+003    5.39770E+003
   5.8650   5.56755E+003    5.53683E+003
   5.8670   5.56528E+003    5.53601E+003
   5.8690   5.42490E+003    5.48662E+003
   5.8710   5.38034E+003    5.48660E+003
   5.8740   5.40688E+003    5.36682E+003
   5.8760   5.47156E+003    5.47735E+003
   5.8790   5.63254E+003    5.46789E+003
   5.8800   5.50419E+003    5.39726E+003
   5.8810   5.49813E+003    5.34668E+003
   5.8830   5.52623E+003    5.48939E+003
   5.8870   5.43871E+003    5.53462E+003
   5.8880   5.44308E+003    5.51429E+003
   5.8900   5.47995E+003    5.66048E+003
   5.8920   5.52090E+003    5.68572E+003
   5.8940   5.59321E+003    5.68795E+003
   5.8970   5.59826E+003    5.56295E+003
   5.8990   5.77577E+003    5.83026E+003
   5.9000   5.81829E+003    5.80232E+003
   5.9010   5.67870E+003    5.75968E+003
   5.9020   5.68356E+003    5.63955E+003
   5.9050   5.74434E+003    5.58136E+003
   5.9080   5.65285E+003    5.52040E+003
   5.9100   5.68947E+003    5.66198E+003
   5.9120   5.62104E+003    5.83639E+003
   5.9160   5.78005E+003    5.83172E+003
   5.9200   5.78159E+003    5.81974E+003
   5.9210   5.76666E+003    5.97328E+003
   5.9240   5.86506E+003    5.90990E+003
   5.9250   5.96561E+003    5.95554E+003
   5.9270   5.89693E+003    6.01397E+003
   5.9290   6.04591E+003    6.16826E+003
   5.9310   6.14896E+003    6.20131E+003
   5.9340   6.30303E+003    6.36019E+003
   5.9360   6.19653E+003    6.71131E+003
   5.9380   6.30545E+003    7.46197E+003
   5.9400   6.30980E+003    1.19665E+004
   5.9430   6.44538E+003    1.27190E+004
   5.9460   6.70595E+003    1.17557E+004
   5.9490   6.93346E+003    7.65125E+003
   5.9560   1.16517E+004    4.13800E+002
   5.9630   6.20818E+003    7.41473E+003
   5.9660   1.66650E+002    6.49487E+003
   5.9680   2.35090E+002    6.08329E+003
   5.9700   5.02960E+002    6.15342E+003
   5.9720   1.46990E+003    6.16084E+003
   5.9750   6.66049E+003    6.14996E+003
   5.9770   6.75146E+003    6.15773E+003
   5.9790   6.29811E+003    6.06205E+003
   5.9820   6.11790E+003    6.19820E+003
   5.9840   6.07617E+003    6.04795E+003
   5.9870   6.17364E+003    6.05297E+003
   5.9900   6.11181E+003    6.09348E+003
   5.9930   6.12383E+003    6.02817E+003
   5.9950   6.05367E+003    6.10060E+003
   5.9990   6.15819E+003    6.02566E+003
   6.0000   6.13720E+003    6.09069E+003
   6.0030   6.08293E+003    6.01298E+003
   6.0040   6.02130E+003    5.96064E+003
   6.0070   6.11862E+003    5.96405E+003
   6.0100   6.09229E+003    5.93428E+003
   6.0140   5.99484E+003    5.94650E+003
   6.0160   6.11842E+003    5.82454E+003
   6.0210   6.16936E+003    5.94200E+003
   6.0220   6.06799E+003    6.00902E+003
   6.0230   6.03943E+003    5.92560E+003
   6.0240   6.05793E+003    5.80058E+003
   6.0300   6.08849E+003    5.81305E+003
   6.0320   5.95658E+003    5.91684E+003
   6.0350   6.04665E+003    5.82837E+003
   6.0380   6.09035E+003    5.90579E+003
   6.0390   6.06233E+003    5.99692E+003
   6.0420   6.12711E+003    5.92427E+003
   6.0440   6.09605E+003    5.77499E+003
   6.0460   6.05322E+003    5.89252E+003
   6.0480   6.00243E+003    5.76406E+003
   6.0500   5.98642E+003    5.88767E+003
   6.0520   5.97840E+003    5.90970E+003
   6.0550   5.99680E+003    5.81179E+003
   6.0570   5.98195E+003    5.78414E+003
   6.0590   5.93639E+003    5.85677E+003
   6.0630   5.84923E+003    5.85672E+003
   6.0640   5.85636E+003    5.67106E+003
   6.0670   5.95744E+003    5.74485E+003
   6.0680   5.92538E+003    5.83193E+003
   6.0730   5.84311E+003    5.75556E+003
   6.0750   5.97879E+003    5.75699E+003
   6.0780   5.97879E+003    5.77194E+003
   6.0820   5.93213E+003    5.75229E+003
   6.0840   6.01612E+003    5.61394E+003
   6.0880   5.93349E+003    5.38795E+003
   6.0910   5.96524E+003    5.29116E+003
   6.0920   6.00394E+003    5.19011E+003
   6.0930   5.82848E+003    5.01972E+003
   6.0960   5.86054E+003    5.10461E+003
   6.0980   5.99941E+003    4.97745E+003
   6.1010   5.93947E+003    4.99626E+003
   6.1040   5.85962E+003    5.17301E+003
   6.1050   5.80013E+003    4.98359E+003
   6.1080   5.90844E+003    5.07713E+003
   6.1100   5.92166E+003    4.87561E+003
   6.1130   5.89247E+003    4.91845E+003
   6.1150   5.84406E+003    4.95824E+003
   6.1200   5.78614E+003    5.18200E+003
   6.1220   5.81810E+003    5.20176E+003
   6.1250   5.83925E+003    4.78279E+003
   6.1260   5.91517E+003    4.49256E+003
   6.1290   5.95009E+003    4.37191E+003
   6.1330   5.97904E+003    4.20554E+003
   6.1360   5.94735E+003    4.10784E+003
   6.1390   5.90660E+003    4.66679E+003
   6.1420   5.88788E+003    4.73708E+003
   6.1450   5.90116E+003    5.11660E+003
   6.1470   5.82017E+003    5.08805E+003
   6.1500   5.86135E+003    4.80991E+003
   6.1520   5.92536E+003    4.92295E+003
   6.1530   5.85314E+003    4.88464E+003
   6.1560   5.79916E+003    4.96672E+003
   6.1590   5.93118E+003    4.89567E+003
   6.1610   5.84072E+003    4.72934E+003
   6.1640   5.85363E+003    4.73821E+003
   6.1660   5.97582E+003    4.71630E+003
   6.1680   6.01639E+003    4.67437E+003
   6.1720   5.82726E+003    4.55521E+003
   6.1750   5.84760E+003    4.59134E+003
   6.1800   5.82239E+003    4.67520E+003
   6.1820   5.91667E+003    4.61092E+003
   6.1830   5.87711E+003    4.66668E+003
   6.1860   5.87465E+003    4.55879E+003
   6.1890   5.84361E+003    4.47510E+003
   6.1910   5.86430E+003    4.54662E+003
   6.1930   5.89806E+003    4.54444E+003
   6.1960   6.03531E+003    4.49196E+003
   6.1980   5.85956E+003    4.47409E+003
   6.1990   5.94581E+003    4.62775E+003
   6.2010   5.89485E+003    4.47859E+003
   6.2050   5.88306E+003    4.40186E+003
   6.2070   5.87056E+003    4.37063E+003
   6.2100   5.83886E+003    4.29113E+003
   6.2140   5.87811E+003    4.18589E+003
   6.2160   5.87638E+003    3.97424E+003
   6.2190   5.76593E+003    4.07888E+003
   6.2230   5.93433E+003    4.21961E+003
   6.2250   5.92141E+003    4.24735E+003
   6.2280   5.81974E+003    4.19917E+003
   6.2300   5.88453E+003    4.00327E+003
   6.2320   5.89049E+003    3.96190E+003
   6.2350   5.88825E+003    3.94952E+003
   6.2390   5.90457E+003    3.87571E+003
   6.2410   5.83639E+003    3.60295E+003
   6.2440   5.71976E+003    3.82889E+003
   6.2460   5.77528E+003    3.81204E+003
   6.2490   5.81250E+003    3.77215E+003
   6.2510   5.82538E+003    3.76727E+003
   6.2530   5.75468E+003    3.66574E+003
   6.2570   5.69921E+003    3.70069E+003
   6.2600   5.70692E+003    3.71505E+003
   6.2630   5.66144E+003    3.60864E+003
   6.2640   5.71834E+003    3.59591E+003
   6.2680   5.65923E+003    3.61598E+003
   6.2720   5.75091E+003    3.63334E+003
   6.2730   5.88521E+003    3.58816E+003
   6.2770   5.74011E+003    3.56723E+003
   6.2790   5.74226E+003    3.36791E+003
   6.2830   5.85473E+003    3.34806E+003
   6.2840   5.86578E+003    3.24184E+003
   6.2880   5.71616E+003    3.34441E+003
   6.2910   5.79814E+003    3.48721E+003
   6.2940   5.80210E+003    3.44738E+003
   6.2970   5.78551E+003    3.43276E+003
   6.2990   5.84378E+003    3.36132E+003
   6.3010   5.79934E+003    3.22655E+003
   6.3040   5.68282E+003    3.18878E+003
   6.3060   5.79154E+003    3.23985E+003
   6.3080   5.86405E+003    3.25359E+003
   6.3130   5.83818E+003    3.26160E+003
   6.3150   5.85113E+003    3.12116E+003
   6.3170   5.81116E+003    3.18316E+003
   6.3200   5.83666E+003    3.13205E+003
   6.3220   5.81312E+003    3.07851E+003
   6.3240   5.70723E+003    3.11521E+003
   6.3280   5.68508E+003    3.05403E+003
   6.3310   5.71583E+003    3.06790E+003
   6.3330   5.70067E+003    3.01471E+003
   6.3350   5.68218E+003    3.02456E+003
   6.3380   5.73564E+003    2.95248E+003
   6.3400   5.65468E+003    2.91824E+003
   6.3420   5.81353E+003    2.93944E+003
   6.3450   5.64094E+003    2.92166E+003
   6.3470   5.61886E+003    2.91078E+003
   6.3490   5.58556E+003    2.87639E+003
   6.3530   5.66864E+003    2.86491E+003
   6.3540   5.50860E+003    2.87334E+003
   6.3580   5.58177E+003    2.76786E+003
   6.3610   5.42547E+003    2.68986E+003
   6.3630   5.42205E+003    2.70089E+003
   6.3650   5.56974E+003    2.71780E+003
   6.3670   5.58491E+003    2.73653E+003
   6.3700   5.75453E+003    2.80098E+003
   6.3720   5.70870E+003    2.78429E+003
   6.3750   5.72491E+003    2.65458E+003
   6.3800   5.58417E+003    2.65805E+003
   6.3820   5.56482E+003    2.62978E+003
   6.3840   5.48438E+003    2.65588E+003
   6.3860   5.46996E+003    2.66521E+003
   6.3890   5.49609E+003    2.58767E+003
   6.3930   5.50269E+003    2.61871E+003
   6.3940   5.48566E+003    2.57723E+003
   6.3970   5.52151E+003    2.61436E+003
   6.4000   5.42927E+003    2.50942E+003
   6.4020   5.46301E+003    2.50639E+003
   6.4040   5.49098E+003    2.55498E+003
   6.4090   5.43603E+003    2.47600E+003
   6.4110   5.42359E+003    2.45340E+003
   6.4120   5.43675E+003    2.46663E+003
   6.4170   5.36054E+003    2.38176E+003
   6.4200   5.35275E+003    2.34854E+003
   6.4220   5.34625E+003    2.35627E+003
   6.4250   5.38158E+003    2.48690E+003
   6.4270   5.44048E+003    2.44325E+003
   6.4290   5.47334E+003    2.44331E+003
   6.4320   5.34284E+003    2.48130E+003
   6.4350   5.40039E+003    2.48288E+003
   6.4380   5.47803E+003    2.47017E+003
   6.4400   5.47097E+003    2.43734E+003
   6.4410   5.57475E+003    2.47236E+003
   6.4450   5.47636E+003    2.42836E+003
   6.4470   5.55076E+003    2.42435E+003
   6.4500   5.54513E+003    2.40423E+003
   6.4520   5.58609E+003    2.47665E+003
   6.4540   5.52976E+003    2.56856E+003
   6.4580   5.54864E+003    2.46998E+003
   6.4610   5.66073E+003    2.42601E+003
   6.4630   5.62909E+003    2.44438E+003
   6.4660   5.68001E+003    2.38117E+003
   6.4680   5.51584E+003    2.39805E+003
   6.4720   5.59066E+003    2.54741E+003
   6.4750   5.72993E+003    2.49834E+003
   6.4780   5.60996E+003    2.43583E+003
   6.4820   5.62334E+003    2.39645E+003
   6.4840   5.53994E+003    2.42857E+003
   6.4860   5.62311E+003    2.37020E+003
   6.4880   5.51596E+003    2.44130E+003
   6.4910   5.51120E+003    2.42220E+003
   6.4940   5.60493E+003    2.42504E+003
   6.4970   5.52383E+003    2.43485E+003
   6.4990   5.61140E+003    2.42323E+003
   6.5020   5.55249E+003    2.48664E+003
   6.5030   5.58831E+003    2.47003E+003
   6.5080   5.62272E+003    2.50001E+003
   6.5100   5.67783E+003    2.48869E+003
   6.5130   5.68325E+003    2.48629E+003
   6.5150   5.64107E+003    2.50993E+003
   6.5190   5.70598E+003    2.42745E+003
   6.5210   5.58646E+003    2.37634E+003
   6.5240   5.58769E+003    2.39755E+003
   6.5260   5.55027E+003    2.41004E+003
   6.5300   5.66206E+003    2.29677E+003
   6.5330   5.54118E+003    2.36462E+003
   6.5350   5.51045E+003    2.42050E+003
   6.5390   5.48023E+003    2.40378E+003
   6.5410   5.49200E+003    2.44988E+003
   6.5440   5.53266E+003    2.35767E+003
   6.5460   5.42768E+003    2.34682E+003
   6.5500   5.43492E+003    2.40347E+003
   6.5510   5.47106E+003    2.38650E+003
   6.5540   5.53780E+003    2.36013E+003
   6.5570   5.46733E+003    2.32404E+003
   6.5610   5.51996E+003    2.37952E+003
   6.5650   5.45223E+003    2.40281E+003
   6.5680   5.56553E+003    2.40076E+003
   6.5700   5.48158E+003    2.36448E+003
   6.5710   5.45032E+003    2.34163E+003
   6.5750   5.50377E+003    2.35234E+003
   6.5770   5.40513E+003    2.28516E+003
   6.5800   5.40688E+003    2.26057E+003
   6.5820   5.32239E+003    2.35859E+003
   6.5850   5.31331E+003    2.31274E+003
   6.5880   5.40508E+003    2.32316E+003
   6.5890   5.33121E+003    2.36995E+003
   6.5920   5.35943E+003    2.33828E+003
   6.5940   5.38569E+003    2.38884E+003
   6.5970   5.36529E+003    2.35419E+003
   6.5990   5.31402E+003    2.34164E+003
   6.6010   5.37581E+003    2.29162E+003
   6.6050   5.38402E+003    2.35856E+003
   6.6070   5.32355E+003    2.33956E+003
   6.6110   5.37082E+003    2.32935E+003
   6.6130   5.24131E+003    2.33150E+003
   6.6150   5.27769E+003    2.38405E+003
   6.6160   5.29634E+003    2.33202E+003
   6.6200   5.30901E+003    2.41811E+003
   6.6220   5.25060E+003    2.33036E+003
   6.6260   5.38509E+003    2.29446E+003
   6.6290   5.29675E+003    2.31044E+003
   6.6310   5.30887E+003    2.32245E+003
   6.6350   5.26088E+003    2.34021E+003
   6.6370   5.19382E+003    2.30380E+003
   6.6400   5.29034E+003    2.26559E+003
   6.6420   5.20502E+003    2.29869E+003
   6.6450   5.23745E+003    2.31087E+003
   6.6470   5.21653E+003    2.29594E+003
   6.6490   5.17916E+003    2.26136E+003
   6.6530   5.16832E+003    2.27766E+003
   6.6550   5.10960E+003    2.27804E+003
   6.6580   5.20388E+003    2.32537E+003
   6.6610   5.16682E+003    2.27236E+003
   6.6630   5.17879E+003    2.27960E+003
   6.6670   5.13476E+003    2.26288E+003
   6.6690   5.13414E+003    2.25848E+003
   6.6720   5.10082E+003    2.22857E+003
   6.6740   5.03801E+003    2.23133E+003
   6.6780   5.08142E+003    2.28175E+003
   6.6800   5.00790E+003    2.22244E+003
   6.6830   5.00143E+003    2.21110E+003
   6.6850   5.02037E+003    2.22539E+003
   6.6880   5.01937E+003    2.22634E+003
   6.6900   5.04914E+003    2.24204E+003
   6.6940   5.04621E+003    2.26029E+003
   6.6960   5.11152E+003    2.19288E+003
   6.6980   5.02056E+003    2.26656E+003
   6.7000   5.10129E+003    2.26756E+003
   6.7030   5.01714E+003    2.19817E+003
   6.7070   4.99463E+003    2.22285E+003
   6.7090   4.89169E+003    2.22557E+003
   6.7120   4.89981E+003    2.18267E+003
   6.7140   4.89104E+003    2.18680E+003
   6.7160   4.84641E+003    2.17513E+003
   6.7190   4.79388E+003    2.22708E+003
   6.7230   4.93868E+003    2.14705E+003
   6.7240   4.88721E+003    2.19577E+003
   6.7280   4.95547E+003    2.16819E+003
   6.7310   4.92269E+003    2.23283E+003
   6.7350   4.98477E+003    2.19581E+003
   6.7360   4.93580E+003    2.11548E+003
   6.7390   4.97640E+003    2.24724E+003
   6.7410   4.86559E+003    2.15850E+003
   6.7450   4.77157E+003    2.15666E+003
   6.7470   4.84691E+003    2.14714E+003
   6.7490   4.80664E+003    2.14670E+003
   6.7540   4.76656E+003    2.05237E+003
   6.7560   4.79138E+003    2.02971E+003
   6.7590   4.76201E+003    2.03156E+003
   6.7610   4.73955E+003    2.05773E+003
   6.7660   4.71282E+003    2.01399E+003
   6.7680   4.76950E+003    2.12611E+003
   6.7700   4.72080E+003    2.09830E+003
   6.7740   4.72716E+003    2.03073E+003
   6.7770   4.82736E+003    2.00995E+003
   6.7790   4.76048E+003    2.03161E+003
   6.7820   4.63776E+003    2.01762E+003
   6.7840   4.75766E+003    2.05553E+003
   6.7880   4.65810E+003    2.07041E+003
   6.7910   4.61277E+003    1.99585E+003
   6.7930   4.63447E+003    1.97510E+003
   6.7950   4.67405E+003    2.04423E+003
   6.8000   4.64610E+003    2.09257E+003
   6.8020   4.69008E+003    2.05546E+003
   6.8060   4.66403E+003    2.07698E+003
   6.8100   4.65884E+003    2.04786E+003
   6.8110   4.72080E+003    2.08003E+003
   6.8140   4.69227E+003    2.04250E+003
   6.8170   4.70571E+003    2.04180E+003
   6.8190   4.58655E+003    2.05043E+003
   6.8230   4.71353E+003    2.02871E+003
   6.8260   4.66847E+003    2.13145E+003
   6.8280   4.65545E+003    2.04748E+003
   6.8320   4.70417E+003    2.09769E+003
   6.8340   4.62160E+003    2.02590E+003
   6.8370   4.65288E+003    2.06163E+003
   6.8390   4.69054E+003    2.03839E+003
   6.8410   4.74359E+003    2.02407E+003
   6.8460   4.68010E+003    2.06446E+003
   6.8480   4.68273E+003    2.10119E+003
   6.8510   4.70598E+003    2.09333E+003
   6.8540   4.68879E+003    2.05091E+003
   6.8580   4.73213E+003    2.03307E+003
   6.8610   4.81336E+003    2.06617E+003
   6.8640   4.69273E+003    2.06122E+003
   6.8670   4.60785E+003    2.01775E+003
   6.8690   4.57780E+003    2.05543E+003
   6.8720   4.55076E+003    2.01093E+003
   6.8750   4.61248E+003    2.00768E+003
   6.8780   4.58304E+003    2.01624E+003
   6.8800   4.58392E+003    2.00646E+003
   6.8840   4.59493E+003    2.00590E+003
   6.8860   4.57324E+003    2.07067E+003
   6.8890   4.63047E+003    2.05725E+003
   6.8930   4.65578E+003    2.01798E+003
   6.8950   4.60628E+003    2.02229E+003
   6.8980   4.53028E+003    2.05328E+003
   6.9010   4.59542E+003    2.03000E+003
   6.9040   4.59407E+003    2.00930E+003
   6.9080   4.59828E+003    2.03551E+003
   6.9100   4.66789E+003    1.99309E+003
   6.9130   4.58809E+003    2.03644E+003
   6.9160   4.68517E+003    1.97730E+003
   6.9200   4.56286E+003    2.00472E+003
   6.9230   4.50850E+003    1.97290E+003
   6.9250   4.58440E+003    2.00431E+003
   6.9270   4.53501E+003    1.96501E+003
   6.9310   4.50799E+003    1.99301E+003
   6.9340   4.47620E+003    1.92977E+003
   6.9370   4.47401E+003    1.95737E+003
   6.9400   4.42436E+003    1.93944E+003
   6.9410   4.50759E+003    1.96823E+003
   6.9450   4.41371E+003    1.94360E+003
   6.9490   4.42343E+003    1.91492E+003
   6.9520   4.51168E+003    1.94505E+003
   6.9550   4.42194E+003    1.94694E+003
   6.9570   4.36721E+003    1.94143E+003
   6.9610   4.34955E+003    1.92001E+003
   6.9640   4.36415E+003    1.96168E+003
   6.9680   4.42472E+003    2.02722E+003
   6.9700   4.34278E+003    1.95575E+003
   6.9730   4.35968E+003    1.97222E+003
   6.9780   4.41824E+003    1.95610E+003
   6.9800   4.42605E+003    1.93712E+003
   6.9820   4.36043E+003    1.97222E+003
   6.9850   4.44589E+003    1.98699E+003
   6.9880   4.41165E+003    1.97708E+003
   6.9920   4.43515E+003    1.91425E+003
   6.9960   4.40804E+003    1.89972E+003
   6.9980   4.40879E+003    1.92548E+003
   7.0010   4.38024E+003    1.93458E+003
   7.0050   4.33335E+003    1.90125E+003
   7.0080   4.41006E+003    1.93002E+003
   7.0120   4.34212E+003    1.86497E+003
   7.0150   4.31315E+003    1.83124E+003
   7.0170   4.32751E+003    1.91473E+003
   7.0210   4.26513E+003    1.87645E+003
   7.0240   4.27335E+003    1.90010E+003
   7.0250   4.27390E+003    1.87865E+003
   7.0280   4.18226E+003    1.89696E+003
   7.0310   4.17712E+003    1.91163E+003
   7.0350   4.16899E+003    1.89096E+003
   7.0370   4.20092E+003    1.91924E+003
   7.0400   4.22668E+003    1.85945E+003
   7.0440   4.24183E+003    1.95697E+003
   7.0460   4.30764E+003    1.84500E+003
   7.0490   4.37035E+003    1.87580E+003
   7.0530   4.21840E+003    1.88330E+003
   7.0560   4.27593E+003    1.86922E+003
   7.0600   4.27893E+003    1.82611E+003
   7.0630   4.19896E+003    1.86928E+003
   7.0660   4.15486E+003    1.81881E+003
   7.0700   4.35682E+003    1.89628E+003
   7.0720   4.21252E+003    1.87054E+003
   7.0760   4.26078E+003    1.90381E+003
   7.0790   4.17030E+003    1.88013E+003
   7.0810   4.22284E+003    1.86566E+003
   7.0840   4.15227E+003    1.84487E+003
   7.0860   4.23373E+003    1.84226E+003
   7.0900   4.22100E+003    1.84270E+003
   7.0930   4.22211E+003    1.84051E+003
   7.0950   4.21494E+003    1.86551E+003
   7.0990   4.13755E+003    1.85223E+003
   7.1030   4.11230E+003    1.86279E+003
   7.1060   4.24911E+003    1.79051E+003
   7.1100   4.20295E+003    1.85021E+003
   7.1130   4.26498E+003    1.80830E+003
   7.1160   4.17082E+003    1.81413E+003
   7.1180   4.15620E+003    1.82579E+003
   7.1220   4.11577E+003    1.77870E+003
   7.1250   4.23739E+003    1.72915E+003
   7.1290   4.19046E+003    1.74293E+003
   7.1310   4.17252E+003    1.75321E+003
   7.1330   4.14676E+003    1.74625E+003
   7.1360   4.19065E+003    1.65583E+003
   7.1400   4.14105E+003    1.58123E+003
   7.1420   4.18403E+003    1.55301E+003
   7.1470   4.15660E+003    1.47508E+003
   7.1490   4.16415E+003    1.41000E+003
   7.1530   4.21242E+003    1.37765E+003
