# Supplementary material for: Trigger factor both holds and folds its client proteins
Source: Nat Commun. 2022 Jul 15;13:4126. doi: 10.1038/s41467-022-31767-6 (PMC9287376; doi:10.1038/s41467-022-31767-6)
Supplement: Supplementary file 6 — Source Data [file 41467_2022_31767_MOESM6_ESM.zip › SourceDataFile/Fig1a-b/00065.RI1]

Sample
I 1 04.0 40000 0011450 1.9970E11 280 1 
   5.8000   8.09100E+001    1.80620E+002
   5.8030   1.92970E+002    2.13800E+002
   5.8050   2.48190E+002    2.46460E+002
   5.8070   2.63460E+002    3.17090E+002
   5.8080   3.05280E+002    3.17820E+002
   5.8100   3.13010E+002    3.31880E+002
   5.8110   3.44950E+002    3.58850E+002
   5.8120   3.50800E+002    4.29390E+002
   5.8140   4.24960E+002    4.63600E+002
   5.8150   4.94860E+002    5.12010E+002
   5.8170   5.04830E+002    5.14660E+002
   5.8190   6.53200E+002    7.72430E+002
   5.8210   8.04980E+002    9.15310E+002
   5.8220   9.36340E+002    9.86740E+002
   5.8240   1.08068E+003    1.15713E+003
   5.8260   1.26350E+003    1.46572E+003
   5.8280   1.52636E+003    1.65667E+003
   5.8300   1.64551E+003    1.82223E+003
   5.8310   1.88179E+003    2.30630E+003
   5.8330   2.22374E+003    2.45102E+003
   5.8350   2.46349E+003    2.92680E+003
   5.8370   3.04666E+003    3.06371E+003
   5.8380   3.04929E+003    3.43101E+003
   5.8390   3.26203E+003    3.76784E+003
   5.8420   3.41370E+003    4.15501E+003
   5.8440   3.99772E+003    4.49710E+003
   5.8470   4.26604E+003    4.85323E+003
   5.8490   4.76945E+003    5.00611E+003
   5.8510   5.14277E+003    5.19348E+003
   5.8530   5.27447E+003    5.56213E+003
   5.8560   5.47546E+003    5.61736E+003
   5.8580   5.63117E+003    5.77875E+003
   5.8600   5.66512E+003    5.66846E+003
   5.8620   5.64394E+003    5.68631E+003
   5.8630   5.65999E+003    5.70711E+003
   5.8650   5.66247E+003    5.70918E+003
   5.8670   5.60589E+003    5.85378E+003
   5.8690   5.74764E+003    5.73857E+003
   5.8720   5.60348E+003    5.87885E+003
   5.8740   5.63359E+003    5.63586E+003
   5.8760   5.53638E+003    5.65546E+003
   5.8780   5.58313E+003    5.67248E+003
   5.8810   5.75361E+003    5.63519E+003
   5.8840   5.55919E+003    5.79294E+003
   5.8870   5.61297E+003    5.70619E+003
   5.8880   5.76567E+003    5.83622E+003
   5.8900   5.78223E+003    5.72249E+003
   5.8920   5.76842E+003    5.65853E+003
   5.8940   5.68374E+003    5.61875E+003
   5.8960   5.71674E+003    5.74440E+003
   5.8980   5.76857E+003    5.55136E+003
   5.9000   5.77925E+003    5.69266E+003
   5.9020   5.68863E+003    5.77227E+003
   5.9040   5.74191E+003    5.77950E+003
   5.9080   5.81413E+003    5.80132E+003
   5.9100   5.75995E+003    5.80855E+003
   5.9130   5.87134E+003    5.76029E+003
   5.9150   5.72291E+003    5.77531E+003
   5.9180   5.84735E+003    5.79288E+003
   5.9200   5.99525E+003    6.01587E+003
   5.9220   5.90876E+003    5.95747E+003
   5.9250   6.03687E+003    6.05798E+003
   5.9270   5.95809E+003    6.20010E+003
   5.9290   6.14491E+003    6.17997E+003
   5.9310   6.10830E+003    6.09025E+003
   5.9340   6.21187E+003    6.08704E+003
   5.9360   6.34541E+003    6.19236E+003
   5.9380   6.34484E+003    6.26244E+003
   5.9400   6.25736E+003    6.33135E+003
   5.9430   6.34548E+003    6.29315E+003
   5.9450   6.31452E+003    6.43117E+003
   5.9470   6.23400E+003    6.33560E+003
   5.9500   6.36582E+003    6.36521E+003
   5.9520   6.37505E+003    6.40732E+003
   5.9540   6.31509E+003    6.27334E+003
   5.9570   6.21220E+003    6.23991E+003
   5.9600   6.34736E+003    6.32513E+003
   5.9620   6.38587E+003    6.39317E+003
   5.9630   6.49939E+003    6.32139E+003
   5.9660   6.31241E+003    6.36116E+003
   5.9680   6.35417E+003    6.44945E+003
   5.9700   6.31885E+003    6.39989E+003
   5.9730   6.43401E+003    6.38875E+003
   5.9750   6.20744E+003    6.30336E+003
   5.9790   6.28255E+003    6.34543E+003
   5.9820   6.01773E+003    6.33950E+003
   5.9850   6.15318E+003    6.39721E+003
   5.9860   6.27496E+003    6.29807E+003
   5.9890   6.35687E+003    6.33071E+003
   5.9920   6.26648E+003    6.61255E+003
   5.9940   6.44989E+003    6.70099E+003
   5.9950   6.51936E+003    7.34567E+003
   5.9990   6.49715E+003    8.57564E+003
   6.0030   6.54112E+003    1.15450E+004
   6.0040   6.23536E+003    1.07408E+004
   6.0060   6.20179E+003    4.57992E+003
   6.0090   6.48003E+003    2.08610E+002
   6.0130   1.04496E+004    4.95940E+002
   6.0180   1.06747E+004    7.26195E+003
   6.0250   7.01160E+002    5.94214E+003
   6.0270   1.82070E+002    6.16657E+003
   6.0300   2.52970E+002    6.09236E+003
   6.0350   9.32630E+002    6.23252E+003
   6.0370   4.19067E+003    6.10331E+003
   6.0380   6.48610E+003    6.12752E+003
   6.0440   6.52931E+003    6.18640E+003
   6.0460   6.33596E+003    6.07748E+003
   6.0470   6.28446E+003    6.11140E+003
   6.0500   6.24832E+003    6.10406E+003
   6.0510   6.25801E+003    6.12664E+003
   6.0560   6.17127E+003    6.04376E+003
   6.0570   6.26109E+003    6.05142E+003
   6.0600   6.14934E+003    6.02264E+003
   6.0630   6.23397E+003    6.09268E+003
   6.0670   6.27727E+003    6.05718E+003
   6.0690   6.15528E+003    6.03319E+003
   6.0710   6.36357E+003    6.11131E+003
   6.0740   6.18734E+003    6.11140E+003
   6.0780   6.29209E+003    5.97746E+003
   6.0800   6.21434E+003    6.11337E+003
   6.0830   6.29808E+003    5.99880E+003
   6.0850   6.16672E+003    6.07131E+003
   6.0890   6.19717E+003    6.05720E+003
   6.0920   6.31201E+003    6.05462E+003
   6.0940   6.26401E+003    5.96903E+003
   6.0950   6.13231E+003    5.97764E+003
   6.0980   6.16654E+003    6.04563E+003
   6.0990   6.07010E+003    6.03096E+003
   6.1030   6.07365E+003    6.04268E+003
   6.1050   5.99285E+003    5.97266E+003
   6.1080   5.99020E+003    6.00072E+003
   6.1110   6.13512E+003    6.06780E+003
   6.1130   6.06126E+003    6.02809E+003
   6.1150   5.98585E+003    6.00967E+003
   6.1180   6.08822E+003    6.03597E+003
   6.1200   6.06225E+003    6.07100E+003
   6.1220   6.15957E+003    6.06276E+003
   6.1250   6.07017E+003    6.07887E+003
   6.1270   6.06823E+003    6.24046E+003
   6.1300   6.16616E+003    6.02741E+003
   6.1320   6.09777E+003    6.01556E+003
   6.1340   6.00122E+003    6.01075E+003
   6.1380   6.07893E+003    5.97382E+003
   6.1410   6.07696E+003    5.98090E+003
   6.1430   5.98741E+003    6.15179E+003
   6.1450   6.00387E+003    6.02199E+003
   6.1500   5.93300E+003    5.86505E+003
   6.1520   5.93458E+003    5.90238E+003
   6.1540   5.91171E+003    6.03499E+003
   6.1560   6.01292E+003    5.92388E+003
   6.1590   5.96882E+003    5.91926E+003
   6.1610   5.90530E+003    5.96121E+003
   6.1630   5.97249E+003    6.03772E+003
   6.1680   5.92992E+003    5.94456E+003
   6.1700   5.89772E+003    5.97048E+003
   6.1730   6.00552E+003    6.08659E+003
   6.1750   5.87883E+003    5.97351E+003
   6.1780   5.84567E+003    5.94743E+003
   6.1820   5.93858E+003    6.04392E+003
   6.1850   5.89535E+003    5.94758E+003
   6.1860   5.88070E+003    5.99632E+003
   6.1890   5.96101E+003    5.89843E+003
   6.1920   5.72458E+003    5.95554E+003
   6.1960   5.90022E+003    5.95501E+003
   6.1980   5.91010E+003    6.00455E+003
   6.2000   5.88190E+003    6.02603E+003
   6.2030   5.85605E+003    6.07881E+003
   6.2050   5.84719E+003    5.91457E+003
   6.2080   5.85182E+003    5.87304E+003
   6.2120   5.83205E+003    5.90290E+003
   6.2140   5.70466E+003    5.79332E+003
   6.2150   5.79334E+003    5.93453E+003
   6.2190   5.72385E+003    5.89768E+003
   6.2210   5.72647E+003    5.84339E+003
   6.2230   5.74051E+003    5.83148E+003
   6.2260   5.65317E+003    5.88892E+003
   6.2300   5.68955E+003    5.94476E+003
   6.2320   5.69181E+003    5.95429E+003
   6.2360   5.53865E+003    5.93801E+003
   6.2390   5.69131E+003    5.95703E+003
   6.2410   5.55658E+003    5.98831E+003
   6.2440   5.55103E+003    5.84308E+003
   6.2460   5.55342E+003    5.77930E+003
   6.2490   5.50733E+003    5.79158E+003
   6.2520   5.54605E+003    5.64788E+003
   6.2550   5.58514E+003    5.71373E+003
   6.2600   5.49254E+003    5.67202E+003
   6.2630   5.46981E+003    5.68318E+003
   6.2650   5.43144E+003    5.71008E+003
   6.2680   5.41459E+003    5.58046E+003
   6.2700   5.37910E+003    5.67122E+003
   6.2730   5.39980E+003    5.73264E+003
   6.2760   5.37396E+003    5.76183E+003
   6.2810   5.42942E+003    5.71109E+003
   6.2830   5.36304E+003    5.64863E+003
   6.2850   5.46652E+003    5.64389E+003
   6.2880   5.36081E+003    5.60890E+003
   6.2900   5.39079E+003    5.57497E+003
   6.2920   5.33655E+003    5.53383E+003
   6.2970   5.30238E+003    5.55985E+003
   6.2990   5.37759E+003    5.68366E+003
   6.3010   5.29225E+003    5.57512E+003
   6.3040   5.10169E+003    5.46599E+003
   6.3060   5.25343E+003    5.48271E+003
   6.3100   5.28972E+003    5.55279E+003
   6.3130   5.31027E+003    5.56725E+003
   6.3150   5.30509E+003    5.59912E+003
   6.3170   5.22754E+003    5.50360E+003
   6.3190   5.13534E+003    5.43008E+003
   6.3230   5.13317E+003    5.49315E+003
   6.3260   5.11074E+003    5.39831E+003
   6.3280   5.11238E+003    5.40938E+003
   6.3310   5.06879E+003    5.31885E+003
   6.3330   5.08350E+003    5.37717E+003
   6.3360   4.99972E+003    5.41940E+003
   6.3400   5.05729E+003    5.34735E+003
   6.3430   4.92736E+003    5.38299E+003
   6.3450   4.99045E+003    5.28288E+003
   6.3470   4.93725E+003    5.32391E+003
   6.3490   4.97446E+003    5.24562E+003
   6.3520   4.96494E+003    5.18006E+003
   6.3540   5.00872E+003    5.25347E+003
   6.3570   5.02401E+003    5.21027E+003
   6.3600   4.97282E+003    5.23594E+003
   6.3630   5.00384E+003    5.22316E+003
   6.3650   5.03534E+003    5.12249E+003
   6.3680   4.94561E+003    5.14122E+003
   6.3710   5.00629E+003    5.18681E+003
   6.3740   4.84592E+003    5.23068E+003
   6.3760   4.91982E+003    5.16213E+003
   6.3800   5.05384E+003    5.20594E+003
   6.3840   4.92538E+003    5.00102E+003
   6.3860   4.98620E+003    5.03068E+003
   6.3880   4.94345E+003    5.03922E+003
   6.3900   4.88268E+003    5.01025E+003
   6.3930   4.89657E+003    4.95745E+003
   6.3950   4.90165E+003    4.85787E+003
   6.3980   4.82634E+003    4.90954E+003
   6.4000   4.83470E+003    5.06470E+003
   6.4030   4.72545E+003    4.94022E+003
   6.4070   4.82457E+003    4.92541E+003
   6.4100   4.79179E+003    4.77196E+003
   6.4120   4.77256E+003    4.85182E+003
   6.4150   4.78195E+003    4.76541E+003
   6.4170   4.80724E+003    4.74252E+003
   6.4200   4.63713E+003    4.92587E+003
   6.4230   4.75264E+003    4.80313E+003
   6.4270   4.75713E+003    4.87909E+003
   6.4290   4.81724E+003    4.93662E+003
   6.4310   4.84797E+003    4.90194E+003
   6.4360   4.78457E+003    4.83951E+003
   6.4380   4.82003E+003    4.84338E+003
   6.4410   4.83289E+003    4.80601E+003
   6.4430   4.84609E+003    4.89235E+003
   6.4450   4.94704E+003    4.91299E+003
   6.4500   4.98738E+003    4.93828E+003
   6.4520   4.93825E+003    4.84501E+003
   6.4560   4.98261E+003    5.04034E+003
   6.4570   5.01604E+003    4.95331E+003
   6.4600   5.05359E+003    4.86906E+003
   6.4620   5.02799E+003    4.94680E+003
   6.4660   5.02450E+003    4.91514E+003
   6.4690   5.08856E+003    4.90724E+003
   6.4720   5.04408E+003    4.91759E+003
   6.4750   5.11462E+003    4.84470E+003
   6.4770   5.09239E+003    4.90481E+003
   6.4810   5.04004E+003    4.90683E+003
   6.4830   5.04344E+003    4.92249E+003
   6.4860   4.97901E+003    4.95926E+003
   6.4880   5.09388E+003    4.87126E+003
   6.4910   4.98666E+003    4.82097E+003
   6.4940   4.97421E+003    4.89741E+003
   6.4970   5.03813E+003    4.90825E+003
   6.4990   5.01878E+003    4.89757E+003
   6.5010   5.00113E+003    4.86494E+003
   6.5050   4.98747E+003    4.92575E+003
   6.5070   5.04302E+003    4.88501E+003
   6.5100   5.08721E+003    4.89136E+003
   6.5120   5.12763E+003    5.00671E+003
   6.5150   5.11596E+003    4.87943E+003
   6.5190   5.15613E+003    4.98691E+003
   6.5220   5.13897E+003    4.95290E+003
   6.5240   5.08176E+003    4.82538E+003
   6.5280   4.95568E+003    4.82117E+003
   6.5300   5.04475E+003    4.82356E+003
   6.5330   5.06704E+003    4.81346E+003
   6.5350   5.00320E+003    4.84703E+003
   6.5390   5.14164E+003    4.80009E+003
   6.5410   5.03626E+003    4.78674E+003
   6.5420   5.01975E+003    4.80709E+003
   6.5450   5.02316E+003    4.88374E+003
   6.5480   5.02399E+003    4.86877E+003
   6.5510   5.03908E+003    4.79004E+003
   6.5540   5.13167E+003    4.78002E+003
   6.5570   4.97261E+003    4.76264E+003
   6.5580   4.97415E+003    4.73180E+003
   6.5610   5.04914E+003    4.89731E+003
   6.5630   5.03608E+003    4.82530E+003
   6.5660   5.07773E+003    4.67069E+003
   6.5700   4.97824E+003    4.62960E+003
   6.5720   5.05128E+003    4.77124E+003
   6.5760   4.97637E+003    4.77124E+003
   6.5790   5.02584E+003    4.67001E+003
   6.5830   4.95999E+003    4.81220E+003
   6.5850   5.08336E+003    4.76269E+003
   6.5880   4.98881E+003    4.74555E+003
   6.5900   4.97271E+003    4.72070E+003
   6.5950   5.03096E+003    4.74031E+003
   6.5970   4.99939E+003    4.71066E+003
   6.5990   5.01119E+003    4.74994E+003
   6.6010   4.93526E+003    4.73008E+003
   6.6030   4.95498E+003    4.68647E+003
   6.6070   4.91020E+003    4.70672E+003
   6.6110   4.87438E+003    4.60273E+003
   6.6130   4.87446E+003    4.70322E+003
   6.6160   4.95634E+003    4.66158E+003
   6.6190   4.89888E+003    4.65113E+003
   6.6220   4.98736E+003    4.65277E+003
   6.6240   4.96552E+003    4.63642E+003
   6.6260   5.00541E+003    4.63643E+003
   6.6290   4.92584E+003    4.67143E+003
   6.6310   4.95059E+003    4.69652E+003
   6.6360   5.01235E+003    4.59681E+003
   6.6390   4.91177E+003    4.63089E+003
   6.6420   4.91321E+003    4.59250E+003
   6.6450   4.85278E+003    4.59283E+003
   6.6470   4.90804E+003    4.47909E+003
   6.6490   4.93825E+003    4.52521E+003
   6.6510   4.92771E+003    4.46140E+003
   6.6550   4.83656E+003    4.57153E+003
   6.6570   4.88802E+003    4.48951E+003
   6.6600   4.92068E+003    4.44753E+003
   6.6630   4.85600E+003    4.51926E+003
   6.6670   4.85837E+003    4.48294E+003
   6.6690   4.85709E+003    4.46617E+003
   6.6720   4.80089E+003    4.48038E+003
   6.6740   4.91518E+003    4.65464E+003
   6.6780   4.79390E+003    4.42845E+003
   6.6800   4.93674E+003    4.34691E+003
   6.6830   4.79201E+003    4.38243E+003
   6.6850   4.85660E+003    4.38065E+003
   6.6890   4.79639E+003    4.39944E+003
   6.6920   4.78656E+003    4.40414E+003
   6.6960   4.85586E+003    4.44165E+003
   6.6990   4.84486E+003    4.43879E+003
   6.7010   4.82620E+003    4.43474E+003
   6.7040   4.80353E+003    4.27924E+003
   6.7070   4.79370E+003    4.32444E+003
   6.7100   4.72070E+003    4.35681E+003
   6.7130   4.71325E+003    4.39297E+003
   6.7150   4.61423E+003    4.34711E+003
   6.7190   4.64435E+003    4.28933E+003
   6.7220   4.57742E+003    4.26590E+003
   6.7270   4.73912E+003    4.27807E+003
   6.7280   4.74453E+003    4.28685E+003
   6.7310   4.73078E+003    4.25702E+003
   6.7340   4.70191E+003    4.32255E+003
   6.7370   4.72030E+003    4.28412E+003
   6.7380   4.68157E+003    4.32262E+003
   6.7420   4.68239E+003    4.33230E+003
   6.7450   4.66702E+003    4.05257E+003
   6.7490   4.71407E+003    4.10537E+003
   6.7520   4.61580E+003    4.14014E+003
   6.7530   4.61499E+003    4.04646E+003
   6.7560   4.55483E+003    4.05056E+003
   6.7590   4.56778E+003    4.00720E+003
   6.7630   4.59055E+003    4.00350E+003
   6.7650   4.49578E+003    4.00487E+003
   6.7680   4.52797E+003    4.03952E+003
   6.7700   4.53131E+003    4.16192E+003
   6.7750   4.54265E+003    4.15734E+003
   6.7770   4.60436E+003    4.13965E+003
   6.7800   4.59539E+003    4.08060E+003
   6.7840   4.52262E+003    4.19923E+003
   6.7860   4.61698E+003    4.08059E+003
   6.7890   4.55144E+003    4.10840E+003
   6.7930   4.49941E+003    4.05184E+003
   6.7960   4.54294E+003    4.03067E+003
   6.7990   4.55709E+003    4.04333E+003
   6.8010   4.53456E+003    4.07344E+003
   6.8030   4.54469E+003    4.06565E+003
   6.8070   4.52262E+003    4.01439E+003
   6.8100   4.57943E+003    4.14146E+003
   6.8130   4.59730E+003    4.14010E+003
   6.8160   4.58535E+003    4.21003E+003
   6.8190   4.57157E+003    4.11671E+003
   6.8230   4.53739E+003    4.25068E+003
   6.8280   4.55145E+003    4.23470E+003
   6.8300   4.57924E+003    4.15650E+003
   6.8320   4.51615E+003    4.05647E+003
   6.8350   4.61236E+003    4.14072E+003
   6.8370   4.55234E+003    4.14801E+003
   6.8400   4.54435E+003    4.09128E+003
   6.8430   4.57304E+003    4.12815E+003
   6.8460   4.51975E+003    4.19851E+003
   6.8490   4.63608E+003    4.18504E+003
   6.8510   4.60517E+003    4.12713E+003
   6.8550   4.63923E+003    4.19455E+003
   6.8580   4.67363E+003    4.10045E+003
   6.8620   4.61715E+003    4.18175E+003
   6.8660   4.51921E+003    4.10207E+003
   6.8670   4.54140E+003    4.07218E+003
   6.8710   4.49477E+003    4.06013E+003
   6.8750   4.55672E+003    4.04842E+003
   6.8780   4.50968E+003    4.05116E+003
   6.8820   4.50523E+003    4.04747E+003
   6.8840   4.45784E+003    4.03461E+003
   6.8850   4.46789E+003    4.07580E+003
   6.8910   4.49903E+003    4.11019E+003
   6.8930   4.58266E+003    4.10001E+003
   6.8970   4.52163E+003    4.13613E+003
   6.8980   4.45054E+003    4.03885E+003
   6.9020   4.50747E+003    4.06603E+003
   6.9040   4.54599E+003    4.04192E+003
   6.9080   4.56934E+003    4.04141E+003
   6.9110   4.50144E+003    4.14662E+003
   6.9140   4.57815E+003    4.01170E+003
   6.9180   4.47015E+003    4.16196E+003
   6.9220   4.56664E+003    4.08813E+003
   6.9240   4.49015E+003    4.09500E+003
   6.9290   4.52002E+003    3.99924E+003
   6.9320   4.46146E+003    3.94464E+003
   6.9340   4.48884E+003    3.89970E+003
   6.9380   4.49553E+003    3.93209E+003
   6.9400   4.43334E+003    3.83319E+003
   6.9440   4.39008E+003    3.93022E+003
   6.9460   4.40355E+003    3.93684E+003
   6.9500   4.38434E+003    3.92095E+003
   6.9520   4.38926E+003    3.85493E+003
   6.9550   4.39274E+003    3.92803E+003
   6.9590   4.36180E+003    3.90133E+003
   6.9620   4.39389E+003    3.82830E+003
   6.9670   4.28336E+003    3.96325E+003
   6.9690   4.25229E+003    3.86728E+003
   6.9700   4.27370E+003    3.91177E+003
   6.9740   4.32193E+003    3.85038E+003
   6.9780   4.39298E+003    3.93022E+003
   6.9830   4.33377E+003    3.84177E+003
   6.9850   4.38291E+003    3.91142E+003
   6.9870   4.44860E+003    3.84521E+003
   6.9890   4.36955E+003    3.84296E+003
   6.9930   4.32829E+003    3.77645E+003
   6.9960   4.32268E+003    3.88559E+003
   6.9990   4.31845E+003    3.85205E+003
   7.0010   4.50138E+003    3.84601E+003
   7.0030   4.38895E+003    3.75854E+003
   7.0080   4.43552E+003    3.80852E+003
   7.0120   4.38304E+003    3.84367E+003
   7.0150   4.30352E+003    3.87016E+003
   7.0170   4.27234E+003    3.92577E+003
   7.0210   4.33157E+003    3.81642E+003
   7.0240   4.24629E+003    3.75069E+003
   7.0280   4.17646E+003    3.71784E+003
   7.0300   4.31173E+003    3.80464E+003
   7.0330   4.25016E+003    3.78616E+003
   7.0360   4.21998E+003    3.84671E+003
   7.0390   4.12579E+003    3.83353E+003
   7.0420   4.29672E+003    3.82714E+003
   7.0460   4.25704E+003    3.90576E+003
   7.0480   4.05786E+003    3.78876E+003
   7.0520   4.04452E+003    3.75539E+003
   7.0540   4.03329E+003    3.83464E+003
   7.0580   4.22875E+003    3.77289E+003
   7.0610   4.23736E+003    3.78870E+003
   7.0640   4.32990E+003    3.79335E+003
   7.0680   4.22648E+003    3.85727E+003
   7.0710   4.27335E+003    3.89163E+003
   7.0750   4.24241E+003    3.79041E+003
   7.0770   4.17093E+003    3.77007E+003
   7.0820   4.30474E+003    3.83386E+003
   7.0840   4.20375E+003    3.83658E+003
   7.0880   4.26067E+003    3.72515E+003
   7.0910   4.31804E+003    3.79723E+003
   7.0930   4.21652E+003    3.79230E+003
   7.0970   4.19278E+003    3.88297E+003
   7.0990   4.22640E+003    3.77909E+003
   7.1020   4.27833E+003    3.87205E+003
   7.1060   4.19502E+003    3.71510E+003
   7.1090   4.17375E+003    3.72981E+003
   7.1110   4.20176E+003    3.71615E+003
   7.1140   4.16545E+003    3.74756E+003
   7.1180   4.17234E+003    3.73434E+003
   7.1220   4.18258E+003    3.65265E+003
   7.1240   4.17774E+003    3.73714E+003
   7.1270   4.12037E+003    3.61817E+003
   7.1310   4.01557E+003    3.76066E+003
   7.1330   4.01622E+003    3.70848E+003
   7.1360   3.99802E+003    3.69561E+003
   7.1400   4.08754E+003    3.70989E+003
   7.1430   4.07209E+003    3.66733E+003
   7.1450   3.97663E+003    3.71784E+003
   7.1500   3.86110E+003    3.72736E+003
