# Supplementary material for: Trigger factor both holds and folds its client proteins
Source: Nat Commun. 2022 Jul 15;13:4126. doi: 10.1038/s41467-022-31767-6 (PMC9287376; doi:10.1038/s41467-022-31767-6)
Supplement: Supplementary file 6 — Source Data [file 41467_2022_31767_MOESM6_ESM.zip › SourceDataFile/Fig1a-b/00065.RI3]

Sample
I 3 04.0 40000 0011565 2.0180E11 280 1 
   5.8000   1.11240E+002    1.93450E+002
   5.8020   1.90500E+002    2.03920E+002
   5.8030   1.98250E+002    1.88860E+002
   5.8050   2.27590E+002    2.18880E+002
   5.8060   2.30810E+002    2.49620E+002
   5.8070   2.24870E+002    2.61370E+002
   5.8080   2.91370E+002    2.88160E+002
   5.8090   2.87770E+002    3.08940E+002
   5.8110   3.31440E+002    3.76710E+002
   5.8130   3.84970E+002    4.15250E+002
   5.8140   4.40130E+002    4.67070E+002
   5.8150   5.18680E+002    4.93290E+002
   5.8160   4.97390E+002    5.81420E+002
   5.8170   5.81970E+002    6.02130E+002
   5.8180   6.60890E+002    7.00370E+002
   5.8210   7.71250E+002    7.95290E+002
   5.8230   9.31860E+002    9.50570E+002
   5.8240   9.74500E+002    1.08873E+003
   5.8260   1.32124E+003    1.54061E+003
   5.8310   1.64745E+003    1.91028E+003
   5.8320   2.04914E+003    2.40303E+003
   5.8350   2.44722E+003    2.52761E+003
   5.8370   2.86334E+003    2.94209E+003
   5.8390   3.15572E+003    3.40859E+003
   5.8400   3.30109E+003    3.60141E+003
   5.8420   3.88948E+003    4.02234E+003
   5.8440   3.93761E+003    4.13688E+003
   5.8460   4.38311E+003    4.62795E+003
   5.8490   4.61833E+003    4.78837E+003
   5.8510   5.00365E+003    4.94247E+003
   5.8530   5.11691E+003    5.30447E+003
   5.8550   5.20401E+003    5.21083E+003
   5.8580   5.29220E+003    5.23201E+003
   5.8600   5.37603E+003    5.30435E+003
   5.8620   5.39838E+003    5.46906E+003
   5.8650   5.47080E+003    5.53364E+003
   5.8670   5.57247E+003    5.44585E+003
   5.8690   5.47954E+003    5.46345E+003
   5.8710   5.47872E+003    5.48770E+003
   5.8740   5.49632E+003    5.44367E+003
   5.8760   5.51685E+003    5.53174E+003
   5.8780   5.50823E+003    5.41368E+003
   5.8810   5.54499E+003    5.42891E+003
   5.8830   5.44122E+003    5.56697E+003
   5.8850   5.52080E+003    5.39306E+003
   5.8870   5.51392E+003    5.53506E+003
   5.8880   5.39878E+003    5.57003E+003
   5.8900   5.54593E+003    5.62466E+003
   5.8920   5.54728E+003    5.64404E+003
   5.8940   5.72304E+003    5.69456E+003
   5.8960   5.64859E+003    5.64827E+003
   5.8990   5.69993E+003    5.77464E+003
   5.9010   5.66629E+003    5.73590E+003
   5.9020   5.71635E+003    5.66031E+003
   5.9040   5.64893E+003    5.57930E+003
   5.9060   5.77244E+003    5.55481E+003
   5.9090   5.64380E+003    5.52653E+003
   5.9100   5.63227E+003    5.63675E+003
   5.9120   5.80622E+003    5.83595E+003
   5.9150   5.69464E+003    5.72629E+003
   5.9180   5.74660E+003    5.80539E+003
   5.9200   5.72431E+003    5.86060E+003
   5.9230   5.87691E+003    5.93668E+003
   5.9240   5.89784E+003    5.94537E+003
   5.9270   5.92315E+003    5.97170E+003
   5.9280   6.17829E+003    6.08374E+003
   5.9310   6.14033E+003    6.19111E+003
   5.9340   6.20802E+003    6.42915E+003
   5.9360   6.25492E+003    6.89297E+003
   5.9380   6.29535E+003    6.92766E+003
   5.9400   6.25433E+003    1.03225E+004
   5.9420   6.37912E+003    1.28977E+004
   5.9460   6.50646E+003    1.18852E+004
   5.9470   6.69147E+003    1.00248E+004
   5.9500   7.62026E+003    1.88970E+002
   5.9560   1.20875E+004    4.77830E+002
   5.9610   5.77144E+003    7.38214E+003
   5.9660   1.50670E+002    7.28232E+003
   5.9680   2.68540E+002    6.59501E+003
   5.9720   7.94740E+002    6.28285E+003
   5.9740   3.87246E+003    6.23169E+003
   5.9770   7.78039E+003    6.14773E+003
   5.9790   5.96931E+003    6.16197E+003
   5.9810   6.34344E+003    6.14020E+003
   5.9840   6.13747E+003    6.21039E+003
   5.9860   6.14519E+003    6.11926E+003
   5.9880   6.15708E+003    6.04362E+003
   5.9910   6.08869E+003    6.04749E+003
   5.9920   6.10308E+003    6.02940E+003
   5.9930   6.05851E+003    6.05158E+003
   5.9950   6.09125E+003    6.01653E+003
   5.9970   6.07009E+003    6.03800E+003
   5.9990   6.10687E+003    6.08396E+003
   6.0030   6.20022E+003    6.09746E+003
   6.0040   6.09385E+003    5.88735E+003
   6.0070   6.04820E+003    5.95556E+003
   6.0090   6.10134E+003    6.04382E+003
   6.0120   6.14580E+003    6.04087E+003
   6.0140   5.99780E+003    6.01469E+003
   6.0180   6.07603E+003    6.00371E+003
   6.0210   6.09705E+003    5.88765E+003
   6.0230   6.00742E+003    5.82807E+003
   6.0250   6.02390E+003    5.83694E+003
   6.0270   5.98930E+003    5.79649E+003
   6.0300   5.94172E+003    5.83025E+003
   6.0340   5.96441E+003    5.99023E+003
   6.0370   6.13803E+003    5.91631E+003
   6.0380   6.16010E+003    5.85607E+003
   6.0400   6.07667E+003    5.88981E+003
   6.0440   6.12994E+003    5.78630E+003
   6.0460   6.04619E+003    5.84526E+003
   6.0470   5.99879E+003    5.73357E+003
   6.0500   6.09737E+003    5.94485E+003
   6.0510   5.94632E+003    5.93991E+003
   6.0550   5.93485E+003    5.81986E+003
   6.0570   5.94189E+003    5.68718E+003
   6.0590   5.94291E+003    5.80015E+003
   6.0610   5.99499E+003    5.83405E+003
   6.0640   5.90780E+003    5.69925E+003
   6.0680   6.03461E+003    5.81442E+003
   6.0700   5.95247E+003    5.92144E+003
   6.0730   5.94331E+003    5.81290E+003
   6.0750   5.99011E+003    5.60291E+003
   6.0770   5.98214E+003    5.65584E+003
   6.0800   5.91362E+003    5.64877E+003
   6.0830   5.93405E+003    5.60212E+003
   6.0860   5.94477E+003    5.65342E+003
   6.0900   5.97847E+003    5.45744E+003
   6.0910   5.97735E+003    5.21336E+003
   6.0940   5.90037E+003    5.21009E+003
   6.0960   6.02384E+003    5.22711E+003
   6.0980   5.98717E+003    5.09881E+003
   6.1000   6.07312E+003    5.08937E+003
   6.1030   5.84195E+003    5.04872E+003
   6.1050   5.92010E+003    5.02706E+003
   6.1070   5.85435E+003    5.05073E+003
   6.1110   5.87820E+003    5.00005E+003
   6.1120   5.85093E+003    4.93029E+003
   6.1150   5.90934E+003    5.07359E+003
   6.1180   5.78937E+003    5.05825E+003
   6.1200   5.92904E+003    5.20527E+003
   6.1250   5.96690E+003    5.03437E+003
   6.1270   5.99088E+003    4.43304E+003
   6.1290   5.92673E+003    4.40142E+003
   6.1320   5.88529E+003    4.16012E+003
   6.1340   5.95011E+003    4.09363E+003
   6.1360   5.87542E+003    4.32948E+003
   6.1390   5.91895E+003    4.73425E+003
   6.1400   5.90147E+003    4.75016E+003
   6.1430   6.06448E+003    5.24817E+003
   6.1460   5.92107E+003    5.18186E+003
   6.1500   5.90872E+003    4.93798E+003
   6.1520   5.89602E+003    4.94091E+003
   6.1540   5.88448E+003    4.98471E+003
   6.1560   5.86100E+003    4.92335E+003
   6.1590   5.97825E+003    4.86603E+003
   6.1610   5.85888E+003    4.82581E+003
   6.1650   5.88395E+003    4.68066E+003
   6.1680   5.89944E+003    4.61978E+003
   6.1690   5.88271E+003    4.57356E+003
   6.1710   5.90756E+003    4.51314E+003
   6.1740   5.92427E+003    4.65390E+003
   6.1780   5.91246E+003    4.61547E+003
   6.1800   5.80907E+003    4.70973E+003
   6.1830   5.90415E+003    4.71970E+003
   6.1840   5.85905E+003    4.80708E+003
   6.1870   5.83367E+003    4.56750E+003
   6.1900   5.92646E+003    4.54066E+003
   6.1930   5.82690E+003    4.59240E+003
   6.1960   5.99938E+003    4.56839E+003
   6.1980   5.87701E+003    4.64464E+003
   6.1990   5.88831E+003    4.61712E+003
   6.2030   5.91262E+003    4.53397E+003
   6.2050   5.81161E+003    4.44002E+003
   6.2070   5.89703E+003    4.44928E+003
   6.2100   5.83015E+003    4.15486E+003
   6.2130   5.81339E+003    4.16496E+003
   6.2160   5.79697E+003    4.11760E+003
   6.2170   5.73161E+003    4.00839E+003
   6.2210   5.82738E+003    4.11077E+003
   6.2230   5.79814E+003    4.31529E+003
   6.2250   5.83950E+003    4.39886E+003
   6.2290   5.87348E+003    4.09497E+003
   6.2320   5.92014E+003    3.89169E+003
   6.2350   5.80294E+003    4.05684E+003
   6.2370   5.89913E+003    4.02423E+003
   6.2390   5.78241E+003    3.87296E+003
   6.2410   5.85702E+003    3.74447E+003
   6.2440   5.90861E+003    3.71521E+003
   6.2470   5.81675E+003    3.83073E+003
   6.2500   5.86084E+003    3.90197E+003
   6.2530   5.75208E+003    3.70685E+003
   6.2550   5.59697E+003    3.79667E+003
   6.2560   5.64601E+003    3.63937E+003
   6.2600   5.67254E+003    3.69233E+003
   6.2620   5.68801E+003    3.66086E+003
   6.2650   5.83346E+003    3.66487E+003
   6.2680   5.66528E+003    3.62969E+003
   6.2700   5.84387E+003    3.79292E+003
   6.2730   5.91687E+003    3.63569E+003
   6.2760   5.79572E+003    3.69628E+003
   6.2780   5.87415E+003    3.43860E+003
   6.2810   5.76299E+003    3.35990E+003
   6.2830   5.97546E+003    3.41324E+003
   6.2850   5.78417E+003    3.28513E+003
   6.2880   5.85083E+003    3.46224E+003
   6.2920   5.82714E+003    3.60543E+003
   6.2940   5.69613E+003    3.49328E+003
   6.2970   5.74113E+003    3.55139E+003
   6.2990   5.90533E+003    3.39879E+003
   6.3010   5.77634E+003    3.26949E+003
   6.3050   5.69511E+003    3.28837E+003
   6.3080   5.87487E+003    3.29002E+003
   6.3100   5.91620E+003    3.37479E+003
   6.3130   5.83077E+003    3.19560E+003
   6.3150   5.74212E+003    3.17873E+003
   6.3170   5.74330E+003    3.21116E+003
   6.3220   5.79909E+003    3.17944E+003
   6.3240   5.78779E+003    3.23252E+003
   6.3270   5.77422E+003    3.11335E+003
   6.3280   5.73431E+003    3.13082E+003
   6.3310   5.79470E+003    3.13105E+003
   6.3330   5.73770E+003    3.04965E+003
   6.3350   5.70113E+003    2.98597E+003
   6.3380   5.62085E+003    3.01072E+003
   6.3400   5.84365E+003    3.06567E+003
   6.3420   5.78165E+003    3.04010E+003
   6.3450   5.65941E+003    2.96031E+003
   6.3470   5.68894E+003    3.07723E+003
   6.3520   5.56899E+003    2.93586E+003
   6.3540   5.64591E+003    2.95347E+003
   6.3560   5.58986E+003    2.86775E+003
   6.3580   5.45858E+003    2.75518E+003
   6.3610   5.47637E+003    2.74738E+003
   6.3640   5.49860E+003    2.77442E+003
   6.3670   5.66480E+003    2.74127E+003
   6.3700   5.65666E+003    2.77232E+003
   6.3730   5.67728E+003    2.76664E+003
   6.3750   5.62559E+003    2.73704E+003
   6.3780   5.58046E+003    2.73365E+003
   6.3820   5.58157E+003    2.67171E+003
   6.3840   5.57814E+003    2.71385E+003
   6.3860   5.54684E+003    2.61619E+003
   6.3880   5.56503E+003    2.65206E+003
   6.3930   5.54579E+003    2.61251E+003
   6.3950   5.45857E+003    2.62475E+003
   6.3980   5.49081E+003    2.62278E+003
   6.4000   5.44544E+003    2.61966E+003
   6.4020   5.46077E+003    2.60072E+003
   6.4050   5.42156E+003    2.52519E+003
   6.4080   5.42273E+003    2.49981E+003
   6.4120   5.37620E+003    2.45052E+003
   6.4140   5.40423E+003    2.45428E+003
   6.4170   5.34956E+003    2.42824E+003
   6.4200   5.34749E+003    2.40369E+003
   6.4230   5.24255E+003    2.47724E+003
   6.4260   5.34482E+003    2.45101E+003
   6.4270   5.55169E+003    2.49865E+003
   6.4300   5.38081E+003    2.46960E+003
   6.4330   5.42952E+003    2.49151E+003
   6.4360   5.41554E+003    2.44803E+003
   6.4380   5.52189E+003    2.51063E+003
   6.4410   5.61952E+003    2.48737E+003
   6.4430   5.46649E+003    2.47238E+003
   6.4450   5.50750E+003    2.43348E+003
   6.4470   5.42963E+003    2.43725E+003
   6.4510   5.55067E+003    2.46742E+003
   6.4540   5.59440E+003    2.50964E+003
   6.4560   5.50456E+003    2.55106E+003
   6.4590   5.61434E+003    2.48739E+003
   6.4610   5.60907E+003    2.49010E+003
   6.4640   5.55264E+003    2.39333E+003
   6.4680   5.57300E+003    2.42898E+003
   6.4710   5.71053E+003    2.44309E+003
   6.4740   5.66738E+003    2.46151E+003
   6.4770   5.58550E+003    2.46835E+003
   6.4810   5.68056E+003    2.52315E+003
   6.4830   5.66023E+003    2.47599E+003
   6.4850   5.61442E+003    2.51017E+003
   6.4860   5.57148E+003    2.52760E+003
   6.4890   5.63950E+003    2.52311E+003
   6.4910   5.51807E+003    2.47735E+003
   6.4940   5.55524E+003    2.46246E+003
   6.4970   5.57536E+003    2.50001E+003
   6.4990   5.53994E+003    2.42132E+003
   6.5000   5.55327E+003    2.47129E+003
   6.5030   5.61023E+003    2.49730E+003
   6.5070   5.56059E+003    2.48824E+003
   6.5100   5.62668E+003    2.42985E+003
   6.5130   5.66272E+003    2.53204E+003
   6.5150   5.69304E+003    2.51697E+003
   6.5170   5.67369E+003    2.40001E+003
   6.5210   5.66827E+003    2.41472E+003
   6.5240   5.68860E+003    2.40915E+003
   6.5260   5.57001E+003    2.39003E+003
   6.5280   5.54868E+003    2.34920E+003
   6.5310   5.52953E+003    2.34300E+003
   6.5350   5.52264E+003    2.44844E+003
   6.5380   5.51089E+003    2.46240E+003
   6.5400   5.53152E+003    2.38562E+003
   6.5420   5.48355E+003    2.43264E+003
   6.5460   5.49720E+003    2.44417E+003
   6.5490   5.46900E+003    2.38656E+003
   6.5510   5.43188E+003    2.41277E+003
   6.5540   5.50265E+003    2.40229E+003
   6.5560   5.50051E+003    2.41842E+003
   6.5590   5.49796E+003    2.40182E+003
   6.5630   5.49739E+003    2.38235E+003
   6.5670   5.46611E+003    2.40518E+003
   6.5700   5.52589E+003    2.35221E+003
   6.5720   5.44516E+003    2.37687E+003
   6.5750   5.54634E+003    2.33653E+003
   6.5790   5.46409E+003    2.26408E+003
   6.5810   5.36557E+003    2.32891E+003
   6.5850   5.35494E+003    2.32773E+003
   6.5880   5.43857E+003    2.31817E+003
   6.5890   5.41238E+003    2.33483E+003
   6.5910   5.45565E+003    2.31742E+003
   6.5940   5.39132E+003    2.33741E+003
   6.5970   5.35285E+003    2.41362E+003
   6.6000   5.37742E+003    2.32922E+003
   6.6010   5.34823E+003    2.35312E+003
   6.6040   5.36588E+003    2.35996E+003
   6.6080   5.37912E+003    2.32512E+003
   6.6110   5.32982E+003    2.35482E+003
   6.6130   5.26767E+003    2.29136E+003
   6.6160   5.32979E+003    2.35664E+003
   6.6200   5.28312E+003    2.33286E+003
   6.6220   5.35023E+003    2.38750E+003
   6.6240   5.38853E+003    2.35882E+003
   6.6270   5.33003E+003    2.31083E+003
   6.6310   5.28369E+003    2.31724E+003
   6.6330   5.36806E+003    2.35476E+003
   6.6360   5.27812E+003    2.28657E+003
   6.6380   5.25875E+003    2.26327E+003
   6.6420   5.20483E+003    2.27739E+003
   6.6440   5.21001E+003    2.30070E+003
   6.6460   5.24633E+003    2.28627E+003
   6.6490   5.21925E+003    2.30069E+003
   6.6510   5.19679E+003    2.28718E+003
   6.6540   5.31078E+003    2.30926E+003
   6.6560   5.28433E+003    2.34521E+003
   6.6600   5.25197E+003    2.25222E+003
   6.6620   5.19999E+003    2.27215E+003
   6.6650   5.22640E+003    2.24853E+003
   6.6690   5.08972E+003    2.23533E+003
   6.6710   5.13178E+003    2.29886E+003
   6.6740   5.10158E+003    2.25957E+003
   6.6760   5.12104E+003    2.18752E+003
   6.6800   5.06162E+003    2.23960E+003
   6.6830   5.12346E+003    2.22304E+003
   6.6850   5.05522E+003    2.23277E+003
   6.6870   5.04245E+003    2.23053E+003
   6.6900   5.13836E+003    2.24970E+003
   6.6920   4.99218E+003    2.20121E+003
   6.6950   5.10544E+003    2.20756E+003
   6.6970   5.01109E+003    2.24167E+003
   6.6990   5.00467E+003    2.25426E+003
   6.7010   5.09205E+003    2.19138E+003
   6.7040   5.02820E+003    2.18295E+003
   6.7070   4.94591E+003    2.22039E+003
   6.7110   5.02819E+003    2.13620E+003
   6.7120   5.03410E+003    2.17164E+003
   6.7150   4.91165E+003    2.17852E+003
   6.7180   4.83870E+003    2.17333E+003
   6.7220   4.87402E+003    2.19650E+003
   6.7240   4.84307E+003    2.14848E+003
   6.7280   4.95377E+003    2.16821E+003
   6.7300   4.96259E+003    2.25796E+003
   6.7330   5.00117E+003    2.22423E+003
   6.7360   4.99850E+003    2.23429E+003
   6.7380   4.91651E+003    2.20334E+003
   6.7410   4.89981E+003    2.17405E+003
   6.7440   4.84367E+003    2.18956E+003
   6.7460   4.85989E+003    2.12238E+003
   6.7480   4.75522E+003    2.12430E+003
   6.7520   4.76185E+003    2.07005E+003
   6.7540   4.75138E+003    2.06811E+003
   6.7570   4.74063E+003    2.07644E+003
   6.7610   4.72816E+003    2.02527E+003
   6.7630   4.73562E+003    2.06041E+003
   6.7660   4.72906E+003    2.05169E+003
   6.7700   4.77924E+003    2.02351E+003
   6.7720   4.72127E+003    2.04361E+003
   6.7770   4.75868E+003    2.07480E+003
   6.7790   4.79712E+003    2.02111E+003
   6.7830   4.67664E+003    2.02169E+003
   6.7840   4.79679E+003    2.00738E+003
   6.7890   4.70146E+003    2.07999E+003
   6.7910   4.70576E+003    2.03995E+003
   6.7930   4.64649E+003    2.08305E+003
   6.7950   4.64129E+003    2.05921E+003
   6.7980   4.68306E+003    2.11127E+003
   6.8000   4.66234E+003    2.03710E+003
   6.8040   4.61646E+003    2.05769E+003
   6.8080   4.67123E+003    2.10873E+003
   6.8100   4.70566E+003    2.10801E+003
   6.8130   4.70637E+003    2.03784E+003
   6.8160   4.77637E+003    2.03186E+003
   6.8190   4.65180E+003    1.99667E+003
   6.8210   4.65344E+003    2.05050E+003
   6.8260   4.70843E+003    2.05261E+003
   6.8280   4.69802E+003    2.07095E+003
   6.8300   4.72246E+003    2.02497E+003
   6.8350   4.64880E+003    2.07027E+003
   6.8370   4.65369E+003    2.07638E+003
   6.8390   4.69216E+003    2.07401E+003
   6.8410   4.69535E+003    2.05923E+003
   6.8450   4.74222E+003    2.10870E+003
   6.8480   4.75001E+003    2.14321E+003
   6.8510   4.81977E+003    2.09912E+003
   6.8540   4.74818E+003    2.06080E+003
   6.8560   4.76666E+003    2.13193E+003
   6.8600   4.75979E+003    2.05962E+003
   6.8640   4.66074E+003    2.02478E+003
   6.8670   4.59807E+003    2.01479E+003
   6.8690   4.67505E+003    2.04830E+003
   6.8720   4.54273E+003    1.99720E+003
   6.8760   4.59630E+003    2.00814E+003
   6.8790   4.63950E+003    2.02854E+003
   6.8810   4.59762E+003    2.03184E+003
   6.8840   4.63717E+003    2.05229E+003
   6.8870   4.71462E+003    2.03618E+003
   6.8910   4.65136E+003    2.05451E+003
   6.8930   4.61513E+003    2.00414E+003
   6.8960   4.58689E+003    2.00993E+003
   6.8990   4.61754E+003    2.05747E+003
   6.9020   4.69013E+003    2.03034E+003
   6.9040   4.60030E+003    2.01190E+003
   6.9080   4.59806E+003    1.99026E+003
   6.9110   4.63807E+003    2.04393E+003
   6.9140   4.55400E+003    2.05437E+003
   6.9180   4.64437E+003    2.01241E+003
   6.9230   4.60169E+003    2.05949E+003
   6.9250   4.58482E+003    2.03579E+003
   6.9270   4.50804E+003    2.00851E+003
   6.9300   4.49189E+003    1.97172E+003
   6.9330   4.52802E+003    1.99774E+003
   6.9360   4.44277E+003    2.00146E+003
   6.9400   4.42026E+003    1.97137E+003
   6.9430   4.49141E+003    1.91818E+003
   6.9450   4.47058E+003    1.94603E+003
   6.9480   4.40627E+003    1.90007E+003
   6.9520   4.42360E+003    1.93564E+003
   6.9550   4.43607E+003    1.92641E+003
   6.9580   4.40576E+003    1.93801E+003
   6.9610   4.38526E+003    1.95037E+003
   6.9650   4.37732E+003    1.95211E+003
   6.9670   4.38509E+003    1.95481E+003
   6.9700   4.47287E+003    1.95757E+003
   6.9720   4.50870E+003    1.94812E+003
   6.9760   4.40156E+003    1.96510E+003
   6.9780   4.47070E+003    1.95796E+003
   6.9820   4.38109E+003    1.95197E+003
   6.9850   4.44798E+003    1.95735E+003
   6.9880   4.47204E+003    1.96468E+003
   6.9890   4.39853E+003    1.97951E+003
   6.9940   4.39344E+003    1.90156E+003
   6.9960   4.45922E+003    2.00275E+003
   6.9990   4.43376E+003    1.95370E+003
   7.0010   4.55878E+003    1.93248E+003
   7.0060   4.41325E+003    1.92106E+003
   7.0080   4.35514E+003    1.91642E+003
   7.0100   4.31093E+003    1.91199E+003
   7.0140   4.39507E+003    1.89466E+003
   7.0170   4.35286E+003    1.89445E+003
   7.0190   4.33980E+003    1.85518E+003
   7.0230   4.23907E+003    1.84226E+003
   7.0260   4.34134E+003    1.89461E+003
   7.0280   4.12038E+003    1.88801E+003
   7.0310   4.27080E+003    1.84927E+003
   7.0330   4.15154E+003    1.86230E+003
   7.0370   4.17716E+003    1.88556E+003
   7.0400   4.30159E+003    1.94811E+003
   7.0430   4.38222E+003    1.87940E+003
   7.0460   4.27341E+003    1.89416E+003
   7.0490   4.31315E+003    1.92635E+003
   7.0520   4.22589E+003    1.85600E+003
   7.0560   4.33579E+003    1.86973E+003
   7.0590   4.37337E+003    1.83580E+003
   7.0620   4.33350E+003    1.90566E+003
   7.0640   4.18731E+003    1.84928E+003
   7.0680   4.25366E+003    1.81963E+003
   7.0710   4.20158E+003    1.84479E+003
   7.0750   4.26520E+003    1.89984E+003
   7.0770   4.29168E+003    1.85667E+003
   7.0790   4.21463E+003    1.86625E+003
   7.0840   4.26714E+003    1.87867E+003
   7.0860   4.23062E+003    1.86096E+003
   7.0900   4.25079E+003    1.86817E+003
   7.0920   4.16572E+003    1.85755E+003
   7.0950   4.21070E+003    1.83393E+003
   7.0990   4.16394E+003    1.85162E+003
   7.1020   4.18166E+003    1.85553E+003
   7.1060   4.27932E+003    1.90393E+003
   7.1110   4.21759E+003    1.81068E+003
   7.1130   4.22911E+003    1.80008E+003
   7.1160   4.15080E+003    1.79926E+003
   7.1200   4.17257E+003    1.78896E+003
   7.1220   4.18390E+003    1.77649E+003
   7.1260   4.15104E+003    1.77951E+003
   7.1290   4.15754E+003    1.77516E+003
   7.1320   4.12775E+003    1.71184E+003
   7.1340   4.15227E+003    1.69199E+003
   7.1380   4.21597E+003    1.64048E+003
   7.1410   4.15154E+003    1.57493E+003
   7.1440   4.17309E+003    1.50163E+003
   7.1460   4.20621E+003    1.50807E+003
   7.1500   4.15652E+003    1.38564E+003
