# Supplementary material for: Trigger factor both holds and folds its client proteins
Source: Nat Commun. 2022 Jul 15;13:4126. doi: 10.1038/s41467-022-31767-6 (PMC9287376; doi:10.1038/s41467-022-31767-6)
Supplement: Supplementary file 6 — Source Data [file 41467_2022_31767_MOESM6_ESM.zip › SourceDataFile/Fig1a-b/00066.RI1]

Sample
I 1 04.0 40000 0011627 2.0290E11 280 1 
   5.8000   9.74500E+001    1.97590E+002
   5.8020   1.67400E+002    1.89080E+002
   5.8030   2.20970E+002    2.17280E+002
   5.8050   2.30170E+002    2.45300E+002
   5.8070   2.58600E+002    2.75580E+002
   5.8080   2.88020E+002    3.05880E+002
   5.8090   3.09270E+002    3.52200E+002
   5.8100   3.62680E+002    3.79310E+002
   5.8120   3.91900E+002    4.32740E+002
   5.8140   4.59550E+002    4.91170E+002
   5.8150   4.80290E+002    5.45880E+002
   5.8170   5.13800E+002    5.89800E+002
   5.8190   6.74740E+002    7.69550E+002
   5.8210   8.47820E+002    1.03200E+003
   5.8230   1.01945E+003    1.11444E+003
   5.8260   1.24991E+003    1.35638E+003
   5.8280   1.46631E+003    1.44362E+003
   5.8300   1.75438E+003    1.87072E+003
   5.8310   2.00844E+003    2.15424E+003
   5.8330   2.26877E+003    2.84497E+003
   5.8360   3.05712E+003    2.92164E+003
   5.8370   3.01733E+003    3.38708E+003
   5.8380   2.95515E+003    3.62779E+003
   5.8410   3.14838E+003    3.97995E+003
   5.8420   3.51539E+003    4.22767E+003
   5.8440   3.97043E+003    4.50731E+003
   5.8460   4.50976E+003    4.83658E+003
   5.8480   4.90330E+003    4.98741E+003
   5.8510   5.09448E+003    5.34238E+003
   5.8530   5.18050E+003    5.41123E+003
   5.8560   5.44403E+003    5.52394E+003
   5.8580   5.47873E+003    5.67654E+003
   5.8620   5.56737E+003    5.70047E+003
   5.8650   5.60475E+003    5.61592E+003
   5.8670   5.60087E+003    5.68496E+003
   5.8690   5.56206E+003    5.71055E+003
   5.8720   5.47610E+003    5.60805E+003
   5.8740   5.61911E+003    5.69358E+003
   5.8760   5.60756E+003    5.56686E+003
   5.8780   5.61257E+003    5.72837E+003
   5.8810   5.61623E+003    5.60673E+003
   5.8830   5.59890E+003    5.71111E+003
   5.8870   5.59889E+003    5.73143E+003
   5.8900   5.68292E+003    5.71224E+003
   5.8920   5.63496E+003    5.59377E+003
   5.8940   5.61636E+003    5.39571E+003
   5.8970   5.63023E+003    5.73708E+003
   5.8990   5.74912E+003    5.56092E+003
   5.9010   5.62941E+003    5.71430E+003
   5.9040   5.74244E+003    5.80227E+003
   5.9080   5.71099E+003    5.79554E+003
   5.9100   5.69163E+003    5.77148E+003
   5.9120   5.72319E+003    5.71178E+003
   5.9140   5.68547E+003    5.80808E+003
   5.9170   5.86446E+003    5.90265E+003
   5.9200   5.89861E+003    5.85594E+003
   5.9230   5.89563E+003    5.87963E+003
   5.9240   5.86139E+003    5.97464E+003
   5.9260   5.88264E+003    6.13488E+003
   5.9290   6.07792E+003    6.17304E+003
   5.9310   6.19963E+003    6.18044E+003
   5.9330   6.02900E+003    5.90999E+003
   5.9350   6.10509E+003    5.90507E+003
   5.9380   6.20347E+003    6.10565E+003
   5.9390   6.27747E+003    6.34014E+003
   5.9430   6.31685E+003    6.41510E+003
   5.9450   6.26904E+003    6.26868E+003
   5.9460   6.22241E+003    6.36365E+003
   5.9500   6.12164E+003    6.34419E+003
   5.9520   6.24058E+003    6.40984E+003
   5.9540   6.30380E+003    6.26595E+003
   5.9560   6.17945E+003    6.28146E+003
   5.9590   6.25639E+003    6.33007E+003
   5.9610   6.28558E+003    6.32129E+003
   5.9630   6.42259E+003    6.33644E+003
   5.9650   6.27351E+003    6.38415E+003
   5.9670   6.38921E+003    6.31257E+003
   5.9690   6.22400E+003    6.36092E+003
   5.9750   6.39697E+003    6.45390E+003
   5.9770   6.20161E+003    6.14668E+003
   5.9780   6.26213E+003    6.28779E+003
   5.9810   6.19125E+003    6.20636E+003
   5.9830   6.02046E+003    6.41998E+003
   5.9850   6.21884E+003    6.48436E+003
   5.9880   6.33447E+003    6.29264E+003
   5.9900   6.28648E+003    6.42018E+003
   5.9930   6.32045E+003    6.43485E+003
   5.9940   6.32002E+003    6.78694E+003
   5.9970   6.34005E+003    8.54562E+003
   5.9990   6.26037E+003    1.11185E+004
   6.0020   6.36383E+003    1.05229E+004
   6.0040   6.28450E+003    1.05396E+004
   6.0080   6.15458E+003    1.87810E+002
   6.0130   9.17806E+003    2.45160E+002
   6.0160   1.04278E+004    2.30053E+003
   6.0220   8.80160E+003    7.05781E+003
   6.0250   7.76470E+002    5.78091E+003
   6.0270   1.68300E+002    6.34042E+003
   6.0300   1.94600E+002    6.12385E+003
   6.0310   3.91970E+002    6.03831E+003
   6.0340   1.33071E+003    6.11809E+003
   6.0360   5.71705E+003    6.04940E+003
   6.0380   7.85034E+003    6.19170E+003
   6.0400   6.21370E+003    6.07844E+003
   6.0460   6.37963E+003    6.11852E+003
   6.0500   6.18755E+003    6.03168E+003
   6.0510   6.24111E+003    6.05520E+003
   6.0540   6.13871E+003    6.06509E+003
   6.0570   6.08422E+003    6.10112E+003
   6.0590   6.21602E+003    6.12341E+003
   6.0620   6.26706E+003    6.08185E+003
   6.0640   6.06100E+003    6.09583E+003
   6.0660   6.14960E+003    6.13073E+003
   6.0680   6.19427E+003    5.92203E+003
   6.0730   6.14133E+003    6.08755E+003
   6.0750   6.18166E+003    6.01182E+003
   6.0770   6.10023E+003    5.99848E+003
   6.0780   6.10952E+003    6.17148E+003
   6.0800   6.14947E+003    6.04874E+003
   6.0840   6.22362E+003    6.01122E+003
   6.0870   6.20236E+003    6.05126E+003
   6.0910   6.08889E+003    5.89238E+003
   6.0940   6.08121E+003    5.99333E+003
   6.0960   6.12952E+003    5.96078E+003
   6.0980   6.08377E+003    5.96454E+003
   6.1010   5.99033E+003    6.12642E+003
   6.1030   6.00005E+003    5.94620E+003
   6.1050   5.99118E+003    6.11395E+003
   6.1090   5.99971E+003    5.89427E+003
   6.1100   5.97471E+003    5.92497E+003
   6.1130   5.97125E+003    5.94800E+003
   6.1150   6.01705E+003    6.00977E+003
   6.1180   6.07632E+003    6.02543E+003
   6.1220   5.97856E+003    6.03586E+003
   6.1240   6.03823E+003    6.03029E+003
   6.1270   5.95117E+003    6.07564E+003
   6.1290   6.09864E+003    6.02690E+003
   6.1310   5.96736E+003    6.00304E+003
   6.1330   6.03963E+003    5.99896E+003
   6.1360   6.11531E+003    6.03238E+003
   6.1380   5.96388E+003    5.98760E+003
   6.1430   5.96271E+003    5.87579E+003
   6.1450   5.93690E+003    5.87673E+003
   6.1470   5.94290E+003    5.83888E+003
   6.1490   5.93042E+003    5.88454E+003
   6.1520   5.88719E+003    5.89958E+003
   6.1540   5.87943E+003    5.82546E+003
   6.1570   5.89951E+003    5.90977E+003
   6.1610   5.91823E+003    5.99598E+003
   6.1630   5.90346E+003    5.94400E+003
   6.1650   5.86465E+003    5.85577E+003
   6.1680   5.82897E+003    5.88584E+003
   6.1720   5.90886E+003    5.96581E+003
   6.1750   5.88763E+003    5.94277E+003
   6.1780   5.85309E+003    5.98476E+003
   6.1800   5.77173E+003    5.84488E+003
   6.1830   5.82216E+003    5.94511E+003
   6.1850   5.72589E+003    5.83397E+003
   6.1890   5.93959E+003    5.81094E+003
   6.1910   5.75051E+003    5.92295E+003
   6.1950   5.74139E+003    6.06360E+003
   6.1980   5.77925E+003    5.93959E+003
   6.2000   5.77266E+003    6.06314E+003
   6.2020   5.77460E+003    5.91078E+003
   6.2050   5.76338E+003    6.05508E+003
   6.2070   5.82550E+003    5.94649E+003
   6.2090   5.78700E+003    5.97279E+003
   6.2120   5.69681E+003    5.96594E+003
   6.2160   5.72687E+003    5.79500E+003
   6.2180   5.76124E+003    5.83203E+003
   6.2210   5.64296E+003    5.94030E+003
   6.2230   5.65187E+003    5.81662E+003
   6.2250   5.74112E+003    5.91510E+003
   6.2280   5.62766E+003    5.77756E+003
   6.2310   5.63709E+003    5.83543E+003
   6.2350   5.63595E+003    6.01416E+003
   6.2370   5.59437E+003    5.86614E+003
   6.2390   5.55358E+003    5.78872E+003
   6.2420   5.63599E+003    5.98416E+003
   6.2460   5.54430E+003    5.72510E+003
   6.2480   5.58537E+003    5.83976E+003
   6.2510   5.49953E+003    5.79688E+003
   6.2540   5.45813E+003    5.69168E+003
   6.2550   5.50034E+003    5.74380E+003
   6.2590   5.43980E+003    5.62230E+003
   6.2620   5.36617E+003    5.66872E+003
   6.2640   5.37957E+003    5.69026E+003
   6.2670   5.37658E+003    5.53677E+003
   6.2700   5.42159E+003    5.54366E+003
   6.2720   5.45286E+003    5.55832E+003
   6.2750   5.39237E+003    5.70906E+003
   6.2790   5.43322E+003    5.71665E+003
   6.2800   5.36451E+003    5.65062E+003
   6.2830   5.40734E+003    5.65746E+003
   6.2850   5.31148E+003    5.74082E+003
   6.2900   5.30256E+003    5.55914E+003
   6.2920   5.29638E+003    5.59207E+003
   6.2950   5.38065E+003    5.61041E+003
   6.2970   5.31679E+003    5.55759E+003
   6.3010   5.35536E+003    5.45770E+003
   6.3060   5.16674E+003    5.63440E+003
   6.3100   5.31797E+003    5.64162E+003
   6.3110   5.25396E+003    5.59264E+003
   6.3130   5.20199E+003    5.58806E+003
   6.3160   5.12300E+003    5.48857E+003
   6.3190   5.22015E+003    5.39101E+003
   6.3220   5.10651E+003    5.46875E+003
   6.3240   5.11529E+003    5.46472E+003
   6.3260   5.23362E+003    5.48704E+003
   6.3290   5.03905E+003    5.37769E+003
   6.3310   5.03539E+003    5.34346E+003
   6.3330   4.92126E+003    5.36927E+003
   6.3370   5.05904E+003    5.31652E+003
   6.3400   4.98790E+003    5.37730E+003
   6.3420   4.98734E+003    5.25193E+003
   6.3450   4.99355E+003    5.31924E+003
   6.3470   4.84238E+003    5.30169E+003
   6.3490   4.99193E+003    5.22214E+003
   6.3540   4.87392E+003    5.19038E+003
   6.3560   4.98693E+003    5.28250E+003
   6.3590   4.95399E+003    5.27317E+003
   6.3610   4.99000E+003    5.17776E+003
   6.3640   4.95266E+003    5.17742E+003
   6.3650   4.99654E+003    5.15461E+003
   6.3680   4.91237E+003    5.07595E+003
   6.3720   4.90181E+003    5.07129E+003
   6.3750   4.85680E+003    5.15015E+003
   6.3770   4.90805E+003    5.09968E+003
   6.3800   5.00017E+003    5.11156E+003
   6.3820   4.97332E+003    5.10098E+003
   6.3850   4.93985E+003    5.02783E+003
   6.3890   4.89060E+003    4.93778E+003
   6.3910   4.88917E+003    4.99964E+003
   6.3940   4.84116E+003    4.82594E+003
   6.3960   4.79824E+003    4.82344E+003
   6.4000   4.79770E+003    4.88805E+003
   6.4020   4.79519E+003    4.94923E+003
   6.4060   4.72410E+003    4.92552E+003
   6.4090   4.76226E+003    4.90539E+003
   6.4110   4.70070E+003    4.85378E+003
   6.4130   4.73996E+003    4.86438E+003
   6.4150   4.66888E+003    4.78167E+003
   6.4180   4.72207E+003    4.84350E+003
   6.4220   4.71853E+003    4.81389E+003
   6.4240   4.70925E+003    4.78513E+003
   6.4250   4.71765E+003    4.85535E+003
   6.4270   4.72947E+003    4.69244E+003
   6.4310   4.74971E+003    4.85060E+003
   6.4350   4.73860E+003    4.82648E+003
   6.4380   4.83086E+003    4.87685E+003
   6.4400   4.86291E+003    4.88758E+003
   6.4420   4.86499E+003    4.94986E+003
   6.4450   4.95263E+003    4.89929E+003
   6.4480   4.98781E+003    4.88660E+003
   6.4520   4.92648E+003    4.88660E+003
   6.4540   4.91452E+003    4.98104E+003
   6.4560   4.87498E+003    4.96435E+003
   6.4590   4.94452E+003    4.87997E+003
   6.4610   5.04983E+003    4.92182E+003
   6.4640   5.00062E+003    4.85764E+003
   6.4680   4.97021E+003    4.86291E+003
   6.4700   5.03090E+003    4.95703E+003
   6.4730   5.03473E+003    4.90917E+003
   6.4770   4.98783E+003    4.89931E+003
   6.4810   4.98235E+003    4.82725E+003
   6.4830   4.99991E+003    4.91769E+003
   6.4850   4.94480E+003    4.92536E+003
   6.4880   4.95266E+003    4.88356E+003
   6.4920   4.95949E+003    4.85537E+003
   6.4950   4.95433E+003    4.85387E+003
   6.4980   4.99073E+003    4.80239E+003
   6.5000   4.97291E+003    4.82823E+003
   6.5030   4.96516E+003    4.89269E+003
   6.5050   4.90268E+003    4.84812E+003
   6.5080   5.03931E+003    4.87951E+003
   6.5100   5.07275E+003    4.90350E+003
   6.5130   5.06977E+003    4.87384E+003
   6.5160   5.02058E+003    4.95838E+003
   6.5190   5.06071E+003    4.96862E+003
   6.5220   5.05058E+003    4.85826E+003
   6.5250   4.96438E+003    4.86469E+003
   6.5260   4.90971E+003    4.85465E+003
   6.5300   5.05385E+003    4.84998E+003
   6.5330   4.90574E+003    4.79957E+003
   6.5370   5.00380E+003    5.03873E+003
   6.5390   5.06169E+003    4.79463E+003
   6.5410   5.03872E+003    4.69973E+003
   6.5440   4.97189E+003    4.73859E+003
   6.5480   4.93798E+003    4.76860E+003
   6.5500   4.91519E+003    4.78935E+003
   6.5540   4.99843E+003    4.79439E+003
   6.5560   4.94908E+003    4.86115E+003
   6.5570   5.02311E+003    4.77297E+003
   6.5600   5.01016E+003    4.79752E+003
   6.5640   5.00381E+003    4.74197E+003
   6.5660   4.98495E+003    4.70576E+003
   6.5690   4.97918E+003    4.59698E+003
   6.5710   5.05848E+003    4.72149E+003
   6.5740   4.95960E+003    4.77306E+003
   6.5780   5.03053E+003    4.71795E+003
   6.5810   4.96386E+003    4.68655E+003
   6.5840   4.91320E+003    4.70358E+003
   6.5870   4.98063E+003    4.65336E+003
   6.5920   4.86518E+003    4.71677E+003
   6.5940   4.98259E+003    4.67046E+003
   6.5980   4.93526E+003    4.62910E+003
   6.6000   4.96710E+003    4.65124E+003
   6.6020   4.74836E+003    4.70757E+003
   6.6060   5.00391E+003    4.68257E+003
   6.6080   4.82326E+003    4.59102E+003
   6.6100   4.83536E+003    4.65701E+003
   6.6130   4.89773E+003    4.67372E+003
   6.6150   4.88828E+003    4.58044E+003
   6.6170   4.96406E+003    4.60935E+003
   6.6200   4.89273E+003    4.70169E+003
   6.6230   4.93080E+003    4.65242E+003
   6.6260   4.85852E+003    4.69240E+003
   6.6290   4.91998E+003    4.57571E+003
   6.6330   4.86960E+003    4.61483E+003
   6.6350   4.94995E+003    4.63070E+003
   6.6380   4.89264E+003    4.47656E+003
   6.6400   4.86956E+003    4.58686E+003
   6.6440   4.86896E+003    4.61375E+003
   6.6480   4.82834E+003    4.56898E+003
   6.6510   4.89512E+003    4.46235E+003
   6.6530   4.85519E+003    4.45139E+003
   6.6550   4.81949E+003    4.58936E+003
   6.6580   4.85383E+003    4.50905E+003
   6.6600   4.86225E+003    4.55585E+003
   6.6630   4.86938E+003    4.48717E+003
   6.6650   4.90790E+003    4.47282E+003
   6.6680   4.79425E+003    4.49880E+003
   6.6710   4.81369E+003    4.43757E+003
   6.6740   4.78227E+003    4.47321E+003
   6.6780   4.86005E+003    4.44958E+003
   6.6800   4.83949E+003    4.40496E+003
   6.6830   4.79069E+003    4.41444E+003
   6.6870   4.75614E+003    4.40307E+003
   6.6900   4.81028E+003    4.41131E+003
   6.6930   4.74725E+003    4.41074E+003
   6.6970   4.77860E+003    4.50703E+003
   6.6990   4.81686E+003    4.48983E+003
   6.7010   4.84628E+003    4.38384E+003
   6.7050   4.76490E+003    4.42853E+003
   6.7080   4.69889E+003    4.28392E+003
   6.7100   4.71651E+003    4.32601E+003
   6.7130   4.66056E+003    4.34521E+003
   6.7140   4.62371E+003    4.31774E+003
   6.7160   4.51091E+003    4.22268E+003
   6.7190   4.59189E+003    4.19790E+003
   6.7220   4.67928E+003    4.21356E+003
   6.7240   4.74544E+003    4.12306E+003
   6.7290   4.69651E+003    4.38820E+003
   6.7330   4.70925E+003    4.25843E+003
   6.7360   4.58585E+003    4.27933E+003
   6.7380   4.66450E+003    4.29956E+003
   6.7410   4.70886E+003    4.24671E+003
   6.7440   4.67195E+003    4.10105E+003
   6.7470   4.65039E+003    3.93534E+003
   6.7500   4.57923E+003    4.11736E+003
   6.7520   4.54122E+003    4.00709E+003
   6.7560   4.53236E+003    4.01480E+003
   6.7590   4.60550E+003    4.06114E+003
   6.7610   4.46049E+003    4.03792E+003
   6.7630   4.52452E+003    3.99602E+003
   6.7660   4.57320E+003    4.05869E+003
   6.7700   4.50043E+003    4.07047E+003
   6.7720   4.56272E+003    4.19066E+003
   6.7770   4.50601E+003    4.14136E+003
   6.7790   4.56397E+003    4.06199E+003
   6.7820   4.55123E+003    4.09874E+003
   6.7840   4.53582E+003    4.10132E+003
   6.7880   4.42967E+003    4.06814E+003
   6.7910   4.41816E+003    4.03939E+003
   6.7940   4.43597E+003    4.07872E+003
   6.7960   4.55635E+003    4.04380E+003
   6.8000   4.49000E+003    4.14683E+003
   6.8020   4.48740E+003    3.95788E+003
   6.8050   4.53621E+003    4.13339E+003
   6.8100   4.59407E+003    4.06919E+003
   6.8110   4.55633E+003    4.16734E+003
   6.8140   4.50385E+003    4.09807E+003
   6.8160   4.52547E+003    4.12823E+003
   6.8200   4.58924E+003    4.06579E+003
   6.8230   4.46504E+003    4.17436E+003
   6.8250   4.56494E+003    4.06355E+003
   6.8280   4.51626E+003    4.06799E+003
   6.8320   4.54489E+003    4.10622E+003
   6.8360   4.51280E+003    4.10299E+003
   6.8390   4.53803E+003    4.15675E+003
   6.8420   4.54624E+003    4.10305E+003
   6.8440   4.54967E+003    4.14933E+003
   6.8460   4.53935E+003    4.12577E+003
   6.8510   4.58938E+003    4.10152E+003
   6.8530   4.53073E+003    4.15304E+003
   6.8550   4.61465E+003    4.16136E+003
   6.8580   4.61588E+003    4.11354E+003
   6.8620   4.52024E+003    4.11816E+003
   6.8650   4.50215E+003    4.05572E+003
   6.8660   4.50677E+003    3.99036E+003
   6.8690   4.54839E+003    4.05059E+003
   6.8730   4.52116E+003    4.06570E+003
   6.8750   4.54659E+003    4.00948E+003
   6.8800   4.43415E+003    4.00848E+003
   6.8830   4.47297E+003    4.03719E+003
   6.8860   4.43211E+003    4.04133E+003
   6.8880   4.48143E+003    4.04683E+003
   6.8920   4.41765E+003    4.10002E+003
   6.8950   4.51948E+003    4.07425E+003
   6.8980   4.42204E+003    4.07218E+003
   6.9020   4.52156E+003    4.10012E+003
   6.9050   4.45380E+003    4.04051E+003
   6.9070   4.42889E+003    4.11174E+003
   6.9110   4.53658E+003    4.03252E+003
   6.9150   4.45755E+003    4.04271E+003
   6.9180   4.42364E+003    4.09886E+003
   6.9210   4.47099E+003    4.02057E+003
   6.9230   4.45678E+003    4.07381E+003
   6.9270   4.52716E+003    3.94716E+003
   6.9290   4.49384E+003    3.94253E+003
   6.9320   4.40352E+003    3.91310E+003
   6.9360   4.43568E+003    3.94841E+003
   6.9390   4.32916E+003    3.90920E+003
   6.9430   4.29666E+003    3.82534E+003
   6.9470   4.28176E+003    3.84993E+003
   6.9500   4.38507E+003    3.88564E+003
   6.9530   4.39112E+003    3.80540E+003
   6.9550   4.33074E+003    3.80732E+003
   6.9580   4.41881E+003    3.85384E+003
   6.9610   4.37770E+003    3.93675E+003
   6.9640   4.32296E+003    3.89099E+003
   6.9660   4.26738E+003    3.89450E+003
   6.9690   4.21674E+003    3.88501E+003
   6.9730   4.30435E+003    3.88757E+003
   6.9780   4.31443E+003    3.86666E+003
   6.9800   4.41716E+003    3.85655E+003
   6.9830   4.38354E+003    3.78353E+003
   6.9870   4.31779E+003    3.77382E+003
   6.9900   4.35654E+003    3.75297E+003
   6.9920   4.26825E+003    3.75365E+003
   6.9970   4.21286E+003    3.80045E+003
   6.9990   4.29316E+003    3.85374E+003
   7.0030   4.41464E+003    3.73102E+003
   7.0050   4.28706E+003    3.73325E+003
   7.0080   4.35565E+003    3.76775E+003
   7.0110   4.32350E+003    3.81239E+003
   7.0140   4.32001E+003    3.75068E+003
   7.0170   4.20237E+003    3.86398E+003
   7.0190   4.22361E+003    3.82994E+003
   7.0230   4.21132E+003    3.77281E+003
   7.0260   4.15505E+003    3.79915E+003
   7.0300   4.29839E+003    3.76380E+003
   7.0330   4.21117E+003    3.75623E+003
   7.0370   4.25809E+003    3.79243E+003
   7.0400   4.16884E+003    3.75913E+003
   7.0430   4.25654E+003    3.77013E+003
   7.0470   4.03944E+003    3.82158E+003
   7.0500   3.99168E+003    3.80160E+003
   7.0520   3.97906E+003    3.78495E+003
   7.0550   4.20741E+003    3.79653E+003
   7.0590   4.25360E+003    3.74161E+003
   7.0620   4.16814E+003    3.71617E+003
   7.0640   4.16616E+003    3.80707E+003
   7.0670   4.20502E+003    3.74935E+003
   7.0710   4.25147E+003    3.77956E+003
   7.0730   4.27099E+003    3.81017E+003
   7.0770   4.24605E+003    3.77519E+003
   7.0790   4.30292E+003    3.73530E+003
   7.0830   4.21485E+003    3.74400E+003
   7.0860   4.19941E+003    3.74109E+003
   7.0900   4.19641E+003    3.73292E+003
   7.0930   4.24605E+003    3.70989E+003
   7.0950   4.19661E+003    3.73996E+003
   7.0980   4.19715E+003    3.74243E+003
   7.1020   4.17452E+003    3.68355E+003
   7.1040   4.16618E+003    3.75482E+003
   7.1080   4.16575E+003    3.85567E+003
   7.1100   4.15149E+003    3.67556E+003
   7.1130   4.16905E+003    3.72770E+003
   7.1160   4.13149E+003    3.66903E+003
   7.1200   4.08713E+003    3.65791E+003
   7.1220   4.09799E+003    3.67500E+003
   7.1250   4.13409E+003    3.57786E+003
   7.1290   4.12749E+003    3.64784E+003
   7.1320   4.00522E+003    3.66896E+003
   7.1350   3.97389E+003    3.73983E+003
   7.1380   4.03945E+003    3.68278E+003
   7.1420   3.95929E+003    3.70359E+003
   7.1450   3.97587E+003    3.61191E+003
   7.1490   3.75557E+003    3.56677E+003
   7.1510   3.83054E+003    3.63904E+003
