# Supplementary material for: Trigger factor both holds and folds its client proteins
Source: Nat Commun. 2022 Jul 15;13:4126. doi: 10.1038/s41467-022-31767-6 (PMC9287376; doi:10.1038/s41467-022-31767-6)
Supplement: Supplementary file 6 — Source Data [file 41467_2022_31767_MOESM6_ESM.zip › SourceDataFile/Fig1a-b/00066.RI3]

Sample
I 3 04.0 40000 0011740 2.0480E11 280 1 
   5.8000   1.38830E+002    1.98230E+002
   5.8030   2.24520E+002    2.06670E+002
   5.8050   2.37920E+002    2.43200E+002
   5.8060   2.55260E+002    2.57210E+002
   5.8090   3.09470E+002    3.22580E+002
   5.8110   3.43220E+002    3.65010E+002
   5.8120   4.00450E+002    4.39530E+002
   5.8130   4.39770E+002    4.62950E+002
   5.8150   4.97310E+002    4.98410E+002
   5.8170   5.80070E+002    5.90440E+002
   5.8180   6.90070E+002    7.65310E+002
   5.8210   8.16980E+002    8.75410E+002
   5.8220   9.83220E+002    9.72650E+002
   5.8230   1.06011E+003    1.25847E+003
   5.8260   1.32715E+003    1.54862E+003
   5.8280   1.60002E+003    1.77444E+003
   5.8300   1.87450E+003    2.05292E+003
   5.8310   2.23138E+003    2.24616E+003
   5.8320   2.26765E+003    2.34788E+003
   5.8350   2.67488E+003    2.80503E+003
   5.8380   3.17612E+003    3.42572E+003
   5.8400   3.31732E+003    3.58641E+003
   5.8420   3.81066E+003    4.01297E+003
   5.8440   4.39413E+003    4.49275E+003
   5.8460   4.51082E+003    4.61371E+003
   5.8490   4.80856E+003    4.88453E+003
   5.8500   4.99679E+003    5.11169E+003
   5.8510   5.20334E+003    5.12436E+003
   5.8530   5.01599E+003    5.32827E+003
   5.8560   5.29410E+003    5.31153E+003
   5.8580   5.39934E+003    5.42573E+003
   5.8610   5.49808E+003    5.45025E+003
   5.8650   5.49324E+003    5.45903E+003
   5.8670   5.53352E+003    5.55565E+003
   5.8690   5.57384E+003    5.50391E+003
   5.8720   5.38089E+003    5.42129E+003
   5.8740   5.39842E+003    5.54165E+003
   5.8770   5.65265E+003    5.46011E+003
   5.8780   5.52292E+003    5.52011E+003
   5.8810   5.45336E+003    5.58414E+003
   5.8820   5.63916E+003    5.41325E+003
   5.8850   5.43840E+003    5.59187E+003
   5.8860   5.39720E+003    5.52859E+003
   5.8880   5.34980E+003    5.65620E+003
   5.8900   5.48864E+003    5.77325E+003
   5.8940   5.61342E+003    5.54704E+003
   5.8970   5.70585E+003    5.74263E+003
   5.9000   5.66799E+003    5.69229E+003
   5.9010   5.82857E+003    5.75939E+003
   5.9030   5.65212E+003    5.50967E+003
   5.9070   5.78203E+003    5.54386E+003
   5.9090   5.70176E+003    5.56213E+003
   5.9100   5.73530E+003    5.62104E+003
   5.9120   5.66653E+003    5.79000E+003
   5.9150   5.69042E+003    5.75904E+003
   5.9170   5.80486E+003    5.80351E+003
   5.9200   5.77670E+003    5.94864E+003
   5.9210   5.84825E+003    5.92096E+003
   5.9240   5.99997E+003    6.04909E+003
   5.9270   6.03194E+003    6.08656E+003
   5.9290   6.16697E+003    6.21521E+003
   5.9310   6.17550E+003    6.13336E+003
   5.9320   6.15287E+003    6.31939E+003
   5.9360   6.18230E+003    6.51216E+003
   5.9380   6.23635E+003    7.63043E+003
   5.9390   6.32478E+003    1.03481E+004
   5.9430   6.41615E+003    1.31173E+004
   5.9450   6.60196E+003    1.24061E+004
   5.9470   6.58170E+003    1.21402E+004
   5.9480   6.69286E+003    9.50726E+003
   5.9510   8.34357E+003    2.12850E+002
   5.9560   1.16774E+004    3.28150E+002
   5.9610   1.03314E+004    7.79504E+003
   5.9680   2.06190E+002    6.04285E+003
   5.9690   3.56430E+002    6.38246E+003
   5.9710   9.80040E+002    6.19216E+003
   5.9730   2.62087E+003    6.27300E+003
   5.9760   7.49992E+003    6.33502E+003
   5.9780   6.02417E+003    6.16573E+003
   5.9820   6.32613E+003    6.14798E+003
   5.9830   6.26905E+003    6.06427E+003
   5.9860   6.09556E+003    6.14178E+003
   5.9870   6.37663E+003    6.15748E+003
   5.9880   6.11181E+003    6.12552E+003
   5.9900   6.17159E+003    6.08666E+003
   5.9920   6.05447E+003    6.12689E+003
   5.9960   6.10469E+003    6.11910E+003
   5.9990   6.19112E+003    5.93954E+003
   6.0010   6.15789E+003    5.99273E+003
   6.0020   6.08367E+003    6.05741E+003
   6.0040   6.09313E+003    5.90678E+003
   6.0080   6.02450E+003    5.94311E+003
   6.0110   6.09973E+003    5.95264E+003
   6.0130   6.01265E+003    5.99096E+003
   6.0150   6.01339E+003    6.02975E+003
   6.0170   6.08095E+003    5.84652E+003
   6.0200   6.01241E+003    5.89060E+003
   6.0240   6.02232E+003    5.93301E+003
   6.0260   6.00154E+003    5.85495E+003
   6.0270   5.99737E+003    5.90932E+003
   6.0300   5.90779E+003    5.80027E+003
   6.0320   6.00587E+003    5.93159E+003
   6.0360   6.12008E+003    6.01537E+003
   6.0380   6.17670E+003    5.80939E+003
   6.0400   6.10022E+003    5.98582E+003
   6.0420   6.06744E+003    5.78892E+003
   6.0450   6.05619E+003    5.89408E+003
   6.0480   6.05793E+003    5.76128E+003
   6.0500   6.08072E+003    5.90828E+003
   6.0540   6.00026E+003    5.85252E+003
   6.0560   5.92946E+003    5.79552E+003
   6.0580   5.93772E+003    5.86747E+003
   6.0590   6.01523E+003    5.96338E+003
   6.0620   5.85490E+003    5.71620E+003
   6.0650   5.97164E+003    5.85838E+003
   6.0680   5.97766E+003    5.95658E+003
   6.0700   6.10937E+003    5.81480E+003
   6.0720   5.91542E+003    5.93076E+003
   6.0750   5.97315E+003    5.97433E+003
   6.0770   6.08783E+003    5.66820E+003
   6.0790   6.00954E+003    5.80843E+003
   6.0820   5.99356E+003    5.73537E+003
   6.0840   6.03136E+003    5.63263E+003
   6.0860   6.05621E+003    5.41729E+003
   6.0890   5.96144E+003    5.40484E+003
   6.0920   6.06238E+003    5.22947E+003
   6.0940   5.99343E+003    5.15988E+003
   6.0950   5.83106E+003    5.17222E+003
   6.0960   5.89553E+003    5.10494E+003
   6.1000   6.01737E+003    5.16519E+003
   6.1030   6.00609E+003    5.15000E+003
   6.1050   5.93981E+003    5.08216E+003
   6.1080   5.90585E+003    5.14310E+003
   6.1110   5.85795E+003    5.01088E+003
   6.1130   6.01465E+003    5.01567E+003
   6.1150   5.95120E+003    4.96572E+003
   6.1160   5.93529E+003    5.01569E+003
   6.1190   5.87422E+003    5.17086E+003
   6.1230   5.83891E+003    5.30493E+003
   6.1260   5.95390E+003    4.66559E+003
   6.1290   6.03127E+003    4.48001E+003
   6.1310   5.96992E+003    4.40948E+003
   6.1340   5.94152E+003    4.23661E+003
   6.1360   5.88301E+003    4.27869E+003
   6.1380   5.85686E+003    4.65209E+003
   6.1410   5.94412E+003    4.69318E+003
   6.1420   6.00913E+003    4.99938E+003
   6.1450   5.87181E+003    5.16339E+003
   6.1470   5.89617E+003    5.02323E+003
   6.1510   5.91000E+003    4.94431E+003
   6.1540   5.84347E+003    4.94279E+003
   6.1560   5.86389E+003    5.03529E+003
   6.1600   5.92033E+003    4.97337E+003
   6.1610   5.95441E+003    4.87836E+003
   6.1650   5.95672E+003    4.73785E+003
   6.1680   5.99932E+003    4.81097E+003
   6.1700   5.99749E+003    4.60905E+003
   6.1730   5.82204E+003    4.57591E+003
   6.1760   5.85821E+003    4.56386E+003
   6.1790   5.89621E+003    4.72664E+003
   6.1810   5.76622E+003    4.70587E+003
   6.1840   5.87999E+003    4.57908E+003
   6.1870   5.81668E+003    4.50209E+003
   6.1890   5.85567E+003    4.62195E+003
   6.1910   5.91469E+003    4.57393E+003
   6.1960   5.91406E+003    4.60783E+003
   6.1980   5.95872E+003    4.63332E+003
   6.1990   5.89598E+003    4.62049E+003
   6.2030   5.82762E+003    4.55546E+003
   6.2050   5.94503E+003    4.53654E+003
   6.2070   5.83933E+003    4.39196E+003
   6.2100   5.88453E+003    4.21261E+003
   6.2140   5.75952E+003    4.35550E+003
   6.2160   5.86019E+003    4.16824E+003
   6.2180   5.93277E+003    4.12512E+003
   6.2200   5.91322E+003    4.21671E+003
   6.2230   5.81821E+003    4.32275E+003
   6.2250   5.87205E+003    4.30224E+003
   6.2280   5.79522E+003    4.25420E+003
   6.2300   5.77054E+003    4.09075E+003
   6.2340   5.90980E+003    3.97309E+003
   6.2370   5.93012E+003    4.07036E+003
   6.2390   5.88032E+003    4.06323E+003
   6.2410   5.93845E+003    3.86384E+003
   6.2440   5.92251E+003    3.71533E+003
   6.2460   5.91104E+003    3.97360E+003
   6.2490   5.72682E+003    3.81325E+003
   6.2530   5.85957E+003    3.82117E+003
   6.2550   5.62404E+003    3.72451E+003
   6.2580   5.63345E+003    3.69758E+003
   6.2600   5.64396E+003    3.63818E+003
   6.2620   5.72030E+003    3.62824E+003
   6.2640   5.75323E+003    3.63294E+003
   6.2690   5.77486E+003    3.70139E+003
   6.2720   5.85900E+003    3.72969E+003
   6.2740   5.94131E+003    3.74545E+003
   6.2790   5.91495E+003    3.55228E+003
   6.2810   5.87912E+003    3.44886E+003
   6.2830   5.88936E+003    3.45037E+003
   6.2850   5.87375E+003    3.40877E+003
   6.2880   5.76312E+003    3.36073E+003
   6.2900   5.82075E+003    3.57045E+003
   6.2920   5.87740E+003    3.59338E+003
   6.2950   5.81548E+003    3.53482E+003
   6.2990   5.83848E+003    3.60187E+003
   6.3010   5.88225E+003    3.43513E+003
   6.3040   5.70742E+003    3.36665E+003
   6.3060   5.83794E+003    3.35833E+003
   6.3100   5.88692E+003    3.42049E+003
   6.3110   5.90953E+003    3.37846E+003
   6.3150   5.83666E+003    3.20384E+003
   6.3170   5.83960E+003    3.36222E+003
   6.3200   5.79063E+003    3.32782E+003
   6.3220   5.68493E+003    3.27196E+003
   6.3260   5.81613E+003    3.23829E+003
   6.3290   5.78203E+003    3.26676E+003
   6.3300   5.83256E+003    3.19784E+003
   6.3310   5.73451E+003    3.16877E+003
   6.3350   5.76959E+003    3.22168E+003
   6.3370   5.80550E+003    3.06106E+003
   6.3400   5.75107E+003    3.08127E+003
   6.3420   5.76005E+003    3.07914E+003
   6.3440   5.73220E+003    2.98192E+003
   6.3470   5.62293E+003    3.02938E+003
   6.3490   5.70059E+003    3.02574E+003
   6.3520   5.54040E+003    3.05560E+003
   6.3540   5.66151E+003    2.97284E+003
   6.3580   5.48134E+003    2.84444E+003
   6.3600   5.57543E+003    2.83438E+003
   6.3630   5.56243E+003    2.86589E+003
   6.3670   5.84659E+003    2.80533E+003
   6.3690   5.73425E+003    2.82019E+003
   6.3720   5.61768E+003    2.88347E+003
   6.3740   5.67596E+003    2.77687E+003
   6.3770   5.65514E+003    2.73802E+003
   6.3800   5.62407E+003    2.73684E+003
   6.3830   5.63675E+003    2.70188E+003
   6.3850   5.58919E+003    2.75199E+003
   6.3870   5.48566E+003    2.68983E+003
   6.3900   5.55806E+003    2.68665E+003
   6.3920   5.51116E+003    2.67555E+003
   6.3950   5.42780E+003    2.66304E+003
   6.3970   5.51372E+003    2.64821E+003
   6.4000   5.39882E+003    2.63522E+003
   6.4040   5.55249E+003    2.59441E+003
   6.4070   5.53346E+003    2.58065E+003
   6.4100   5.37961E+003    2.52154E+003
   6.4120   5.46651E+003    2.49507E+003
   6.4160   5.34079E+003    2.48072E+003
   6.4190   5.40619E+003    2.45271E+003
   6.4220   5.43838E+003    2.48172E+003
   6.4250   5.30399E+003    2.51268E+003
   6.4270   5.46257E+003    2.51916E+003
   6.4290   5.48960E+003    2.57300E+003
   6.4320   5.38964E+003    2.45688E+003
   6.4340   5.41528E+003    2.49790E+003
   6.4380   5.47302E+003    2.55135E+003
   6.4400   5.53373E+003    2.45648E+003
   6.4430   5.53628E+003    2.51304E+003
   6.4450   5.53032E+003    2.48182E+003
   6.4480   5.48446E+003    2.47491E+003
   6.4500   5.50971E+003    2.48774E+003
   6.4540   5.57250E+003    2.51813E+003
   6.4570   5.57768E+003    2.51902E+003
   6.4590   5.67721E+003    2.48218E+003
   6.4610   5.58548E+003    2.49566E+003
   6.4630   5.68044E+003    2.48258E+003
   6.4660   5.62686E+003    2.44358E+003
   6.4700   5.69906E+003    2.49330E+003
   6.4730   5.68168E+003    2.55795E+003
   6.4760   5.68888E+003    2.52020E+003
   6.4770   5.63293E+003    2.50862E+003
   6.4810   5.59811E+003    2.46967E+003
   6.4830   5.64507E+003    2.51706E+003
   6.4860   5.63615E+003    2.47510E+003
   6.4870   5.58004E+003    2.50913E+003
   6.4900   5.63870E+003    2.51499E+003
   6.4920   5.55472E+003    2.42804E+003
   6.4950   5.64718E+003    2.44882E+003
   6.4970   5.56116E+003    2.44082E+003
   6.5010   5.56455E+003    2.44619E+003
   6.5040   5.53382E+003    2.50721E+003
   6.5070   5.68485E+003    2.50008E+003
   6.5100   5.68903E+003    2.46675E+003
   6.5120   5.61368E+003    2.53830E+003
   6.5140   5.63351E+003    2.45502E+003
   6.5170   5.70287E+003    2.48506E+003
   6.5200   5.69019E+003    2.47776E+003
   6.5230   5.68106E+003    2.43374E+003
   6.5260   5.56971E+003    2.36711E+003
   6.5280   5.53239E+003    2.29098E+003
   6.5310   5.54571E+003    2.35608E+003
   6.5320   5.47995E+003    2.41241E+003
   6.5350   5.57841E+003    2.43959E+003
   6.5380   5.55881E+003    2.46493E+003
   6.5410   5.55766E+003    2.45773E+003
   6.5420   5.53922E+003    2.37365E+003
   6.5450   5.51411E+003    2.45341E+003
   6.5460   5.51800E+003    2.42366E+003
   6.5500   5.48877E+003    2.42565E+003
   6.5520   5.49356E+003    2.42978E+003
   6.5560   5.48134E+003    2.34485E+003
   6.5600   5.49193E+003    2.44855E+003
   6.5620   5.50414E+003    2.44854E+003
   6.5630   5.55417E+003    2.36912E+003
   6.5670   5.58319E+003    2.41306E+003
   6.5700   5.48788E+003    2.37449E+003
   6.5730   5.45252E+003    2.40020E+003
   6.5740   5.59130E+003    2.34352E+003
   6.5770   5.38255E+003    2.33455E+003
   6.5800   5.41077E+003    2.29557E+003
   6.5820   5.37850E+003    2.33762E+003
   6.5850   5.41765E+003    2.31053E+003
   6.5880   5.47886E+003    2.37794E+003
   6.5910   5.33889E+003    2.33594E+003
   6.5930   5.35584E+003    2.35543E+003
   6.5970   5.44623E+003    2.34581E+003
   6.5980   5.35683E+003    2.35627E+003
   6.6010   5.43507E+003    2.40231E+003
   6.6040   5.42517E+003    2.32875E+003
   6.6060   5.29154E+003    2.41530E+003
   6.6100   5.35555E+003    2.33205E+003
   6.6140   5.33418E+003    2.32522E+003
   6.6160   5.39703E+003    2.33089E+003
   6.6180   5.37496E+003    2.36935E+003
   6.6200   5.30366E+003    2.37462E+003
   6.6240   5.29316E+003    2.40952E+003
   6.6260   5.36831E+003    2.34415E+003
   6.6290   5.39989E+003    2.29930E+003
   6.6310   5.28903E+003    2.35371E+003
   6.6350   5.28279E+003    2.31034E+003
   6.6370   5.27063E+003    2.37707E+003
   6.6390   5.29055E+003    2.36224E+003
   6.6420   5.23171E+003    2.35200E+003
   6.6440   5.24950E+003    2.31614E+003
   6.6470   5.19586E+003    2.28848E+003
   6.6500   5.24644E+003    2.29099E+003
   6.6530   5.21565E+003    2.35667E+003
   6.6550   5.16284E+003    2.29963E+003
   6.6580   5.21749E+003    2.31994E+003
   6.6610   5.21866E+003    2.32043E+003
   6.6640   5.16967E+003    2.25778E+003
   6.6670   5.18294E+003    2.27295E+003
   6.6700   5.17593E+003    2.29328E+003
   6.6710   5.10313E+003    2.29001E+003
   6.6740   5.23834E+003    2.28687E+003
   6.6760   5.07559E+003    2.27024E+003
   6.6780   5.05477E+003    2.23847E+003
   6.6820   5.05510E+003    2.21191E+003
   6.6850   5.08040E+003    2.31037E+003
   6.6870   5.12210E+003    2.21874E+003
   6.6900   5.02163E+003    2.26507E+003
   6.6920   5.05673E+003    2.22963E+003
   6.6940   5.05699E+003    2.28336E+003
   6.6990   5.05531E+003    2.19360E+003
   6.7010   5.06507E+003    2.23028E+003
   6.7040   5.03258E+003    2.21223E+003
   6.7070   4.92558E+003    2.21511E+003
   6.7100   4.97950E+003    2.13818E+003
   6.7130   4.97354E+003    2.13577E+003
   6.7150   4.86610E+003    2.18013E+003
   6.7180   4.96142E+003    2.24353E+003
   6.7220   4.95549E+003    2.19166E+003
   6.7240   4.88963E+003    2.15328E+003
   6.7270   4.94753E+003    2.18021E+003
   6.7280   4.97363E+003    2.18090E+003
   6.7310   5.02707E+003    2.22782E+003
   6.7340   4.94478E+003    2.15715E+003
   6.7380   4.93000E+003    2.17829E+003
   6.7400   4.90327E+003    2.25065E+003
   6.7430   4.88475E+003    2.18937E+003
   6.7470   4.84889E+003    2.15932E+003
   6.7500   4.80217E+003    2.15199E+003
   6.7520   4.77084E+003    2.05715E+003
   6.7560   4.69775E+003    2.03625E+003
   6.7590   4.79061E+003    2.06614E+003
   6.7620   4.72998E+003    2.07889E+003
   6.7650   4.77466E+003    2.03708E+003
   6.7680   4.77107E+003    2.11451E+003
   6.7700   4.83005E+003    2.07139E+003
   6.7730   4.74902E+003    2.05461E+003
   6.7750   4.84653E+003    2.00883E+003
   6.7790   4.83406E+003    2.03020E+003
   6.7820   4.70794E+003    1.98059E+003
   6.7840   4.69946E+003    2.05221E+003
   6.7860   4.74662E+003    2.05744E+003
   6.7900   4.73519E+003    2.02229E+003
   6.7930   4.74309E+003    2.04855E+003
   6.7980   4.72001E+003    2.06944E+003
   6.7990   4.68897E+003    2.09803E+003
   6.8020   4.72897E+003    2.05613E+003
   6.8040   4.68117E+003    2.09894E+003
   6.8090   4.73437E+003    2.05534E+003
   6.8110   4.62887E+003    2.05591E+003
   6.8140   4.75095E+003    2.03763E+003
   6.8170   4.78422E+003    2.05978E+003
   6.8200   4.68934E+003    2.05151E+003
   6.8230   4.65789E+003    2.06107E+003
   6.8260   4.76263E+003    2.08183E+003
   6.8280   4.62886E+003    2.09712E+003
   6.8310   4.69638E+003    2.14317E+003
   6.8340   4.69407E+003    2.06858E+003
   6.8370   4.62596E+003    2.05656E+003
   6.8390   4.76906E+003    2.08771E+003
   6.8420   4.67985E+003    2.06627E+003
   6.8460   4.79551E+003    2.14389E+003
   6.8490   4.81154E+003    2.09808E+003
   6.8530   4.69436E+003    2.12783E+003
   6.8550   4.72795E+003    2.07637E+003
   6.8570   4.71411E+003    2.06111E+003
   6.8600   4.73973E+003    2.05382E+003
   6.8630   4.71825E+003    2.02405E+003
   6.8670   4.62998E+003    2.06587E+003
   6.8710   4.70765E+003    2.03164E+003
   6.8730   4.68419E+003    2.00947E+003
   6.8750   4.64344E+003    2.03532E+003
   6.8780   4.63768E+003    1.99488E+003
   6.8820   4.64112E+003    2.06291E+003
   6.8840   4.65388E+003    2.05746E+003
   6.8860   4.60472E+003    2.08673E+003
   6.8890   4.59807E+003    2.02652E+003
   6.8930   4.55257E+003    2.00809E+003
   6.8960   4.62564E+003    2.04205E+003
   6.9000   4.71490E+003    2.02816E+003
   6.9020   4.66330E+003    2.05840E+003
   6.9060   4.64476E+003    2.02336E+003
   6.9090   4.66678E+003    2.10419E+003
   6.9130   4.61036E+003    2.04771E+003
   6.9160   4.60073E+003    1.98929E+003
   6.9180   4.52775E+003    2.05348E+003
   6.9220   4.55999E+003    1.99930E+003
   6.9260   4.62026E+003    1.99714E+003
   6.9290   4.53945E+003    2.00102E+003
   6.9310   4.56810E+003    1.97648E+003
   6.9320   4.54137E+003    1.93524E+003
   6.9360   4.44814E+003    1.97564E+003
   6.9400   4.43471E+003    1.98625E+003
   6.9430   4.50327E+003    1.94654E+003
   6.9450   4.46392E+003    1.97449E+003
   6.9470   4.41645E+003    1.91303E+003
   6.9500   4.43953E+003    1.93389E+003
   6.9550   4.37861E+003    1.86525E+003
   6.9590   4.42325E+003    1.94629E+003
   6.9620   4.38551E+003    1.97536E+003
   6.9640   4.40672E+003    1.95241E+003
   6.9670   4.41865E+003    1.94289E+003
   6.9700   4.49880E+003    1.97870E+003
   6.9730   4.43778E+003    1.97479E+003
   6.9760   4.41605E+003    1.95793E+003
   6.9790   4.40338E+003    1.94302E+003
   6.9830   4.44670E+003    1.96606E+003
   6.9850   4.45121E+003    1.97284E+003
   6.9870   4.44844E+003    1.95606E+003
   6.9900   4.43213E+003    1.96464E+003
   6.9940   4.48800E+003    1.88598E+003
   6.9960   4.45845E+003    1.89721E+003
   6.9990   4.49546E+003    1.91968E+003
   7.0030   4.41325E+003    1.96539E+003
   7.0060   4.40778E+003    1.92671E+003
   7.0100   4.38868E+003    1.89753E+003
   7.0120   4.36475E+003    1.89638E+003
   7.0150   4.36733E+003    1.89061E+003
   7.0180   4.29997E+003    1.91156E+003
   7.0210   4.32443E+003    1.89168E+003
   7.0240   4.25566E+003    1.89344E+003
   7.0280   4.17871E+003    1.88599E+003
   7.0300   4.20621E+003    1.93580E+003
   7.0330   4.18589E+003    1.90392E+003
   7.0350   4.22775E+003    1.92276E+003
   7.0400   4.32141E+003    1.89008E+003
   7.0430   4.25441E+003    1.93089E+003
   7.0440   4.27636E+003    1.89545E+003
   7.0490   4.38531E+003    1.88708E+003
   7.0520   4.37091E+003    1.91513E+003
   7.0560   4.25976E+003    1.91408E+003
   7.0590   4.29978E+003    1.87062E+003
   7.0610   4.24888E+003    1.89221E+003
   7.0650   4.13270E+003    1.87092E+003
   7.0690   4.29650E+003    1.85199E+003
   7.0720   4.26750E+003    1.88953E+003
   7.0740   4.23270E+003    1.83568E+003
   7.0780   4.21161E+003    1.87559E+003
   7.0810   4.18973E+003    1.88766E+003
   7.0840   4.20125E+003    1.83827E+003
   7.0860   4.23050E+003    1.81786E+003
   7.0910   4.32113E+003    1.84824E+003
   7.0930   4.16899E+003    1.82722E+003
   7.0970   4.14125E+003    1.85477E+003
   7.1000   4.13830E+003    1.81420E+003
   7.1020   4.15251E+003    1.90639E+003
   7.1060   4.27508E+003    1.82296E+003
   7.1090   4.22459E+003    1.86143E+003
   7.1120   4.29083E+003    1.82746E+003
   7.1150   4.15620E+003    1.81635E+003
   7.1180   4.15323E+003    1.81864E+003
   7.1220   4.17749E+003    1.75044E+003
   7.1260   4.21763E+003    1.76573E+003
   7.1280   4.17478E+003    1.73371E+003
   7.1310   4.20295E+003    1.67820E+003
   7.1340   4.16418E+003    1.68866E+003
   7.1370   4.24533E+003    1.63622E+003
   7.1410   4.18198E+003    1.59016E+003
   7.1440   4.16034E+003    1.53228E+003
   7.1480   4.25252E+003    1.45680E+003
   7.1500   4.21525E+003    1.39581E+003
