# Supplementary material for: Trigger factor both holds and folds its client proteins
Source: Nat Commun. 2022 Jul 15;13:4126. doi: 10.1038/s41467-022-31767-6 (PMC9287376; doi:10.1038/s41467-022-31767-6)
Supplement: Supplementary file 6 — Source Data [file 41467_2022_31767_MOESM6_ESM.zip › SourceDataFile/Fig1a-b/00067.RI1]

Sample
I 1 04.0 40000 0011803 2.0600E11 280 1 
   5.8000   7.24700E+001    1.81210E+002
   5.8030   1.82570E+002    2.00380E+002
   5.8050   2.51210E+002    2.27350E+002
   5.8070   2.54300E+002    2.60480E+002
   5.8080   2.76690E+002    3.31660E+002
   5.8110   3.33020E+002    3.52460E+002
   5.8120   3.85660E+002    4.28260E+002
   5.8130   4.06360E+002    4.17050E+002
   5.8150   4.51330E+002    5.11070E+002
   5.8170   5.60510E+002    6.29810E+002
   5.8190   6.34940E+002    7.05580E+002
   5.8210   8.30380E+002    9.16500E+002
   5.8230   9.77560E+002    1.06514E+003
   5.8240   1.16490E+003    1.18147E+003
   5.8260   1.17404E+003    1.45239E+003
   5.8280   1.53524E+003    1.60657E+003
   5.8290   1.59220E+003    1.72881E+003
   5.8310   1.79475E+003    2.14077E+003
   5.8330   2.25318E+003    2.36958E+003
   5.8350   2.49168E+003    2.80961E+003
   5.8360   2.91999E+003    3.14479E+003
   5.8390   3.08646E+003    3.50955E+003
   5.8410   3.25864E+003    3.90782E+003
   5.8440   3.68950E+003    4.22574E+003
   5.8460   4.29050E+003    4.72997E+003
   5.8490   4.63071E+003    4.80627E+003
   5.8510   4.94330E+003    5.23733E+003
   5.8530   5.09671E+003    5.41249E+003
   5.8550   5.39048E+003    5.58138E+003
   5.8580   5.50862E+003    5.52807E+003
   5.8600   5.57145E+003    5.62937E+003
   5.8620   5.47388E+003    5.66799E+003
   5.8640   5.47666E+003    5.73572E+003
   5.8670   5.57091E+003    5.68723E+003
   5.8690   5.57352E+003    5.63547E+003
   5.8710   5.48393E+003    5.67875E+003
   5.8740   5.58996E+003    5.47595E+003
   5.8760   5.53566E+003    5.55493E+003
   5.8780   5.47772E+003    5.68440E+003
   5.8800   5.49988E+003    5.54579E+003
   5.8830   5.48619E+003    5.68440E+003
   5.8850   5.59032E+003    5.69782E+003
   5.8870   5.58811E+003    5.68266E+003
   5.8890   5.57968E+003    5.65652E+003
   5.8920   5.65304E+003    5.71619E+003
   5.8940   5.71526E+003    5.44177E+003
   5.8970   5.62616E+003    5.63960E+003
   5.8990   5.56981E+003    5.50862E+003
   5.9000   5.66064E+003    5.58202E+003
   5.9030   5.54784E+003    5.74929E+003
   5.9050   5.62931E+003    5.77059E+003
   5.9070   5.69652E+003    5.69381E+003
   5.9100   5.65070E+003    5.70446E+003
   5.9120   5.56331E+003    5.70473E+003
   5.9140   5.77394E+003    5.74858E+003
   5.9170   5.66740E+003    5.76081E+003
   5.9190   5.84418E+003    5.89957E+003
   5.9210   5.88039E+003    5.87107E+003
   5.9230   5.93959E+003    5.93066E+003
   5.9260   5.93114E+003    5.98291E+003
   5.9280   6.03698E+003    6.15278E+003
   5.9300   6.05315E+003    5.99330E+003
   5.9330   5.97779E+003    5.91817E+003
   5.9360   6.08926E+003    5.94099E+003
   5.9380   6.19027E+003    6.07316E+003
   5.9400   6.16624E+003    6.30996E+003
   5.9410   6.21981E+003    6.22589E+003
   5.9440   6.33405E+003    6.35026E+003
   5.9470   6.15385E+003    6.29292E+003
   5.9480   6.25856E+003    6.25776E+003
   5.9520   6.31470E+003    6.27425E+003
   5.9560   6.19788E+003    6.20782E+003
   5.9580   6.12666E+003    6.21866E+003
   5.9610   6.32953E+003    6.24090E+003
   5.9630   6.23272E+003    6.35428E+003
   5.9650   6.27907E+003    6.28390E+003
   5.9660   6.21909E+003    6.35592E+003
   5.9690   6.30342E+003    6.34177E+003
   5.9720   6.13882E+003    6.27850E+003
   5.9740   6.23274E+003    6.30522E+003
   5.9760   6.11085E+003    6.34996E+003
   5.9770   6.20493E+003    6.27809E+003
   5.9790   6.16646E+003    6.25285E+003
   5.9810   5.93374E+003    6.17469E+003
   5.9830   6.13265E+003    6.33881E+003
   5.9870   6.22275E+003    6.23374E+003
   5.9900   6.27667E+003    6.26605E+003
   5.9920   6.26351E+003    6.51378E+003
   5.9930   6.29103E+003    6.62259E+003
   5.9970   6.23031E+003    9.98183E+003
   6.0020   6.28693E+003    1.06668E+004
   6.0040   6.20670E+003    1.08189E+004
   6.0070   6.11294E+003    7.00181E+003
   6.0080   5.98949E+003    2.09400E+002
   6.0150   1.03593E+004    1.21385E+003
   6.0200   1.05671E+004    7.10820E+003
   6.0240   1.37709E+003    6.06280E+003
   6.0270   1.72870E+002    6.23498E+003
   6.0290   2.15970E+002    6.09815E+003
   6.0310   4.52260E+002    6.08438E+003
   6.0340   1.79147E+003    6.01609E+003
   6.0350   5.26358E+003    6.07212E+003
   6.0380   7.60675E+003    6.04434E+003
   6.0400   6.09388E+003    6.02479E+003
   6.0430   6.19525E+003    6.06974E+003
   6.0450   6.15163E+003    6.06152E+003
   6.0500   6.09465E+003    6.00235E+003
   6.0510   6.08187E+003    6.01123E+003
   6.0540   6.03479E+003    5.98424E+003
   6.0570   6.04199E+003    5.85196E+003
   6.0590   6.18267E+003    5.91309E+003
   6.0610   6.01433E+003    6.01904E+003
   6.0630   6.14476E+003    6.01259E+003
   6.0660   6.05918E+003    5.96063E+003
   6.0680   6.03757E+003    5.97033E+003
   6.0720   6.13286E+003    5.99100E+003
   6.0750   6.24628E+003    6.00938E+003
   6.0760   6.04396E+003    5.93060E+003
   6.0770   6.11853E+003    5.99821E+003
   6.0800   6.15092E+003    5.99329E+003
   6.0840   6.24564E+003    5.97352E+003
   6.0870   6.13176E+003    5.97300E+003
   6.0890   6.07527E+003    5.84897E+003
   6.0910   6.05960E+003    6.01740E+003
   6.0940   6.09710E+003    5.90915E+003
   6.0960   6.07290E+003    5.98757E+003
   6.0980   5.90667E+003    5.93626E+003
   6.1020   5.98160E+003    5.96266E+003
   6.1050   6.09563E+003    5.95522E+003
   6.1070   5.91872E+003    5.98630E+003
   6.1100   5.97901E+003    5.91892E+003
   6.1130   6.05790E+003    5.87232E+003
   6.1150   6.07210E+003    5.88270E+003
   6.1170   5.90985E+003    5.89609E+003
   6.1200   6.01168E+003    5.87463E+003
   6.1220   6.08419E+003    5.86904E+003
   6.1240   6.05504E+003    5.81891E+003
   6.1270   5.98359E+003    5.89337E+003
   6.1290   6.10888E+003    5.95188E+003
   6.1310   5.97114E+003    5.90735E+003
   6.1340   5.90469E+003    6.03659E+003
   6.1380   5.97177E+003    5.98089E+003
   6.1400   6.02801E+003    5.96019E+003
   6.1430   5.93176E+003    5.89055E+003
   6.1450   5.86853E+003    5.84865E+003
   6.1470   5.91370E+003    5.86924E+003
   6.1510   5.91803E+003    5.87851E+003
   6.1540   6.05012E+003    5.85047E+003
   6.1560   5.81172E+003    5.77988E+003
   6.1590   5.95202E+003    5.91218E+003
   6.1610   5.88723E+003    5.80747E+003
   6.1640   5.90872E+003    5.86140E+003
   6.1670   5.84978E+003    5.81211E+003
   6.1700   5.80203E+003    6.01326E+003
   6.1720   5.91849E+003    5.85386E+003
   6.1750   5.79003E+003    5.96906E+003
   6.1780   5.80693E+003    5.92633E+003
   6.1800   5.77058E+003    5.82549E+003
   6.1840   5.78671E+003    5.89706E+003
   6.1870   5.78386E+003    5.78279E+003
   6.1890   5.84507E+003    5.88926E+003
   6.1910   5.78054E+003    5.74407E+003
   6.1940   5.74457E+003    5.92742E+003
   6.1960   5.70626E+003    5.74471E+003
   6.1990   5.77476E+003    5.87576E+003
   6.2030   5.83534E+003    5.83566E+003
   6.2050   5.71575E+003    5.76045E+003
   6.2070   5.75557E+003    5.81975E+003
   6.2090   5.67861E+003    5.90774E+003
   6.2120   5.71860E+003    5.84378E+003
   6.2140   5.72835E+003    5.95095E+003
   6.2170   5.67350E+003    5.88493E+003
   6.2190   5.71602E+003    5.79931E+003
   6.2210   5.70507E+003    5.96381E+003
   6.2240   5.64636E+003    5.79418E+003
   6.2280   5.64483E+003    5.83847E+003
   6.2300   5.64740E+003    5.77779E+003
   6.2350   5.56852E+003    5.73817E+003
   6.2400   5.48079E+003    5.79475E+003
   6.2420   5.59502E+003    5.91870E+003
   6.2460   5.47972E+003    5.69165E+003
   6.2480   5.53433E+003    5.69272E+003
   6.2510   5.48545E+003    5.72599E+003
   6.2530   5.39785E+003    5.75204E+003
   6.2560   5.41337E+003    5.73076E+003
   6.2590   5.38336E+003    5.74624E+003
   6.2610   5.34965E+003    5.59481E+003
   6.2640   5.41924E+003    5.72762E+003
   6.2670   5.35461E+003    5.68667E+003
   6.2690   5.36052E+003    5.52109E+003
   6.2720   5.42548E+003    5.63206E+003
   6.2730   5.45562E+003    5.77033E+003
   6.2760   5.34711E+003    5.68844E+003
   6.2790   5.41705E+003    5.72544E+003
   6.2820   5.41226E+003    5.62988E+003
   6.2850   5.34426E+003    5.69874E+003
   6.2880   5.29597E+003    5.54563E+003
   6.2920   5.25556E+003    5.58146E+003
   6.2960   5.28125E+003    5.56102E+003
   6.2990   5.24017E+003    5.62538E+003
   6.3010   5.13549E+003    5.40399E+003
   6.3040   5.15135E+003    5.37960E+003
   6.3060   5.35121E+003    5.43649E+003
   6.3080   5.22758E+003    5.50443E+003
   6.3100   5.19381E+003    5.55561E+003
   6.3130   5.20632E+003    5.50493E+003
   6.3170   5.09969E+003    5.49086E+003
   6.3190   5.08370E+003    5.49200E+003
   6.3220   5.05771E+003    5.54789E+003
   6.3240   5.01965E+003    5.51995E+003
   6.3260   5.04100E+003    5.32952E+003
   6.3290   5.00747E+003    5.33928E+003
   6.3310   5.10010E+003    5.31842E+003
   6.3350   5.01828E+003    5.34948E+003
   6.3380   4.97365E+003    5.32288E+003
   6.3400   4.91007E+003    5.32720E+003
   6.3420   5.00799E+003    5.28037E+003
   6.3450   4.83864E+003    5.30471E+003
   6.3480   4.96973E+003    5.24325E+003
   6.3510   4.93934E+003    5.19606E+003
   6.3530   4.84469E+003    5.24106E+003
   6.3560   4.90685E+003    5.22754E+003
   6.3600   5.04582E+003    5.18227E+003
   6.3640   4.97433E+003    5.09911E+003
   6.3650   4.93784E+003    5.09584E+003
   6.3680   4.97874E+003    5.13030E+003
   6.3700   4.88631E+003    5.04863E+003
   6.3730   4.81429E+003    5.20719E+003
   6.3750   4.89262E+003    5.09136E+003
   6.3770   4.91786E+003    5.13690E+003
   6.3800   4.87674E+003    5.03345E+003
   6.3840   4.82452E+003    4.98173E+003
   6.3880   4.87686E+003    4.94466E+003
   6.3910   4.83551E+003    4.99394E+003
   6.3930   4.87601E+003    4.88296E+003
   6.3950   4.84097E+003    4.75122E+003
   6.3980   4.83522E+003    4.79164E+003
   6.4000   4.74640E+003    4.89895E+003
   6.4040   4.72385E+003    4.86680E+003
   6.4080   4.73123E+003    4.77075E+003
   6.4110   4.72803E+003    4.75955E+003
   6.4120   4.70833E+003    4.75330E+003
   6.4160   4.72712E+003    4.79977E+003
   6.4180   4.69489E+003    4.78297E+003
   6.4200   4.55376E+003    4.78562E+003
   6.4230   4.71230E+003    4.89452E+003
   6.4250   4.74215E+003    4.81030E+003
   6.4270   4.74544E+003    4.88967E+003
   6.4300   4.73985E+003    4.88900E+003
   6.4330   4.80464E+003    4.77216E+003
   6.4360   4.76553E+003    4.83177E+003
   6.4380   4.82683E+003    4.83172E+003
   6.4410   4.86368E+003    4.85107E+003
   6.4450   4.84625E+003    4.88108E+003
   6.4470   4.83946E+003    4.88315E+003
   6.4520   4.81472E+003    4.80889E+003
   6.4540   4.92611E+003    4.88182E+003
   6.4560   4.91560E+003    4.88720E+003
   6.4590   4.82934E+003    4.93670E+003
   6.4610   5.01522E+003    4.95118E+003
   6.4630   5.02230E+003    4.98424E+003
   6.4660   4.92761E+003    4.92152E+003
   6.4680   4.93651E+003    4.87122E+003
   6.4700   4.94004E+003    4.91736E+003
   6.4740   4.99669E+003    4.88531E+003
   6.4770   5.11266E+003    4.96613E+003
   6.4790   5.00408E+003    4.90226E+003
   6.4820   4.94725E+003    4.85239E+003
   6.4840   4.89130E+003    4.84510E+003
   6.4860   4.92341E+003    4.83489E+003
   6.4910   4.93409E+003    4.82199E+003
   6.4940   5.01263E+003    4.80861E+003
   6.4970   4.93692E+003    4.94860E+003
   6.4990   4.88818E+003    4.81725E+003
   6.5030   4.98780E+003    4.86654E+003
   6.5050   4.99073E+003    4.86631E+003
   6.5080   5.01607E+003    4.83877E+003
   6.5100   5.03536E+003    4.94572E+003
   6.5120   5.08562E+003    4.84533E+003
   6.5160   5.03474E+003    4.90979E+003
   6.5190   5.00235E+003    4.88381E+003
   6.5220   5.04084E+003    4.79081E+003
   6.5230   5.05738E+003    4.86011E+003
   6.5260   4.77692E+003    4.84846E+003
   6.5290   4.97671E+003    4.82698E+003
   6.5330   4.99281E+003    4.75957E+003
   6.5360   5.02094E+003    4.80241E+003
   6.5370   4.92978E+003    4.71972E+003
   6.5400   4.93313E+003    4.73584E+003
   6.5440   5.07297E+003    4.82505E+003
   6.5470   4.99330E+003    4.89874E+003
   6.5490   5.04550E+003    4.75445E+003
   6.5510   4.89262E+003    4.76607E+003
   6.5550   5.01343E+003    4.74082E+003
   6.5570   4.94648E+003    4.76538E+003
   6.5610   4.92017E+003    4.76533E+003
   6.5630   4.97314E+003    4.81205E+003
   6.5660   5.01722E+003    4.77713E+003
   6.5680   4.94248E+003    4.58766E+003
   6.5710   4.99032E+003    4.63124E+003
   6.5730   5.02330E+003    4.87065E+003
   6.5760   4.94222E+003    4.64704E+003
   6.5800   4.93842E+003    4.67886E+003
   6.5820   4.91527E+003    4.63520E+003
   6.5850   4.84230E+003    4.63289E+003
   6.5880   4.91723E+003    4.66370E+003
   6.5910   4.88447E+003    4.69124E+003
   6.5940   4.90924E+003    4.59642E+003
   6.5970   4.94580E+003    4.69405E+003
   6.6000   4.95668E+003    4.59915E+003
   6.6020   4.84918E+003    4.69145E+003
   6.6060   4.90512E+003    4.62362E+003
   6.6080   4.80382E+003    4.62142E+003
   6.6100   4.82324E+003    4.65958E+003
   6.6130   4.84361E+003    4.57255E+003
   6.6160   4.88053E+003    4.59328E+003
   6.6190   4.87663E+003    4.55740E+003
   6.6220   4.87268E+003    4.56486E+003
   6.6240   4.89531E+003    4.58232E+003
   6.6270   4.97766E+003    4.68734E+003
   6.6300   4.95006E+003    4.60710E+003
   6.6330   4.95640E+003    4.58718E+003
   6.6360   4.94055E+003    4.52168E+003
   6.6390   4.80974E+003    4.53701E+003
   6.6420   4.86885E+003    4.54095E+003
   6.6450   4.75485E+003    4.47496E+003
   6.6470   4.77918E+003    4.46186E+003
   6.6510   4.85319E+003    4.46198E+003
   6.6540   4.85793E+003    4.44509E+003
   6.6560   4.85971E+003    4.51620E+003
   6.6580   4.87175E+003    4.46174E+003
   6.6610   4.73547E+003    4.47703E+003
   6.6630   4.86103E+003    4.59148E+003
   6.6670   4.79309E+003    4.48860E+003
   6.6690   4.74645E+003    4.51674E+003
   6.6720   4.78049E+003    4.40954E+003
   6.6740   4.72447E+003    4.51301E+003
   6.6780   4.79458E+003    4.42704E+003
   6.6810   4.75403E+003    4.37362E+003
   6.6840   4.68526E+003    4.38013E+003
   6.6870   4.71424E+003    4.44112E+003
   6.6900   4.74241E+003    4.39698E+003
   6.6940   4.78425E+003    4.35291E+003
   6.6960   4.73865E+003    4.40313E+003
   6.6990   4.78680E+003    4.30965E+003
   6.7020   4.70890E+003    4.35191E+003
   6.7050   4.66827E+003    4.28217E+003
   6.7070   4.68982E+003    4.32279E+003
   6.7100   4.64728E+003    4.28846E+003
   6.7120   4.60839E+003    4.31528E+003
   6.7140   4.62688E+003    4.26475E+003
   6.7170   4.51884E+003    4.24133E+003
   6.7190   4.55894E+003    4.30452E+003
   6.7220   4.59512E+003    4.22967E+003
   6.7260   4.69097E+003    4.18925E+003
   6.7290   4.60001E+003    4.29411E+003
   6.7320   4.69245E+003    4.27571E+003
   6.7360   4.64075E+003    4.24955E+003
   6.7380   4.69619E+003    4.32515E+003
   6.7400   4.68615E+003    4.33429E+003
   6.7450   4.64778E+003    4.09584E+003
   6.7480   4.66844E+003    4.10591E+003
   6.7520   4.53093E+003    4.04510E+003
   6.7540   4.57663E+003    3.99513E+003
   6.7560   4.57593E+003    3.99319E+003
   6.7590   4.50105E+003    3.91174E+003
   6.7610   4.46690E+003    3.93202E+003
   6.7640   4.47134E+003    4.01809E+003
   6.7660   4.51383E+003    4.00942E+003
   6.7700   4.49286E+003    4.00270E+003
   6.7720   4.53947E+003    4.03534E+003
   6.7770   4.49589E+003    4.05831E+003
   6.7790   4.50749E+003    4.14716E+003
   6.7830   4.51354E+003    3.95671E+003
   6.7860   4.49825E+003    4.10299E+003
   6.7880   4.42348E+003    4.03191E+003
   6.7930   4.41278E+003    4.01098E+003
   6.7950   4.44389E+003    3.99497E+003
   6.7980   4.42619E+003    4.00252E+003
   6.8010   4.44173E+003    4.07420E+003
   6.8040   4.42812E+003    4.04499E+003
   6.8070   4.50064E+003    4.08052E+003
   6.8100   4.54004E+003    4.07239E+003
   6.8130   4.64408E+003    4.07702E+003
   6.8160   4.50212E+003    4.07774E+003
   6.8190   4.48334E+003    4.16283E+003
   6.8210   4.46441E+003    4.12894E+003
   6.8250   4.50719E+003    4.09302E+003
   6.8280   4.42895E+003    4.13189E+003
   6.8300   4.52429E+003    4.02430E+003
   6.8350   4.53925E+003    4.02550E+003
   6.8390   4.54640E+003    4.00189E+003
   6.8410   4.63273E+003    4.10025E+003
   6.8440   4.51102E+003    4.05132E+003
   6.8480   4.54843E+003    4.11398E+003
   6.8500   4.49594E+003    4.14305E+003
   6.8530   4.53577E+003    4.19013E+003
   6.8550   4.64521E+003    4.09663E+003
   6.8590   4.57468E+003    4.08617E+003
   6.8620   4.52764E+003    4.04581E+003
   6.8640   4.44757E+003    4.08000E+003
   6.8660   4.50091E+003    3.99172E+003
   6.8690   4.41998E+003    4.06264E+003
   6.8720   4.53123E+003    4.02735E+003
   6.8760   4.42534E+003    4.01897E+003
   6.8790   4.47939E+003    3.98460E+003
   6.8810   4.41606E+003    4.08256E+003
   6.8840   4.40957E+003    3.98675E+003
   6.8880   4.42070E+003    4.00664E+003
   6.8920   4.40004E+003    4.02300E+003
   6.8950   4.43955E+003    4.04765E+003
   6.8960   4.36064E+003    4.08356E+003
   6.9000   4.32247E+003    4.06242E+003
   6.9040   4.49993E+003    3.96574E+003
   6.9070   4.46546E+003    4.03969E+003
   6.9090   4.45779E+003    4.08910E+003
   6.9130   4.42865E+003    3.95531E+003
   6.9150   4.45770E+003    3.92708E+003
   6.9180   4.45185E+003    3.95611E+003
   6.9210   4.46459E+003    4.08599E+003
   6.9230   4.45250E+003    4.06067E+003
   6.9270   4.43517E+003    3.94781E+003
   6.9310   4.36757E+003    3.96391E+003
   6.9340   4.35131E+003    3.90672E+003
   6.9370   4.42386E+003    3.98414E+003
   6.9410   4.31602E+003    3.85613E+003
   6.9430   4.26643E+003    3.87704E+003
   6.9470   4.31668E+003    3.83462E+003
   6.9500   4.31410E+003    3.84296E+003
   6.9540   4.30928E+003    3.80059E+003
   6.9550   4.39133E+003    3.78953E+003
   6.9590   4.26903E+003    3.75178E+003
   6.9620   4.27231E+003    3.83775E+003
   6.9660   4.31801E+003    3.86148E+003
   6.9680   4.21398E+003    3.75060E+003
   6.9700   4.20399E+003    3.85309E+003
   6.9740   4.29748E+003    3.88204E+003
   6.9770   4.25982E+003    3.75592E+003
   6.9800   4.39373E+003    3.84667E+003
   6.9840   4.32836E+003    3.74646E+003
   6.9870   4.25228E+003    3.78502E+003
   6.9910   4.36535E+003    3.84938E+003
   6.9940   4.17043E+003    3.84564E+003
   6.9960   4.24320E+003    3.84071E+003
   6.9990   4.25745E+003    3.79743E+003
   7.0030   4.36748E+003    3.77441E+003
   7.0050   4.33265E+003    3.77625E+003
   7.0080   4.29275E+003    3.74117E+003
   7.0100   4.36407E+003    3.83381E+003
   7.0140   4.26240E+003    3.78411E+003
   7.0170   4.17807E+003    3.77375E+003
   7.0200   4.19272E+003    3.79053E+003
   7.0220   4.24301E+003    3.77952E+003
   7.0260   4.20783E+003    3.74051E+003
   7.0300   4.17405E+003    3.71441E+003
   7.0340   4.16812E+003    3.77036E+003
   7.0370   4.14724E+003    3.72338E+003
   7.0390   4.15022E+003    3.78814E+003
   7.0430   4.20671E+003    3.85739E+003
   7.0460   4.07538E+003    3.82178E+003
   7.0490   4.00547E+003    3.72816E+003
   7.0520   3.93987E+003    3.79395E+003
   7.0550   4.04563E+003    3.71176E+003
   7.0580   4.14778E+003    3.73712E+003
   7.0620   4.12729E+003    3.83300E+003
   7.0640   4.16898E+003    3.80802E+003
   7.0680   4.26198E+003    3.78737E+003
   7.0700   4.19672E+003    3.83016E+003
   7.0740   4.15237E+003    3.77590E+003
   7.0770   4.23701E+003    3.72431E+003
   7.0800   4.18498E+003    3.72927E+003
   7.0840   4.19194E+003    3.76435E+003
   7.0860   4.18149E+003    3.69345E+003
   7.0900   4.17475E+003    3.75196E+003
   7.0930   4.12750E+003    3.67851E+003
   7.0950   4.12226E+003    3.76576E+003
   7.0970   4.21883E+003    3.75566E+003
   7.1020   4.08471E+003    3.66960E+003
   7.1040   4.20109E+003    3.70547E+003
   7.1080   4.18050E+003    3.67323E+003
   7.1110   4.13118E+003    3.64505E+003
   7.1130   4.09823E+003    3.69820E+003
   7.1160   4.13030E+003    3.67918E+003
   7.1200   4.04006E+003    3.63366E+003
   7.1230   4.10216E+003    3.69906E+003
   7.1260   4.05120E+003    3.56583E+003
   7.1290   3.97159E+003    3.67860E+003
   7.1330   4.06768E+003    3.71013E+003
   7.1360   3.94681E+003    3.61254E+003
   7.1390   3.92703E+003    3.62801E+003
   7.1410   3.94111E+003    3.68501E+003
   7.1450   3.90108E+003    3.57998E+003
   7.1490   3.82346E+003    3.60471E+003
   7.1520   3.78127E+003    3.63581E+003
