# Supplementary material for: Trigger factor both holds and folds its client proteins
Source: Nat Commun. 2022 Jul 15;13:4126. doi: 10.1038/s41467-022-31767-6 (PMC9287376; doi:10.1038/s41467-022-31767-6)
Supplement: Supplementary file 6 — Source Data [file 41467_2022_31767_MOESM6_ESM.zip › SourceDataFile/Fig1a-b/00067.RI3]

Sample
I 3 04.0 40000 0011921 2.0800E11 280 1 
   5.8000   1.32560E+002    2.11460E+002
   5.8030   2.12090E+002    2.34590E+002
   5.8050   2.34130E+002    2.93170E+002
   5.8080   2.87730E+002    3.02350E+002
   5.8090   3.32750E+002    3.49820E+002
   5.8100   3.40170E+002    3.46500E+002
   5.8120   3.81510E+002    4.24900E+002
   5.8140   4.61450E+002    4.84970E+002
   5.8150   5.10410E+002    5.52420E+002
   5.8170   5.37290E+002    5.50570E+002
   5.8180   6.89700E+002    7.34270E+002
   5.8190   8.45790E+002    9.24480E+002
   5.8220   1.02066E+003    1.03427E+003
   5.8240   1.10824E+003    1.26855E+003
   5.8260   1.39522E+003    1.45784E+003
   5.8270   1.47302E+003    1.61380E+003
   5.8290   1.75443E+003    2.02510E+003
   5.8310   2.06710E+003    2.43191E+003
   5.8330   2.40272E+003    2.60691E+003
   5.8350   2.56486E+003    2.76026E+003
   5.8380   3.28999E+003    3.43867E+003
   5.8390   3.48714E+003    3.59220E+003
   5.8400   3.62433E+003    3.93303E+003
   5.8420   4.20808E+003    4.53813E+003
   5.8460   4.55302E+003    4.61402E+003
   5.8470   4.72845E+003    4.78085E+003
   5.8490   4.99284E+003    5.04757E+003
   5.8510   4.99496E+003    5.29589E+003
   5.8530   5.34330E+003    5.39490E+003
   5.8540   5.39749E+003    5.60408E+003
   5.8570   5.45396E+003    5.44907E+003
   5.8580   5.54085E+003    5.56935E+003
   5.8600   5.58213E+003    5.67722E+003
   5.8620   5.61517E+003    5.62780E+003
   5.8640   5.66377E+003    5.71646E+003
   5.8650   5.68492E+003    5.64339E+003
   5.8690   5.56867E+003    5.70797E+003
   5.8710   5.61310E+003    5.65390E+003
   5.8740   5.52376E+003    5.65408E+003
   5.8760   5.66124E+003    5.71624E+003
   5.8780   5.66117E+003    5.56525E+003
   5.8810   5.59302E+003    5.59910E+003
   5.8830   5.77331E+003    5.62599E+003
   5.8850   5.74613E+003    5.53940E+003
   5.8860   5.63520E+003    5.75353E+003
   5.8890   5.54895E+003    5.67755E+003
   5.8900   5.61018E+003    5.79170E+003
   5.8910   5.66209E+003    5.97036E+003
   5.8940   5.70979E+003    5.74384E+003
   5.8970   5.81969E+003    5.79653E+003
   5.8980   5.88089E+003    5.90264E+003
   5.8990   5.87758E+003    5.84026E+003
   5.9010   5.88335E+003    5.80552E+003
   5.9040   5.84611E+003    5.82608E+003
   5.9060   5.77265E+003    5.77000E+003
   5.9080   5.78279E+003    5.71336E+003
   5.9090   5.75816E+003    5.84512E+003
   5.9120   5.87958E+003    5.89852E+003
   5.9140   5.89232E+003    5.97409E+003
   5.9170   5.84828E+003    5.91242E+003
   5.9190   5.91727E+003    5.96015E+003
   5.9210   6.01896E+003    6.19010E+003
   5.9230   6.07324E+003    6.04553E+003
   5.9260   6.05213E+003    6.38321E+003
   5.9270   6.32852E+003    6.26157E+003
   5.9290   6.23009E+003    6.26023E+003
   5.9320   6.42998E+003    6.32991E+003
   5.9360   6.44032E+003    6.61599E+003
   5.9380   6.49031E+003    6.86290E+003
   5.9390   6.51932E+003    9.75235E+003
   5.9430   6.53026E+003    1.35822E+004
   5.9450   6.66295E+003    1.23895E+004
   5.9470   6.86299E+003    1.06243E+004
   5.9500   7.41282E+003    2.11310E+002
   5.9560   1.20188E+004    4.49190E+002
   5.9600   1.00364E+004    1.03383E+003
   5.9610   3.25698E+003    3.42050E+003
   5.9620   4.36030E+002    7.90376E+003
   5.9680   2.22770E+002    6.19938E+003
   5.9700   5.98730E+002    6.42069E+003
   5.9740   3.57134E+003    6.40905E+003
   5.9760   7.99591E+003    6.38448E+003
   5.9790   6.13007E+003    6.38805E+003
   5.9860   6.31305E+003    6.24088E+003
   5.9880   6.40086E+003    6.26545E+003
   5.9900   6.22825E+003    6.18157E+003
   5.9940   6.34195E+003    6.12719E+003
   5.9970   6.28404E+003    6.20941E+003
   6.0000   6.39712E+003    6.25015E+003
   6.0010   6.27875E+003    6.20937E+003
   6.0030   6.27850E+003    6.03115E+003
   6.0070   6.24911E+003    6.09540E+003
   6.0080   6.29089E+003    6.08285E+003
   6.0110   6.25358E+003    6.06966E+003
   6.0120   6.15519E+003    5.95830E+003
   6.0150   6.18145E+003    6.01914E+003
   6.0170   6.23196E+003    6.06185E+003
   6.0210   6.40427E+003    6.10712E+003
   6.0230   6.22615E+003    6.10146E+003
   6.0260   6.27419E+003    6.02369E+003
   6.0280   6.29204E+003    5.93853E+003
   6.0310   6.27598E+003    6.14914E+003
   6.0330   6.09532E+003    6.05676E+003
   6.0350   6.21882E+003    6.04666E+003
   6.0380   6.41489E+003    6.01435E+003
   6.0400   6.19221E+003    5.95584E+003
   6.0420   6.32542E+003    6.05253E+003
   6.0460   6.16347E+003    6.00303E+003
   6.0480   6.18161E+003    5.93774E+003
   6.0500   6.23226E+003    5.98856E+003
   6.0520   6.21037E+003    5.96671E+003
   6.0550   6.20067E+003    5.97719E+003
   6.0570   6.10495E+003    5.89462E+003
   6.0590   6.08983E+003    5.96115E+003
   6.0620   6.18023E+003    6.01966E+003
   6.0660   6.02439E+003    5.91968E+003
   6.0680   6.12299E+003    5.86952E+003
   6.0700   6.09310E+003    6.00924E+003
   6.0730   5.97854E+003    5.96508E+003
   6.0750   6.15441E+003    5.88393E+003
   6.0770   6.27312E+003    5.87107E+003
   6.0800   5.98777E+003    5.95218E+003
   6.0820   6.09306E+003    5.65798E+003
   6.0850   6.11252E+003    5.73004E+003
   6.0870   6.15291E+003    5.61046E+003
   6.0890   6.15664E+003    5.49661E+003
   6.0910   6.10795E+003    5.40501E+003
   6.0950   5.96621E+003    5.31762E+003
   6.0980   6.03334E+003    5.21284E+003
   6.1010   6.19813E+003    5.23133E+003
   6.1030   6.15322E+003    5.32648E+003
   6.1040   6.03920E+003    5.16178E+003
   6.1070   6.02990E+003    5.33474E+003
   6.1100   6.02687E+003    5.04588E+003
   6.1120   6.08373E+003    5.16832E+003
   6.1150   6.15994E+003    5.17767E+003
   6.1160   5.95758E+003    5.11951E+003
   6.1190   6.04335E+003    5.18853E+003
   6.1220   5.92585E+003    5.48095E+003
   6.1240   6.04154E+003    5.23073E+003
   6.1270   6.13312E+003    4.61492E+003
   6.1310   6.16315E+003    4.54507E+003
   6.1330   6.05330E+003    4.33009E+003
   6.1360   6.20020E+003    4.26512E+003
   6.1380   6.09034E+003    4.53475E+003
   6.1400   6.00157E+003    4.81476E+003
   6.1430   6.09955E+003    5.11337E+003
   6.1450   6.12901E+003    5.34179E+003
   6.1470   5.97940E+003    5.41850E+003
   6.1480   6.03607E+003    5.28532E+003
   6.1520   6.06845E+003    5.11721E+003
   6.1540   6.00265E+003    5.09450E+003
   6.1560   5.95588E+003    5.13910E+003
   6.1590   5.97361E+003    5.15087E+003
   6.1610   6.09323E+003    5.16123E+003
   6.1630   6.10154E+003    4.98618E+003
   6.1670   6.01807E+003    4.78741E+003
   6.1700   6.11024E+003    4.83605E+003
   6.1720   5.98643E+003    4.88748E+003
   6.1750   6.10650E+003    4.90191E+003
   6.1770   5.98360E+003    4.76228E+003
   6.1800   6.12473E+003    4.81521E+003
   6.1820   6.01786E+003    4.93558E+003
   6.1840   6.16826E+003    4.79200E+003
   6.1870   6.04941E+003    4.65846E+003
   6.1890   6.06282E+003    4.65613E+003
   6.1910   6.02216E+003    4.77425E+003
   6.1930   6.09336E+003    4.76826E+003
   6.1980   6.09518E+003    4.80549E+003
   6.1990   5.97951E+003    4.78003E+003
   6.2030   6.02628E+003    4.58583E+003
   6.2050   6.08736E+003    4.55031E+003
   6.2080   6.05288E+003    4.55073E+003
   6.2110   6.08874E+003    4.33910E+003
   6.2140   5.97450E+003    4.46379E+003
   6.2160   6.03769E+003    4.32364E+003
   6.2190   6.02893E+003    4.36268E+003
   6.2210   6.05408E+003    4.37532E+003
   6.2250   6.03458E+003    4.46732E+003
   6.2280   5.95705E+003    4.46790E+003
   6.2300   5.98576E+003    4.46126E+003
   6.2320   6.12740E+003    4.24753E+003
   6.2350   6.09914E+003    4.30352E+003
   6.2370   5.93031E+003    4.29968E+003
   6.2390   6.04834E+003    4.17168E+003
   6.2410   5.97028E+003    3.83670E+003
   6.2440   5.99083E+003    4.03012E+003
   6.2470   6.04404E+003    4.12015E+003
   6.2490   6.03604E+003    4.02704E+003
   6.2520   5.98051E+003    3.96098E+003
   6.2550   5.79148E+003    3.84882E+003
   6.2580   5.79869E+003    3.97328E+003
   6.2600   5.84363E+003    3.89175E+003
   6.2620   5.77717E+003    3.90936E+003
   6.2640   5.92131E+003    3.73157E+003
   6.2690   5.85237E+003    3.97334E+003
   6.2720   5.95891E+003    4.00836E+003
   6.2750   6.07755E+003    3.87527E+003
   6.2770   6.09089E+003    3.72648E+003
   6.2810   6.02292E+003    3.58540E+003
   6.2830   6.02428E+003    3.54830E+003
   6.2850   5.96935E+003    3.53127E+003
   6.2870   5.93334E+003    3.55565E+003
   6.2900   5.89576E+003    3.75842E+003
   6.2920   5.97069E+003    3.77878E+003
   6.2950   5.94245E+003    3.68549E+003
   6.2970   5.94977E+003    3.69172E+003
   6.2990   5.97640E+003    3.65556E+003
   6.3010   5.88344E+003    3.55808E+003
   6.3040   5.73202E+003    3.52737E+003
   6.3080   6.03253E+003    3.51915E+003
   6.3110   6.00619E+003    3.44636E+003
   6.3140   5.97485E+003    3.37844E+003
   6.3170   5.90904E+003    3.39957E+003
   6.3200   5.92948E+003    3.43416E+003
   6.3220   5.89233E+003    3.38542E+003
   6.3260   5.92954E+003    3.36771E+003
   6.3290   5.88110E+003    3.30870E+003
   6.3310   5.91520E+003    3.38287E+003
   6.3330   5.87760E+003    3.32900E+003
   6.3350   5.91592E+003    3.30050E+003
   6.3370   5.90138E+003    3.22308E+003
   6.3400   5.91954E+003    3.18375E+003
   6.3420   5.90586E+003    3.20952E+003
   6.3450   5.88546E+003    3.12747E+003
   6.3470   5.83469E+003    3.12974E+003
   6.3490   5.71172E+003    3.14341E+003
   6.3530   5.72756E+003    3.10052E+003
   6.3560   5.69708E+003    3.06335E+003
   6.3590   5.62462E+003    2.83493E+003
   6.3620   5.57484E+003    2.89030E+003
   6.3640   5.63496E+003    2.90133E+003
   6.3670   5.80439E+003    2.92960E+003
   6.3700   5.84046E+003    3.00942E+003
   6.3740   5.80257E+003    2.93889E+003
   6.3760   5.77937E+003    2.83758E+003
   6.3790   5.78461E+003    2.88152E+003
   6.3820   5.89913E+003    2.86373E+003
   6.3840   5.76021E+003    2.87592E+003
   6.3880   5.62855E+003    2.82497E+003
   6.3900   5.73587E+003    2.81439E+003
   6.3930   5.69687E+003    2.75571E+003
   6.3940   5.69365E+003    2.83332E+003
   6.3970   5.70488E+003    2.76413E+003
   6.4000   5.59993E+003    2.74049E+003
   6.4020   5.59988E+003    2.68140E+003
   6.4030   5.66769E+003    2.74343E+003
   6.4070   5.57778E+003    2.67947E+003
   6.4110   5.57818E+003    2.61533E+003
   6.4140   5.53669E+003    2.54170E+003
   6.4180   5.48860E+003    2.53579E+003
   6.4200   5.60697E+003    2.53770E+003
   6.4220   5.45808E+003    2.51727E+003
   6.4240   5.54598E+003    2.57300E+003
   6.4290   5.73475E+003    2.63962E+003
   6.4310   5.58197E+003    2.57808E+003
   6.4340   5.66362E+003    2.58179E+003
   6.4360   5.65333E+003    2.65369E+003
   6.4380   5.76770E+003    2.62224E+003
   6.4410   5.77428E+003    2.62179E+003
   6.4450   5.68762E+003    2.59736E+003
   6.4470   5.68778E+003    2.61686E+003
   6.4500   5.76728E+003    2.58095E+003
   6.4520   5.79311E+003    2.62421E+003
   6.4560   5.74545E+003    2.72690E+003
   6.4600   5.85361E+003    2.56635E+003
   6.4630   5.77602E+003    2.50517E+003
   6.4660   5.82142E+003    2.44277E+003
   6.4680   5.88394E+003    2.56983E+003
   6.4700   5.84311E+003    2.55999E+003
   6.4740   5.87487E+003    2.61966E+003
   6.4770   5.88278E+003    2.61574E+003
   6.4790   5.84114E+003    2.60322E+003
   6.4820   5.87958E+003    2.61199E+003
   6.4850   5.77735E+003    2.57362E+003
   6.4880   5.81045E+003    2.54224E+003
   6.4910   5.82259E+003    2.53867E+003
   6.4930   5.71587E+003    2.54188E+003
   6.4940   5.71710E+003    2.47701E+003
   6.4960   5.73787E+003    2.58333E+003
   6.5000   5.76288E+003    2.58603E+003
   6.5030   5.78479E+003    2.59572E+003
   6.5050   5.74454E+003    2.56552E+003
   6.5070   5.80154E+003    2.55400E+003
   6.5100   5.87487E+003    2.58584E+003
   6.5150   5.85485E+003    2.60050E+003
   6.5170   5.79135E+003    2.58008E+003
   6.5210   5.82434E+003    2.58636E+003
   6.5220   5.86781E+003    2.49731E+003
   6.5240   5.71419E+003    2.52033E+003
   6.5280   5.74492E+003    2.39431E+003
   6.5310   5.75949E+003    2.44184E+003
   6.5330   5.74588E+003    2.48114E+003
   6.5350   5.80080E+003    2.56670E+003
   6.5370   5.65369E+003    2.49473E+003
   6.5400   5.68030E+003    2.52200E+003
   6.5420   5.64806E+003    2.45498E+003
   6.5450   5.67953E+003    2.49468E+003
   6.5480   5.70692E+003    2.43253E+003
   6.5500   5.68319E+003    2.42049E+003
   6.5520   5.67790E+003    2.50162E+003
   6.5540   5.62328E+003    2.42770E+003
   6.5580   5.67302E+003    2.45048E+003
   6.5600   5.72992E+003    2.48863E+003
   6.5630   5.67894E+003    2.42437E+003
   6.5660   5.68928E+003    2.44528E+003
   6.5690   5.70483E+003    2.50574E+003
   6.5710   5.69487E+003    2.46271E+003
   6.5730   5.67550E+003    2.48107E+003
   6.5770   5.63234E+003    2.32191E+003
   6.5790   5.63212E+003    2.29814E+003
   6.5820   5.55298E+003    2.43415E+003
   6.5850   5.51574E+003    2.39936E+003
   6.5890   5.62433E+003    2.37427E+003
   6.5910   5.55827E+003    2.40151E+003
   6.5940   5.46544E+003    2.39494E+003
   6.5970   5.52197E+003    2.44832E+003
   6.5990   5.51810E+003    2.39831E+003
   6.6010   5.62074E+003    2.41901E+003
   6.6040   5.47970E+003    2.45033E+003
   6.6060   5.54882E+003    2.43285E+003
   6.6100   5.52757E+003    2.42868E+003
   6.6130   5.50472E+003    2.41515E+003
   6.6150   5.49370E+003    2.42237E+003
   6.6180   5.46284E+003    2.41080E+003
   6.6210   5.44946E+003    2.47381E+003
   6.6240   5.44554E+003    2.39167E+003
   6.6250   5.52295E+003    2.41844E+003
   6.6280   5.47157E+003    2.41999E+003
   6.6310   5.60231E+003    2.41710E+003
   6.6330   5.44896E+003    2.44939E+003
   6.6350   5.45328E+003    2.37226E+003
   6.6380   5.37883E+003    2.38973E+003
   6.6400   5.39170E+003    2.34242E+003
   6.6430   5.40226E+003    2.39348E+003
   6.6460   5.40054E+003    2.40273E+003
   6.6480   5.40412E+003    2.32346E+003
   6.6500   5.36546E+003    2.43468E+003
   6.6540   5.37541E+003    2.33008E+003
   6.6570   5.34046E+003    2.35204E+003
   6.6600   5.37180E+003    2.36174E+003
   6.6620   5.34270E+003    2.35736E+003
   6.6660   5.33761E+003    2.34104E+003
   6.6680   5.38018E+003    2.31939E+003
   6.6720   5.27646E+003    2.31705E+003
   6.6740   5.30314E+003    2.34542E+003
   6.6760   5.23783E+003    2.31229E+003
   6.6780   5.19652E+003    2.30241E+003
   6.6810   5.26087E+003    2.34367E+003
   6.6830   5.19453E+003    2.32959E+003
   6.6870   5.19701E+003    2.31818E+003
   6.6880   5.24807E+003    2.44756E+003
   6.6900   5.14552E+003    2.33930E+003
   6.6920   5.24026E+003    2.30654E+003
   6.6960   5.23609E+003    2.29230E+003
   6.6990   5.20337E+003    2.27518E+003
   6.7010   5.26294E+003    2.32582E+003
   6.7060   5.14931E+003    2.26233E+003
   6.7070   5.13022E+003    2.24760E+003
   6.7100   5.13538E+003    2.25591E+003
   6.7140   5.12559E+003    2.21200E+003
   6.7170   5.04477E+003    2.20539E+003
   6.7190   5.04977E+003    2.26204E+003
   6.7220   5.07579E+003    2.24766E+003
   6.7250   5.13286E+003    2.21915E+003
   6.7290   5.05437E+003    2.25374E+003
   6.7310   5.13347E+003    2.29446E+003
   6.7340   5.16411E+003    2.28468E+003
   6.7360   5.13786E+003    2.23826E+003
   6.7370   5.10742E+003    2.27678E+003
   6.7410   5.04006E+003    2.27268E+003
   6.7450   4.99380E+003    2.21258E+003
   6.7470   4.86756E+003    2.19427E+003
   6.7500   4.94645E+003    2.16963E+003
   6.7540   4.89379E+003    2.17795E+003
   6.7560   4.86948E+003    2.20426E+003
   6.7590   4.89698E+003    2.14322E+003
   6.7630   4.87278E+003    2.12565E+003
   6.7680   4.88745E+003    2.16147E+003
   6.7720   4.89379E+003    2.17834E+003
   6.7750   4.96746E+003    2.05615E+003
   6.7770   4.90361E+003    2.13640E+003
   6.7790   4.82376E+003    2.03171E+003
   6.7830   4.86390E+003    2.08052E+003
   6.7850   4.89916E+003    2.09794E+003
   6.7880   4.84261E+003    2.11011E+003
   6.7900   4.81342E+003    2.13056E+003
   6.7920   4.86233E+003    2.09524E+003
   6.7940   4.80047E+003    2.07946E+003
   6.7970   4.77308E+003    2.16848E+003
   6.8010   4.81415E+003    2.12710E+003
   6.8040   4.84048E+003    2.18018E+003
   6.8070   4.80440E+003    2.15905E+003
   6.8110   4.89401E+003    2.12943E+003
   6.8140   4.92550E+003    2.17802E+003
   6.8170   4.91754E+003    2.14816E+003
   6.8200   4.80902E+003    2.08874E+003
   6.8220   4.77295E+003    2.15260E+003
   6.8260   4.87680E+003    2.22073E+003
   6.8290   4.82438E+003    2.17065E+003
   6.8320   4.81327E+003    2.13479E+003
   6.8340   4.81147E+003    2.13195E+003
   6.8370   4.78859E+003    2.14929E+003
   6.8390   4.87124E+003    2.18715E+003
   6.8420   4.79602E+003    2.15989E+003
   6.8460   4.85430E+003    2.13983E+003
   6.8480   4.84093E+003    2.16307E+003
   6.8510   4.91678E+003    2.22123E+003
   6.8550   4.84243E+003    2.13365E+003
   6.8580   4.94131E+003    2.17319E+003
   6.8620   4.81295E+003    2.09946E+003
   6.8640   4.80757E+003    2.06399E+003
   6.8670   4.72647E+003    2.08726E+003
   6.8700   4.80999E+003    2.15284E+003
   6.8730   4.74326E+003    2.04941E+003
   6.8760   4.72991E+003    2.09482E+003
   6.8780   4.67321E+003    2.07150E+003
   6.8820   4.76595E+003    2.13182E+003
   6.8850   4.75142E+003    2.13661E+003
   6.8880   4.79711E+003    2.11450E+003
   6.8910   4.76355E+003    2.08438E+003
   6.8920   4.73804E+003    2.05674E+003
   6.8950   4.70945E+003    2.09703E+003
   6.9000   4.77898E+003    2.11358E+003
   6.9020   4.84870E+003    2.12708E+003
   6.9060   4.76795E+003    2.10130E+003
   6.9090   4.85615E+003    2.07188E+003
   6.9130   4.68708E+003    2.09800E+003
   6.9150   4.70771E+003    2.09020E+003
   6.9180   4.70931E+003    2.06993E+003
   6.9220   4.71692E+003    2.07326E+003
   6.9250   4.70956E+003    2.06290E+003
   6.9280   4.69035E+003    2.07670E+003
   6.9310   4.67027E+003    2.05487E+003
   6.9340   4.73965E+003    2.07176E+003
   6.9360   4.59236E+003    2.06813E+003
   6.9390   4.58191E+003    2.06373E+003
   6.9410   4.51467E+003    1.97960E+003
   6.9450   4.58705E+003    2.05148E+003
   6.9470   4.57660E+003    1.96175E+003
   6.9500   4.56741E+003    2.00898E+003
   6.9540   4.58972E+003    2.00289E+003
   6.9580   4.60738E+003    2.01125E+003
   6.9610   4.56022E+003    1.98174E+003
   6.9640   4.57857E+003    2.04125E+003
   6.9670   4.51739E+003    2.03817E+003
   6.9700   4.57331E+003    2.00825E+003
   6.9730   4.62220E+003    2.03033E+003
   6.9760   4.60150E+003    2.00508E+003
   6.9790   4.61513E+003    2.00002E+003
   6.9830   4.54018E+003    2.00245E+003
   6.9870   4.60766E+003    2.08572E+003
   6.9880   4.61572E+003    2.03542E+003
   6.9900   4.57857E+003    2.02186E+003
   6.9930   4.51439E+003    2.01323E+003
   6.9960   4.61399E+003    1.97061E+003
   7.0000   4.53287E+003    2.00727E+003
   7.0030   4.48155E+003    2.01253E+003
   7.0050   4.52467E+003    1.96747E+003
   7.0100   4.43932E+003    1.97930E+003
   7.0120   4.41652E+003    1.98393E+003
   7.0150   4.44235E+003    1.96585E+003
   7.0190   4.45685E+003    1.92978E+003
   7.0210   4.49707E+003    1.97911E+003
   7.0250   4.38098E+003    1.97919E+003
   7.0280   4.38586E+003    1.93257E+003
   7.0320   4.32076E+003    1.94881E+003
   7.0350   4.36920E+003    1.95366E+003
   7.0370   4.25132E+003    1.94414E+003
   7.0390   4.33796E+003    1.93438E+003
   7.0430   4.43022E+003    1.94181E+003
   7.0470   4.45214E+003    1.95495E+003
   7.0490   4.48381E+003    1.99642E+003
   7.0520   4.37149E+003    1.98930E+003
   7.0560   4.49533E+003    1.96296E+003
   7.0610   4.44212E+003    1.98100E+003
   7.0620   4.41425E+003    1.91940E+003
   7.0650   4.31656E+003    1.87255E+003
   7.0680   4.35684E+003    1.91507E+003
   7.0720   4.42448E+003    1.91626E+003
   7.0760   4.34747E+003    1.88821E+003
   7.0790   4.38824E+003    1.90147E+003
   7.0820   4.36654E+003    1.88320E+003
   7.0840   4.26819E+003    1.87800E+003
   7.0870   4.34846E+003    1.86836E+003
   7.0900   4.36144E+003    1.93307E+003
   7.0930   4.34542E+003    1.91207E+003
   7.0970   4.30142E+003    1.93598E+003
   7.1000   4.28307E+003    1.86340E+003
   7.1040   4.33967E+003    1.88410E+003
   7.1060   4.33941E+003    1.92110E+003
   7.1080   4.43145E+003    1.92135E+003
   7.1110   4.39114E+003    1.88578E+003
   7.1160   4.28090E+003    1.88659E+003
   7.1190   4.30610E+003    1.83657E+003
   7.1210   4.31309E+003    1.80220E+003
   7.1250   4.35819E+003    1.79904E+003
   7.1270   4.24247E+003    1.76821E+003
   7.1310   4.25583E+003    1.73137E+003
   7.1350   4.36295E+003    1.73041E+003
   7.1360   4.26919E+003    1.69847E+003
   7.1400   4.31355E+003    1.60768E+003
   7.1440   4.30446E+003    1.61227E+003
   7.1470   4.30921E+003    1.50664E+003
   7.1500   4.33161E+003    1.41242E+003
