# Supplementary material for: Trigger factor both holds and folds its client proteins
Source: Nat Commun. 2022 Jul 15;13:4126. doi: 10.1038/s41467-022-31767-6 (PMC9287376; doi:10.1038/s41467-022-31767-6)
Supplement: Supplementary file 6 — Source Data [file 41467_2022_31767_MOESM6_ESM.zip › SourceDataFile/Fig1a-b/00068.RI1]

Sample
I 1 04.0 40000 0011984 2.0910E11 280 1 
   5.8000   1.04920E+002    2.17710E+002
   5.8040   2.14810E+002    2.20290E+002
   5.8060   2.59380E+002    2.54300E+002
   5.8070   2.54090E+002    2.80200E+002
   5.8090   2.90250E+002    3.36010E+002
   5.8120   3.44360E+002    3.85900E+002
   5.8150   4.50960E+002    4.93750E+002
   5.8170   5.62040E+002    6.14550E+002
   5.8180   5.87540E+002    6.32100E+002
   5.8210   7.62720E+002    8.36590E+002
   5.8220   9.05060E+002    1.00753E+003
   5.8240   1.10162E+003    1.24152E+003
   5.8260   1.21512E+003    1.60346E+003
   5.8280   1.52852E+003    1.78316E+003
   5.8320   1.88738E+003    2.07729E+003
   5.8330   2.36634E+003    2.47512E+003
   5.8350   2.65334E+003    2.84094E+003
   5.8370   2.94412E+003    3.08271E+003
   5.8380   2.91526E+003    3.36188E+003
   5.8390   2.97974E+003    3.51378E+003
   5.8420   3.21131E+003    4.05456E+003
   5.8440   3.70131E+003    4.30257E+003
   5.8460   4.36047E+003    4.79069E+003
   5.8490   4.75300E+003    4.92003E+003
   5.8510   4.97117E+003    5.23412E+003
   5.8530   5.34388E+003    5.45571E+003
   5.8560   5.47018E+003    5.60020E+003
   5.8580   5.46816E+003    5.59625E+003
   5.8620   5.71889E+003    5.67635E+003
   5.8640   5.61362E+003    5.73369E+003
   5.8670   5.60086E+003    5.71414E+003
   5.8710   5.51831E+003    5.73322E+003
   5.8740   5.73230E+003    5.49847E+003
   5.8760   5.63525E+003    5.52971E+003
   5.8780   5.56356E+003    5.62834E+003
   5.8810   5.58147E+003    5.58321E+003
   5.8830   5.53755E+003    5.64916E+003
   5.8850   5.64874E+003    5.78278E+003
   5.8880   5.68427E+003    5.65004E+003
   5.8900   5.62884E+003    5.73801E+003
   5.8920   5.67639E+003    5.63283E+003
   5.8940   5.61814E+003    5.45465E+003
   5.8960   5.64245E+003    5.55674E+003
   5.8970   5.68375E+003    5.54152E+003
   5.9010   5.70123E+003    5.65230E+003
   5.9030   5.73181E+003    5.83336E+003
   5.9050   5.68421E+003    5.82847E+003
   5.9060   5.74045E+003    5.79985E+003
   5.9090   5.79410E+003    5.70354E+003
   5.9100   5.71016E+003    5.64614E+003
   5.9140   5.63914E+003    5.73698E+003
   5.9160   5.80174E+003    5.74999E+003
   5.9170   5.78112E+003    5.95832E+003
   5.9200   5.80744E+003    5.86831E+003
   5.9220   5.88741E+003    5.85173E+003
   5.9260   5.94121E+003    5.94175E+003
   5.9290   5.95004E+003    6.17506E+003
   5.9310   6.04924E+003    6.20373E+003
   5.9330   6.02776E+003    6.00291E+003
   5.9360   6.06953E+003    5.94377E+003
   5.9380   6.06425E+003    6.11024E+003
   5.9390   6.12747E+003    6.34148E+003
   5.9410   6.27832E+003    6.38911E+003
   5.9450   6.28423E+003    6.37018E+003
   5.9470   6.20320E+003    6.30744E+003
   5.9490   6.02905E+003    6.43518E+003
   5.9530   6.27851E+003    6.23679E+003
   5.9560   6.28362E+003    6.31381E+003
   5.9570   6.12464E+003    6.21122E+003
   5.9610   6.35241E+003    6.42078E+003
   5.9620   6.31226E+003    6.36555E+003
   5.9650   6.22553E+003    6.36185E+003
   5.9680   6.39255E+003    6.36456E+003
   5.9710   6.22278E+003    6.36057E+003
   5.9720   6.26689E+003    6.43067E+003
   5.9750   6.27766E+003    6.38409E+003
   5.9770   6.16528E+003    6.30694E+003
   5.9790   6.18435E+003    6.24185E+003
   5.9840   5.97684E+003    6.35647E+003
   5.9860   6.28949E+003    6.37259E+003
   5.9880   6.31012E+003    6.25097E+003
   5.9900   6.31430E+003    6.23171E+003
   5.9930   6.14833E+003    6.43430E+003
   5.9940   6.26157E+003    6.81864E+003
   5.9970   6.33376E+003    8.38062E+003
   6.0010   6.25421E+003    1.06374E+004
   6.0030   6.24740E+003    1.10288E+004
   6.0050   6.26145E+003    1.05068E+004
   6.0060   6.16283E+003    7.77460E+003
   6.0090   5.97659E+003    2.60630E+002
   6.0160   1.09942E+004    1.89941E+003
   6.0210   1.07202E+004    6.63454E+003
   6.0240   1.63468E+003    6.14455E+003
   6.0260   1.90750E+002    6.21135E+003
   6.0290   2.23600E+002    6.15831E+003
   6.0310   5.31070E+002    6.17369E+003
   6.0350   1.61114E+003    6.07657E+003
   6.0370   6.14747E+003    6.09697E+003
   6.0400   7.18288E+003    6.10708E+003
   6.0420   6.30649E+003    5.99167E+003
   6.0450   6.29968E+003    6.03697E+003
   6.0470   6.25835E+003    5.97652E+003
   6.0490   6.13742E+003    6.01726E+003
   6.0500   6.16634E+003    6.02446E+003
   6.0540   6.17261E+003    5.96630E+003
   6.0570   6.18987E+003    6.18439E+003
   6.0600   6.27587E+003    6.05806E+003
   6.0610   6.09039E+003    5.95802E+003
   6.0640   6.05095E+003    6.05561E+003
   6.0660   6.03232E+003    6.09806E+003
   6.0680   6.16182E+003    6.03955E+003
   6.0720   6.18248E+003    6.03168E+003
   6.0750   6.27215E+003    6.03982E+003
   6.0770   6.18890E+003    5.92070E+003
   6.0790   6.13313E+003    6.17998E+003
   6.0800   6.17439E+003    6.13100E+003
   6.0850   6.18472E+003    6.07165E+003
   6.0870   6.29702E+003    6.03302E+003
   6.0910   6.03368E+003    6.07067E+003
   6.0940   6.22972E+003    5.89382E+003
   6.0960   6.14838E+003    5.93983E+003
   6.0980   5.98930E+003    6.02245E+003
   6.1020   6.05786E+003    5.97806E+003
   6.1050   6.17912E+003    5.95024E+003
   6.1070   5.98389E+003    6.03588E+003
   6.1090   6.08403E+003    5.88382E+003
   6.1120   5.95721E+003    5.89355E+003
   6.1150   5.98859E+003    5.99177E+003
   6.1170   5.95399E+003    5.88960E+003
   6.1200   6.06780E+003    5.94083E+003
   6.1240   6.04171E+003    5.89781E+003
   6.1260   5.98660E+003    5.97897E+003
   6.1290   6.10786E+003    6.11165E+003
   6.1310   5.99684E+003    5.92530E+003
   6.1330   6.08960E+003    6.00545E+003
   6.1360   6.16858E+003    6.02832E+003
   6.1380   6.03434E+003    5.97542E+003
   6.1420   6.03102E+003    6.00174E+003
   6.1450   5.99306E+003    6.01242E+003
   6.1470   6.02694E+003    5.86326E+003
   6.1500   5.97873E+003    5.92398E+003
   6.1520   5.92166E+003    5.92022E+003
   6.1560   5.88829E+003    5.89713E+003
   6.1590   5.93262E+003    5.85046E+003
   6.1610   5.99023E+003    5.83059E+003
   6.1630   5.88939E+003    5.83345E+003
   6.1660   5.97424E+003    5.95330E+003
   6.1690   5.87579E+003    5.98670E+003
   6.1720   5.97899E+003    5.93294E+003
   6.1740   5.85510E+003    6.00847E+003
   6.1780   5.92075E+003    5.93550E+003
   6.1800   5.88317E+003    5.87711E+003
   6.1830   5.96936E+003    5.96822E+003
   6.1860   5.84422E+003    5.79075E+003
   6.1890   5.94978E+003    5.82170E+003
   6.1910   5.86491E+003    5.78828E+003
   6.1930   5.79374E+003    6.03870E+003
   6.1960   5.80832E+003    5.93609E+003
   6.1980   5.74769E+003    5.85882E+003
   6.2010   5.87947E+003    5.99118E+003
   6.2030   5.84262E+003    5.88892E+003
   6.2070   5.75716E+003    5.89743E+003
   6.2080   5.78222E+003    5.84183E+003
   6.2110   5.87888E+003    5.93298E+003
   6.2140   5.75369E+003    5.91768E+003
   6.2180   5.68782E+003    5.84422E+003
   6.2210   5.76818E+003    5.86820E+003
   6.2230   5.75421E+003    5.87200E+003
   6.2250   5.67865E+003    5.82754E+003
   6.2280   5.79614E+003    5.87589E+003
   6.2310   5.73404E+003    5.90695E+003
   6.2340   5.77143E+003    5.88518E+003
   6.2370   5.66343E+003    5.88238E+003
   6.2390   5.71655E+003    5.85492E+003
   6.2420   5.63743E+003    5.77674E+003
   6.2430   5.59303E+003    5.79802E+003
   6.2480   5.55270E+003    5.76722E+003
   6.2490   5.60632E+003    5.83549E+003
   6.2540   5.69329E+003    5.84291E+003
   6.2550   5.54145E+003    5.74627E+003
   6.2570   5.45047E+003    5.73533E+003
   6.2600   5.43599E+003    5.79626E+003
   6.2630   5.49419E+003    5.73275E+003
   6.2640   5.42460E+003    5.65729E+003
   6.2690   5.44496E+003    5.59469E+003
   6.2720   5.40622E+003    5.66872E+003
   6.2760   5.43260E+003    5.79242E+003
   6.2780   5.47502E+003    5.85178E+003
   6.2810   5.39680E+003    5.65166E+003
   6.2820   5.45012E+003    5.76807E+003
   6.2850   5.43410E+003    5.81875E+003
   6.2900   5.35253E+003    5.72782E+003
   6.2910   5.35812E+003    5.58551E+003
   6.2950   5.38987E+003    5.64776E+003
   6.2990   5.32307E+003    5.74494E+003
   6.3010   5.37169E+003    5.80951E+003
   6.3040   5.13920E+003    5.52874E+003
   6.3060   5.13641E+003    5.57497E+003
   6.3080   5.35318E+003    5.57686E+003
   6.3120   5.20400E+003    5.68925E+003
   6.3150   5.29610E+003    5.57269E+003
   6.3170   5.21209E+003    5.61863E+003
   6.3220   5.11778E+003    5.47432E+003
   6.3240   5.07518E+003    5.53216E+003
   6.3260   5.13817E+003    5.52366E+003
   6.3290   5.09942E+003    5.41995E+003
   6.3330   5.14332E+003    5.36737E+003
   6.3350   5.07470E+003    5.41214E+003
   6.3360   5.14285E+003    5.43406E+003
   6.3400   4.99340E+003    5.42578E+003
   6.3430   4.98514E+003    5.45960E+003
   6.3460   5.01103E+003    5.39203E+003
   6.3470   5.06510E+003    5.44714E+003
   6.3490   5.04111E+003    5.41189E+003
   6.3520   4.96383E+003    5.37172E+003
   6.3560   4.95896E+003    5.34485E+003
   6.3580   4.93196E+003    5.29327E+003
   6.3610   5.02890E+003    5.24625E+003
   6.3640   4.95466E+003    5.10655E+003
   6.3670   5.06528E+003    5.20217E+003
   6.3700   4.98552E+003    5.18145E+003
   6.3720   4.93990E+003    5.25134E+003
   6.3770   4.98486E+003    5.20755E+003
   6.3800   5.18445E+003    5.23955E+003
   6.3820   4.95135E+003    5.23411E+003
   6.3840   4.88567E+003    5.07520E+003
   6.3860   4.93701E+003    5.05361E+003
   6.3910   4.91355E+003    4.98246E+003
   6.3930   4.96766E+003    5.13763E+003
   6.3950   4.87887E+003    4.85638E+003
   6.3980   4.89349E+003    5.00547E+003
   6.4000   4.81029E+003    5.06407E+003
   6.4030   4.77504E+003    5.05634E+003
   6.4060   4.83071E+003    5.04449E+003
   6.4090   4.72812E+003    4.94515E+003
   6.4110   4.67761E+003    4.87008E+003
   6.4150   4.71282E+003    4.90253E+003
   6.4180   4.71204E+003    4.92492E+003
   6.4200   4.64994E+003    4.89680E+003
   6.4220   4.75389E+003    4.89205E+003
   6.4240   4.73201E+003    4.90885E+003
   6.4270   4.73016E+003    4.93877E+003
   6.4300   4.74582E+003    4.92156E+003
   6.4330   4.82356E+003    4.89928E+003
   6.4360   4.83455E+003    5.01066E+003
   6.4380   4.88154E+003    4.86471E+003
   6.4430   4.78683E+003    4.96543E+003
   6.4450   4.84679E+003    4.90594E+003
   6.4470   4.86336E+003    4.96935E+003
   6.4500   4.92756E+003    5.01830E+003
   6.4530   4.85705E+003    4.90520E+003
   6.4540   4.91012E+003    4.93618E+003
   6.4570   4.91435E+003    4.92134E+003
   6.4600   4.86960E+003    4.95232E+003
   6.4630   5.03545E+003    4.95002E+003
   6.4650   5.10321E+003    4.97953E+003
   6.4680   4.94304E+003    4.88131E+003
   6.4700   5.00883E+003    4.97739E+003
   6.4750   4.88220E+003    4.99240E+003
   6.4770   4.99641E+003    4.99511E+003
   6.4790   5.06875E+003    4.86243E+003
   6.4820   4.94879E+003    4.81874E+003
   6.4850   4.98893E+003    4.86816E+003
   6.4860   4.90826E+003    4.87094E+003
   6.4900   4.95139E+003    4.80651E+003
   6.4940   4.97681E+003    4.97629E+003
   6.4950   5.00428E+003    4.91955E+003
   6.4990   4.94287E+003    4.81527E+003
   6.5010   4.95663E+003    4.88241E+003
   6.5050   4.99134E+003    4.98977E+003
   6.5070   4.91394E+003    4.98220E+003
   6.5100   5.00142E+003    4.99666E+003
   6.5130   5.03813E+003    4.95168E+003
   6.5160   5.10754E+003    4.92893E+003
   6.5190   5.13523E+003    5.05195E+003
   6.5210   5.05742E+003    4.93856E+003
   6.5240   5.14327E+003    4.93163E+003
   6.5260   4.81764E+003    4.86973E+003
   6.5290   5.02177E+003    4.87249E+003
   6.5310   5.09565E+003    4.91560E+003
   6.5350   5.01577E+003    4.96150E+003
   6.5370   4.97633E+003    4.89518E+003
   6.5400   4.93525E+003    4.82924E+003
   6.5440   4.99457E+003    4.85369E+003
   6.5460   5.08212E+003    4.78572E+003
   6.5480   4.95235E+003    4.73060E+003
   6.5510   5.00003E+003    4.81753E+003
   6.5530   5.01705E+003    4.84148E+003
   6.5560   5.14636E+003    4.73076E+003
   6.5600   5.03216E+003    4.82677E+003
   6.5620   5.10754E+003    4.88701E+003
   6.5650   5.06015E+003    4.81555E+003
   6.5680   5.06484E+003    4.68541E+003
   6.5710   5.04915E+003    4.63665E+003
   6.5720   4.96368E+003    4.83540E+003
   6.5760   4.98843E+003    4.69314E+003
   6.5790   4.99403E+003    4.75268E+003
   6.5810   4.94230E+003    4.70744E+003
   6.5850   4.84333E+003    4.70895E+003
   6.5880   4.92444E+003    4.67800E+003
   6.5900   4.87955E+003    4.74465E+003
   6.5930   4.83644E+003    4.66645E+003
   6.5950   4.92744E+003    4.69072E+003
   6.5990   4.92970E+003    4.68257E+003
   6.6010   4.87412E+003    4.69289E+003
   6.6030   4.95769E+003    4.70387E+003
   6.6070   4.90235E+003    4.70977E+003
   6.6110   4.83007E+003    4.74574E+003
   6.6130   4.88582E+003    4.60155E+003
   6.6160   4.94425E+003    4.60829E+003
   6.6190   4.93909E+003    4.65730E+003
   6.6220   4.91402E+003    4.65256E+003
   6.6240   4.91091E+003    4.60710E+003
   6.6260   4.90580E+003    4.68842E+003
   6.6290   4.85501E+003    4.63785E+003
   6.6320   4.92275E+003    4.55802E+003
   6.6350   4.94195E+003    4.61732E+003
   6.6380   4.89549E+003    4.59233E+003
   6.6410   4.87166E+003    4.60293E+003
   6.6440   4.88419E+003    4.48977E+003
   6.6470   4.90763E+003    4.50391E+003
   6.6490   4.83114E+003    4.59910E+003
   6.6510   4.90344E+003    4.51847E+003
   6.6560   4.87125E+003    4.56968E+003
   6.6590   4.91758E+003    4.48185E+003
   6.6620   4.77097E+003    4.43442E+003
   6.6650   4.90517E+003    4.57913E+003
   6.6670   4.80700E+003    4.54203E+003
   6.6710   4.81150E+003    4.39460E+003
   6.6740   4.76123E+003    4.43925E+003
   6.6760   4.82936E+003    4.56445E+003
   6.6780   4.82302E+003    4.39778E+003
   6.6810   4.84878E+003    4.43988E+003
   6.6830   4.85166E+003    4.41530E+003
   6.6870   4.79269E+003    4.41011E+003
   6.6900   4.75770E+003    4.46400E+003
   6.6920   4.76918E+003    4.52212E+003
   6.6940   4.85410E+003    4.41866E+003
   6.6990   4.82515E+003    4.36896E+003
   6.7010   4.73014E+003    4.50120E+003
   6.7060   4.77625E+003    4.40640E+003
   6.7080   4.67903E+003    4.38447E+003
   6.7110   4.75729E+003    4.39869E+003
   6.7140   4.75015E+003    4.39949E+003
   6.7160   4.66840E+003    4.29230E+003
   6.7190   4.59857E+003    4.25651E+003
   6.7220   4.56340E+003    4.27720E+003
   6.7240   4.67116E+003    4.18910E+003
   6.7270   4.73380E+003    4.26232E+003
   6.7310   4.68870E+003    4.26940E+003
   6.7340   4.73130E+003    4.27589E+003
   6.7360   4.66767E+003    4.27364E+003
   6.7380   4.69331E+003    4.25603E+003
   6.7410   4.73317E+003    4.33633E+003
   6.7450   4.63552E+003    4.06457E+003
   6.7480   4.65773E+003    4.04440E+003
   6.7520   4.57821E+003    4.08893E+003
   6.7540   4.57150E+003    4.02057E+003
   6.7570   4.47648E+003    4.04539E+003
   6.7610   4.57352E+003    4.07404E+003
   6.7630   4.54241E+003    4.07383E+003
   6.7670   4.54697E+003    4.01350E+003
   6.7700   4.50713E+003    4.11926E+003
   6.7720   4.57013E+003    4.05759E+003
   6.7750   4.44985E+003    4.12914E+003
   6.7780   4.56308E+003    4.12867E+003
   6.7810   4.53302E+003    4.14665E+003
   6.7830   4.55184E+003    4.08266E+003
   6.7860   4.58751E+003    4.11390E+003
   6.7890   4.39541E+003    4.03826E+003
   6.7910   4.44471E+003    4.04269E+003
   6.7930   4.51747E+003    4.09069E+003
   6.7980   4.52552E+003    4.15632E+003
   6.8020   4.48159E+003    4.05216E+003
   6.8040   4.51747E+003    4.03770E+003
   6.8070   4.51122E+003    4.06120E+003
   6.8110   4.57593E+003    4.24849E+003
   6.8140   4.66758E+003    4.13236E+003
   6.8170   4.52487E+003    4.19622E+003
   6.8210   4.50379E+003    4.20470E+003
   6.8230   4.52854E+003    4.12772E+003
   6.8250   4.51275E+003    4.14222E+003
   6.8290   4.53648E+003    4.07671E+003
   6.8320   4.50385E+003    4.15595E+003
   6.8350   4.54698E+003    4.06175E+003
   6.8370   4.52219E+003    4.15124E+003
   6.8390   4.48130E+003    4.15326E+003
   6.8420   4.58199E+003    4.14792E+003
   6.8460   4.49317E+003    4.18760E+003
   6.8490   4.59878E+003    4.22328E+003
   6.8520   4.54087E+003    4.18160E+003
   6.8550   4.56970E+003    4.14032E+003
   6.8590   4.59657E+003    4.10166E+003
   6.8620   4.56932E+003    4.10032E+003
   6.8650   4.56332E+003    4.06447E+003
   6.8670   4.49109E+003    3.97399E+003
   6.8710   4.47892E+003    4.13234E+003
   6.8750   4.49449E+003    4.09540E+003
   6.8760   4.51764E+003    4.11714E+003
   6.8790   4.43181E+003    4.06917E+003
   6.8820   4.48478E+003    4.09624E+003
   6.8850   4.46165E+003    4.05331E+003
   6.8870   4.48537E+003    4.12195E+003
   6.8900   4.46791E+003    4.08819E+003
   6.8920   4.40248E+003    4.10820E+003
   6.8950   4.56476E+003    4.15426E+003
   6.8980   4.41582E+003    4.04392E+003
   6.9010   4.36090E+003    4.03388E+003
   6.9040   4.45661E+003    4.03366E+003
   6.9090   4.43496E+003    4.18294E+003
   6.9110   4.43231E+003    4.15146E+003
   6.9150   4.47048E+003    3.98964E+003
   6.9180   4.42475E+003    3.99142E+003
   6.9210   4.50981E+003    4.04439E+003
   6.9240   4.35565E+003    3.98669E+003
   6.9290   4.48623E+003    4.04400E+003
   6.9320   4.47083E+003    3.97747E+003
   6.9340   4.41967E+003    3.92093E+003
   6.9370   4.48459E+003    3.86608E+003
   6.9390   4.44772E+003    3.87422E+003
   6.9420   4.37766E+003    3.87191E+003
   6.9460   4.34396E+003    3.84843E+003
   6.9480   4.41497E+003    3.93427E+003
   6.9500   4.39181E+003    3.82591E+003
   6.9540   4.38531E+003    3.78881E+003
   6.9580   4.40086E+003    3.94853E+003
   6.9610   4.38495E+003    3.88572E+003
   6.9640   4.35653E+003    3.84399E+003
   6.9670   4.26563E+003    3.83023E+003
   6.9690   4.24596E+003    3.82876E+003
   6.9730   4.24681E+003    3.85590E+003
   6.9780   4.24727E+003    3.88570E+003
   6.9790   4.39595E+003    3.87392E+003
   6.9830   4.39270E+003    3.94393E+003
   6.9850   4.32108E+003    3.87628E+003
   6.9890   4.27725E+003    3.86005E+003
   6.9920   4.36255E+003    3.83368E+003
   6.9940   4.22003E+003    3.85103E+003
   6.9980   4.23952E+003    3.77228E+003
   7.0010   4.25500E+003    3.80376E+003
   7.0050   4.29926E+003    3.82535E+003
   7.0060   4.37145E+003    3.80931E+003
   7.0090   4.26797E+003    3.89690E+003
   7.0120   4.30450E+003    3.89705E+003
   7.0150   4.35106E+003    3.85462E+003
   7.0190   4.26463E+003    3.87271E+003
   7.0230   4.23420E+003    3.85542E+003
   7.0250   4.20872E+003    3.83306E+003
   7.0280   4.16176E+003    3.82163E+003
   7.0310   4.22429E+003    3.71775E+003
   7.0350   4.22579E+003    3.74277E+003
   7.0380   4.24854E+003    3.75322E+003
   7.0400   4.27782E+003    3.77329E+003
   7.0450   4.17874E+003    3.76500E+003
   7.0490   4.04558E+003    3.82712E+003
   7.0510   4.04128E+003    3.77079E+003
   7.0530   4.00291E+003    3.83423E+003
   7.0590   4.18643E+003    3.82312E+003
   7.0620   4.25984E+003    3.78862E+003
   7.0650   4.17328E+003    3.70152E+003
   7.0680   4.18275E+003    3.79784E+003
   7.0710   4.22692E+003    3.75757E+003
   7.0740   4.20543E+003    3.78120E+003
   7.0770   4.22563E+003    3.73777E+003
   7.0790   4.16463E+003    3.80219E+003
   7.0820   4.26995E+003    3.79828E+003
   7.0860   4.22994E+003    3.72719E+003
   7.0900   4.17533E+003    3.77703E+003
   7.0930   4.25300E+003    3.78196E+003
   7.0950   4.27485E+003    3.81446E+003
   7.1000   4.24151E+003    3.68008E+003
   7.1020   4.19151E+003    3.74473E+003
   7.1050   4.23543E+003    3.72062E+003
   7.1080   4.19218E+003    3.66956E+003
   7.1120   4.24029E+003    3.81305E+003
   7.1150   4.23530E+003    3.72136E+003
   7.1180   4.20417E+003    3.79611E+003
   7.1220   4.20661E+003    3.81074E+003
   7.1240   4.15886E+003    3.80989E+003
   7.1260   4.13845E+003    3.70650E+003
   7.1290   4.13808E+003    3.77221E+003
   7.1330   4.14351E+003    3.73955E+003
   7.1360   4.06838E+003    3.65874E+003
   7.1390   4.10772E+003    3.74164E+003
   7.1410   4.07074E+003    3.71706E+003
   7.1440   4.04011E+003    3.68194E+003
   7.1480   4.04691E+003    3.70039E+003
   7.1510   3.98335E+003    3.68935E+003
