# Supplementary material for: Trigger factor both holds and folds its client proteins
Source: Nat Commun. 2022 Jul 15;13:4126. doi: 10.1038/s41467-022-31767-6 (PMC9287376; doi:10.1038/s41467-022-31767-6)
Supplement: Supplementary file 6 — Source Data [file 41467_2022_31767_MOESM6_ESM.zip › SourceDataFile/Fig1a-b/00068.RI3]

Sample
I 3 04.0 40000 0012099 2.1110E11 280 1 
   5.8000   1.04500E+002    2.40300E+002
   5.8070   2.37010E+002    2.46100E+002
   5.8090   2.53750E+002    2.85890E+002
   5.8110   3.37570E+002    3.18250E+002
   5.8120   3.71690E+002    3.69660E+002
   5.8140   3.56410E+002    4.15000E+002
   5.8150   4.35310E+002    4.51340E+002
   5.8170   5.03660E+002    5.75260E+002
   5.8200   6.83710E+002    6.97870E+002
   5.8210   7.84440E+002    8.73940E+002
   5.8240   8.59100E+002    9.33060E+002
   5.8260   1.20024E+003    1.19297E+003
   5.8270   1.31781E+003    1.50901E+003
   5.8290   1.62670E+003    1.93407E+003
   5.8320   2.02407E+003    2.24930E+003
   5.8350   2.49854E+003    2.53232E+003
   5.8370   2.58850E+003    2.65947E+003
   5.8380   2.95909E+003    3.10887E+003
   5.8400   3.19800E+003    3.41306E+003
   5.8420   3.56426E+003    3.86525E+003
   5.8450   4.10353E+003    4.39128E+003
   5.8490   4.51933E+003    4.55207E+003
   5.8510   4.68700E+003    4.77555E+003
   5.8530   5.07457E+003    5.21763E+003
   5.8550   5.31330E+003    5.31417E+003
   5.8560   5.27988E+003    5.26276E+003
   5.8580   5.37598E+003    5.41684E+003
   5.8620   5.49340E+003    5.41625E+003
   5.8630   5.46309E+003    5.54790E+003
   5.8640   5.61574E+003    5.66592E+003
   5.8650   5.55818E+003    5.57040E+003
   5.8680   5.55361E+003    5.53322E+003
   5.8700   5.65085E+003    5.50904E+003
   5.8730   5.48600E+003    5.50122E+003
   5.8740   5.50039E+003    5.57183E+003
   5.8760   5.51248E+003    5.55527E+003
   5.8780   5.53459E+003    5.55191E+003
   5.8810   5.48378E+003    5.43617E+003
   5.8830   5.47942E+003    5.41959E+003
   5.8850   5.51914E+003    5.48290E+003
   5.8880   5.46477E+003    5.60543E+003
   5.8910   5.52214E+003    5.55386E+003
   5.8920   5.43423E+003    5.69047E+003
   5.8940   5.55810E+003    5.66016E+003
   5.8960   5.58314E+003    5.54254E+003
   5.8970   5.65477E+003    5.69515E+003
   5.9000   5.76383E+003    5.70324E+003
   5.9030   5.78395E+003    5.72163E+003
   5.9070   5.57990E+003    5.61842E+003
   5.9090   5.59572E+003    5.66194E+003
   5.9100   5.65567E+003    5.48367E+003
   5.9110   5.73112E+003    5.63610E+003
   5.9120   5.72818E+003    5.85650E+003
   5.9150   5.79474E+003    5.82546E+003
   5.9190   5.72205E+003    5.93874E+003
   5.9210   5.75945E+003    5.92829E+003
   5.9220   5.84090E+003    5.88554E+003
   5.9240   5.90024E+003    6.08367E+003
   5.9270   5.97174E+003    5.92720E+003
   5.9290   6.00910E+003    6.06840E+003
   5.9320   6.18332E+003    6.20913E+003
   5.9350   6.31090E+003    6.31838E+003
   5.9380   6.32498E+003    6.80368E+003
   5.9390   6.27109E+003    7.41766E+003
   5.9410   6.38639E+003    1.14322E+004
   5.9440   6.49186E+003    1.27940E+004
   5.9470   6.63862E+003    1.19647E+004
   5.9480   6.59297E+003    1.04095E+004
   5.9510   7.27781E+003    1.83880E+003
   5.9540   1.06158E+004    2.35990E+002
   5.9600   1.13946E+004    4.98120E+002
   5.9610   8.36933E+003    3.53162E+003
   5.9650   2.33080E+002    7.61569E+003
   5.9690   2.11560E+002    6.38373E+003
   5.9720   6.59480E+002    6.20243E+003
   5.9750   2.59521E+003    6.34983E+003
   5.9770   7.64540E+003    6.27766E+003
   5.9790   6.31926E+003    6.19500E+003
   5.9810   6.48634E+003    6.22256E+003
   5.9840   6.13280E+003    6.00965E+003
   5.9860   6.14913E+003    6.08022E+003
   5.9880   6.28245E+003    6.10279E+003
   5.9900   6.07993E+003    6.10260E+003
   5.9920   6.16731E+003    6.24468E+003
   5.9950   6.19468E+003    6.07593E+003
   5.9990   6.09589E+003    6.09594E+003
   6.0010   6.15932E+003    6.09124E+003
   6.0040   6.22938E+003    6.08585E+003
   6.0060   6.23380E+003    5.90358E+003
   6.0080   6.26526E+003    5.91303E+003
   6.0100   6.11700E+003    6.00122E+003
   6.0130   6.10086E+003    6.00498E+003
   6.0150   6.01164E+003    5.84671E+003
   6.0200   6.21201E+003    5.88572E+003
   6.0220   6.17045E+003    5.98221E+003
   6.0240   6.05294E+003    5.84608E+003
   6.0270   6.03208E+003    6.02203E+003
   6.0290   5.99027E+003    5.84231E+003
   6.0310   6.10484E+003    5.90058E+003
   6.0330   6.10119E+003    5.97531E+003
   6.0360   6.05028E+003    5.90082E+003
   6.0390   6.13556E+003    5.97131E+003
   6.0410   6.18748E+003    5.92172E+003
   6.0430   6.04071E+003    5.86363E+003
   6.0460   6.14251E+003    5.86434E+003
   6.0470   6.03824E+003    5.83695E+003
   6.0500   6.14023E+003    5.74633E+003
   6.0520   5.97921E+003    5.92261E+003
   6.0540   5.98553E+003    5.85080E+003
   6.0580   5.99621E+003    5.78461E+003
   6.0600   6.09784E+003    5.79295E+003
   6.0620   5.94554E+003    5.88980E+003
   6.0660   5.97096E+003    5.74435E+003
   6.0680   5.98817E+003    5.77963E+003
   6.0710   5.99248E+003    5.81109E+003
   6.0730   5.86713E+003    5.92094E+003
   6.0770   6.07617E+003    5.82935E+003
   6.0780   5.94760E+003    5.74535E+003
   6.0820   5.90171E+003    5.76806E+003
   6.0850   6.11122E+003    5.65488E+003
   6.0870   5.98383E+003    5.73466E+003
   6.0890   6.01237E+003    5.47939E+003
   6.0920   6.16843E+003    5.39053E+003
   6.0940   6.01963E+003    5.29583E+003
   6.0960   5.87248E+003    5.33251E+003
   6.0980   6.02740E+003    5.20140E+003
   6.1010   6.11835E+003    5.17304E+003
   6.1040   6.00101E+003    5.37488E+003
   6.1070   5.99641E+003    4.99673E+003
   6.1100   5.90548E+003    5.08685E+003
   6.1130   5.92777E+003    5.04002E+003
   6.1160   5.90863E+003    5.09537E+003
   6.1200   5.84821E+003    5.01704E+003
   6.1220   5.79219E+003    5.27879E+003
   6.1240   5.90014E+003    5.29524E+003
   6.1260   5.88955E+003    4.72871E+003
   6.1310   5.99224E+003    4.46652E+003
   6.1330   5.96545E+003    4.49548E+003
   6.1340   6.04495E+003    4.14424E+003
   6.1380   5.95996E+003    4.37373E+003
   6.1400   5.88830E+003    4.69763E+003
   6.1430   5.86305E+003    4.76353E+003
   6.1450   6.05190E+003    5.25281E+003
   6.1470   5.90720E+003    5.31256E+003
   6.1500   5.97076E+003    5.06630E+003
   6.1520   5.99909E+003    5.13136E+003
   6.1540   5.86075E+003    5.08111E+003
   6.1570   5.87171E+003    5.10918E+003
   6.1600   5.96271E+003    5.08565E+003
   6.1630   6.00640E+003    4.98445E+003
   6.1660   5.85179E+003    4.78332E+003
   6.1680   5.93650E+003    4.83051E+003
   6.1700   5.93063E+003    4.74717E+003
   6.1720   5.94506E+003    4.68869E+003
   6.1780   6.01802E+003    4.71624E+003
   6.1800   5.92666E+003    4.76062E+003
   6.1830   5.89512E+003    4.81042E+003
   6.1840   6.01835E+003    4.76218E+003
   6.1880   5.89857E+003    4.71974E+003
   6.1910   5.90692E+003    4.65951E+003
   6.1930   6.02215E+003    4.73561E+003
   6.1960   5.95020E+003    4.69036E+003
   6.1980   6.03900E+003    4.66946E+003
   6.1990   5.88199E+003    4.70782E+003
   6.2030   5.92241E+003    4.68190E+003
   6.2050   5.92869E+003    4.60600E+003
   6.2070   5.88403E+003    4.56547E+003
   6.2090   5.94769E+003    4.55635E+003
   6.2100   5.94418E+003    4.42143E+003
   6.2130   5.98259E+003    4.33806E+003
   6.2160   5.88862E+003    4.34208E+003
   6.2190   5.85374E+003    4.25847E+003
   6.2230   5.86100E+003    4.38794E+003
   6.2260   5.82693E+003    4.45078E+003
   6.2280   5.82927E+003    4.39601E+003
   6.2300   5.96171E+003    4.31783E+003
   6.2330   6.09343E+003    4.19539E+003
   6.2370   5.87819E+003    4.21989E+003
   6.2390   6.00518E+003    4.21896E+003
   6.2410   5.90482E+003    4.00273E+003
   6.2440   5.86457E+003    3.90268E+003
   6.2460   5.90789E+003    3.98335E+003
   6.2480   5.77589E+003    4.00148E+003
   6.2510   5.82927E+003    3.97056E+003
   6.2530   5.70306E+003    3.84956E+003
   6.2560   5.73400E+003    3.81977E+003
   6.2600   5.91977E+003    3.83283E+003
   6.2630   5.70540E+003    3.81226E+003
   6.2640   5.69923E+003    3.88602E+003
   6.2660   5.82005E+003    3.74500E+003
   6.2690   5.79876E+003    3.94940E+003
   6.2720   6.04427E+003    3.92588E+003
   6.2750   5.92546E+003    3.82567E+003
   6.2780   5.93208E+003    3.69733E+003
   6.2810   5.81012E+003    3.59127E+003
   6.2830   5.97943E+003    3.50721E+003
   6.2860   5.92112E+003    3.48372E+003
   6.2890   5.83236E+003    3.66498E+003
   6.2910   5.87520E+003    3.71288E+003
   6.2950   5.78690E+003    3.69176E+003
   6.2960   5.86643E+003    3.71124E+003
   6.3000   5.82422E+003    3.54188E+003
   6.3040   5.73056E+003    3.34222E+003
   6.3060   5.81914E+003    3.52118E+003
   6.3080   5.88386E+003    3.38155E+003
   6.3100   5.84861E+003    3.40114E+003
   6.3130   5.83533E+003    3.35360E+003
   6.3170   5.80340E+003    3.39478E+003
   6.3190   5.81756E+003    3.37356E+003
   6.3220   5.75028E+003    3.43711E+003
   6.3240   5.80558E+003    3.35295E+003
   6.3270   5.81120E+003    3.29213E+003
   6.3310   5.81126E+003    3.39036E+003
   6.3330   5.92325E+003    3.27891E+003
   6.3360   5.86269E+003    3.11862E+003
   6.3380   5.73043E+003    3.19309E+003
   6.3400   5.79754E+003    3.22343E+003
   6.3440   5.77039E+003    3.06728E+003
   6.3470   5.69281E+003    3.07894E+003
   6.3490   5.65328E+003    3.14594E+003
   6.3520   5.58029E+003    3.07989E+003
   6.3530   5.62234E+003    3.04710E+003
   6.3560   5.59197E+003    3.09186E+003
   6.3590   5.52429E+003    2.89212E+003
   6.3630   5.62946E+003    2.89888E+003
   6.3650   5.64326E+003    2.90456E+003
   6.3680   5.79485E+003    2.88413E+003
   6.3700   5.70934E+003    2.98128E+003
   6.3750   5.72130E+003    2.81337E+003
   6.3770   5.68747E+003    2.82670E+003
   6.3800   5.72317E+003    2.84902E+003
   6.3820   5.67934E+003    2.75315E+003
   6.3840   5.64555E+003    2.83314E+003
   6.3880   5.64768E+003    2.78982E+003
   6.3890   5.59307E+003    2.79137E+003
   6.3940   5.64124E+003    2.79649E+003
   6.3960   5.56600E+003    2.73143E+003
   6.3970   5.61753E+003    2.71249E+003
   6.4000   5.55104E+003    2.68093E+003
   6.4020   5.62521E+003    2.78844E+003
   6.4050   5.54519E+003    2.68998E+003
   6.4080   5.44527E+003    2.71720E+003
   6.4090   5.44834E+003    2.61834E+003
   6.4120   5.50469E+003    2.62538E+003
   6.4150   5.46196E+003    2.55665E+003
   6.4180   5.44314E+003    2.57930E+003
   6.4210   5.49217E+003    2.49707E+003
   6.4250   5.43236E+003    2.59421E+003
   6.4290   5.58406E+003    2.59326E+003
   6.4310   5.51184E+003    2.55805E+003
   6.4340   5.57872E+003    2.60001E+003
   6.4370   5.53578E+003    2.57674E+003
   6.4390   5.52321E+003    2.62512E+003
   6.4410   5.66093E+003    2.54825E+003
   6.4430   5.56917E+003    2.58798E+003
   6.4470   5.57255E+003    2.52835E+003
   6.4490   5.59746E+003    2.50354E+003
   6.4520   5.63691E+003    2.53564E+003
   6.4540   5.63830E+003    2.58850E+003
   6.4560   5.66076E+003    2.53769E+003
   6.4590   5.68255E+003    2.52043E+003
   6.4630   5.64424E+003    2.54550E+003
   6.4660   5.65238E+003    2.44528E+003
   6.4690   5.68859E+003    2.52892E+003
   6.4710   5.81371E+003    2.56836E+003
   6.4750   5.74573E+003    2.56765E+003
   6.4770   5.70823E+003    2.54515E+003
   6.4810   5.68488E+003    2.53495E+003
   6.4830   5.68898E+003    2.55909E+003
   6.4860   5.64398E+003    2.51593E+003
   6.4880   5.68753E+003    2.53551E+003
   6.4910   5.61405E+003    2.54273E+003
   6.4940   5.61030E+003    2.46420E+003
   6.4950   5.61786E+003    2.54149E+003
   6.4990   5.60823E+003    2.49693E+003
   6.5030   5.71468E+003    2.49710E+003
   6.5050   5.63318E+003    2.51496E+003
   6.5070   5.71528E+003    2.49423E+003
   6.5090   5.76035E+003    2.53146E+003
   6.5120   5.72362E+003    2.61743E+003
   6.5160   5.68820E+003    2.61163E+003
   6.5190   5.80165E+003    2.46864E+003
   6.5230   5.74228E+003    2.43998E+003
   6.5250   5.65659E+003    2.45472E+003
   6.5280   5.59931E+003    2.36859E+003
   6.5310   5.63719E+003    2.37148E+003
   6.5330   5.60697E+003    2.44298E+003
   6.5360   5.50259E+003    2.51986E+003
   6.5390   5.65124E+003    2.44418E+003
   6.5410   5.59390E+003    2.45392E+003
   6.5420   5.51757E+003    2.49493E+003
   6.5440   5.54730E+003    2.50599E+003
   6.5470   5.58730E+003    2.46206E+003
   6.5500   5.49257E+003    2.41220E+003
   6.5510   5.49032E+003    2.44913E+003
   6.5540   5.51313E+003    2.42481E+003
   6.5570   5.57513E+003    2.43023E+003
   6.5600   5.49038E+003    2.43529E+003
   6.5640   5.55086E+003    2.45847E+003
   6.5660   5.56728E+003    2.43585E+003
   6.5690   5.62103E+003    2.42392E+003
   6.5710   5.64350E+003    2.37142E+003
   6.5730   5.60490E+003    2.42870E+003
   6.5790   5.43307E+003    2.32301E+003
   6.5810   5.48556E+003    2.37536E+003
   6.5840   5.39271E+003    2.38228E+003
   6.5870   5.48180E+003    2.33121E+003
   6.5900   5.51913E+003    2.43045E+003
   6.5920   5.45304E+003    2.41177E+003
   6.5950   5.43148E+003    2.39433E+003
   6.5980   5.41298E+003    2.44682E+003
   6.6000   5.40630E+003    2.35744E+003
   6.6020   5.50822E+003    2.42243E+003
   6.6040   5.51266E+003    2.43735E+003
   6.6080   5.34962E+003    2.39445E+003
   6.6100   5.47997E+003    2.36990E+003
   6.6150   5.36857E+003    2.38796E+003
   6.6170   5.37225E+003    2.45282E+003
   6.6200   5.40173E+003    2.35173E+003
   6.6230   5.34671E+003    2.41499E+003
   6.6250   5.37177E+003    2.41768E+003
   6.6290   5.33168E+003    2.37113E+003
   6.6320   5.40905E+003    2.37164E+003
   6.6350   5.37078E+003    2.34383E+003
   6.6380   5.33440E+003    2.37933E+003
   6.6400   5.29529E+003    2.35890E+003
   6.6420   5.31605E+003    2.32491E+003
   6.6440   5.29844E+003    2.32641E+003
   6.6470   5.30297E+003    2.31366E+003
   6.6490   5.23038E+003    2.28037E+003
   6.6510   5.26867E+003    2.36444E+003
   6.6540   5.34788E+003    2.29888E+003
   6.6560   5.28756E+003    2.35722E+003
   6.6580   5.19189E+003    2.32698E+003
   6.6620   5.18687E+003    2.27812E+003
   6.6650   5.18480E+003    2.32048E+003
   6.6670   5.23718E+003    2.34437E+003
   6.6710   5.11919E+003    2.27280E+003
   6.6740   5.16009E+003    2.27846E+003
   6.6780   5.17839E+003    2.30079E+003
   6.6800   5.12968E+003    2.26753E+003
   6.6830   5.09641E+003    2.28225E+003
   6.6850   5.08675E+003    2.30999E+003
   6.6870   5.13627E+003    2.25837E+003
   6.6920   5.12730E+003    2.29869E+003
   6.6940   5.13141E+003    2.29880E+003
   6.6960   5.12037E+003    2.27545E+003
   6.6990   5.11651E+003    2.25706E+003
   6.7010   5.15907E+003    2.29309E+003
   6.7030   5.09414E+003    2.20655E+003
   6.7070   5.11191E+003    2.17991E+003
   6.7100   5.01340E+003    2.24296E+003
   6.7130   5.01244E+003    2.21129E+003
   6.7150   4.93532E+003    2.20307E+003
   6.7190   4.92774E+003    2.19920E+003
   6.7220   5.02459E+003    2.19051E+003
   6.7250   5.02888E+003    2.23972E+003
   6.7270   4.94200E+003    2.19842E+003
   6.7310   4.98296E+003    2.24735E+003
   6.7340   4.98323E+003    2.24390E+003
   6.7360   5.02500E+003    2.19431E+003
   6.7380   5.01017E+003    2.23557E+003
   6.7410   5.03980E+003    2.23805E+003
   6.7450   4.89643E+003    2.18095E+003
   6.7470   4.88419E+003    2.16512E+003
   6.7490   4.76850E+003    2.12005E+003
   6.7520   4.80693E+003    2.14369E+003
   6.7550   4.82869E+003    2.10077E+003
   6.7590   4.78775E+003    2.16004E+003
   6.7610   4.81944E+003    2.03408E+003
   6.7630   4.85948E+003    2.11728E+003
   6.7680   4.90229E+003    2.07056E+003
   6.7700   4.79915E+003    2.10371E+003
   6.7720   4.80429E+003    2.09726E+003
   6.7750   4.79338E+003    2.04330E+003
   6.7790   4.78437E+003    2.08188E+003
   6.7810   4.79726E+003    2.03250E+003
   6.7840   4.74727E+003    2.10791E+003
   6.7880   4.79377E+003    2.11320E+003
   6.7910   4.72935E+003    2.06763E+003
   6.7930   4.69147E+003    2.09484E+003
   6.7950   4.70499E+003    2.06614E+003
   6.7980   4.75817E+003    2.15786E+003
   6.8010   4.75942E+003    2.07878E+003
   6.8040   4.78733E+003    2.06131E+003
   6.8070   4.78124E+003    2.12006E+003
   6.8090   4.82663E+003    2.09282E+003
   6.8130   4.79775E+003    2.10229E+003
   6.8170   4.84983E+003    2.13665E+003
   6.8200   4.66974E+003    2.10407E+003
   6.8220   4.69601E+003    2.12242E+003
   6.8250   4.71458E+003    2.07920E+003
   6.8280   4.77972E+003    2.07577E+003
   6.8320   4.72246E+003    2.11998E+003
   6.8350   4.69261E+003    2.05000E+003
   6.8370   4.70634E+003    2.07453E+003
   6.8400   4.75172E+003    2.07083E+003
   6.8420   4.71983E+003    2.12296E+003
   6.8460   4.81898E+003    2.11375E+003
   6.8490   4.83799E+003    2.07901E+003
   6.8510   4.70779E+003    2.11858E+003
   6.8530   4.80583E+003    2.14918E+003
   6.8550   4.82069E+003    2.09984E+003
   6.8580   4.73057E+003    2.07113E+003
   6.8620   4.72622E+003    2.09054E+003
   6.8650   4.73272E+003    2.08871E+003
   6.8670   4.69094E+003    2.00588E+003
   6.8710   4.66505E+003    2.05541E+003
   6.8730   4.67663E+003    1.98143E+003
   6.8760   4.68244E+003    2.01336E+003
   6.8800   4.67801E+003    2.05000E+003
   6.8820   4.61933E+003    2.05171E+003
   6.8860   4.67175E+003    2.10702E+003
   6.8880   4.72401E+003    2.04957E+003
   6.8920   4.63789E+003    2.01972E+003
   6.8950   4.67144E+003    2.05345E+003
   6.8970   4.61800E+003    2.06674E+003
   6.9000   4.62367E+003    2.05467E+003
   6.9030   4.67391E+003    2.08010E+003
   6.9070   4.63617E+003    2.05999E+003
   6.9110   4.63431E+003    2.06028E+003
   6.9140   4.67577E+003    2.06314E+003
   6.9160   4.64235E+003    2.05115E+003
   6.9180   4.62113E+003    2.04755E+003
   6.9220   4.62625E+003    2.02270E+003
   6.9250   4.58595E+003    2.01551E+003
   6.9280   4.61622E+003    1.99524E+003
   6.9300   4.58851E+003    1.99376E+003
   6.9340   4.53592E+003    1.99653E+003
   6.9380   4.54176E+003    2.01690E+003
   6.9400   4.48175E+003    1.96461E+003
   6.9430   4.51556E+003    1.94780E+003
   6.9460   4.45058E+003    1.93836E+003
   6.9490   4.43857E+003    1.95807E+003
   6.9520   4.52892E+003    1.99126E+003
   6.9540   4.52344E+003    1.92555E+003
   6.9570   4.45767E+003    1.99758E+003
   6.9610   4.52609E+003    1.94462E+003
   6.9640   4.46588E+003    1.96267E+003
   6.9670   4.46880E+003    1.95840E+003
   6.9690   4.48700E+003    2.00916E+003
   6.9720   4.50607E+003    2.00668E+003
   6.9760   4.34400E+003    1.97562E+003
   6.9790   4.52558E+003    1.95357E+003
   6.9810   4.43915E+003    2.01075E+003
   6.9850   4.51746E+003    1.98796E+003
   6.9870   4.51196E+003    2.00435E+003
   6.9910   4.44987E+003    2.00013E+003
   6.9940   4.52684E+003    1.99426E+003
   6.9970   4.52091E+003    2.00935E+003
   6.9990   4.40186E+003    1.99563E+003
   7.0010   4.38052E+003    1.95106E+003
   7.0060   4.45006E+003    1.95128E+003
   7.0090   4.50473E+003    1.93104E+003
   7.0120   4.50692E+003    1.91766E+003
   7.0150   4.45500E+003    1.97718E+003
   7.0170   4.39130E+003    1.99071E+003
   7.0220   4.44308E+003    1.93586E+003
   7.0250   4.38383E+003    1.94252E+003
   7.0280   4.39562E+003    1.97725E+003
   7.0310   4.38770E+003    1.93338E+003
   7.0340   4.33508E+003    1.90005E+003
   7.0370   4.42109E+003    1.90654E+003
   7.0400   4.23695E+003    1.87094E+003
   7.0430   4.30045E+003    1.90224E+003
   7.0440   4.31614E+003    1.88057E+003
   7.0480   4.26689E+003    1.89359E+003
   7.0510   4.26054E+003    1.85888E+003
   7.0550   4.29372E+003    1.89271E+003
   7.0590   4.32629E+003    1.87610E+003
   7.0620   4.34183E+003    1.87171E+003
   7.0660   4.31167E+003    1.90398E+003
   7.0690   4.46009E+003    1.95768E+003
   7.0720   4.35527E+003    1.96069E+003
   7.0750   4.30749E+003    1.89792E+003
   7.0770   4.34087E+003    1.90635E+003
   7.0790   4.13604E+003    1.88760E+003
   7.0840   4.29681E+003    1.88061E+003
   7.0860   4.33414E+003    1.90083E+003
   7.0880   4.26111E+003    1.94247E+003
   7.0920   4.28468E+003    1.88476E+003
   7.0950   4.32402E+003    1.87657E+003
   7.0970   4.23261E+003    1.88713E+003
   7.1000   4.22355E+003    1.87734E+003
   7.1020   4.22111E+003    1.85772E+003
   7.1080   4.27944E+003    1.86152E+003
   7.1110   4.30358E+003    1.88240E+003
   7.1140   4.16090E+003    1.90418E+003
   7.1170   4.22624E+003    1.91472E+003
   7.1200   4.24336E+003    1.86022E+003
   7.1240   4.30302E+003    1.86146E+003
   7.1270   4.33969E+003    1.84347E+003
   7.1300   4.35455E+003    1.87349E+003
   7.1330   4.26178E+003    1.79716E+003
   7.1350   4.21887E+003    1.79440E+003
   7.1390   4.22972E+003    1.76596E+003
   7.1410   4.19773E+003    1.76230E+003
   7.1440   4.22207E+003    1.75052E+003
   7.1480   4.25054E+003    1.72381E+003
   7.1500   4.26963E+003    1.67919E+003
