# Supplementary material for: Trigger factor both holds and folds its client proteins
Source: Nat Commun. 2022 Jul 15;13:4126. doi: 10.1038/s41467-022-31767-6 (PMC9287376; doi:10.1038/s41467-022-31767-6)
Supplement: Supplementary file 6 — Source Data [file 41467_2022_31767_MOESM6_ESM.zip › SourceDataFile/Fig1a-b/00069.RI1]

Sample
I 1 04.0 40000 0012159 2.1220E11 280 1 
   5.8000   1.06420E+002    1.75290E+002
   5.8020   1.92050E+002    2.06880E+002
   5.8040   2.36540E+002    2.28810E+002
   5.8060   2.54020E+002    2.42090E+002
   5.8070   2.62790E+002    2.87660E+002
   5.8090   3.14040E+002    3.85170E+002
   5.8130   4.16300E+002    4.84410E+002
   5.8150   5.00930E+002    5.38070E+002
   5.8160   5.28800E+002    5.78560E+002
   5.8170   6.15820E+002    6.87010E+002
   5.8180   6.59580E+002    8.06050E+002
   5.8210   8.46820E+002    8.31380E+002
   5.8220   8.93050E+002    1.00719E+003
   5.8240   1.06949E+003    1.36876E+003
   5.8280   1.40846E+003    1.63336E+003
   5.8290   1.72030E+003    2.05807E+003
   5.8310   2.02561E+003    2.35496E+003
   5.8330   2.10944E+003    2.39299E+003
   5.8350   2.83400E+003    2.91169E+003
   5.8370   2.90913E+003    3.30446E+003
   5.8390   3.06789E+003    3.61157E+003
   5.8400   3.39561E+003    4.01396E+003
   5.8420   3.42099E+003    4.15072E+003
   5.8440   3.85292E+003    4.37345E+003
   5.8460   4.50078E+003    4.83133E+003
   5.8480   4.91377E+003    5.30110E+003
   5.8510   5.14569E+003    5.38972E+003
   5.8530   5.35100E+003    5.47472E+003
   5.8550   5.48751E+003    5.56354E+003
   5.8580   5.55977E+003    5.59890E+003
   5.8600   5.68363E+003    5.72338E+003
   5.8620   5.60662E+003    5.74694E+003
   5.8630   5.54285E+003    5.69443E+003
   5.8670   5.52000E+003    5.64858E+003
   5.8690   5.56590E+003    5.76688E+003
   5.8710   5.49053E+003    5.70773E+003
   5.8730   5.59495E+003    5.57353E+003
   5.8760   5.64590E+003    5.63906E+003
   5.8780   5.56442E+003    5.61130E+003
   5.8790   5.65089E+003    5.58026E+003
   5.8830   5.57667E+003    5.62238E+003
   5.8850   5.55063E+003    5.61905E+003
   5.8870   5.62713E+003    5.76467E+003
   5.8900   5.70756E+003    5.74139E+003
   5.8920   5.67480E+003    5.66793E+003
   5.8960   5.70126E+003    5.56074E+003
   5.8980   5.65965E+003    5.60019E+003
   5.9000   5.68425E+003    5.66165E+003
   5.9010   5.62750E+003    5.69389E+003
   5.9030   5.63491E+003    5.90224E+003
   5.9060   5.62026E+003    5.71848E+003
   5.9080   5.66744E+003    5.78321E+003
   5.9100   5.63271E+003    5.72871E+003
   5.9130   5.75257E+003    5.71382E+003
   5.9160   5.78339E+003    5.82322E+003
   5.9190   5.91068E+003    5.90542E+003
   5.9200   5.96768E+003    5.90840E+003
   5.9220   5.93903E+003    5.95954E+003
   5.9250   6.04716E+003    6.05547E+003
   5.9280   6.10326E+003    6.14856E+003
   5.9300   6.04619E+003    6.10976E+003
   5.9320   6.02049E+003    5.96187E+003
   5.9340   6.06867E+003    5.97570E+003
   5.9350   6.14532E+003    6.16858E+003
   5.9380   6.29932E+003    6.29632E+003
   5.9420   6.23179E+003    6.32982E+003
   5.9450   6.31521E+003    6.45976E+003
   5.9470   6.10487E+003    6.39616E+003
   5.9490   6.44267E+003    6.28606E+003
   5.9510   6.23653E+003    6.27737E+003
   5.9540   6.34350E+003    6.34426E+003
   5.9550   6.15153E+003    6.29546E+003
   5.9600   6.30680E+003    6.33519E+003
   5.9610   6.25370E+003    6.34525E+003
   5.9630   6.36176E+003    6.60709E+003
   5.9680   6.25817E+003    6.49984E+003
   5.9690   6.20281E+003    6.28014E+003
   5.9720   6.28314E+003    6.40102E+003
   5.9740   6.23822E+003    6.33807E+003
   5.9770   6.14401E+003    6.31866E+003
   5.9790   6.17549E+003    6.25334E+003
   5.9810   6.01983E+003    6.17569E+003
   5.9830   6.19018E+003    6.38676E+003
   5.9860   6.36188E+003    6.30279E+003
   5.9890   6.26702E+003    6.28793E+003
   5.9900   6.21285E+003    6.53465E+003
   5.9940   6.34932E+003    6.86895E+003
   5.9970   6.41757E+003    8.59461E+003
   5.9990   6.29283E+003    1.09244E+004
   6.0010   6.45193E+003    1.05235E+004
   6.0040   6.20871E+003    1.05390E+004
   6.0060   6.20813E+003    6.54784E+003
   6.0080   6.14764E+003    2.72340E+002
   6.0150   1.06380E+004    1.80712E+003
   6.0190   1.02569E+004    7.08380E+003
   6.0240   7.01560E+002    5.90058E+003
   6.0270   1.80360E+002    6.01268E+003
   6.0290   2.57260E+002    6.09655E+003
   6.0310   6.06480E+002    6.05550E+003
   6.0330   2.15441E+003    6.08418E+003
   6.0350   5.88006E+003    6.12259E+003
   6.0390   6.70994E+003    6.17169E+003
   6.0410   6.36992E+003    6.08536E+003
   6.0450   6.23529E+003    6.08279E+003
   6.0470   6.21161E+003    6.07594E+003
   6.0480   6.17483E+003    5.94124E+003
   6.0500   6.28857E+003    6.00458E+003
   6.0540   6.19398E+003    6.04433E+003
   6.0570   6.13921E+003    6.03301E+003
   6.0590   6.17030E+003    6.04449E+003
   6.0610   6.24223E+003    6.02972E+003
   6.0650   6.06801E+003    6.12901E+003
   6.0680   6.19490E+003    6.01645E+003
   6.0690   6.20228E+003    6.04040E+003
   6.0730   6.21123E+003    5.99433E+003
   6.0750   6.23692E+003    6.06389E+003
   6.0770   6.14775E+003    5.97220E+003
   6.0780   6.11030E+003    6.03167E+003
   6.0820   6.20346E+003    6.12435E+003
   6.0840   6.22202E+003    5.97260E+003
   6.0870   6.13773E+003    5.90010E+003
   6.0890   6.12469E+003    5.95097E+003
   6.0910   6.13838E+003    5.88222E+003
   6.0930   6.08766E+003    5.92658E+003
   6.0960   6.07239E+003    6.00641E+003
   6.0980   6.05181E+003    5.93319E+003
   6.1010   6.07801E+003    6.00048E+003
   6.1030   6.06813E+003    6.06419E+003
   6.1070   6.00224E+003    6.08467E+003
   6.1100   5.95744E+003    5.92465E+003
   6.1120   6.00094E+003    5.92739E+003
   6.1150   6.00726E+003    5.88294E+003
   6.1170   5.99221E+003    6.00566E+003
   6.1190   6.01741E+003    6.00883E+003
   6.1220   5.98373E+003    5.98580E+003
   6.1230   6.06057E+003    6.00488E+003
   6.1270   6.09441E+003    6.08485E+003
   6.1310   6.13126E+003    6.11729E+003
   6.1330   6.08863E+003    5.88939E+003
   6.1360   6.00330E+003    5.97032E+003
   6.1380   5.98329E+003    6.08611E+003
   6.1400   6.05288E+003    5.94419E+003
   6.1430   5.96504E+003    5.87568E+003
   6.1450   5.97287E+003    5.96142E+003
   6.1470   5.97222E+003    5.97689E+003
   6.1520   5.87271E+003    5.95864E+003
   6.1540   5.94056E+003    5.95932E+003
   6.1580   6.05382E+003    5.90772E+003
   6.1600   5.93164E+003    5.91689E+003
   6.1610   5.89030E+003    5.83765E+003
   6.1630   5.93678E+003    5.83738E+003
   6.1670   5.93454E+003    5.98404E+003
   6.1700   5.92496E+003    5.95943E+003
   6.1720   6.04929E+003    6.02360E+003
   6.1750   5.83579E+003    6.01941E+003
   6.1770   5.93811E+003    5.87587E+003
   6.1790   5.91806E+003    5.94052E+003
   6.1820   5.89115E+003    5.97741E+003
   6.1860   5.84789E+003    5.79904E+003
   6.1890   5.91883E+003    5.88471E+003
   6.1910   5.88940E+003    5.93123E+003
   6.1930   5.85463E+003    5.97328E+003
   6.1960   5.86347E+003    5.93756E+003
   6.2000   5.82425E+003    6.07513E+003
   6.2030   5.91600E+003    6.01615E+003
   6.2050   5.84459E+003    5.95943E+003
   6.2070   5.75910E+003    5.83669E+003
   6.2090   5.83561E+003    5.98351E+003
   6.2140   5.79621E+003    5.85156E+003
   6.2160   5.80006E+003    5.90641E+003
   6.2180   5.74645E+003    5.87222E+003
   6.2210   5.73770E+003    5.82913E+003
   6.2230   5.72500E+003    5.85665E+003
   6.2270   5.69364E+003    5.88029E+003
   6.2290   5.75099E+003    5.87734E+003
   6.2310   5.70180E+003    5.87686E+003
   6.2350   5.67758E+003    5.84714E+003
   6.2370   5.67157E+003    5.91296E+003
   6.2390   5.60751E+003    5.82344E+003
   6.2420   5.67630E+003    5.91956E+003
   6.2440   5.66222E+003    5.86996E+003
   6.2460   5.64059E+003    5.85840E+003
   6.2500   5.61217E+003    5.85665E+003
   6.2530   5.60933E+003    5.69998E+003
   6.2550   5.56711E+003    5.77735E+003
   6.2580   5.49102E+003    5.79808E+003
   6.2600   5.53885E+003    5.76949E+003
   6.2640   5.46316E+003    5.71788E+003
   6.2670   5.43038E+003    5.58837E+003
   6.2710   5.53067E+003    5.63786E+003
   6.2720   5.46409E+003    5.71526E+003
   6.2760   5.43522E+003    5.72204E+003
   6.2790   5.37685E+003    5.75991E+003
   6.2810   5.46729E+003    5.77987E+003
   6.2830   5.38347E+003    5.61899E+003
   6.2870   5.53632E+003    5.73795E+003
   6.2880   5.36879E+003    5.69309E+003
   6.2900   5.33485E+003    5.67773E+003
   6.2920   5.39169E+003    5.62122E+003
   6.2970   5.37590E+003    5.63093E+003
   6.2990   5.39956E+003    5.68016E+003
   6.3020   5.26586E+003    5.61481E+003
   6.3060   5.14309E+003    5.62513E+003
   6.3080   5.29138E+003    5.60350E+003
   6.3110   5.32114E+003    5.65422E+003
   6.3150   5.30337E+003    5.60550E+003
   6.3170   5.29475E+003    5.63548E+003
   6.3190   5.22555E+003    5.53799E+003
   6.3220   5.11531E+003    5.48545E+003
   6.3240   5.12513E+003    5.58368E+003
   6.3280   5.21688E+003    5.50990E+003
   6.3310   5.16873E+003    5.42720E+003
   6.3330   4.98320E+003    5.55390E+003
   6.3360   5.09627E+003    5.46325E+003
   6.3380   5.04613E+003    5.42828E+003
   6.3400   4.99774E+003    5.37048E+003
   6.3420   4.96447E+003    5.38480E+003
   6.3460   5.01463E+003    5.38987E+003
   6.3490   5.01274E+003    5.39026E+003
   6.3520   5.02257E+003    5.29306E+003
   6.3540   4.99403E+003    5.35372E+003
   6.3580   4.97442E+003    5.24458E+003
   6.3600   4.98925E+003    5.33535E+003
   6.3630   4.98269E+003    5.25501E+003
   6.3650   4.98769E+003    5.28556E+003
   6.3690   5.01117E+003    5.21058E+003
   6.3720   4.94144E+003    5.28248E+003
   6.3750   5.00974E+003    5.22178E+003
   6.3760   5.01961E+003    5.21495E+003
   6.3800   5.06019E+003    5.20310E+003
   6.3820   4.98902E+003    5.14429E+003
   6.3850   4.92012E+003    5.25568E+003
   6.3880   4.88884E+003    5.06019E+003
   6.3910   4.87481E+003    5.07638E+003
   6.3930   4.89373E+003    5.12015E+003
   6.3960   4.88802E+003    4.94925E+003
   6.4000   4.88062E+003    5.11736E+003
   6.4020   4.84679E+003    4.95104E+003
   6.4050   4.74122E+003    4.98080E+003
   6.4070   4.79318E+003    4.93911E+003
   6.4090   4.68750E+003    4.88393E+003
   6.4130   4.75450E+003    4.86643E+003
   6.4170   4.76063E+003    4.90247E+003
   6.4200   4.67467E+003    4.83053E+003
   6.4220   4.68263E+003    4.90150E+003
   6.4250   4.68418E+003    4.86262E+003
   6.4270   4.76589E+003    4.94188E+003
   6.4310   4.88526E+003    4.91559E+003
   6.4340   4.87046E+003    4.98618E+003
   6.4360   4.77097E+003    4.87085E+003
   6.4380   4.84443E+003    4.93927E+003
   6.4400   4.87170E+003    4.97388E+003
   6.4430   4.89720E+003    4.97822E+003
   6.4460   4.86233E+003    4.94709E+003
   6.4490   4.86496E+003    5.06928E+003
   6.4510   4.97556E+003    5.04292E+003
   6.4550   4.94885E+003    5.05290E+003
   6.4580   4.83877E+003    5.05631E+003
   6.4600   5.00768E+003    4.95263E+003
   6.4620   4.94093E+003    5.08015E+003
   6.4660   4.96239E+003    4.95629E+003
   6.4680   4.94974E+003    5.01685E+003
   6.4710   4.95664E+003    4.97903E+003
   6.4760   5.01124E+003    5.01810E+003
   6.4790   5.05221E+003    4.87711E+003
   6.4810   5.00339E+003    5.02202E+003
   6.4830   4.98832E+003    4.97184E+003
   6.4860   4.96406E+003    4.89053E+003
   6.4880   4.96266E+003    4.94172E+003
   6.4920   4.89868E+003    5.03863E+003
   6.4930   4.95765E+003    4.90568E+003
   6.4960   4.97728E+003    4.83265E+003
   6.4990   4.91235E+003    4.94265E+003
   6.5020   4.96578E+003    4.98358E+003
   6.5050   5.02557E+003    4.88573E+003
   6.5080   5.05500E+003    5.02324E+003
   6.5100   5.01606E+003    4.97092E+003
   6.5140   5.01643E+003    4.99281E+003
   6.5160   5.07426E+003    4.93404E+003
   6.5190   5.07909E+003    4.94230E+003
   6.5220   5.06348E+003    4.90574E+003
   6.5240   4.98429E+003    4.88307E+003
   6.5280   4.87505E+003    4.82204E+003
   6.5310   5.06484E+003    4.80427E+003
   6.5330   4.97173E+003    4.87330E+003
   6.5360   5.02821E+003    4.83109E+003
   6.5380   4.97593E+003    4.83641E+003
   6.5410   4.89900E+003    4.79984E+003
   6.5430   5.02265E+003    4.83221E+003
   6.5470   5.02201E+003    4.76927E+003
   6.5510   4.94707E+003    4.81072E+003
   6.5540   4.99295E+003    4.80636E+003
   6.5570   4.99166E+003    4.83951E+003
   6.5590   5.02316E+003    4.86112E+003
   6.5620   5.11979E+003    4.76997E+003
   6.5640   5.06583E+003    4.75866E+003
   6.5660   4.95064E+003    4.62641E+003
   6.5700   5.00001E+003    4.80032E+003
   6.5720   5.03053E+003    4.77466E+003
   6.5760   5.00246E+003    4.80816E+003
   6.5780   4.96247E+003    4.78397E+003
   6.5800   4.92201E+003    4.76050E+003
   6.5840   4.86918E+003    4.66288E+003
   6.5870   4.95105E+003    4.69937E+003
   6.5890   4.90789E+003    4.72773E+003
   6.5920   4.97778E+003    4.71439E+003
   6.5950   4.96796E+003    4.71388E+003
   6.5980   4.98401E+003    4.71692E+003
   6.6010   4.92474E+003    4.71422E+003
   6.6060   4.99017E+003    4.70279E+003
   6.6080   4.88196E+003    4.78611E+003
   6.6090   4.86081E+003    4.72012E+003
   6.6130   4.80167E+003    4.64323E+003
   6.6160   4.91438E+003    4.70450E+003
   6.6190   4.92162E+003    4.67587E+003
   6.6220   4.94379E+003    4.63190E+003
   6.6240   4.97560E+003    4.63391E+003
   6.6270   4.94765E+003    4.63173E+003
   6.6310   5.03048E+003    4.58982E+003
   6.6330   4.94312E+003    4.61988E+003
   6.6350   4.86595E+003    4.59677E+003
   6.6380   4.90433E+003    4.60514E+003
   6.6400   4.88761E+003    4.62532E+003
   6.6450   4.80431E+003    4.59163E+003
   6.6480   4.84110E+003    4.56163E+003
   6.6510   4.81072E+003    4.58585E+003
   6.6530   4.86309E+003    4.57414E+003
   6.6560   4.93621E+003    4.53852E+003
   6.6600   4.84746E+003    4.63300E+003
   6.6620   4.89211E+003    4.48408E+003
   6.6650   4.79820E+003    4.59292E+003
   6.6690   4.76969E+003    4.40581E+003
   6.6720   4.84747E+003    4.43288E+003
   6.6760   4.84304E+003    4.50887E+003
   6.6780   4.75552E+003    4.45183E+003
   6.6800   4.82276E+003    4.41765E+003
   6.6830   4.78153E+003    4.48875E+003
   6.6860   4.82649E+003    4.45827E+003
   6.6900   4.77600E+003    4.51023E+003
   6.6920   4.77460E+003    4.51857E+003
   6.6960   4.76162E+003    4.52177E+003
   6.6990   4.84187E+003    4.55669E+003
   6.7020   4.73859E+003    4.37861E+003
   6.7060   4.71502E+003    4.33265E+003
   6.7080   4.71684E+003    4.40963E+003
   6.7120   4.69760E+003    4.33650E+003
   6.7150   4.55189E+003    4.32858E+003
   6.7180   4.54591E+003    4.41582E+003
   6.7190   4.62945E+003    4.28068E+003
   6.7220   4.57113E+003    4.20638E+003
   6.7270   4.68532E+003    4.26089E+003
   6.7280   4.64337E+003    4.30641E+003
   6.7310   4.66272E+003    4.33422E+003
   6.7340   4.74188E+003    4.32584E+003
   6.7360   4.74529E+003    4.31526E+003
   6.7390   4.67790E+003    4.39267E+003
   6.7410   4.73186E+003    4.34639E+003
   6.7450   4.66197E+003    4.02402E+003
   6.7500   4.58332E+003    4.18951E+003
   6.7540   4.53244E+003    4.07375E+003
   6.7570   4.45709E+003    4.03087E+003
   6.7590   4.52187E+003    4.05039E+003
   6.7610   4.50738E+003    4.07004E+003
   6.7660   4.59930E+003    4.08674E+003
   6.7680   4.48843E+003    4.01737E+003
   6.7700   4.54259E+003    4.15764E+003
   6.7720   4.46108E+003    4.17588E+003
   6.7750   4.54450E+003    4.16066E+003
   6.7770   4.48367E+003    4.15617E+003
   6.7810   4.54667E+003    4.18539E+003
   6.7840   4.57509E+003    4.14090E+003
   6.7860   4.56347E+003    4.14657E+003
   6.7900   4.48762E+003    4.08459E+003
   6.7930   4.41875E+003    4.16827E+003
   6.7950   4.52285E+003    4.10673E+003
   6.8000   4.50672E+003    4.05042E+003
   6.8020   4.51405E+003    4.03671E+003
   6.8070   4.51350E+003    4.05901E+003
   6.8100   4.55377E+003    4.15411E+003
   6.8110   4.55676E+003    4.24741E+003
   6.8160   4.57454E+003    4.15094E+003
   6.8190   4.62104E+003    4.19374E+003
   6.8210   4.57357E+003    4.22056E+003
   6.8230   4.60135E+003    4.19546E+003
   6.8260   4.52150E+003    4.12116E+003
   6.8300   4.47259E+003    4.15477E+003
   6.8320   4.47971E+003    4.12725E+003
   6.8350   4.56108E+003    4.14911E+003
   6.8380   4.53354E+003    4.13909E+003
   6.8420   4.58977E+003    4.16463E+003
   6.8460   4.57779E+003    4.18116E+003
   6.8490   4.59033E+003    4.11296E+003
   6.8510   4.64286E+003    4.16974E+003
   6.8540   4.59676E+003    4.19938E+003
   6.8580   4.54957E+003    4.11050E+003
   6.8610   4.58804E+003    4.16957E+003
   6.8630   4.57204E+003    4.10745E+003
   6.8670   4.49404E+003    4.07439E+003
   6.8710   4.51886E+003    4.05783E+003
   6.8720   4.50088E+003    4.16250E+003
   6.8750   4.43775E+003    4.04651E+003
   6.8780   4.53484E+003    4.09962E+003
   6.8810   4.40561E+003    4.06045E+003
   6.8840   4.46499E+003    4.09647E+003
   6.8880   4.53621E+003    4.09580E+003
   6.8910   4.35383E+003    4.12120E+003
   6.8940   4.47838E+003    4.10400E+003
   6.8980   4.39179E+003    4.03945E+003
   6.9020   4.48262E+003    4.05903E+003
   6.9050   4.56022E+003    4.01177E+003
   6.9080   4.46842E+003    4.12339E+003
   6.9120   4.47193E+003    4.07617E+003
   6.9140   4.50764E+003    4.05198E+003
   6.9170   4.55376E+003    4.03295E+003
   6.9200   4.43604E+003    4.01783E+003
   6.9220   4.46249E+003    4.01525E+003
   6.9260   4.51452E+003    4.06287E+003
   6.9290   4.42912E+003    3.95926E+003
   6.9320   4.43907E+003    4.02471E+003
   6.9340   4.40735E+003    3.92566E+003
   6.9370   4.42382E+003    3.90080E+003
   6.9400   4.39651E+003    3.86517E+003
   6.9450   4.39990E+003    3.84586E+003
   6.9470   4.36406E+003    3.97407E+003
   6.9490   4.33348E+003    3.90056E+003
   6.9530   4.38282E+003    3.93258E+003
   6.9560   4.37947E+003    3.94710E+003
   6.9600   4.29183E+003    3.95157E+003
   6.9630   4.36636E+003    3.82955E+003
   6.9650   4.37077E+003    3.88773E+003
   6.9690   4.21482E+003    3.97662E+003
   6.9730   4.25119E+003    3.92438E+003
   6.9760   4.21000E+003    3.84443E+003
   6.9780   4.34435E+003    3.88196E+003
   6.9820   4.44278E+003    3.77569E+003
   6.9850   4.34445E+003    3.90041E+003
   6.9880   4.30312E+003    3.92157E+003
   6.9910   4.30059E+003    3.83846E+003
   6.9940   4.25003E+003    3.87245E+003
   6.9980   4.24228E+003    3.82822E+003
   7.0010   4.33633E+003    3.85625E+003
   7.0030   4.39210E+003    3.79274E+003
   7.0060   4.33766E+003    3.77503E+003
   7.0100   4.31307E+003    3.86590E+003
   7.0120   4.31378E+003    3.86372E+003
   7.0170   4.23997E+003    3.85588E+003
   7.0190   4.24359E+003    3.79135E+003
   7.0210   4.25154E+003    3.77483E+003
   7.0250   4.24025E+003    3.81163E+003
   7.0280   4.23464E+003    3.83437E+003
   7.0310   4.27474E+003    3.80012E+003
   7.0340   4.20929E+003    3.79984E+003
   7.0350   4.22216E+003    3.80079E+003
   7.0390   4.26179E+003    3.81440E+003
   7.0430   4.27744E+003    3.79008E+003
   7.0460   4.03601E+003    3.84442E+003
   7.0500   4.00801E+003    3.80920E+003
   7.0530   3.98220E+003    3.82070E+003
   7.0560   4.13770E+003    3.84505E+003
   7.0590   4.26095E+003    3.76296E+003
   7.0620   4.19975E+003    3.80562E+003
   7.0660   4.21623E+003    3.82406E+003
   7.0680   4.27735E+003    3.80165E+003
   7.0710   4.36102E+003    3.84393E+003
   7.0750   4.27090E+003    3.74992E+003
   7.0770   4.21234E+003    3.75634E+003
   7.0790   4.28668E+003    3.74970E+003
   7.0820   4.22933E+003    3.73394E+003
   7.0860   4.20578E+003    3.76802E+003
   7.0890   4.20716E+003    3.77305E+003
   7.0930   4.17920E+003    3.70831E+003
   7.0950   4.11209E+003    3.69809E+003
   7.0990   4.24369E+003    3.69303E+003
   7.1020   4.18131E+003    3.73002E+003
   7.1050   4.15724E+003    3.76979E+003
   7.1080   4.17143E+003    3.77531E+003
   7.1110   4.16440E+003    3.76398E+003
   7.1150   4.18785E+003    3.73553E+003
   7.1190   4.11256E+003    3.67894E+003
   7.1220   4.19803E+003    3.65896E+003
   7.1240   4.10340E+003    3.68745E+003
   7.1280   4.00247E+003    3.62781E+003
   7.1310   4.02305E+003    3.69735E+003
   7.1330   4.04602E+003    3.65757E+003
   7.1360   4.00352E+003    3.67069E+003
   7.1400   3.96597E+003    3.66623E+003
   7.1440   3.93455E+003    3.67337E+003
   7.1450   3.82904E+003    3.66850E+003
   7.1490   3.75144E+003    3.62784E+003
   7.1520   3.70077E+003    3.64551E+003
