# Supplementary material for: Trigger factor both holds and folds its client proteins
Source: Nat Commun. 2022 Jul 15;13:4126. doi: 10.1038/s41467-022-31767-6 (PMC9287376; doi:10.1038/s41467-022-31767-6)
Supplement: Supplementary file 6 — Source Data [file 41467_2022_31767_MOESM6_ESM.zip › SourceDataFile/Fig1a-b/00069.RI3]

Sample
I 3 04.0 40000 0012274 2.1420E11 280 1 
   5.8000   7.97100E+001    1.87200E+002
   5.8030   1.83480E+002    1.87840E+002
   5.8050   1.91550E+002    2.16950E+002
   5.8080   2.36130E+002    2.33100E+002
   5.8090   2.83230E+002    2.99210E+002
   5.8110   2.94900E+002    3.22300E+002
   5.8120   3.24930E+002    3.59210E+002
   5.8130   3.20700E+002    4.00590E+002
   5.8150   3.81000E+002    4.06700E+002
   5.8170   4.44300E+002    4.43490E+002
   5.8180   5.50140E+002    5.97000E+002
   5.8200   6.01880E+002    6.53250E+002
   5.8210   7.28640E+002    7.68030E+002
   5.8230   7.72970E+002    8.42990E+002
   5.8260   9.93550E+002    1.02061E+003
   5.8270   1.15185E+003    1.34799E+003
   5.8290   1.47428E+003    1.66615E+003
   5.8330   1.73244E+003    2.00263E+003
   5.8350   2.19815E+003    2.34058E+003
   5.8370   2.55607E+003    2.58116E+003
   5.8400   3.00614E+003    3.12348E+003
   5.8420   3.43412E+003    3.55765E+003
   5.8440   3.91704E+003    3.91223E+003
   5.8460   4.22051E+003    4.36361E+003
   5.8490   4.51849E+003    4.54364E+003
   5.8510   4.69541E+003    4.84387E+003
   5.8530   4.98920E+003    5.15052E+003
   5.8550   5.21836E+003    5.29032E+003
   5.8580   5.30380E+003    5.43871E+003
   5.8600   5.47487E+003    5.39703E+003
   5.8620   5.37817E+003    5.42983E+003
   5.8650   5.45633E+003    5.53027E+003
   5.8670   5.54597E+003    5.48954E+003
   5.8690   5.51539E+003    5.56746E+003
   5.8710   5.58210E+003    5.57310E+003
   5.8730   5.51350E+003    5.47749E+003
   5.8760   5.49545E+003    5.51086E+003
   5.8780   5.46588E+003    5.51127E+003
   5.8800   5.53428E+003    5.35359E+003
   5.8820   5.49913E+003    5.33991E+003
   5.8830   5.48486E+003    5.51207E+003
   5.8850   5.62117E+003    5.37027E+003
   5.8870   5.60206E+003    5.55505E+003
   5.8910   5.51725E+003    5.58143E+003
   5.8920   5.57701E+003    5.77611E+003
   5.8940   5.63561E+003    5.66006E+003
   5.8970   5.64378E+003    5.62786E+003
   5.8990   5.80143E+003    5.65710E+003
   5.9020   5.76687E+003    5.70547E+003
   5.9050   5.73993E+003    5.57048E+003
   5.9090   5.66672E+003    5.61881E+003
   5.9100   5.76258E+003    5.66956E+003
   5.9120   5.75439E+003    5.67761E+003
   5.9150   5.80054E+003    5.81427E+003
   5.9170   5.69699E+003    5.77429E+003
   5.9200   5.79913E+003    5.93907E+003
   5.9210   5.81968E+003    5.83346E+003
   5.9240   6.02647E+003    5.95243E+003
   5.9260   6.19491E+003    6.02201E+003
   5.9290   6.04559E+003    6.06022E+003
   5.9300   6.08660E+003    6.14147E+003
   5.9330   6.09413E+003    6.50993E+003
   5.9360   6.26515E+003    6.35352E+003
   5.9380   6.34779E+003    6.74073E+003
   5.9400   6.41572E+003    7.28556E+003
   5.9420   6.44603E+003    1.27193E+004
   5.9450   6.56150E+003    1.20107E+004
   5.9490   6.83918E+003    1.01544E+004
   5.9520   7.33419E+003    1.93770E+002
   5.9560   1.30476E+004    2.17700E+002
   5.9580   1.17134E+004    9.50230E+002
   5.9630   1.78960E+003    7.46854E+003
   5.9670   1.77760E+002    6.47026E+003
   5.9690   2.57120E+002    6.33072E+003
   5.9720   6.90660E+002    6.28549E+003
   5.9740   1.90526E+003    6.27789E+003
   5.9760   7.31835E+003    6.28298E+003
   5.9790   6.39008E+003    6.24013E+003
   5.9810   6.49189E+003    6.24712E+003
   5.9830   6.16034E+003    6.19343E+003
   5.9860   6.23959E+003    6.16603E+003
   5.9880   6.17197E+003    6.12645E+003
   5.9900   6.13608E+003    6.10976E+003
   5.9940   6.17222E+003    5.98419E+003
   5.9960   6.09302E+003    6.15632E+003
   5.9970   6.21086E+003    6.07009E+003
   6.0000   6.22640E+003    6.16566E+003
   6.0020   6.08492E+003    5.99675E+003
   6.0070   6.10399E+003    5.98571E+003
   6.0090   6.07460E+003    5.95160E+003
   6.0100   6.07992E+003    5.92363E+003
   6.0110   6.04757E+003    6.02413E+003
   6.0130   6.08485E+003    5.95547E+003
   6.0150   6.08958E+003    5.87727E+003
   6.0180   6.20439E+003    5.99957E+003
   6.0240   6.09598E+003    5.94815E+003
   6.0250   6.15152E+003    5.95271E+003
   6.0270   6.14193E+003    5.87561E+003
   6.0290   6.02125E+003    5.80278E+003
   6.0310   6.17309E+003    6.02633E+003
   6.0360   6.20461E+003    5.98202E+003
   6.0370   6.15253E+003    6.01868E+003
   6.0380   6.11507E+003    5.95019E+003
   6.0420   6.00415E+003    5.92831E+003
   6.0450   6.07396E+003    5.91374E+003
   6.0480   6.08199E+003    5.83396E+003
   6.0500   6.10596E+003    5.83339E+003
   6.0520   5.99864E+003    5.86364E+003
   6.0540   6.06233E+003    5.86365E+003
   6.0590   6.02231E+003    5.95418E+003
   6.0600   5.86945E+003    5.85324E+003
   6.0630   5.87302E+003    5.80623E+003
   6.0660   5.98203E+003    5.86708E+003
   6.0680   6.04763E+003    5.91987E+003
   6.0700   5.99752E+003    5.91801E+003
   6.0730   5.99801E+003    5.82473E+003
   6.0780   6.03549E+003    5.81779E+003
   6.0790   6.02060E+003    5.89289E+003
   6.0820   6.02989E+003    5.68624E+003
   6.0840   6.09278E+003    5.62488E+003
   6.0870   6.09176E+003    5.51574E+003
   6.0890   6.01566E+003    5.32212E+003
   6.0920   5.95022E+003    5.27243E+003
   6.0940   5.87034E+003    5.33998E+003
   6.0960   5.92883E+003    5.30303E+003
   6.0990   5.96010E+003    5.27653E+003
   6.1020   5.93425E+003    5.18220E+003
   6.1050   5.97161E+003    5.03236E+003
   6.1070   5.89084E+003    5.22503E+003
   6.1110   5.93623E+003    5.15940E+003
   6.1130   5.90685E+003    5.01005E+003
   6.1150   5.94081E+003    5.06821E+003
   6.1170   5.90308E+003    5.17211E+003
   6.1200   5.76714E+003    5.20460E+003
   6.1220   5.82258E+003    5.45220E+003
   6.1240   5.84355E+003    5.09360E+003
   6.1270   5.98281E+003    4.58698E+003
   6.1290   5.93717E+003    4.52482E+003
   6.1330   5.98553E+003    4.24283E+003
   6.1360   5.94968E+003    4.37306E+003
   6.1380   5.95050E+003    4.67293E+003
   6.1410   5.93098E+003    4.86962E+003
   6.1430   5.98609E+003    5.38572E+003
   6.1460   5.93282E+003    5.43129E+003
   6.1470   5.87379E+003    5.18626E+003
   6.1490   5.89765E+003    5.11323E+003
   6.1520   5.96457E+003    5.22801E+003
   6.1560   5.87238E+003    5.13624E+003
   6.1580   5.90105E+003    5.07590E+003
   6.1600   6.01752E+003    5.14764E+003
   6.1630   6.00866E+003    4.87128E+003
   6.1650   5.94908E+003    4.84012E+003
   6.1690   6.00868E+003    4.77669E+003
   6.1700   6.02402E+003    4.74882E+003
   6.1740   5.94991E+003    4.82989E+003
   6.1770   5.94387E+003    4.69426E+003
   6.1790   5.96294E+003    4.86338E+003
   6.1800   5.94715E+003    4.83525E+003
   6.1830   5.97254E+003    4.79225E+003
   6.1860   5.92926E+003    4.71721E+003
   6.1890   5.88694E+003    4.78993E+003
   6.1920   5.92269E+003    4.86135E+003
   6.1960   5.91580E+003    4.73144E+003
   6.1980   5.87272E+003    4.82125E+003
   6.2000   5.91451E+003    4.81237E+003
   6.2020   5.92369E+003    4.76679E+003
   6.2040   5.95438E+003    4.74451E+003
   6.2050   5.88099E+003    4.68747E+003
   6.2080   5.89413E+003    4.58457E+003
   6.2100   5.91559E+003    4.49575E+003
   6.2120   5.84791E+003    4.41125E+003
   6.2150   5.92139E+003    4.30039E+003
   6.2190   6.01197E+003    4.34841E+003
   6.2210   5.83911E+003    4.49135E+003
   6.2230   5.92706E+003    4.47461E+003
   6.2260   5.95971E+003    4.54310E+003
   6.2300   5.87793E+003    4.37360E+003
   6.2320   5.98996E+003    4.19254E+003
   6.2350   5.94250E+003    4.26111E+003
   6.2370   5.84774E+003    4.18365E+003
   6.2400   5.96652E+003    3.98719E+003
   6.2430   5.93500E+003    3.98550E+003
   6.2450   5.83820E+003    3.95455E+003
   6.2460   5.86652E+003    4.01535E+003
   6.2500   5.94414E+003    4.07389E+003
   6.2530   5.79295E+003    3.81899E+003
   6.2550   5.65513E+003    4.00349E+003
   6.2570   5.73799E+003    3.91703E+003
   6.2600   5.74740E+003    3.82233E+003
   6.2620   5.71933E+003    3.85341E+003
   6.2640   5.89875E+003    3.80786E+003
   6.2680   5.80027E+003    3.90324E+003
   6.2700   5.93609E+003    4.03578E+003
   6.2730   5.87723E+003    3.85197E+003
   6.2760   5.93392E+003    3.80424E+003
   6.2770   5.90086E+003    3.69291E+003
   6.2810   5.86531E+003    3.60069E+003
   6.2830   5.93953E+003    3.50595E+003
   6.2880   5.76054E+003    3.64370E+003
   6.2900   5.88023E+003    3.71265E+003
   6.2910   5.88606E+003    3.80898E+003
   6.2940   5.90848E+003    3.70722E+003
   6.2970   5.79457E+003    3.79110E+003
   6.2990   5.92209E+003    3.68097E+003
   6.3010   5.78490E+003    3.45446E+003
   6.3040   5.69890E+003    3.55049E+003
   6.3060   5.88423E+003    3.45226E+003
   6.3090   5.89433E+003    3.48528E+003
   6.3130   5.89342E+003    3.38647E+003
   6.3160   5.78800E+003    3.45519E+003
   6.3190   5.86829E+003    3.44686E+003
   6.3210   5.82486E+003    3.44840E+003
   6.3240   5.84756E+003    3.40115E+003
   6.3260   5.70767E+003    3.35050E+003
   6.3310   5.81499E+003    3.42749E+003
   6.3330   5.83012E+003    3.27789E+003
   6.3350   5.76927E+003    3.20500E+003
   6.3380   5.88958E+003    3.18812E+003
   6.3400   5.80226E+003    3.28172E+003
   6.3420   5.82056E+003    3.13966E+003
   6.3460   5.79425E+003    3.13202E+003
   6.3470   5.73135E+003    3.16412E+003
   6.3510   5.58758E+003    3.11629E+003
   6.3530   5.67559E+003    3.16054E+003
   6.3560   5.63514E+003    3.14773E+003
   6.3580   5.56710E+003    3.01754E+003
   6.3600   5.50345E+003    2.94677E+003
   6.3630   5.59086E+003    2.99290E+003
   6.3660   5.66144E+003    2.98613E+003
   6.3670   5.72450E+003    2.91862E+003
   6.3720   5.78159E+003    3.01459E+003
   6.3750   5.76816E+003    2.92047E+003
   6.3770   5.64741E+003    2.91034E+003
   6.3800   5.69120E+003    2.91495E+003
   6.3820   5.64232E+003    2.86588E+003
   6.3840   5.59113E+003    2.86927E+003
   6.3880   5.51602E+003    2.83151E+003
   6.3910   5.66093E+003    2.81445E+003
   6.3930   5.55461E+003    2.87434E+003
   6.3950   5.52290E+003    2.89137E+003
   6.3960   5.57707E+003    2.82977E+003
   6.3980   5.56022E+003    2.80145E+003
   6.4030   5.61381E+003    2.71580E+003
   6.4050   5.56009E+003    2.79649E+003
   6.4080   5.40184E+003    2.66224E+003
   6.4090   5.55019E+003    2.64309E+003
   6.4120   5.44911E+003    2.64223E+003
   6.4150   5.44395E+003    2.51463E+003
   6.4190   5.49580E+003    2.55768E+003
   6.4210   5.43311E+003    2.58822E+003
   6.4240   5.38223E+003    2.62882E+003
   6.4250   5.46434E+003    2.58182E+003
   6.4290   5.54355E+003    2.63738E+003
   6.4310   5.40029E+003    2.61106E+003
   6.4340   5.50415E+003    2.61978E+003
   6.4370   5.61528E+003    2.68530E+003
   6.4390   5.49712E+003    2.59510E+003
   6.4430   5.62002E+003    2.59213E+003
   6.4450   5.56028E+003    2.62746E+003
   6.4470   5.55197E+003    2.55655E+003
   6.4510   5.71327E+003    2.64135E+003
   6.4520   5.67284E+003    2.58373E+003
   6.4540   5.64052E+003    2.65458E+003
   6.4570   5.56007E+003    2.60887E+003
   6.4600   5.77721E+003    2.54396E+003
   6.4630   5.68422E+003    2.56983E+003
   6.4660   5.83328E+003    2.46186E+003
   6.4680   5.72972E+003    2.56687E+003
   6.4700   5.71814E+003    2.58957E+003
   6.4740   5.77711E+003    2.61023E+003
   6.4780   5.74435E+003    2.59048E+003
   6.4810   5.63554E+003    2.53440E+003
   6.4830   5.67271E+003    2.59216E+003
   6.4850   5.70469E+003    2.48738E+003
   6.4880   5.72535E+003    2.56490E+003
   6.4910   5.69416E+003    2.54403E+003
   6.4930   5.65811E+003    2.56598E+003
   6.4950   5.64729E+003    2.56621E+003
   6.4970   5.64598E+003    2.53273E+003
   6.5000   5.62147E+003    2.59748E+003
   6.5030   5.66668E+003    2.57938E+003
   6.5060   5.60161E+003    2.56614E+003
   6.5080   5.76243E+003    2.53307E+003
   6.5090   5.73631E+003    2.57252E+003
   6.5120   5.74793E+003    2.54568E+003
   6.5160   5.69755E+003    2.55465E+003
   6.5190   5.71989E+003    2.55081E+003
   6.5220   5.86939E+003    2.49498E+003
   6.5240   5.68091E+003    2.50300E+003
   6.5260   5.69934E+003    2.37988E+003
   6.5290   5.65346E+003    2.41422E+003
   6.5330   5.57823E+003    2.47051E+003
   6.5350   5.68274E+003    2.55991E+003
   6.5380   5.56364E+003    2.51042E+003
   6.5400   5.64226E+003    2.48844E+003
   6.5430   5.61264E+003    2.49508E+003
   6.5460   5.63585E+003    2.49890E+003
   6.5480   5.63607E+003    2.42525E+003
   6.5510   5.59992E+003    2.49681E+003
   6.5540   5.59993E+003    2.42711E+003
   6.5570   5.55649E+003    2.40146E+003
   6.5600   5.56472E+003    2.47907E+003
   6.5630   5.62014E+003    2.43400E+003
   6.5660   5.59140E+003    2.42011E+003
   6.5690   5.59305E+003    2.42865E+003
   6.5710   5.58970E+003    2.37895E+003
   6.5730   5.57006E+003    2.35797E+003
   6.5770   5.51854E+003    2.31633E+003
   6.5790   5.55628E+003    2.25309E+003
   6.5820   5.58603E+003    2.43239E+003
   6.5840   5.37613E+003    2.30676E+003
   6.5880   5.52543E+003    2.33392E+003
   6.5910   5.45564E+003    2.36247E+003
   6.5950   5.42992E+003    2.37138E+003
   6.5970   5.32017E+003    2.46314E+003
   6.5980   5.53743E+003    2.42395E+003
   6.6010   5.46500E+003    2.38554E+003
   6.6040   5.47088E+003    2.42030E+003
   6.6070   5.42745E+003    2.43150E+003
   6.6100   5.43715E+003    2.41441E+003
   6.6130   5.34981E+003    2.37497E+003
   6.6150   5.49063E+003    2.44487E+003
   6.6180   5.43085E+003    2.38882E+003
   6.6220   5.36502E+003    2.39910E+003
   6.6240   5.38395E+003    2.36641E+003
   6.6250   5.33400E+003    2.36456E+003
   6.6290   5.45395E+003    2.38889E+003
   6.6320   5.38457E+003    2.35911E+003
   6.6350   5.31437E+003    2.37587E+003
   6.6370   5.39672E+003    2.33221E+003
   6.6400   5.31137E+003    2.36216E+003
   6.6430   5.30297E+003    2.34612E+003
   6.6460   5.26844E+003    2.33099E+003
   6.6490   5.30583E+003    2.31291E+003
   6.6520   5.28603E+003    2.28961E+003
   6.6530   5.36163E+003    2.29200E+003
   6.6560   5.26391E+003    2.34266E+003
   6.6580   5.32299E+003    2.31731E+003
   6.6620   5.24203E+003    2.32594E+003
   6.6650   5.23923E+003    2.27177E+003
   6.6670   5.30184E+003    2.34728E+003
   6.6700   5.14020E+003    2.27530E+003
   6.6720   5.20719E+003    2.31569E+003
   6.6760   5.26164E+003    2.27224E+003
   6.6780   5.18641E+003    2.27885E+003
   6.6810   5.16816E+003    2.31733E+003
   6.6830   5.12906E+003    2.30305E+003
   6.6850   5.16811E+003    2.24938E+003
   6.6900   5.16666E+003    2.28530E+003
   6.6920   5.10130E+003    2.25676E+003
   6.6950   5.17400E+003    2.28275E+003
   6.6990   5.13600E+003    2.28021E+003
   6.7010   5.14956E+003    2.25361E+003
   6.7020   5.11357E+003    2.22279E+003
   6.7060   5.08591E+003    2.21724E+003
   6.7080   5.12498E+003    2.23782E+003
   6.7100   5.03322E+003    2.21813E+003
   6.7130   4.92630E+003    2.15912E+003
   6.7170   5.05454E+003    2.18820E+003
   6.7190   4.97504E+003    2.22442E+003
   6.7220   5.01060E+003    2.20903E+003
   6.7240   4.98203E+003    2.19824E+003
   6.7280   5.01522E+003    2.22574E+003
   6.7310   5.09651E+003    2.20684E+003
   6.7340   5.01725E+003    2.21615E+003
   6.7380   5.03551E+003    2.20154E+003
   6.7400   5.03437E+003    2.28728E+003
   6.7410   4.95492E+003    2.21917E+003
   6.7450   4.92116E+003    2.17783E+003
   6.7470   4.84923E+003    2.19576E+003
   6.7510   4.85374E+003    2.14880E+003
   6.7530   4.83533E+003    2.08380E+003
   6.7550   4.77536E+003    2.10709E+003
   6.7590   4.92917E+003    2.16884E+003
   6.7610   4.89828E+003    2.10483E+003
   6.7660   4.83157E+003    2.09037E+003
   6.7680   4.92030E+003    2.16144E+003
   6.7700   4.83085E+003    2.12036E+003
   6.7720   4.90143E+003    2.11175E+003
   6.7770   4.83154E+003    2.04746E+003
   6.7790   4.81287E+003    2.02312E+003
   6.7810   4.81697E+003    2.05352E+003
   6.7840   4.78320E+003    2.04079E+003
   6.7860   4.79666E+003    2.08547E+003
   6.7910   4.83745E+003    2.07630E+003
   6.7930   4.76185E+003    2.09823E+003
   6.7950   4.75475E+003    2.12487E+003
   6.7990   4.82167E+003    2.10850E+003
   6.8020   4.70143E+003    2.12816E+003
   6.8040   4.76117E+003    2.06526E+003
   6.8070   4.73953E+003    2.14042E+003
   6.8110   4.88000E+003    2.10362E+003
   6.8140   4.72406E+003    2.13062E+003
   6.8160   4.84965E+003    2.10312E+003
   6.8210   4.68060E+003    2.11777E+003
   6.8230   4.76276E+003    2.08304E+003
   6.8260   4.81849E+003    2.12653E+003
   6.8280   4.81358E+003    2.08826E+003
   6.8300   4.75917E+003    2.09591E+003
   6.8330   4.77743E+003    2.11212E+003
   6.8370   4.77734E+003    2.05092E+003
   6.8390   4.77453E+003    2.09588E+003
   6.8420   4.73116E+003    2.08645E+003
   6.8460   4.82616E+003    2.09603E+003
   6.8490   4.82110E+003    2.14287E+003
   6.8510   4.84192E+003    2.12350E+003
   6.8540   4.85241E+003    2.08919E+003
   6.8570   4.82353E+003    2.06103E+003
   6.8610   4.74837E+003    2.10594E+003
   6.8640   4.74506E+003    2.06039E+003
   6.8670   4.64321E+003    2.06737E+003
   6.8700   4.70299E+003    2.05722E+003
   6.8740   4.74258E+003    2.03475E+003
   6.8780   4.63773E+003    2.01828E+003
   6.8800   4.67303E+003    2.06368E+003
   6.8820   4.62912E+003    2.11449E+003
   6.8850   4.71691E+003    2.07732E+003
   6.8890   4.68811E+003    2.05000E+003
   6.8920   4.61311E+003    2.02718E+003
   6.8950   4.60602E+003    2.08122E+003
   6.8960   4.68869E+003    2.08611E+003
   6.9000   4.76276E+003    2.07932E+003
   6.9020   4.65017E+003    2.10035E+003
   6.9050   4.67541E+003    2.06216E+003
   6.9090   4.75338E+003    2.06355E+003
   6.9130   4.67329E+003    2.08244E+003
   6.9160   4.71639E+003    2.11435E+003
   6.9180   4.65942E+003    2.10203E+003
   6.9230   4.69487E+003    2.00060E+003
   6.9270   4.60411E+003    2.02965E+003
   6.9290   4.57048E+003    2.02634E+003
   6.9320   4.58467E+003    1.99409E+003
   6.9360   4.60346E+003    2.02894E+003
   6.9380   4.45642E+003    1.99297E+003
   6.9400   4.56336E+003    1.98281E+003
   6.9430   4.49663E+003    1.97994E+003
   6.9470   4.48555E+003    1.99324E+003
   6.9480   4.50266E+003    1.90572E+003
   6.9520   4.53719E+003    1.96637E+003
   6.9560   4.49501E+003    1.99048E+003
   6.9600   4.49873E+003    2.00393E+003
   6.9630   4.42305E+003    1.98000E+003
   6.9650   4.47348E+003    1.94437E+003
   6.9690   4.50858E+003    1.97969E+003
   6.9720   4.50972E+003    2.03236E+003
   6.9760   4.46020E+003    1.96882E+003
   6.9780   4.53024E+003    2.02252E+003
   6.9810   4.52942E+003    1.99612E+003
   6.9840   4.51597E+003    1.99647E+003
   6.9870   4.47079E+003    1.95848E+003
   6.9900   4.53138E+003    1.97468E+003
   6.9940   4.45730E+003    1.94065E+003
   6.9960   4.57244E+003    1.95270E+003
   6.9990   4.43960E+003    1.99809E+003
   7.0010   4.46847E+003    1.97604E+003
   7.0060   4.40966E+003    1.97184E+003
   7.0080   4.40904E+003    1.97358E+003
   7.0100   4.48984E+003    1.93940E+003
   7.0150   4.37585E+003    1.92455E+003
   7.0170   4.38452E+003    1.89263E+003
   7.0210   4.38636E+003    1.90096E+003
   7.0240   4.26621E+003    1.90867E+003
   7.0280   4.28236E+003    1.89149E+003
   7.0300   4.24277E+003    1.92623E+003
   7.0340   4.25239E+003    1.94134E+003
   7.0370   4.25941E+003    1.92849E+003
   7.0400   4.26774E+003    1.92599E+003
   7.0420   4.33073E+003    1.92209E+003
   7.0460   4.36036E+003    1.92087E+003
   7.0490   4.33738E+003    1.87203E+003
   7.0510   4.30765E+003    1.91029E+003
   7.0530   4.36350E+003    1.93167E+003
   7.0570   4.39941E+003    1.89603E+003
   7.0610   4.41248E+003    1.86706E+003
   7.0640   4.30805E+003    1.88490E+003
   7.0680   4.31049E+003    1.86879E+003
   7.0710   4.25102E+003    1.90961E+003
   7.0750   4.33959E+003    1.87030E+003
   7.0790   4.35827E+003    1.91969E+003
   7.0810   4.31836E+003    1.88991E+003
   7.0840   4.23695E+003    1.85645E+003
   7.0860   4.34341E+003    1.86167E+003
   7.0900   4.28078E+003    1.89388E+003
   7.0950   4.24746E+003    1.86055E+003
   7.0960   4.21623E+003    1.84360E+003
   7.0990   4.22591E+003    1.88027E+003
   7.1020   4.18683E+003    1.84075E+003
   7.1060   4.34690E+003    1.88324E+003
   7.1090   4.26923E+003    1.83304E+003
   7.1110   4.24349E+003    1.83265E+003
   7.1150   4.32620E+003    1.81758E+003
   7.1180   4.26494E+003    1.85152E+003
   7.1220   4.18726E+003    1.78316E+003
   7.1240   4.17025E+003    1.77562E+003
   7.1260   4.19372E+003    1.74426E+003
   7.1300   4.30603E+003    1.73515E+003
   7.1350   4.24959E+003    1.68051E+003
   7.1360   4.23624E+003    1.68311E+003
   7.1400   4.20034E+003    1.58713E+003
   7.1430   4.16489E+003    1.53538E+003
   7.1450   4.23541E+003    1.47287E+003
   7.1480   4.23621E+003    1.40199E+003
   7.1520   4.16631E+003    1.36248E+003
