# Supplementary material for: Trigger factor both holds and folds its client proteins
Source: Nat Commun. 2022 Jul 15;13:4126. doi: 10.1038/s41467-022-31767-6 (PMC9287376; doi:10.1038/s41467-022-31767-6)
Supplement: Supplementary file 6 — Source Data [file 41467_2022_31767_MOESM6_ESM.zip › SourceDataFile/Fig1a-b/00070.RI1]

Sample
I 1 04.0 40000 0012335 2.1530E11 280 1 
   5.8000   6.63700E+001    1.50600E+002
   5.8020   1.44130E+002    1.70710E+002
   5.8030   1.50550E+002    1.79520E+002
   5.8050   2.27210E+002    2.03790E+002
   5.8070   2.59920E+002    2.81830E+002
   5.8090   2.64280E+002    2.86850E+002
   5.8110   3.39200E+002    3.85490E+002
   5.8130   3.89290E+002    4.23770E+002
   5.8150   4.58670E+002    4.76960E+002
   5.8160   4.76380E+002    5.31980E+002
   5.8170   5.30070E+002    5.95190E+002
   5.8180   6.24750E+002    7.33250E+002
   5.8220   8.34500E+002    9.47400E+002
   5.8230   1.02286E+003    1.06635E+003
   5.8260   1.13261E+003    1.14845E+003
   5.8280   1.42910E+003    1.54225E+003
   5.8300   1.65137E+003    1.86095E+003
   5.8330   2.01856E+003    2.21195E+003
   5.8350   2.21733E+003    2.39504E+003
   5.8380   3.02181E+003    3.13744E+003
   5.8390   3.04957E+003    3.49696E+003
   5.8420   3.15226E+003    3.78193E+003
   5.8440   3.45370E+003    4.06344E+003
   5.8460   3.93916E+003    4.56707E+003
   5.8490   4.42780E+003    4.82044E+003
   5.8510   4.92264E+003    5.13840E+003
   5.8530   5.13703E+003    5.26021E+003
   5.8550   5.36373E+003    5.62367E+003
   5.8580   5.47576E+003    5.71378E+003
   5.8600   5.57403E+003    5.64417E+003
   5.8610   5.64441E+003    5.65193E+003
   5.8640   5.66652E+003    5.64454E+003
   5.8660   5.59952E+003    5.67633E+003
   5.8680   5.53915E+003    5.78588E+003
   5.8710   5.56359E+003    5.72897E+003
   5.8720   5.58789E+003    5.74573E+003
   5.8740   5.64918E+003    5.52552E+003
   5.8760   5.60784E+003    5.59130E+003
   5.8780   5.55788E+003    5.56270E+003
   5.8800   5.56727E+003    5.62300E+003
   5.8830   5.56761E+003    5.64023E+003
   5.8850   5.68928E+003    5.77701E+003
   5.8870   5.73966E+003    5.77618E+003
   5.8910   5.62168E+003    5.74487E+003
   5.8920   5.72237E+003    5.70423E+003
   5.8940   5.73114E+003    5.63236E+003
   5.8960   5.66825E+003    5.55717E+003
   5.8990   5.69229E+003    5.55875E+003
   5.9020   5.69210E+003    5.71942E+003
   5.9030   5.64958E+003    5.82472E+003
   5.9070   5.69224E+003    5.70873E+003
   5.9090   5.68025E+003    5.73181E+003
   5.9100   5.73862E+003    5.77117E+003
   5.9130   5.70385E+003    5.73848E+003
   5.9160   5.73030E+003    5.69189E+003
   5.9170   5.74641E+003    5.94811E+003
   5.9190   5.87792E+003    5.99728E+003
   5.9220   5.98157E+003    6.04269E+003
   5.9250   5.87018E+003    6.00689E+003
   5.9270   6.07064E+003    6.07941E+003
   5.9300   5.97467E+003    6.25297E+003
   5.9330   6.04745E+003    6.17072E+003
   5.9360   6.17535E+003    6.02844E+003
   5.9370   6.18985E+003    6.11378E+003
   5.9390   6.20996E+003    6.17572E+003
   5.9410   6.13325E+003    6.45766E+003
   5.9450   6.31226E+003    6.34658E+003
   5.9470   6.37299E+003    6.46347E+003
   5.9490   6.20452E+003    6.32251E+003
   5.9510   6.31126E+003    6.32481E+003
   5.9530   6.26273E+003    6.30762E+003
   5.9560   6.37835E+003    6.34551E+003
   5.9590   6.31175E+003    6.29341E+003
   5.9610   6.26919E+003    6.28929E+003
   5.9630   6.37677E+003    6.52468E+003
   5.9670   6.32759E+003    6.46849E+003
   5.9690   6.37964E+003    6.52279E+003
   5.9720   6.51961E+003    6.31165E+003
   5.9750   6.32682E+003    6.33101E+003
   5.9760   6.18262E+003    6.37894E+003
   5.9790   6.15124E+003    6.30760E+003
   5.9810   6.13776E+003    6.28068E+003
   5.9830   6.10887E+003    6.31445E+003
   5.9870   6.43746E+003    6.40446E+003
   5.9900   6.29959E+003    6.42007E+003
   5.9920   6.24314E+003    6.37599E+003
   5.9930   6.21099E+003    6.47825E+003
   5.9950   6.37652E+003    6.96822E+003
   5.9970   6.36212E+003    8.77814E+003
   6.0010   6.20502E+003    1.09342E+004
   6.0030   6.40578E+003    1.09508E+004
   6.0050   6.20909E+003    1.08144E+004
   6.0080   6.17413E+003    4.64940E+003
   6.0110   6.50080E+003    2.66800E+002
   6.0170   1.04387E+004    5.90850E+002
   6.0180   1.07639E+004    4.09573E+003
   6.0220   7.76656E+003    6.38014E+003
   6.0270   2.27910E+002    6.19406E+003
   6.0300   2.10010E+002    6.10583E+003
   6.0310   4.79440E+002    6.11982E+003
   6.0340   1.57566E+003    6.20019E+003
   6.0350   4.25504E+003    6.10310E+003
   6.0390   7.87126E+003    6.15718E+003
   6.0430   6.17798E+003    6.11161E+003
   6.0440   6.30349E+003    6.14021E+003
   6.0460   6.38049E+003    6.10011E+003
   6.0470   6.27419E+003    6.18789E+003
   6.0500   6.19908E+003    6.08423E+003
   6.0520   6.28076E+003    6.05088E+003
   6.0560   6.28528E+003    6.03877E+003
   6.0590   6.18674E+003    6.01244E+003
   6.0620   6.08058E+003    6.00395E+003
   6.0640   6.10634E+003    6.05690E+003
   6.0660   6.15579E+003    6.03850E+003
   6.0690   6.15017E+003    5.97616E+003
   6.0730   6.28801E+003    6.06511E+003
   6.0750   6.25115E+003    6.08435E+003
   6.0770   6.25515E+003    6.01504E+003
   6.0790   6.13122E+003    6.11341E+003
   6.0820   6.27115E+003    6.11286E+003
   6.0840   6.26778E+003    6.06038E+003
   6.0870   6.18314E+003    6.05624E+003
   6.0890   6.26914E+003    6.16247E+003
   6.0920   6.11112E+003    6.18165E+003
   6.0950   6.17953E+003    6.00233E+003
   6.0960   6.32704E+003    6.05693E+003
   6.0980   6.09781E+003    6.15994E+003
   6.1010   6.12180E+003    5.98247E+003
   6.1050   6.16216E+003    6.09189E+003
   6.1060   6.09840E+003    5.94941E+003
   6.1090   6.14573E+003    6.03475E+003
   6.1130   6.00093E+003    5.95295E+003
   6.1150   6.03731E+003    6.02924E+003
   6.1180   6.15290E+003    6.02475E+003
   6.1200   6.06811E+003    6.13393E+003
   6.1240   6.07516E+003    6.05829E+003
   6.1260   6.08822E+003    5.97235E+003
   6.1290   6.07847E+003    6.04097E+003
   6.1310   6.16503E+003    6.00824E+003
   6.1330   6.16718E+003    6.02128E+003
   6.1360   6.05096E+003    6.08280E+003
   6.1380   6.12520E+003    5.95448E+003
   6.1410   6.13767E+003    5.93161E+003
   6.1450   6.01159E+003    5.97884E+003
   6.1470   6.03547E+003    5.91558E+003
   6.1520   5.93753E+003    5.88186E+003
   6.1540   5.99453E+003    6.02281E+003
   6.1580   5.95204E+003    5.91518E+003
   6.1600   6.09323E+003    5.97014E+003
   6.1630   5.90962E+003    5.91340E+003
   6.1650   5.93982E+003    5.89992E+003
   6.1690   6.06369E+003    5.99367E+003
   6.1700   5.93151E+003    5.97899E+003
   6.1750   5.99779E+003    6.01862E+003
   6.1780   5.92519E+003    6.03103E+003
   6.1800   5.93540E+003    5.86694E+003
   6.1830   5.98659E+003    5.97263E+003
   6.1860   5.88673E+003    5.88027E+003
   6.1890   5.96449E+003    5.83894E+003
   6.1900   5.95682E+003    5.90675E+003
   6.1940   5.87095E+003    5.92841E+003
   6.1960   5.91844E+003    6.03119E+003
   6.1980   5.87056E+003    6.18996E+003
   6.2010   5.88619E+003    6.03869E+003
   6.2030   5.93216E+003    5.94497E+003
   6.2050   5.85136E+003    6.12128E+003
   6.2090   5.88228E+003    5.96779E+003
   6.2120   5.83764E+003    5.97807E+003
   6.2140   5.83627E+003    5.90222E+003
   6.2170   5.76148E+003    5.99220E+003
   6.2210   5.80541E+003    5.96057E+003
   6.2230   5.70296E+003    5.91669E+003
   6.2250   5.77594E+003    5.89018E+003
   6.2280   5.74127E+003    5.86195E+003
   6.2300   5.78360E+003    5.94623E+003
   6.2330   5.73817E+003    5.82811E+003
   6.2350   5.74301E+003    5.88790E+003
   6.2370   5.66679E+003    5.83132E+003
   6.2410   5.76948E+003    5.80990E+003
   6.2450   5.68193E+003    5.87955E+003
   6.2470   5.63613E+003    5.90308E+003
   6.2480   5.62757E+003    5.93177E+003
   6.2520   5.59527E+003    5.82868E+003
   6.2540   5.49567E+003    5.78486E+003
   6.2570   5.48597E+003    5.83131E+003
   6.2600   5.48099E+003    5.76674E+003
   6.2630   5.51261E+003    5.85458E+003
   6.2660   5.57294E+003    5.67875E+003
   6.2680   5.53570E+003    5.66744E+003
   6.2720   5.52209E+003    5.67238E+003
   6.2730   5.44190E+003    5.78355E+003
   6.2760   5.47352E+003    5.82316E+003
   6.2810   5.47572E+003    5.85585E+003
   6.2830   5.45938E+003    5.76604E+003
   6.2860   5.46765E+003    5.82165E+003
   6.2880   5.39039E+003    5.70652E+003
   6.2920   5.44205E+003    5.59408E+003
   6.2930   5.41100E+003    5.75029E+003
   6.2950   5.34013E+003    5.74503E+003
   6.2980   5.38276E+003    5.82419E+003
   6.3010   5.35753E+003    5.51697E+003
   6.3050   5.17198E+003    5.61499E+003
   6.3070   5.38796E+003    5.80560E+003
   6.3090   5.33354E+003    5.59121E+003
   6.3130   5.32067E+003    5.72993E+003
   6.3150   5.36104E+003    5.66073E+003
   6.3170   5.26040E+003    5.61149E+003
   6.3200   5.20182E+003    5.51071E+003
   6.3220   5.13548E+003    5.52688E+003
   6.3260   5.20639E+003    5.54844E+003
   6.3300   5.18121E+003    5.44670E+003
   6.3330   5.15277E+003    5.49088E+003
   6.3360   5.04320E+003    5.52652E+003
   6.3380   5.09103E+003    5.56719E+003
   6.3400   5.13244E+003    5.46929E+003
   6.3420   5.07864E+003    5.45024E+003
   6.3450   4.98015E+003    5.41577E+003
   6.3470   5.04875E+003    5.35097E+003
   6.3500   5.04114E+003    5.39132E+003
   6.3540   5.08076E+003    5.35382E+003
   6.3560   4.96083E+003    5.36587E+003
   6.3580   5.07710E+003    5.32258E+003
   6.3610   5.01729E+003    5.29874E+003
   6.3650   5.16399E+003    5.30044E+003
   6.3680   5.10132E+003    5.28078E+003
   6.3730   4.89260E+003    5.27216E+003
   6.3770   4.98169E+003    5.27414E+003
   6.3800   5.12025E+003    5.28078E+003
   6.3820   5.10060E+003    5.21451E+003
   6.3840   4.92301E+003    5.15870E+003
   6.3860   4.94907E+003    5.09856E+003
   6.3890   5.09860E+003    5.24405E+003
   6.3920   4.89138E+003    5.10568E+003
   6.3940   5.00748E+003    5.08977E+003
   6.3980   4.95517E+003    5.02354E+003
   6.4000   4.93327E+003    5.11744E+003
   6.4030   4.78117E+003    4.99008E+003
   6.4060   4.80541E+003    5.03638E+003
   6.4090   4.73072E+003    5.00574E+003
   6.4120   4.84092E+003    4.95253E+003
   6.4150   4.68470E+003    4.91992E+003
   6.4180   4.67864E+003    4.87837E+003
   6.4200   4.72284E+003    4.97554E+003
   6.4220   4.69219E+003    4.92232E+003
   6.4250   4.78415E+003    4.89759E+003
   6.4280   4.88562E+003    4.88561E+003
   6.4310   4.88376E+003    4.94040E+003
   6.4340   4.85993E+003    4.93423E+003
   6.4360   4.80352E+003    4.94102E+003
   6.4380   4.82944E+003    4.96615E+003
   6.4410   4.86310E+003    5.01376E+003
   6.4440   4.95564E+003    5.00919E+003
   6.4470   4.90871E+003    5.01288E+003
   6.4500   4.91902E+003    4.98603E+003
   6.4520   4.91487E+003    4.91704E+003
   6.4570   5.00078E+003    5.03557E+003
   6.4590   4.98956E+003    5.02474E+003
   6.4610   4.98600E+003    5.06108E+003
   6.4650   5.10134E+003    5.01848E+003
   6.4670   5.01511E+003    4.99316E+003
   6.4700   5.01728E+003    5.04078E+003
   6.4730   5.12297E+003    5.03154E+003
   6.4750   5.11692E+003    5.05308E+003
   6.4770   4.98544E+003    5.08492E+003
   6.4810   5.17490E+003    5.04982E+003
   6.4830   5.00629E+003    4.97013E+003
   6.4860   4.97615E+003    5.02539E+003
   6.4880   5.07016E+003    4.91659E+003
   6.4910   4.99310E+003    4.94355E+003
   6.4930   5.02970E+003    4.90273E+003
   6.4960   4.98494E+003    4.97213E+003
   6.4990   4.94459E+003    4.92554E+003
   6.5010   4.98303E+003    4.91595E+003
   6.5050   5.02448E+003    5.01863E+003
   6.5080   5.10190E+003    5.08074E+003
   6.5100   5.09977E+003    4.99636E+003
   6.5140   5.07364E+003    4.96399E+003
   6.5170   5.13138E+003    4.97382E+003
   6.5200   5.09535E+003    5.00313E+003
   6.5220   5.17239E+003    4.96586E+003
   6.5240   5.03132E+003    5.01094E+003
   6.5270   4.92801E+003    4.83194E+003
   6.5310   5.08114E+003    4.94463E+003
   6.5330   5.07174E+003    4.86866E+003
   6.5360   5.05071E+003    4.84027E+003
   6.5380   5.02797E+003    4.83331E+003
   6.5420   4.97152E+003    4.84933E+003
   6.5450   5.09576E+003    4.90298E+003
   6.5470   5.05870E+003    4.90860E+003
   6.5510   4.96679E+003    4.91147E+003
   6.5540   5.10066E+003    4.84288E+003
   6.5570   4.95738E+003    4.78864E+003
   6.5600   5.12342E+003    4.84277E+003
   6.5640   5.06191E+003    4.82883E+003
   6.5660   5.07203E+003    4.75131E+003
   6.5690   4.95559E+003    4.67137E+003
   6.5720   5.07252E+003    4.91290E+003
   6.5760   5.06894E+003    4.86414E+003
   6.5780   4.99653E+003    4.83465E+003
   6.5800   4.99789E+003    4.85785E+003
   6.5830   5.01248E+003    4.78229E+003
   6.5860   5.03717E+003    4.77867E+003
   6.5880   5.06365E+003    4.79089E+003
   6.5910   4.89402E+003    4.71064E+003
   6.5930   4.94633E+003    4.66271E+003
   6.5970   4.96443E+003    4.75653E+003
   6.6000   4.93717E+003    4.75989E+003
   6.6030   4.79805E+003    4.70532E+003
   6.6050   4.91374E+003    4.75720E+003
   6.6070   4.84902E+003    4.76063E+003
   6.6100   4.88926E+003    4.64593E+003
   6.6140   4.81370E+003    4.75362E+003
   6.6170   4.95266E+003    4.70181E+003
   6.6210   4.90251E+003    4.66801E+003
   6.6230   4.99252E+003    4.72109E+003
   6.6240   5.03743E+003    4.69970E+003
   6.6270   4.89709E+003    4.72332E+003
   6.6310   4.98934E+003    4.73226E+003
   6.6350   4.92034E+003    4.53668E+003
   6.6360   4.90474E+003    4.68186E+003
   6.6380   4.98953E+003    4.71453E+003
   6.6400   4.91542E+003    4.66603E+003
   6.6420   4.96299E+003    4.68062E+003
   6.6450   4.80081E+003    4.56893E+003
   6.6490   4.85288E+003    4.56871E+003
   6.6530   4.85559E+003    4.54260E+003
   6.6560   4.91542E+003    4.62203E+003
   6.6580   4.93901E+003    4.57804E+003
   6.6610   4.92347E+003    4.56793E+003
   6.6650   4.89149E+003    4.60617E+003
   6.6670   4.88300E+003    4.68082E+003
   6.6690   4.83593E+003    4.45535E+003
   6.6720   4.92169E+003    4.52522E+003
   6.6760   4.82391E+003    4.50383E+003
   6.6780   4.80195E+003    4.51840E+003
   6.6810   4.81497E+003    4.45804E+003
   6.6830   4.79605E+003    4.40655E+003
   6.6850   4.75392E+003    4.47106E+003
   6.6900   4.85271E+003    4.50635E+003
   6.6920   4.86465E+003    4.56779E+003
   6.6940   4.83973E+003    4.42123E+003
   6.6960   4.83811E+003    4.48273E+003
   6.6990   4.83613E+003    4.51902E+003
   6.7030   4.81016E+003    4.38037E+003
   6.7070   4.75063E+003    4.33130E+003
   6.7080   4.73792E+003    4.45522E+003
   6.7120   4.75922E+003    4.39900E+003
   6.7130   4.64651E+003    4.34830E+003
   6.7180   4.59659E+003    4.36376E+003
   6.7200   4.63477E+003    4.33348E+003
   6.7220   4.56822E+003    4.25076E+003
   6.7240   4.71855E+003    4.27582E+003
   6.7270   4.72317E+003    4.36849E+003
   6.7310   4.71270E+003    4.34200E+003
   6.7340   4.83715E+003    4.37605E+003
   6.7370   4.68205E+003    4.30448E+003
   6.7380   4.74036E+003    4.38252E+003
   6.7420   4.69226E+003    4.34466E+003
   6.7450   4.69745E+003    4.10584E+003
   6.7490   4.60034E+003    4.13616E+003
   6.7520   4.53703E+003    4.17148E+003
   6.7570   4.61910E+003    4.13810E+003
   6.7590   4.55054E+003    4.11932E+003
   6.7610   4.50600E+003    4.08054E+003
   6.7630   4.55184E+003    4.17666E+003
   6.7680   4.57859E+003    4.11996E+003
   6.7720   4.57064E+003    4.20303E+003
   6.7750   4.54499E+003    4.12619E+003
   6.7770   4.53465E+003    4.16578E+003
   6.7790   4.52542E+003    4.23161E+003
   6.7840   4.56450E+003    4.16096E+003
   6.7860   4.57910E+003    4.13114E+003
   6.7880   4.48028E+003    4.11837E+003
   6.7920   4.43059E+003    4.12528E+003
   6.7950   4.67206E+003    4.18075E+003
   6.7980   4.52622E+003    4.07014E+003
   6.8000   4.46146E+003    4.22696E+003
   6.8040   4.52568E+003    4.13246E+003
   6.8070   4.52864E+003    4.15507E+003
   6.8100   4.55464E+003    4.23253E+003
   6.8130   4.58552E+003    4.20108E+003
   6.8170   4.54160E+003    4.22447E+003
   6.8190   4.53501E+003    4.24171E+003
   6.8210   4.52421E+003    4.20569E+003
   6.8250   4.55065E+003    4.15833E+003
   6.8280   4.54988E+003    4.22635E+003
   6.8320   4.52911E+003    4.07965E+003
   6.8350   4.58040E+003    4.14943E+003
   6.8360   4.54367E+003    4.15770E+003
   6.8390   4.57048E+003    4.16589E+003
   6.8440   4.54463E+003    4.19092E+003
   6.8460   4.60349E+003    4.26952E+003
   6.8500   4.58420E+003    4.17647E+003
   6.8530   4.63948E+003    4.18981E+003
   6.8560   4.60186E+003    4.15892E+003
   6.8600   4.59668E+003    4.15968E+003
   6.8620   4.54426E+003    4.17694E+003
   6.8660   4.57952E+003    4.05944E+003
   6.8690   4.52658E+003    4.10633E+003
   6.8730   4.49519E+003    4.07736E+003
   6.8760   4.49236E+003    4.15072E+003
   6.8780   4.49982E+003    4.07539E+003
   6.8810   4.49513E+003    4.11910E+003
   6.8840   4.51283E+003    4.12212E+003
   6.8880   4.52273E+003    4.08564E+003
   6.8910   4.45703E+003    4.13871E+003
   6.8930   4.53295E+003    4.11242E+003
   6.8970   4.46703E+003    4.14178E+003
   6.9000   4.37338E+003    4.15744E+003
   6.9020   4.56645E+003    4.20942E+003
   6.9060   4.50249E+003    4.13727E+003
   6.9090   4.49313E+003    4.16754E+003
   6.9130   4.47349E+003    4.16839E+003
   6.9150   4.45938E+003    4.10763E+003
   6.9180   4.56255E+003    4.01281E+003
   6.9200   4.53376E+003    4.10972E+003
   6.9230   4.40468E+003    4.03933E+003
   6.9270   4.58401E+003    4.01280E+003
   6.9300   4.48935E+003    3.95910E+003
   6.9320   4.45082E+003    3.96891E+003
   6.9360   4.51622E+003    3.91395E+003
   6.9380   4.40138E+003    3.95019E+003
   6.9410   4.46574E+003    3.98705E+003
   6.9450   4.34407E+003    3.87389E+003
   6.9490   4.38837E+003    3.93092E+003
   6.9510   4.32333E+003    3.98518E+003
   6.9540   4.39630E+003    3.88271E+003
   6.9570   4.36897E+003    3.86320E+003
   6.9610   4.42021E+003    3.91103E+003
   6.9640   4.41020E+003    4.01071E+003
   6.9680   4.33417E+003    4.04833E+003
   6.9700   4.26070E+003    3.92680E+003
   6.9720   4.22890E+003    3.82276E+003
   6.9760   4.22731E+003    4.01804E+003
   6.9780   4.39192E+003    3.83202E+003
   6.9810   4.43693E+003    3.88446E+003
   6.9850   4.34961E+003    3.90957E+003
   6.9880   4.30645E+003    3.92429E+003
   6.9920   4.26362E+003    3.89060E+003
   6.9960   4.24522E+003    3.94112E+003
   6.9980   4.27315E+003    3.81840E+003
   7.0010   4.38712E+003    3.73909E+003
   7.0060   4.34528E+003    3.82793E+003
   7.0090   4.36064E+003    3.89240E+003
   7.0120   4.26600E+003    3.94464E+003
   7.0140   4.28865E+003    3.91497E+003
   7.0170   4.29119E+003    3.87322E+003
   7.0200   4.28770E+003    3.74615E+003
   7.0240   4.16038E+003    3.82192E+003
   7.0260   4.24997E+003    3.83834E+003
   7.0280   4.26998E+003    3.83585E+003
   7.0310   4.27875E+003    3.86501E+003
   7.0350   4.14867E+003    3.78942E+003
   7.0370   4.22414E+003    3.83715E+003
   7.0410   4.28240E+003    3.83573E+003
   7.0440   4.25035E+003    3.87734E+003
   7.0470   4.02693E+003    3.82994E+003
   7.0520   4.10695E+003    3.80779E+003
   7.0550   4.14155E+003    3.86950E+003
   7.0580   4.28674E+003    3.72665E+003
   7.0610   4.18966E+003    3.78652E+003
   7.0640   4.19476E+003    3.82156E+003
   7.0680   4.23800E+003    3.82089E+003
   7.0700   4.25630E+003    3.81147E+003
   7.0740   4.21850E+003    3.84087E+003
   7.0770   4.26192E+003    3.83564E+003
   7.0790   4.21303E+003    3.81367E+003
   7.0810   4.22920E+003    3.78443E+003
   7.0850   4.23082E+003    3.77658E+003
   7.0880   4.16245E+003    3.74087E+003
   7.0930   4.22652E+003    3.78461E+003
   7.0950   4.19555E+003    3.71838E+003
   7.1000   4.19806E+003    3.75562E+003
   7.1030   4.24489E+003    3.74284E+003
   7.1060   4.21251E+003    3.80404E+003
   7.1100   4.23040E+003    3.79271E+003
   7.1130   4.20249E+003    3.79212E+003
   7.1150   4.24870E+003    3.72166E+003
   7.1180   4.16997E+003    3.80538E+003
   7.1220   4.15283E+003    3.72750E+003
   7.1250   4.07708E+003    3.74252E+003
   7.1270   4.09947E+003    3.69772E+003
   7.1310   3.98060E+003    3.73327E+003
   7.1350   4.09098E+003    3.72653E+003
   7.1360   3.97541E+003    3.73678E+003
   7.1380   3.93595E+003    3.67952E+003
   7.1430   3.99509E+003    3.74443E+003
   7.1460   3.87090E+003    3.70280E+003
   7.1510   3.78180E+003    3.59690E+003
