# Supplementary material for: Trigger factor both holds and folds its client proteins
Source: Nat Commun. 2022 Jul 15;13:4126. doi: 10.1038/s41467-022-31767-6 (PMC9287376; doi:10.1038/s41467-022-31767-6)
Supplement: Supplementary file 6 — Source Data [file 41467_2022_31767_MOESM6_ESM.zip › SourceDataFile/Fig1a-b/00070.RI3]

Sample
I 3 04.0 40000 0012449 2.1730E11 280 1 
   5.8000   6.97000E+001    1.76560E+002
   5.8020   1.44100E+002    1.84830E+002
   5.8030   1.73320E+002    1.81130E+002
   5.8050   1.98730E+002    2.04920E+002
   5.8070   2.35420E+002    2.33990E+002
   5.8080   2.40830E+002    2.67760E+002
   5.8090   2.73780E+002    2.79420E+002
   5.8110   3.06510E+002    3.24180E+002
   5.8140   3.46880E+002    3.89210E+002
   5.8170   4.26220E+002    4.74440E+002
   5.8180   5.54910E+002    6.06570E+002
   5.8200   6.04110E+002    6.82590E+002
   5.8230   8.32110E+002    8.59610E+002
   5.8260   1.04395E+003    9.83750E+002
   5.8280   1.28339E+003    1.31999E+003
   5.8300   1.52841E+003    1.65820E+003
   5.8330   1.84867E+003    1.97172E+003
   5.8350   2.20491E+003    2.33293E+003
   5.8370   2.61658E+003    2.78907E+003
   5.8390   3.11037E+003    3.13778E+003
   5.8420   3.21511E+003    3.39327E+003
   5.8440   3.90121E+003    3.89105E+003
   5.8460   4.00960E+003    4.21927E+003
   5.8490   4.49883E+003    4.42641E+003
   5.8500   4.60899E+003    4.60970E+003
   5.8530   4.82951E+003    5.02062E+003
   5.8550   5.19535E+003    5.23985E+003
   5.8570   5.34333E+003    5.36130E+003
   5.8600   5.29775E+003    5.40140E+003
   5.8630   5.44283E+003    5.53074E+003
   5.8650   5.54513E+003    5.49321E+003
   5.8670   5.52665E+003    5.57541E+003
   5.8690   5.51737E+003    5.44992E+003
   5.8710   5.50271E+003    5.51647E+003
   5.8740   5.49356E+003    5.63644E+003
   5.8760   5.49130E+003    5.47992E+003
   5.8780   5.54922E+003    5.76135E+003
   5.8800   5.50676E+003    5.45221E+003
   5.8830   5.57161E+003    5.39127E+003
   5.8850   5.49576E+003    5.45902E+003
   5.8880   5.47898E+003    5.56698E+003
   5.8890   5.43081E+003    5.45724E+003
   5.8910   5.51466E+003    5.51881E+003
   5.8940   5.43827E+003    5.64544E+003
   5.8970   5.78600E+003    5.69437E+003
   5.8980   5.81864E+003    5.72247E+003
   5.9010   5.63115E+003    5.75259E+003
   5.9030   5.68533E+003    5.65139E+003
   5.9050   5.63248E+003    5.60447E+003
   5.9070   5.60597E+003    5.54551E+003
   5.9100   5.64459E+003    5.68316E+003
   5.9130   5.67001E+003    5.79122E+003
   5.9140   5.65489E+003    5.81290E+003
   5.9170   5.66354E+003    5.73159E+003
   5.9210   5.85033E+003    5.77047E+003
   5.9240   5.89181E+003    5.98510E+003
   5.9260   5.92114E+003    5.91795E+003
   5.9270   5.93529E+003    6.11438E+003
   5.9300   6.08536E+003    6.16863E+003
   5.9340   6.16210E+003    6.33440E+003
   5.9360   6.19052E+003    6.35106E+003
   5.9380   6.31271E+003    6.75177E+003
   5.9390   6.25988E+003    7.54478E+003
   5.9430   6.36453E+003    1.30594E+004
   5.9460   6.53978E+003    1.19522E+004
   5.9480   6.65846E+003    1.13960E+004
   5.9500   6.90748E+003    1.90230E+002
   5.9570   1.17094E+004    3.79880E+002
   5.9600   1.00701E+004    6.91506E+003
   5.9660   1.75590E+002    6.83035E+003
   5.9680   2.13050E+002    5.90139E+003
   5.9700   4.06540E+002    6.21784E+003
   5.9740   1.87889E+003    6.26292E+003
   5.9760   6.10905E+003    6.27194E+003
   5.9780   6.80584E+003    6.14539E+003
   5.9790   6.03681E+003    6.18222E+003
   5.9810   6.30942E+003    6.15757E+003
   5.9820   6.16844E+003    6.11188E+003
   5.9870   6.17872E+003    6.22251E+003
   5.9880   6.12640E+003    6.04897E+003
   5.9900   6.19156E+003    6.12195E+003
   5.9920   6.19558E+003    6.08076E+003
   5.9950   6.24384E+003    6.13894E+003
   5.9970   6.14121E+003    6.10749E+003
   6.0000   6.20927E+003    6.07550E+003
   6.0040   6.05020E+003    6.05911E+003
   6.0060   6.11075E+003    6.03275E+003
   6.0080   6.12278E+003    5.89611E+003
   6.0110   6.02573E+003    6.01654E+003
   6.0130   6.04404E+003    5.97773E+003
   6.0150   6.18735E+003    5.92393E+003
   6.0180   6.14718E+003    5.87275E+003
   6.0210   6.01584E+003    6.07299E+003
   6.0220   6.05094E+003    5.89081E+003
   6.0240   6.06192E+003    5.80942E+003
   6.0260   5.97661E+003    5.87498E+003
   6.0310   6.00316E+003    5.89963E+003
   6.0330   6.05784E+003    6.01882E+003
   6.0350   6.10299E+003    5.87654E+003
   6.0370   6.20720E+003    5.85589E+003
   6.0400   6.15740E+003    5.94234E+003
   6.0420   6.20289E+003    5.91521E+003
   6.0450   6.16821E+003    5.71507E+003
   6.0480   6.03833E+003    5.87077E+003
   6.0500   6.04311E+003    5.85130E+003
   6.0520   6.00822E+003    5.87883E+003
   6.0550   6.05669E+003    5.97345E+003
   6.0570   5.95794E+003    5.85289E+003
   6.0600   5.96727E+003    5.87203E+003
   6.0620   5.86180E+003    5.77021E+003
   6.0660   6.07814E+003    5.83821E+003
   6.0680   6.02015E+003    5.88387E+003
   6.0710   5.88961E+003    5.96300E+003
   6.0730   5.89743E+003    5.90510E+003
   6.0750   5.99988E+003    5.82270E+003
   6.0770   5.99401E+003    5.78229E+003
   6.0790   5.94571E+003    5.78989E+003
   6.0820   6.00881E+003    5.79133E+003
   6.0840   5.98973E+003    5.66425E+003
   6.0890   5.98823E+003    5.57464E+003
   6.0910   6.07599E+003    5.46293E+003
   6.0920   5.91254E+003    5.37467E+003
   6.0950   5.88546E+003    5.29688E+003
   6.0970   5.90224E+003    5.20580E+003
   6.1000   5.96037E+003    5.22267E+003
   6.1030   5.96942E+003    5.20632E+003
   6.1050   6.02940E+003    5.10199E+003
   6.1070   5.91847E+003    5.15495E+003
   6.1110   5.88872E+003    5.06772E+003
   6.1150   5.86506E+003    5.19643E+003
   6.1160   5.80673E+003    5.18562E+003
   6.1190   5.79043E+003    5.15336E+003
   6.1220   5.86060E+003    5.43222E+003
   6.1240   5.86504E+003    5.09477E+003
   6.1270   6.00812E+003    4.62916E+003
   6.1300   5.98312E+003    4.50311E+003
   6.1330   6.04665E+003    4.29036E+003
   6.1340   5.98569E+003    4.32404E+003
   6.1360   6.00211E+003    4.34998E+003
   6.1380   5.84876E+003    4.72177E+003
   6.1410   5.91931E+003    4.95984E+003
   6.1450   6.02192E+003    5.28587E+003
   6.1480   5.82592E+003    5.11062E+003
   6.1520   5.90338E+003    5.08722E+003
   6.1560   5.85973E+003    5.07066E+003
   6.1580   5.97678E+003    5.08844E+003
   6.1610   5.95529E+003    4.96537E+003
   6.1630   5.85186E+003    4.92259E+003
   6.1670   5.95296E+003    4.79350E+003
   6.1680   5.96882E+003    4.79517E+003
   6.1700   5.90084E+003    4.75670E+003
   6.1740   5.91931E+003    4.90145E+003
   6.1770   5.89743E+003    4.75250E+003
   6.1800   5.88265E+003    4.86765E+003
   6.1810   5.89180E+003    4.91824E+003
   6.1820   5.93552E+003    4.84779E+003
   6.1850   5.87999E+003    4.68753E+003
   6.1890   5.78112E+003    4.73524E+003
   6.1910   5.87542E+003    4.82217E+003
   6.1940   5.95953E+003    4.90541E+003
   6.1960   5.90503E+003    4.82909E+003
   6.1980   5.81671E+003    4.77661E+003
   6.2010   5.94311E+003    4.69810E+003
   6.2050   5.82239E+003    4.59328E+003
   6.2070   5.95183E+003    4.59398E+003
   6.2090   6.00653E+003    4.59476E+003
   6.2120   6.02367E+003    4.41491E+003
   6.2150   5.95344E+003    4.26045E+003
   6.2190   5.81930E+003    4.37669E+003
   6.2210   5.95510E+003    4.37861E+003
   6.2230   5.89595E+003    4.62482E+003
   6.2260   6.02753E+003    4.57949E+003
   6.2280   6.00224E+003    4.44436E+003
   6.2300   5.99984E+003    4.38024E+003
   6.2330   5.93052E+003    4.22950E+003
   6.2350   5.87861E+003    4.34134E+003
   6.2370   5.88716E+003    4.19879E+003
   6.2390   5.97705E+003    3.99028E+003
   6.2430   5.89403E+003    3.95347E+003
   6.2450   5.88044E+003    4.18525E+003
   6.2480   5.84039E+003    4.14138E+003
   6.2500   5.81069E+003    4.25484E+003
   6.2530   5.59136E+003    4.01936E+003
   6.2550   5.63709E+003    3.90348E+003
   6.2570   5.77885E+003    3.97887E+003
   6.2600   5.67661E+003    3.83521E+003
   6.2640   5.68346E+003    3.89867E+003
   6.2670   5.72141E+003    3.88995E+003
   6.2690   5.77969E+003    3.97186E+003
   6.2720   5.86833E+003    3.91256E+003
   6.2730   5.92646E+003    3.85037E+003
   6.2760   5.89789E+003    3.78232E+003
   6.2790   5.79806E+003    3.70982E+003
   6.2810   5.89475E+003    3.55543E+003
   6.2820   5.89421E+003    3.61108E+003
   6.2860   5.91450E+003    3.60526E+003
   6.2900   5.82170E+003    3.75921E+003
   6.2930   5.88689E+003    3.77103E+003
   6.2960   5.83393E+003    3.75708E+003
   6.2970   5.86171E+003    3.71772E+003
   6.2990   5.82789E+003    3.68871E+003
   6.3020   5.67280E+003    3.52728E+003
   6.3060   5.82508E+003    3.58218E+003
   6.3080   5.96083E+003    3.55152E+003
   6.3100   5.82434E+003    3.55081E+003
   6.3150   5.78458E+003    3.47944E+003
   6.3170   5.77072E+003    3.46146E+003
   6.3200   5.77422E+003    3.43752E+003
   6.3220   5.76079E+003    3.51550E+003
   6.3240   5.85259E+003    3.40518E+003
   6.3270   5.72269E+003    3.38591E+003
   6.3310   5.74006E+003    3.36870E+003
   6.3330   5.74331E+003    3.29267E+003
   6.3360   5.75096E+003    3.30226E+003
   6.3380   5.76651E+003    3.23929E+003
   6.3400   5.77787E+003    3.35129E+003
   6.3450   5.78362E+003    3.14480E+003
   6.3470   5.69040E+003    3.20864E+003
   6.3490   5.68262E+003    3.24190E+003
   6.3520   5.62106E+003    3.19649E+003
   6.3560   5.71129E+003    3.16819E+003
   6.3590   5.57178E+003    2.97070E+003
   6.3610   5.51311E+003    2.98098E+003
   6.3630   5.63551E+003    2.92632E+003
   6.3650   5.69559E+003    2.98281E+003
   6.3680   5.69387E+003    2.95191E+003
   6.3700   5.70286E+003    3.05574E+003
   6.3730   5.65365E+003    3.01865E+003
   6.3750   5.69141E+003    2.90798E+003
   6.3780   5.73875E+003    2.99345E+003
   6.3800   5.67807E+003    2.95707E+003
   6.3820   5.71856E+003    2.82635E+003
   6.3860   5.66713E+003    2.88168E+003
   6.3880   5.63458E+003    2.85991E+003
   6.3910   5.54510E+003    2.86115E+003
   6.3940   5.56893E+003    2.83062E+003
   6.3970   5.61425E+003    2.86346E+003
   6.3980   5.54566E+003    2.78854E+003
   6.4030   5.55450E+003    2.73434E+003
   6.4050   5.53186E+003    2.82953E+003
   6.4080   5.49269E+003    2.68190E+003
   6.4100   5.49161E+003    2.62506E+003
   6.4120   5.41760E+003    2.65052E+003
   6.4150   5.45700E+003    2.55600E+003
   6.4180   5.51882E+003    2.57657E+003
   6.4200   5.41452E+003    2.56297E+003
   6.4240   5.41321E+003    2.62436E+003
   6.4250   5.49017E+003    2.62504E+003
   6.4270   5.56419E+003    2.63292E+003
   6.4290   5.46727E+003    2.61784E+003
   6.4320   5.49532E+003    2.67440E+003
   6.4360   5.52078E+003    2.70559E+003
   6.4380   5.64562E+003    2.74989E+003
   6.4400   5.62459E+003    2.67746E+003
   6.4450   5.61894E+003    2.69999E+003
   6.4470   5.63051E+003    2.58481E+003
   6.4500   5.58292E+003    2.58088E+003
   6.4520   5.67474E+003    2.60250E+003
   6.4540   5.70499E+003    2.68466E+003
   6.4580   5.64699E+003    2.64745E+003
   6.4610   5.76987E+003    2.59578E+003
   6.4630   5.70485E+003    2.52190E+003
   6.4650   5.74771E+003    2.48629E+003
   6.4680   5.78956E+003    2.52702E+003
   6.4700   5.69040E+003    2.54713E+003
   6.4750   5.72227E+003    2.58704E+003
   6.4770   5.76120E+003    2.56401E+003
   6.4790   5.76931E+003    2.60817E+003
   6.4820   5.71243E+003    2.55809E+003
   6.4840   5.67441E+003    2.53205E+003
   6.4860   5.62118E+003    2.57254E+003
   6.4890   5.62815E+003    2.49731E+003
   6.4930   5.60579E+003    2.51386E+003
   6.4940   5.67226E+003    2.55408E+003
   6.4980   5.71510E+003    2.49229E+003
   6.5010   5.76837E+003    2.56836E+003
   6.5030   5.68004E+003    2.57654E+003
   6.5060   5.65080E+003    2.52422E+003
   6.5090   5.80450E+003    2.54896E+003
   6.5120   5.82803E+003    2.60423E+003
   6.5140   5.75106E+003    2.59177E+003
   6.5170   5.70705E+003    2.52451E+003
   6.5190   5.76007E+003    2.51185E+003
   6.5220   5.76360E+003    2.42408E+003
   6.5240   5.67085E+003    2.49740E+003
   6.5260   5.72286E+003    2.40684E+003
   6.5300   5.77317E+003    2.43248E+003
   6.5310   5.62008E+003    2.45486E+003
   6.5330   5.66928E+003    2.47230E+003
   6.5370   5.63316E+003    2.47182E+003
   6.5410   5.57492E+003    2.45162E+003
   6.5440   5.52810E+003    2.47051E+003
   6.5470   5.53228E+003    2.44110E+003
   6.5510   5.53981E+003    2.42783E+003
   6.5530   5.60537E+003    2.44337E+003
   6.5560   5.60690E+003    2.42379E+003
   6.5590   5.55067E+003    2.44813E+003
   6.5620   5.58520E+003    2.48412E+003
   6.5650   5.60380E+003    2.43520E+003
   6.5680   5.50641E+003    2.41204E+003
   6.5700   5.50385E+003    2.46723E+003
   6.5710   5.66689E+003    2.41274E+003
   6.5750   5.50823E+003    2.39498E+003
   6.5770   5.58669E+003    2.34438E+003
   6.5800   5.54821E+003    2.39055E+003
   6.5820   5.56873E+003    2.41536E+003
   6.5840   5.42494E+003    2.42088E+003
   6.5870   5.60243E+003    2.40489E+003
   6.5900   5.54852E+003    2.43416E+003
   6.5910   5.46563E+003    2.39554E+003
   6.5950   5.43573E+003    2.38961E+003
   6.5980   5.43333E+003    2.37196E+003
   6.6000   5.44948E+003    2.44825E+003
   6.6020   5.57388E+003    2.37328E+003
   6.6060   5.43871E+003    2.41562E+003
   6.6080   5.43487E+003    2.37412E+003
   6.6110   5.44475E+003    2.38082E+003
   6.6130   5.41080E+003    2.40176E+003
   6.6160   5.44583E+003    2.33036E+003
   6.6190   5.45786E+003    2.40453E+003
   6.6220   5.43902E+003    2.44074E+003
   6.6240   5.38298E+003    2.39973E+003
   6.6260   5.45698E+003    2.38078E+003
   6.6290   5.45183E+003    2.44162E+003
   6.6320   5.40198E+003    2.46190E+003
   6.6350   5.32524E+003    2.36203E+003
   6.6380   5.38460E+003    2.34790E+003
   6.6400   5.38570E+003    2.32741E+003
   6.6430   5.24252E+003    2.32853E+003
   6.6450   5.32781E+003    2.34325E+003
   6.6490   5.30408E+003    2.31773E+003
   6.6530   5.27323E+003    2.34805E+003
   6.6540   5.28974E+003    2.36855E+003
   6.6560   5.33542E+003    2.34662E+003
   6.6590   5.25783E+003    2.33084E+003
   6.6620   5.36160E+003    2.30509E+003
   6.6650   5.20890E+003    2.24035E+003
   6.6670   5.21943E+003    2.27741E+003
   6.6690   5.25082E+003    2.29395E+003
   6.6740   5.13974E+003    2.28332E+003
   6.6770   5.08253E+003    2.31264E+003
   6.6790   5.14624E+003    2.23811E+003
   6.6810   5.10256E+003    2.26380E+003
   6.6850   5.24922E+003    2.34980E+003
   6.6870   5.06620E+003    2.23735E+003
   6.6900   5.13803E+003    2.30220E+003
   6.6920   5.17633E+003    2.27133E+003
   6.6940   5.10656E+003    2.33139E+003
   6.6990   5.09341E+003    2.30845E+003
   6.7010   5.11994E+003    2.25806E+003
   6.7040   5.13245E+003    2.20861E+003
   6.7060   5.09576E+003    2.24347E+003
   6.7080   5.02703E+003    2.27338E+003
   6.7110   5.08183E+003    2.18013E+003
   6.7150   4.91956E+003    2.22300E+003
   6.7180   4.99194E+003    2.19305E+003
   6.7200   4.98179E+003    2.21328E+003
   6.7230   4.99384E+003    2.19200E+003
   6.7250   4.97267E+003    2.20806E+003
   6.7280   5.00147E+003    2.24460E+003
   6.7300   4.98483E+003    2.25855E+003
   6.7340   5.02709E+003    2.18600E+003
   6.7370   4.98504E+003    2.21614E+003
   6.7400   4.99888E+003    2.25548E+003
   6.7430   4.98706E+003    2.20042E+003
   6.7450   4.91862E+003    2.20741E+003
   6.7470   4.88874E+003    2.21163E+003
   6.7490   4.87919E+003    2.13927E+003
   6.7520   4.86772E+003    2.10888E+003
   6.7540   4.87595E+003    2.11464E+003
   6.7590   4.85956E+003    2.13463E+003
   6.7610   4.87179E+003    2.06337E+003
   6.7630   4.90941E+003    2.09433E+003
   6.7660   4.83002E+003    2.13230E+003
   6.7680   4.87450E+003    2.10068E+003
   6.7700   4.94476E+003    2.07990E+003
   6.7740   4.78328E+003    2.02301E+003
   6.7770   4.86338E+003    2.09058E+003
   6.7820   4.76647E+003    2.04969E+003
   6.7840   4.74829E+003    2.09185E+003
   6.7860   4.74064E+003    2.05349E+003
   6.7880   4.75284E+003    2.15071E+003
   6.7930   4.76517E+003    2.06460E+003
   6.7950   4.70571E+003    2.08638E+003
   6.7980   4.82613E+003    2.13516E+003
   6.8020   4.74063E+003    2.18278E+003
   6.8050   4.73030E+003    2.12959E+003
   6.8070   4.78285E+003    2.11983E+003
   6.8080   4.71577E+003    2.04649E+003
   6.8110   4.76557E+003    2.13450E+003
   6.8150   4.76465E+003    2.06183E+003
   6.8190   4.72962E+003    2.04168E+003
   6.8210   4.65612E+003    2.10877E+003
   6.8240   4.68728E+003    2.10247E+003
   6.8280   4.72989E+003    2.06815E+003
   6.8300   4.70237E+003    2.08216E+003
   6.8330   4.70258E+003    2.03910E+003
   6.8370   4.70460E+003    2.10864E+003
   6.8380   4.74308E+003    2.06697E+003
   6.8420   4.70905E+003    2.08653E+003
   6.8460   4.78654E+003    2.14247E+003
   6.8490   4.84666E+003    2.18464E+003
   6.8510   4.78400E+003    2.09959E+003
   6.8540   4.77655E+003    2.08493E+003
   6.8560   4.77132E+003    2.11826E+003
   6.8600   4.72192E+003    2.07410E+003
   6.8630   4.72303E+003    2.05696E+003
   6.8660   4.70571E+003    2.02068E+003
   6.8670   4.65111E+003    2.11230E+003
   6.8710   4.64055E+003    2.07660E+003
   6.8750   4.71552E+003    1.99720E+003
   6.8780   4.63617E+003    2.08381E+003
   6.8800   4.64967E+003    2.08739E+003
   6.8840   4.68574E+003    2.04370E+003
   6.8860   4.64595E+003    2.09298E+003
   6.8890   4.73812E+003    2.04618E+003
   6.8930   4.57408E+003    2.08430E+003
   6.8950   4.69856E+003    2.05100E+003
   6.8990   4.74060E+003    2.07024E+003
   6.9020   4.72015E+003    2.07166E+003
   6.9050   4.74650E+003    2.03522E+003
   6.9070   4.76872E+003    2.04459E+003
   6.9110   4.70279E+003    2.11394E+003
   6.9140   4.62405E+003    2.08858E+003
   6.9160   4.65580E+003    2.07206E+003
   6.9190   4.61959E+003    2.06605E+003
   6.9220   4.58638E+003    2.05787E+003
   6.9250   4.68762E+003    2.04967E+003
   6.9270   4.63676E+003    1.98220E+003
   6.9290   4.55673E+003    1.99272E+003
   6.9330   4.48997E+003    2.03570E+003
   6.9360   4.51239E+003    1.99372E+003
   6.9400   4.47033E+003    1.97507E+003
   6.9420   4.47310E+003    1.99816E+003
   6.9460   4.49139E+003    1.99494E+003
   6.9490   4.38135E+003    1.96924E+003
   6.9520   4.47759E+003    2.01379E+003
   6.9560   4.47756E+003    1.96586E+003
   6.9580   4.48318E+003    2.00865E+003
   6.9600   4.53183E+003    1.96061E+003
   6.9640   4.49958E+003    1.93115E+003
   6.9670   4.49732E+003    2.05266E+003
   6.9690   4.44840E+003    1.99603E+003
   6.9720   4.46376E+003    1.93190E+003
   6.9760   4.45750E+003    1.99480E+003
   6.9770   4.48639E+003    2.00350E+003
   6.9810   4.40330E+003    2.00663E+003
   6.9850   4.51977E+003    1.99853E+003
   6.9870   4.45416E+003    1.98910E+003
   6.9920   4.46205E+003    1.95156E+003
   6.9940   4.53545E+003    1.97475E+003
   6.9980   4.43373E+003    1.94012E+003
   7.0010   4.49303E+003    2.01009E+003
   7.0040   4.47918E+003    1.95287E+003
   7.0080   4.44988E+003    1.87995E+003
   7.0100   4.35410E+003    1.91397E+003
   7.0120   4.37903E+003    1.93788E+003
   7.0150   4.32297E+003    1.93743E+003
   7.0190   4.38234E+003    1.96269E+003
   7.0210   4.40004E+003    1.91468E+003
   7.0240   4.30652E+003    1.91054E+003
   7.0270   4.33325E+003    1.90118E+003
   7.0300   4.25405E+003    1.91426E+003
   7.0340   4.24359E+003    1.95424E+003
   7.0370   4.22570E+003    1.92336E+003
   7.0400   4.25718E+003    1.89019E+003
   7.0440   4.30324E+003    1.91549E+003
   7.0470   4.36450E+003    1.91446E+003
   7.0500   4.30425E+003    1.95040E+003
   7.0520   4.39877E+003    1.87130E+003
   7.0570   4.34334E+003    1.94636E+003
   7.0600   4.31548E+003    1.88895E+003
   7.0620   4.31419E+003    1.85600E+003
   7.0650   4.23843E+003    1.88322E+003
   7.0680   4.31744E+003    1.88808E+003
   7.0710   4.29330E+003    1.92334E+003
   7.0730   4.32224E+003    1.89505E+003
   7.0760   4.30871E+003    1.86980E+003
   7.0790   4.28012E+003    1.86350E+003
   7.0820   4.28984E+003    1.85445E+003
   7.0860   4.25361E+003    1.84503E+003
   7.0900   4.27772E+003    1.84246E+003
   7.0920   4.24693E+003    1.86378E+003
   7.0970   4.18785E+003    1.95275E+003
   7.1000   4.15814E+003    1.90398E+003
   7.1020   4.22807E+003    1.87931E+003
   7.1060   4.32585E+003    1.91937E+003
   7.1080   4.31986E+003    1.86553E+003
   7.1110   4.27367E+003    1.84017E+003
   7.1150   4.25253E+003    1.84058E+003
   7.1160   4.28350E+003    1.83273E+003
   7.1200   4.22757E+003    1.79046E+003
   7.1230   4.29802E+003    1.78989E+003
   7.1260   4.21509E+003    1.78649E+003
   7.1290   4.25577E+003    1.73208E+003
   7.1320   4.26662E+003    1.69432E+003
   7.1350   4.15361E+003    1.62722E+003
   7.1390   4.18753E+003    1.58605E+003
   7.1430   4.26491E+003    1.50072E+003
   7.1450   4.22788E+003    1.53035E+003
   7.1480   4.21500E+003    1.41529E+003
   7.1520   4.22197E+003    1.34706E+003
