# Supplementary material for: Trigger factor both holds and folds its client proteins
Source: Nat Commun. 2022 Jul 15;13:4126. doi: 10.1038/s41467-022-31767-6 (PMC9287376; doi:10.1038/s41467-022-31767-6)
Supplement: Supplementary file 6 — Source Data [file 41467_2022_31767_MOESM6_ESM.zip › SourceDataFile/Fig1a-b/00071.RI1]

Sample
I 1 04.0 40000 0012510 2.1830E11 280 1 
   5.8000   5.65400E+001    1.47240E+002
   5.8030   1.01520E+002    1.53860E+002
   5.8050   1.65670E+002    1.90690E+002
   5.8060   2.29190E+002    2.46630E+002
   5.8070   2.63870E+002    2.72630E+002
   5.8090   2.52800E+002    2.87560E+002
   5.8120   3.01550E+002    3.02930E+002
   5.8130   3.32650E+002    3.68390E+002
   5.8140   3.80430E+002    4.34170E+002
   5.8160   4.28560E+002    4.48100E+002
   5.8170   5.28830E+002    5.58260E+002
   5.8180   5.61470E+002    6.13800E+002
   5.8210   6.97100E+002    6.69160E+002
   5.8230   8.06040E+002    9.43830E+002
   5.8260   9.82300E+002    1.09061E+003
   5.8270   1.22135E+003    1.35583E+003
   5.8290   1.37686E+003    1.55158E+003
   5.8300   1.56093E+003    1.60449E+003
   5.8330   1.71699E+003    2.11835E+003
   5.8350   2.31059E+003    2.49248E+003
   5.8370   2.97203E+003    3.01104E+003
   5.8400   2.94696E+003    3.44041E+003
   5.8420   3.08195E+003    3.63466E+003
   5.8440   3.46412E+003    4.08069E+003
   5.8450   3.77138E+003    4.26696E+003
   5.8470   3.87764E+003    4.58801E+003
   5.8490   4.42093E+003    4.85954E+003
   5.8510   4.86242E+003    5.13310E+003
   5.8530   5.15635E+003    5.38513E+003
   5.8560   5.40110E+003    5.59477E+003
   5.8580   5.43124E+003    5.60891E+003
   5.8600   5.47665E+003    5.73390E+003
   5.8620   5.62976E+003    5.66222E+003
   5.8640   5.62788E+003    5.68020E+003
   5.8690   5.59028E+003    5.75382E+003
   5.8710   5.64069E+003    5.69285E+003
   5.8740   5.72918E+003    5.70394E+003
   5.8760   5.62138E+003    5.62653E+003
   5.8780   5.55886E+003    5.53604E+003
   5.8800   5.55379E+003    5.70263E+003
   5.8820   5.54433E+003    5.71206E+003
   5.8830   5.65971E+003    5.76272E+003
   5.8850   5.65268E+003    5.61838E+003
   5.8870   5.55336E+003    5.83066E+003
   5.8890   5.72931E+003    5.71750E+003
   5.8910   5.72835E+003    5.68508E+003
   5.8930   5.71825E+003    5.57090E+003
   5.8940   5.62498E+003    5.53486E+003
   5.8960   5.68267E+003    5.55419E+003
   5.8980   5.69309E+003    5.53904E+003
   5.9010   5.64230E+003    5.61851E+003
   5.9030   5.73208E+003    5.84103E+003
   5.9060   5.72647E+003    5.70743E+003
   5.9090   5.73937E+003    5.78658E+003
   5.9120   5.65496E+003    5.83098E+003
   5.9130   5.76451E+003    5.83728E+003
   5.9170   5.78909E+003    5.83087E+003
   5.9180   5.79799E+003    5.93012E+003
   5.9210   5.90687E+003    5.84869E+003
   5.9240   5.89457E+003    5.89965E+003
   5.9260   6.06514E+003    5.97725E+003
   5.9280   5.87230E+003    6.09350E+003
   5.9310   6.03296E+003    6.17047E+003
   5.9340   6.10654E+003    6.06879E+003
   5.9360   6.06496E+003    6.04183E+003
   5.9380   6.27989E+003    6.13141E+003
   5.9390   6.23263E+003    6.25178E+003
   5.9420   6.06983E+003    6.33706E+003
   5.9450   6.26284E+003    6.36912E+003
   5.9470   6.24872E+003    6.45422E+003
   5.9480   6.08381E+003    6.28805E+003
   5.9510   6.27803E+003    6.22779E+003
   5.9540   6.20438E+003    6.21648E+003
   5.9560   6.27500E+003    6.23610E+003
   5.9580   6.19956E+003    6.29754E+003
   5.9600   6.32556E+003    6.27664E+003
   5.9630   6.36448E+003    6.25561E+003
   5.9650   6.40965E+003    6.28612E+003
   5.9690   6.41031E+003    6.40418E+003
   5.9720   6.25947E+003    6.31777E+003
   5.9740   6.42197E+003    6.28564E+003
   5.9790   6.25088E+003    6.34752E+003
   5.9810   6.24095E+003    6.33372E+003
   5.9830   6.12351E+003    6.40343E+003
   5.9840   6.15647E+003    6.25387E+003
   5.9860   6.24708E+003    6.25993E+003
   5.9880   6.24177E+003    6.31137E+003
   5.9900   6.17129E+003    6.29491E+003
   5.9920   6.17376E+003    6.38945E+003
   5.9950   6.39079E+003    7.30657E+003
   5.9990   6.33205E+003    1.07195E+004
   6.0010   6.27625E+003    1.05396E+004
   6.0040   6.21030E+003    1.09064E+004
   6.0060   6.07410E+003    5.21601E+003
   6.0090   6.19939E+003    2.70480E+002
   6.0150   1.03807E+004    8.92150E+002
   6.0210   1.05558E+004    6.96332E+003
   6.0240   1.19819E+003    5.94904E+003
   6.0270   1.89990E+002    6.14899E+003
   6.0290   2.18140E+002    6.02507E+003
   6.0310   5.05740E+002    6.15655E+003
   6.0340   1.84497E+003    6.16618E+003
   6.0350   6.70712E+003    6.05513E+003
   6.0380   6.97332E+003    6.04748E+003
   6.0420   6.53972E+003    6.06999E+003
   6.0440   6.27968E+003    6.00487E+003
   6.0450   6.27049E+003    6.09703E+003
   6.0480   6.19150E+003    6.02506E+003
   6.0510   6.15922E+003    6.09089E+003
   6.0540   6.19422E+003    5.97831E+003
   6.0570   6.11783E+003    6.01222E+003
   6.0590   6.23593E+003    5.92428E+003
   6.0610   6.10577E+003    5.97505E+003
   6.0640   6.04786E+003    6.15880E+003
   6.0670   6.22818E+003    6.12881E+003
   6.0690   6.16911E+003    6.08289E+003
   6.0700   6.16105E+003    5.98279E+003
   6.0730   6.19159E+003    6.09433E+003
   6.0750   6.14215E+003    6.06800E+003
   6.0780   6.12513E+003    6.08452E+003
   6.0800   6.16311E+003    6.01268E+003
   6.0820   6.16839E+003    5.97716E+003
   6.0860   6.23963E+003    5.98985E+003
   6.0880   6.13327E+003    6.07103E+003
   6.0910   6.18333E+003    6.01350E+003
   6.0940   6.14985E+003    5.92563E+003
   6.0960   6.18980E+003    5.96689E+003
   6.0980   5.99435E+003    6.00977E+003
   6.1010   6.15752E+003    5.93054E+003
   6.1040   6.05348E+003    5.96240E+003
   6.1070   6.16580E+003    6.03852E+003
   6.1100   6.02250E+003    5.90969E+003
   6.1130   6.05245E+003    5.98648E+003
   6.1150   6.02304E+003    5.91262E+003
   6.1170   5.93484E+003    6.01608E+003
   6.1190   6.09765E+003    5.94946E+003
   6.1220   6.04555E+003    5.91666E+003
   6.1240   6.10596E+003    5.98839E+003
   6.1270   6.05827E+003    5.99681E+003
   6.1300   6.07456E+003    5.96682E+003
   6.1310   6.01125E+003    5.98968E+003
   6.1340   6.01665E+003    6.06650E+003
   6.1360   6.16372E+003    6.09245E+003
   6.1390   6.09071E+003    5.99033E+003
   6.1420   6.05777E+003    5.92597E+003
   6.1430   5.98866E+003    5.93950E+003
   6.1470   6.01938E+003    5.93670E+003
   6.1500   6.01034E+003    5.92913E+003
   6.1540   5.98962E+003    5.94313E+003
   6.1560   6.00830E+003    5.96975E+003
   6.1600   6.01097E+003    5.96627E+003
   6.1610   5.91352E+003    5.92967E+003
   6.1640   5.97621E+003    5.90259E+003
   6.1660   6.03305E+003    6.03308E+003
   6.1690   5.91917E+003    6.01185E+003
   6.1730   6.02020E+003    5.94233E+003
   6.1740   5.96135E+003    6.05389E+003
   6.1770   5.96355E+003    5.91346E+003
   6.1800   5.93741E+003    6.01136E+003
   6.1830   6.01377E+003    6.01407E+003
   6.1850   5.94173E+003    5.85206E+003
   6.1870   5.94688E+003    5.89871E+003
   6.1890   5.95875E+003    5.85028E+003
   6.1930   6.08300E+003    6.01574E+003
   6.1960   5.96136E+003    5.92148E+003
   6.1980   5.95249E+003    6.12089E+003
   6.2010   6.06888E+003    5.91175E+003
   6.2030   5.90078E+003    5.96405E+003
   6.2070   5.94063E+003    5.91437E+003
   6.2090   5.89800E+003    5.97033E+003
   6.2120   5.76282E+003    5.92087E+003
   6.2140   5.83615E+003    5.88673E+003
   6.2160   5.89782E+003    5.92482E+003
   6.2190   5.79476E+003    5.83947E+003
   6.2220   5.70840E+003    5.84270E+003
   6.2260   5.65032E+003    6.05951E+003
   6.2280   5.78048E+003    5.94229E+003
   6.2300   5.73660E+003    6.12022E+003
   6.2320   5.77522E+003    5.92197E+003
   6.2350   5.75752E+003    5.89128E+003
   6.2370   5.68599E+003    5.79489E+003
   6.2410   5.74158E+003    5.91057E+003
   6.2440   5.68703E+003    5.92660E+003
   6.2460   5.54823E+003    5.80667E+003
   6.2490   5.66519E+003    5.89484E+003
   6.2530   5.61902E+003    5.73642E+003
   6.2550   5.68716E+003    5.82281E+003
   6.2570   5.48054E+003    5.86238E+003
   6.2590   5.44204E+003    5.82916E+003
   6.2630   5.52291E+003    5.75845E+003
   6.2660   5.54312E+003    5.68393E+003
   6.2690   5.48528E+003    5.70893E+003
   6.2720   5.50535E+003    5.68663E+003
   6.2730   5.52896E+003    5.78914E+003
   6.2760   5.46123E+003    5.82244E+003
   6.2810   5.43931E+003    5.81156E+003
   6.2820   5.47195E+003    5.75184E+003
   6.2850   5.44578E+003    5.74673E+003
   6.2870   5.45459E+003    5.65967E+003
   6.2900   5.41623E+003    5.72047E+003
   6.2930   5.43631E+003    5.70067E+003
   6.2970   5.39617E+003    5.76302E+003
   6.2990   5.38255E+003    5.68283E+003
   6.3000   5.41481E+003    5.73516E+003
   6.3030   5.16547E+003    5.58783E+003
   6.3060   5.30502E+003    5.64348E+003
   6.3080   5.40023E+003    5.66412E+003
   6.3110   5.34789E+003    5.62252E+003
   6.3150   5.35676E+003    5.62991E+003
   6.3170   5.18193E+003    5.70408E+003
   6.3200   5.18985E+003    5.54576E+003
   6.3220   5.15612E+003    5.60771E+003
   6.3260   5.22684E+003    5.58043E+003
   6.3290   5.18746E+003    5.54257E+003
   6.3310   5.17071E+003    5.49713E+003
   6.3350   5.03167E+003    5.58011E+003
   6.3380   5.06726E+003    5.49301E+003
   6.3420   4.99113E+003    5.53560E+003
   6.3440   5.05496E+003    5.45971E+003
   6.3470   4.97728E+003    5.46669E+003
   6.3490   5.04965E+003    5.34679E+003
   6.3520   4.98353E+003    5.32064E+003
   6.3560   4.91546E+003    5.45065E+003
   6.3580   5.07940E+003    5.39528E+003
   6.3610   5.02276E+003    5.25395E+003
   6.3640   5.06016E+003    5.29530E+003
   6.3670   5.03259E+003    5.31054E+003
   6.3680   5.05343E+003    5.17721E+003
   6.3730   4.94631E+003    5.23322E+003
   6.3750   4.95399E+003    5.46680E+003
   6.3770   4.92912E+003    5.29544E+003
   6.3800   5.05094E+003    5.21467E+003
   6.3820   4.98713E+003    5.16009E+003
   6.3840   4.94893E+003    5.14799E+003
   6.3870   4.94654E+003    5.10690E+003
   6.3900   4.95532E+003    5.11629E+003
   6.3930   4.91170E+003    5.10555E+003
   6.3960   4.93465E+003    4.93088E+003
   6.3990   4.90997E+003    5.21233E+003
   6.4030   4.85144E+003    5.11105E+003
   6.4050   4.79393E+003    5.07029E+003
   6.4070   4.78254E+003    5.02734E+003
   6.4090   4.75159E+003    4.91875E+003
   6.4120   4.74392E+003    4.96862E+003
   6.4140   4.75593E+003    4.89231E+003
   6.4170   4.70081E+003    4.86876E+003
   6.4200   4.65086E+003    5.03319E+003
   6.4230   4.73191E+003    4.93187E+003
   6.4250   4.72396E+003    5.07388E+003
   6.4270   4.74121E+003    5.00469E+003
   6.4300   4.89636E+003    5.04522E+003
   6.4320   4.96923E+003    4.96219E+003
   6.4360   4.88219E+003    4.97918E+003
   6.4380   4.92284E+003    4.88740E+003
   6.4410   4.86149E+003    5.02989E+003
   6.4430   4.90364E+003    5.14122E+003
   6.4460   4.97852E+003    4.98752E+003
   6.4500   4.94747E+003    4.98912E+003
   6.4520   4.90901E+003    5.03053E+003
   6.4550   4.93282E+003    5.00809E+003
   6.4580   4.96467E+003    5.09560E+003
   6.4610   5.03409E+003    4.97143E+003
   6.4630   4.96219E+003    5.06084E+003
   6.4680   5.03140E+003    5.02602E+003
   6.4700   5.02130E+003    5.02916E+003
   6.4720   5.03232E+003    5.00175E+003
   6.4750   5.04802E+003    5.08818E+003
   6.4770   4.99721E+003    5.03919E+003
   6.4790   4.98187E+003    4.93673E+003
   6.4840   5.01427E+003    4.91209E+003
   6.4860   4.97748E+003    5.06029E+003
   6.4890   5.10694E+003    4.97045E+003
   6.4920   4.97711E+003    5.04906E+003
   6.4940   5.01460E+003    4.96066E+003
   6.4990   4.98092E+003    4.98814E+003
   6.5010   4.97417E+003    4.95266E+003
   6.5050   4.95499E+003    4.97785E+003
   6.5060   5.01577E+003    4.99827E+003
   6.5100   5.04467E+003    5.02579E+003
   6.5120   5.09658E+003    5.03951E+003
   6.5150   5.03895E+003    5.07435E+003
   6.5170   5.11971E+003    5.05487E+003
   6.5190   5.05305E+003    4.95668E+003
   6.5230   5.20609E+003    5.02304E+003
   6.5250   4.89488E+003    4.91438E+003
   6.5280   4.92918E+003    4.92437E+003
   6.5310   5.05465E+003    4.90113E+003
   6.5330   4.99325E+003    4.84097E+003
   6.5350   5.06304E+003    4.85932E+003
   6.5390   5.00190E+003    4.80744E+003
   6.5420   5.06323E+003    4.73273E+003
   6.5450   4.99866E+003    4.80099E+003
   6.5470   4.97436E+003    4.81908E+003
   6.5510   5.02847E+003    4.82134E+003
   6.5540   5.00029E+003    4.80441E+003
   6.5570   4.99478E+003    4.85129E+003
   6.5600   5.07512E+003    4.82232E+003
   6.5620   4.97376E+003    4.88173E+003
   6.5640   5.00426E+003    4.78348E+003
   6.5680   4.93233E+003    4.75372E+003
   6.5710   5.05510E+003    4.71322E+003
   6.5730   4.99355E+003    4.82164E+003
   6.5760   5.01861E+003    4.87135E+003
   6.5780   4.94783E+003    4.80415E+003
   6.5820   4.92464E+003    4.76334E+003
   6.5850   4.92590E+003    4.78827E+003
   6.5880   4.98113E+003    4.78638E+003
   6.5890   4.91304E+003    4.74423E+003
   6.5920   4.93591E+003    4.77093E+003
   6.5960   4.92132E+003    4.75593E+003
   6.5980   4.95969E+003    4.74637E+003
   6.6020   4.89857E+003    4.63430E+003
   6.6050   4.93447E+003    4.71772E+003
   6.6110   4.83522E+003    4.68449E+003
   6.6140   4.75907E+003    4.69625E+003
   6.6170   4.96964E+003    4.73179E+003
   6.6180   4.89849E+003    4.82373E+003
   6.6220   4.93036E+003    4.66099E+003
   6.6250   4.88550E+003    4.73035E+003
   6.6290   4.91606E+003    4.65869E+003
   6.6310   4.85877E+003    4.68227E+003
   6.6330   4.96770E+003    4.72766E+003
   6.6360   4.90388E+003    4.69264E+003
   6.6380   4.93295E+003    4.64778E+003
   6.6420   4.91736E+003    4.62889E+003
   6.6450   4.86925E+003    4.62252E+003
   6.6470   4.87278E+003    4.61384E+003
   6.6490   4.89969E+003    4.58657E+003
   6.6510   4.85638E+003    4.63105E+003
   6.6540   4.88352E+003    4.64412E+003
   6.6580   4.90754E+003    4.57695E+003
   6.6600   4.82754E+003    4.56159E+003
   6.6620   4.81788E+003    4.63226E+003
   6.6650   4.86616E+003    4.59999E+003
   6.6690   4.80471E+003    4.48995E+003
   6.6720   4.79740E+003    4.53039E+003
   6.6740   4.81209E+003    4.55375E+003
   6.6770   4.76626E+003    4.53379E+003
   6.6780   4.78959E+003    4.37750E+003
   6.6830   4.77959E+003    4.54307E+003
   6.6850   4.64960E+003    4.48249E+003
   6.6890   4.74185E+003    4.50622E+003
   6.6920   4.80328E+003    4.42515E+003
   6.6940   4.83778E+003    4.46889E+003
   6.6990   4.80927E+003    4.40686E+003
   6.7010   4.78529E+003    4.43987E+003
   6.7040   4.75775E+003    4.40185E+003
   6.7050   4.77168E+003    4.32992E+003
   6.7080   4.73394E+003    4.44712E+003
   6.7130   4.68177E+003    4.39876E+003
   6.7150   4.65659E+003    4.33411E+003
   6.7180   4.53392E+003    4.33913E+003
   6.7220   4.60276E+003    4.27256E+003
   6.7240   4.66381E+003    4.20994E+003
   6.7270   4.70825E+003    4.25562E+003
   6.7300   4.73653E+003    4.34713E+003
   6.7320   4.87151E+003    4.27052E+003
   6.7360   4.72194E+003    4.35379E+003
   6.7380   4.71722E+003    4.33831E+003
   6.7400   4.63893E+003    4.40029E+003
   6.7450   4.66522E+003    4.11972E+003
   6.7470   4.62250E+003    4.22110E+003
   6.7510   4.56155E+003    4.19972E+003
   6.7540   4.56244E+003    4.03253E+003
   6.7560   4.58821E+003    4.04324E+003
   6.7590   4.57863E+003    4.08159E+003
   6.7610   4.55908E+003    4.03614E+003
   6.7650   4.64582E+003    4.02446E+003
   6.7680   4.50198E+003    4.08799E+003
   6.7700   4.56139E+003    4.27990E+003
   6.7720   4.53121E+003    4.11972E+003
   6.7750   4.49903E+003    4.12951E+003
   6.7780   4.48973E+003    4.16065E+003
   6.7810   4.56867E+003    4.12178E+003
   6.7860   4.53276E+003    4.05376E+003
   6.7880   4.46601E+003    4.08338E+003
   6.7910   4.47573E+003    4.10173E+003
   6.7950   4.48925E+003    4.09880E+003
   6.7970   4.45492E+003    4.20186E+003
   6.8020   4.51127E+003    4.17499E+003
   6.8050   4.49222E+003    4.16213E+003
   6.8070   4.66631E+003    4.15270E+003
   6.8100   4.51654E+003    4.22893E+003
   6.8140   4.60572E+003    4.20076E+003
   6.8160   4.56009E+003    4.32595E+003
   6.8190   4.56120E+003    4.16462E+003
   6.8220   4.57045E+003    4.18818E+003
   6.8250   4.59271E+003    4.12221E+003
   6.8280   4.60050E+003    4.13361E+003
   6.8300   4.58217E+003    4.10499E+003
   6.8330   4.49672E+003    4.15243E+003
   6.8370   4.49403E+003    4.16417E+003
   6.8400   4.47154E+003    4.18238E+003
   6.8430   4.54325E+003    4.19694E+003
   6.8460   4.58977E+003    4.19007E+003
   6.8480   4.58387E+003    4.20437E+003
   6.8490   4.52252E+003    4.27381E+003
   6.8540   4.62014E+003    4.21033E+003
   6.8570   4.58778E+003    4.19852E+003
   6.8600   4.57984E+003    4.20478E+003
   6.8620   4.49800E+003    4.15168E+003
   6.8640   4.56847E+003    4.07457E+003
   6.8670   4.53746E+003    4.10172E+003
   6.8710   4.51196E+003    4.15968E+003
   6.8740   4.50451E+003    4.10895E+003
   6.8780   4.50403E+003    4.12050E+003
   6.8790   4.51620E+003    4.08002E+003
   6.8830   4.49083E+003    4.09130E+003
   6.8860   4.48143E+003    4.09477E+003
   6.8890   4.41048E+003    4.07740E+003
   6.8930   4.49374E+003    4.09648E+003
   6.8950   4.48478E+003    4.07167E+003
   6.8990   4.38869E+003    4.14250E+003
   6.9020   4.49270E+003    4.08653E+003
   6.9050   4.56910E+003    4.12403E+003
   6.9090   4.43527E+003    4.12168E+003
   6.9110   4.47093E+003    4.15727E+003
   6.9150   4.48077E+003    4.02193E+003
   6.9180   4.48414E+003    4.15692E+003
   6.9200   4.46731E+003    4.07870E+003
   6.9230   4.50428E+003    4.10162E+003
   6.9260   4.48541E+003    4.03702E+003
   6.9290   4.42797E+003    4.01956E+003
   6.9320   4.49843E+003    3.91326E+003
   6.9360   4.36006E+003    3.94552E+003
   6.9400   4.39117E+003    3.92207E+003
   6.9430   4.35324E+003    3.86581E+003
   6.9470   4.36461E+003    3.99300E+003
   6.9490   4.40359E+003    3.93836E+003
   6.9520   4.37457E+003    3.80825E+003
   6.9560   4.35240E+003    3.80142E+003
   6.9580   4.36656E+003    3.92006E+003
   6.9610   4.35964E+003    3.87525E+003
   6.9640   4.37028E+003    3.79728E+003
   6.9660   4.26324E+003    3.91462E+003
   6.9700   4.27454E+003    3.91924E+003
   6.9740   4.23253E+003    3.87488E+003
   6.9760   4.24913E+003    3.81883E+003
   6.9780   4.35219E+003    3.87566E+003
   6.9830   4.40204E+003    3.86095E+003
   6.9870   4.35610E+003    3.80450E+003
   6.9880   4.32389E+003    3.94162E+003
   6.9920   4.23121E+003    3.81273E+003
   6.9960   4.30778E+003    3.83912E+003
   6.9990   4.29124E+003    3.80449E+003
   7.0020   4.36280E+003    3.82110E+003
   7.0050   4.40223E+003    3.75129E+003
   7.0080   4.27933E+003    3.86972E+003
   7.0120   4.35133E+003    3.89497E+003
   7.0150   4.39533E+003    3.80517E+003
   7.0170   4.27283E+003    3.79538E+003
   7.0190   4.26591E+003    3.85240E+003
   7.0220   4.22802E+003    3.90829E+003
   7.0260   4.18200E+003    3.89965E+003
   7.0280   4.26075E+003    3.89282E+003
   7.0320   4.22349E+003    3.77736E+003
   7.0350   4.19742E+003    3.90125E+003
   7.0370   4.25478E+003    3.77448E+003
   7.0430   4.21888E+003    3.87731E+003
   7.0460   4.05709E+003    3.78282E+003
   7.0490   4.03122E+003    3.86919E+003
   7.0520   4.01534E+003    3.80227E+003
   7.0550   4.13020E+003    3.81967E+003
   7.0590   4.21204E+003    3.82771E+003
   7.0610   4.24070E+003    3.73667E+003
   7.0640   4.17269E+003    3.82771E+003
   7.0670   4.23542E+003    3.81666E+003
   7.0700   4.23078E+003    3.71375E+003
   7.0730   4.22496E+003    3.83837E+003
   7.0750   4.20893E+003    3.74760E+003
   7.0790   4.23289E+003    3.84234E+003
   7.0830   4.14917E+003    3.72369E+003
   7.0860   4.25706E+003    3.73210E+003
   7.0900   4.19410E+003    3.72226E+003
   7.0930   4.21772E+003    3.70338E+003
   7.0960   4.16485E+003    3.72824E+003
   7.0990   4.18826E+003    3.68082E+003
   7.1020   4.24991E+003    3.69990E+003
   7.1060   4.21932E+003    3.73105E+003
   7.1080   4.16661E+003    3.70275E+003
   7.1110   4.22579E+003    3.72413E+003
   7.1150   4.12667E+003    3.74854E+003
   7.1170   4.12839E+003    3.65959E+003
   7.1200   4.18670E+003    3.71704E+003
   7.1220   4.09801E+003    3.72355E+003
   7.1260   4.03737E+003    3.68146E+003
   7.1300   4.02459E+003    3.64288E+003
   7.1320   4.02562E+003    3.62956E+003
   7.1350   3.92778E+003    3.66668E+003
   7.1390   3.96806E+003    3.69200E+003
   7.1430   3.89882E+003    3.64730E+003
   7.1450   3.87097E+003    3.64879E+003
   7.1480   3.89983E+003    3.73744E+003
   7.1510   3.75900E+003    3.67069E+003
