# Supplementary material for: Trigger factor both holds and folds its client proteins
Source: Nat Commun. 2022 Jul 15;13:4126. doi: 10.1038/s41467-022-31767-6 (PMC9287376; doi:10.1038/s41467-022-31767-6)
Supplement: Supplementary file 6 — Source Data [file 41467_2022_31767_MOESM6_ESM.zip › SourceDataFile/Fig1a-b/00071.RI3]

Sample
I 3 04.0 40000 0012628 2.2040E11 280 1 
   5.7870   1.02400E+001    2.28900E+001
   5.7880   1.03000E+001    2.79700E+001
