# Supplementary material for: Trigger factor both holds and folds its client proteins
Source: Nat Commun. 2022 Jul 15;13:4126. doi: 10.1038/s41467-022-31767-6 (PMC9287376; doi:10.1038/s41467-022-31767-6)
Supplement: Supplementary file 6 — Source Data [file 41467_2022_31767_MOESM6_ESM.zip › SourceDataFile/Fig1a-b/00072.RI1]

Sample
I 1 04.0 40000 0012868 2.2460E11 280 1 
   5.8000   6.54800E+001    1.38910E+002
   5.8030   1.40830E+002    1.93030E+002
   5.8060   2.52600E+002    2.29090E+002
   5.8070   2.74830E+002    2.64360E+002
   5.8080   2.74910E+002    2.79730E+002
   5.8090   2.83790E+002    2.85600E+002
   5.8110   3.27630E+002    3.53140E+002
   5.8120   3.56090E+002    3.75180E+002
   5.8150   4.03940E+002    4.37030E+002
   5.8170   4.65380E+002    4.73390E+002
   5.8180   6.01010E+002    6.59240E+002
   5.8210   6.73550E+002    7.33110E+002
   5.8230   8.54000E+002    9.66470E+002
   5.8260   1.03520E+003    1.24866E+003
   5.8270   1.46510E+003    1.38161E+003
   5.8300   1.43307E+003    1.77308E+003
   5.8330   2.08368E+003    2.38086E+003
   5.8350   2.38289E+003    2.46922E+003
   5.8370   2.75539E+003    2.99851E+003
   5.8390   3.04739E+003    3.26713E+003
   5.8400   3.11874E+003    3.52864E+003
   5.8420   3.19842E+003    3.75641E+003
   5.8440   3.76746E+003    4.43138E+003
   5.8470   4.32135E+003    4.91176E+003
   5.8490   4.80327E+003    4.94258E+003
   5.8510   5.01939E+003    5.21533E+003
   5.8530   5.08280E+003    5.32353E+003
   5.8550   5.48232E+003    5.63197E+003
   5.8580   5.60199E+003    5.84288E+003
   5.8600   5.78253E+003    5.70725E+003
   5.8610   5.69140E+003    5.85743E+003
   5.8640   5.66849E+003    5.75921E+003
   5.8650   5.67488E+003    5.76904E+003
   5.8670   5.62229E+003    5.78257E+003
   5.8690   5.60838E+003    5.85157E+003
   5.8720   5.61520E+003    5.76338E+003
   5.8730   5.70771E+003    5.72647E+003
   5.8760   5.72956E+003    5.69657E+003
   5.8790   5.71237E+003    5.60630E+003
   5.8800   5.71101E+003    5.59044E+003
   5.8850   5.74574E+003    5.80199E+003
   5.8870   5.64133E+003    5.77354E+003
   5.8880   5.60376E+003    5.81992E+003
   5.8900   5.65442E+003    5.75588E+003
   5.8920   5.68782E+003    5.61963E+003
   5.8930   5.67598E+003    5.64795E+003
   5.8970   5.70805E+003    5.58617E+003
   5.8990   5.71550E+003    5.63939E+003
   5.9010   5.67003E+003    5.75897E+003
   5.9030   5.69229E+003    5.87816E+003
   5.9060   5.66435E+003    5.84200E+003
   5.9080   5.85830E+003    5.72308E+003
   5.9090   5.87916E+003    5.88502E+003
   5.9110   5.67916E+003    5.82444E+003
   5.9140   5.77211E+003    5.79819E+003
   5.9160   5.84438E+003    5.94242E+003
   5.9190   5.92384E+003    5.98678E+003
   5.9200   5.87382E+003    5.98449E+003
   5.9210   5.95553E+003    5.98942E+003
   5.9230   5.83194E+003    6.03623E+003
   5.9260   6.07071E+003    6.22872E+003
   5.9290   6.11802E+003    6.29617E+003
   5.9310   6.18430E+003    6.05418E+003
   5.9340   6.19840E+003    6.09160E+003
   5.9350   6.20835E+003    6.04954E+003
   5.9380   6.39605E+003    6.31198E+003
   5.9400   6.23059E+003    6.36860E+003
   5.9430   6.25481E+003    6.35565E+003
   5.9460   6.33392E+003    6.38923E+003
   5.9470   6.17516E+003    6.47431E+003
   5.9490   6.31480E+003    6.34325E+003
   5.9510   6.42671E+003    6.45914E+003
   5.9540   6.25612E+003    6.45717E+003
   5.9560   6.23204E+003    6.45006E+003
   5.9590   6.36852E+003    6.35378E+003
   5.9620   6.43703E+003    6.51154E+003
   5.9630   6.42299E+003    6.34170E+003
   5.9650   6.21000E+003    6.38799E+003
   5.9680   6.29042E+003    6.42866E+003
   5.9700   6.34550E+003    6.36078E+003
   5.9720   6.47367E+003    6.43607E+003
   5.9750   6.24766E+003    6.39343E+003
   5.9770   6.19952E+003    6.39237E+003
   5.9790   6.28731E+003    6.36018E+003
   5.9830   6.14261E+003    6.22569E+003
   5.9860   6.33026E+003    6.33411E+003
   5.9880   6.29571E+003    6.36018E+003
   5.9900   6.25986E+003    6.43329E+003
   5.9930   6.29424E+003    6.73646E+003
   5.9950   6.46488E+003    8.08656E+003
   5.9970   6.39105E+003    1.00623E+004
   6.0000   6.40592E+003    1.09169E+004
   6.0020   6.37385E+003    1.10921E+004
   6.0040   6.39587E+003    1.12731E+004
   6.0070   6.07279E+003    2.08390E+002
   6.0130   1.07471E+004    4.57450E+002
   6.0150   1.06150E+004    1.07428E+003
   6.0210   1.08313E+004    6.95881E+003
   6.0250   3.21740E+002    6.19251E+003
   6.0270   1.92410E+002    6.11679E+003
   6.0310   4.70880E+002    6.17915E+003
   6.0340   1.39845E+003    6.19425E+003
   6.0360   3.95883E+003    6.17365E+003
   6.0390   7.15011E+003    6.09882E+003
   6.0420   6.48611E+003    6.07829E+003
   6.0460   6.33648E+003    6.12004E+003
   6.0480   6.26102E+003    6.09283E+003
   6.0500   6.26084E+003    6.13974E+003
   6.0520   6.19441E+003    6.09519E+003
   6.0540   6.28304E+003    6.21266E+003
   6.0570   6.20743E+003    6.13175E+003
   6.0600   6.16403E+003    6.16211E+003
   6.0610   6.24649E+003    6.14152E+003
   6.0640   6.23260E+003    6.07670E+003
   6.0660   6.20542E+003    6.07056E+003
   6.0680   6.25818E+003    6.18003E+003
   6.0730   6.28297E+003    6.23637E+003
   6.0750   6.17233E+003    5.98922E+003
   6.0770   6.23078E+003    6.21419E+003
   6.0800   6.30372E+003    6.17476E+003
   6.0840   6.28905E+003    6.05824E+003
   6.0870   6.18356E+003    6.07812E+003
   6.0900   6.14022E+003    6.18188E+003
   6.0930   6.10669E+003    6.10248E+003
   6.0940   6.29408E+003    6.04580E+003
   6.0960   6.19529E+003    6.17358E+003
   6.1000   6.17077E+003    6.11203E+003
   6.1030   6.12047E+003    6.02765E+003
   6.1050   6.10692E+003    6.07206E+003
   6.1070   6.22711E+003    5.99694E+003
   6.1100   6.00877E+003    5.98092E+003
   6.1130   6.06693E+003    5.90868E+003
   6.1150   6.04152E+003    5.99482E+003
   6.1170   6.13538E+003    5.98380E+003
   6.1190   6.18896E+003    5.96478E+003
   6.1220   6.19816E+003    6.01974E+003
   6.1270   6.06893E+003    6.09874E+003
   6.1290   6.22366E+003    6.13929E+003
   6.1310   6.16661E+003    6.03254E+003
   6.1340   6.09766E+003    6.09999E+003
   6.1360   6.10879E+003    6.13743E+003
   6.1380   6.16554E+003    6.07875E+003
   6.1400   6.14477E+003    6.03847E+003
   6.1450   6.05145E+003    6.00554E+003
   6.1490   6.12579E+003    6.11795E+003
   6.1520   6.10979E+003    6.10423E+003
   6.1540   6.09126E+003    5.97420E+003
   6.1560   5.96660E+003    6.01333E+003
   6.1590   5.98203E+003    5.96700E+003
   6.1610   5.96825E+003    5.88760E+003
   6.1630   6.07970E+003    5.96668E+003
   6.1670   6.11168E+003    6.07002E+003
   6.1700   5.93996E+003    6.10813E+003
   6.1720   6.04050E+003    6.05276E+003
   6.1750   5.94183E+003    6.00630E+003
   6.1780   5.94339E+003    6.08189E+003
   6.1800   5.91093E+003    6.05204E+003
   6.1840   6.02058E+003    6.02276E+003
   6.1870   5.98503E+003    5.94846E+003
   6.1900   6.00711E+003    5.91850E+003
   6.1930   5.88081E+003    6.06644E+003
   6.1960   6.04642E+003    5.93679E+003
   6.1980   5.95927E+003    6.24363E+003
   6.2000   5.98947E+003    6.01618E+003
   6.2020   5.93644E+003    6.01204E+003
   6.2050   5.96025E+003    6.04738E+003
   6.2070   5.92527E+003    5.94471E+003
   6.2090   5.93388E+003    6.01504E+003
   6.2120   5.89478E+003    5.97593E+003
   6.2150   5.90979E+003    5.96532E+003
   6.2180   5.91363E+003    6.00943E+003
   6.2210   5.80895E+003    6.01875E+003
   6.2230   5.86989E+003    6.02516E+003
   6.2260   5.82955E+003    5.94328E+003
   6.2290   5.80934E+003    6.00674E+003
   6.2320   5.82687E+003    5.93255E+003
   6.2350   5.76124E+003    5.95512E+003
   6.2370   5.82259E+003    5.95943E+003
   6.2410   5.81283E+003    6.00958E+003
   6.2440   5.73131E+003    5.85943E+003
   6.2460   5.75364E+003    5.85727E+003
   6.2480   5.70644E+003    5.97029E+003
   6.2510   5.76921E+003    5.87668E+003
   6.2540   5.66318E+003    5.82639E+003
   6.2560   5.61561E+003    5.89994E+003
   6.2600   5.64469E+003    5.84483E+003
   6.2610   5.67889E+003    5.86042E+003
   6.2630   5.63095E+003    5.92104E+003
   6.2650   5.70214E+003    5.81799E+003
   6.2690   5.67218E+003    5.59412E+003
   6.2720   5.60294E+003    5.73822E+003
   6.2750   5.63300E+003    5.90385E+003
   6.2790   5.59550E+003    5.89535E+003
   6.2810   5.58611E+003    5.80478E+003
   6.2840   5.56073E+003    5.74972E+003
   6.2880   5.54631E+003    5.86188E+003
   6.2900   5.48169E+003    5.84873E+003
   6.2930   5.50028E+003    5.75568E+003
   6.2940   5.52800E+003    5.80729E+003
   6.2970   5.48552E+003    5.75018E+003
   6.3000   5.47903E+003    5.70965E+003
   6.3040   5.36566E+003    5.55169E+003
   6.3060   5.31374E+003    5.70151E+003
   6.3080   5.38188E+003    5.72262E+003
   6.3100   5.50464E+003    5.76741E+003
   6.3130   5.42942E+003    5.76514E+003
   6.3150   5.35748E+003    5.79827E+003
   6.3180   5.47545E+003    5.63647E+003
   6.3220   5.27180E+003    5.62769E+003
   6.3240   5.38632E+003    5.55427E+003
   6.3270   5.24918E+003    5.60975E+003
   6.3310   5.31241E+003    5.51368E+003
   6.3330   5.22000E+003    5.65409E+003
   6.3360   5.22215E+003    5.58103E+003
   6.3380   5.22964E+003    5.57028E+003
   6.3420   5.03848E+003    5.44492E+003
   6.3440   5.17432E+003    5.54909E+003
   6.3470   5.03686E+003    5.51603E+003
   6.3490   5.09020E+003    5.45630E+003
   6.3510   5.02199E+003    5.40404E+003
   6.3550   5.09842E+003    5.51554E+003
   6.3580   5.08703E+003    5.44819E+003
   6.3600   5.22764E+003    5.45880E+003
   6.3610   5.11690E+003    5.38024E+003
   6.3640   5.15811E+003    5.31270E+003
   6.3670   5.08910E+003    5.32332E+003
   6.3700   5.04000E+003    5.30182E+003
   6.3730   5.01400E+003    5.43761E+003
   6.3750   5.14113E+003    5.39817E+003
   6.3780   5.18337E+003    5.37486E+003
   6.3820   5.11302E+003    5.35981E+003
   6.3840   5.09943E+003    5.20905E+003
   6.3860   4.99686E+003    5.13155E+003
   6.3880   5.02604E+003    5.18977E+003
   6.3920   5.01342E+003    5.24911E+003
   6.3940   5.02958E+003    5.04849E+003
   6.3980   4.93530E+003    5.09535E+003
   6.4010   4.92247E+003    5.24058E+003
   6.4030   4.89226E+003    5.18487E+003
   6.4070   4.96405E+003    5.05627E+003
   6.4090   4.91610E+003    5.11247E+003
   6.4110   4.78785E+003    5.05434E+003
   6.4140   4.78761E+003    5.05409E+003
   6.4180   4.84770E+003    5.07050E+003
   6.4200   4.83590E+003    4.92973E+003
   6.4220   4.79473E+003    4.97151E+003
   6.4240   4.86271E+003    5.01659E+003
   6.4290   4.90160E+003    5.14795E+003
   6.4310   4.92461E+003    5.09003E+003
   6.4340   4.97381E+003    5.02103E+003
   6.4360   4.86635E+003    5.13043E+003
   6.4400   4.87796E+003    5.04824E+003
   6.4430   4.88242E+003    5.08246E+003
   6.4460   5.10000E+003    5.18684E+003
   6.4490   5.02613E+003    5.09905E+003
   6.4520   4.94326E+003    5.12274E+003
   6.4540   4.98305E+003    5.11344E+003
   6.4560   5.01223E+003    5.14181E+003
   6.4590   5.03551E+003    5.13573E+003
   6.4610   5.07563E+003    5.09320E+003
   6.4650   5.06618E+003    5.17433E+003
   6.4670   5.06365E+003    5.12253E+003
   6.4700   5.17847E+003    5.04693E+003
   6.4720   5.07739E+003    5.04356E+003
   6.4760   5.04063E+003    5.10610E+003
   6.4790   5.12854E+003    5.02924E+003
   6.4810   5.04354E+003    5.14268E+003
   6.4830   5.01003E+003    4.99990E+003
   6.4860   5.11235E+003    5.08194E+003
   6.4890   5.01564E+003    4.99728E+003
   6.4930   5.00506E+003    5.04984E+003
   6.4940   5.03219E+003    5.01700E+003
   6.4970   5.00612E+003    5.02985E+003
   6.5000   5.00641E+003    5.09988E+003
   6.5030   5.03203E+003    5.05391E+003
   6.5060   5.04715E+003    5.05218E+003
   6.5080   5.06255E+003    5.08656E+003
   6.5100   5.16178E+003    5.05657E+003
   6.5140   5.16678E+003    5.01434E+003
   6.5160   5.17650E+003    5.10720E+003
   6.5190   5.21681E+003    4.98247E+003
   6.5220   5.16383E+003    5.03701E+003
   6.5250   5.00855E+003    5.05697E+003
   6.5280   4.98449E+003    4.98371E+003
   6.5310   5.07314E+003    5.06793E+003
   6.5330   5.15968E+003    5.05986E+003
   6.5370   5.12903E+003    5.03409E+003
   6.5390   5.09570E+003    4.94000E+003
   6.5420   4.99535E+003    4.84694E+003
   6.5450   5.05860E+003    4.91924E+003
   6.5480   5.04962E+003    4.90160E+003
   6.5510   5.02495E+003    4.89822E+003
   6.5530   5.08673E+003    4.86686E+003
   6.5580   5.06956E+003    4.90614E+003
   6.5600   5.13076E+003    4.82358E+003
   6.5620   5.07127E+003    4.94746E+003
   6.5640   5.08557E+003    4.93996E+003
   6.5660   5.08502E+003    4.77340E+003
   6.5700   5.01848E+003    4.83500E+003
   6.5720   5.00660E+003    4.86853E+003
   6.5760   5.11520E+003    4.84439E+003
   6.5780   5.07028E+003    4.87359E+003
   6.5810   5.04829E+003    4.81820E+003
   6.5840   4.96740E+003    4.74735E+003
   6.5860   5.06675E+003    4.89348E+003
   6.5890   4.94192E+003    4.74722E+003
   6.5920   4.92440E+003    4.81211E+003
   6.5950   5.03972E+003    4.78576E+003
   6.5980   5.05174E+003    4.85199E+003
   6.6000   5.02936E+003    4.85269E+003
   6.6030   4.92068E+003    4.82646E+003
   6.6060   4.96466E+003    4.83849E+003
   6.6080   4.86968E+003    4.74644E+003
   6.6110   4.89402E+003    4.87701E+003
   6.6140   4.90671E+003    4.69011E+003
   6.6160   5.09477E+003    4.76415E+003
   6.6200   4.98376E+003    4.78400E+003
   6.6230   4.96637E+003    4.72727E+003
   6.6250   4.95752E+003    4.70944E+003
   6.6290   5.00076E+003    4.71674E+003
   6.6310   4.95873E+003    4.73415E+003
   6.6350   4.94559E+003    4.67873E+003
   6.6360   5.01850E+003    4.72087E+003
   6.6400   4.94801E+003    4.69520E+003
   6.6420   4.93050E+003    4.71087E+003
   6.6450   4.86970E+003    4.62479E+003
   6.6480   4.90886E+003    4.54391E+003
   6.6500   4.95192E+003    4.66243E+003
   6.6540   4.92387E+003    4.62347E+003
   6.6560   4.89536E+003    4.59851E+003
   6.6600   4.87989E+003    4.71510E+003
   6.6620   4.91178E+003    4.60113E+003
   6.6660   4.90549E+003    4.64228E+003
   6.6690   4.85256E+003    4.65997E+003
   6.6710   4.88368E+003    4.59732E+003
   6.6740   4.86618E+003    4.54160E+003
   6.6760   4.87257E+003    4.49781E+003
   6.6800   4.88757E+003    4.50371E+003
   6.6820   4.83538E+003    4.42167E+003
   6.6850   4.70858E+003    4.48403E+003
   6.6870   4.78450E+003    4.54295E+003
   6.6900   4.89461E+003    4.56346E+003
   6.6920   4.80995E+003    4.51392E+003
   6.6940   4.87065E+003    4.53584E+003
   6.6970   4.83745E+003    4.56188E+003
   6.7000   4.77111E+003    4.55615E+003
   6.7030   4.79593E+003    4.53740E+003
   6.7060   4.83283E+003    4.40612E+003
   6.7100   4.74016E+003    4.41527E+003
   6.7130   4.76409E+003    4.49086E+003
   6.7150   4.66838E+003    4.37451E+003
   6.7170   4.58996E+003    4.37609E+003
   6.7190   4.68474E+003    4.31994E+003
   6.7240   4.69075E+003    4.31637E+003
   6.7270   4.64692E+003    4.34995E+003
   6.7300   4.69571E+003    4.43678E+003
   6.7330   4.79614E+003    4.38007E+003
   6.7360   4.80168E+003    4.44066E+003
   6.7380   4.69361E+003    4.36025E+003
   6.7400   4.72476E+003    4.49539E+003
   6.7440   4.74193E+003    4.27228E+003
   6.7460   4.76681E+003    4.28787E+003
   6.7490   4.66085E+003    4.23754E+003
   6.7520   4.70080E+003    4.20305E+003
   6.7560   4.63584E+003    4.20762E+003
   6.7590   4.56144E+003    4.08411E+003
   6.7630   4.61230E+003    4.09219E+003
   6.7660   4.60077E+003    4.11863E+003
   6.7680   4.58266E+003    4.19180E+003
   6.7700   4.57639E+003    4.25192E+003
   6.7750   4.56768E+003    4.20019E+003
   6.7770   4.66229E+003    4.27159E+003
   6.7790   4.65212E+003    4.26084E+003
   6.7820   4.62935E+003    4.25883E+003
   6.7860   4.60692E+003    4.15290E+003
   6.7880   4.49013E+003    4.13133E+003
   6.7920   4.45609E+003    4.13240E+003
   6.7930   4.59161E+003    4.18350E+003
   6.7970   4.56413E+003    4.12453E+003
   6.8000   4.55579E+003    4.20768E+003
   6.8020   4.50237E+003    4.13027E+003
   6.8040   4.47040E+003    4.09769E+003
   6.8080   4.53458E+003    4.24247E+003
   6.8100   4.69442E+003    4.25470E+003
   6.8140   4.62604E+003    4.21204E+003
   6.8180   4.67966E+003    4.24952E+003
   6.8200   4.56722E+003    4.25487E+003
   6.8240   4.55912E+003    4.38216E+003
   6.8280   4.62011E+003    4.29430E+003
   6.8300   4.60465E+003    4.18281E+003
   6.8340   4.56570E+003    4.15721E+003
   6.8370   4.58757E+003    4.30338E+003
   6.8390   4.59583E+003    4.16625E+003
   6.8440   4.61506E+003    4.15503E+003
   6.8460   4.62389E+003    4.28914E+003
   6.8490   4.69354E+003    4.21341E+003
   6.8510   4.64210E+003    4.26847E+003
   6.8530   4.61891E+003    4.32426E+003
   6.8560   4.70577E+003    4.20698E+003
   6.8600   4.61680E+003    4.15762E+003
   6.8620   4.63506E+003    4.37180E+003
   6.8650   4.59499E+003    4.19673E+003
   6.8690   4.60402E+003    4.16862E+003
   6.8710   4.65547E+003    4.10635E+003
   6.8750   4.56593E+003    4.11647E+003
   6.8770   4.56918E+003    4.17175E+003
   6.8800   4.55280E+003    4.17324E+003
   6.8840   4.58129E+003    4.14135E+003
   6.8870   4.54365E+003    4.18729E+003
   6.8910   4.46270E+003    4.21943E+003
   6.8930   4.52391E+003    4.09349E+003
   6.8950   4.51839E+003    4.19506E+003
   6.8980   4.57210E+003    4.09621E+003
   6.9010   4.46507E+003    4.12554E+003
   6.9050   4.49766E+003    4.13826E+003
   6.9070   4.56231E+003    4.18394E+003
   6.9110   4.49847E+003    4.08238E+003
   6.9140   4.59260E+003    4.09834E+003
   6.9180   4.53449E+003    4.15470E+003
   6.9200   4.50858E+003    4.09781E+003
   6.9230   4.54616E+003    4.21373E+003
   6.9270   4.50858E+003    4.08984E+003
   6.9310   4.43010E+003    4.03694E+003
   6.9320   4.53508E+003    4.04912E+003
   6.9360   4.41090E+003    4.01623E+003
   6.9400   4.43619E+003    4.02754E+003
   6.9430   4.36998E+003    3.89826E+003
   6.9470   4.42055E+003    3.95695E+003
   6.9490   4.38621E+003    3.91392E+003
   6.9520   4.37629E+003    3.95705E+003
   6.9540   4.49068E+003    3.93294E+003
   6.9580   4.43630E+003    3.93805E+003
   6.9610   4.41467E+003    3.88233E+003
   6.9640   4.40793E+003    3.94907E+003
   6.9670   4.38829E+003    3.90104E+003
   6.9690   4.26194E+003    3.90663E+003
   6.9740   4.35625E+003    3.97974E+003
   6.9780   4.35442E+003    3.88201E+003
   6.9790   4.40415E+003    3.92177E+003
   6.9830   4.46861E+003    3.88151E+003
   6.9850   4.38141E+003    3.87043E+003
   6.9890   4.45262E+003    3.95298E+003
   6.9930   4.34159E+003    3.85053E+003
   6.9940   4.30726E+003    3.90338E+003
   6.9970   4.33211E+003    3.86743E+003
   7.0010   4.38412E+003    3.91029E+003
   7.0050   4.34694E+003    3.83661E+003
   7.0070   4.35536E+003    3.86828E+003
   7.0090   4.39249E+003    3.93887E+003
   7.0120   4.34701E+003    3.87424E+003
   7.0140   4.26706E+003    3.97394E+003
   7.0190   4.29707E+003    3.87143E+003
   7.0230   4.26614E+003    3.88827E+003
   7.0260   4.31636E+003    3.88200E+003
   7.0280   4.27091E+003    3.81435E+003
   7.0320   4.32740E+003    3.84660E+003
   7.0350   4.23425E+003    3.85365E+003
   7.0370   4.24205E+003    3.84738E+003
   7.0410   4.26910E+003    3.80625E+003
   7.0460   4.21804E+003    3.87919E+003
   7.0480   4.09732E+003    3.96400E+003
   7.0510   4.05539E+003    3.91337E+003
   7.0530   4.02259E+003    3.93333E+003
   7.0560   4.14379E+003    3.86083E+003
   7.0600   4.22032E+003    3.73528E+003
   7.0630   4.24363E+003    3.82066E+003
   7.0670   4.30514E+003    3.82181E+003
   7.0700   4.28454E+003    3.84729E+003
   7.0730   4.31781E+003    3.79050E+003
   7.0770   4.18509E+003    3.82240E+003
   7.0790   4.18002E+003    3.83556E+003
   7.0830   4.33935E+003    3.72749E+003
   7.0860   4.25254E+003    3.75074E+003
   7.0880   4.22741E+003    3.75720E+003
   7.0920   4.20734E+003    3.73480E+003
   7.0950   4.29684E+003    3.85349E+003
   7.0980   4.24096E+003    3.76858E+003
   7.1020   4.23048E+003    3.75848E+003
   7.1050   4.20648E+003    3.78986E+003
   7.1070   4.20288E+003    3.78649E+003
   7.1100   4.25193E+003    3.75762E+003
   7.1130   4.29725E+003    3.76471E+003
   7.1150   4.12537E+003    3.77126E+003
   7.1200   4.06225E+003    3.77228E+003
   7.1240   4.21562E+003    3.71574E+003
   7.1270   4.08306E+003    3.65771E+003
   7.1290   4.09069E+003    3.71032E+003
   7.1320   4.06298E+003    3.78356E+003
   7.1350   3.94616E+003    3.66564E+003
   7.1380   4.05635E+003    3.73229E+003
   7.1410   3.98841E+003    3.63504E+003
   7.1430   3.89949E+003    3.72973E+003
   7.1480   3.87635E+003    3.65715E+003
   7.1500   3.84819E+003    3.66089E+003
