# Supplementary material for: Trigger factor both holds and folds its client proteins
Source: Nat Commun. 2022 Jul 15;13:4126. doi: 10.1038/s41467-022-31767-6 (PMC9287376; doi:10.1038/s41467-022-31767-6)
Supplement: Supplementary file 6 — Source Data [file 41467_2022_31767_MOESM6_ESM.zip › SourceDataFile/Fig1a-b/00072.RI3]

Sample
I 3 04.0 40000 0012984 2.2670E11 280 1 
   5.8000   5.81100E+001    1.67580E+002
   5.8020   1.60500E+002    1.96890E+002
   5.8040   2.00860E+002    2.09110E+002
   5.8050   2.21750E+002    2.09740E+002
   5.8070   2.32850E+002    2.30160E+002
   5.8090   2.53340E+002    2.70530E+002
   5.8100   2.94070E+002    3.26260E+002
   5.8110   3.24790E+002    3.25660E+002
   5.8120   3.57690E+002    3.78700E+002
   5.8140   3.75310E+002    4.10670E+002
   5.8170   4.49500E+002    4.82310E+002
   5.8190   5.52730E+002    6.76740E+002
   5.8210   7.16700E+002    7.15610E+002
   5.8220   7.64660E+002    8.05410E+002
   5.8230   8.69620E+002    8.98070E+002
   5.8240   9.54830E+002    1.03158E+003
   5.8260   1.10542E+003    1.21905E+003
   5.8280   1.33288E+003    1.33045E+003
   5.8290   1.49400E+003    1.58163E+003
   5.8310   1.77449E+003    1.85362E+003
   5.8330   1.95507E+003    2.10295E+003
   5.8350   2.29679E+003    2.51966E+003
   5.8370   2.66654E+003    2.70454E+003
   5.8380   2.85984E+003    2.87497E+003
   5.8390   3.01848E+003    3.03668E+003
   5.8400   3.18972E+003    3.56865E+003
   5.8420   3.54421E+003    3.80595E+003
   5.8440   3.90076E+003    4.00753E+003
   5.8460   4.27640E+003    4.35089E+003
   5.8480   4.49297E+003    4.49571E+003
   5.8510   4.71447E+003    4.82890E+003
   5.8530   5.14267E+003    5.17905E+003
   5.8550   5.28460E+003    5.31152E+003
   5.8580   5.30142E+003    5.34589E+003
   5.8600   5.32510E+003    5.33625E+003
   5.8630   5.42007E+003    5.46508E+003
   5.8650   5.42172E+003    5.53013E+003
   5.8670   5.46141E+003    5.59624E+003
   5.8690   5.50346E+003    5.61076E+003
   5.8720   5.49363E+003    5.51446E+003
   5.8740   5.38521E+003    5.45117E+003
   5.8760   5.47498E+003    5.53586E+003
   5.8780   5.50894E+003    5.55521E+003
   5.8800   5.54341E+003    5.52636E+003
   5.8830   5.52536E+003    5.48038E+003
   5.8870   5.50894E+003    5.47733E+003
   5.8880   5.43166E+003    5.56222E+003
   5.8910   5.44975E+003    5.55015E+003
   5.8920   5.48274E+003    5.59241E+003
   5.8940   5.46747E+003    5.62834E+003
   5.8960   5.56947E+003    5.65203E+003
   5.8990   5.68159E+003    5.59437E+003
   5.9010   5.65612E+003    5.80412E+003
   5.9030   5.70626E+003    5.57746E+003
   5.9070   5.67389E+003    5.56837E+003
   5.9090   5.58512E+003    5.58283E+003
   5.9100   5.70135E+003    5.56532E+003
   5.9120   5.64366E+003    5.71735E+003
   5.9140   5.68709E+003    5.89249E+003
   5.9180   5.80210E+003    5.78475E+003
   5.9200   5.70162E+003    5.87546E+003
   5.9210   5.78158E+003    5.79806E+003
   5.9240   5.91193E+003    6.00556E+003
   5.9270   6.02589E+003    6.00560E+003
   5.9280   5.95358E+003    6.19584E+003
   5.9290   6.02381E+003    6.02129E+003
   5.9300   6.16396E+003    6.10414E+003
   5.9320   6.10850E+003    6.27002E+003
   5.9360   6.21504E+003    6.41500E+003
   5.9370   6.23840E+003    6.75331E+003
   5.9390   6.35403E+003    7.41876E+003
   5.9410   6.36173E+003    1.18227E+004
   5.9440   6.47604E+003    1.24967E+004
   5.9470   6.60447E+003    1.20363E+004
   5.9480   6.75709E+003    3.77324E+003
   5.9510   8.96803E+003    2.13070E+002
   5.9570   1.15637E+004    4.25970E+002
   5.9610   9.33849E+003    3.41064E+003
   5.9650   1.60280E+002    7.15544E+003
   5.9670   2.09810E+002    6.22757E+003
   5.9700   4.71870E+002    6.38171E+003
   5.9720   9.79160E+002    6.27411E+003
   5.9750   3.43351E+003    6.27644E+003
   5.9770   7.36632E+003    6.18947E+003
   5.9790   6.19667E+003    6.23099E+003
   5.9810   6.50197E+003    6.02657E+003
   5.9830   6.12102E+003    6.06753E+003
   5.9850   6.17784E+003    6.01874E+003
   5.9880   6.36756E+003    6.06959E+003
   5.9900   6.13265E+003    6.15580E+003
   5.9920   6.19792E+003    6.08680E+003
   5.9940   6.17600E+003    6.02415E+003
   5.9960   6.11467E+003    5.98569E+003
   5.9990   6.12915E+003    6.01091E+003
   6.0030   6.17959E+003    6.00347E+003
   6.0060   6.05604E+003    5.96671E+003
   6.0100   6.13400E+003    6.05060E+003
   6.0110   6.18686E+003    6.08262E+003
   6.0120   6.08424E+003    6.03271E+003
   6.0150   5.99078E+003    5.90763E+003
   6.0170   6.03999E+003    5.97850E+003
   6.0210   6.02999E+003    5.95081E+003
   6.0230   6.02315E+003    6.02599E+003
   6.0250   6.07262E+003    5.89648E+003
   6.0280   6.00643E+003    5.81700E+003
   6.0300   5.95075E+003    5.95207E+003
   6.0310   6.00253E+003    5.87519E+003
   6.0330   6.10406E+003    5.97444E+003
   6.0360   6.07740E+003    6.04066E+003
   6.0380   6.19445E+003    6.01331E+003
   6.0400   6.10521E+003    5.98127E+003
   6.0420   6.10578E+003    5.83114E+003
   6.0460   6.03351E+003    5.81097E+003
   6.0480   6.06623E+003    5.82578E+003
   6.0500   5.99311E+003    5.91020E+003
   6.0530   5.94578E+003    5.89059E+003
   6.0560   5.93576E+003    5.74498E+003
   6.0590   6.05444E+003    5.85214E+003
   6.0610   5.95231E+003    5.84937E+003
   6.0640   5.92947E+003    5.88910E+003
   6.0660   5.98860E+003    5.78566E+003
   6.0690   5.97753E+003    5.87765E+003
   6.0700   5.84732E+003    5.92729E+003
   6.0730   6.00812E+003    5.93174E+003
   6.0780   6.05766E+003    5.76522E+003
   6.0790   5.95201E+003    5.97373E+003
   6.0820   5.99988E+003    5.78016E+003
   6.0850   5.98495E+003    5.66210E+003
   6.0880   6.01722E+003    5.55137E+003
   6.0910   6.09791E+003    5.39238E+003
   6.0930   6.03258E+003    5.36575E+003
   6.0950   5.86083E+003    5.27980E+003
   6.0960   5.94506E+003    5.30498E+003
   6.1000   6.04396E+003    5.33127E+003
   6.1030   5.85646E+003    5.30511E+003
   6.1060   5.99063E+003    5.09211E+003
   6.1080   5.93031E+003    5.33522E+003
   6.1100   5.95561E+003    5.09347E+003
   6.1130   5.93471E+003    5.05892E+003
   6.1150   5.88941E+003    5.14315E+003
   6.1170   5.90454E+003    5.11080E+003
   6.1200   5.87060E+003    5.24811E+003
   6.1230   5.87191E+003    5.45360E+003
   6.1240   6.05951E+003    5.22738E+003
   6.1270   5.97988E+003    4.67242E+003
   6.1290   5.99556E+003    4.56882E+003
   6.1330   6.01969E+003    4.31663E+003
   6.1360   5.95105E+003    4.36831E+003
   6.1380   5.91414E+003    4.65407E+003
   6.1400   6.03528E+003    4.93840E+003
   6.1430   5.92216E+003    5.14239E+003
   6.1450   5.91673E+003    5.36198E+003
   6.1480   5.78163E+003    5.26111E+003
   6.1520   5.96934E+003    5.15897E+003
   6.1540   5.89598E+003    5.19829E+003
   6.1560   5.89204E+003    5.18798E+003
   6.1580   5.89180E+003    5.12470E+003
   6.1610   6.01919E+003    5.19597E+003
   6.1630   5.91711E+003    5.01729E+003
   6.1660   5.89941E+003    4.99329E+003
   6.1680   5.96916E+003    4.81404E+003
   6.1700   6.01073E+003    4.93882E+003
   6.1720   5.89981E+003    4.87078E+003
   6.1750   5.92890E+003    4.79912E+003
   6.1780   6.01529E+003    4.85053E+003
   6.1800   5.96718E+003    4.93518E+003
   6.1820   5.89759E+003    5.04595E+003
   6.1850   5.95929E+003    4.76604E+003
   6.1890   5.92283E+003    4.82807E+003
   6.1910   5.98679E+003    4.92332E+003
   6.1940   5.98976E+003    4.99044E+003
   6.1960   5.96797E+003    4.90696E+003
   6.1980   5.95105E+003    4.85637E+003
   6.2030   6.00026E+003    4.92095E+003
   6.2050   5.96343E+003    4.82792E+003
   6.2070   5.86036E+003    4.76748E+003
   6.2090   5.95846E+003    4.58672E+003
   6.2120   5.89469E+003    4.46990E+003
   6.2140   5.91086E+003    4.58898E+003
   6.2160   5.87740E+003    4.41439E+003
   6.2180   5.87731E+003    4.44393E+003
   6.2210   5.96323E+003    4.67768E+003
   6.2240   5.93808E+003    4.66901E+003
   6.2260   5.89579E+003    4.76312E+003
   6.2280   5.88363E+003    4.55649E+003
   6.2320   6.02532E+003    4.43895E+003
   6.2350   5.89991E+003    4.34900E+003
   6.2370   5.87811E+003    4.35065E+003
   6.2390   5.87137E+003    4.19065E+003
   6.2420   5.91365E+003    4.07314E+003
   6.2460   5.89358E+003    4.27830E+003
   6.2480   5.80253E+003    4.23031E+003
   6.2510   5.76307E+003    4.15254E+003
   6.2530   5.72572E+003    4.05112E+003
   6.2570   5.71151E+003    4.09558E+003
   6.2600   5.65883E+003    3.99283E+003
   6.2620   5.72888E+003    3.99518E+003
   6.2640   5.74877E+003    3.93731E+003
   6.2660   5.81066E+003    4.07630E+003
   6.2690   5.84229E+003    4.16087E+003
   6.2720   5.92446E+003    4.09187E+003
   6.2730   6.06849E+003    3.98255E+003
   6.2760   5.95152E+003    4.09062E+003
   6.2790   5.91056E+003    3.82553E+003
   6.2810   5.84077E+003    3.83806E+003
   6.2840   5.98678E+003    3.73340E+003
   6.2880   5.85856E+003    3.73801E+003
   6.2900   5.87196E+003    3.91332E+003
   6.2940   5.85172E+003    3.92211E+003
   6.2960   5.88782E+003    3.94441E+003
   6.2990   5.85512E+003    3.79216E+003
   6.3010   5.77721E+003    3.61260E+003
   6.3040   5.79433E+003    3.73383E+003
   6.3080   5.83928E+003    3.69665E+003
   6.3110   5.92674E+003    3.62650E+003
   6.3130   5.91279E+003    3.60050E+003
   6.3150   5.85440E+003    3.62294E+003
   6.3190   5.84454E+003    3.63267E+003
   6.3210   5.80124E+003    3.56771E+003
   6.3240   5.90285E+003    3.59367E+003
   6.3260   5.84571E+003    3.48173E+003
   6.3290   5.80151E+003    3.54507E+003
   6.3310   5.76604E+003    3.55650E+003
   6.3330   5.79514E+003    3.45773E+003
   6.3350   5.79418E+003    3.42399E+003
   6.3400   5.79107E+003    3.41240E+003
   6.3430   5.86095E+003    3.39226E+003
   6.3450   5.73763E+003    3.32513E+003
   6.3490   5.65856E+003    3.34429E+003
   6.3520   5.68209E+003    3.40485E+003
   6.3560   5.66676E+003    3.38545E+003
   6.3580   5.57893E+003    3.17142E+003
   6.3610   5.53620E+003    3.11537E+003
   6.3630   5.59980E+003    3.19706E+003
   6.3670   5.76087E+003    3.10858E+003
   6.3700   5.80341E+003    3.13924E+003
   6.3710   5.79559E+003    3.28816E+003
   6.3730   5.76590E+003    3.12081E+003
   6.3750   5.75104E+003    3.07983E+003
   6.3780   5.74769E+003    3.10150E+003
   6.3800   5.76685E+003    3.07990E+003
   6.3820   5.68168E+003    3.00567E+003
   6.3850   5.66977E+003    3.05126E+003
   6.3890   5.63744E+003    3.07645E+003
   6.3910   5.61142E+003    2.97705E+003
   6.3930   5.67217E+003    2.95421E+003
   6.3970   5.64526E+003    2.95873E+003
   6.4000   5.46826E+003    2.89052E+003
   6.4020   5.55249E+003    2.89560E+003
   6.4030   5.56281E+003    2.88932E+003
   6.4090   5.54950E+003    2.78960E+003
   6.4120   5.52476E+003    2.78186E+003
   6.4140   5.43793E+003    2.77438E+003
   6.4170   5.43230E+003    2.70454E+003
   6.4190   5.46145E+003    2.65601E+003
   6.4220   5.43730E+003    2.72112E+003
   6.4250   5.36492E+003    2.76083E+003
   6.4260   5.49616E+003    2.71102E+003
   6.4270   5.56338E+003    2.72206E+003
   6.4310   5.55902E+003    2.77969E+003
   6.4340   5.58273E+003    2.69183E+003
   6.4360   5.56202E+003    2.73233E+003
   6.4380   5.61822E+003    2.74663E+003
   6.4410   5.65029E+003    2.71525E+003
   6.4450   5.66370E+003    2.67852E+003
   6.4480   5.72750E+003    2.65924E+003
   6.4500   5.63013E+003    2.69690E+003
   6.4540   5.69766E+003    2.65530E+003
   6.4560   5.76963E+003    2.69928E+003
   6.4610   5.73664E+003    2.71780E+003
   6.4630   5.72141E+003    2.71415E+003
   6.4650   5.72441E+003    2.60850E+003
   6.4680   5.78786E+003    2.60857E+003
   6.4690   5.76028E+003    2.65651E+003
   6.4720   5.80796E+003    2.67058E+003
   6.4750   5.79432E+003    2.72249E+003
   6.4780   5.83143E+003    2.63941E+003
   6.4800   5.69150E+003    2.60869E+003
   6.4820   5.78439E+003    2.68676E+003
   6.4840   5.66182E+003    2.59349E+003
   6.4880   5.71423E+003    2.64744E+003
   6.4920   5.65844E+003    2.61236E+003
   6.4950   5.82128E+003    2.54743E+003
   6.4970   5.69448E+003    2.58709E+003
   6.5010   5.79097E+003    2.60267E+003
   6.5040   5.73050E+003    2.66178E+003
   6.5060   5.71998E+003    2.59024E+003
   6.5080   5.79750E+003    2.57166E+003
   6.5100   5.83894E+003    2.59749E+003
   6.5120   5.78345E+003    2.59465E+003
   6.5150   5.74770E+003    2.61340E+003
   6.5190   5.79176E+003    2.54184E+003
   6.5210   5.79308E+003    2.51054E+003
   6.5240   5.72896E+003    2.45191E+003
   6.5260   5.70294E+003    2.47433E+003
   6.5290   5.73425E+003    2.37557E+003
   6.5320   5.66078E+003    2.41729E+003
   6.5350   5.65914E+003    2.51919E+003
   6.5380   5.62982E+003    2.52473E+003
   6.5400   5.71679E+003    2.49317E+003
   6.5430   5.60907E+003    2.51129E+003
   6.5460   5.74087E+003    2.54922E+003
   6.5480   5.61994E+003    2.44788E+003
   6.5500   5.62926E+003    2.49536E+003
   6.5540   5.62300E+003    2.46604E+003
   6.5560   5.69148E+003    2.47840E+003
   6.5610   5.71049E+003    2.55971E+003
   6.5630   5.58550E+003    2.43083E+003
   6.5660   5.56195E+003    2.48323E+003
   6.5680   5.74306E+003    2.48812E+003
   6.5700   5.68575E+003    2.49334E+003
   6.5710   5.62098E+003    2.48787E+003
   6.5750   5.68178E+003    2.39655E+003
   6.5770   5.58794E+003    2.34694E+003
   6.5800   5.54642E+003    2.35327E+003
   6.5820   5.61595E+003    2.46312E+003
   6.5850   5.48389E+003    2.44551E+003
   6.5860   5.53835E+003    2.37142E+003
   6.5890   5.52674E+003    2.39109E+003
   6.5910   5.52580E+003    2.42153E+003
   6.5950   5.49090E+003    2.46617E+003
   6.5980   5.51381E+003    2.44179E+003
   6.6000   5.57341E+003    2.36835E+003
   6.6030   5.48395E+003    2.43746E+003
   6.6060   5.49933E+003    2.41366E+003
   6.6090   5.55211E+003    2.43382E+003
   6.6110   5.51201E+003    2.40281E+003
   6.6140   5.39743E+003    2.41400E+003
   6.6170   5.48239E+003    2.38992E+003
   6.6190   5.38410E+003    2.42763E+003
   6.6220   5.47761E+003    2.41197E+003
   6.6250   5.49370E+003    2.47121E+003
   6.6270   5.46492E+003    2.37453E+003
   6.6300   5.49984E+003    2.37909E+003
   6.6330   5.38850E+003    2.37640E+003
   6.6360   5.39352E+003    2.40364E+003
   6.6390   5.46959E+003    2.38627E+003
   6.6420   5.40781E+003    2.42523E+003
   6.6450   5.43626E+003    2.33901E+003
   6.6470   5.37847E+003    2.39749E+003
   6.6510   5.40640E+003    2.39785E+003
   6.6540   5.28548E+003    2.30945E+003
   6.6560   5.28903E+003    2.32678E+003
   6.6580   5.32989E+003    2.31528E+003
   6.6620   5.33737E+003    2.34194E+003
   6.6650   5.31331E+003    2.29769E+003
   6.6670   5.32067E+003    2.27506E+003
   6.6700   5.25242E+003    2.35509E+003
   6.6740   5.30756E+003    2.31182E+003
   6.6760   5.21580E+003    2.30796E+003
   6.6780   5.17501E+003    2.30764E+003
   6.6800   5.23091E+003    2.25573E+003
   6.6840   5.17144E+003    2.33781E+003
   6.6860   5.08754E+003    2.27915E+003
   6.6880   5.15161E+003    2.28079E+003
   6.6920   5.15802E+003    2.25379E+003
   6.6940   5.25898E+003    2.26075E+003
   6.6970   5.20133E+003    2.28713E+003
   6.6990   5.17824E+003    2.23815E+003
   6.7030   5.14830E+003    2.24721E+003
   6.7070   5.14292E+003    2.20878E+003
   6.7080   5.05893E+003    2.24208E+003
   6.7110   5.03939E+003    2.17928E+003
   6.7130   5.00610E+003    2.20269E+003
   6.7170   5.05336E+003    2.16637E+003
   6.7190   5.00489E+003    2.23656E+003
   6.7240   5.09747E+003    2.21999E+003
   6.7250   5.01714E+003    2.24433E+003
   6.7280   5.08007E+003    2.18954E+003
   6.7300   5.08662E+003    2.25542E+003
   6.7340   5.02602E+003    2.28422E+003
   6.7360   5.13889E+003    2.26055E+003
   6.7400   5.01909E+003    2.23992E+003
   6.7440   4.91930E+003    2.23833E+003
   6.7460   4.87339E+003    2.19570E+003
   6.7500   4.84085E+003    2.13513E+003
   6.7520   4.95825E+003    2.11959E+003
   6.7540   4.85796E+003    2.16989E+003
   6.7560   4.86782E+003    2.12652E+003
   6.7600   4.91201E+003    2.07526E+003
   6.7610   5.00123E+003    2.09603E+003
   6.7660   4.90242E+003    2.08699E+003
   6.7680   4.83289E+003    2.12387E+003
   6.7700   4.92185E+003    2.15171E+003
   6.7720   4.89302E+003    2.08863E+003
   6.7770   4.89871E+003    2.09528E+003
   6.7790   4.86499E+003    2.03303E+003
   6.7810   4.82817E+003    2.08749E+003
   6.7840   4.86199E+003    2.13922E+003
   6.7880   4.88474E+003    2.14688E+003
   6.7930   4.83579E+003    2.06686E+003
   6.7940   4.77688E+003    2.15724E+003
   6.7970   4.74710E+003    2.11477E+003
   6.7980   4.82036E+003    2.13082E+003
   6.8020   4.77380E+003    2.10641E+003
   6.8060   4.80496E+003    2.16865E+003
   6.8100   4.86529E+003    2.12991E+003
   6.8110   4.80966E+003    2.20581E+003
   6.8130   4.81618E+003    2.13451E+003
   6.8160   4.87105E+003    2.11977E+003
   6.8190   4.80845E+003    2.07681E+003
   6.8210   4.76627E+003    2.13163E+003
   6.8240   4.76676E+003    2.12787E+003
   6.8260   4.82842E+003    2.15025E+003
   6.8300   4.77061E+003    2.11601E+003
   6.8320   4.75233E+003    2.07581E+003
   6.8370   4.76513E+003    2.07746E+003
   6.8390   4.85315E+003    2.10364E+003
   6.8410   4.86779E+003    2.14164E+003
   6.8440   4.76668E+003    2.06215E+003
   6.8480   4.80568E+003    2.13265E+003
   6.8500   4.87881E+003    2.12181E+003
   6.8530   4.73643E+003    2.14927E+003
   6.8570   4.84751E+003    2.16478E+003
   6.8590   4.83061E+003    2.11092E+003
   6.8630   4.79101E+003    2.06767E+003
   6.8660   4.80715E+003    2.06900E+003
   6.8670   4.71461E+003    2.06910E+003
   6.8690   4.74375E+003    2.13856E+003
   6.8720   4.75033E+003    2.09403E+003
   6.8740   4.78987E+003    2.02190E+003
   6.8770   4.70929E+003    2.06617E+003
   6.8800   4.69874E+003    2.09228E+003
   6.8840   4.72548E+003    2.11087E+003
   6.8860   4.68285E+003    2.08754E+003
   6.8900   4.67067E+003    2.07991E+003
   6.8940   4.69289E+003    2.09645E+003
   6.8960   4.67068E+003    2.07580E+003
   6.8990   4.83268E+003    2.16095E+003
   6.9020   4.68756E+003    2.10661E+003
   6.9050   4.72834E+003    2.05731E+003
   6.9080   4.66468E+003    2.09548E+003
   6.9110   4.73503E+003    2.04054E+003
   6.9130   4.76110E+003    2.08549E+003
   6.9150   4.77805E+003    2.05684E+003
   6.9180   4.67301E+003    2.05540E+003
   6.9200   4.67346E+003    2.08074E+003
   6.9240   4.64266E+003    2.00306E+003
   6.9270   4.61346E+003    2.02848E+003
   6.9310   4.66439E+003    2.03964E+003
   6.9340   4.54853E+003    1.97319E+003
   6.9360   4.54444E+003    2.00086E+003
   6.9410   4.56622E+003    1.99596E+003
   6.9430   4.49819E+003    2.01662E+003
   6.9460   4.52334E+003    2.00496E+003
   6.9500   4.54739E+003    1.97735E+003
   6.9520   4.59347E+003    1.94685E+003
   6.9550   4.56429E+003    1.95668E+003
   6.9570   4.54064E+003    1.95646E+003
   6.9610   4.51555E+003    1.92868E+003
   6.9640   4.45861E+003    2.02401E+003
   6.9660   4.48630E+003    2.00623E+003
   6.9690   4.51571E+003    1.98368E+003
   6.9710   4.45155E+003    2.00806E+003
   6.9750   4.56703E+003    2.00590E+003
   6.9780   4.45884E+003    1.98900E+003
   6.9810   4.48391E+003    1.98839E+003
   6.9850   4.51571E+003    1.98679E+003
   6.9870   4.52228E+003    2.02062E+003
   6.9910   4.52334E+003    1.98857E+003
   6.9960   4.50993E+003    1.92912E+003
   6.9980   4.55733E+003    1.91884E+003
   7.0010   4.49134E+003    2.02569E+003
   7.0030   4.39364E+003    1.97478E+003
   7.0070   4.43810E+003    1.95133E+003
   7.0100   4.44564E+003    1.93173E+003
   7.0120   4.41086E+003    1.93909E+003
   7.0150   4.44001E+003    1.93249E+003
   7.0190   4.44360E+003    1.95716E+003
   7.0220   4.40090E+003    1.95217E+003
   7.0240   4.38751E+003    1.91212E+003
   7.0260   4.35883E+003    1.92620E+003
   7.0310   4.22622E+003    1.93546E+003
   7.0330   4.29420E+003    1.86436E+003
   7.0370   4.29049E+003    1.92120E+003
   7.0400   4.34324E+003    1.92159E+003
   7.0440   4.32315E+003    1.93228E+003
   7.0470   4.41309E+003    1.95135E+003
   7.0500   4.37624E+003    1.95768E+003
   7.0530   4.41147E+003    1.92884E+003
   7.0550   4.37367E+003    1.93484E+003
   7.0590   4.43165E+003    1.86495E+003
   7.0620   4.40313E+003    1.92712E+003
   7.0640   4.21832E+003    1.87298E+003
   7.0670   4.33421E+003    1.92168E+003
   7.0710   4.33564E+003    1.87388E+003
   7.0730   4.27646E+003    1.90851E+003
   7.0770   4.32887E+003    1.87448E+003
   7.0790   4.31315E+003    1.88343E+003
   7.0840   4.21242E+003    1.85999E+003
   7.0860   4.25349E+003    1.89786E+003
   7.0880   4.34472E+003    1.87791E+003
   7.0930   4.31426E+003    1.91094E+003
   7.0950   4.33801E+003    1.87705E+003
   7.0970   4.19195E+003    1.86755E+003
   7.1020   4.24135E+003    1.88730E+003
   7.1050   4.35463E+003    1.87817E+003
   7.1080   4.36353E+003    1.86257E+003
   7.1120   4.27242E+003    1.82331E+003
   7.1150   4.31653E+003    1.85001E+003
   7.1170   4.26716E+003    1.83709E+003
   7.1210   4.24338E+003    1.78496E+003
   7.1240   4.23313E+003    1.78462E+003
   7.1270   4.20262E+003    1.80842E+003
   7.1290   4.26074E+003    1.74306E+003
   7.1320   4.28346E+003    1.69702E+003
   7.1360   4.16349E+003    1.66795E+003
   7.1390   4.21517E+003    1.63677E+003
   7.1420   4.31210E+003    1.51188E+003
   7.1450   4.20910E+003    1.54391E+003
   7.1480   4.20115E+003    1.41398E+003
   7.1500   4.18619E+003    1.38416E+003
