# Supplementary material for: Trigger factor both holds and folds its client proteins
Source: Nat Commun. 2022 Jul 15;13:4126. doi: 10.1038/s41467-022-31767-6 (PMC9287376; doi:10.1038/s41467-022-31767-6)
Supplement: Supplementary file 6 — Source Data [file 41467_2022_31767_MOESM6_ESM.zip › SourceDataFile/Fig1a-b/00073.RI1]

Sample
I 1 04.0 40000 0013046 2.2780E11 280 1 
   5.8000   5.78800E+001    1.85660E+002
   5.8050   1.57370E+002    1.70350E+002
   5.8060   1.95930E+002    2.26460E+002
   5.8080   2.69410E+002    2.62120E+002
   5.8090   2.71120E+002    2.96080E+002
   5.8110   2.91440E+002    3.42490E+002
   5.8140   3.83710E+002    3.86910E+002
   5.8150   4.03490E+002    4.09500E+002
   5.8160   3.99400E+002    4.57590E+002
   5.8170   4.73880E+002    5.21780E+002
   5.8180   5.73910E+002    6.06060E+002
   5.8200   6.39750E+002    7.40410E+002
   5.8230   7.66280E+002    8.43400E+002
   5.8260   1.04996E+003    1.28400E+003
   5.8270   1.40148E+003    1.48017E+003
   5.8300   1.55513E+003    1.69416E+003
   5.8310   1.69817E+003    1.71790E+003
   5.8330   1.85346E+003    2.07936E+003
   5.8350   2.19785E+003    2.34680E+003
   5.8370   2.39888E+003    2.83450E+003
   5.8400   2.91485E+003    3.39881E+003
   5.8440   3.32548E+003    3.96573E+003
   5.8460   3.92392E+003    4.41145E+003
   5.8490   4.51734E+003    5.04941E+003
   5.8510   5.07648E+003    5.13431E+003
   5.8550   5.28006E+003    5.35011E+003
   5.8570   5.40596E+003    5.51639E+003
   5.8600   5.42542E+003    5.51846E+003
   5.8620   5.71543E+003    5.52256E+003
   5.8650   5.56147E+003    5.56326E+003
   5.8670   5.52207E+003    5.57391E+003
   5.8700   5.43992E+003    5.61927E+003
   5.8720   5.47250E+003    5.50549E+003
   5.8740   5.59992E+003    5.55829E+003
   5.8760   5.61513E+003    5.44923E+003
   5.8780   5.41924E+003    5.47556E+003
   5.8800   5.62374E+003    5.58177E+003
   5.8830   5.63078E+003    5.57952E+003
   5.8850   5.56026E+003    5.64829E+003
   5.8880   5.65893E+003    5.59955E+003
   5.8900   5.68662E+003    5.65836E+003
   5.8920   5.65579E+003    5.67054E+003
   5.8940   5.68093E+003    5.51514E+003
   5.8960   5.67260E+003    5.44747E+003
   5.8990   5.60934E+003    5.57366E+003
   5.9010   5.74833E+003    5.59960E+003
   5.9030   5.69072E+003    5.70531E+003
   5.9060   5.74651E+003    5.64208E+003
   5.9090   5.64380E+003    5.65026E+003
   5.9100   5.62439E+003    5.80657E+003
   5.9130   5.65375E+003    5.82602E+003
   5.9150   5.74450E+003    5.73450E+003
   5.9180   5.73059E+003    5.72284E+003
   5.9200   5.90794E+003    5.83322E+003
   5.9210   5.74995E+003    5.87313E+003
   5.9240   5.81120E+003    6.04409E+003
   5.9270   5.89549E+003    6.00231E+003
   5.9280   6.03534E+003    6.00725E+003
   5.9300   6.04238E+003    6.00994E+003
   5.9330   6.10608E+003    5.89264E+003
   5.9350   6.09678E+003    6.03625E+003
   5.9380   6.13698E+003    6.19558E+003
   5.9390   6.23625E+003    6.25934E+003
   5.9430   6.27024E+003    6.27543E+003
   5.9440   6.18792E+003    6.27642E+003
   5.9470   6.12248E+003    6.22859E+003
   5.9500   6.03897E+003    6.23537E+003
   5.9520   6.29689E+003    6.25301E+003
   5.9540   6.22040E+003    6.34356E+003
   5.9560   6.23812E+003    6.37852E+003
   5.9590   6.33370E+003    6.34756E+003
   5.9610   6.34734E+003    6.26781E+003
   5.9630   6.38022E+003    6.23197E+003
   5.9660   6.21039E+003    6.31112E+003
   5.9680   6.34335E+003    6.36492E+003
   5.9690   6.26932E+003    6.35353E+003
   5.9720   6.30468E+003    6.41159E+003
   5.9750   6.37079E+003    6.35242E+003
   5.9770   6.06320E+003    6.26542E+003
   5.9790   6.10837E+003    6.24163E+003
   5.9820   6.00157E+003    6.30657E+003
   5.9850   6.12558E+003    6.32971E+003
   5.9880   6.31710E+003    6.27717E+003
   5.9900   6.25200E+003    6.29947E+003
   5.9910   6.07845E+003    6.43138E+003
   5.9940   6.33059E+003    6.84223E+003
   5.9970   6.28805E+003    9.25930E+003
   6.0010   6.22691E+003    1.05677E+004
   6.0030   6.24745E+003    1.11185E+004
   6.0050   6.06037E+003    1.05999E+004
   6.0060   6.10759E+003    5.74061E+003
   6.0090   6.20390E+003    2.39810E+002
   6.0150   1.03908E+004    1.68426E+003
   6.0210   1.05999E+004    3.86948E+003
   6.0230   7.18491E+003    6.96275E+003
   6.0260   4.03300E+002    6.23095E+003
   6.0290   2.13710E+002    6.03128E+003
   6.0310   4.95250E+002    6.08727E+003
   6.0350   1.57597E+003    6.05039E+003
   6.0380   7.56854E+003    6.01457E+003
   6.0400   6.07339E+003    6.03986E+003
   6.0450   6.28429E+003    6.16660E+003
   6.0470   6.13895E+003    6.07264E+003
   6.0500   6.20762E+003    5.96832E+003
   6.0510   6.12233E+003    6.07670E+003
   6.0550   6.16501E+003    6.04330E+003
   6.0570   6.14697E+003    5.84155E+003
   6.0590   6.06746E+003    5.99236E+003
   6.0610   6.07022E+003    5.89469E+003
   6.0640   6.16361E+003    6.14034E+003
   6.0660   6.18855E+003    5.97630E+003
   6.0680   6.06537E+003    5.98292E+003
   6.0710   6.14187E+003    6.03218E+003
   6.0740   6.19267E+003    6.03667E+003
   6.0770   6.20366E+003    5.88999E+003
   6.0780   6.10864E+003    5.97375E+003
   6.0820   6.03269E+003    6.07890E+003
   6.0840   6.21601E+003    5.95505E+003
   6.0880   6.12989E+003    5.98292E+003
   6.0890   6.08133E+003    5.98880E+003
   6.0910   6.06684E+003    6.06663E+003
   6.0930   6.11694E+003    5.96126E+003
   6.0980   6.05205E+003    6.00926E+003
   6.1020   5.99843E+003    6.00389E+003
   6.1030   6.06510E+003    5.94431E+003
   6.1050   6.02343E+003    5.98158E+003
   6.1080   5.96045E+003    5.93507E+003
   6.1110   5.97960E+003    5.90156E+003
   6.1130   6.06745E+003    6.00263E+003
   6.1150   6.02772E+003    5.92766E+003
   6.1170   6.00392E+003    5.87692E+003
   6.1200   6.04368E+003    5.89111E+003
   6.1240   6.05492E+003    5.99291E+003
   6.1270   6.00301E+003    6.00443E+003
   6.1290   6.00015E+003    5.94485E+003
   6.1320   6.04790E+003    5.98557E+003
   6.1340   6.02402E+003    6.00419E+003
   6.1360   6.07049E+003    5.99286E+003
   6.1400   5.98096E+003    5.97292E+003
   6.1430   6.03011E+003    5.90735E+003
   6.1450   5.93953E+003    5.85507E+003
   6.1480   5.95377E+003    5.87659E+003
   6.1520   5.90131E+003    5.82650E+003
   6.1540   5.94758E+003    5.98992E+003
   6.1560   5.95874E+003    5.99194E+003
   6.1590   5.89126E+003    5.87743E+003
   6.1610   5.97763E+003    5.87107E+003
   6.1630   5.90693E+003    5.78019E+003
   6.1660   5.99823E+003    6.05289E+003
   6.1690   5.89271E+003    6.02498E+003
   6.1710   5.88229E+003    5.95814E+003
   6.1750   5.92893E+003    5.98567E+003
   6.1770   5.95080E+003    5.92034E+003
   6.1810   5.85970E+003    5.94120E+003
   6.1830   5.98362E+003    5.89278E+003
   6.1870   5.87989E+003    5.75191E+003
   6.1890   6.02674E+003    5.75773E+003
   6.1900   5.83374E+003    5.77646E+003
   6.1940   5.90621E+003    5.92661E+003
   6.1980   5.88907E+003    5.87973E+003
   6.2010   5.92299E+003    5.96646E+003
   6.2030   5.88310E+003    5.91038E+003
   6.2050   5.89323E+003    5.87823E+003
   6.2070   5.90102E+003    5.95087E+003
   6.2100   5.83590E+003    5.86861E+003
   6.2120   5.80421E+003    5.91997E+003
   6.2140   5.77342E+003    5.86861E+003
   6.2160   5.82416E+003    5.78763E+003
   6.2210   5.79372E+003    5.77283E+003
   6.2230   5.70002E+003    5.81765E+003
   6.2250   5.80024E+003    5.87943E+003
   6.2280   5.73985E+003    5.95688E+003
   6.2310   5.83441E+003    5.86901E+003
   6.2340   5.83036E+003    5.94026E+003
   6.2370   5.76293E+003    5.81553E+003
   6.2400   5.74794E+003    5.94916E+003
   6.2440   5.70882E+003    5.77958E+003
   6.2460   5.69738E+003    5.77871E+003
   6.2480   5.64721E+003    5.85266E+003
   6.2510   5.59326E+003    5.85776E+003
   6.2530   5.64211E+003    5.71461E+003
   6.2570   5.56085E+003    5.78869E+003
   6.2610   5.55897E+003    5.78687E+003
   6.2640   5.51717E+003    5.65191E+003
   6.2670   5.52649E+003    5.68632E+003
   6.2690   5.58821E+003    5.72118E+003
   6.2720   5.61422E+003    5.65995E+003
   6.2740   5.62637E+003    5.74148E+003
   6.2760   5.66412E+003    5.81146E+003
   6.2810   5.45887E+003    5.70354E+003
   6.2830   5.47469E+003    5.72705E+003
   6.2860   5.50109E+003    5.73570E+003
   6.2900   5.46987E+003    5.73303E+003
   6.2920   5.46790E+003    5.65749E+003
   6.2940   5.46786E+003    5.78851E+003
   6.2970   5.47026E+003    5.68313E+003
   6.3010   5.40181E+003    5.78783E+003
   6.3040   5.29023E+003    5.53237E+003
   6.3060   5.35733E+003    5.52689E+003
   6.3080   5.40081E+003    5.66454E+003
   6.3100   5.37142E+003    5.65548E+003
   6.3130   5.43980E+003    5.70682E+003
   6.3160   5.31047E+003    5.66836E+003
   6.3170   5.32667E+003    5.61284E+003
   6.3190   5.21838E+003    5.52940E+003
   6.3220   5.20115E+003    5.58555E+003
   6.3240   5.10325E+003    5.63577E+003
   6.3270   5.26144E+003    5.53254E+003
   6.3310   5.19290E+003    5.56962E+003
   6.3330   5.12040E+003    5.63642E+003
   6.3370   5.12369E+003    5.59585E+003
   6.3400   5.04280E+003    5.46746E+003
   6.3450   5.10344E+003    5.47382E+003
   6.3470   5.05581E+003    5.36349E+003
   6.3490   5.08473E+003    5.47460E+003
   6.3510   5.12481E+003    5.53534E+003
   6.3540   4.98913E+003    5.42041E+003
   6.3560   4.98994E+003    5.37843E+003
   6.3600   5.11290E+003    5.35770E+003
   6.3610   5.03817E+003    5.35287E+003
   6.3630   5.12287E+003    5.34692E+003
   6.3650   5.11831E+003    5.32618E+003
   6.3700   5.06155E+003    5.28276E+003
   6.3720   5.03028E+003    5.31686E+003
   6.3750   5.09457E+003    5.38202E+003
   6.3770   5.11881E+003    5.37297E+003
   6.3800   5.13866E+003    5.26983E+003
   6.3830   5.01505E+003    5.25833E+003
   6.3860   4.98359E+003    5.13023E+003
   6.3900   4.90966E+003    5.20060E+003
   6.3920   4.97542E+003    5.23443E+003
   6.3950   4.93331E+003    5.03771E+003
   6.3980   4.91659E+003    5.01613E+003
   6.4010   4.82947E+003    5.13571E+003
   6.4030   4.82828E+003    5.08942E+003
   6.4070   4.75695E+003    5.04720E+003
   6.4090   4.68416E+003    5.04540E+003
   6.4110   4.75103E+003    4.93899E+003
   6.4120   4.73262E+003    4.95681E+003
   6.4170   4.66463E+003    4.95169E+003
   6.4190   4.74282E+003    5.02111E+003
   6.4220   4.66605E+003    4.95963E+003
   6.4240   4.81504E+003    4.94410E+003
   6.4270   4.70095E+003    5.02894E+003
   6.4290   4.72900E+003    4.97228E+003
   6.4320   4.77403E+003    4.94542E+003
   6.4360   4.83902E+003    4.97045E+003
   6.4380   4.92964E+003    5.04653E+003
   6.4400   4.85751E+003    4.99948E+003
   6.4430   4.84755E+003    5.01506E+003
   6.4470   4.90019E+003    5.14283E+003
   6.4490   4.89435E+003    5.04175E+003
   6.4520   4.82368E+003    5.07932E+003
   6.4550   4.85783E+003    4.98539E+003
   6.4580   4.89958E+003    5.03213E+003
   6.4600   4.96476E+003    5.06530E+003
   6.4630   4.94944E+003    5.01848E+003
   6.4650   4.97361E+003    5.06524E+003
   6.4670   5.03243E+003    5.06761E+003
   6.4700   4.98798E+003    5.00107E+003
   6.4740   5.04481E+003    5.01210E+003
   6.4760   5.00552E+003    5.11249E+003
   6.4790   4.99664E+003    4.97989E+003
   6.4820   5.04455E+003    5.02593E+003
   6.4860   4.92691E+003    5.07172E+003
   6.4890   5.06567E+003    4.97882E+003
   6.4920   4.90966E+003    4.96176E+003
   6.4940   4.95722E+003    4.95150E+003
   6.4970   4.97795E+003    4.94978E+003
   6.4990   5.01709E+003    4.92695E+003
   6.5030   4.98250E+003    5.02340E+003
   6.5050   5.00590E+003    5.02580E+003
   6.5080   4.99215E+003    5.07198E+003
   6.5100   4.98365E+003    5.04187E+003
   6.5140   5.12627E+003    4.96686E+003
   6.5160   5.09650E+003    5.02193E+003
   6.5180   5.07887E+003    5.06557E+003
   6.5190   5.06524E+003    5.11962E+003
   6.5230   5.09200E+003    4.98744E+003
   6.5250   4.95262E+003    4.96510E+003
   6.5280   4.92519E+003    4.90606E+003
   6.5310   5.02687E+003    4.87774E+003
   6.5350   4.96761E+003    4.96261E+003
   6.5370   4.88777E+003    4.89275E+003
   6.5410   4.99862E+003    4.96184E+003
   6.5420   4.99813E+003    4.86654E+003
   6.5460   4.96729E+003    4.80614E+003
   6.5500   4.93784E+003    4.86342E+003
   6.5510   4.90353E+003    4.89564E+003
   6.5540   4.98322E+003    4.89882E+003
   6.5570   4.93131E+003    4.77688E+003
   6.5600   4.93558E+003    4.79931E+003
   6.5620   4.96220E+003    4.91259E+003
   6.5640   4.98495E+003    4.86958E+003
   6.5670   4.93469E+003    4.74836E+003
   6.5700   4.93085E+003    4.79299E+003
   6.5730   4.92730E+003    4.88075E+003
   6.5760   4.88408E+003    4.82672E+003
   6.5790   4.95391E+003    4.97112E+003
   6.5820   4.97326E+003    4.80279E+003
   6.5850   4.87333E+003    4.81549E+003
   6.5870   4.97579E+003    4.81806E+003
   6.5910   4.79295E+003    4.84177E+003
   6.5940   4.94867E+003    4.78235E+003
   6.5960   4.96605E+003    4.76068E+003
   6.5990   4.92062E+003    4.78909E+003
   6.6030   4.79532E+003    4.69833E+003
   6.6060   4.81326E+003    4.73409E+003
   6.6080   4.77624E+003    4.64276E+003
   6.6100   4.81828E+003    4.62319E+003
   6.6130   4.76254E+003    4.69623E+003
   6.6160   4.91987E+003    4.70570E+003
   6.6180   4.85779E+003    4.64871E+003
   6.6220   4.94351E+003    4.67503E+003
   6.6240   4.88380E+003    4.66551E+003
   6.6260   4.90213E+003    4.66406E+003
   6.6300   4.94165E+003    4.77531E+003
   6.6330   4.98175E+003    4.70028E+003
   6.6360   4.88029E+003    4.58982E+003
   6.6380   4.92639E+003    4.64636E+003
   6.6420   4.81612E+003    4.65728E+003
   6.6450   4.80479E+003    4.59699E+003
   6.6480   4.84972E+003    4.61812E+003
   6.6510   4.78953E+003    4.56185E+003
   6.6530   4.82020E+003    4.53562E+003
   6.6560   4.83631E+003    4.54375E+003
   6.6590   4.82562E+003    4.57800E+003
   6.6620   4.81707E+003    4.49350E+003
   6.6640   4.81205E+003    4.57511E+003
   6.6660   4.85211E+003    4.60851E+003
   6.6690   4.71831E+003    4.55669E+003
   6.6720   4.78549E+003    4.51802E+003
   6.6760   4.75288E+003    4.59007E+003
   6.6780   4.80332E+003    4.44588E+003
   6.6800   4.75338E+003    4.52291E+003
   6.6830   4.79737E+003    4.40766E+003
   6.6870   4.72811E+003    4.48033E+003
   6.6900   4.79335E+003    4.52894E+003
   6.6930   4.75766E+003    4.53387E+003
   6.6940   4.81295E+003    4.60639E+003
   6.6990   4.76302E+003    4.47327E+003
   6.7000   4.78602E+003    4.38612E+003
   6.7040   4.75412E+003    4.48523E+003
   6.7070   4.62735E+003    4.41495E+003
   6.7080   4.73844E+003    4.46576E+003
   6.7100   4.65108E+003    4.34960E+003
   6.7150   4.60480E+003    4.33815E+003
   6.7180   4.56167E+003    4.27231E+003
   6.7190   4.58202E+003    4.29700E+003
   6.7230   4.59962E+003    4.31280E+003
   6.7270   4.69693E+003    4.27296E+003
   6.7280   4.68562E+003    4.35816E+003
   6.7310   4.69757E+003    4.31932E+003
   6.7340   4.63535E+003    4.28563E+003
   6.7360   4.70095E+003    4.40556E+003
   6.7400   4.67835E+003    4.44154E+003
   6.7440   4.64105E+003    4.12984E+003
   6.7470   4.58907E+003    4.05660E+003
   6.7490   4.67109E+003    4.11902E+003
   6.7500   4.58085E+003    4.14681E+003
   6.7540   4.55432E+003    4.04747E+003
   6.7560   4.48564E+003    3.95280E+003
   6.7590   4.56767E+003    4.07693E+003
   6.7610   4.51998E+003    4.07878E+003
   6.7630   4.56036E+003    4.06694E+003
   6.7670   4.46572E+003    4.07195E+003
   6.7700   4.53272E+003    4.10815E+003
   6.7720   4.51271E+003    4.12871E+003
   6.7770   4.53919E+003    4.02663E+003
   6.7790   4.50520E+003    4.24018E+003
   6.7810   4.50862E+003    4.08481E+003
   6.7840   4.59293E+003    4.08422E+003
   6.7860   4.52989E+003    4.16716E+003
   6.7910   4.39732E+003    4.10230E+003
   6.7930   4.40004E+003    4.10427E+003
   6.7950   4.55739E+003    4.05661E+003
   6.7980   4.48928E+003    4.10756E+003
   6.8020   4.46033E+003    4.11423E+003
   6.8050   4.49222E+003    4.13097E+003
   6.8070   4.58214E+003    4.12672E+003
   6.8100   4.61046E+003    4.25296E+003
   6.8140   4.62135E+003    4.17943E+003
   6.8160   4.57701E+003    4.16646E+003
   6.8200   4.46893E+003    4.32249E+003
   6.8230   4.49875E+003    4.15441E+003
   6.8280   4.47733E+003    4.14339E+003
   6.8300   4.46186E+003    4.15803E+003
   6.8350   4.50473E+003    4.09207E+003
   6.8370   4.43198E+003    4.11161E+003
   6.8390   4.42775E+003    4.12540E+003
   6.8410   4.52681E+003    4.10810E+003
   6.8440   4.48891E+003    4.12406E+003
   6.8480   4.60876E+003    4.20623E+003
   6.8500   4.56654E+003    4.14945E+003
   6.8520   4.60025E+003    4.19325E+003
   6.8550   4.67850E+003    4.32122E+003
   6.8580   4.61995E+003    4.10733E+003
   6.8610   4.52262E+003    4.25023E+003
   6.8640   4.42764E+003    4.13130E+003
   6.8670   4.52936E+003    3.98307E+003
   6.8690   4.50362E+003    4.13880E+003
   6.8730   4.48287E+003    4.09248E+003
   6.8780   4.41738E+003    4.12949E+003
   6.8800   4.46000E+003    4.07077E+003
   6.8840   4.42614E+003    4.07413E+003
   6.8860   4.45950E+003    4.18237E+003
   6.8900   4.45112E+003    4.04632E+003
   6.8930   4.43362E+003    4.06675E+003
   6.8950   4.41088E+003    4.06302E+003
   6.8990   4.39884E+003    4.15252E+003
   6.9020   4.45058E+003    4.23157E+003
   6.9050   4.53995E+003    4.08617E+003
   6.9090   4.40050E+003    4.12349E+003
   6.9110   4.41606E+003    4.06743E+003
   6.9130   4.49189E+003    4.07755E+003
   6.9160   4.46850E+003    4.05381E+003
   6.9200   4.46579E+003    4.07591E+003
   6.9230   4.42596E+003    4.08709E+003
   6.9270   4.53321E+003    4.02652E+003
   6.9290   4.46744E+003    4.01833E+003
   6.9320   4.47484E+003    4.07436E+003
   6.9360   4.39237E+003    3.98100E+003
   6.9390   4.35024E+003    3.92218E+003
   6.9410   4.47388E+003    3.98866E+003
   6.9440   4.38576E+003    3.88226E+003
   6.9470   4.35575E+003    3.89385E+003
   6.9500   4.30829E+003    3.87682E+003
   6.9520   4.32193E+003    3.84197E+003
   6.9560   4.40944E+003    3.82286E+003
   6.9590   4.22767E+003    3.87560E+003
   6.9630   4.39990E+003    3.84963E+003
   6.9650   4.30609E+003    3.93878E+003
   6.9670   4.30051E+003    3.92709E+003
   6.9700   4.21979E+003    3.85102E+003
   6.9750   4.24755E+003    3.86777E+003
   6.9780   4.28891E+003    3.87230E+003
   6.9810   4.36243E+003    3.80948E+003
   6.9840   4.38975E+003    3.81834E+003
   6.9870   4.37856E+003    3.77895E+003
   6.9910   4.31024E+003    3.91908E+003
   6.9940   4.17749E+003    3.82769E+003
   6.9970   4.24609E+003    3.89110E+003
   6.9990   4.25071E+003    3.75258E+003
   7.0030   4.28331E+003    3.67343E+003
   7.0060   4.37029E+003    3.79570E+003
   7.0080   4.24621E+003    3.77620E+003
   7.0120   4.31530E+003    3.75783E+003
   7.0150   4.28090E+003    3.84529E+003
   7.0170   4.26619E+003    3.85614E+003
   7.0210   4.17096E+003    3.82394E+003
   7.0240   4.26131E+003    3.81343E+003
   7.0280   4.20408E+003    3.71658E+003
   7.0300   4.22585E+003    3.74885E+003
   7.0340   4.17963E+003    3.83796E+003
   7.0370   4.24140E+003    3.70714E+003
   7.0390   4.17363E+003    3.77866E+003
   7.0440   4.23417E+003    3.83746E+003
   7.0480   4.07230E+003    3.76017E+003
   7.0500   4.00621E+003    3.76084E+003
   7.0530   3.98521E+003    3.85099E+003
   7.0560   4.17249E+003    3.80277E+003
   7.0600   4.21829E+003    3.83186E+003
   7.0620   4.21049E+003    3.77430E+003
   7.0650   4.21740E+003    3.74718E+003
   7.0680   4.18120E+003    3.72894E+003
   7.0700   4.25004E+003    3.79040E+003
   7.0740   4.15022E+003    3.84525E+003
   7.0770   4.17581E+003    3.83251E+003
   7.0810   4.13531E+003    3.74991E+003
   7.0840   4.25229E+003    3.78212E+003
   7.0860   4.21816E+003    3.74214E+003
   7.0900   4.12402E+003    3.74434E+003
   7.0930   4.12722E+003    3.74405E+003
   7.0960   4.12405E+003    3.69694E+003
   7.1000   4.15153E+003    3.75636E+003
   7.1030   4.24114E+003    3.69723E+003
   7.1060   4.17312E+003    3.73048E+003
   7.1090   4.13074E+003    3.73493E+003
   7.1110   4.12502E+003    3.77761E+003
   7.1130   4.16878E+003    3.75071E+003
   7.1160   4.05601E+003    3.73949E+003
   7.1210   4.05670E+003    3.71629E+003
   7.1240   4.06798E+003    3.63099E+003
   7.1270   4.05131E+003    3.56991E+003
   7.1290   3.96061E+003    3.57738E+003
   7.1330   3.99573E+003    3.67657E+003
   7.1370   3.95471E+003    3.70577E+003
   7.1400   3.91098E+003    3.61962E+003
   7.1430   3.85356E+003    3.65631E+003
   7.1460   3.85356E+003    3.65556E+003
   7.1490   3.83678E+003    3.59675E+003
   7.1530   3.76789E+003    3.58738E+003
