# Supplementary material for: Trigger factor both holds and folds its client proteins
Source: Nat Commun. 2022 Jul 15;13:4126. doi: 10.1038/s41467-022-31767-6 (PMC9287376; doi:10.1038/s41467-022-31767-6)
Supplement: Supplementary file 6 — Source Data [file 41467_2022_31767_MOESM6_ESM.zip › SourceDataFile/Fig1a-b/00073.RI3]

Sample
I 3 04.0 40000 0013160 2.2980E11 280 1 
   5.8000   1.06100E+002    1.91060E+002
   5.8030   2.15570E+002    1.96350E+002
   5.8050   2.48900E+002    2.30760E+002
   5.8060   2.49250E+002    2.41200E+002
   5.8070   2.43370E+002    2.75820E+002
   5.8090   2.77040E+002    2.81480E+002
   5.8120   3.25480E+002    3.70990E+002
   5.8130   3.85790E+002    4.28070E+002
   5.8140   4.05050E+002    4.26140E+002
   5.8150   4.83910E+002    4.84290E+002
   5.8170   5.37250E+002    6.05900E+002
   5.8190   6.19880E+002    6.37660E+002
   5.8200   6.92660E+002    7.22330E+002
   5.8210   7.40830E+002    8.09630E+002
   5.8220   9.00290E+002    9.46090E+002
   5.8230   9.49400E+002    1.09202E+003
   5.8260   1.14892E+003    1.28646E+003
   5.8280   1.41845E+003    1.52639E+003
   5.8300   1.56909E+003    1.63203E+003
   5.8330   2.01878E+003    2.18423E+003
   5.8350   2.28000E+003    2.60509E+003
   5.8360   2.63645E+003    2.91454E+003
   5.8380   3.06590E+003    3.02612E+003
   5.8400   3.33096E+003    3.62249E+003
   5.8420   3.72215E+003    3.97949E+003
   5.8440   4.08985E+003    4.37058E+003
   5.8460   4.47213E+003    4.45440E+003
   5.8490   4.61777E+003    4.80374E+003
   5.8510   5.01547E+003    5.05283E+003
   5.8530   5.02483E+003    5.28605E+003
   5.8550   5.16110E+003    5.26360E+003
   5.8580   5.36684E+003    5.51104E+003
   5.8600   5.36909E+003    5.41620E+003
   5.8620   5.38737E+003    5.50873E+003
   5.8640   5.46989E+003    5.54087E+003
   5.8670   5.51054E+003    5.59674E+003
   5.8690   5.59499E+003    5.56671E+003
   5.8710   5.44256E+003    5.54459E+003
   5.8720   5.45872E+003    5.54398E+003
   5.8740   5.47334E+003    5.47799E+003
   5.8760   5.47585E+003    5.54341E+003
   5.8780   5.51562E+003    5.51083E+003
   5.8820   5.54597E+003    5.48042E+003
   5.8850   5.44159E+003    5.46600E+003
   5.8870   5.41675E+003    5.63397E+003
   5.8900   5.45301E+003    5.70881E+003
   5.8920   5.48158E+003    5.82584E+003
   5.8940   5.57772E+003    5.79050E+003
   5.8960   5.65456E+003    5.65808E+003
   5.8990   5.76466E+003    5.86310E+003
   5.9010   5.75705E+003    5.70057E+003
   5.9030   5.75472E+003    5.73173E+003
   5.9060   5.74003E+003    5.63331E+003
   5.9070   5.66906E+003    5.60564E+003
   5.9080   5.72333E+003    5.65849E+003
   5.9100   5.62284E+003    5.63567E+003
   5.9130   5.58707E+003    5.85167E+003
   5.9150   5.85104E+003    5.84454E+003
   5.9160   5.75287E+003    5.79794E+003
   5.9190   5.75272E+003    5.89555E+003
   5.9200   5.79676E+003    5.82603E+003
   5.9220   5.81208E+003    5.93052E+003
   5.9240   5.96172E+003    5.99795E+003
   5.9280   5.99759E+003    6.11104E+003
   5.9300   6.11200E+003    6.14849E+003
   5.9340   6.20268E+003    6.40453E+003
   5.9360   6.26878E+003    6.52841E+003
   5.9380   6.31566E+003    7.35901E+003
   5.9390   6.22138E+003    1.14584E+004
   5.9450   6.43269E+003    1.28361E+004
   5.9470   6.55077E+003    1.21006E+004
   5.9490   6.82377E+003    1.03890E+004
   5.9500   7.22561E+003    2.01980E+002
   5.9570   1.17865E+004    4.52130E+002
   5.9610   8.89283E+003    3.61551E+003
   5.9640   2.36350E+002    7.75962E+003
   5.9670   2.05530E+002    5.95381E+003
   5.9700   4.23170E+002    6.20419E+003
   5.9720   2.02977E+003    6.27666E+003
   5.9750   6.04673E+003    6.15284E+003
   5.9770   7.73821E+003    6.24670E+003
   5.9790   6.22845E+003    6.23473E+003
   5.9820   6.29307E+003    6.08743E+003
   5.9850   6.21487E+003    6.17727E+003
   5.9860   6.20352E+003    6.12454E+003
   5.9880   6.31712E+003    6.06296E+003
   5.9900   6.07734E+003    6.07949E+003
   5.9920   6.21592E+003    6.06741E+003
   5.9970   6.08383E+003    6.17219E+003
   5.9990   6.16575E+003    6.08590E+003
   6.0020   6.20507E+003    6.05151E+003
   6.0040   6.18008E+003    6.15807E+003
   6.0060   6.01681E+003    5.99839E+003
   6.0090   6.12949E+003    6.29462E+003
   6.0110   6.10739E+003    5.95627E+003
   6.0140   6.07803E+003    5.95327E+003
   6.0150   6.03417E+003    6.00389E+003
   6.0170   6.02545E+003    5.92517E+003
   6.0210   6.05196E+003    5.95243E+003
   6.0240   6.08694E+003    5.96142E+003
   6.0270   6.04789E+003    5.89815E+003
   6.0280   6.02303E+003    5.93295E+003
   6.0300   5.98321E+003    5.90727E+003
   6.0310   5.98338E+003    6.02624E+003
   6.0340   5.92783E+003    5.95993E+003
   6.0380   6.22313E+003    5.91216E+003
   6.0400   6.16860E+003    5.97714E+003
   6.0420   6.25132E+003    5.91042E+003
   6.0460   6.07743E+003    5.86280E+003
   6.0480   6.00869E+003    5.85825E+003
   6.0500   6.08839E+003    5.95809E+003
   6.0520   6.04345E+003    5.86404E+003
   6.0560   6.09092E+003    5.87528E+003
   6.0590   5.95604E+003    5.86440E+003
   6.0600   6.00464E+003    5.84611E+003
   6.0630   5.94449E+003    5.86126E+003
   6.0660   6.07475E+003    5.93290E+003
   6.0680   6.18291E+003    5.89832E+003
   6.0700   6.07078E+003    5.98327E+003
   6.0720   6.07986E+003    6.10425E+003
   6.0750   6.07617E+003    5.90987E+003
   6.0770   5.97642E+003    5.94360E+003
   6.0790   6.00162E+003    5.87186E+003
   6.0820   6.02214E+003    5.73582E+003
   6.0870   5.97750E+003    5.61030E+003
   6.0890   6.02761E+003    5.51672E+003
   6.0920   6.08622E+003    5.38265E+003
   6.0930   5.98793E+003    5.47193E+003
   6.0960   5.99410E+003    5.52521E+003
   6.0980   6.08537E+003    5.23842E+003
   6.1010   6.06619E+003    5.22763E+003
   6.1030   6.01721E+003    5.24777E+003
   6.1050   6.01868E+003    5.06818E+003
   6.1080   5.94037E+003    5.22983E+003
   6.1100   5.92898E+003    5.14885E+003
   6.1130   5.93245E+003    5.16642E+003
   6.1150   5.98018E+003    5.18263E+003
   6.1170   5.86984E+003    5.26527E+003
   6.1200   5.89360E+003    5.32070E+003
   6.1220   6.00660E+003    5.59631E+003
   6.1270   5.98111E+003    4.81314E+003
   6.1290   6.02602E+003    4.59254E+003
   6.1310   6.00278E+003    4.63471E+003
   6.1320   5.97939E+003    4.32961E+003
   6.1350   5.88760E+003    4.38603E+003
   6.1360   6.03072E+003    4.49225E+003
   6.1400   6.07230E+003    4.92694E+003
   6.1420   5.96583E+003    5.29578E+003
   6.1450   5.99774E+003    5.42957E+003
   6.1470   5.98226E+003    5.38831E+003
   6.1500   5.93513E+003    5.19091E+003
   6.1520   6.01503E+003    5.31984E+003
   6.1550   5.83880E+003    5.31850E+003
   6.1580   5.90259E+003    5.09906E+003
   6.1610   5.97058E+003    5.22392E+003
   6.1630   5.97355E+003    5.00329E+003
   6.1670   5.97988E+003    4.94903E+003
   6.1700   5.93843E+003    4.90125E+003
   6.1730   5.92311E+003    4.93270E+003
   6.1760   5.86939E+003    4.79280E+003
   6.1800   5.95243E+003    4.98316E+003
   6.1820   6.01954E+003    5.02320E+003
   6.1840   6.12092E+003    4.95701E+003
   6.1870   5.90872E+003    4.83289E+003
   6.1890   5.96321E+003    4.94205E+003
   6.1900   5.95160E+003    5.02934E+003
   6.1930   5.96707E+003    4.95826E+003
   6.1980   6.05133E+003    4.95192E+003
   6.2000   6.01123E+003    4.94324E+003
   6.2030   6.01461E+003    4.92040E+003
   6.2050   5.86930E+003    4.77219E+003
   6.2070   5.93390E+003    4.85117E+003
   6.2080   5.97030E+003    4.66245E+003
   6.2120   5.91514E+003    4.58404E+003
   6.2140   5.91956E+003    4.54772E+003
   6.2170   5.91580E+003    4.51336E+003
   6.2190   5.93547E+003    4.56001E+003
   6.2230   6.00558E+003    4.82030E+003
   6.2250   6.05066E+003    4.72434E+003
   6.2280   5.85581E+003    4.53481E+003
   6.2300   5.97494E+003    4.56341E+003
   6.2320   5.99940E+003    4.41405E+003
   6.2340   5.97088E+003    4.46281E+003
   6.2370   5.91447E+003    4.40771E+003
   6.2390   5.95104E+003    4.24233E+003
   6.2410   5.97445E+003    4.07672E+003
   6.2440   5.91802E+003    4.25475E+003
   6.2470   5.85909E+003    4.22824E+003
   6.2500   5.94282E+003    4.17158E+003
   6.2540   5.81514E+003    4.08875E+003
   6.2560   5.76591E+003    4.09607E+003
   6.2590   5.79478E+003    4.12673E+003
   6.2630   5.82489E+003    4.01273E+003
   6.2640   5.89962E+003    4.02936E+003
   6.2670   5.80345E+003    4.16034E+003
   6.2690   5.86506E+003    4.15937E+003
   6.2720   6.02588E+003    4.05277E+003
   6.2750   5.98896E+003    4.04736E+003
   6.2790   5.94592E+003    3.86410E+003
   6.2810   5.88952E+003    3.76931E+003
   6.2850   5.88156E+003    3.74094E+003
   6.2880   5.87884E+003    3.91793E+003
   6.2900   5.92223E+003    3.97995E+003
   6.2920   5.98642E+003    3.99452E+003
   6.2950   5.92120E+003    4.00530E+003
   6.2990   5.95048E+003    3.88592E+003
   6.3010   5.85327E+003    3.68408E+003
   6.3040   5.82079E+003    3.79561E+003
   6.3060   5.93195E+003    3.75755E+003
   6.3080   5.98669E+003    3.71493E+003
   6.3100   5.89785E+003    3.78650E+003
   6.3150   5.82438E+003    3.66459E+003
   6.3170   5.87893E+003    3.74162E+003
   6.3200   5.92060E+003    3.63165E+003
   6.3220   5.80769E+003    3.63717E+003
   6.3240   5.83760E+003    3.66039E+003
   6.3260   5.82666E+003    3.62274E+003
   6.3290   5.84454E+003    3.64134E+003
   6.3330   5.79614E+003    3.58474E+003
   6.3360   5.84892E+003    3.49374E+003
   6.3380   5.81763E+003    3.42389E+003
   6.3400   5.79136E+003    3.46025E+003
   6.3420   5.80530E+003    3.39834E+003
   6.3460   5.75820E+003    3.47113E+003
   6.3490   5.75136E+003    3.52504E+003
   6.3510   5.64294E+003    3.39790E+003
   6.3530   5.74162E+003    3.43610E+003
   6.3560   5.64353E+003    3.37624E+003
   6.3580   5.69810E+003    3.20082E+003
   6.3610   5.64002E+003    3.19573E+003
   6.3630   5.65588E+003    3.22580E+003
   6.3650   5.76141E+003    3.31737E+003
   6.3670   5.86009E+003    3.21623E+003
   6.3700   5.78940E+003    3.39699E+003
   6.3730   5.66017E+003    3.13437E+003
   6.3770   5.75689E+003    3.14626E+003
   6.3800   5.69171E+003    3.14376E+003
   6.3830   5.68999E+003    3.11421E+003
   6.3860   5.58696E+003    3.05339E+003
   6.3890   5.68159E+003    3.09917E+003
   6.3910   5.60141E+003    3.05314E+003
   6.3930   5.61253E+003    3.08158E+003
   6.3960   5.68555E+003    3.07550E+003
   6.3990   5.60650E+003    2.93773E+003
   6.4030   5.62147E+003    2.97055E+003
   6.4050   5.59112E+003    2.91833E+003
   6.4080   5.55962E+003    2.91254E+003
   6.4090   5.55527E+003    2.82379E+003
   6.4120   5.53584E+003    2.85129E+003
   6.4140   5.51216E+003    2.76415E+003
   6.4180   5.55721E+003    2.78748E+003
   6.4200   5.55675E+003    2.70882E+003
   6.4230   5.45274E+003    2.75914E+003
   6.4270   5.66841E+003    2.77945E+003
   6.4300   5.56066E+003    2.76482E+003
   6.4340   5.62137E+003    2.89058E+003
   6.4380   5.70945E+003    2.82951E+003
   6.4390   5.73530E+003    2.80572E+003
   6.4430   5.69395E+003    2.75017E+003
   6.4460   5.60316E+003    2.74633E+003
   6.4490   5.73464E+003    2.69956E+003
   6.4500   5.69782E+003    2.78159E+003
   6.4530   5.73896E+003    2.78880E+003
   6.4560   5.69219E+003    2.83044E+003
   6.4590   5.80612E+003    2.77316E+003
   6.4610   5.80311E+003    2.70542E+003
   6.4630   5.81736E+003    2.73399E+003
   6.4660   5.79976E+003    2.66061E+003
   6.4680   5.77715E+003    2.69356E+003
   6.4720   5.81757E+003    2.76343E+003
   6.4760   5.76165E+003    2.70991E+003
   6.4790   5.78828E+003    2.68139E+003
   6.4820   5.74061E+003    2.71542E+003
   6.4850   5.79603E+003    2.60975E+003
   6.4860   5.77150E+003    2.72799E+003
   6.4910   5.65180E+003    2.61981E+003
   6.4940   5.73445E+003    2.63781E+003
   6.4970   5.67677E+003    2.64974E+003
   6.4990   5.71184E+003    2.66589E+003
   6.5010   5.71609E+003    2.64746E+003
   6.5030   5.71634E+003    2.72208E+003
   6.5060   5.74023E+003    2.61976E+003
   6.5090   5.81750E+003    2.60703E+003
   6.5100   5.77929E+003    2.66711E+003
   6.5130   5.83966E+003    2.68177E+003
   6.5150   5.84510E+003    2.66117E+003
   6.5180   5.79357E+003    2.62042E+003
   6.5200   5.82033E+003    2.58758E+003
   6.5230   5.76371E+003    2.51528E+003
   6.5250   5.74673E+003    2.46688E+003
   6.5290   5.79550E+003    2.44730E+003
   6.5310   5.74494E+003    2.48294E+003
   6.5350   5.71548E+003    2.56163E+003
   6.5370   5.67754E+003    2.53852E+003
   6.5400   5.75569E+003    2.54648E+003
   6.5440   5.71156E+003    2.53094E+003
   6.5470   5.66449E+003    2.55740E+003
   6.5500   5.59977E+003    2.45902E+003
   6.5510   5.71050E+003    2.48761E+003
   6.5540   5.70746E+003    2.48864E+003
   6.5560   5.67347E+003    2.48285E+003
   6.5600   5.68768E+003    2.49389E+003
   6.5620   5.74364E+003    2.56081E+003
   6.5660   5.69645E+003    2.49159E+003
   6.5670   5.73121E+003    2.52185E+003
   6.5700   5.59086E+003    2.49783E+003
   6.5720   5.74476E+003    2.46445E+003
   6.5750   5.65275E+003    2.40823E+003
   6.5790   5.64768E+003    2.37744E+003
   6.5830   5.76540E+003    2.37202E+003
   6.5850   5.52874E+003    2.40642E+003
   6.5880   5.57665E+003    2.37998E+003
   6.5910   5.55561E+003    2.47160E+003
   6.5940   5.56552E+003    2.45664E+003
   6.5970   5.55561E+003    2.50130E+003
   6.5980   5.53951E+003    2.40665E+003
   6.6020   5.57145E+003    2.38613E+003
   6.6040   5.56261E+003    2.47020E+003
   6.6070   5.57886E+003    2.54405E+003
   6.6090   5.56860E+003    2.47317E+003
   6.6110   5.60480E+003    2.46317E+003
   6.6130   5.43988E+003    2.43276E+003
   6.6170   5.53590E+003    2.42628E+003
   6.6200   5.49221E+003    2.42320E+003
   6.6220   5.49322E+003    2.45518E+003
   6.6240   5.39322E+003    2.37009E+003
   6.6260   5.55099E+003    2.44575E+003
   6.6290   5.47978E+003    2.43717E+003
   6.6330   5.49098E+003    2.42982E+003
   6.6350   5.52222E+003    2.42886E+003
   6.6370   5.39211E+003    2.47060E+003
   6.6390   5.43747E+003    2.41550E+003
   6.6420   5.35700E+003    2.38426E+003
   6.6440   5.44374E+003    2.40788E+003
   6.6480   5.38992E+003    2.45651E+003
   6.6510   5.43191E+003    2.36813E+003
   6.6530   5.30752E+003    2.36345E+003
   6.6550   5.38430E+003    2.32667E+003
   6.6590   5.36887E+003    2.33572E+003
   6.6610   5.35841E+003    2.40745E+003
   6.6630   5.43201E+003    2.34049E+003
   6.6660   5.35025E+003    2.33592E+003
   6.6690   5.50447E+003    2.34887E+003
   6.6720   5.25135E+003    2.35246E+003
   6.6740   5.39473E+003    2.30871E+003
   6.6780   5.29742E+003    2.33328E+003
   6.6810   5.20036E+003    2.33773E+003
   6.6830   5.23856E+003    2.33615E+003
   6.6860   5.23627E+003    2.33884E+003
   6.6900   5.27234E+003    2.38399E+003
   6.6930   5.16143E+003    2.29719E+003
   6.6940   5.17936E+003    2.32388E+003
   6.6970   5.16422E+003    2.37146E+003
   6.7000   5.15686E+003    2.28820E+003
   6.7020   5.21607E+003    2.30216E+003
   6.7060   5.21546E+003    2.24369E+003
   6.7080   5.14792E+003    2.29236E+003
   6.7100   5.02394E+003    2.23483E+003
   6.7120   5.15486E+003    2.22442E+003
   6.7150   5.02993E+003    2.24298E+003
   6.7190   5.03985E+003    2.23218E+003
   6.7220   5.07836E+003    2.23132E+003
   6.7240   5.14516E+003    2.21257E+003
   6.7280   5.09720E+003    2.25593E+003
   6.7310   5.19382E+003    2.27093E+003
   6.7340   5.15484E+003    2.29680E+003
   6.7370   5.11386E+003    2.26916E+003
   6.7400   5.12824E+003    2.23983E+003
   6.7430   4.98683E+003    2.24136E+003
   6.7460   4.99767E+003    2.22979E+003
   6.7490   4.89611E+003    2.19862E+003
   6.7520   4.97224E+003    2.16091E+003
   6.7540   5.02914E+003    2.17126E+003
   6.7570   4.88906E+003    2.13217E+003
   6.7590   4.83975E+003    2.13841E+003
   6.7630   4.95828E+003    2.12140E+003
   6.7660   4.94612E+003    2.16547E+003
   6.7680   4.93797E+003    2.21574E+003
   6.7700   4.94324E+003    2.17142E+003
   6.7750   4.85159E+003    2.09154E+003
   6.7770   4.93667E+003    2.10919E+003
   6.7810   4.83545E+003    2.07663E+003
   6.7830   4.95648E+003    2.03291E+003
   6.7860   4.95805E+003    2.12157E+003
   6.7880   4.85730E+003    2.09980E+003
   6.7930   4.83635E+003    2.08218E+003
   6.7950   4.73546E+003    2.12967E+003
   6.7970   4.80988E+003    2.16289E+003
   6.8020   4.90365E+003    2.15774E+003
   6.8040   4.79949E+003    2.13650E+003
   6.8070   4.85077E+003    2.15511E+003
   6.8090   4.87666E+003    2.19269E+003
   6.8110   4.95029E+003    2.19475E+003
   6.8150   4.82591E+003    2.15805E+003
   6.8190   4.90407E+003    2.13996E+003
   6.8210   4.77049E+003    2.15562E+003
   6.8260   4.78097E+003    2.08929E+003
   6.8280   4.89374E+003    2.16691E+003
   6.8300   4.85767E+003    2.15519E+003
   6.8340   4.91880E+003    2.09796E+003
   6.8370   4.81287E+003    2.11682E+003
   6.8390   4.83971E+003    2.08561E+003
   6.8440   4.92541E+003    2.13318E+003
   6.8460   4.84799E+003    2.13941E+003
   6.8480   4.91241E+003    2.14640E+003
   6.8510   4.86991E+003    2.21587E+003
   6.8530   4.92067E+003    2.13491E+003
   6.8570   4.86770E+003    2.17269E+003
   6.8600   4.84386E+003    2.14953E+003
   6.8630   4.80030E+003    2.13603E+003
   6.8660   4.78906E+003    2.06103E+003
   6.8700   4.71822E+003    2.13243E+003
   6.8720   4.74367E+003    2.08904E+003
   6.8760   4.84318E+003    1.99621E+003
   6.8790   4.75530E+003    2.09669E+003
   6.8810   4.73766E+003    2.13743E+003
   6.8840   4.72561E+003    2.09055E+003
   6.8870   4.77846E+003    2.11449E+003
   6.8910   4.66817E+003    2.09889E+003
   6.8930   4.71368E+003    2.05729E+003
   6.8950   4.75219E+003    2.08435E+003
   6.8980   4.69705E+003    2.12964E+003
   6.9010   4.76777E+003    2.10743E+003
   6.9040   4.72062E+003    2.13189E+003
   6.9070   4.76561E+003    2.05174E+003
   6.9110   4.75738E+003    2.06856E+003
   6.9140   4.67541E+003    2.07286E+003
   6.9160   4.72896E+003    2.02669E+003
   6.9200   4.70644E+003    2.04800E+003
   6.9220   4.73034E+003    2.09220E+003
   6.9260   4.74651E+003    2.05340E+003
   6.9290   4.65368E+003    2.02889E+003
   6.9320   4.71465E+003    2.04090E+003
   6.9360   4.53783E+003    2.04027E+003
   6.9390   4.65096E+003    2.04153E+003
   6.9400   4.52011E+003    2.02253E+003
   6.9450   4.56046E+003    2.05512E+003
   6.9470   4.58058E+003    1.98363E+003
   6.9500   4.51962E+003    1.97610E+003
   6.9520   4.61544E+003    1.97543E+003
   6.9560   4.49679E+003    2.00422E+003
   6.9590   4.53815E+003    2.00761E+003
   6.9610   4.54918E+003    1.98617E+003
   6.9640   4.49913E+003    1.96793E+003
   6.9680   4.60998E+003    2.05607E+003
   6.9710   4.50486E+003    1.99745E+003
   6.9750   4.52059E+003    2.00153E+003
   6.9780   4.58087E+003    2.01350E+003
   6.9810   4.59667E+003    1.99029E+003
   6.9840   4.57860E+003    1.98201E+003
   6.9870   4.57729E+003    2.00824E+003
   6.9900   4.63154E+003    2.03741E+003
   6.9940   4.52998E+003    1.96074E+003
   6.9960   4.52008E+003    1.97783E+003
   6.9990   4.53844E+003    1.95684E+003
   7.0020   4.50365E+003    1.99610E+003
   7.0050   4.47999E+003    2.01914E+003
   7.0080   4.49726E+003    1.94480E+003
   7.0100   4.49439E+003    1.98767E+003
   7.0130   4.48686E+003    1.89388E+003
   7.0170   4.49953E+003    1.92263E+003
   7.0190   4.37464E+003    1.94951E+003
   7.0240   4.42456E+003    1.94966E+003
   7.0260   4.48217E+003    1.95723E+003
   7.0300   4.26875E+003    1.92273E+003
   7.0330   4.41323E+003    1.88101E+003
   7.0360   4.38705E+003    1.98184E+003
   7.0390   4.29826E+003    1.89854E+003
   7.0430   4.41298E+003    1.91876E+003
   7.0460   4.49615E+003    1.93015E+003
   7.0500   4.43751E+003    1.96294E+003
   7.0520   4.29877E+003    1.91763E+003
   7.0540   4.52728E+003    1.95556E+003
   7.0560   4.41526E+003    1.95064E+003
   7.0610   4.45873E+003    1.88381E+003
   7.0630   4.29891E+003    1.90317E+003
   7.0650   4.26086E+003    1.97185E+003
   7.0700   4.45462E+003    1.89388E+003
   7.0720   4.37877E+003    1.90161E+003
   7.0770   4.34450E+003    1.92524E+003
   7.0790   4.27531E+003    1.88980E+003
   7.0820   4.21879E+003    1.91056E+003
   7.0860   4.32624E+003    1.89272E+003
   7.0880   4.41378E+003    1.89046E+003
   7.0930   4.35095E+003    1.92389E+003
   7.0950   4.27016E+003    1.88784E+003
   7.0970   4.28279E+003    1.92067E+003
   7.1000   4.20275E+003    1.86157E+003
   7.1040   4.31739E+003    1.83100E+003
   7.1070   4.38408E+003    1.88655E+003
   7.1090   4.27454E+003    1.88960E+003
   7.1110   4.33187E+003    1.83837E+003
   7.1160   4.22848E+003    1.82796E+003
   7.1180   4.30705E+003    1.76105E+003
   7.1220   4.29811E+003    1.76892E+003
   7.1250   4.21383E+003    1.85853E+003
   7.1290   4.30054E+003    1.81228E+003
   7.1320   4.28600E+003    1.69458E+003
   7.1350   4.25339E+003    1.68802E+003
   7.1380   4.29265E+003    1.62970E+003
   7.1410   4.21347E+003    1.56840E+003
   7.1450   4.24921E+003    1.49843E+003
   7.1480   4.31691E+003    1.42820E+003
   7.1500   4.25379E+003    1.42806E+003
