# Supplementary material for: Trigger factor both holds and folds its client proteins
Source: Nat Commun. 2022 Jul 15;13:4126. doi: 10.1038/s41467-022-31767-6 (PMC9287376; doi:10.1038/s41467-022-31767-6)
Supplement: Supplementary file 6 — Source Data [file 41467_2022_31767_MOESM6_ESM.zip › SourceDataFile/Fig1a-b/00074.RI1]

Sample
I 1 04.0 40000 0013222 2.3090E11 280 1 
   5.8000   1.02360E+002    1.75840E+002
   5.8020   1.85870E+002    2.07640E+002
   5.8030   2.08210E+002    2.18600E+002
   5.8050   2.57150E+002    2.54560E+002
   5.8080   2.86780E+002    2.73480E+002
   5.8090   3.00330E+002    3.59730E+002
   5.8110   3.67020E+002    3.98180E+002
   5.8130   4.13480E+002    4.31450E+002
   5.8140   4.32280E+002    4.97930E+002
   5.8170   5.38810E+002    5.63650E+002
   5.8180   6.67770E+002    6.95850E+002
   5.8190   7.29030E+002    8.15440E+002
   5.8210   8.57160E+002    9.40020E+002
   5.8230   1.01354E+003    1.17824E+003
   5.8260   1.33470E+003    1.52496E+003
   5.8280   1.51702E+003    1.75841E+003
   5.8300   1.69057E+003    1.87526E+003
   5.8330   2.09247E+003    2.41825E+003
   5.8350   2.54481E+003    2.80776E+003
   5.8380   3.03300E+003    3.59230E+003
   5.8410   3.48576E+003    4.16820E+003
   5.8440   3.74835E+003    4.26267E+003
   5.8460   4.48256E+003    4.82801E+003
   5.8480   4.73324E+003    5.05062E+003
   5.8510   5.15280E+003    5.21912E+003
   5.8530   5.41964E+003    5.46885E+003
   5.8550   5.44516E+003    5.54849E+003
   5.8580   5.55991E+003    5.59768E+003
   5.8600   5.52696E+003    5.62699E+003
   5.8620   5.62813E+003    5.77749E+003
   5.8630   5.58734E+003    5.75034E+003
   5.8640   5.63726E+003    5.70081E+003
   5.8670   5.57538E+003    5.73510E+003
   5.8690   5.53779E+003    5.69338E+003
   5.8720   5.51140E+003    5.75991E+003
   5.8730   5.68103E+003    5.65704E+003
   5.8740   5.71678E+003    5.59879E+003
   5.8780   5.59676E+003    5.56316E+003
   5.8810   5.50137E+003    5.68392E+003
   5.8830   5.55838E+003    5.63352E+003
   5.8870   5.69193E+003    5.65078E+003
   5.8890   5.71912E+003    5.74232E+003
   5.8900   5.70539E+003    5.74531E+003
   5.8920   5.74349E+003    5.60654E+003
   5.8940   5.71282E+003    5.47643E+003
   5.8960   5.69422E+003    5.61773E+003
   5.8990   5.71200E+003    5.56658E+003
   5.9030   5.69041E+003    5.89695E+003
   5.9060   5.69729E+003    5.79231E+003
   5.9090   5.72344E+003    5.69729E+003
   5.9100   5.74735E+003    5.83299E+003
   5.9120   5.70600E+003    5.68786E+003
   5.9140   5.71172E+003    5.79669E+003
   5.9150   5.81098E+003    5.83315E+003
   5.9180   5.80158E+003    5.91762E+003
   5.9210   5.98916E+003    5.85030E+003
   5.9220   5.91250E+003    5.92774E+003
   5.9240   5.99752E+003    6.11615E+003
   5.9270   6.01875E+003    6.09389E+003
   5.9290   5.98499E+003    6.06074E+003
   5.9320   6.06273E+003    6.19928E+003
   5.9340   6.10294E+003    5.99994E+003
   5.9380   6.27685E+003    6.18492E+003
   5.9390   6.44818E+003    6.33320E+003
   5.9420   6.25374E+003    6.34172E+003
   5.9450   6.23031E+003    6.40892E+003
   5.9460   6.29223E+003    6.36010E+003
   5.9480   6.15029E+003    6.36789E+003
   5.9500   6.33509E+003    6.27588E+003
   5.9520   6.24047E+003    6.26525E+003
   5.9560   6.37374E+003    6.34416E+003
   5.9570   6.32404E+003    6.27973E+003
   5.9590   6.35070E+003    6.36360E+003
   5.9610   6.30911E+003    6.34241E+003
   5.9630   6.37684E+003    6.26500E+003
   5.9660   6.24415E+003    6.30302E+003
   5.9680   6.38513E+003    6.34743E+003
   5.9700   6.39417E+003    6.35670E+003
   5.9720   6.23376E+003    6.36360E+003
   5.9750   6.37432E+003    6.36328E+003
   5.9770   6.17113E+003    6.38969E+003
   5.9810   6.13900E+003    6.26555E+003
   5.9840   6.15589E+003    6.32283E+003
   5.9860   6.39229E+003    6.29360E+003
   5.9880   6.27347E+003    6.42919E+003
   5.9900   6.36646E+003    6.42520E+003
   5.9930   6.19762E+003    6.59380E+003
   5.9970   6.39185E+003    8.04588E+003
   5.9990   6.38249E+003    1.05114E+004
   6.0020   6.26949E+003    1.07304E+004
   6.0040   6.30537E+003    1.07471E+004
   6.0080   6.01818E+003    1.98520E+002
   6.0130   9.89520E+003    2.35370E+002
   6.0150   1.05021E+004    5.43700E+002
   6.0170   1.04855E+004    7.09644E+003
   6.0260   6.47250E+002    6.14849E+003
   6.0290   2.01980E+002    6.09698E+003
   6.0310   3.12950E+002    6.23859E+003
   6.0330   7.97880E+002    6.25643E+003
   6.0360   3.15189E+003    6.22857E+003
   6.0380   7.90750E+003    6.16015E+003
   6.0400   6.06769E+003    6.26063E+003
   6.0420   6.55380E+003    6.15312E+003
   6.0450   6.27781E+003    6.08599E+003
   6.0470   6.26659E+003    6.06359E+003
   6.0500   6.25170E+003    6.01487E+003
   6.0520   6.27317E+003    6.10325E+003
   6.0540   6.22125E+003    6.13879E+003
   6.0570   6.16571E+003    6.02580E+003
   6.0590   6.21014E+003    6.02616E+003
   6.0630   6.23708E+003    6.01437E+003
   6.0650   6.21700E+003    6.06642E+003
   6.0670   6.21243E+003    6.02062E+003
   6.0680   6.31604E+003    6.13299E+003
   6.0710   6.18326E+003    6.05023E+003
   6.0750   6.17152E+003    6.03493E+003
   6.0770   6.10312E+003    6.05157E+003
   6.0800   6.21038E+003    6.13049E+003
   6.0820   6.25457E+003    6.11265E+003
   6.0840   6.18698E+003    6.06966E+003
   6.0870   6.19115E+003    6.13180E+003
   6.0910   6.16338E+003    6.01111E+003
   6.0930   6.20041E+003    6.02957E+003
   6.0960   6.17012E+003    6.07951E+003
   6.0980   6.11119E+003    6.00689E+003
   6.1000   6.06147E+003    6.00421E+003
   6.1030   6.08741E+003    6.03534E+003
   6.1050   6.04825E+003    5.98516E+003
   6.1080   6.14529E+003    5.91094E+003
   6.1100   6.08599E+003    5.96678E+003
   6.1130   6.03325E+003    5.99020E+003
   6.1150   6.10903E+003    5.97441E+003
   6.1180   6.01879E+003    6.05282E+003
   6.1200   6.10626E+003    6.07628E+003
   6.1240   6.04233E+003    5.99108E+003
   6.1280   6.11849E+003    5.94743E+003
   6.1310   6.04840E+003    6.04889E+003
   6.1330   6.07122E+003    6.10844E+003
   6.1360   6.11241E+003    6.01210E+003
   6.1380   6.07084E+003    6.13056E+003
   6.1400   6.11218E+003    5.93151E+003
   6.1430   6.03831E+003    6.01013E+003
   6.1450   6.02214E+003    6.03447E+003
   6.1480   6.01456E+003    5.90539E+003
   6.1520   5.99094E+003    5.94809E+003
   6.1540   5.95382E+003    6.13769E+003
   6.1560   6.00993E+003    5.98517E+003
   6.1590   6.07549E+003    5.96851E+003
   6.1630   6.02139E+003    6.00234E+003
   6.1660   6.06499E+003    6.07898E+003
   6.1690   6.00413E+003    6.01850E+003
   6.1700   6.02079E+003    6.01709E+003
   6.1720   6.03011E+003    5.95433E+003
   6.1780   6.00241E+003    5.96769E+003
   6.1810   5.89278E+003    5.95709E+003
   6.1840   5.92112E+003    6.02191E+003
   6.1860   5.90557E+003    5.89310E+003
   6.1890   5.93263E+003    5.78316E+003
   6.1930   5.93705E+003    6.02975E+003
   6.1960   5.85067E+003    6.06752E+003
   6.1990   5.88584E+003    6.08925E+003
   6.2020   6.00341E+003    6.10697E+003
   6.2050   5.90122E+003    6.05280E+003
   6.2060   6.06969E+003    6.04015E+003
   6.2090   5.95038E+003    6.04357E+003
   6.2110   6.00507E+003    6.05145E+003
   6.2140   5.83893E+003    5.92391E+003
   6.2170   5.78620E+003    6.03971E+003
   6.2210   5.76282E+003    5.92942E+003
   6.2250   5.86577E+003    5.87988E+003
   6.2280   5.81848E+003    6.01136E+003
   6.2290   5.82793E+003    5.95743E+003
   6.2330   5.83037E+003    6.00226E+003
   6.2380   5.75615E+003    5.98300E+003
   6.2410   5.80669E+003    5.94066E+003
   6.2440   5.89227E+003    5.96763E+003
   6.2450   5.75112E+003    5.89691E+003
   6.2460   5.70991E+003    5.85919E+003
   6.2500   5.69906E+003    5.93371E+003
   6.2530   5.71831E+003    5.85196E+003
   6.2550   5.71178E+003    5.75105E+003
   6.2570   5.60847E+003    5.86640E+003
   6.2600   5.66686E+003    5.80262E+003
   6.2630   5.64496E+003    5.94568E+003
   6.2660   5.64102E+003    5.78360E+003
   6.2680   5.60720E+003    5.59756E+003
   6.2720   5.70177E+003    5.76996E+003
   6.2740   5.57107E+003    5.93642E+003
   6.2760   5.58315E+003    5.97549E+003
   6.2810   5.61230E+003    5.86949E+003
   6.2830   5.61440E+003    5.87496E+003
   6.2860   5.66978E+003    5.79429E+003
   6.2880   5.46784E+003    5.89119E+003
   6.2900   5.58993E+003    5.77598E+003
   6.2930   5.58495E+003    5.77392E+003
   6.2970   5.52287E+003    5.84370E+003
   6.2990   5.62435E+003    6.00227E+003
   6.3020   5.50898E+003    5.75582E+003
   6.3040   5.32197E+003    5.55772E+003
   6.3060   5.39719E+003    5.69554E+003
   6.3080   5.41960E+003    5.81585E+003
   6.3120   5.40277E+003    5.83687E+003
   6.3150   5.38796E+003    5.69620E+003
   6.3170   5.34171E+003    5.73335E+003
   6.3200   5.32420E+003    5.62708E+003
   6.3220   5.33872E+003    5.66534E+003
   6.3260   5.37760E+003    5.64587E+003
   6.3290   5.39114E+003    5.65107E+003
   6.3330   5.21158E+003    5.58967E+003
   6.3350   5.28237E+003    5.59111E+003
   6.3380   5.26053E+003    5.63259E+003
   6.3400   5.18976E+003    5.52529E+003
   6.3440   5.20966E+003    5.55914E+003
   6.3460   5.20749E+003    5.56305E+003
   6.3470   5.00140E+003    5.48828E+003
   6.3490   5.13777E+003    5.48413E+003
   6.3530   5.09165E+003    5.55556E+003
   6.3560   5.13856E+003    5.56780E+003
   6.3580   5.12016E+003    5.48980E+003
   6.3610   5.15830E+003    5.51691E+003
   6.3640   5.19777E+003    5.48891E+003
   6.3650   5.22318E+003    5.41968E+003
   6.3690   5.15279E+003    5.42141E+003
   6.3730   4.99364E+003    5.41378E+003
   6.3750   5.14576E+003    5.50734E+003
   6.3780   5.20733E+003    5.43567E+003
   6.3800   5.18027E+003    5.37018E+003
   6.3850   5.01968E+003    5.33824E+003
   6.3860   5.11454E+003    5.36274E+003
   6.3890   5.10075E+003    5.25272E+003
   6.3910   5.01484E+003    5.25863E+003
   6.3930   4.99152E+003    5.16559E+003
   6.3960   4.97852E+003    5.05155E+003
   6.4000   5.04012E+003    5.27357E+003
   6.4030   4.91008E+003    5.13896E+003
   6.4050   4.83737E+003    5.10619E+003
   6.4070   4.85246E+003    5.18293E+003
   6.4110   4.92624E+003    5.15885E+003
   6.4130   4.81389E+003    5.07175E+003
   6.4170   4.73185E+003    5.06763E+003
   6.4200   4.81948E+003    5.12712E+003
   6.4240   4.79638E+003    5.06270E+003
   6.4290   4.84735E+003    5.02022E+003
   6.4310   4.84322E+003    5.05535E+003
   6.4340   4.87579E+003    5.09646E+003
   6.4360   4.87391E+003    5.10791E+003
   6.4400   4.94913E+003    5.10353E+003
   6.4430   4.94763E+003    5.09118E+003
   6.4450   4.95860E+003    5.13915E+003
   6.4470   4.95267E+003    5.10021E+003
   6.4500   4.98893E+003    5.13839E+003
   6.4540   4.97180E+003    5.04975E+003
   6.4560   5.05956E+003    5.15173E+003
   6.4580   4.99339E+003    5.16111E+003
   6.4590   5.01339E+003    5.18218E+003
   6.4630   5.08195E+003    5.22528E+003
   6.4660   4.96001E+003    5.06600E+003
   6.4690   5.10052E+003    5.12196E+003
   6.4710   5.11616E+003    5.07139E+003
   6.4740   5.08263E+003    5.22636E+003
   6.4770   5.07887E+003    5.14583E+003
   6.4790   5.07247E+003    5.06421E+003
   6.4830   5.04870E+003    5.13800E+003
   6.4850   4.99744E+003    5.11790E+003
   6.4880   5.04004E+003    5.04871E+003
   6.4900   5.07504E+003    5.01308E+003
   6.4930   4.98744E+003    5.05894E+003
   6.4950   4.96878E+003    5.00228E+003
   6.4990   4.97283E+003    5.02629E+003
   6.5020   5.06763E+003    5.11499E+003
   6.5030   5.03520E+003    5.01728E+003
   6.5070   5.04940E+003    5.07132E+003
   6.5090   5.10099E+003    5.09461E+003
   6.5120   5.02757E+003    5.05247E+003
   6.5150   5.10967E+003    5.10543E+003
   6.5180   5.11571E+003    5.06723E+003
   6.5210   5.09240E+003    5.11559E+003
   6.5230   5.11513E+003    5.10724E+003
   6.5260   4.92805E+003    5.07316E+003
   6.5290   5.09118E+003    4.97679E+003
   6.5320   5.10176E+003    5.00467E+003
   6.5350   5.08230E+003    4.98590E+003
   6.5380   5.00211E+003    4.99014E+003
   6.5400   5.03480E+003    4.94297E+003
   6.5420   5.03197E+003    4.93986E+003
   6.5460   4.99679E+003    4.90611E+003
   6.5480   5.01980E+003    4.96755E+003
   6.5510   5.00170E+003    4.97314E+003
   6.5540   5.08917E+003    4.99349E+003
   6.5570   5.04992E+003    4.94169E+003
   6.5600   4.99252E+003    4.91304E+003
   6.5620   5.01755E+003    4.99533E+003
   6.5640   5.10281E+003    4.88743E+003
   6.5670   4.98720E+003    4.80932E+003
   6.5710   4.99616E+003    4.91398E+003
   6.5730   5.00506E+003    4.88873E+003
   6.5770   4.99945E+003    4.78472E+003
   6.5790   5.04670E+003    4.80960E+003
   6.5820   4.93856E+003    4.88435E+003
   6.5850   5.01877E+003    4.88664E+003
   6.5870   5.04156E+003    4.81468E+003
   6.5890   4.97518E+003    4.85081E+003
   6.5920   4.97283E+003    4.81136E+003
   6.5950   4.99382E+003    4.86550E+003
   6.5980   5.03178E+003    4.82839E+003
   6.6020   4.93158E+003    4.86307E+003
   6.6040   4.93719E+003    4.83182E+003
   6.6060   4.98990E+003    4.79009E+003
   6.6100   4.96595E+003    4.78400E+003
   6.6130   4.82290E+003    4.81341E+003
   6.6150   4.93879E+003    4.83373E+003
   6.6170   4.98657E+003    4.70226E+003
   6.6200   4.95974E+003    4.75037E+003
   6.6240   4.93171E+003    4.81717E+003
   6.6290   4.95492E+003    4.76398E+003
   6.6310   5.05380E+003    4.82877E+003
   6.6330   4.98593E+003    4.78473E+003
   6.6360   4.90924E+003    4.69804E+003
   6.6400   4.88553E+003    4.73043E+003
   6.6420   4.95855E+003    4.67615E+003
   6.6450   4.93423E+003    4.63180E+003
   6.6470   4.86602E+003    4.66434E+003
   6.6490   4.91853E+003    4.67765E+003
   6.6530   4.78967E+003    4.61105E+003
   6.6550   4.85872E+003    4.77011E+003
   6.6580   4.87421E+003    4.56406E+003
   6.6610   4.91423E+003    4.63960E+003
   6.6650   4.92678E+003    4.73351E+003
   6.6670   4.82744E+003    4.62637E+003
   6.6710   4.89061E+003    4.66023E+003
   6.6740   4.81902E+003    4.57326E+003
   6.6780   4.82340E+003    4.55412E+003
   6.6810   4.83949E+003    4.61295E+003
   6.6830   4.78820E+003    4.57592E+003
   6.6850   4.75527E+003    4.49780E+003
   6.6870   4.76901E+003    4.55312E+003
   6.6900   4.77579E+003    4.55384E+003
   6.6920   4.84292E+003    4.53406E+003
   6.6960   4.86384E+003    4.54263E+003
   6.6990   4.82725E+003    4.47149E+003
   6.7010   4.84398E+003    4.65424E+003
   6.7030   4.78672E+003    4.57676E+003
   6.7070   4.78748E+003    4.48180E+003
   6.7100   4.76459E+003    4.45738E+003
   6.7130   4.65256E+003    4.42943E+003
   6.7150   4.64178E+003    4.33123E+003
   6.7180   4.54626E+003    4.42019E+003
   6.7200   4.59901E+003    4.38270E+003
   6.7250   4.63645E+003    4.27936E+003
   6.7270   4.62575E+003    4.44593E+003
   6.7300   4.75051E+003    4.38057E+003
   6.7320   4.71535E+003    4.40323E+003
   6.7360   4.83376E+003    4.43689E+003
   6.7380   4.72256E+003    4.36857E+003
   6.7410   4.69380E+003    4.55382E+003
   6.7440   4.63985E+003    4.18781E+003
   6.7470   4.66257E+003    4.16224E+003
   6.7500   4.59491E+003    4.37644E+003
   6.7520   4.68037E+003    4.30807E+003
   6.7560   4.58862E+003    4.15806E+003
   6.7590   4.60168E+003    4.18637E+003
   6.7630   4.63174E+003    4.10640E+003
   6.7660   4.53727E+003    4.16102E+003
   6.7680   4.56272E+003    4.17204E+003
   6.7700   4.50267E+003    4.27325E+003
   6.7750   4.56025E+003    4.19920E+003
   6.7790   4.60798E+003    4.22090E+003
   6.7810   4.59300E+003    4.28978E+003
   6.7840   4.53329E+003    4.16754E+003
   6.7860   4.61324E+003    4.21734E+003
   6.7890   4.48433E+003    4.21596E+003
   6.7930   4.46973E+003    4.15560E+003
   6.7950   4.54663E+003    4.12573E+003
   6.7970   4.51457E+003    4.17151E+003
   6.8000   4.50967E+003    4.23693E+003
   6.8020   4.44817E+003    4.18022E+003
   6.8040   4.46529E+003    4.22315E+003
   6.8100   4.63390E+003    4.28436E+003
   6.8110   4.60545E+003    4.25333E+003
   6.8150   4.63282E+003    4.35373E+003
   6.8190   4.56745E+003    4.30067E+003
   6.8210   4.54533E+003    4.27253E+003
   6.8260   4.52852E+003    4.26288E+003
   6.8280   4.54193E+003    4.26161E+003
   6.8300   4.55724E+003    4.22092E+003
   6.8340   4.52506E+003    4.16412E+003
   6.8370   4.53292E+003    4.28475E+003
   6.8390   4.51607E+003    4.27962E+003
   6.8410   4.55677E+003    4.15949E+003
   6.8440   4.51837E+003    4.26892E+003
   6.8480   4.59247E+003    4.28487E+003
   6.8500   4.60877E+003    4.16503E+003
   6.8530   4.59022E+003    4.27916E+003
   6.8560   4.60402E+003    4.14305E+003
   6.8600   4.61260E+003    4.25298E+003
   6.8620   4.56485E+003    4.27159E+003
   6.8660   4.48018E+003    4.15812E+003
   6.8690   4.51118E+003    4.15031E+003
   6.8720   4.53735E+003    4.15235E+003
   6.8760   4.47194E+003    4.11679E+003
   6.8790   4.49888E+003    4.15639E+003
   6.8820   4.47017E+003    4.26152E+003
   6.8850   4.52527E+003    4.19905E+003
   6.8870   4.52958E+003    4.07460E+003
   6.8900   4.46772E+003    4.16074E+003
   6.8930   4.50929E+003    4.14052E+003
   6.8960   4.47538E+003    4.15475E+003
   6.8980   4.46358E+003    4.22346E+003
   6.9020   4.59574E+003    4.21681E+003
   6.9040   4.52037E+003    4.20797E+003
   6.9070   4.50833E+003    4.12248E+003
   6.9110   4.49255E+003    4.15604E+003
   6.9150   4.60801E+003    4.12212E+003
   6.9180   4.53755E+003    4.09124E+003
   6.9200   4.47482E+003    4.14531E+003
   6.9240   4.50623E+003    4.12110E+003
   6.9270   4.50010E+003    4.04260E+003
   6.9290   4.48033E+003    4.06054E+003
   6.9330   4.46041E+003    3.99360E+003
   6.9360   4.43379E+003    3.93601E+003
   6.9400   4.41596E+003    3.89275E+003
   6.9420   4.46813E+003    3.93510E+003
   6.9430   4.41467E+003    3.92953E+003
   6.9470   4.35061E+003    4.07203E+003
   6.9520   4.34652E+003    3.98042E+003
   6.9550   4.40861E+003    4.00816E+003
   6.9570   4.43129E+003    3.91154E+003
   6.9610   4.39630E+003    3.89477E+003
   6.9650   4.34705E+003    3.95449E+003
   6.9670   4.30406E+003    3.91027E+003
   6.9700   4.21369E+003    3.95016E+003
   6.9740   4.30291E+003    3.90251E+003
   6.9780   4.37661E+003    3.90589E+003
   6.9810   4.45872E+003    3.95660E+003
   6.9830   4.40240E+003    3.93475E+003
   6.9870   4.36962E+003    3.94487E+003
   6.9890   4.41588E+003    4.01488E+003
   6.9940   4.31855E+003    3.96064E+003
   6.9960   4.35346E+003    3.90333E+003
   6.9990   4.28475E+003    3.88322E+003
   7.0010   4.38271E+003    3.92640E+003
   7.0050   4.36878E+003    3.86085E+003
   7.0080   4.41899E+003    3.87294E+003
   7.0100   4.31329E+003    3.91644E+003
   7.0140   4.31368E+003    3.84672E+003
   7.0160   4.27333E+003    3.92834E+003
   7.0190   4.35498E+003    3.90910E+003
   7.0230   4.24042E+003    3.96722E+003
   7.0270   4.24067E+003    3.75362E+003
   7.0310   4.27506E+003    3.80706E+003
   7.0330   4.26158E+003    3.86105E+003
   7.0370   4.26447E+003    3.93124E+003
   7.0400   4.18136E+003    3.87627E+003
   7.0430   4.32054E+003    3.84105E+003
   7.0460   4.11505E+003    3.89165E+003
   7.0490   4.01711E+003    3.84645E+003
   7.0520   4.05473E+003    3.82824E+003
   7.0550   4.08023E+003    3.80471E+003
   7.0590   4.30639E+003    3.84021E+003
   7.0620   4.28000E+003    3.80603E+003
   7.0660   4.18953E+003    3.91594E+003
   7.0690   4.28073E+003    3.80692E+003
   7.0720   4.20693E+003    3.81336E+003
   7.0750   4.24442E+003    3.82503E+003
   7.0780   4.24822E+003    3.78006E+003
   7.0810   4.23152E+003    3.85937E+003
   7.0850   4.21600E+003    3.85027E+003
   7.0880   4.27107E+003    3.76631E+003
   7.0900   4.26420E+003    3.76989E+003
   7.0930   4.21307E+003    3.74493E+003
   7.0970   4.28405E+003    3.81595E+003
   7.1010   4.16494E+003    3.83530E+003
   7.1020   4.17690E+003    3.87312E+003
   7.1060   4.16578E+003    3.79869E+003
   7.1090   4.20015E+003    3.90829E+003
   7.1110   4.23610E+003    3.78855E+003
   7.1150   4.22857E+003    3.76532E+003
   7.1180   4.10708E+003    3.77934E+003
   7.1210   4.13994E+003    3.74276E+003
   7.1240   4.05145E+003    3.71135E+003
   7.1270   4.11375E+003    3.71478E+003
   7.1310   4.12251E+003    3.73508E+003
   7.1330   4.03672E+003    3.78206E+003
   7.1350   3.96148E+003    3.74068E+003
   7.1390   3.96508E+003    3.68146E+003
   7.1410   3.93031E+003    3.64486E+003
   7.1450   3.96969E+003    3.71187E+003
   7.1480   3.87415E+003    3.66093E+003
   7.1500   3.76126E+003    3.63969E+003
