# Supplementary material for: Trigger factor both holds and folds its client proteins
Source: Nat Commun. 2022 Jul 15;13:4126. doi: 10.1038/s41467-022-31767-6 (PMC9287376; doi:10.1038/s41467-022-31767-6)
Supplement: Supplementary file 6 — Source Data [file 41467_2022_31767_MOESM6_ESM.zip › SourceDataFile/Fig1a-b/00074.RI3]

Sample
I 3 04.0 40000 0013336 2.3290E11 280 1 
   5.8000   1.22710E+002    1.87690E+002
   5.8030   2.03310E+002    2.07170E+002
   5.8040   2.20610E+002    2.19610E+002
   5.8050   2.42190E+002    2.40570E+002
   5.8060   2.25790E+002    2.50970E+002
   5.8080   2.57450E+002    2.65840E+002
   5.8090   2.89830E+002    3.34720E+002
   5.8100   3.59510E+002    3.61870E+002
   5.8120   3.59150E+002    4.12940E+002
   5.8140   4.13930E+002    4.18070E+002
   5.8150   5.08570E+002    5.21020E+002
   5.8170   5.69600E+002    6.22800E+002
   5.8180   6.16990E+002    6.97120E+002
   5.8200   8.99420E+002    8.18910E+002
   5.8230   9.52470E+002    1.00598E+003
   5.8260   1.11039E+003    1.24257E+003
   5.8280   1.53482E+003    1.67091E+003
   5.8300   1.76203E+003    1.92165E+003
   5.8330   2.04277E+003    2.52825E+003
   5.8350   2.59438E+003    2.77305E+003
   5.8370   2.88051E+003    3.14886E+003
   5.8390   3.28659E+003    3.50209E+003
   5.8400   3.53754E+003    3.68922E+003
   5.8420   3.72666E+003    4.03494E+003
   5.8440   4.10722E+003    4.39473E+003
   5.8460   4.39419E+003    4.46627E+003
   5.8480   4.80395E+003    4.82118E+003
   5.8510   5.06403E+003    5.14528E+003
   5.8530   5.18349E+003    5.33869E+003
   5.8550   5.32916E+003    5.19817E+003
   5.8570   5.40130E+003    5.40250E+003
   5.8580   5.43811E+003    5.40015E+003
   5.8600   5.45052E+003    5.51567E+003
   5.8620   5.50869E+003    5.48930E+003
   5.8650   5.54528E+003    5.51549E+003
   5.8670   5.53236E+003    5.53673E+003
   5.8690   5.50404E+003    5.53060E+003
   5.8710   5.60361E+003    5.54857E+003
   5.8730   5.49185E+003    5.45495E+003
   5.8760   5.57141E+003    5.58063E+003
   5.8780   5.56423E+003    5.47499E+003
   5.8810   5.52249E+003    5.53164E+003
   5.8830   5.57949E+003    5.55710E+003
   5.8850   5.63679E+003    5.51457E+003
   5.8870   5.55272E+003    5.62574E+003
   5.8900   5.52887E+003    5.79000E+003
   5.8920   5.38280E+003    5.66630E+003
   5.8940   5.55978E+003    5.83967E+003
   5.8960   5.70639E+003    5.66755E+003
   5.8990   5.83035E+003    5.75799E+003
   5.9030   5.70038E+003    5.65750E+003
   5.9040   5.71195E+003    5.63682E+003
   5.9050   5.73199E+003    5.54126E+003
   5.9080   5.67356E+003    5.83042E+003
   5.9100   5.69131E+003    5.54556E+003
   5.9120   5.70067E+003    5.73428E+003
   5.9140   5.80775E+003    5.88614E+003
   5.9170   5.72827E+003    5.90486E+003
   5.9180   5.72605E+003    5.91158E+003
   5.9200   5.81858E+003    5.96057E+003
   5.9210   5.79875E+003    5.90236E+003
   5.9240   5.92841E+003    5.95487E+003
   5.9260   6.08293E+003    6.14023E+003
   5.9280   6.11420E+003    6.09571E+003
   5.9310   6.10535E+003    6.14287E+003
   5.9330   6.42240E+003    6.53261E+003
   5.9360   6.28228E+003    6.50899E+003
   5.9380   6.32185E+003    6.99702E+003
   5.9390   6.41220E+003    8.80637E+003
   5.9420   6.45141E+003    1.30565E+004
   5.9440   6.57485E+003    1.21233E+004
   5.9450   6.58128E+003    1.18691E+004
   5.9470   6.70570E+003    1.17024E+004
   5.9490   6.91923E+003    8.89138E+003
   5.9520   8.80999E+003    2.73880E+002
   5.9610   1.03088E+004    1.07259E+003
   5.9620   2.79829E+003    5.94089E+003
   5.9650   1.43590E+002    7.37032E+003
   5.9670   2.19100E+002    6.17584E+003
   5.9700   4.56730E+002    6.27647E+003
   5.9730   2.07263E+003    6.26800E+003
   5.9740   4.30181E+003    6.26817E+003
   5.9760   7.91041E+003    6.47142E+003
   5.9780   6.31916E+003    6.13121E+003
   5.9810   6.33135E+003    6.22336E+003
   5.9840   6.25596E+003    6.21038E+003
   5.9880   6.20636E+003    6.21636E+003
   5.9900   6.12230E+003    6.16498E+003
   5.9920   6.25312E+003    6.19536E+003
   5.9940   6.06669E+003    6.08707E+003
   5.9970   6.20181E+003    6.05549E+003
   5.9990   6.25272E+003    6.04521E+003
   6.0020   6.15610E+003    6.13271E+003
   6.0040   6.13588E+003    6.03151E+003
   6.0060   6.08794E+003    6.06144E+003
   6.0080   6.08640E+003    6.02264E+003
   6.0120   6.19626E+003    6.04592E+003
   6.0130   6.05204E+003    6.11522E+003
   6.0150   6.02103E+003    6.03865E+003
   6.0200   6.11570E+003    6.14032E+003
   6.0220   6.19949E+003    5.98786E+003
   6.0260   6.16821E+003    5.96221E+003
   6.0290   6.06588E+003    5.90620E+003
   6.0310   6.05759E+003    5.92808E+003
   6.0340   6.00390E+003    6.02384E+003
   6.0360   6.19486E+003    5.93228E+003
   6.0400   6.09100E+003    5.99964E+003
   6.0420   6.15664E+003    5.96398E+003
   6.0450   6.13560E+003    5.92194E+003
   6.0470   6.13432E+003    5.98750E+003
   6.0480   6.03151E+003    5.91566E+003
   6.0500   6.13099E+003    5.94308E+003
   6.0530   6.03332E+003    5.87329E+003
   6.0570   5.99468E+003    5.87774E+003
   6.0590   6.00953E+003    5.88272E+003
   6.0610   6.06505E+003    5.93068E+003
   6.0630   6.09086E+003    5.89515E+003
   6.0660   5.97335E+003    5.82984E+003
   6.0710   5.96377E+003    5.99259E+003
   6.0730   5.96411E+003    5.97910E+003
   6.0750   6.11910E+003    6.07738E+003
   6.0770   6.09585E+003    5.89700E+003
   6.0790   6.02445E+003    5.97449E+003
   6.0820   5.99087E+003    5.85578E+003
   6.0870   5.98045E+003    5.78679E+003
   6.0890   6.02590E+003    5.60000E+003
   6.0910   6.10533E+003    5.54427E+003
   6.0930   6.03736E+003    5.34018E+003
   6.0960   5.94388E+003    5.31936E+003
   6.0980   6.02185E+003    5.21984E+003
   6.1010   6.02341E+003    5.31252E+003
   6.1040   6.04436E+003    5.32790E+003
   6.1050   6.06345E+003    5.29522E+003
   6.1080   5.98971E+003    5.38664E+003
   6.1100   5.99096E+003    5.23629E+003
   6.1130   5.94012E+003    5.19383E+003
   6.1150   6.20081E+003    5.24790E+003
   6.1170   5.95476E+003    5.30231E+003
   6.1220   5.88768E+003    5.52583E+003
   6.1240   5.87077E+003    5.40211E+003
   6.1280   6.03513E+003    4.64775E+003
   6.1310   6.10254E+003    4.67197E+003
   6.1340   6.03883E+003    4.51918E+003
   6.1380   6.03177E+003    4.57266E+003
   6.1400   6.08146E+003    4.96552E+003
   6.1420   6.01125E+003    5.38500E+003
   6.1450   5.98269E+003    5.42690E+003
   6.1470   5.98104E+003    5.45302E+003
   6.1490   5.97036E+003    5.33119E+003
   6.1520   5.95530E+003    5.27147E+003
   6.1540   5.98528E+003    5.26325E+003
   6.1570   5.85929E+003    5.29131E+003
   6.1590   5.95637E+003    5.29596E+003
   6.1600   6.03034E+003    5.23601E+003
   6.1630   5.97689E+003    5.06133E+003
   6.1680   6.00011E+003    4.99806E+003
   6.1700   6.11601E+003    4.94264E+003
   6.1720   5.99038E+003    4.99047E+003
   6.1750   5.90956E+003    5.09868E+003
   6.1770   5.94659E+003    4.97418E+003
   6.1800   6.00907E+003    5.08093E+003
   6.1820   5.94258E+003    5.08429E+003
   6.1850   6.07179E+003    4.99804E+003
   6.1890   5.92942E+003    4.85498E+003
   6.1900   6.07840E+003    5.02344E+003
   6.1930   6.15770E+003    5.07819E+003
   6.1960   6.03222E+003    4.99617E+003
   6.1980   5.99287E+003    5.06450E+003
   6.2000   6.07264E+003    4.95818E+003
   6.2030   6.11041E+003    5.09836E+003
   6.2050   6.13261E+003    4.91184E+003
   6.2070   5.99814E+003    4.93919E+003
   6.2090   6.01046E+003    4.63157E+003
   6.2140   5.94014E+003    4.65900E+003
   6.2150   5.95182E+003    4.66286E+003
   6.2180   6.02957E+003    4.54097E+003
   6.2210   5.90133E+003    4.62448E+003
   6.2230   6.02548E+003    4.77594E+003
   6.2260   6.00249E+003    4.72986E+003
   6.2300   5.96210E+003    4.63428E+003
   6.2320   6.09810E+003    4.48689E+003
   6.2350   5.92206E+003    4.45954E+003
   6.2370   5.91236E+003    4.49464E+003
   6.2410   6.04556E+003    4.20939E+003
   6.2430   6.02567E+003    4.25828E+003
   6.2460   5.96179E+003    4.30696E+003
   6.2480   5.83887E+003    4.27650E+003
   6.2500   5.94933E+003    4.35976E+003
   6.2540   5.75574E+003    4.17452E+003
   6.2550   5.72963E+003    4.26599E+003
   6.2600   5.80325E+003    4.17239E+003
   6.2610   5.75747E+003    4.19010E+003
   6.2630   5.90695E+003    4.11044E+003
   6.2650   5.86473E+003    4.19291E+003
   6.2690   5.78769E+003    4.33609E+003
   6.2710   5.85112E+003    4.12421E+003
   6.2740   6.02542E+003    4.22114E+003
   6.2760   5.98304E+003    4.02166E+003
   6.2790   5.99159E+003    3.92866E+003
   6.2820   5.96350E+003    3.93228E+003
   6.2850   5.93637E+003    3.76682E+003
   6.2880   5.94834E+003    4.02481E+003
   6.2910   6.01149E+003    4.02611E+003
   6.2920   6.00874E+003    4.08678E+003
   6.2950   5.87596E+003    3.97675E+003
   6.2980   6.00139E+003    3.99492E+003
   6.3010   5.91862E+003    3.85087E+003
   6.3040   5.82122E+003    3.77883E+003
   6.3060   5.78434E+003    3.91951E+003
   6.3080   5.91432E+003    3.93252E+003
   6.3110   5.93394E+003    3.79900E+003
   6.3120   5.98825E+003    3.70455E+003
   6.3150   5.93032E+003    3.81380E+003
   6.3180   6.07092E+003    3.76745E+003
   6.3210   6.03566E+003    3.70368E+003
   6.3240   5.91972E+003    3.80409E+003
   6.3260   5.90167E+003    3.72209E+003
   6.3290   5.94283E+003    3.79670E+003
   6.3330   5.83462E+003    3.62716E+003
   6.3360   5.87494E+003    3.55590E+003
   6.3370   5.90202E+003    3.50189E+003
   6.3400   5.79987E+003    3.53609E+003
   6.3430   5.96464E+003    3.53913E+003
   6.3450   5.90086E+003    3.45714E+003
   6.3490   5.81805E+003    3.51500E+003
   6.3510   5.72115E+003    3.46803E+003
   6.3540   5.76888E+003    3.44845E+003
   6.3560   5.69335E+003    3.30272E+003
   6.3580   5.63786E+003    3.22169E+003
   6.3610   5.64876E+003    3.25840E+003
   6.3650   5.69239E+003    3.25358E+003
   6.3680   5.90169E+003    3.29391E+003
   6.3700   5.93571E+003    3.29430E+003
   6.3730   5.86231E+003    3.23893E+003
   6.3770   5.79213E+003    3.21404E+003
   6.3790   5.73441E+003    3.23339E+003
   6.3820   5.76888E+003    3.16027E+003
   6.3840   5.71176E+003    3.17573E+003
   6.3870   5.69779E+003    3.07619E+003
   6.3910   5.72775E+003    3.08458E+003
   6.3930   5.67115E+003    3.18646E+003
   6.3950   5.63701E+003    3.08061E+003
   6.3980   5.74350E+003    3.08594E+003
   6.4000   5.57960E+003    2.98440E+003
   6.4030   5.75730E+003    3.01347E+003
   6.4060   5.65207E+003    3.01165E+003
   6.4080   5.42333E+003    2.95220E+003
   6.4090   5.57163E+003    2.86884E+003
   6.4120   5.60024E+003    2.85599E+003
   6.4150   5.55649E+003    2.84114E+003
   6.4180   5.56795E+003    2.78347E+003
   6.4210   5.63350E+003    2.75430E+003
   6.4230   5.54309E+003    2.81196E+003
   6.4270   5.62624E+003    2.81207E+003
   6.4300   5.63627E+003    2.83384E+003
   6.4320   5.53115E+003    2.85302E+003
   6.4360   5.66356E+003    2.87730E+003
   6.4380   5.67188E+003    2.84948E+003
   6.4400   5.77119E+003    2.86556E+003
   6.4430   5.72732E+003    2.86574E+003
   6.4450   5.79423E+003    2.80788E+003
   6.4480   5.69926E+003    2.76308E+003
   6.4510   5.79078E+003    2.82945E+003
   6.4540   5.85625E+003    2.81333E+003
   6.4570   5.78304E+003    2.80494E+003
   6.4590   5.85930E+003    2.77783E+003
   6.4610   5.82711E+003    2.80730E+003
   6.4630   5.89055E+003    2.70216E+003
   6.4660   5.76677E+003    2.71457E+003
   6.4690   5.81776E+003    2.72993E+003
   6.4720   5.80324E+003    2.75799E+003
   6.4760   5.87317E+003    2.75742E+003
   6.4770   5.78650E+003    2.75812E+003
   6.4800   5.85064E+003    2.71149E+003
   6.4830   5.78664E+003    2.68505E+003
   6.4860   5.81110E+003    2.68000E+003
   6.4880   5.75780E+003    2.69140E+003
   6.4910   5.81485E+003    2.67237E+003
   6.4930   5.81582E+003    2.67981E+003
   6.4950   5.78750E+003    2.69335E+003
   6.4980   5.75517E+003    2.65706E+003
   6.5010   5.78442E+003    2.71631E+003
   6.5050   5.91905E+003    2.66638E+003
   6.5060   5.75735E+003    2.72271E+003
   6.5080   5.84799E+003    2.68935E+003
   6.5100   5.84855E+003    2.68291E+003
   6.5140   5.74707E+003    2.72987E+003
   6.5170   5.78648E+003    2.64730E+003
   6.5200   5.91788E+003    2.67308E+003
   6.5230   5.82730E+003    2.62160E+003
   6.5260   5.89470E+003    2.54416E+003
   6.5280   5.80113E+003    2.46758E+003
   6.5320   5.80674E+003    2.51666E+003
   6.5350   5.77885E+003    2.59573E+003
   6.5370   5.65096E+003    2.63674E+003
   6.5400   5.71415E+003    2.63934E+003
   6.5420   5.65557E+003    2.57657E+003
   6.5460   5.71616E+003    2.54049E+003
   6.5470   5.63762E+003    2.50973E+003
   6.5500   5.72648E+003    2.54998E+003
   6.5530   5.65991E+003    2.52155E+003
   6.5560   5.75266E+003    2.46241E+003
   6.5600   5.69978E+003    2.52140E+003
   6.5620   5.65140E+003    2.55098E+003
   6.5640   5.72224E+003    2.53891E+003
   6.5680   5.68302E+003    2.54314E+003
   6.5710   5.75451E+003    2.54159E+003
   6.5730   5.59203E+003    2.46659E+003
   6.5770   5.71566E+003    2.41724E+003
   6.5790   5.66795E+003    2.40276E+003
   6.5830   5.55575E+003    2.47689E+003
   6.5850   5.59454E+003    2.43130E+003
   6.5880   5.61152E+003    2.50983E+003
   6.5910   5.62993E+003    2.48806E+003
   6.5930   5.59126E+003    2.46517E+003
   6.5970   5.55389E+003    2.50046E+003
   6.5980   5.63576E+003    2.45521E+003
   6.6010   5.55794E+003    2.43492E+003
   6.6030   5.56467E+003    2.49341E+003
   6.6040   5.54985E+003    2.50747E+003
   6.6070   5.53608E+003    2.49439E+003
   6.6100   5.59719E+003    2.52388E+003
   6.6130   5.55243E+003    2.48807E+003
   6.6160   5.58999E+003    2.41167E+003
   6.6190   5.45406E+003    2.45427E+003
   6.6220   5.51749E+003    2.45000E+003
   6.6240   5.57926E+003    2.48569E+003
   6.6270   5.53017E+003    2.44942E+003
   6.6300   5.49508E+003    2.40408E+003
   6.6330   5.47130E+003    2.44191E+003
   6.6350   5.46919E+003    2.44146E+003
   6.6380   5.43204E+003    2.44150E+003
   6.6400   5.45138E+003    2.39786E+003
   6.6440   5.38581E+003    2.38457E+003
   6.6450   5.55769E+003    2.39074E+003
   6.6480   5.46391E+003    2.37501E+003
   6.6510   5.44470E+003    2.35962E+003
   6.6540   5.41260E+003    2.37132E+003
   6.6560   5.42189E+003    2.39879E+003
   6.6590   5.42849E+003    2.35764E+003
   6.6620   5.43366E+003    2.35485E+003
   6.6640   5.40592E+003    2.30757E+003
   6.6680   5.39498E+003    2.35708E+003
   6.6710   5.34991E+003    2.36379E+003
   6.6740   5.33930E+003    2.35455E+003
   6.6760   5.36312E+003    2.33494E+003
   6.6780   5.36130E+003    2.38232E+003
   6.6830   5.24695E+003    2.31962E+003
   6.6850   5.23645E+003    2.31028E+003
   6.6870   5.24348E+003    2.33999E+003
   6.6900   5.23651E+003    2.34884E+003
   6.6940   5.27801E+003    2.34528E+003
   6.6960   5.21774E+003    2.38903E+003
   6.6990   5.27749E+003    2.29959E+003
   6.7010   5.22695E+003    2.34563E+003
   6.7030   5.26369E+003    2.32230E+003
   6.7050   5.21304E+003    2.24576E+003
   6.7080   5.12680E+003    2.32441E+003
   6.7100   5.13688E+003    2.24894E+003
   6.7140   5.16349E+003    2.27807E+003
   6.7180   5.11712E+003    2.28199E+003
   6.7220   5.10787E+003    2.27503E+003
   6.7250   5.03014E+003    2.28392E+003
   6.7280   5.03868E+003    2.28687E+003
   6.7300   5.19591E+003    2.31436E+003
   6.7310   5.12266E+003    2.28024E+003
   6.7360   5.18937E+003    2.27161E+003
   6.7380   5.16236E+003    2.28079E+003
   6.7400   5.07191E+003    2.28775E+003
   6.7430   5.00665E+003    2.29621E+003
   6.7460   4.98093E+003    2.25396E+003
   6.7480   4.87965E+003    2.23554E+003
   6.7520   4.92631E+003    2.18244E+003
   6.7540   4.85775E+003    2.13619E+003
   6.7570   4.92175E+003    2.19235E+003
   6.7610   4.92679E+003    2.13958E+003
   6.7630   4.92497E+003    2.18950E+003
   6.7650   4.92698E+003    2.10436E+003
   6.7700   4.90957E+003    2.13936E+003
   6.7720   4.92041E+003    2.17977E+003
   6.7760   4.91139E+003    2.14710E+003
   6.7790   4.88455E+003    2.08409E+003
   6.7820   4.98452E+003    2.06544E+003
   6.7840   4.86173E+003    2.13430E+003
   6.7860   4.86222E+003    2.14493E+003
   6.7900   4.86425E+003    2.14051E+003
   6.7930   4.87218E+003    2.11060E+003
   6.7950   4.88760E+003    2.16819E+003
   6.7970   4.80370E+003    2.18609E+003
   6.8000   4.87656E+003    2.16347E+003
   6.8020   4.85826E+003    2.23366E+003
   6.8040   4.93739E+003    2.14303E+003
   6.8090   4.89299E+003    2.16653E+003
   6.8110   4.89873E+003    2.17761E+003
   6.8140   4.85397E+003    2.13949E+003
   6.8160   4.88906E+003    2.17245E+003
   6.8190   4.90810E+003    2.11604E+003
   6.8230   4.88876E+003    2.15183E+003
   6.8280   4.94815E+003    2.19026E+003
   6.8300   4.81408E+003    2.13951E+003
   6.8320   4.75902E+003    2.17340E+003
   6.8350   4.79138E+003    2.15787E+003
   6.8370   4.77147E+003    2.16530E+003
   6.8410   4.83258E+003    2.15936E+003
   6.8440   4.82506E+003    2.15566E+003
   6.8460   4.94961E+003    2.17021E+003
   6.8480   4.87838E+003    2.20169E+003
   6.8510   4.91507E+003    2.18110E+003
   6.8540   4.82743E+003    2.14663E+003
   6.8570   4.83075E+003    2.21866E+003
   6.8600   4.94675E+003    2.08761E+003
   6.8620   4.85866E+003    2.07895E+003
   6.8650   4.79764E+003    2.16821E+003
   6.8690   4.72003E+003    2.11695E+003
   6.8710   4.80395E+003    2.06152E+003
   6.8750   4.81897E+003    2.05302E+003
   6.8770   4.81118E+003    2.11339E+003
   6.8810   4.73229E+003    2.08507E+003
   6.8850   4.75496E+003    2.14359E+003
   6.8870   4.77553E+003    2.12394E+003
   6.8900   4.80387E+003    2.08885E+003
   6.8920   4.70960E+003    2.08241E+003
   6.8950   4.81040E+003    2.09550E+003
   6.8980   4.84338E+003    2.15051E+003
   6.9000   4.83416E+003    2.09935E+003
   6.9040   4.81393E+003    2.11652E+003
   6.9060   4.79728E+003    2.10368E+003
   6.9090   4.81508E+003    2.13522E+003
   6.9130   4.70849E+003    2.11680E+003
   6.9150   4.71293E+003    2.12990E+003
   6.9180   4.71901E+003    2.13313E+003
   6.9220   4.73368E+003    2.08662E+003
   6.9250   4.62387E+003    2.06043E+003
   6.9290   4.64848E+003    2.04955E+003
   6.9310   4.57111E+003    2.03501E+003
   6.9330   4.61039E+003    2.03717E+003
   6.9360   4.66495E+003    2.03065E+003
   6.9410   4.54583E+003    2.02956E+003
   6.9420   4.58546E+003    2.01582E+003
   6.9460   4.55767E+003    2.03402E+003
   6.9480   4.62514E+003    2.01657E+003
   6.9520   4.58144E+003    1.96800E+003
   6.9550   4.57535E+003    2.01647E+003
   6.9570   4.61120E+003    1.99988E+003
   6.9610   4.56535E+003    2.04743E+003
   6.9650   4.51424E+003    2.05667E+003
   6.9690   4.59108E+003    2.02436E+003
   6.9700   4.53229E+003    2.05369E+003
   6.9740   4.60078E+003    2.00336E+003
   6.9780   4.59481E+003    2.00058E+003
   6.9810   4.56745E+003    1.99052E+003
   6.9850   4.51556E+003    2.02287E+003
   6.9870   4.66510E+003    2.01141E+003
   6.9900   4.58347E+003    2.02802E+003
   6.9930   4.50194E+003    1.96243E+003
   6.9960   4.54368E+003    1.96810E+003
   6.9980   4.53934E+003    1.98665E+003
   7.0010   4.54135E+003    1.96820E+003
   7.0030   4.49402E+003    1.96864E+003
   7.0070   4.44488E+003    1.99022E+003
   7.0100   4.48210E+003    1.92790E+003
   7.0140   4.43760E+003    1.92277E+003
   7.0170   4.51939E+003    1.93712E+003
   7.0190   4.42659E+003    1.97364E+003
   7.0210   4.42329E+003    1.95198E+003
   7.0260   4.42869E+003    1.93054E+003
   7.0300   4.31822E+003    1.94931E+003
   7.0330   4.36585E+003    1.90644E+003
   7.0350   4.30546E+003    1.95641E+003
   7.0380   4.36295E+003    1.97313E+003
   7.0420   4.47770E+003    1.93740E+003
   7.0440   4.44186E+003    1.97444E+003
   7.0470   4.41886E+003    2.00616E+003
   7.0500   4.47199E+003    2.03449E+003
   7.0530   4.38260E+003    1.97791E+003
   7.0550   4.45129E+003    1.93141E+003
   7.0600   4.41378E+003    1.90816E+003
   7.0630   4.25987E+003    1.98699E+003
   7.0670   4.33025E+003    1.89347E+003
   7.0700   4.40017E+003    1.90030E+003
   7.0720   4.43546E+003    1.98534E+003
   7.0750   4.41689E+003    1.85779E+003
   7.0790   4.37175E+003    1.91922E+003
   7.0820   4.28263E+003    1.88234E+003
   7.0860   4.30665E+003    1.88238E+003
   7.0890   4.41213E+003    1.89479E+003
   7.0910   4.30090E+003    1.91247E+003
   7.0950   4.33261E+003    1.92226E+003
   7.0970   4.30592E+003    1.89372E+003
   7.1020   4.34959E+003    1.92770E+003
   7.1040   4.37726E+003    1.91912E+003
   7.1080   4.36776E+003    1.92767E+003
   7.1110   4.41337E+003    1.85709E+003
   7.1150   4.38058E+003    1.86131E+003
   7.1180   4.28784E+003    1.84481E+003
   7.1220   4.29673E+003    1.83867E+003
   7.1240   4.27042E+003    1.78375E+003
   7.1270   4.27818E+003    1.77973E+003
   7.1290   4.38639E+003    1.70296E+003
   7.1310   4.24681E+003    1.72849E+003
   7.1360   4.31151E+003    1.67181E+003
   7.1380   4.27940E+003    1.62893E+003
   7.1410   4.32496E+003    1.55587E+003
   7.1440   4.25519E+003    1.50154E+003
   7.1480   4.31039E+003    1.44525E+003
   7.1510   4.30291E+003    1.34192E+003
