# Supplementary material for: Trigger factor both holds and folds its client proteins
Source: Nat Commun. 2022 Jul 15;13:4126. doi: 10.1038/s41467-022-31767-6 (PMC9287376; doi:10.1038/s41467-022-31767-6)
Supplement: Supplementary file 6 — Source Data [file 41467_2022_31767_MOESM6_ESM.zip › SourceDataFile/Fig1a-b/00075.RI1]

Sample
I 1 04.0 40000 0013399 2.3400E11 280 1 
   5.8000   7.60900E+001    2.00140E+002
   5.8050   2.27630E+002    2.53680E+002
   5.8070   2.69580E+002    2.64000E+002
   5.8080   2.79150E+002    2.87060E+002
   5.8100   2.92260E+002    3.55190E+002
   5.8140   3.77310E+002    4.10570E+002
   5.8150   4.87160E+002    4.73100E+002
   5.8160   5.18790E+002    5.61700E+002
   5.8180   6.21530E+002    6.83500E+002
   5.8210   6.93520E+002    8.62550E+002
   5.8230   9.94480E+002    1.06372E+003
   5.8260   1.16461E+003    1.33231E+003
   5.8280   1.47424E+003    1.63126E+003
   5.8290   1.69403E+003    1.80935E+003
   5.8330   1.92324E+003    2.22182E+003
   5.8350   2.39348E+003    2.80538E+003
   5.8370   2.93931E+003    3.14057E+003
   5.8390   3.00748E+003    3.33252E+003
   5.8420   3.33525E+003    3.93527E+003
   5.8440   3.50522E+003    4.38871E+003
   5.8460   4.32006E+003    4.66022E+003
   5.8490   4.60649E+003    4.96662E+003
   5.8510   5.12688E+003    5.06606E+003
   5.8530   5.13901E+003    5.53565E+003
   5.8550   5.36452E+003    5.52308E+003
   5.8570   5.47795E+003    5.57851E+003
   5.8600   5.65313E+003    5.60310E+003
   5.8620   5.76252E+003    5.68914E+003
   5.8630   5.61576E+003    5.67560E+003
   5.8650   5.59069E+003    5.69652E+003
   5.8690   5.52695E+003    5.63866E+003
   5.8710   5.54537E+003    5.75676E+003
   5.8730   5.55495E+003    5.74472E+003
   5.8760   5.70670E+003    5.63696E+003
   5.8770   5.55349E+003    5.61222E+003
   5.8780   5.58309E+003    5.64573E+003
   5.8800   5.58734E+003    5.63289E+003
   5.8830   5.62171E+003    5.64821E+003
   5.8850   5.60247E+003    5.75205E+003
   5.8890   5.62959E+003    5.71980E+003
   5.8910   5.62168E+003    5.70649E+003
   5.8920   5.74274E+003    5.64823E+003
   5.8940   5.66281E+003    5.58613E+003
   5.8960   5.62890E+003    5.64216E+003
   5.8990   5.67381E+003    5.60810E+003
   5.9010   5.74669E+003    5.67953E+003
   5.9030   5.61716E+003    5.78454E+003
   5.9060   5.70147E+003    5.89813E+003
   5.9090   5.70452E+003    5.79670E+003
   5.9130   5.73736E+003    5.79273E+003
   5.9140   5.81489E+003    5.68835E+003
   5.9180   5.86259E+003    5.90918E+003
   5.9200   5.89575E+003    5.92680E+003
   5.9210   5.83379E+003    5.89779E+003
   5.9240   5.87291E+003    5.91900E+003
   5.9260   5.99554E+003    6.07970E+003
   5.9280   6.03120E+003    6.27752E+003
   5.9320   6.07492E+003    6.20756E+003
   5.9340   6.13523E+003    6.08084E+003
   5.9360   6.24489E+003    6.06234E+003
   5.9380   6.18962E+003    6.23818E+003
   5.9400   6.26138E+003    6.29950E+003
   5.9430   6.23494E+003    6.29835E+003
   5.9450   6.29793E+003    6.32362E+003
   5.9460   6.26655E+003    6.37801E+003
   5.9480   6.13361E+003    6.38952E+003
   5.9500   6.33457E+003    6.45919E+003
   5.9540   6.35528E+003    6.45212E+003
   5.9570   6.21081E+003    6.38622E+003
   5.9610   6.39716E+003    6.34218E+003
   5.9630   6.29276E+003    6.21860E+003
   5.9650   6.42183E+003    6.39349E+003
   5.9660   6.29210E+003    6.39814E+003
   5.9700   6.30698E+003    6.36149E+003
   5.9720   6.34835E+003    6.38856E+003
   5.9740   6.40650E+003    6.42163E+003
   5.9760   6.20699E+003    6.35977E+003
   5.9790   6.19058E+003    6.25997E+003
   5.9810   6.18896E+003    6.40508E+003
   5.9840   6.14207E+003    6.37876E+003
   5.9850   6.31927E+003    6.35144E+003
   5.9880   6.30180E+003    6.26565E+003
   5.9900   6.26891E+003    6.34214E+003
   5.9920   6.35661E+003    6.44401E+003
   5.9950   6.37929E+003    7.16562E+003
   5.9990   6.49162E+003    9.68079E+003
   6.0020   6.28290E+003    1.06478E+004
   6.0040   6.35103E+003    1.05502E+004
   6.0060   6.17269E+003    7.33530E+003
   6.0090   6.08113E+003    2.20600E+002
   6.0150   1.10214E+004    3.18960E+002
   6.0170   1.07975E+004    6.90748E+003
   6.0240   1.69719E+003    6.05285E+003
   6.0270   1.81220E+002    6.19600E+003
   6.0300   2.29970E+002    6.20382E+003
   6.0310   3.59980E+002    6.11687E+003
   6.0330   1.06603E+003    6.11337E+003
   6.0360   3.50914E+003    6.14994E+003
   6.0400   7.69698E+003    6.08392E+003
   6.0420   6.23216E+003    6.22502E+003
   6.0450   6.19566E+003    6.10902E+003
   6.0470   6.29144E+003    6.11368E+003
   6.0500   6.27011E+003    6.17042E+003
   6.0510   6.32642E+003    6.03325E+003
   6.0540   6.14234E+003    5.95178E+003
   6.0570   6.09478E+003    5.98565E+003
   6.0610   6.13639E+003    6.06602E+003
   6.0620   6.11545E+003    5.97035E+003
   6.0640   6.15387E+003    6.06621E+003
   6.0660   6.26627E+003    6.01003E+003
   6.0700   6.21213E+003    6.09645E+003
   6.0750   6.24074E+003    6.08863E+003
   6.0770   6.23519E+003    6.10648E+003
   6.0780   6.17140E+003    5.97333E+003
   6.0800   6.22166E+003    6.11870E+003
   6.0820   6.13761E+003    5.99828E+003
   6.0850   6.14905E+003    5.96932E+003
   6.0890   6.18688E+003    6.03845E+003
   6.0940   6.19417E+003    6.04437E+003
   6.0960   6.26614E+003    6.05828E+003
   6.0980   6.09464E+003    5.98716E+003
   6.1010   6.22751E+003    6.00974E+003
   6.1050   6.12569E+003    6.04304E+003
   6.1070   6.13250E+003    5.97036E+003
   6.1090   6.02280E+003    6.07213E+003
   6.1120   6.11999E+003    5.93514E+003
   6.1150   6.07779E+003    5.95367E+003
   6.1160   5.98293E+003    6.04670E+003
   6.1190   6.13011E+003    6.00846E+003
   6.1220   6.17187E+003    5.96918E+003
   6.1240   6.19470E+003    5.92334E+003
   6.1270   6.18607E+003    6.14080E+003
   6.1310   6.27680E+003    5.98121E+003
   6.1340   6.16664E+003    6.08952E+003
   6.1350   6.07875E+003    6.06505E+003
   6.1360   6.22941E+003    5.98247E+003
   6.1380   6.11997E+003    6.06351E+003
   6.1410   6.19137E+003    5.95314E+003
   6.1450   6.06956E+003    6.04197E+003
   6.1470   6.07049E+003    6.06941E+003
   6.1500   5.98891E+003    5.97524E+003
   6.1520   6.02120E+003    6.04780E+003
   6.1540   6.06489E+003    5.87975E+003
   6.1560   6.01783E+003    5.84480E+003
   6.1590   5.98646E+003    5.82365E+003
   6.1630   5.93178E+003    5.96945E+003
   6.1660   5.97266E+003    5.96349E+003
   6.1680   5.94528E+003    5.95959E+003
   6.1720   5.96892E+003    6.15166E+003
   6.1770   6.00614E+003    6.04726E+003
   6.1780   6.05140E+003    5.97105E+003
   6.1810   5.95273E+003    5.92446E+003
   6.1840   5.96971E+003    5.97483E+003
   6.1870   5.97122E+003    5.79800E+003
   6.1890   6.09881E+003    5.83733E+003
   6.1910   6.03039E+003    5.96481E+003
   6.1930   6.02098E+003    6.07363E+003
   6.1960   5.90522E+003    5.98490E+003
   6.2000   5.97081E+003    6.02605E+003
   6.2030   6.07319E+003    5.96945E+003
   6.2050   6.05761E+003    6.08841E+003
   6.2080   6.02228E+003    6.04276E+003
   6.2110   5.97560E+003    5.92318E+003
   6.2140   5.83896E+003    5.90576E+003
   6.2160   5.92869E+003    5.89984E+003
   6.2180   5.89893E+003    5.96427E+003
   6.2220   5.78254E+003    5.95152E+003
   6.2250   5.87361E+003    5.91314E+003
   6.2280   5.79270E+003    5.99367E+003
   6.2300   5.90446E+003    5.98634E+003
   6.2320   5.84783E+003    5.95542E+003
   6.2350   5.80667E+003    5.93522E+003
   6.2370   5.83263E+003    5.93589E+003
   6.2400   5.82730E+003    6.02895E+003
   6.2420   5.76916E+003    5.96623E+003
   6.2460   5.79536E+003    5.88429E+003
   6.2480   5.78478E+003    5.91424E+003
   6.2520   5.69488E+003    5.87560E+003
   6.2550   5.68809E+003    5.79336E+003
   6.2580   5.58973E+003    5.79418E+003
   6.2600   5.64755E+003    5.82807E+003
   6.2620   5.54579E+003    5.84127E+003
   6.2640   5.72152E+003    5.84847E+003
   6.2670   5.65110E+003    5.71934E+003
   6.2720   5.69042E+003    5.83203E+003
   6.2730   5.65544E+003    5.96764E+003
   6.2770   5.59113E+003    5.87756E+003
   6.2790   5.63909E+003    5.94552E+003
   6.2810   5.62101E+003    5.82398E+003
   6.2850   5.65452E+003    5.92024E+003
   6.2880   5.57067E+003    5.82648E+003
   6.2900   5.61252E+003    5.78169E+003
   6.2920   5.52834E+003    5.76225E+003
   6.2940   5.53702E+003    5.84443E+003
   6.2990   5.55034E+003    5.86618E+003
   6.3010   5.46781E+003    5.83331E+003
   6.3040   5.30076E+003    5.52303E+003
   6.3060   5.44293E+003    5.71826E+003
   6.3100   5.54655E+003    5.76087E+003
   6.3130   5.42554E+003    5.77077E+003
   6.3150   5.39593E+003    5.75338E+003
   6.3180   5.33663E+003    5.68651E+003
   6.3200   5.29359E+003    5.63568E+003
   6.3240   5.27696E+003    5.59069E+003
   6.3260   5.31774E+003    5.61119E+003
   6.3290   5.35097E+003    5.56045E+003
   6.3310   5.27616E+003    5.64472E+003
   6.3350   5.27475E+003    5.68633E+003
   6.3370   5.23068E+003    5.62640E+003
   6.3400   5.15117E+003    5.57811E+003
   6.3420   5.18574E+003    5.64422E+003
   6.3460   5.18361E+003    5.62989E+003
   6.3470   5.06575E+003    5.59144E+003
   6.3500   5.11857E+003    5.54109E+003
   6.3540   5.08933E+003    5.58151E+003
   6.3560   5.17219E+003    5.60993E+003
   6.3610   5.11704E+003    5.48488E+003
   6.3630   5.16307E+003    5.44846E+003
   6.3650   5.18776E+003    5.40499E+003
   6.3670   5.13039E+003    5.53498E+003
   6.3700   5.02806E+003    5.45106E+003
   6.3730   4.94672E+003    5.56049E+003
   6.3760   4.99596E+003    5.52984E+003
   6.3780   5.20101E+003    5.57725E+003
   6.3820   5.08034E+003    5.36826E+003
   6.3840   5.04010E+003    5.38360E+003
   6.3870   4.99704E+003    5.24535E+003
   6.3890   5.06447E+003    5.40411E+003
   6.3910   4.99191E+003    5.25400E+003
   6.3940   4.99431E+003    5.15048E+003
   6.3970   4.90715E+003    5.22147E+003
   6.4000   4.90643E+003    5.24570E+003
   6.4030   4.87579E+003    5.15594E+003
   6.4070   4.86685E+003    5.27750E+003
   6.4080   4.83932E+003    5.19735E+003
   6.4110   4.82287E+003    5.08633E+003
   6.4130   4.74095E+003    5.14836E+003
   6.4180   4.76647E+003    5.05724E+003
   6.4190   4.79593E+003    5.03265E+003
   6.4210   4.71735E+003    5.11406E+003
   6.4240   4.77036E+003    5.06107E+003
   6.4270   4.85067E+003    5.05299E+003
   6.4310   4.89640E+003    5.10775E+003
   6.4330   4.95300E+003    5.06400E+003
   6.4360   4.90163E+003    5.16539E+003
   6.4380   4.90715E+003    5.18558E+003
   6.4400   4.99266E+003    5.09262E+003
   6.4430   4.92050E+003    5.12331E+003
   6.4470   4.95890E+003    5.12461E+003
   6.4500   5.04692E+003    5.17819E+003
   6.4520   4.90119E+003    5.15074E+003
   6.4550   4.98712E+003    5.20989E+003
   6.4580   4.98324E+003    5.16640E+003
   6.4610   5.10008E+003    5.23903E+003
   6.4640   5.11913E+003    5.15835E+003
   6.4660   5.05205E+003    5.12228E+003
   6.4680   4.98074E+003    5.11287E+003
   6.4720   4.99036E+003    5.15173E+003
   6.4750   5.06579E+003    5.26426E+003
   6.4780   5.09103E+003    5.20434E+003
   6.4810   5.03437E+003    5.24548E+003
   6.4830   5.10094E+003    5.18277E+003
   6.4860   4.96763E+003    5.19043E+003
   6.4890   5.00553E+003    5.04468E+003
   6.4910   4.95992E+003    4.97158E+003
   6.4940   4.94542E+003    5.04647E+003
   6.4970   4.97645E+003    5.10638E+003
   6.5010   5.08973E+003    5.15186E+003
   6.5030   4.98826E+003    5.06430E+003
   6.5050   5.07765E+003    5.15012E+003
   6.5080   5.07864E+003    5.01625E+003
   6.5100   5.06704E+003    5.10350E+003
   6.5140   5.14076E+003    5.05914E+003
   6.5170   5.11106E+003    5.08518E+003
   6.5190   5.10393E+003    5.09491E+003
   6.5200   5.21021E+003    5.06589E+003
   6.5230   5.12987E+003    5.10075E+003
   6.5260   4.84011E+003    5.08816E+003
   6.5300   5.09885E+003    5.00284E+003
   6.5320   5.01388E+003    5.04513E+003
   6.5350   4.98078E+003    4.93867E+003
   6.5370   5.02985E+003    4.97820E+003
   6.5390   5.05781E+003    4.94015E+003
   6.5420   5.01954E+003    4.94394E+003
   6.5460   5.07889E+003    4.96302E+003
   6.5480   5.03136E+003    4.87537E+003
   6.5510   5.06377E+003    5.07451E+003
   6.5530   5.17409E+003    4.96597E+003
   6.5570   5.01971E+003    5.01014E+003
   6.5600   5.09287E+003    4.98935E+003
   6.5630   5.06556E+003    5.00667E+003
   6.5660   5.05619E+003    4.84280E+003
   6.5680   4.97516E+003    4.78086E+003
   6.5700   5.02479E+003    4.78294E+003
   6.5730   4.98933E+003    4.91438E+003
   6.5770   5.17902E+003    4.91123E+003
   6.5790   5.01611E+003    4.89003E+003
   6.5820   4.99269E+003    4.92833E+003
   6.5850   4.95197E+003    4.82280E+003
   6.5860   5.05564E+003    4.88771E+003
   6.5890   4.97971E+003    4.77553E+003
   6.5930   4.94725E+003    4.88840E+003
   6.5970   5.02578E+003    4.79110E+003
   6.6000   4.90535E+003    4.83646E+003
   6.6030   4.88261E+003    4.84304E+003
   6.6060   4.95364E+003    4.83379E+003
   6.6080   4.92325E+003    4.73652E+003
   6.6110   4.86888E+003    4.77934E+003
   6.6150   4.85400E+003    4.78916E+003
   6.6160   4.97348E+003    4.75320E+003
   6.6200   4.92997E+003    4.86135E+003
   6.6230   4.94413E+003    4.71656E+003
   6.6250   4.98582E+003    4.76269E+003
   6.6270   4.97279E+003    4.75114E+003
   6.6310   4.91887E+003    4.79014E+003
   6.6330   4.97483E+003    4.77194E+003
   6.6360   4.92732E+003    4.72984E+003
   6.6380   4.92743E+003    4.71400E+003
   6.6410   4.93705E+003    4.74168E+003
   6.6440   4.92142E+003    4.70828E+003
   6.6470   4.92691E+003    4.65123E+003
   6.6490   4.82698E+003    4.66197E+003
   6.6530   4.93407E+003    4.68477E+003
   6.6560   4.92000E+003    4.65690E+003
   6.6580   4.93647E+003    4.66355E+003
   6.6620   4.90184E+003    4.59859E+003
   6.6650   4.92233E+003    4.79293E+003
   6.6670   4.80061E+003    4.63881E+003
   6.6690   4.87905E+003    4.56163E+003
   6.6730   4.79581E+003    4.60463E+003
   6.6760   4.83296E+003    4.57815E+003
   6.6790   4.80041E+003    4.50917E+003
   6.6810   4.77663E+003    4.46182E+003
   6.6830   4.81640E+003    4.55565E+003
   6.6870   4.76125E+003    4.48644E+003
   6.6890   4.80720E+003    4.60672E+003
   6.6920   4.85423E+003    4.63345E+003
   6.6940   4.85537E+003    4.58318E+003
   6.6990   4.81402E+003    4.51824E+003
   6.7010   4.81337E+003    4.56486E+003
   6.7030   4.82695E+003    4.57917E+003
   6.7060   4.72410E+003    4.46516E+003
   6.7080   4.71225E+003    4.44881E+003
   6.7120   4.82985E+003    4.45461E+003
   6.7150   4.61080E+003    4.40137E+003
   6.7190   4.58948E+003    4.30422E+003
   6.7210   4.54723E+003    4.33925E+003
   6.7250   4.69397E+003    4.41127E+003
   6.7270   4.74775E+003    4.27624E+003
   6.7290   4.74178E+003    4.40655E+003
   6.7310   4.73448E+003    4.41250E+003
   6.7330   4.75788E+003    4.45697E+003
   6.7370   4.70864E+003    4.31806E+003
   6.7410   4.73482E+003    4.42002E+003
   6.7430   4.69357E+003    4.30305E+003
   6.7460   4.71625E+003    4.20013E+003
   6.7500   4.58224E+003    4.29152E+003
   6.7540   4.53608E+003    4.15337E+003
   6.7560   4.63918E+003    4.14159E+003
   6.7610   4.55065E+003    4.10459E+003
   6.7630   4.58036E+003    4.15454E+003
   6.7660   4.58970E+003    4.18007E+003
   6.7680   4.56952E+003    4.15317E+003
   6.7700   4.52352E+003    4.27556E+003
   6.7740   4.59015E+003    4.20535E+003
   6.7770   4.53855E+003    4.12704E+003
   6.7790   4.55987E+003    4.23611E+003
   6.7830   4.55865E+003    4.23162E+003
   6.7860   4.56247E+003    4.18768E+003
   6.7880   4.56195E+003    4.18585E+003
   6.7910   4.47111E+003    4.23398E+003
   6.7930   4.45297E+003    4.21224E+003
   6.7960   4.55526E+003    4.22132E+003
   6.8000   4.53149E+003    4.17813E+003
   6.8030   4.55755E+003    4.17145E+003
   6.8060   4.46883E+003    4.22199E+003
   6.8080   4.57720E+003    4.22710E+003
   6.8110   4.61596E+003    4.26821E+003
   6.8160   4.61029E+003    4.33494E+003
   6.8190   4.64194E+003    4.34080E+003
   6.8210   4.60612E+003    4.31586E+003
   6.8240   4.55052E+003    4.22704E+003
   6.8270   4.64415E+003    4.29576E+003
   6.8300   4.52634E+003    4.21376E+003
   6.8320   4.52814E+003    4.24244E+003
   6.8350   4.57681E+003    4.18102E+003
   6.8370   4.53787E+003    4.26074E+003
   6.8400   4.65374E+003    4.23802E+003
   6.8440   4.62777E+003    4.28867E+003
   6.8480   4.66749E+003    4.26327E+003
   6.8490   4.66987E+003    4.23141E+003
   6.8530   4.67659E+003    4.32600E+003
   6.8570   4.66720E+003    4.25792E+003
   6.8600   4.58129E+003    4.24318E+003
   6.8620   4.51913E+003    4.15773E+003
   6.8660   4.54831E+003    4.22398E+003
   6.8690   4.50140E+003    4.11643E+003
   6.8710   4.57870E+003    4.22107E+003
   6.8740   4.50086E+003    4.15848E+003
   6.8770   4.53345E+003    4.16959E+003
   6.8790   4.52955E+003    4.14900E+003
   6.8840   4.48244E+003    4.22699E+003
   6.8870   4.52634E+003    4.17947E+003
   6.8910   4.52996E+003    4.16556E+003
   6.8930   4.55254E+003    4.22443E+003
   6.8970   4.50639E+003    4.15668E+003
   6.9000   4.47428E+003    4.14638E+003
   6.9040   4.51779E+003    4.18135E+003
   6.9070   4.50516E+003    4.21543E+003
   6.9090   4.47018E+003    4.20566E+003
   6.9130   4.54922E+003    4.12104E+003
   6.9160   4.54699E+003    4.10972E+003
   6.9180   4.52399E+003    4.15005E+003
   6.9220   4.49502E+003    4.17590E+003
   6.9240   4.46593E+003    4.13066E+003
   6.9290   4.56416E+003    4.04429E+003
   6.9310   4.49768E+003    4.05445E+003
   6.9320   4.45196E+003    4.07504E+003
   6.9360   4.45266E+003    4.11479E+003
   6.9400   4.35593E+003    3.97014E+003
   6.9430   4.35323E+003    4.02216E+003
   6.9460   4.38264E+003    4.00851E+003
   6.9470   4.39027E+003    3.98042E+003
   6.9510   4.29466E+003    3.96003E+003
   6.9540   4.42612E+003    3.88310E+003
   6.9580   4.35942E+003    3.94051E+003
   6.9610   4.41023E+003    3.97046E+003
   6.9640   4.32060E+003    3.94499E+003
   6.9670   4.32532E+003    3.94217E+003
   6.9690   4.26381E+003    3.92965E+003
   6.9740   4.30663E+003    3.89009E+003
   6.9760   4.25613E+003    3.95053E+003
   6.9790   4.44191E+003    3.97242E+003
   6.9810   4.47938E+003    3.87516E+003
   6.9850   4.41183E+003    4.06026E+003
   6.9890   4.33343E+003    3.97006E+003
   6.9920   4.24869E+003    3.95146E+003
   6.9940   4.31141E+003    3.96519E+003
   6.9980   4.35140E+003    3.87635E+003
   7.0030   4.37023E+003    3.90735E+003
   7.0060   4.36539E+003    3.75804E+003
   7.0080   4.39281E+003    3.82089E+003
   7.0100   4.33073E+003    3.82221E+003
   7.0150   4.30542E+003    3.89142E+003
   7.0170   4.30590E+003    3.83515E+003
   7.0190   4.32665E+003    3.87487E+003
   7.0220   4.26246E+003    3.83877E+003
   7.0250   4.31915E+003    3.92903E+003
   7.0280   4.22942E+003    3.81842E+003
   7.0320   4.27556E+003    3.88883E+003
   7.0340   4.28192E+003    3.87826E+003
   7.0390   4.27846E+003    3.84964E+003
   7.0430   4.21702E+003    3.81439E+003
   7.0470   4.01607E+003    3.84373E+003
   7.0490   4.14675E+003    3.81912E+003
   7.0520   4.00140E+003    3.76463E+003
   7.0530   4.11036E+003    3.85475E+003
   7.0570   4.31988E+003    3.79394E+003
   7.0610   4.26151E+003    3.85383E+003
   7.0650   4.24451E+003    3.83843E+003
   7.0680   4.21617E+003    3.77119E+003
   7.0700   4.24421E+003    3.83286E+003
   7.0730   4.22897E+003    3.81102E+003
   7.0760   4.19735E+003    3.89588E+003
   7.0790   4.23826E+003    3.79420E+003
   7.0810   4.24879E+003    3.79288E+003
   7.0850   4.18578E+003    3.73264E+003
   7.0880   4.18956E+003    3.70700E+003
   7.0930   4.20501E+003    3.79847E+003
   7.0950   4.21582E+003    3.76020E+003
   7.0990   4.16581E+003    3.80158E+003
   7.1020   4.17385E+003    3.72675E+003
   7.1060   4.26080E+003    3.81072E+003
   7.1080   4.20777E+003    3.78325E+003
   7.1110   4.17801E+003    3.79319E+003
   7.1140   4.14683E+003    3.83298E+003
   7.1170   4.17474E+003    3.76797E+003
   7.1220   4.12422E+003    3.80937E+003
   7.1240   4.11444E+003    3.70634E+003
   7.1270   4.09671E+003    3.71498E+003
   7.1300   4.10662E+003    3.70846E+003
   7.1320   4.05085E+003    3.77274E+003
   7.1360   3.97243E+003    3.77824E+003
   7.1400   3.96087E+003    3.74835E+003
   7.1440   3.98281E+003    3.78638E+003
   7.1460   3.81484E+003    3.64582E+003
   7.1500   3.80936E+003    3.72383E+003
