# Supplementary material for: Trigger factor both holds and folds its client proteins
Source: Nat Commun. 2022 Jul 15;13:4126. doi: 10.1038/s41467-022-31767-6 (PMC9287376; doi:10.1038/s41467-022-31767-6)
Supplement: Supplementary file 6 — Source Data [file 41467_2022_31767_MOESM6_ESM.zip › SourceDataFile/Fig1a-b/00075.RI3]

Sample
I 3 04.0 40000 0013515 2.3600E11 280 1 
   5.8000   7.87900E+001    1.83370E+002
   5.8030   1.34280E+002    1.87230E+002
   5.8040   1.80130E+002    1.95700E+002
   5.8050   2.31260E+002    2.15690E+002
   5.8070   2.39890E+002    2.53060E+002
   5.8090   2.56600E+002    2.76060E+002
   5.8100   2.82210E+002    3.06690E+002
   5.8110   3.01910E+002    3.25440E+002
   5.8120   3.41330E+002    3.31580E+002
   5.8130   3.46460E+002    3.97970E+002
   5.8170   4.35330E+002    4.98400E+002
   5.8180   5.36890E+002    6.07720E+002
   5.8200   6.38850E+002    6.74900E+002
   5.8210   6.34950E+002    6.46250E+002
   5.8220   7.39530E+002    8.24470E+002
   5.8240   8.87310E+002    9.86030E+002
   5.8260   1.03921E+003    1.29126E+003
   5.8290   1.41730E+003    1.47870E+003
   5.8300   1.58151E+003    1.73132E+003
   5.8330   1.64730E+003    1.82501E+003
   5.8340   2.11152E+003    2.28532E+003
   5.8360   2.39788E+003    2.66942E+003
   5.8370   2.99430E+003    2.98731E+003
   5.8400   3.25523E+003    3.37275E+003
   5.8420   3.36329E+003    3.66996E+003
   5.8440   3.77320E+003    3.88029E+003
   5.8460   4.20745E+003    4.46781E+003
   5.8490   4.50543E+003    4.74866E+003
   5.8510   4.73061E+003    4.77216E+003
   5.8530   5.10741E+003    5.21678E+003
   5.8540   5.19028E+003    5.35178E+003
   5.8570   5.34341E+003    5.37472E+003
   5.8590   5.43203E+003    5.30998E+003
   5.8600   5.41958E+003    5.43188E+003
   5.8620   5.49698E+003    5.52703E+003
   5.8640   5.58450E+003    5.54617E+003
   5.8650   5.54949E+003    5.55470E+003
   5.8670   5.49680E+003    5.61312E+003
   5.8690   5.62129E+003    5.56738E+003
   5.8720   5.55859E+003    5.50009E+003
   5.8740   5.53722E+003    5.59092E+003
   5.8760   5.59470E+003    5.59907E+003
   5.8780   5.68169E+003    5.64259E+003
   5.8800   5.64415E+003    5.55225E+003
   5.8820   5.53961E+003    5.53433E+003
   5.8850   5.55457E+003    5.69959E+003
   5.8870   5.53376E+003    5.52591E+003
   5.8880   5.67849E+003    5.62152E+003
   5.8910   5.59750E+003    5.71633E+003
   5.8920   5.50596E+003    5.62683E+003
   5.8940   5.53912E+003    5.74249E+003
   5.8970   5.67929E+003    5.73268E+003
   5.9010   5.91988E+003    5.90820E+003
   5.9030   5.83504E+003    5.81327E+003
   5.9060   5.68192E+003    5.64737E+003
   5.9090   5.82960E+003    5.63977E+003
   5.9100   5.78667E+003    5.65860E+003
   5.9120   5.89866E+003    5.78856E+003
   5.9140   5.71157E+003    5.84112E+003
   5.9170   5.88447E+003    5.90275E+003
   5.9190   5.87433E+003    5.92187E+003
   5.9210   6.01495E+003    5.99917E+003
   5.9240   6.11278E+003    5.97806E+003
   5.9260   6.11580E+003    6.11110E+003
   5.9290   6.13523E+003    6.17892E+003
   5.9300   6.09837E+003    6.24904E+003
   5.9330   6.18615E+003    6.26726E+003
   5.9360   6.29274E+003    6.25010E+003
   5.9370   6.34652E+003    6.51957E+003
   5.9390   6.36782E+003    7.08946E+003
   5.9410   6.44228E+003    1.08630E+004
   5.9440   6.52824E+003    1.32098E+004
   5.9470   6.65820E+003    1.19815E+004
   5.9480   6.90987E+003    6.86566E+003
   5.9520   8.47591E+003    2.54540E+002
   5.9580   1.20330E+004    3.94480E+002
   5.9610   1.12656E+004    3.24246E+003
   5.9650   1.77420E+002    7.44454E+003
   5.9700   2.47270E+002    6.54611E+003
   5.9720   9.16970E+002    6.35032E+003
   5.9740   3.00314E+003    6.36668E+003
   5.9760   6.68738E+003    6.30173E+003
   5.9790   7.75737E+003    6.36723E+003
   5.9820   6.42986E+003    6.05535E+003
   5.9840   6.26948E+003    6.31130E+003
   5.9860   6.24178E+003    6.11860E+003
   5.9880   6.20046E+003    6.18961E+003
   5.9900   6.26644E+003    6.15578E+003
   5.9920   6.24340E+003    6.20735E+003
   5.9950   6.22463E+003    6.15816E+003
   5.9970   6.28694E+003    6.14334E+003
   6.0020   6.14602E+003    6.11177E+003
   6.0030   6.23904E+003    6.06928E+003
   6.0060   6.09629E+003    5.93956E+003
   6.0090   6.16178E+003    6.00561E+003
   6.0120   6.16933E+003    6.03495E+003
   6.0130   6.00393E+003    6.00224E+003
   6.0170   6.14219E+003    6.01227E+003
   6.0200   6.12504E+003    6.09049E+003
   6.0230   6.12982E+003    6.02301E+003
   6.0250   6.10459E+003    5.96737E+003
   6.0260   6.17587E+003    6.17089E+003
   6.0280   6.16110E+003    5.93393E+003
   6.0310   6.02100E+003    5.90522E+003
   6.0330   6.04513E+003    5.99454E+003
   6.0360   6.04674E+003    5.95811E+003
   6.0370   6.15053E+003    6.14081E+003
   6.0400   6.21576E+003    5.94029E+003
   6.0420   6.25788E+003    5.93647E+003
   6.0470   6.10171E+003    6.01385E+003
   6.0500   6.13774E+003    5.98665E+003
   6.0510   6.13714E+003    5.91934E+003
   6.0540   5.99841E+003    6.05796E+003
   6.0570   6.13083E+003    5.99995E+003
   6.0590   5.98767E+003    5.96166E+003
   6.0610   6.02171E+003    5.97872E+003
   6.0630   6.02140E+003    5.94570E+003
   6.0660   5.99924E+003    6.04695E+003
   6.0680   6.04325E+003    6.02812E+003
   6.0710   6.00952E+003    6.08675E+003
   6.0730   6.06205E+003    5.93694E+003
   6.0750   6.19627E+003    5.88026E+003
   6.0780   6.07744E+003    5.86980E+003
   6.0790   6.02149E+003    5.95019E+003
   6.0820   6.06877E+003    5.93839E+003
   6.0850   6.04071E+003    5.83289E+003
   6.0860   6.09802E+003    5.57871E+003
   6.0910   6.13759E+003    5.45224E+003
   6.0930   6.07948E+003    5.52806E+003
   6.0960   5.95086E+003    5.38138E+003
   6.1000   6.06283E+003    5.38374E+003
   6.1020   6.11714E+003    5.47557E+003
   6.1030   6.10677E+003    5.31124E+003
   6.1060   5.91174E+003    5.33339E+003
   6.1100   6.13359E+003    5.23824E+003
   6.1120   5.89884E+003    5.26392E+003
   6.1150   5.99103E+003    5.29587E+003
   6.1180   5.88928E+003    5.26446E+003
   6.1200   5.94653E+003    5.29287E+003
   6.1220   5.90122E+003    5.50337E+003
   6.1240   5.93674E+003    5.33574E+003
   6.1270   6.10205E+003    4.68868E+003
   6.1290   5.99405E+003    4.69450E+003
   6.1310   6.02900E+003    4.63746E+003
   6.1330   6.07324E+003    4.40305E+003
   6.1360   6.01068E+003    4.52955E+003
   6.1380   6.10970E+003    4.84192E+003
   6.1420   6.07212E+003    5.16364E+003
   6.1450   5.99898E+003    5.51960E+003
   6.1470   6.00763E+003    5.55121E+003
   6.1490   5.99208E+003    5.31476E+003
   6.1520   5.98122E+003    5.45478E+003
   6.1550   5.84907E+003    5.35360E+003
   6.1580   5.95146E+003    5.38429E+003
   6.1600   5.95245E+003    5.51413E+003
   6.1620   6.01879E+003    5.17143E+003
   6.1650   5.87323E+003    5.04203E+003
   6.1680   6.06795E+003    4.97937E+003
   6.1700   5.95783E+003    5.07985E+003
   6.1740   6.01481E+003    5.11406E+003
   6.1760   6.09618E+003    5.02311E+003
   6.1780   5.97940E+003    5.09160E+003
   6.1800   6.03780E+003    5.11430E+003
   6.1820   6.02258E+003    5.15078E+003
   6.1840   6.12763E+003    5.11566E+003
   6.1870   5.95554E+003    5.01929E+003
   6.1900   5.97239E+003    4.99769E+003
   6.1940   6.11098E+003    5.07076E+003
   6.1960   6.04148E+003    5.07650E+003
   6.1980   6.01659E+003    5.09050E+003
   6.2010   6.11853E+003    5.03479E+003
   6.2030   6.04825E+003    4.96485E+003
   6.2060   6.04615E+003    4.88631E+003
   6.2080   6.12679E+003    4.85622E+003
   6.2100   5.92145E+003    4.56198E+003
   6.2120   5.95837E+003    4.79927E+003
   6.2160   6.02946E+003    4.55569E+003
   6.2190   5.90294E+003    4.64449E+003
   6.2210   6.00593E+003    4.72832E+003
   6.2240   5.91143E+003    4.89903E+003
   6.2270   5.98002E+003    4.76462E+003
   6.2300   6.02789E+003    4.70145E+003
   6.2320   6.02654E+003    4.61650E+003
   6.2340   6.07254E+003    4.49672E+003
   6.2370   5.96793E+003    4.70896E+003
   6.2390   5.97151E+003    4.34176E+003
   6.2430   5.95565E+003    4.20239E+003
   6.2440   5.89108E+003    4.36899E+003
   6.2480   5.93591E+003    4.39370E+003
   6.2500   6.04320E+003    4.44381E+003
   6.2530   5.76116E+003    4.26178E+003
   6.2550   5.73888E+003    4.25646E+003
   6.2570   5.82835E+003    4.21659E+003
   6.2600   5.78582E+003    4.20132E+003
   6.2630   5.83310E+003    4.17868E+003
   6.2640   5.87996E+003    4.12321E+003
   6.2660   5.83615E+003    4.21324E+003
   6.2690   5.86719E+003    4.30371E+003
   6.2730   6.05454E+003    4.13617E+003
   6.2750   5.91184E+003    4.22619E+003
   6.2780   6.08104E+003    4.06510E+003
   6.2800   5.92060E+003    3.96839E+003
   6.2830   6.04071E+003    3.82842E+003
   6.2850   6.01399E+003    3.87404E+003
   6.2880   5.94281E+003    4.00731E+003
   6.2900   5.89493E+003    4.12734E+003
   6.2930   6.00250E+003    4.11380E+003
   6.2950   5.97154E+003    4.07900E+003
   6.2990   5.98691E+003    4.05025E+003
   6.3010   5.90926E+003    3.82564E+003
   6.3040   5.78939E+003    3.92371E+003
   6.3060   5.99174E+003    3.79593E+003
   6.3090   6.08235E+003    3.93573E+003
   6.3110   6.03635E+003    3.79360E+003
   6.3150   5.96252E+003    3.75344E+003
   6.3170   5.96590E+003    3.84028E+003
   6.3190   5.90194E+003    3.74518E+003
   6.3220   5.91033E+003    3.78669E+003
   6.3240   5.87545E+003    3.66321E+003
   6.3260   5.92105E+003    3.66221E+003
   6.3290   5.94761E+003    3.87249E+003
   6.3310   5.89538E+003    3.64772E+003
   6.3330   5.85726E+003    3.65443E+003
   6.3370   5.92631E+003    3.57849E+003
   6.3400   5.86107E+003    3.74109E+003
   6.3420   5.85726E+003    3.45340E+003
   6.3460   5.79533E+003    3.55406E+003
   6.3470   5.84427E+003    3.59404E+003
   6.3510   5.64623E+003    3.48086E+003
   6.3540   5.70838E+003    3.51803E+003
   6.3560   5.78742E+003    3.44185E+003
   6.3610   5.65230E+003    3.33346E+003
   6.3640   5.73073E+003    3.36194E+003
   6.3650   5.73073E+003    3.35703E+003
   6.3670   5.84162E+003    3.27534E+003
   6.3700   5.90256E+003    3.35485E+003
   6.3730   5.83738E+003    3.32453E+003
   6.3750   5.84263E+003    3.28242E+003
   6.3780   5.87688E+003    3.24936E+003
   6.3800   5.87636E+003    3.28582E+003
   6.3820   5.88414E+003    3.25393E+003
   6.3850   5.70792E+003    3.25579E+003
   6.3880   5.79632E+003    3.25041E+003
   6.3910   5.73885E+003    3.17751E+003
   6.3940   5.76219E+003    3.17223E+003
   6.3960   5.72252E+003    3.11751E+003
   6.3980   5.65402E+003    3.15387E+003
   6.4030   5.67217E+003    3.04138E+003
   6.4050   5.57544E+003    3.08942E+003
   6.4080   5.55747E+003    3.02125E+003
   6.4110   5.59406E+003    2.92849E+003
   6.4140   5.57035E+003    2.92274E+003
   6.4170   5.60050E+003    2.82230E+003
   6.4190   5.55686E+003    2.82736E+003
   6.4200   5.64634E+003    2.85597E+003
   6.4230   5.49437E+003    2.86929E+003
   6.4260   5.56754E+003    2.90239E+003
   6.4290   5.69964E+003    2.97610E+003
   6.4310   5.62343E+003    2.86777E+003
   6.4330   5.64677E+003    2.83702E+003
   6.4360   5.66146E+003    2.88611E+003
   6.4400   5.71434E+003    2.82881E+003
   6.4430   5.69380E+003    2.88349E+003
   6.4450   5.69786E+003    2.88498E+003
   6.4490   5.74860E+003    2.75653E+003
   6.4500   5.75463E+003    2.81881E+003
   6.4540   5.83973E+003    2.83361E+003
   6.4570   5.79483E+003    2.84504E+003
   6.4590   5.81160E+003    2.84383E+003
   6.4610   5.92235E+003    2.84038E+003
   6.4630   5.80952E+003    2.77899E+003
   6.4650   5.85899E+003    2.73569E+003
   6.4680   5.82731E+003    2.73933E+003
   6.4710   5.88498E+003    2.80446E+003
   6.4750   5.83611E+003    2.80120E+003
   6.4770   5.86471E+003    2.82469E+003
   6.4810   5.82282E+003    2.70948E+003
   6.4850   5.83061E+003    2.73683E+003
   6.4890   5.88971E+003    2.71193E+003
   6.4920   5.82508E+003    2.70204E+003
   6.4940   5.83786E+003    2.72596E+003
   6.4970   5.83668E+003    2.74071E+003
   6.5000   5.74574E+003    2.75772E+003
   6.5040   5.88301E+003    2.78093E+003
   6.5060   5.86782E+003    2.68185E+003
   6.5080   5.83280E+003    2.70867E+003
   6.5100   5.89642E+003    2.65114E+003
   6.5120   5.96381E+003    2.74920E+003
   6.5150   5.86425E+003    2.70827E+003
   6.5180   5.92903E+003    2.66587E+003
   6.5200   5.81396E+003    2.64394E+003
   6.5230   5.89150E+003    2.56366E+003
   6.5260   5.89231E+003    2.54869E+003
   6.5280   5.86646E+003    2.53184E+003
   6.5300   5.83992E+003    2.48475E+003
   6.5330   5.80565E+003    2.54901E+003
   6.5350   5.87676E+003    2.63538E+003
   6.5380   5.73882E+003    2.65814E+003
   6.5410   5.81941E+003    2.60516E+003
   6.5440   5.75772E+003    2.58685E+003
   6.5470   5.81593E+003    2.63421E+003
   6.5500   5.71983E+003    2.56500E+003
   6.5530   5.90135E+003    2.61386E+003
   6.5560   5.75298E+003    2.56113E+003
   6.5590   5.75951E+003    2.52223E+003
   6.5620   5.81033E+003    2.58533E+003
   6.5640   5.79099E+003    2.56640E+003
   6.5660   5.79870E+003    2.50448E+003
   6.5690   5.73648E+003    2.52795E+003
   6.5710   5.84301E+003    2.53359E+003
   6.5750   5.78338E+003    2.48989E+003
   6.5780   5.67055E+003    2.36398E+003
   6.5800   5.63200E+003    2.45198E+003
   6.5840   5.50060E+003    2.43282E+003
   6.5870   5.74636E+003    2.47480E+003
   6.5910   5.65584E+003    2.45860E+003
   6.5930   5.59497E+003    2.46674E+003
   6.5970   5.55909E+003    2.52834E+003
   6.5990   5.57464E+003    2.51895E+003
   6.6020   5.67247E+003    2.50706E+003
   6.6040   5.66640E+003    2.55296E+003
   6.6070   5.63715E+003    2.52354E+003
   6.6090   5.64235E+003    2.48014E+003
   6.6130   5.59420E+003    2.51028E+003
   6.6150   5.54836E+003    2.46748E+003
   6.6170   5.53727E+003    2.48957E+003
   6.6190   5.52615E+003    2.48847E+003
   6.6220   5.58441E+003    2.47175E+003
   6.6260   5.56760E+003    2.46544E+003
   6.6290   5.54205E+003    2.43295E+003
   6.6320   5.58785E+003    2.45660E+003
   6.6350   5.61541E+003    2.48912E+003
   6.6370   5.54360E+003    2.41749E+003
   6.6390   5.47599E+003    2.41979E+003
   6.6430   5.52528E+003    2.41692E+003
   6.6450   5.51836E+003    2.45156E+003
   6.6490   5.50508E+003    2.39917E+003
   6.6520   5.39121E+003    2.36731E+003
   6.6550   5.53859E+003    2.40157E+003
   6.6590   5.41852E+003    2.39712E+003
   6.6610   5.48229E+003    2.43473E+003
   6.6630   5.38842E+003    2.40851E+003
   6.6650   5.42753E+003    2.34514E+003
   6.6690   5.39707E+003    2.34013E+003
   6.6710   5.34332E+003    2.37158E+003
   6.6740   5.31015E+003    2.31791E+003
   6.6760   5.30587E+003    2.33549E+003
   6.6800   5.33803E+003    2.35072E+003
   6.6830   5.24149E+003    2.34311E+003
   6.6850   5.28557E+003    2.30180E+003
   6.6880   5.30743E+003    2.34865E+003
   6.6900   5.28876E+003    2.33537E+003
   6.6940   5.28032E+003    2.35908E+003
   6.6980   5.33420E+003    2.36944E+003
   6.7010   5.35384E+003    2.38633E+003
   6.7030   5.24551E+003    2.31008E+003
   6.7060   5.29946E+003    2.28232E+003
   6.7090   5.08290E+003    2.28465E+003
   6.7130   5.12928E+003    2.26493E+003
   6.7150   5.13015E+003    2.25712E+003
   6.7180   5.06394E+003    2.29513E+003
   6.7190   5.08838E+003    2.24939E+003
   6.7220   5.17291E+003    2.30967E+003
   6.7260   5.14656E+003    2.31943E+003
   6.7280   5.14664E+003    2.33831E+003
   6.7300   5.17231E+003    2.31443E+003
   6.7350   5.17270E+003    2.31676E+003
   6.7380   5.21694E+003    2.31744E+003
   6.7400   5.13899E+003    2.30160E+003
   6.7440   5.04036E+003    2.26687E+003
   6.7460   4.98822E+003    2.26078E+003
   6.7480   4.95239E+003    2.25567E+003
   6.7520   4.92198E+003    2.22391E+003
   6.7540   4.90423E+003    2.21633E+003
   6.7590   5.01244E+003    2.20471E+003
   6.7610   4.92081E+003    2.18228E+003
   6.7630   5.03960E+003    2.19189E+003
   6.7660   4.93631E+003    2.12514E+003
   6.7680   4.91449E+003    2.16917E+003
   6.7710   4.95084E+003    2.16664E+003
   6.7730   4.89851E+003    2.20326E+003
   6.7770   4.98707E+003    2.13057E+003
   6.7790   4.90509E+003    2.07267E+003
   6.7840   4.95200E+003    2.10597E+003
   6.7860   4.90831E+003    2.18401E+003
   6.7880   4.88632E+003    2.19985E+003
   6.7920   4.99177E+003    2.13105E+003
   6.7930   4.83859E+003    2.16513E+003
   6.7980   4.86172E+003    2.17521E+003
   6.8000   4.82480E+003    2.14244E+003
   6.8040   4.86029E+003    2.18111E+003
   6.8060   4.89430E+003    2.13550E+003
   6.8080   4.88583E+003    2.17705E+003
   6.8110   4.94493E+003    2.18895E+003
   6.8140   4.92054E+003    2.18658E+003
   6.8180   4.87772E+003    2.16996E+003
   6.8200   4.75513E+003    2.13032E+003
   6.8240   4.85359E+003    2.12541E+003
   6.8260   4.97628E+003    2.16436E+003
   6.8300   4.88275E+003    2.22551E+003
   6.8330   4.79925E+003    2.19331E+003
   6.8360   4.85432E+003    2.11332E+003
   6.8390   4.82539E+003    2.18144E+003
   6.8430   4.88712E+003    2.21138E+003
   6.8460   4.97203E+003    2.19956E+003
   6.8490   4.93790E+003    2.23696E+003
   6.8510   5.00103E+003    2.26168E+003
   6.8540   4.87982E+003    2.15606E+003
   6.8570   4.89727E+003    2.16771E+003
   6.8600   4.87838E+003    2.14767E+003
   6.8620   4.84549E+003    2.15240E+003
   6.8650   4.84332E+003    2.14399E+003
   6.8680   4.78809E+003    2.17485E+003
   6.8710   4.82324E+003    2.12639E+003
   6.8750   4.82422E+003    2.08388E+003
   6.8770   4.72166E+003    2.08707E+003
   6.8810   4.85587E+003    2.18166E+003
   6.8840   4.76688E+003    2.15118E+003
   6.8870   4.87467E+003    2.16911E+003
   6.8910   4.75881E+003    2.16423E+003
   6.8930   4.77695E+003    2.12592E+003
   6.8960   4.78091E+003    2.13462E+003
   6.9000   4.76302E+003    2.13457E+003
   6.9020   4.72836E+003    2.14509E+003
   6.9050   4.85096E+003    2.09486E+003
   6.9080   4.77246E+003    2.10462E+003
   6.9110   4.76938E+003    2.06341E+003
   6.9140   4.76677E+003    2.07568E+003
   6.9160   4.77560E+003    2.15250E+003
   6.9200   4.79901E+003    2.10621E+003
   6.9220   4.81135E+003    2.08457E+003
   6.9250   4.82242E+003    2.07692E+003
   6.9290   4.76111E+003    2.05429E+003
   6.9320   4.63852E+003    2.06053E+003
   6.9360   4.57598E+003    2.03155E+003
   6.9380   4.67758E+003    2.11332E+003
   6.9410   4.59408E+003    2.04359E+003
   6.9450   4.67594E+003    2.02983E+003
   6.9480   4.59972E+003    2.01900E+003
   6.9500   4.60110E+003    2.01397E+003
   6.9520   4.61519E+003    2.00033E+003
   6.9560   4.59332E+003    2.00616E+003
   6.9600   4.60875E+003    2.02495E+003
   6.9630   4.52179E+003    1.98028E+003
   6.9650   4.56546E+003    2.02871E+003
   6.9680   4.57586E+003    2.01463E+003
   6.9700   4.55317E+003    2.01586E+003
   6.9730   4.65044E+003    2.02604E+003
   6.9770   4.51551E+003    2.02686E+003
   6.9800   4.66371E+003    2.03160E+003
   6.9830   4.59105E+003    2.07625E+003
   6.9870   4.65000E+003    2.06020E+003
   6.9920   4.60495E+003    2.04029E+003
   6.9940   4.62738E+003    1.92976E+003
   6.9960   4.57555E+003    1.97619E+003
   7.0010   4.58528E+003    2.03780E+003
   7.0030   4.58304E+003    2.03523E+003
   7.0060   4.53773E+003    2.02117E+003
   7.0080   4.58015E+003    1.97978E+003
   7.0100   4.55411E+003    1.97337E+003
   7.0150   4.48537E+003    1.96119E+003
   7.0170   4.49080E+003    1.96867E+003
   7.0190   4.48250E+003    1.99849E+003
   7.0220   4.43633E+003    1.97413E+003
   7.0260   4.42496E+003    1.98538E+003
   7.0280   4.35700E+003    1.91590E+003
   7.0320   4.40168E+003    1.96009E+003
   7.0350   4.37855E+003    1.92035E+003
   7.0390   4.32021E+003    1.96193E+003
   7.0420   4.31578E+003    1.93171E+003
   7.0460   4.32415E+003    1.93159E+003
   7.0500   4.35938E+003    1.96924E+003
   7.0520   4.37186E+003    1.97044E+003
   7.0530   4.35495E+003    1.93987E+003
   7.0570   4.43638E+003    1.94993E+003
   7.0610   4.43252E+003    1.93644E+003
   7.0640   4.46805E+003    1.92401E+003
   7.0660   4.52334E+003    1.96934E+003
   7.0700   4.43366E+003    2.02797E+003
   7.0720   4.47856E+003    1.95105E+003
   7.0750   4.43273E+003    1.97539E+003
   7.0790   4.36058E+003    1.95561E+003
   7.0810   4.28394E+003    1.91680E+003
   7.0860   4.51033E+003    1.96304E+003
   7.0900   4.44815E+003    1.93929E+003
   7.0930   4.47566E+003    1.95889E+003
   7.0950   4.40389E+003    1.91106E+003
   7.0980   4.25950E+003    1.90806E+003
   7.1020   4.36730E+003    1.86092E+003
   7.1060   4.41373E+003    1.92675E+003
   7.1080   4.34704E+003    1.94840E+003
   7.1100   4.36393E+003    1.97219E+003
   7.1130   4.38597E+003    1.92197E+003
   7.1160   4.27272E+003    1.96110E+003
   7.1180   4.35725E+003    1.92688E+003
   7.1220   4.34757E+003    1.87705E+003
   7.1250   4.38862E+003    1.91763E+003
   7.1270   4.30257E+003    1.87485E+003
   7.1320   4.33312E+003    1.85960E+003
   7.1350   4.31794E+003    1.82539E+003
   7.1380   4.35589E+003    1.81277E+003
   7.1410   4.24321E+003    1.78114E+003
   7.1440   4.20419E+003    1.80315E+003
   7.1480   4.35021E+003    1.71810E+003
   7.1510   4.26521E+003    1.70811E+003
