# Supplementary material for: Trigger factor both holds and folds its client proteins
Source: Nat Commun. 2022 Jul 15;13:4126. doi: 10.1038/s41467-022-31767-6 (PMC9287376; doi:10.1038/s41467-022-31767-6)
Supplement: Supplementary file 6 — Source Data [file 41467_2022_31767_MOESM6_ESM.zip › SourceDataFile/Fig1a-b/00076.RI1]

Sample
I 1 04.0 40000 0013576 2.3700E11 280 1 
   5.8000   4.85800E+001    1.26290E+002
   5.8030   1.23390E+002    1.93430E+002
   5.8050   1.94200E+002    1.95760E+002
   5.8060   1.76540E+002    2.18660E+002
   5.8080   2.53270E+002    2.42380E+002
   5.8090   2.78420E+002    3.14890E+002
   5.8110   3.50230E+002    3.64160E+002
   5.8120   3.54150E+002    3.62790E+002
   5.8140   3.77790E+002    4.27490E+002
   5.8170   4.53920E+002    5.11730E+002
   5.8180   5.36580E+002    5.79530E+002
   5.8190   6.18220E+002    6.71030E+002
   5.8230   7.48880E+002    8.82650E+002
   5.8240   9.03680E+002    1.09133E+003
   5.8260   1.13455E+003    1.33158E+003
   5.8280   1.20342E+003    1.26819E+003
   5.8330   1.61226E+003    1.86991E+003
   5.8350   2.10522E+003    2.30186E+003
   5.8360   2.48879E+003    2.84087E+003
   5.8400   2.92600E+003    3.20037E+003
   5.8420   3.17201E+003    3.64844E+003
   5.8440   3.29218E+003    4.10689E+003
   5.8460   3.75953E+003    4.40708E+003
   5.8480   4.27871E+003    4.66156E+003
   5.8510   4.92714E+003    5.08494E+003
   5.8550   5.16856E+003    5.38282E+003
   5.8560   5.38064E+003    5.39622E+003
   5.8580   5.42125E+003    5.42044E+003
   5.8600   5.44615E+003    5.65260E+003
   5.8620   5.71847E+003    5.62747E+003
   5.8650   5.57346E+003    5.74197E+003
   5.8670   5.55558E+003    5.65712E+003
   5.8690   5.45054E+003    5.73395E+003
   5.8710   5.55559E+003    5.66012E+003
   5.8740   5.56831E+003    5.55429E+003
   5.8760   5.57188E+003    5.43609E+003
   5.8780   5.41807E+003    5.70655E+003
   5.8800   5.56735E+003    5.61372E+003
   5.8830   5.59510E+003    5.55427E+003
   5.8850   5.54420E+003    5.72314E+003
   5.8870   5.49216E+003    5.63911E+003
   5.8900   5.56592E+003    5.64106E+003
   5.8920   5.65217E+003    5.66097E+003
   5.8940   5.63671E+003    5.58498E+003
   5.8960   5.64493E+003    5.59199E+003
   5.8980   5.62968E+003    5.60552E+003
   5.9000   5.63023E+003    5.50790E+003
   5.9030   5.67636E+003    5.80831E+003
   5.9050   5.62921E+003    5.78730E+003
   5.9090   5.60659E+003    5.65041E+003
   5.9100   5.67100E+003    5.78731E+003
   5.9120   5.63397E+003    5.70226E+003
   5.9130   5.67393E+003    5.65768E+003
   5.9170   5.73272E+003    5.85880E+003
   5.9210   5.83607E+003    5.76182E+003
   5.9230   5.89285E+003    5.84397E+003
   5.9250   6.00478E+003    5.92876E+003
   5.9270   5.96707E+003    6.04179E+003
   5.9280   6.07974E+003    6.07326E+003
   5.9330   5.97264E+003    6.20340E+003
   5.9360   6.04749E+003    5.94475E+003
   5.9370   6.03512E+003    5.95320E+003
   5.9390   6.17255E+003    6.01684E+003
   5.9400   6.17674E+003    6.24009E+003
   5.9420   6.20437E+003    6.20051E+003
   5.9450   6.27065E+003    6.26627E+003
   5.9470   6.16118E+003    6.32018E+003
   5.9490   5.92085E+003    6.21866E+003
   5.9520   6.30491E+003    6.21996E+003
   5.9540   6.13041E+003    6.33017E+003
   5.9560   6.27449E+003    6.11983E+003
   5.9580   6.05843E+003    6.23197E+003
   5.9610   6.13539E+003    6.18774E+003
   5.9650   6.30065E+003    6.49228E+003
   5.9670   6.20838E+003    6.28395E+003
   5.9700   6.27001E+003    6.32386E+003
   5.9720   6.29369E+003    6.43599E+003
   5.9760   6.29720E+003    6.24417E+003
   5.9790   6.11629E+003    6.29078E+003
   5.9810   6.24590E+003    6.15217E+003
   5.9820   5.98950E+003    6.24022E+003
   5.9850   6.16765E+003    6.15651E+003
   5.9880   6.24240E+003    6.31965E+003
   5.9900   6.22121E+003    6.29155E+003
   5.9920   6.22759E+003    6.30474E+003
   5.9950   6.25888E+003    6.58775E+003
   5.9970   6.28965E+003    7.83960E+003
   5.9990   6.33969E+003    9.25468E+003
   6.0020   6.26087E+003    1.05999E+004
   6.0030   6.30520E+003    1.08183E+004
   6.0070   6.10417E+003    1.02813E+004
   6.0080   6.04205E+003    2.24530E+002
   6.0150   1.05841E+004    1.06904E+003
   6.0200   1.05841E+004    6.92344E+003
   6.0240   1.77656E+003    6.49611E+003
   6.0260   3.11100E+002    6.18107E+003
   6.0280   1.81800E+002    6.00806E+003
   6.0310   2.77120E+002    6.13758E+003
   6.0330   9.62340E+002    6.09904E+003
   6.0370   3.12964E+003    6.05911E+003
   6.0380   7.70315E+003    6.09787E+003
   6.0400   6.05146E+003    6.15129E+003
   6.0420   6.38483E+003    6.03485E+003
   6.0450   6.23970E+003    6.00472E+003
   6.0470   6.16596E+003    6.00559E+003
   6.0490   6.08232E+003    6.02653E+003
   6.0510   6.17373E+003    5.92426E+003
   6.0550   6.11183E+003    6.03575E+003
   6.0570   6.14117E+003    6.02655E+003
   6.0600   6.09916E+003    5.95295E+003
   6.0640   6.08093E+003    6.04378E+003
   6.0660   6.11445E+003    5.92759E+003
   6.0680   6.09233E+003    5.95835E+003
   6.0710   6.09536E+003    6.08066E+003
   6.0730   6.17856E+003    6.08355E+003
   6.0750   6.25032E+003    6.00419E+003
   6.0780   6.21298E+003    6.00872E+003
   6.0800   6.08498E+003    5.96302E+003
   6.0840   6.16285E+003    6.03324E+003
   6.0870   6.11728E+003    5.92715E+003
   6.0910   6.12080E+003    6.04003E+003
   6.0930   6.14795E+003    5.98431E+003
   6.0950   6.15293E+003    5.88738E+003
   6.0980   6.02387E+003    5.96907E+003
   6.1000   6.07292E+003    6.02907E+003
   6.1030   6.08283E+003    5.97638E+003
   6.1050   6.06201E+003    5.94092E+003
   6.1080   6.03288E+003    5.90013E+003
   6.1100   5.98028E+003    5.94487E+003
   6.1130   5.93558E+003    5.88214E+003
   6.1170   5.96473E+003    5.90018E+003
   6.1200   5.90932E+003    5.87118E+003
   6.1220   6.03262E+003    5.97291E+003
   6.1250   5.95892E+003    5.82000E+003
   6.1270   6.03592E+003    6.02324E+003
   6.1290   6.12604E+003    5.89518E+003
   6.1330   6.07020E+003    5.99158E+003
   6.1340   6.06692E+003    5.94804E+003
   6.1360   5.98418E+003    5.94644E+003
   6.1390   6.00234E+003    5.95559E+003
   6.1400   6.03774E+003    5.93999E+003
   6.1430   5.96610E+003    5.97479E+003
   6.1470   5.95286E+003    5.84287E+003
   6.1490   5.90651E+003    5.89772E+003
   6.1520   5.94985E+003    5.98638E+003
   6.1540   5.89446E+003    5.94483E+003
   6.1570   6.06772E+003    5.93917E+003
   6.1610   6.01792E+003    5.76992E+003
   6.1630   5.95011E+003    5.84588E+003
   6.1650   5.98160E+003    5.83175E+003
   6.1690   5.93787E+003    5.96073E+003
   6.1700   5.95258E+003    5.95755E+003
   6.1740   5.97237E+003    5.93664E+003
   6.1770   5.83895E+003    5.96203E+003
   6.1800   5.89745E+003    5.82687E+003
   6.1820   6.02752E+003    5.88803E+003
   6.1850   5.92487E+003    5.74759E+003
   6.1870   5.96139E+003    5.71900E+003
   6.1900   5.83039E+003    5.83167E+003
   6.1920   5.86848E+003    5.91450E+003
   6.1950   5.92661E+003    5.91890E+003
   6.1980   5.88532E+003    5.92850E+003
   6.2000   5.98761E+003    5.91071E+003
   6.2030   6.00458E+003    5.92876E+003
   6.2050   5.90678E+003    5.82386E+003
   6.2090   5.92272E+003    5.94086E+003
   6.2120   5.88148E+003    5.97147E+003
   6.2140   5.88124E+003    5.87726E+003
   6.2160   5.81291E+003    5.91531E+003
   6.2190   5.91877E+003    5.85969E+003
   6.2230   5.81516E+003    5.82010E+003
   6.2260   5.86385E+003    5.88857E+003
   6.2280   5.81264E+003    5.92387E+003
   6.2310   5.78949E+003    5.94255E+003
   6.2350   5.76246E+003    5.94721E+003
   6.2370   5.84863E+003    5.97105E+003
   6.2390   5.76860E+003    5.94103E+003
   6.2420   5.75436E+003    5.89692E+003
   6.2440   5.80958E+003    5.83605E+003
   6.2480   5.68327E+003    5.84361E+003
   6.2510   5.71137E+003    5.86209E+003
   6.2530   5.56656E+003    5.81464E+003
   6.2550   5.73954E+003    5.86820E+003
   6.2600   5.61760E+003    5.73233E+003
   6.2620   5.55690E+003    5.70901E+003
   6.2640   5.62716E+003    5.90461E+003
   6.2670   5.54640E+003    5.71970E+003
   6.2690   5.61462E+003    5.73116E+003
   6.2720   5.61972E+003    5.75777E+003
   6.2760   5.56268E+003    5.85229E+003
   6.2780   5.62304E+003    5.83093E+003
   6.2810   5.61910E+003    5.82076E+003
   6.2840   5.58130E+003    5.77027E+003
   6.2870   5.61226E+003    5.81449E+003
   6.2900   5.41422E+003    5.74167E+003
   6.2920   5.44051E+003    5.81576E+003
   6.2950   5.52015E+003    5.72786E+003
   6.2970   5.52544E+003    5.82904E+003
   6.3010   5.53383E+003    5.76348E+003
   6.3040   5.30588E+003    5.65064E+003
   6.3070   5.48516E+003    5.77541E+003
   6.3100   5.52061E+003    5.79950E+003
   6.3130   5.42273E+003    5.68683E+003
   6.3150   5.37641E+003    5.74239E+003
   6.3170   5.30404E+003    5.66495E+003
   6.3190   5.24523E+003    5.59834E+003
   6.3220   5.21241E+003    5.62176E+003
   6.3240   5.27971E+003    5.57492E+003
   6.3270   5.33890E+003    5.47382E+003
   6.3310   5.30621E+003    5.51977E+003
   6.3330   5.24048E+003    5.57697E+003
   6.3350   5.19065E+003    5.61789E+003
   6.3380   5.18885E+003    5.56967E+003
   6.3400   5.10935E+003    5.55765E+003
   6.3420   5.10739E+003    5.58569E+003
   6.3450   5.00461E+003    5.66422E+003
   6.3480   5.07453E+003    5.43044E+003
   6.3520   5.04727E+003    5.59171E+003
   6.3540   5.03848E+003    5.45454E+003
   6.3560   5.03540E+003    5.48185E+003
   6.3590   5.07502E+003    5.38349E+003
   6.3620   5.10107E+003    5.42564E+003
   6.3650   5.18358E+003    5.37114E+003
   6.3670   5.04954E+003    5.38187E+003
   6.3710   4.94074E+003    5.44686E+003
   6.3750   5.08563E+003    5.41864E+003
   6.3780   5.05175E+003    5.42822E+003
   6.3800   5.08298E+003    5.35899E+003
   6.3820   4.99416E+003    5.28478E+003
   6.3840   4.98017E+003    5.32925E+003
   6.3860   5.00093E+003    5.25534E+003
   6.3900   4.91098E+003    5.25507E+003
   6.3930   5.02961E+003    5.22530E+003
   6.3950   4.88408E+003    5.04698E+003
   6.3980   4.89187E+003    5.11086E+003
   6.4020   4.86280E+003    5.16450E+003
   6.4050   4.85931E+003    5.11956E+003
   6.4090   4.79087E+003    5.10045E+003
   6.4110   4.76557E+003    5.03886E+003
   6.4130   4.72992E+003    5.07196E+003
   6.4160   4.87496E+003    5.10558E+003
   6.4200   4.73128E+003    5.04576E+003
   6.4230   4.73884E+003    5.03595E+003
   6.4250   4.72558E+003    5.09426E+003
   6.4270   4.78111E+003    5.01107E+003
   6.4290   4.82202E+003    5.14053E+003
   6.4320   4.85987E+003    5.20423E+003
   6.4360   4.85439E+003    5.15709E+003
   6.4380   4.84052E+003    5.09071E+003
   6.4400   4.91883E+003    5.12171E+003
   6.4420   4.83685E+003    5.16435E+003
   6.4430   4.80857E+003    5.07838E+003
   6.4470   4.95788E+003    5.14543E+003
   6.4520   4.94628E+003    5.08840E+003
   6.4550   4.99548E+003    5.05835E+003
   6.4590   4.96473E+003    5.20752E+003
   6.4610   4.99818E+003    5.13027E+003
   6.4630   5.02467E+003    5.09410E+003
   6.4660   5.06568E+003    5.18367E+003
   6.4700   5.07219E+003    5.17095E+003
   6.4730   5.05251E+003    5.13884E+003
   6.4750   5.06646E+003    5.14119E+003
   6.4770   5.06646E+003    5.06028E+003
   6.4790   5.01963E+003    5.07896E+003
   6.4830   5.01477E+003    5.13728E+003
   6.4860   4.98494E+003    5.15740E+003
   6.4900   5.00839E+003    5.01947E+003
   6.4930   4.97691E+003    5.01467E+003
   6.4950   4.94839E+003    4.96959E+003
   6.4970   4.94817E+003    5.03420E+003
   6.5000   5.00599E+003    4.99547E+003
   6.5030   4.97895E+003    5.06310E+003
   6.5060   5.04980E+003    5.01036E+003
   6.5100   5.00048E+003    5.01107E+003
   6.5130   5.07983E+003    4.99935E+003
   6.5150   4.96151E+003    5.06020E+003
   6.5190   5.07877E+003    5.03064E+003
   6.5220   5.13224E+003    5.07937E+003
   6.5240   4.96610E+003    5.01100E+003
   6.5260   4.90761E+003    4.95628E+003
   6.5290   5.02765E+003    4.96794E+003
   6.5320   5.04502E+003    4.90063E+003
   6.5350   4.94854E+003    4.95519E+003
   6.5380   4.95881E+003    4.92873E+003
   6.5400   4.98561E+003    4.89196E+003
   6.5420   4.96803E+003    4.87043E+003
   6.5450   4.99294E+003    4.89622E+003
   6.5470   4.97404E+003    4.97119E+003
   6.5510   4.94297E+003    4.94836E+003
   6.5540   4.95398E+003    4.84359E+003
   6.5580   4.95681E+003    4.91528E+003
   6.5600   4.92175E+003    4.91098E+003
   6.5630   4.92456E+003    4.88777E+003
   6.5650   4.99674E+003    4.71416E+003
   6.5690   4.97246E+003    4.84597E+003
   6.5720   4.99440E+003    4.84662E+003
   6.5740   4.90908E+003    4.84619E+003
   6.5780   4.95892E+003    4.90348E+003
   6.5820   4.84791E+003    4.73844E+003
   6.5850   4.91997E+003    4.81162E+003
   6.5860   4.94751E+003    4.83646E+003
   6.5880   4.94304E+003    4.79489E+003
   6.5910   4.92359E+003    4.77589E+003
   6.5940   5.01315E+003    4.72027E+003
   6.5980   5.00686E+003    4.72414E+003
   6.6010   4.92761E+003    4.78881E+003
   6.6040   4.85761E+003    4.69124E+003
   6.6070   4.81346E+003    4.76567E+003
   6.6110   4.82842E+003    4.72574E+003
   6.6130   4.88545E+003    4.85138E+003
   6.6160   4.80560E+003    4.79166E+003
   6.6200   4.83249E+003    4.73889E+003
   6.6230   4.98243E+003    4.65531E+003
   6.6260   4.89021E+003    4.73387E+003
   6.6290   4.87648E+003    4.70228E+003
   6.6310   4.88941E+003    4.66792E+003
   6.6330   4.86776E+003    4.79258E+003
   6.6360   4.97128E+003    4.70510E+003
   6.6380   4.91866E+003    4.60714E+003
   6.6420   4.91087E+003    4.68306E+003
   6.6450   4.77828E+003    4.68147E+003
   6.6460   4.87996E+003    4.63418E+003
   6.6490   4.78329E+003    4.65602E+003
   6.6530   4.84605E+003    4.55282E+003
   6.6560   4.79921E+003    4.71828E+003
   6.6580   4.94031E+003    4.59873E+003
   6.6610   4.83454E+003    4.66071E+003
   6.6640   4.74593E+003    4.57996E+003
   6.6670   4.79489E+003    4.66478E+003
   6.6690   4.71342E+003    4.52989E+003
   6.6710   4.77206E+003    4.53253E+003
   6.6760   4.74198E+003    4.61425E+003
   6.6780   4.76255E+003    4.49652E+003
   6.6810   4.79003E+003    4.53781E+003
   6.6830   4.70160E+003    4.44229E+003
   6.6850   4.73925E+003    4.53124E+003
   6.6890   4.74019E+003    4.57590E+003
   6.6920   4.77428E+003    4.55643E+003
   6.6940   4.67037E+003    4.54020E+003
   6.6970   4.76190E+003    4.50468E+003
   6.7010   4.67709E+003    4.41857E+003
   6.7030   4.86992E+003    4.62744E+003
   6.7070   4.68603E+003    4.38368E+003
   6.7080   4.72396E+003    4.44257E+003
   6.7120   4.73646E+003    4.43329E+003
   6.7130   4.66162E+003    4.39724E+003
   6.7160   4.54442E+003    4.35694E+003
   6.7190   4.58173E+003    4.34305E+003
   6.7220   4.60673E+003    4.31457E+003
   6.7270   4.67312E+003    4.31656E+003
   6.7280   4.64612E+003    4.36443E+003
   6.7310   4.72212E+003    4.41765E+003
   6.7330   4.68298E+003    4.47388E+003
   6.7360   4.68028E+003    4.32260E+003
   6.7390   4.72409E+003    4.47478E+003
   6.7420   4.67483E+003    4.29486E+003
   6.7450   4.62185E+003    4.11279E+003
   6.7480   4.60842E+003    4.08496E+003
   6.7520   4.58125E+003    4.09199E+003
   6.7540   4.56790E+003    4.02435E+003
   6.7560   4.52429E+003    4.22377E+003
   6.7590   4.47134E+003    4.12511E+003
   6.7630   4.54489E+003    4.09469E+003
   6.7650   4.54762E+003    4.10391E+003
   6.7680   4.57760E+003    4.14438E+003
   6.7700   4.48761E+003    4.16513E+003
   6.7740   4.51387E+003    4.18045E+003
   6.7770   4.47110E+003    4.16545E+003
   6.7790   4.47683E+003    4.16859E+003
   6.7830   4.51847E+003    4.18124E+003
   6.7840   4.60130E+003    4.22858E+003
   6.7880   4.41933E+003    4.14120E+003
   6.7900   4.40984E+003    4.20426E+003
   6.7950   4.51193E+003    4.14332E+003
   6.7980   4.44270E+003    4.29015E+003
   6.8000   4.41607E+003    4.16780E+003
   6.8040   4.49226E+003    4.07390E+003
   6.8090   4.54502E+003    4.26501E+003
   6.8110   4.53272E+003    4.21598E+003
   6.8140   4.56474E+003    4.25288E+003
   6.8160   4.60425E+003    4.24793E+003
   6.8190   4.56544E+003    4.23417E+003
   6.8210   4.45844E+003    4.22362E+003
   6.8260   4.51799E+003    4.21521E+003
   6.8280   4.49253E+003    4.22765E+003
   6.8300   4.56254E+003    4.13654E+003
   6.8340   4.47256E+003    4.11752E+003
   6.8370   4.50402E+003    4.16747E+003
   6.8390   4.44086E+003    4.14109E+003
   6.8430   4.55188E+003    4.20229E+003
   6.8460   4.49664E+003    4.25498E+003
   6.8490   4.52218E+003    4.23791E+003
   6.8530   4.55544E+003    4.25815E+003
   6.8560   4.53302E+003    4.23929E+003
   6.8580   4.56420E+003    4.20714E+003
   6.8610   4.49774E+003    4.29372E+003
   6.8640   4.48533E+003    4.20058E+003
   6.8680   4.43951E+003    4.14814E+003
   6.8700   4.46673E+003    4.09746E+003
   6.8720   4.47322E+003    4.15489E+003
   6.8750   4.44152E+003    4.13475E+003
   6.8780   4.47667E+003    4.13063E+003
   6.8800   4.52712E+003    4.11483E+003
   6.8840   4.41060E+003    4.23182E+003
   6.8860   4.44052E+003    4.07666E+003
   6.8880   4.50934E+003    4.10149E+003
   6.8920   4.39571E+003    4.13739E+003
   6.8960   4.36584E+003    4.15891E+003
   6.9000   4.43379E+003    4.12878E+003
   6.9010   4.53608E+003    4.15294E+003
   6.9050   4.44152E+003    4.16971E+003
   6.9090   4.44547E+003    4.13246E+003
   6.9130   4.35622E+003    4.13313E+003
   6.9160   4.36079E+003    4.10202E+003
   6.9180   4.41998E+003    4.22369E+003
   6.9210   4.41497E+003    4.12171E+003
   6.9240   4.35778E+003    4.10899E+003
   6.9270   4.41388E+003    4.03820E+003
   6.9300   4.38385E+003    4.12033E+003
   6.9330   4.50948E+003    3.99357E+003
   6.9370   4.35473E+003    3.89930E+003
   6.9400   4.38046E+003    3.90055E+003
   6.9430   4.32679E+003    3.91119E+003
   6.9460   4.34262E+003    3.92524E+003
   6.9490   4.33011E+003    4.02449E+003
   6.9520   4.32810E+003    3.85977E+003
   6.9560   4.38837E+003    3.84194E+003
   6.9600   4.26367E+003    3.90502E+003
   6.9610   4.38029E+003    3.90335E+003
   6.9650   4.33742E+003    3.89410E+003
   6.9680   4.28482E+003    3.86347E+003
   6.9700   4.15227E+003    3.89399E+003
   6.9730   4.30614E+003    3.93956E+003
   6.9770   4.30149E+003    3.95547E+003
   6.9790   4.38981E+003    3.89880E+003
   6.9830   4.31978E+003    3.91891E+003
   6.9850   4.33669E+003    3.91928E+003
   6.9870   4.32399E+003    3.91304E+003
   6.9920   4.26633E+003    3.81417E+003
   6.9960   4.23883E+003    3.82205E+003
   6.9990   4.25258E+003    3.79100E+003
   7.0010   4.31681E+003    3.88919E+003
   7.0050   4.27557E+003    3.79016E+003
   7.0080   4.29786E+003    3.85086E+003
   7.0120   4.27164E+003    3.87314E+003
   7.0150   4.30476E+003    3.89056E+003
   7.0170   4.24192E+003    3.94182E+003
   7.0190   4.22784E+003    3.75497E+003
   7.0230   4.25312E+003    3.86178E+003
   7.0260   4.21532E+003    3.83792E+003
   7.0300   4.20722E+003    3.84597E+003
   7.0320   4.17125E+003    3.79991E+003
   7.0350   4.21696E+003    3.80694E+003
   7.0400   4.14844E+003    3.77497E+003
   7.0420   4.14797E+003    3.85996E+003
   7.0450   4.15678E+003    3.77408E+003
   7.0490   4.13183E+003    3.84462E+003
   7.0510   4.15966E+003    3.78863E+003
   7.0550   4.16106E+003    3.84326E+003
   7.0580   4.19081E+003    3.74534E+003
   7.0620   3.99840E+003    3.85092E+003
   7.0640   3.97687E+003    3.84772E+003
   7.0680   4.02441E+003    3.80249E+003
   7.0710   4.11144E+003    3.84496E+003
   7.0750   4.30372E+003    3.81737E+003
   7.0770   4.22383E+003    3.72092E+003
   7.0780   4.16828E+003    3.81253E+003
   7.0810   4.22526E+003    3.83770E+003
   7.0860   4.21249E+003    3.81804E+003
   7.0880   4.24402E+003    3.79230E+003
   7.0910   4.19703E+003    3.79017E+003
   7.0950   4.24377E+003    3.74127E+003
   7.0980   4.17343E+003    3.74635E+003
   7.1010   4.20028E+003    3.81966E+003
   7.1040   4.19642E+003    3.76787E+003
   7.1080   4.15247E+003    3.69878E+003
   7.1110   4.18335E+003    3.71469E+003
   7.1130   4.19653E+003    3.75711E+003
   7.1160   4.14555E+003    3.78786E+003
   7.1200   4.16712E+003    3.79178E+003
   7.1240   4.16313E+003    3.77922E+003
   7.1260   4.10747E+003    3.78010E+003
   7.1290   4.12249E+003    3.70242E+003
   7.1310   4.07385E+003    3.75024E+003
   7.1330   4.07754E+003    3.64163E+003
   7.1360   4.05863E+003    3.66580E+003
   7.1410   4.03411E+003    3.69914E+003
   7.1440   4.07257E+003    3.66820E+003
   7.1470   3.98199E+003    3.70572E+003
   7.1500   3.91992E+003    3.73103E+003
