# Supplementary material for: Trigger factor both holds and folds its client proteins
Source: Nat Commun. 2022 Jul 15;13:4126. doi: 10.1038/s41467-022-31767-6 (PMC9287376; doi:10.1038/s41467-022-31767-6)
Supplement: Supplementary file 6 — Source Data [file 41467_2022_31767_MOESM6_ESM.zip › SourceDataFile/Fig1a-b/00076.RI3]

Sample
I 3 04.0 40000 0013691 2.3910E11 280 1 
   5.8000   7.46900E+001    1.70700E+002
   5.8020   1.47270E+002    1.86670E+002
   5.8050   2.09800E+002    2.09650E+002
   5.8060   2.20260E+002    2.07830E+002
   5.8070   2.54770E+002    2.44710E+002
   5.8080   2.39720E+002    2.50120E+002
   5.8090   2.90140E+002    2.91580E+002
   5.8120   3.34860E+002    3.52360E+002
   5.8130   3.57610E+002    3.84730E+002
   5.8140   3.98040E+002    3.88510E+002
   5.8150   4.58090E+002    4.38920E+002
   5.8170   4.86540E+002    5.46530E+002
   5.8190   5.96040E+002    6.39460E+002
   5.8210   7.31890E+002    7.47560E+002
   5.8230   7.92810E+002    9.14680E+002
   5.8240   9.68830E+002    1.02439E+003
   5.8260   1.15175E+003    1.25373E+003
   5.8280   1.33477E+003    1.46076E+003
   5.8290   1.49157E+003    1.66782E+003
   5.8300   1.66895E+003    1.83025E+003
   5.8330   1.86346E+003    2.22713E+003
   5.8350   2.36562E+003    2.43301E+003
   5.8360   2.55795E+003    2.59904E+003
   5.8370   2.92833E+003    2.81734E+003
   5.8390   2.93209E+003    3.13252E+003
   5.8420   3.35893E+003    3.57082E+003
   5.8440   3.69991E+003    3.87784E+003
   5.8460   4.19537E+003    4.39145E+003
   5.8490   4.52027E+003    4.61644E+003
   5.8510   4.86303E+003    4.90404E+003
   5.8520   5.07564E+003    5.07208E+003
   5.8530   5.05234E+003    5.20332E+003
   5.8550   5.21469E+003    5.12874E+003
   5.8580   5.27238E+003    5.19010E+003
   5.8590   5.36526E+003    5.48453E+003
   5.8610   5.36506E+003    5.41179E+003
   5.8620   5.41287E+003    5.48384E+003
   5.8650   5.47775E+003    5.53060E+003
   5.8670   5.67673E+003    5.40024E+003
   5.8690   5.54789E+003    5.49003E+003
   5.8710   5.53942E+003    5.49999E+003
   5.8720   5.55254E+003    5.47126E+003
   5.8740   5.37685E+003    5.58102E+003
   5.8760   5.57743E+003    5.49182E+003
   5.8780   5.53456E+003    5.47528E+003
   5.8800   5.49686E+003    5.34169E+003
   5.8830   5.50126E+003    5.45613E+003
   5.8850   5.57715E+003    5.50103E+003
   5.8880   5.41274E+003    5.53396E+003
   5.8910   5.44106E+003    5.54597E+003
   5.8920   5.55818E+003    5.68672E+003
   5.8940   5.50060E+003    5.68004E+003
   5.8970   5.86612E+003    5.67033E+003
   5.8990   5.73790E+003    5.75961E+003
   5.9010   5.65584E+003    5.64192E+003
   5.9040   5.66896E+003    5.61161E+003
   5.9070   5.70375E+003    5.50933E+003
   5.9090   5.60270E+003    5.49018E+003
   5.9100   5.73964E+003    5.52358E+003
   5.9120   5.59414E+003    5.71154E+003
   5.9150   5.82186E+003    5.82089E+003
   5.9160   5.72220E+003    5.83029E+003
   5.9200   5.74769E+003    5.75915E+003
   5.9210   5.80534E+003    6.01700E+003
   5.9220   5.98721E+003    6.04743E+003
   5.9240   5.84195E+003    5.94539E+003
   5.9260   5.97638E+003    5.98770E+003
   5.9290   6.13148E+003    6.15662E+003
   5.9330   6.11998E+003    6.15772E+003
   5.9350   6.17784E+003    6.43134E+003
   5.9380   6.30046E+003    6.87210E+003
   5.9390   6.28267E+003    1.00233E+004
   5.9420   6.34615E+003    1.24406E+004
   5.9450   6.40657E+003    1.27315E+004
   5.9460   6.53460E+003    1.16714E+004
   5.9470   6.67260E+003    1.05883E+004
   5.9510   7.26735E+003    2.41140E+002
   5.9570   1.18127E+004    9.49100E+002
   5.9610   3.52441E+003    4.28927E+003
   5.9650   1.44530E+002    6.82987E+003
   5.9680   2.40480E+002    6.48247E+003
   5.9700   6.55980E+002    6.26552E+003
   5.9720   1.75288E+003    6.18530E+003
   5.9750   5.51877E+003    6.20138E+003
   5.9770   7.63166E+003    6.27155E+003
   5.9780   6.54332E+003    6.20946E+003
   5.9800   6.26444E+003    6.11305E+003
   5.9850   6.18918E+003    6.05251E+003
   5.9870   6.13735E+003    6.11945E+003
   5.9900   6.16360E+003    6.12095E+003
   5.9920   6.15220E+003    6.11658E+003
   5.9950   6.00347E+003    6.05212E+003
   5.9970   6.12840E+003    6.09137E+003
   6.0010   6.07333E+003    6.00203E+003
   6.0020   6.12521E+003    6.05308E+003
   6.0050   6.14618E+003    5.96032E+003
   6.0060   6.00842E+003    6.01458E+003
   6.0100   6.11287E+003    6.09931E+003
   6.0130   6.03307E+003    5.85517E+003
   6.0150   5.94076E+003    5.92874E+003
   6.0170   6.07832E+003    5.90333E+003
   6.0180   6.14517E+003    5.90839E+003
   6.0210   5.97197E+003    5.91170E+003
   6.0240   6.06599E+003    5.95248E+003
   6.0260   6.01517E+003    5.89971E+003
   6.0300   6.09682E+003    5.99712E+003
   6.0310   6.10125E+003    6.01953E+003
   6.0340   6.07403E+003    5.93923E+003
   6.0360   6.12579E+003    5.94737E+003
   6.0390   6.12068E+003    5.95159E+003
   6.0400   6.10743E+003    6.02848E+003
   6.0460   6.02414E+003    5.98394E+003
   6.0480   6.02579E+003    5.77225E+003
   6.0500   5.98281E+003    5.92561E+003
   6.0510   5.91254E+003    5.95287E+003
   6.0550   6.05094E+003    5.90277E+003
   6.0570   5.94632E+003    5.91893E+003
   6.0590   5.94321E+003    5.83680E+003
   6.0620   5.90636E+003    5.96774E+003
   6.0630   5.98198E+003    5.99063E+003
   6.0660   5.97914E+003    5.86947E+003
   6.0680   6.02100E+003    6.02141E+003
   6.0710   5.85446E+003    6.07812E+003
   6.0750   6.02779E+003    6.02186E+003
   6.0760   5.98130E+003    5.90980E+003
   6.0770   6.10064E+003    5.90196E+003
   6.0810   6.02832E+003    5.77373E+003
   6.0840   6.07579E+003    5.80214E+003
   6.0860   5.91222E+003    5.55792E+003
   6.0880   6.00072E+003    5.56641E+003
   6.0910   6.01950E+003    5.40857E+003
   6.0920   5.95529E+003    5.40511E+003
   6.0940   5.92029E+003    5.37998E+003
   6.0980   5.97485E+003    5.30708E+003
   6.1010   5.94966E+003    5.26932E+003
   6.1030   6.02485E+003    5.26597E+003
   6.1050   5.90575E+003    5.24865E+003
   6.1070   5.84166E+003    5.33304E+003
   6.1100   5.88592E+003    5.13194E+003
   6.1130   5.92919E+003    5.18270E+003
   6.1150   5.86579E+003    5.29801E+003
   6.1180   5.83025E+003    5.20694E+003
   6.1220   5.86761E+003    5.45533E+003
   6.1240   5.83571E+003    5.65299E+003
   6.1270   5.94522E+003    4.88421E+003
   6.1280   6.16521E+003    4.63954E+003
   6.1310   6.03148E+003    4.63537E+003
   6.1340   6.01529E+003    4.36683E+003
   6.1360   5.93003E+003    4.63869E+003
   6.1400   5.97305E+003    4.95311E+003
   6.1430   6.07840E+003    5.36730E+003
   6.1450   5.99718E+003    5.62200E+003
   6.1470   5.87234E+003    5.47650E+003
   6.1490   5.92784E+003    5.30619E+003
   6.1500   5.90782E+003    5.31951E+003
   6.1540   5.81210E+003    5.34734E+003
   6.1560   5.79977E+003    5.22782E+003
   6.1600   5.98234E+003    5.30647E+003
   6.1610   6.00445E+003    5.15338E+003
   6.1660   5.89049E+003    5.03098E+003
   6.1670   6.02206E+003    5.11325E+003
   6.1690   5.99573E+003    4.96695E+003
   6.1720   5.93442E+003    4.96498E+003
   6.1750   5.84691E+003    4.99437E+003
   6.1780   5.89403E+003    5.02475E+003
   6.1800   6.13894E+003    5.08735E+003
   6.1820   5.94456E+003    5.09371E+003
   6.1860   5.98224E+003    4.98343E+003
   6.1890   5.97091E+003    4.93161E+003
   6.1910   5.95807E+003    5.04932E+003
   6.1930   6.05429E+003    5.04761E+003
   6.1960   5.96831E+003    4.92886E+003
   6.1980   5.94870E+003    5.00534E+003
   6.2000   5.92401E+003    4.94782E+003
   6.2030   5.88487E+003    4.90641E+003
   6.2050   5.97700E+003    4.77212E+003
   6.2070   5.93801E+003    4.85970E+003
   6.2100   6.01739E+003    4.58492E+003
   6.2140   5.86724E+003    4.71216E+003
   6.2160   5.87710E+003    4.50620E+003
   6.2190   5.91149E+003    4.58352E+003
   6.2210   5.91949E+003    4.75255E+003
   6.2250   5.90052E+003    4.85237E+003
   6.2280   5.90797E+003    4.71694E+003
   6.2300   6.01172E+003    4.66391E+003
   6.2340   5.89761E+003    4.48055E+003
   6.2370   5.91417E+003    4.57863E+003
   6.2390   5.93750E+003    4.34656E+003
   6.2410   6.02162E+003    4.14409E+003
   6.2440   5.94147E+003    4.28063E+003
   6.2460   5.78808E+003    4.23498E+003
   6.2500   5.94025E+003    4.33994E+003
   6.2520   5.82827E+003    4.29784E+003
   6.2540   5.74333E+003    4.19995E+003
   6.2570   5.78138E+003    4.14921E+003
   6.2600   5.79597E+003    4.09509E+003
   6.2620   5.74989E+003    4.19027E+003
   6.2650   5.91253E+003    4.10185E+003
   6.2670   5.77426E+003    4.20697E+003
   6.2720   5.90005E+003    4.29142E+003
   6.2740   6.00273E+003    4.23878E+003
   6.2770   5.96018E+003    4.02246E+003
   6.2800   5.90822E+003    3.89676E+003
   6.2830   5.92538E+003    3.90692E+003
   6.2880   5.90572E+003    3.85626E+003
   6.2900   5.90894E+003    4.13837E+003
   6.2940   5.91296E+003    4.12995E+003
   6.2950   5.87472E+003    4.04276E+003
   6.2970   5.99215E+003    4.02051E+003
   6.3000   5.88504E+003    3.87957E+003
   6.3040   5.70866E+003    3.83183E+003
   6.3060   5.87434E+003    3.85982E+003
   6.3080   5.88939E+003    3.87958E+003
   6.3100   6.03171E+003    3.80237E+003
   6.3130   5.95906E+003    3.78975E+003
   6.3150   5.94657E+003    3.80148E+003
   6.3180   5.92308E+003    3.85055E+003
   6.3220   5.81329E+003    3.71736E+003
   6.3240   5.81179E+003    3.76992E+003
   6.3270   5.79640E+003    3.67212E+003
   6.3310   5.93807E+003    3.79585E+003
   6.3320   5.86153E+003    3.68481E+003
   6.3350   5.86650E+003    3.63936E+003
   6.3380   5.81522E+003    3.55870E+003
   6.3400   5.83680E+003    3.62155E+003
   6.3440   5.77054E+003    3.53007E+003
   6.3470   5.81150E+003    3.52171E+003
   6.3490   5.63075E+003    3.50318E+003
   6.3530   5.70127E+003    3.54264E+003
   6.3560   5.63744E+003    3.48921E+003
   6.3580   5.65734E+003    3.32822E+003
   6.3610   5.58501E+003    3.31601E+003
   6.3630   5.62741E+003    3.36402E+003
   6.3650   5.71821E+003    3.33341E+003
   6.3670   5.80321E+003    3.31842E+003
   6.3700   5.80033E+003    3.36654E+003
   6.3750   5.81632E+003    3.28749E+003
   6.3770   5.80495E+003    3.28560E+003
   6.3800   5.75098E+003    3.30431E+003
   6.3820   5.73777E+003    3.26815E+003
   6.3840   5.68427E+003    3.24106E+003
   6.3880   5.72738E+003    3.18004E+003
   6.3910   5.67109E+003    3.18613E+003
   6.3930   5.64893E+003    3.17663E+003
   6.3960   5.65763E+003    3.12439E+003
   6.4000   5.58921E+003    3.03343E+003
   6.4040   5.60424E+003    3.05486E+003
   6.4070   5.53074E+003    3.03968E+003
   6.4080   5.44672E+003    2.95932E+003
   6.4120   5.62508E+003    2.95693E+003
   6.4140   5.49515E+003    2.89078E+003
   6.4170   5.52909E+003    2.89525E+003
   6.4200   5.54975E+003    2.81514E+003
   6.4220   5.50111E+003    2.81829E+003
   6.4250   5.48446E+003    2.87419E+003
   6.4290   5.67394E+003    2.92592E+003
   6.4310   5.56338E+003    2.85881E+003
   6.4340   5.59328E+003    2.92807E+003
   6.4350   5.63709E+003    2.87971E+003
   6.4380   5.64652E+003    2.91900E+003
   6.4400   5.61779E+003    2.83829E+003
   6.4430   5.68249E+003    2.89087E+003
   6.4470   5.71807E+003    2.82479E+003
   6.4500   5.70649E+003    2.82040E+003
   6.4520   5.73197E+003    2.87616E+003
   6.4540   5.73661E+003    2.92591E+003
   6.4560   5.73453E+003    2.81630E+003
   6.4580   5.83651E+003    2.86818E+003
   6.4600   5.85067E+003    2.82612E+003
   6.4630   5.81130E+003    2.79945E+003
   6.4650   5.77186E+003    2.68791E+003
   6.4680   5.74992E+003    2.77311E+003
   6.4700   5.81118E+003    2.80021E+003
   6.4750   5.89704E+003    2.75106E+003
   6.4770   5.83985E+003    2.80001E+003
   6.4790   5.81622E+003    2.86004E+003
   6.4810   5.74121E+003    2.75502E+003
   6.4840   5.79686E+003    2.75814E+003
   6.4870   5.75103E+003    2.76154E+003
   6.4900   5.76091E+003    2.71759E+003
   6.4940   5.76675E+003    2.69996E+003
   6.4950   5.62487E+003    2.65816E+003
   6.4980   5.76297E+003    2.67701E+003
   6.5000   5.75997E+003    2.72217E+003
   6.5030   5.74437E+003    2.76349E+003
   6.5050   5.75758E+003    2.70354E+003
   6.5080   5.82865E+003    2.71490E+003
   6.5100   5.77585E+003    2.72705E+003
   6.5140   5.78846E+003    2.75429E+003
   6.5160   5.81339E+003    2.72076E+003
   6.5190   5.84408E+003    2.64540E+003
   6.5220   5.81362E+003    2.67528E+003
   6.5240   5.80063E+003    2.52235E+003
   6.5280   5.77753E+003    2.46216E+003
   6.5310   5.78295E+003    2.57054E+003
   6.5330   5.69081E+003    2.55692E+003
   6.5350   5.73773E+003    2.59910E+003
   6.5380   5.75330E+003    2.59062E+003
   6.5410   5.73322E+003    2.62346E+003
   6.5450   5.70041E+003    2.60099E+003
   6.5470   5.69150E+003    2.58876E+003
   6.5490   5.66788E+003    2.53996E+003
   6.5510   5.64226E+003    2.57242E+003
   6.5540   5.67333E+003    2.55112E+003
   6.5560   5.65489E+003    2.51026E+003
   6.5600   5.73992E+003    2.54221E+003
   6.5630   5.68755E+003    2.55437E+003
   6.5660   5.60663E+003    2.55760E+003
   6.5680   5.68118E+003    2.53416E+003
   6.5710   5.86117E+003    2.49821E+003
   6.5730   5.66272E+003    2.48511E+003
   6.5760   5.66852E+003    2.42477E+003
   6.5790   5.62704E+003    2.41315E+003
   6.5810   5.58780E+003    2.47810E+003
   6.5850   5.53622E+003    2.42048E+003
   6.5860   5.64156E+003    2.43171E+003
   6.5890   5.60891E+003    2.46270E+003
   6.5920   5.56755E+003    2.40824E+003
   6.5940   5.55754E+003    2.45003E+003
   6.5970   5.57801E+003    2.48272E+003
   6.6000   5.57175E+003    2.46159E+003
   6.6020   5.58794E+003    2.46157E+003
   6.6060   5.57978E+003    2.52504E+003
   6.6090   5.56699E+003    2.49758E+003
   6.6100   5.47381E+003    2.49591E+003
   6.6130   5.53185E+003    2.46855E+003
   6.6160   5.51693E+003    2.46226E+003
   6.6190   5.58418E+003    2.40411E+003
   6.6220   5.51082E+003    2.46316E+003
   6.6240   5.50120E+003    2.40623E+003
   6.6260   5.52043E+003    2.51146E+003
   6.6290   5.47650E+003    2.43997E+003
   6.6330   5.42147E+003    2.40623E+003
   6.6350   5.57706E+003    2.47642E+003
   6.6380   5.40172E+003    2.41718E+003
   6.6400   5.45990E+003    2.39535E+003
   6.6420   5.37974E+003    2.38297E+003
   6.6460   5.37471E+003    2.42421E+003
   6.6490   5.43675E+003    2.39804E+003
   6.6510   5.33951E+003    2.42375E+003
   6.6530   5.37802E+003    2.41766E+003
   6.6560   5.32846E+003    2.38634E+003
   6.6580   5.45179E+003    2.36993E+003
   6.6610   5.36262E+003    2.33817E+003
   6.6630   5.30850E+003    2.34801E+003
   6.6680   5.38236E+003    2.33400E+003
   6.6710   5.22403E+003    2.39450E+003
   6.6730   5.27832E+003    2.36725E+003
   6.6760   5.24950E+003    2.35259E+003
   6.6780   5.17824E+003    2.32706E+003
   6.6810   5.20263E+003    2.27487E+003
   6.6830   5.18979E+003    2.28449E+003
   6.6870   5.23137E+003    2.31714E+003
   6.6890   5.25410E+003    2.33010E+003
   6.6920   5.26015E+003    2.34173E+003
   6.6940   5.29632E+003    2.34374E+003
   6.6960   5.32889E+003    2.33246E+003
   6.6990   5.13318E+003    2.30811E+003
   6.7020   5.17828E+003    2.31922E+003
   6.7040   5.21424E+003    2.29886E+003
   6.7070   5.13579E+003    2.32144E+003
   6.7100   5.11689E+003    2.26075E+003
   6.7120   5.02381E+003    2.22199E+003
   6.7180   5.08562E+003    2.28665E+003
   6.7190   5.12549E+003    2.26748E+003
   6.7220   5.10839E+003    2.29399E+003
   6.7270   5.09958E+003    2.25624E+003
   6.7280   5.14418E+003    2.30364E+003
   6.7310   5.05131E+003    2.31819E+003
   6.7330   5.10435E+003    2.29732E+003
   6.7360   5.14228E+003    2.29586E+003
   6.7390   5.11828E+003    2.29476E+003
   6.7410   5.08816E+003    2.27478E+003
   6.7450   5.02489E+003    2.24233E+003
   6.7470   5.03844E+003    2.24182E+003
   6.7500   5.00571E+003    2.15496E+003
   6.7520   4.94311E+003    2.14036E+003
   6.7560   4.92923E+003    2.13310E+003
   6.7590   4.95151E+003    2.07734E+003
   6.7610   4.92763E+003    2.13497E+003
   6.7630   4.93783E+003    2.15295E+003
   6.7660   4.96120E+003    2.12698E+003
   6.7700   4.93024E+003    2.11617E+003
   6.7720   4.91460E+003    2.20525E+003
   6.7760   4.99611E+003    2.13022E+003
   6.7780   4.86894E+003    2.08013E+003
   6.7810   4.90414E+003    2.08191E+003
   6.7840   4.87663E+003    2.10501E+003
   6.7860   4.88430E+003    2.11943E+003
   6.7900   4.89371E+003    2.11533E+003
   6.7920   4.88144E+003    2.05632E+003
   6.7950   4.76898E+003    2.14701E+003
   6.7980   4.80622E+003    2.20672E+003
   6.8000   4.79059E+003    2.14125E+003
   6.8020   4.79350E+003    2.09781E+003
   6.8050   4.85673E+003    2.17937E+003
   6.8080   4.89941E+003    2.17416E+003
   6.8110   4.86770E+003    2.14796E+003
   6.8140   4.85606E+003    2.14413E+003
   6.8180   4.93711E+003    2.10820E+003
   6.8220   4.86216E+003    2.10416E+003
   6.8230   4.82884E+003    2.14073E+003
   6.8260   4.82296E+003    2.16309E+003
   6.8290   4.85001E+003    2.13491E+003
   6.8320   4.80614E+003    2.09839E+003
   6.8350   4.78765E+003    2.08400E+003
   6.8370   4.80496E+003    2.12983E+003
   6.8400   4.83441E+003    2.15524E+003
   6.8440   4.84178E+003    2.16307E+003
   6.8460   4.86328E+003    2.15553E+003
   6.8480   4.87105E+003    2.17041E+003
   6.8510   4.94415E+003    2.14658E+003
   6.8540   4.85282E+003    2.11960E+003
   6.8560   4.90028E+003    2.16359E+003
   6.8600   4.91793E+003    2.13519E+003
   6.8630   4.84889E+003    2.15927E+003
   6.8660   4.80018E+003    2.05659E+003
   6.8690   4.74086E+003    2.11362E+003
   6.8720   4.71906E+003    2.10273E+003
   6.8760   4.73442E+003    2.06832E+003
   6.8800   4.78436E+003    2.15439E+003
   6.8840   4.81651E+003    2.12583E+003
   6.8860   4.75854E+003    2.14116E+003
   6.8880   4.73028E+003    2.10493E+003
   6.8920   4.65754E+003    2.04951E+003
   6.8950   4.73045E+003    2.09055E+003
   6.8970   4.72224E+003    2.14481E+003
   6.9000   4.75191E+003    2.09767E+003
   6.9040   4.82441E+003    2.11152E+003
   6.9050   4.75148E+003    2.07980E+003
   6.9090   4.78276E+003    2.12408E+003
   6.9130   4.77901E+003    2.06793E+003
   6.9140   4.76937E+003    2.09331E+003
   6.9200   4.67837E+003    2.09443E+003
   6.9220   4.81996E+003    2.06502E+003
   6.9250   4.72673E+003    2.01459E+003
   6.9290   4.74519E+003    2.02835E+003
   6.9320   4.62488E+003    2.03859E+003
   6.9360   4.65255E+003    2.00031E+003
   6.9380   4.63676E+003    2.00294E+003
   6.9400   4.59131E+003    2.05133E+003
   6.9450   4.53384E+003    1.99477E+003
   6.9470   4.48046E+003    2.01354E+003
   6.9500   4.51198E+003    2.01991E+003
   6.9520   4.60952E+003    2.00825E+003
   6.9540   4.53814E+003    2.02929E+003
   6.9570   4.63149E+003    1.97392E+003
   6.9610   4.45554E+003    1.99154E+003
   6.9640   4.49166E+003    1.98986E+003
   6.9670   4.51523E+003    2.04637E+003
   6.9700   4.60014E+003    2.01377E+003
   6.9730   4.54290E+003    1.99496E+003
   6.9770   4.54517E+003    1.97845E+003
   6.9800   4.51917E+003    1.98640E+003
   6.9830   4.54662E+003    2.02517E+003
   6.9850   4.56743E+003    2.00037E+003
   6.9880   4.49543E+003    1.97320E+003
   6.9920   4.53146E+003    2.01206E+003
   6.9950   4.58723E+003    1.94370E+003
   6.9970   4.54634E+003    1.98809E+003
   7.0010   4.48224E+003    1.99317E+003
   7.0030   4.47232E+003    2.02849E+003
   7.0060   4.55875E+003    2.02315E+003
   7.0090   4.45639E+003    1.97248E+003
   7.0120   4.53825E+003    1.90166E+003
   7.0150   4.49561E+003    1.91943E+003
   7.0190   4.43744E+003    1.95121E+003
   7.0220   4.44585E+003    1.91624E+003
   7.0240   4.35129E+003    1.94114E+003
   7.0280   4.38279E+003    1.90680E+003
   7.0310   4.26384E+003    1.93886E+003
   7.0350   4.20441E+003    1.93915E+003
   7.0380   4.34409E+003    1.94843E+003
   7.0390   4.36310E+003    1.94133E+003
   7.0440   4.36361E+003    1.98172E+003
   7.0460   4.42565E+003    1.96373E+003
   7.0490   4.42879E+003    1.95288E+003
   7.0530   4.34740E+003    1.95106E+003
   7.0540   4.39374E+003    1.96331E+003
   7.0590   4.38056E+003    1.95592E+003
   7.0620   4.35596E+003    1.95860E+003
   7.0650   4.28958E+003    1.94438E+003
   7.0680   4.31320E+003    1.94236E+003
   7.0700   4.34591E+003    1.92352E+003
   7.0740   4.33962E+003    1.92592E+003
   7.0790   4.29255E+003    1.95970E+003
   7.0810   4.39064E+003    1.87236E+003
   7.0840   4.24969E+003    1.84026E+003
   7.0860   4.24382E+003    1.91142E+003
   7.0910   4.34036E+003    1.91403E+003
   7.0940   4.25042E+003    1.85535E+003
   7.0970   4.32081E+003    1.87326E+003
   7.1000   4.28127E+003    1.88107E+003
   7.1020   4.20611E+003    1.91817E+003
   7.1050   4.41893E+003    1.88114E+003
   7.1080   4.34514E+003    1.90393E+003
   7.1110   4.26636E+003    1.88037E+003
   7.1130   4.31757E+003    1.82645E+003
   7.1170   4.33151E+003    1.83677E+003
   7.1200   4.32956E+003    1.81147E+003
   7.1240   4.23525E+003    1.74140E+003
   7.1270   4.25508E+003    1.79576E+003
   7.1300   4.28224E+003    1.73875E+003
   7.1340   4.23601E+003    1.67528E+003
   7.1360   4.24331E+003    1.72021E+003
   7.1410   4.22642E+003    1.67917E+003
   7.1440   4.30871E+003    1.67806E+003
   7.1460   4.24220E+003    1.74718E+003
   7.1480   4.25772E+003    1.65451E+003
   7.1510   4.33196E+003    1.64714E+003
