# Supplementary material for: Trigger factor both holds and folds its client proteins
Source: Nat Commun. 2022 Jul 15;13:4126. doi: 10.1038/s41467-022-31767-6 (PMC9287376; doi:10.1038/s41467-022-31767-6)
Supplement: Supplementary file 6 — Source Data [file 41467_2022_31767_MOESM6_ESM.zip › SourceDataFile/Fig1a-b/00077.RI1]

Sample
I 1 04.0 40000 0013753 2.4020E11 280 1 
   5.8000   7.43300E+001    1.79290E+002
   5.8030   1.90550E+002    1.99750E+002
   5.8050   2.39250E+002    2.58770E+002
   5.8090   2.69110E+002    3.16680E+002
   5.8120   3.35890E+002    3.64420E+002
   5.8130   3.71570E+002    3.95300E+002
   5.8140   4.23980E+002    4.70720E+002
   5.8170   5.00240E+002    6.18420E+002
   5.8190   7.04380E+002    7.40760E+002
   5.8200   6.94530E+002    7.51930E+002
   5.8210   7.97130E+002    8.56540E+002
   5.8220   9.16250E+002    9.14260E+002
   5.8230   1.05629E+003    1.11189E+003
   5.8260   1.19890E+003    1.15890E+003
   5.8270   1.22061E+003    1.50327E+003
   5.8280   1.48604E+003    1.62079E+003
   5.8290   1.68553E+003    1.91204E+003
   5.8330   1.95517E+003    2.21464E+003
   5.8350   2.26646E+003    2.56947E+003
   5.8360   2.78974E+003    2.90512E+003
   5.8390   2.98210E+003    3.33356E+003
   5.8420   3.27591E+003    3.73829E+003
   5.8440   3.66807E+003    4.30855E+003
   5.8460   4.06474E+003    4.51844E+003
   5.8470   4.43192E+003    4.65277E+003
   5.8490   4.65508E+003    4.98777E+003
   5.8510   5.12618E+003    5.16330E+003
   5.8530   5.08145E+003    5.11256E+003
   5.8560   5.29968E+003    5.48829E+003
   5.8580   5.43745E+003    5.62630E+003
   5.8600   5.66918E+003    5.56448E+003
   5.8620   5.53830E+003    5.59685E+003
   5.8650   5.52456E+003    5.64216E+003
   5.8670   5.57620E+003    5.63395E+003
   5.8690   5.57891E+003    5.72022E+003
   5.8710   5.49149E+003    5.67521E+003
   5.8740   5.55626E+003    5.59335E+003
   5.8760   5.45550E+003    5.65811E+003
   5.8780   5.45109E+003    5.50234E+003
   5.8810   5.46693E+003    5.55055E+003
   5.8820   5.54668E+003    5.53724E+003
   5.8850   5.51808E+003    5.56950E+003
   5.8870   5.57295E+003    5.63426E+003
   5.8900   5.55125E+003    5.66604E+003
   5.8910   5.56282E+003    5.67542E+003
   5.8940   5.59226E+003    5.49804E+003
   5.8970   5.61507E+003    5.49004E+003
   5.8980   5.65511E+003    5.49407E+003
   5.9010   5.70492E+003    5.49401E+003
   5.9030   5.62159E+003    5.70335E+003
   5.9070   5.55769E+003    5.55935E+003
   5.9100   5.58939E+003    5.65171E+003
   5.9110   5.56140E+003    5.72090E+003
   5.9120   5.58720E+003    5.74393E+003
   5.9150   5.68978E+003    5.73506E+003
   5.9200   5.80058E+003    5.76168E+003
   5.9220   5.88175E+003    5.74364E+003
   5.9240   5.78308E+003    5.83619E+003
   5.9260   5.88788E+003    5.90738E+003
   5.9290   5.95871E+003    6.14215E+003
   5.9310   5.90543E+003    6.11857E+003
   5.9340   5.96648E+003    5.95291E+003
   5.9360   6.03189E+003    5.93301E+003
   5.9380   6.15484E+003    5.94712E+003
   5.9390   6.17900E+003    6.29074E+003
   5.9420   6.09544E+003    6.23605E+003
   5.9450   6.26205E+003    6.31991E+003
   5.9470   6.14934E+003    6.32522E+003
   5.9500   5.95351E+003    6.25993E+003
   5.9510   6.25064E+003    6.18634E+003
   5.9540   6.11976E+003    6.15390E+003
   5.9560   6.17945E+003    6.19981E+003
   5.9590   6.16041E+003    6.23571E+003
   5.9610   6.22233E+003    6.19687E+003
   5.9630   6.17670E+003    6.17919E+003
   5.9670   6.11483E+003    6.27435E+003
   5.9690   6.32484E+003    6.14249E+003
   5.9720   6.28894E+003    6.25796E+003
   5.9740   6.21765E+003    6.23879E+003
   5.9760   6.31524E+003    6.26493E+003
   5.9790   6.14299E+003    6.21583E+003
   5.9820   6.10715E+003    6.24222E+003
   5.9850   6.02757E+003    6.20256E+003
   5.9880   6.07344E+003    6.36600E+003
   5.9900   6.21681E+003    6.17342E+003
   5.9930   6.17608E+003    6.32790E+003
   5.9950   6.18039E+003    6.67710E+003
   5.9970   6.20236E+003    7.81971E+003
   5.9990   6.30538E+003    1.01328E+004
   6.0010   6.15925E+003    1.07581E+004
   6.0040   6.19553E+003    1.06898E+004
   6.0060   6.04629E+003    8.52314E+003
   6.0090   6.06562E+003    2.41410E+002
   6.0150   1.03488E+004    1.02397E+003
   6.0210   1.05087E+004    6.76435E+003
   6.0240   2.26740E+003    6.77487E+003
   6.0260   4.01970E+002    6.18215E+003
   6.0290   1.91440E+002    6.13325E+003
   6.0310   4.74930E+002    6.12220E+003
   6.0350   1.80867E+003    6.02255E+003
   6.0360   5.35062E+003    6.04921E+003
   6.0400   7.09520E+003    5.97628E+003
   6.0430   6.31338E+003    5.92368E+003
   6.0460   6.22358E+003    5.90487E+003
   6.0480   6.15654E+003    5.90751E+003
   6.0500   6.16113E+003    6.04708E+003
   6.0520   6.03879E+003    6.05285E+003
   6.0550   6.10954E+003    6.06183E+003
   6.0590   6.08731E+003    5.86356E+003
   6.0620   6.07808E+003    6.05811E+003
   6.0640   6.03910E+003    5.94111E+003
   6.0650   6.02766E+003    6.05132E+003
   6.0660   6.12468E+003    5.93264E+003
   6.0690   6.14396E+003    6.00147E+003
   6.0710   6.13388E+003    5.91448E+003
   6.0730   6.22201E+003    5.99024E+003
   6.0750   6.09537E+003    5.93126E+003
   6.0770   6.10237E+003    6.00081E+003
   6.0820   6.12419E+003    5.96207E+003
   6.0840   6.14765E+003    5.95939E+003
   6.0870   6.04383E+003    5.98748E+003
   6.0890   6.17861E+003    5.95871E+003
   6.0920   6.05204E+003    5.88074E+003
   6.0950   6.21313E+003    6.01614E+003
   6.0960   6.06237E+003    5.93633E+003
   6.1010   5.98499E+003    5.93274E+003
   6.1040   5.91034E+003    5.95544E+003
   6.1060   5.98560E+003    5.93785E+003
   6.1080   5.92055E+003    5.80808E+003
   6.1100   6.00081E+003    5.78987E+003
   6.1120   6.08052E+003    5.86956E+003
   6.1150   5.96729E+003    5.81772E+003
   6.1180   5.96199E+003    5.90943E+003
   6.1200   5.99527E+003    5.85713E+003
   6.1240   6.00075E+003    5.97816E+003
   6.1260   5.91235E+003    5.91464E+003
   6.1290   6.10014E+003    5.91135E+003
   6.1310   6.08725E+003    6.01216E+003
   6.1330   5.99887E+003    6.01386E+003
   6.1360   5.99578E+003    6.01582E+003
   6.1400   6.08487E+003    5.91187E+003
   6.1450   5.97944E+003    5.95192E+003
   6.1470   6.05360E+003    5.93140E+003
   6.1500   5.99374E+003    5.84169E+003
   6.1520   6.01848E+003    5.87307E+003
   6.1540   6.01449E+003    5.83038E+003
   6.1580   5.93077E+003    5.80681E+003
   6.1610   5.95479E+003    5.75893E+003
   6.1630   6.02805E+003    5.81728E+003
   6.1650   5.85478E+003    5.90974E+003
   6.1680   6.04195E+003    5.85006E+003
   6.1700   5.93760E+003    5.88553E+003
   6.1720   6.04478E+003    5.87777E+003
   6.1740   5.74944E+003    5.99094E+003
   6.1780   6.05345E+003    5.85492E+003
   6.1810   5.90998E+003    5.80425E+003
   6.1840   5.92491E+003    5.88834E+003
   6.1870   5.76969E+003    5.84046E+003
   6.1890   5.92281E+003    5.96575E+003
   6.1920   5.84901E+003    5.84833E+003
   6.1960   5.91610E+003    6.02436E+003
   6.1980   5.83881E+003    5.93270E+003
   6.2000   5.90127E+003    5.95340E+003
   6.2020   5.89090E+003    5.99300E+003
   6.2050   5.86421E+003    5.99457E+003
   6.2070   5.91744E+003    5.87398E+003
   6.2100   5.91609E+003    5.95188E+003
   6.2140   5.72998E+003    5.99655E+003
   6.2160   5.77211E+003    5.87479E+003
   6.2190   5.80854E+003    5.91410E+003
   6.2210   5.83129E+003    5.89421E+003
   6.2230   5.77336E+003    5.82756E+003
   6.2260   5.85984E+003    5.89951E+003
   6.2300   5.79671E+003    5.82514E+003
   6.2320   5.76178E+003    5.82816E+003
   6.2350   5.80644E+003    5.86347E+003
   6.2370   5.84294E+003    5.84350E+003
   6.2400   5.71228E+003    5.91151E+003
   6.2440   5.69159E+003    5.81816E+003
   6.2460   5.67823E+003    5.91804E+003
   6.2500   5.62993E+003    5.94309E+003
   6.2520   5.68599E+003    5.95255E+003
   6.2540   5.67763E+003    5.80082E+003
   6.2570   5.66575E+003    5.71034E+003
   6.2590   5.56646E+003    5.72162E+003
   6.2630   5.59530E+003    5.80472E+003
   6.2640   5.48202E+003    5.73278E+003
   6.2670   5.57692E+003    5.78601E+003
   6.2690   5.61189E+003    5.61718E+003
   6.2720   5.60317E+003    5.66587E+003
   6.2750   5.58656E+003    5.86779E+003
   6.2770   5.51694E+003    5.92562E+003
   6.2790   5.52921E+003    5.87402E+003
   6.2820   5.48639E+003    5.90357E+003
   6.2850   5.54759E+003    5.69330E+003
   6.2880   5.50777E+003    5.68221E+003
   6.2920   5.54891E+003    5.72001E+003
   6.2940   5.45836E+003    5.73954E+003
   6.2950   5.47484E+003    5.69666E+003
   6.3010   5.48693E+003    5.76162E+003
   6.3040   5.20728E+003    5.58483E+003
   6.3080   5.37954E+003    5.77163E+003
   6.3110   5.37667E+003    5.80595E+003
   6.3150   5.46320E+003    5.67029E+003
   6.3170   5.42571E+003    5.70050E+003
   6.3200   5.31381E+003    5.74384E+003
   6.3220   5.22300E+003    5.63766E+003
   6.3240   5.20563E+003    5.65281E+003
   6.3290   5.29624E+003    5.50731E+003
   6.3310   5.22651E+003    5.55307E+003
   6.3330   5.14879E+003    5.59451E+003
   6.3360   5.22677E+003    5.62063E+003
   6.3380   5.17993E+003    5.51031E+003
   6.3410   5.03950E+003    5.48728E+003
   6.3440   5.10557E+003    5.46879E+003
   6.3470   4.92015E+003    5.49187E+003
   6.3490   5.12413E+003    5.50440E+003
   6.3520   5.04453E+003    5.46709E+003
   6.3560   5.13920E+003    5.52286E+003
   6.3580   5.03008E+003    5.45696E+003
   6.3610   5.12114E+003    5.30688E+003
   6.3640   5.13831E+003    5.29676E+003
   6.3650   5.12282E+003    5.46855E+003
   6.3680   5.02175E+003    5.48327E+003
   6.3710   4.98592E+003    5.39457E+003
   6.3750   4.97751E+003    5.65164E+003
   6.3770   5.07605E+003    5.37879E+003
   6.3800   5.15016E+003    5.41954E+003
   6.3810   5.05113E+003    5.29602E+003
   6.3840   4.99479E+003    5.34111E+003
   6.3860   5.08047E+003    5.28606E+003
   6.3910   4.92410E+003    5.25939E+003
   6.3930   4.99425E+003    5.13426E+003
   6.3960   4.92726E+003    5.09954E+003
   6.3980   4.88250E+003    5.16651E+003
   6.4000   4.83763E+003    5.15830E+003
   6.4030   4.85779E+003    5.12175E+003
   6.4060   4.74882E+003    5.18293E+003
   6.4090   4.77578E+003    5.08509E+003
   6.4110   4.77984E+003    5.08433E+003
   6.4140   4.82979E+003    5.09011E+003
   6.4180   4.76287E+003    4.95685E+003
   6.4200   4.72063E+003    4.99981E+003
   6.4220   4.78635E+003    5.05522E+003
   6.4250   4.66225E+003    5.05047E+003
   6.4270   4.80543E+003    5.13447E+003
   6.4310   4.79393E+003    5.11091E+003
   6.4340   4.86158E+003    5.12783E+003
   6.4360   4.82839E+003    5.05259E+003
   6.4380   4.84718E+003    5.05749E+003
   6.4410   4.89275E+003    5.06238E+003
   6.4450   4.94566E+003    5.11295E+003
   6.4480   4.98279E+003    5.17813E+003
   6.4500   4.86523E+003    5.17228E+003
   6.4520   4.88297E+003    5.09651E+003
   6.4540   4.95434E+003    5.15932E+003
   6.4570   4.94878E+003    5.13537E+003
   6.4610   4.98377E+003    5.11012E+003
   6.4630   4.99980E+003    5.13981E+003
   6.4660   5.00829E+003    5.05465E+003
   6.4680   5.08528E+003    5.14903E+003
   6.4700   5.04870E+003    5.16461E+003
   6.4750   5.07295E+003    5.19982E+003
   6.4790   5.01501E+003    5.02439E+003
   6.4810   5.00014E+003    4.99596E+003
   6.4830   5.00676E+003    5.09083E+003
   6.4860   4.94019E+003    5.01685E+003
   6.4890   4.94147E+003    4.97148E+003
   6.4930   4.95020E+003    5.07029E+003
   6.4950   4.87172E+003    5.09932E+003
   6.4960   5.01772E+003    5.02954E+003
   6.5010   4.95077E+003    5.09454E+003
   6.5030   4.90839E+003    5.11782E+003
   6.5070   4.93610E+003    5.09602E+003
   6.5080   4.96609E+003    5.07511E+003
   6.5120   5.00377E+003    5.08592E+003
   6.5140   5.06457E+003    4.99092E+003
   6.5170   5.04530E+003    5.03482E+003
   6.5190   5.01412E+003    4.96717E+003
   6.5220   5.07969E+003    5.03215E+003
   6.5250   4.91316E+003    5.03051E+003
   6.5280   4.91699E+003    4.95889E+003
   6.5320   5.03203E+003    4.91425E+003
   6.5340   5.07035E+003    5.00098E+003
   6.5370   4.96653E+003    4.92706E+003
   6.5390   4.96772E+003    4.91396E+003
   6.5420   4.99796E+003    4.92849E+003
   6.5460   5.02820E+003    4.86911E+003
   6.5480   4.98565E+003    4.88190E+003
   6.5510   4.90244E+003    4.98575E+003
   6.5540   4.98942E+003    4.81660E+003
   6.5550   4.90839E+003    4.84316E+003
   6.5600   4.97428E+003    4.90879E+003
   6.5620   4.97285E+003    4.80371E+003
   6.5640   4.92540E+003    4.91074E+003
   6.5670   5.03706E+003    4.77733E+003
   6.5700   4.90401E+003    4.77811E+003
   6.5720   4.98584E+003    4.81925E+003
   6.5760   4.91808E+003    4.83289E+003
   6.5790   4.90609E+003    4.76574E+003
   6.5820   4.91704E+003    4.85679E+003
   6.5860   4.95297E+003    4.80334E+003
   6.5870   5.05357E+003    4.78432E+003
   6.5890   4.83610E+003    4.79099E+003
   6.5940   4.93716E+003    4.90438E+003
   6.5970   4.95197E+003    4.75984E+003
   6.5980   4.89440E+003    4.77506E+003
   6.6010   4.82182E+003    4.78307E+003
   6.6050   4.96744E+003    4.76665E+003
   6.6070   4.74300E+003    4.74333E+003
   6.6090   4.77989E+003    4.69414E+003
   6.6130   4.74858E+003    4.76543E+003
   6.6150   4.84588E+003    4.65973E+003
   6.6170   4.85838E+003    4.71008E+003
   6.6190   4.80173E+003    4.77100E+003
   6.6240   4.83580E+003    4.74684E+003
   6.6270   4.87430E+003    4.77916E+003
   6.6310   4.86261E+003    4.77115E+003
   6.6330   4.90698E+003    4.74885E+003
   6.6360   4.85525E+003    4.59363E+003
   6.6390   4.82181E+003    4.67372E+003
   6.6420   4.79200E+003    4.65729E+003
   6.6450   4.73340E+003    4.66468E+003
   6.6490   4.73200E+003    4.61190E+003
   6.6510   4.78834E+003    4.60766E+003
   6.6530   4.79323E+003    4.58442E+003
   6.6560   4.77431E+003    4.63925E+003
   6.6580   4.76523E+003    4.61056E+003
   6.6610   4.73967E+003    4.63324E+003
   6.6630   4.88784E+003    4.74819E+003
   6.6650   4.79897E+003    4.46107E+003
   6.6690   4.81794E+003    4.59455E+003
   6.6700   4.82890E+003    4.52200E+003
   6.6740   4.69807E+003    4.47043E+003
   6.6780   4.77261E+003    4.45815E+003
   6.6800   4.74311E+003    4.54444E+003
   6.6830   4.87690E+003    4.41982E+003
   6.6870   4.73762E+003    4.51438E+003
   6.6900   4.72856E+003    4.48153E+003
   6.6920   4.73588E+003    4.51234E+003
   6.6940   4.69832E+003    4.46913E+003
   6.6970   4.68844E+003    4.51809E+003
   6.7000   4.70727E+003    4.56634E+003
   6.7010   4.77228E+003    4.45384E+003
   6.7060   4.68644E+003    4.41669E+003
   6.7080   4.69104E+003    4.43678E+003
   6.7110   4.64828E+003    4.50743E+003
   6.7120   4.65693E+003    4.39618E+003
   6.7150   4.58351E+003    4.41620E+003
   6.7190   4.56034E+003    4.35208E+003
   6.7230   4.61851E+003    4.38879E+003
   6.7260   4.68258E+003    4.31188E+003
   6.7280   4.61871E+003    4.38334E+003
   6.7310   4.67409E+003    4.29655E+003
   6.7340   4.60970E+003    4.34882E+003
   6.7380   4.63661E+003    4.32393E+003
   6.7410   4.68783E+003    4.39504E+003
   6.7450   4.60903E+003    4.08704E+003
   6.7470   4.57884E+003    4.09507E+003
   6.7500   4.55007E+003    4.16280E+003
   6.7520   4.52492E+003    4.17284E+003
   6.7540   4.49730E+003    4.07165E+003
   6.7570   4.49503E+003    4.08211E+003
   6.7610   4.50984E+003    4.08952E+003
   6.7630   4.49349E+003    4.09894E+003
   6.7660   4.44461E+003    4.12343E+003
   6.7700   4.46815E+003    4.24772E+003
   6.7730   4.46913E+003    4.22443E+003
   6.7770   4.45755E+003    4.17612E+003
   6.7790   4.52472E+003    4.18204E+003
   6.7820   4.52775E+003    4.20332E+003
   6.7860   4.52965E+003    4.11490E+003
   6.7900   4.36704E+003    4.07314E+003
   6.7930   4.38892E+003    4.16067E+003
   6.7950   4.56416E+003    4.16128E+003
   6.7980   4.45831E+003    4.17984E+003
   6.8020   4.39447E+003    4.15748E+003
   6.8050   4.44146E+003    4.13204E+003
   6.8070   4.46814E+003    4.12607E+003
   6.8100   4.51587E+003    4.18638E+003
   6.8130   4.55123E+003    4.19788E+003
   6.8170   4.49878E+003    4.18364E+003
   6.8190   4.48400E+003    4.21577E+003
   6.8210   4.51778E+003    4.20153E+003
   6.8260   4.48995E+003    4.26770E+003
   6.8280   4.46717E+003    4.22277E+003
   6.8320   4.48556E+003    4.15180E+003
   6.8350   4.51602E+003    4.19877E+003
   6.8370   4.45900E+003    4.13182E+003
   6.8410   4.51156E+003    4.15706E+003
   6.8440   4.47011E+003    4.20010E+003
   6.8480   4.49963E+003    4.23645E+003
   6.8510   4.50788E+003    4.22861E+003
   6.8520   4.52468E+003    4.15512E+003
   6.8550   4.51477E+003    4.17428E+003
   6.8600   4.57293E+003    4.17617E+003
   6.8620   4.47795E+003    4.16745E+003
   6.8640   4.45831E+003    4.17561E+003
   6.8670   4.47665E+003    4.07035E+003
   6.8700   4.43334E+003    4.16883E+003
   6.8740   4.42618E+003    4.18726E+003
   6.8770   4.48886E+003    4.17116E+003
   6.8790   4.43328E+003    4.11448E+003
   6.8820   4.39798E+003    4.09731E+003
   6.8860   4.36340E+003    4.14337E+003
   6.8910   4.33210E+003    4.15406E+003
   6.8940   4.47286E+003    4.13281E+003
   6.8960   4.38703E+003    4.14313E+003
   6.9000   4.39798E+003    4.16287E+003
   6.9020   4.47870E+003    4.07361E+003
   6.9060   4.44818E+003    4.17713E+003
   6.9080   4.41977E+003    4.07658E+003
   6.9110   4.36699E+003    4.07729E+003
   6.9140   4.44807E+003    4.09770E+003
   6.9180   4.44249E+003    4.01413E+003
   6.9220   4.42605E+003    4.01942E+003
   6.9240   4.36795E+003    4.07167E+003
   6.9270   4.42631E+003    3.97216E+003
   6.9310   4.43453E+003    4.03645E+003
   6.9340   4.40477E+003    4.04785E+003
   6.9380   4.28872E+003    4.00268E+003
   6.9410   4.40988E+003    3.93094E+003
   6.9430   4.31619E+003    3.89625E+003
   6.9480   4.32222E+003    3.94979E+003
   6.9500   4.27990E+003    3.89121E+003
   6.9520   4.38073E+003    3.92176E+003
   6.9540   4.26471E+003    3.91008E+003
   6.9590   4.31068E+003    3.94874E+003
   6.9620   4.30740E+003    3.82452E+003
   6.9650   4.29175E+003    3.93152E+003
   6.9670   4.25050E+003    3.92610E+003
   6.9710   4.28074E+003    3.86287E+003
   6.9750   4.22289E+003    3.87509E+003
   6.9770   4.32365E+003    3.98630E+003
   6.9800   4.33407E+003    3.82816E+003
   6.9830   4.31984E+003    3.86302E+003
   6.9870   4.32672E+003    3.84399E+003
   6.9900   4.33950E+003    3.84400E+003
   6.9940   4.19020E+003    3.87503E+003
   6.9960   4.18724E+003    3.90721E+003
   6.9990   4.13943E+003    3.86029E+003
   7.0030   4.33535E+003    3.84203E+003
   7.0050   4.30222E+003    3.90519E+003
   7.0080   4.31059E+003    3.87174E+003
   7.0100   4.21598E+003    3.83572E+003
   7.0140   4.26091E+003    3.87007E+003
   7.0170   4.24584E+003    3.88958E+003
   7.0200   4.22805E+003    3.85600E+003
   7.0230   4.23321E+003    3.86048E+003
   7.0260   4.10322E+003    3.81736E+003
   7.0280   4.17383E+003    3.83007E+003
   7.0330   4.16966E+003    3.76147E+003
   7.0360   4.20941E+003    3.81521E+003
   7.0400   4.18259E+003    3.77424E+003
   7.0440   4.19181E+003    3.78110E+003
   7.0460   4.15925E+003    3.80879E+003
   7.0490   4.20920E+003    3.89737E+003
   7.0520   4.16066E+003    3.81987E+003
   7.0530   4.08792E+003    3.77936E+003
   7.0580   4.16639E+003    3.78286E+003
   7.0610   4.10856E+003    3.84050E+003
   7.0660   3.95621E+003    3.89265E+003
   7.0680   4.06794E+003    3.78880E+003
   7.0710   4.16485E+003    3.86067E+003
   7.0750   4.14323E+003    3.76015E+003
   7.0790   4.14350E+003    3.76442E+003
   7.0800   4.17341E+003    3.83806E+003
   7.0840   4.24958E+003    3.91073E+003
   7.0860   4.13019E+003    3.71147E+003
   7.0910   4.13721E+003    3.76879E+003
   7.0950   4.13008E+003    3.75078E+003
   7.0970   4.24285E+003    3.82004E+003
   7.0990   4.16924E+003    3.78391E+003
   7.1030   4.19713E+003    3.77020E+003
   7.1060   4.12528E+003    3.72005E+003
   7.1090   4.14249E+003    3.81820E+003
   7.1120   4.17338E+003    3.83076E+003
   7.1150   4.14323E+003    3.79270E+003
   7.1180   4.14711E+003    3.75982E+003
   7.1220   4.12972E+003    3.76383E+003
   7.1250   4.11337E+003    3.79825E+003
   7.1290   4.09345E+003    3.78221E+003
   7.1310   4.09351E+003    3.74333E+003
   7.1340   4.08466E+003    3.61728E+003
   7.1380   4.02389E+003    3.78083E+003
   7.1410   3.98404E+003    3.75456E+003
   7.1440   3.97058E+003    3.71406E+003
   7.1470   3.97499E+003    3.65269E+003
   7.1500   3.88945E+003    3.60208E+003
