# Supplementary material for: Trigger factor both holds and folds its client proteins
Source: Nat Commun. 2022 Jul 15;13:4126. doi: 10.1038/s41467-022-31767-6 (PMC9287376; doi:10.1038/s41467-022-31767-6)
Supplement: Supplementary file 6 — Source Data [file 41467_2022_31767_MOESM6_ESM.zip › SourceDataFile/Fig1a-b/00077.RI3]

Sample
I 3 04.0 40000 0013868 2.4220E11 280 1 
   5.8000   9.10600E+001    2.34450E+002
   5.8070   2.44670E+002    2.54840E+002
   5.8090   2.52300E+002    2.84400E+002
   5.8110   3.45810E+002    3.76860E+002
   5.8140   3.90160E+002    3.92530E+002
   5.8150   4.33500E+002    4.30360E+002
   5.8170   4.47230E+002    4.60350E+002
   5.8190   5.93890E+002    6.88910E+002
   5.8210   7.49730E+002    8.69650E+002
   5.8230   9.54390E+002    1.00543E+003
   5.8260   1.10463E+003    1.34856E+003
   5.8270   1.28301E+003    1.33723E+003
   5.8290   1.48994E+003    1.61578E+003
   5.8320   1.70137E+003    1.87925E+003
   5.8350   2.27701E+003    2.47845E+003
   5.8370   2.58368E+003    2.70684E+003
   5.8400   3.09096E+003    3.57684E+003
   5.8420   3.47449E+003    3.83317E+003
   5.8440   4.15043E+003    4.05670E+003
   5.8460   4.30976E+003    4.43894E+003
   5.8490   4.60686E+003    4.56435E+003
   5.8510   4.80616E+003    4.98107E+003
   5.8530   4.91335E+003    5.21781E+003
   5.8550   5.21359E+003    5.31456E+003
   5.8580   5.31435E+003    5.47692E+003
   5.8600   5.47573E+003    5.35510E+003
   5.8610   5.55132E+003    5.48287E+003
   5.8640   5.46597E+003    5.65869E+003
   5.8670   5.55588E+003    5.66985E+003
   5.8690   5.61873E+003    5.62255E+003
   5.8710   5.53104E+003    5.56307E+003
   5.8720   5.55347E+003    5.59850E+003
   5.8740   5.57247E+003    5.52130E+003
   5.8760   5.40290E+003    5.57039E+003
   5.8780   5.55846E+003    5.57282E+003
   5.8800   5.55870E+003    5.50186E+003
   5.8830   5.51461E+003    5.51808E+003
   5.8850   5.58806E+003    5.54714E+003
   5.8870   5.64171E+003    5.48637E+003
   5.8880   5.53956E+003    5.50762E+003
   5.8910   5.56686E+003    5.66747E+003
   5.8920   5.51228E+003    5.63809E+003
   5.8940   5.53016E+003    5.62826E+003
   5.8970   5.73719E+003    5.77317E+003
   5.8990   5.80063E+003    5.73087E+003
   5.9010   5.68594E+003    5.79040E+003
   5.9030   5.73901E+003    5.87762E+003
   5.9050   5.62215E+003    5.67693E+003
   5.9080   5.71884E+003    5.67338E+003
   5.9100   5.66483E+003    5.65169E+003
   5.9120   5.74551E+003    5.67265E+003
   5.9140   5.86607E+003    5.85581E+003
   5.9170   5.76472E+003    5.89449E+003
   5.9200   5.88961E+003    5.97626E+003
   5.9210   5.86931E+003    5.91226E+003
   5.9250   5.93807E+003    6.02907E+003
   5.9260   6.02285E+003    6.04276E+003
   5.9280   6.01052E+003    6.05416E+003
   5.9300   6.19699E+003    6.18669E+003
   5.9330   6.24157E+003    6.29841E+003
   5.9360   6.36382E+003    6.53945E+003
   5.9380   6.36532E+003    7.11062E+003
   5.9410   6.52617E+003    9.96224E+003
   5.9450   6.51025E+003    1.31837E+004
   5.9470   6.60338E+003    1.19370E+004
   5.9480   6.78342E+003    1.12050E+004
   5.9510   7.48566E+003    1.98330E+002
   5.9560   1.28110E+004    2.26900E+002
   5.9580   1.17239E+004    7.77570E+002
   5.9630   3.21227E+003    7.72588E+003
   5.9670   1.92960E+002    6.05706E+003
   5.9690   3.17870E+002    6.56655E+003
   5.9720   7.56730E+002    6.36781E+003
   5.9750   3.48221E+003    6.33313E+003
   5.9770   7.94920E+003    6.25782E+003
   5.9790   6.14503E+003    6.21873E+003
   5.9820   6.53688E+003    6.10709E+003
   5.9850   6.23965E+003    6.17374E+003
   5.9880   6.24910E+003    6.20305E+003
   5.9900   6.26815E+003    6.20315E+003
   5.9920   6.37130E+003    6.12938E+003
   5.9970   6.18170E+003    6.20756E+003
   5.9990   6.27349E+003    6.18560E+003
   6.0000   6.23227E+003    6.12272E+003
   6.0020   6.19074E+003    6.08374E+003
   6.0040   6.26921E+003    6.05946E+003
   6.0080   6.21392E+003    6.11926E+003
   6.0110   6.13797E+003    6.01226E+003
   6.0130   6.09269E+003    6.11900E+003
   6.0170   6.17211E+003    5.95459E+003
   6.0210   6.16900E+003    5.98204E+003
   6.0240   6.10386E+003    5.88062E+003
   6.0260   6.10154E+003    6.00338E+003
   6.0280   6.12890E+003    5.88555E+003
   6.0310   5.99841E+003    5.86685E+003
   6.0330   6.13553E+003    6.07261E+003
   6.0360   6.14433E+003    6.01072E+003
   6.0390   6.27951E+003    6.07476E+003
   6.0410   6.23805E+003    6.03207E+003
   6.0430   6.14321E+003    6.05611E+003
   6.0450   6.13175E+003    6.08468E+003
   6.0480   6.16853E+003    6.03574E+003
   6.0500   6.07274E+003    6.11494E+003
   6.0540   6.17600E+003    5.95830E+003
   6.0560   6.08456E+003    5.98462E+003
   6.0590   6.09447E+003    5.99911E+003
   6.0610   6.07042E+003    6.03548E+003
   6.0640   6.02670E+003    6.03566E+003
   6.0660   6.02777E+003    5.95010E+003
   6.0680   6.07065E+003    6.03645E+003
   6.0710   6.01488E+003    5.99571E+003
   6.0750   6.09266E+003    6.05995E+003
   6.0770   6.24964E+003    5.93269E+003
   6.0790   6.13966E+003    6.04293E+003
   6.0800   5.97550E+003    6.02272E+003
   6.0840   6.13966E+003    5.91309E+003
   6.0870   6.02917E+003    5.89222E+003
   6.0910   6.06431E+003    5.57872E+003
   6.0930   6.11437E+003    5.39658E+003
   6.0960   5.97183E+003    5.54100E+003
   6.0980   6.00085E+003    5.54790E+003
   6.1000   6.07124E+003    5.36727E+003
   6.1050   6.03127E+003    5.40439E+003
   6.1060   5.99000E+003    5.33803E+003
   6.1100   5.98973E+003    5.35573E+003
   6.1110   6.13764E+003    5.34495E+003
   6.1130   5.96504E+003    5.25251E+003
   6.1140   6.16334E+003    5.32529E+003
   6.1190   5.91926E+003    5.42005E+003
   6.1220   6.04083E+003    5.47777E+003
   6.1240   5.84666E+003    5.59692E+003
   6.1270   6.03615E+003    5.13454E+003
   6.1290   6.06798E+003    4.76478E+003
   6.1300   6.18215E+003    4.74849E+003
   6.1330   6.16132E+003    4.55753E+003
   6.1360   6.01422E+003    4.61996E+003
   6.1390   5.99283E+003    5.00134E+003
   6.1430   6.04572E+003    5.10696E+003
   6.1450   5.99784E+003    5.58270E+003
   6.1480   6.02235E+003    5.40795E+003
   6.1520   5.99483E+003    5.45838E+003
   6.1540   5.95206E+003    5.46072E+003
   6.1560   5.96977E+003    5.48264E+003
   6.1600   6.03982E+003    5.35150E+003
   6.1610   6.02527E+003    5.33594E+003
   6.1630   5.97963E+003    5.10907E+003
   6.1660   6.05896E+003    5.13793E+003
   6.1690   6.06616E+003    5.11822E+003
   6.1700   6.13044E+003    5.14499E+003
   6.1740   6.03060E+003    5.10936E+003
   6.1770   6.06008E+003    4.97301E+003
   6.1800   6.02235E+003    5.14648E+003
   6.1810   6.00255E+003    5.15775E+003
   6.1830   6.03982E+003    5.11849E+003
   6.1870   5.98516E+003    4.98626E+003
   6.1900   6.02597E+003    5.07534E+003
   6.1930   6.04520E+003    5.15177E+003
   6.1960   6.08074E+003    5.08611E+003
   6.2010   5.99726E+003    5.05195E+003
   6.2050   6.03747E+003    4.95432E+003
   6.2070   6.06882E+003    5.14899E+003
   6.2090   6.08927E+003    4.96798E+003
   6.2110   5.96008E+003    4.65727E+003
   6.2140   6.11606E+003    4.96100E+003
   6.2160   5.97180E+003    4.63672E+003
   6.2180   5.97645E+003    4.71216E+003
   6.2210   5.95586E+003    4.75748E+003
   6.2250   6.00169E+003    5.08168E+003
   6.2280   6.01547E+003    4.82309E+003
   6.2290   5.99508E+003    4.87689E+003
   6.2300   6.11053E+003    4.69239E+003
   6.2330   6.02467E+003    4.59550E+003
   6.2370   6.06042E+003    4.60612E+003
   6.2400   5.99353E+003    4.25700E+003
   6.2430   5.94688E+003    4.26878E+003
   6.2450   5.92115E+003    4.52936E+003
   6.2480   5.88153E+003    4.45119E+003
   6.2510   6.02143E+003    4.41221E+003
   6.2530   5.84511E+003    4.24001E+003
   6.2550   5.74195E+003    4.33892E+003
   6.2570   5.81056E+003    4.34365E+003
   6.2600   5.78913E+003    4.26164E+003
   6.2620   5.78753E+003    4.29989E+003
   6.2650   5.90581E+003    4.20375E+003
   6.2680   5.84257E+003    4.37016E+003
   6.2720   5.94974E+003    4.39814E+003
   6.2730   6.12483E+003    4.31797E+003
   6.2770   6.00251E+003    4.19649E+003
   6.2790   5.97569E+003    4.01621E+003
   6.2830   6.02190E+003    3.94690E+003
   6.2850   5.92835E+003    3.99285E+003
   6.2880   6.00107E+003    4.13063E+003
   6.2910   5.94910E+003    4.18087E+003
   6.2930   5.97765E+003    4.21200E+003
   6.2950   6.00955E+003    4.26035E+003
   6.2980   6.00338E+003    4.17791E+003
   6.2990   5.97909E+003    4.05482E+003
   6.3020   5.90356E+003    4.02768E+003
   6.3050   5.74011E+003    3.93667E+003
   6.3080   5.97557E+003    4.01848E+003
   6.3130   6.03028E+003    3.89608E+003
   6.3140   5.93559E+003    3.84443E+003
   6.3170   5.98517E+003    3.90086E+003
   6.3200   6.03077E+003    3.92248E+003
   6.3220   5.93350E+003    3.94400E+003
   6.3240   5.89549E+003    3.83498E+003
   6.3290   5.90904E+003    3.81511E+003
   6.3310   5.87710E+003    3.78623E+003
   6.3340   5.95978E+003    3.65397E+003
   6.3360   5.91157E+003    3.72012E+003
   6.3380   5.85047E+003    3.63332E+003
   6.3420   5.85966E+003    3.71937E+003
   6.3440   5.90233E+003    3.61271E+003
   6.3460   5.86956E+003    3.64859E+003
   6.3490   5.82170E+003    3.60509E+003
   6.3510   5.80672E+003    3.68474E+003
   6.3540   5.74360E+003    3.59976E+003
   6.3560   5.76903E+003    3.52651E+003
   6.3580   5.62383E+003    3.40369E+003
   6.3610   5.73533E+003    3.38251E+003
   6.3630   5.70284E+003    3.42617E+003
   6.3660   5.87537E+003    3.32665E+003
   6.3690   5.79384E+003    3.43896E+003
   6.3730   5.79969E+003    3.30741E+003
   6.3770   5.95247E+003    3.36069E+003
   6.3790   5.85860E+003    3.31487E+003
   6.3820   5.85193E+003    3.32119E+003
   6.3840   5.80066E+003    3.31269E+003
   6.3850   5.75522E+003    3.20088E+003
   6.3890   5.79652E+003    3.30942E+003
   6.3910   5.77326E+003    3.22140E+003
   6.3950   5.68735E+003    3.21192E+003
   6.3970   5.77507E+003    3.23868E+003
   6.4000   5.66842E+003    3.19846E+003
   6.4020   5.77671E+003    3.20573E+003
   6.4050   5.69031E+003    3.21777E+003
   6.4070   5.77379E+003    3.17604E+003
   6.4110   5.60036E+003    3.00456E+003
   6.4120   5.64147E+003    3.03899E+003
   6.4150   5.54810E+003    2.98285E+003
   6.4170   5.57986E+003    2.91680E+003
   6.4210   5.59511E+003    2.89916E+003
   6.4230   5.60703E+003    3.02523E+003
   6.4270   5.78983E+003    2.93155E+003
   6.4290   5.69020E+003    2.98610E+003
   6.4320   5.63613E+003    2.95730E+003
   6.4360   5.71132E+003    2.96588E+003
   6.4380   5.67285E+003    2.98745E+003
   6.4400   5.71838E+003    3.00345E+003
   6.4430   5.75227E+003    2.96605E+003
   6.4450   5.74937E+003    2.91400E+003
   6.4470   5.74758E+003    2.96019E+003
   6.4500   5.84710E+003    2.89220E+003
   6.4530   5.93808E+003    2.98238E+003
   6.4560   5.81372E+003    2.91839E+003
   6.4580   5.84354E+003    2.89882E+003
   6.4590   5.90256E+003    2.93606E+003
   6.4610   5.86524E+003    2.85810E+003
   6.4650   5.90611E+003    2.79365E+003
   6.4680   5.88123E+003    2.85321E+003
   6.4700   5.89260E+003    2.83722E+003
   6.4750   5.89187E+003    2.86682E+003
   6.4770   5.85509E+003    2.82817E+003
   6.4810   5.86419E+003    2.86323E+003
   6.4840   5.83171E+003    2.88452E+003
   6.4860   5.84738E+003    2.83363E+003
   6.4880   5.92797E+003    2.86736E+003
   6.4910   5.81489E+003    2.81816E+003
   6.4930   5.85254E+003    2.78639E+003
   6.4950   5.87633E+003    2.78354E+003
   6.4990   5.95240E+003    2.73889E+003
   6.5010   5.91677E+003    2.76636E+003
   6.5030   5.78882E+003    2.75434E+003
   6.5060   5.88508E+003    2.76275E+003
   6.5080   5.89198E+003    2.72143E+003
   6.5110   5.90602E+003    2.76422E+003
   6.5140   5.95710E+003    2.78909E+003
   6.5170   5.95288E+003    2.73819E+003
   6.5200   5.88319E+003    2.76612E+003
   6.5230   5.86797E+003    2.66465E+003
   6.5260   5.79255E+003    2.60465E+003
   6.5290   5.85894E+003    2.55457E+003
   6.5310   5.90037E+003    2.57714E+003
   6.5330   5.88493E+003    2.65590E+003
   6.5370   5.78923E+003    2.65317E+003
   6.5410   5.85364E+003    2.64828E+003
   6.5420   5.75504E+003    2.63769E+003
   6.5440   5.74580E+003    2.57592E+003
   6.5470   5.75347E+003    2.63444E+003
   6.5490   5.73589E+003    2.57316E+003
   6.5520   5.73799E+003    2.63641E+003
   6.5550   5.80794E+003    2.55041E+003
   6.5570   5.82859E+003    2.56215E+003
   6.5590   5.81479E+003    2.60891E+003
   6.5620   5.71078E+003    2.57888E+003
   6.5650   5.80675E+003    2.58953E+003
   6.5690   5.82967E+003    2.62075E+003
   6.5710   5.78971E+003    2.54787E+003
   6.5740   5.86401E+003    2.56893E+003
   6.5770   5.70097E+003    2.49054E+003
   6.5800   5.72989E+003    2.43196E+003
   6.5830   5.65126E+003    2.53742E+003
   6.5870   5.72225E+003    2.45402E+003
   6.5890   5.67276E+003    2.50020E+003
   6.5910   5.65166E+003    2.53520E+003
   6.5940   5.61441E+003    2.50083E+003
   6.5970   5.69607E+003    2.53948E+003
   6.6000   5.62252E+003    2.47833E+003
   6.6020   5.65791E+003    2.49355E+003
   6.6060   5.62168E+003    2.57288E+003
   6.6080   5.59323E+003    2.51983E+003
   6.6100   5.73026E+003    2.53827E+003
   6.6130   5.57838E+003    2.46678E+003
   6.6160   5.61037E+003    2.46646E+003
   6.6190   5.64990E+003    2.49523E+003
   6.6220   5.61861E+003    2.46912E+003
   6.6240   5.55666E+003    2.49715E+003
   6.6270   5.65984E+003    2.52089E+003
   6.6310   5.55347E+003    2.51189E+003
   6.6330   5.51644E+003    2.46803E+003
   6.6360   5.49261E+003    2.49303E+003
   6.6380   5.66213E+003    2.42553E+003
   6.6420   5.48480E+003    2.43604E+003
   6.6450   5.53445E+003    2.44410E+003
   6.6470   5.44889E+003    2.46576E+003
   6.6490   5.52322E+003    2.38431E+003
   6.6520   5.48762E+003    2.43592E+003
   6.6550   5.41788E+003    2.46268E+003
   6.6560   5.46511E+003    2.46074E+003
   6.6600   5.44935E+003    2.42766E+003
   6.6620   5.43138E+003    2.40923E+003
   6.6650   5.50026E+003    2.43076E+003
   6.6670   5.42778E+003    2.37571E+003
   6.6700   5.35547E+003    2.44529E+003
   6.6730   5.38638E+003    2.37446E+003
   6.6760   5.39400E+003    2.44681E+003
   6.6780   5.38317E+003    2.36961E+003
   6.6800   5.29566E+003    2.39301E+003
   6.6830   5.30558E+003    2.37143E+003
   6.6870   5.33957E+003    2.34778E+003
   6.6900   5.32601E+003    2.36421E+003
   6.6920   5.35570E+003    2.37583E+003
   6.6940   5.31360E+003    2.34833E+003
   6.6960   5.27753E+003    2.34161E+003
   6.6990   5.26196E+003    2.34545E+003
   6.7010   5.31069E+003    2.31728E+003
   6.7050   5.31338E+003    2.29832E+003
   6.7080   5.17119E+003    2.31864E+003
   6.7120   5.16383E+003    2.31616E+003
   6.7150   5.13787E+003    2.23726E+003
   6.7180   5.19855E+003    2.33168E+003
   6.7190   5.02578E+003    2.31776E+003
   6.7220   5.08302E+003    2.25561E+003
   6.7250   5.09393E+003    2.29390E+003
   6.7280   5.11050E+003    2.35150E+003
   6.7330   5.22780E+003    2.35104E+003
   6.7360   5.20920E+003    2.29447E+003
   6.7380   5.23789E+003    2.27796E+003
   6.7400   5.22145E+003    2.36567E+003
   6.7430   5.17151E+003    2.29035E+003
   6.7450   5.20001E+003    2.30232E+003
   6.7470   5.03461E+003    2.30786E+003
   6.7510   5.03838E+003    2.21951E+003
   6.7540   4.97264E+003    2.20063E+003
   6.7560   4.96334E+003    2.13967E+003
   6.7590   4.99174E+003    2.23372E+003
   6.7610   5.01833E+003    2.12267E+003
   6.7630   5.01833E+003    2.19453E+003
   6.7650   4.98317E+003    2.15109E+003
   6.7680   5.03084E+003    2.19170E+003
   6.7700   5.01117E+003    2.18169E+003
   6.7740   4.92884E+003    2.12738E+003
   6.7780   5.02644E+003    2.16519E+003
   6.7810   4.93969E+003    2.16820E+003
   6.7840   4.97997E+003    2.15501E+003
   6.7860   4.95658E+003    2.14588E+003
   6.7880   4.90567E+003    2.16212E+003
   6.7920   4.92072E+003    2.11416E+003
   6.7950   4.85917E+003    2.19004E+003
   6.7980   4.87582E+003    2.16782E+003
   6.8000   4.92755E+003    2.24098E+003
   6.8010   4.86388E+003    2.17215E+003
   6.8050   4.96955E+003    2.15664E+003
   6.8090   4.93501E+003    2.17738E+003
   6.8110   4.96130E+003    2.23825E+003
   6.8150   4.97090E+003    2.18254E+003
   6.8190   5.02304E+003    2.15725E+003
   6.8210   4.86636E+003    2.20551E+003
   6.8230   4.88974E+003    2.15588E+003
   6.8270   5.06709E+003    2.19504E+003
   6.8300   4.87739E+003    2.22845E+003
   6.8320   4.96975E+003    2.15786E+003
   6.8360   4.83379E+003    2.17955E+003
   6.8390   4.87817E+003    2.14147E+003
   6.8410   4.92934E+003    2.21200E+003
   6.8440   4.88838E+003    2.13158E+003
   6.8480   4.86720E+003    2.19829E+003
   6.8500   4.98628E+003    2.24829E+003
   6.8530   4.94054E+003    2.18538E+003
   6.8540   4.94000E+003    2.16996E+003
   6.8570   4.95336E+003    2.13953E+003
   6.8600   4.93094E+003    2.17130E+003
   6.8640   4.84909E+003    2.20246E+003
   6.8670   4.77546E+003    2.12448E+003
   6.8690   4.80484E+003    2.15040E+003
   6.8720   4.90482E+003    2.13180E+003
   6.8750   4.79835E+003    2.12131E+003
   6.8780   4.84719E+003    2.08862E+003
   6.8810   4.85703E+003    2.19242E+003
   6.8850   4.82032E+003    2.16351E+003
   6.8860   4.81222E+003    2.15585E+003
   6.8890   4.75542E+003    2.14919E+003
   6.8930   4.85021E+003    2.09998E+003
   6.8960   4.80599E+003    2.15207E+003
   6.9000   4.91056E+003    2.17245E+003
   6.9010   4.80597E+003    2.18107E+003
   6.9040   4.89024E+003    2.13958E+003
   6.9080   4.79901E+003    2.13057E+003
   6.9110   4.81272E+003    2.08173E+003
   6.9140   4.88075E+003    2.14908E+003
   6.9180   4.88349E+003    2.08952E+003
   6.9200   4.90549E+003    2.14545E+003
   6.9230   4.74099E+003    2.12492E+003
   6.9270   4.75026E+003    2.11643E+003
   6.9300   4.79379E+003    2.08289E+003
   6.9320   4.77435E+003    2.06522E+003
   6.9340   4.69523E+003    2.02516E+003
   6.9380   4.68175E+003    2.06951E+003
   6.9410   4.59722E+003    2.03077E+003
   6.9430   4.62302E+003    2.07979E+003
   6.9450   4.71192E+003    2.05845E+003
   6.9500   4.57123E+003    2.01475E+003
   6.9520   4.63879E+003    2.01215E+003
   6.9560   4.65323E+003    2.02215E+003
   6.9590   4.62530E+003    2.07811E+003
   6.9610   4.65020E+003    2.04667E+003
   6.9650   4.52346E+003    2.05602E+003
   6.9690   4.64330E+003    2.07792E+003
   6.9720   4.65046E+003    2.12158E+003
   6.9740   4.67164E+003    2.10948E+003
   6.9770   4.60875E+003    2.05415E+003
   6.9790   4.62811E+003    2.04738E+003
   6.9820   4.66967E+003    2.08499E+003
   6.9850   4.63080E+003    2.03007E+003
   6.9870   4.65243E+003    2.05489E+003
   6.9900   4.62235E+003    2.05178E+003
   6.9930   4.59818E+003    1.99117E+003
   6.9960   4.59026E+003    1.99182E+003
   7.0000   4.58054E+003    2.06202E+003
   7.0010   4.58573E+003    1.99131E+003
   7.0030   4.61328E+003    2.03716E+003
   7.0080   4.58809E+003    1.98760E+003
   7.0110   4.52564E+003    2.01106E+003
   7.0140   4.51216E+003    1.98456E+003
   7.0170   4.51374E+003    2.01819E+003
   7.0210   4.44615E+003    1.99139E+003
   7.0240   4.48707E+003    1.97732E+003
   7.0280   4.33790E+003    1.89691E+003
   7.0310   4.36616E+003    1.96403E+003
   7.0330   4.30956E+003    1.96078E+003
   7.0370   4.35590E+003    1.99213E+003
   7.0400   4.46007E+003    2.01745E+003
   7.0430   4.48764E+003    1.99070E+003
   7.0440   4.45489E+003    2.00088E+003
   7.0470   4.44629E+003    1.97816E+003
   7.0510   4.54410E+003    1.97332E+003
   7.0530   4.51825E+003    1.98153E+003
   7.0570   4.47211E+003    1.97929E+003
   7.0590   4.50276E+003    1.97869E+003
   7.0630   4.34269E+003    1.98589E+003
   7.0680   4.34810E+003    1.95402E+003
   7.0700   4.40488E+003    1.96705E+003
   7.0740   4.46818E+003    1.95613E+003
   7.0770   4.45799E+003    1.91810E+003
   7.0790   4.36055E+003    1.87167E+003
   7.0820   4.45555E+003    1.91447E+003
   7.0850   4.30400E+003    1.92341E+003
   7.0880   4.47324E+003    1.90085E+003
   7.0910   4.42032E+003    1.92272E+003
   7.0950   4.40006E+003    1.90878E+003
   7.0970   4.26505E+003    1.95209E+003
   7.1000   4.30331E+003    1.95956E+003
   7.1030   4.38207E+003    1.90644E+003
   7.1060   4.47324E+003    1.93189E+003
   7.1090   4.42968E+003    1.91035E+003
   7.1130   4.40210E+003    1.91125E+003
   7.1170   4.36387E+003    1.87324E+003
   7.1200   4.30888E+003    1.85009E+003
   7.1220   4.35478E+003    1.84951E+003
   7.1250   4.38647E+003    1.77807E+003
   7.1290   4.30888E+003    1.78872E+003
   7.1320   4.32095E+003    1.72575E+003
   7.1350   4.31617E+003    1.67086E+003
   7.1370   4.36164E+003    1.59295E+003
   7.1430   4.33925E+003    1.57556E+003
   7.1450   4.36168E+003    1.50336E+003
   7.1480   4.31316E+003    1.43049E+003
   7.1510   4.35130E+003    1.36236E+003
