# Supplementary material for: Trigger factor both holds and folds its client proteins
Source: Nat Commun. 2022 Jul 15;13:4126. doi: 10.1038/s41467-022-31767-6 (PMC9287376; doi:10.1038/s41467-022-31767-6)
Supplement: Supplementary file 6 — Source Data [file 41467_2022_31767_MOESM6_ESM.zip › SourceDataFile/Fig1a-b/00078.RI1]

Sample
I 1 04.0 40000 0013928 2.4320E11 280 1 
   5.8000   5.52900E+001    1.55180E+002
   5.8020   1.08530E+002    1.50960E+002
   5.8030   1.59490E+002    1.69480E+002
   5.8040   1.77570E+002    1.97980E+002
   5.8070   2.27550E+002    2.51530E+002
   5.8080   3.01000E+002    2.74760E+002
   5.8090   2.95810E+002    3.09720E+002
   5.8120   2.93750E+002    3.22180E+002
   5.8130   3.51580E+002    3.79970E+002
   5.8140   3.65010E+002    4.23470E+002
   5.8170   4.20010E+002    4.37170E+002
   5.8180   5.53230E+002    6.80620E+002
   5.8210   7.53090E+002    7.71110E+002
   5.8230   8.83860E+002    9.28680E+002
   5.8260   9.77210E+002    1.08090E+003
   5.8270   1.29496E+003    1.40231E+003
   5.8290   1.42177E+003    1.59944E+003
   5.8300   1.59860E+003    1.75184E+003
   5.8330   1.80950E+003    2.12721E+003
   5.8350   2.09020E+003    2.31092E+003
   5.8370   2.98704E+003    2.95420E+003
   5.8390   2.98636E+003    3.27576E+003
   5.8420   3.08882E+003    3.55354E+003
   5.8430   3.14627E+003    3.76883E+003
   5.8440   3.71401E+003    4.25378E+003
   5.8460   3.94212E+003    4.49994E+003
   5.8490   4.53161E+003    4.88778E+003
   5.8510   4.82084E+003    5.11594E+003
   5.8530   5.10641E+003    5.21535E+003
   5.8550   5.31075E+003    5.43322E+003
   5.8580   5.53436E+003    5.52689E+003
   5.8600   5.50501E+003    5.58226E+003
   5.8620   5.62487E+003    5.64849E+003
   5.8640   5.43940E+003    5.62059E+003
   5.8650   5.52689E+003    5.67232E+003
   5.8670   5.56654E+003    5.68713E+003
   5.8690   5.45021E+003    5.68637E+003
   5.8710   5.39663E+003    5.66850E+003
   5.8740   5.64405E+003    5.60034E+003
   5.8760   5.44477E+003    5.64906E+003
   5.8780   5.45682E+003    5.62286E+003
   5.8800   5.55948E+003    5.59607E+003
   5.8820   5.64954E+003    5.61363E+003
   5.8850   5.44892E+003    5.67153E+003
   5.8870   5.52099E+003    5.55234E+003
   5.8890   5.58790E+003    5.76309E+003
   5.8900   5.59992E+003    5.74979E+003
   5.8940   5.60779E+003    5.57412E+003
   5.8970   5.59657E+003    5.56580E+003
   5.8980   5.67472E+003    5.58761E+003
   5.9000   5.53000E+003    5.60817E+003
   5.9030   5.64410E+003    5.75501E+003
   5.9060   5.65799E+003    5.71163E+003
   5.9090   5.58975E+003    5.69892E+003
   5.9100   5.63493E+003    5.75038E+003
   5.9120   5.60064E+003    5.72235E+003
   5.9140   5.78288E+003    5.70898E+003
   5.9160   5.70388E+003    5.69517E+003
   5.9190   5.81831E+003    5.91688E+003
   5.9210   5.78885E+003    5.85735E+003
   5.9230   5.90917E+003    5.82946E+003
   5.9250   5.88148E+003    5.99244E+003
   5.9260   5.90504E+003    6.01915E+003
   5.9290   6.01814E+003    6.13430E+003
   5.9320   6.05481E+003    6.25680E+003
   5.9350   6.08228E+003    5.88299E+003
   5.9360   6.11292E+003    6.06413E+003
   5.9390   6.22739E+003    6.18600E+003
   5.9430   6.18247E+003    6.29389E+003
   5.9440   6.21302E+003    6.35504E+003
   5.9470   6.21671E+003    6.28956E+003
   5.9480   6.00286E+003    6.22747E+003
   5.9510   6.24359E+003    6.26378E+003
   5.9540   6.13183E+003    6.28673E+003
   5.9560   6.30242E+003    6.26015E+003
   5.9570   6.11052E+003    6.21505E+003
   5.9600   6.19690E+003    6.29758E+003
   5.9630   6.23332E+003    6.16091E+003
   5.9650   6.31247E+003    6.27089E+003
   5.9670   6.33869E+003    6.26497E+003
   5.9700   6.31343E+003    6.31938E+003
   5.9710   6.32575E+003    6.36481E+003
   5.9740   6.26975E+003    6.36254E+003
   5.9770   6.24733E+003    6.28449E+003
   5.9790   6.03584E+003    6.33593E+003
   5.9810   6.07611E+003    6.18122E+003
   5.9830   6.09851E+003    6.26253E+003
   5.9860   6.39641E+003    6.27820E+003
   5.9880   6.23522E+003    6.21541E+003
   5.9920   6.14484E+003    6.32835E+003
   5.9970   6.44803E+003    8.32063E+003
   5.9990   6.39958E+003    1.09228E+004
   6.0010   6.23057E+003    1.05514E+004
   6.0030   6.22850E+003    1.07848E+004
   6.0080   6.12688E+003    4.40033E+003
   6.0110   6.66236E+003    2.35560E+002
   6.0150   1.05351E+004    1.01702E+003
   6.0200   1.04544E+004    7.12523E+003
   6.0240   9.50500E+002    5.86035E+003
   6.0270   1.81650E+002    6.27126E+003
   6.0300   2.15320E+002    6.07668E+003
   6.0310   4.13300E+002    6.16801E+003
   6.0360   1.57068E+003    6.13196E+003
   6.0370   6.51330E+003    6.14044E+003
   6.0400   6.55467E+003    6.04104E+003
   6.0430   6.50865E+003    6.11275E+003
   6.0450   6.40471E+003    6.05051E+003
   6.0470   6.17943E+003    6.01815E+003
   6.0500   6.26055E+003    6.00475E+003
   6.0530   6.20564E+003    5.91115E+003
   6.0570   6.14580E+003    5.96370E+003
   6.0590   6.12952E+003    6.00506E+003
   6.0610   6.13115E+003    5.79150E+003
   6.0630   6.06564E+003    5.95044E+003
   6.0660   6.07476E+003    5.91299E+003
   6.0680   6.12405E+003    5.98356E+003
   6.0710   6.25958E+003    5.99897E+003
   6.0730   6.24564E+003    5.99592E+003
   6.0750   6.25836E+003    5.99359E+003
   6.0770   6.12019E+003    5.95107E+003
   6.0800   6.12536E+003    6.00648E+003
   6.0840   6.19725E+003    6.03849E+003
   6.0870   6.14349E+003    6.01959E+003
   6.0890   6.14151E+003    6.09247E+003
   6.0930   6.12753E+003    6.00171E+003
   6.0960   6.15398E+003    5.86626E+003
   6.0970   6.10777E+003    5.92198E+003
   6.1000   6.08438E+003    5.98489E+003
   6.1030   6.02312E+003    5.84196E+003
   6.1050   5.99588E+003    5.98292E+003
   6.1070   6.11522E+003    5.89970E+003
   6.1090   5.99087E+003    5.92368E+003
   6.1120   6.05449E+003    5.83480E+003
   6.1150   6.00107E+003    5.87064E+003
   6.1170   5.97905E+003    5.92373E+003
   6.1200   6.08320E+003    5.97176E+003
   6.1230   6.10370E+003    5.96245E+003
   6.1250   6.08811E+003    5.98843E+003
   6.1280   6.03919E+003    6.02355E+003
   6.1310   6.05404E+003    6.05494E+003
   6.1340   6.00547E+003    6.01401E+003
   6.1360   6.13274E+003    5.95061E+003
   6.1380   6.08152E+003    5.93756E+003
   6.1410   6.17038E+003    5.99561E+003
   6.1450   6.09334E+003    5.98895E+003
   6.1470   6.04009E+003    5.88179E+003
   6.1490   5.92196E+003    5.89226E+003
   6.1520   5.92282E+003    5.87362E+003
   6.1540   5.95324E+003    5.93222E+003
   6.1570   5.94353E+003    5.97014E+003
   6.1600   6.02755E+003    5.88508E+003
   6.1620   5.97685E+003    5.86577E+003
   6.1660   5.98765E+003    5.88202E+003
   6.1690   6.00652E+003    6.01685E+003
   6.1700   6.05278E+003    5.97746E+003
   6.1720   6.02813E+003    5.92000E+003
   6.1750   5.99356E+003    6.07085E+003
   6.1770   5.84876E+003    5.89970E+003
   6.1800   5.90621E+003    6.02561E+003
   6.1830   5.93412E+003    6.01475E+003
   6.1870   5.96903E+003    5.86463E+003
   6.1890   5.94234E+003    5.77896E+003
   6.1910   5.94317E+003    5.89026E+003
   6.1940   5.88708E+003    5.82974E+003
   6.1960   5.90522E+003    5.87430E+003
   6.1990   5.92075E+003    5.97896E+003
   6.2030   6.03288E+003    6.06718E+003
   6.2050   6.06869E+003    5.95140E+003
   6.2070   5.93052E+003    5.96568E+003
   6.2090   5.88191E+003    5.99178E+003
   6.2120   5.97198E+003    6.05428E+003
   6.2140   5.89031E+003    5.86360E+003
   6.2160   5.83221E+003    6.03706E+003
   6.2180   5.81891E+003    5.88002E+003
   6.2220   5.84602E+003    5.90028E+003
   6.2250   5.91015E+003    5.83091E+003
   6.2280   5.73439E+003    5.98560E+003
   6.2310   5.76990E+003    5.91060E+003
   6.2330   5.87228E+003    5.91517E+003
   6.2350   5.79176E+003    6.02942E+003
   6.2390   5.80962E+003    5.86447E+003
   6.2420   5.72098E+003    5.85220E+003
   6.2460   5.81323E+003    5.81333E+003
   6.2480   5.65794E+003    5.95795E+003
   6.2490   5.76859E+003    5.81332E+003
   6.2520   5.68150E+003    5.78078E+003
   6.2550   5.65671E+003    5.78892E+003
   6.2590   5.64556E+003    5.76690E+003
   6.2600   5.63390E+003    5.80454E+003
   6.2630   5.59044E+003    5.85599E+003
   6.2670   5.59813E+003    5.73653E+003
   6.2700   5.68956E+003    5.69624E+003
   6.2720   5.66592E+003    5.76859E+003
   6.2730   5.65642E+003    5.83263E+003
   6.2760   5.61073E+003    5.87458E+003
   6.2810   5.65677E+003    5.83631E+003
   6.2830   5.57122E+003    5.85353E+003
   6.2860   5.56850E+003    5.75101E+003
   6.2900   5.54835E+003    5.74704E+003
   6.2920   5.53086E+003    5.84212E+003
   6.2950   5.61841E+003    5.75864E+003
   6.2980   5.55363E+003    5.87542E+003
   6.3010   5.46005E+003    5.89484E+003
   6.3030   5.41995E+003    5.56752E+003
   6.3060   5.23864E+003    5.73066E+003
   6.3080   5.50872E+003    5.79442E+003
   6.3110   5.48505E+003    5.73337E+003
   6.3150   5.46853E+003    5.74736E+003
   6.3170   5.42552E+003    5.69628E+003
   6.3200   5.25885E+003    5.64532E+003
   6.3240   5.26152E+003    5.61306E+003
   6.3280   5.30893E+003    5.64749E+003
   6.3310   5.23787E+003    5.53659E+003
   6.3330   5.16563E+003    5.62561E+003
   6.3380   5.26711E+003    5.57719E+003
   6.3400   5.16300E+003    5.62237E+003
   6.3420   5.12435E+003    5.57619E+003
   6.3450   5.15128E+003    5.61213E+003
   6.3470   5.07784E+003    5.48070E+003
   6.3510   5.08936E+003    5.60317E+003
   6.3550   5.13163E+003    5.52088E+003
   6.3560   4.98950E+003    5.57091E+003
   6.3580   5.06713E+003    5.55698E+003
   6.3610   5.19094E+003    5.47760E+003
   6.3640   5.18195E+003    5.48735E+003
   6.3680   5.13290E+003    5.39592E+003
   6.3700   4.99764E+003    5.48507E+003
   6.3730   4.94244E+003    5.44577E+003
   6.3750   5.03637E+003    5.50872E+003
   6.3800   5.17363E+003    5.50202E+003
   6.3820   5.04492E+003    5.42084E+003
   6.3840   5.04599E+003    5.41924E+003
   6.3860   5.05216E+003    5.33854E+003
   6.3900   4.96009E+003    5.28023E+003
   6.3930   4.98053E+003    5.18627E+003
   6.3960   5.02702E+003    5.13088E+003
   6.3980   4.94185E+003    5.18885E+003
   6.4010   4.89961E+003    5.20061E+003
   6.4040   4.88093E+003    5.24668E+003
   6.4060   4.86022E+003    5.23013E+003
   6.4090   4.78351E+003    5.09671E+003
   6.4110   4.74257E+003    5.13365E+003
   6.4150   4.82057E+003    5.09022E+003
   6.4180   4.72104E+003    5.08181E+003
   6.4220   4.76710E+003    5.11056E+003
   6.4250   4.72794E+003    5.10390E+003
   6.4290   4.88782E+003    5.09876E+003
   6.4300   4.87175E+003    5.11756E+003
   6.4330   4.85253E+003    5.11825E+003
   6.4380   4.87253E+003    5.10298E+003
   6.4400   4.85356E+003    5.16454E+003
   6.4430   4.87834E+003    5.13752E+003
   6.4450   4.91461E+003    5.22347E+003
   6.4480   4.93541E+003    5.10464E+003
   6.4520   4.95512E+003    5.17629E+003
   6.4540   4.92978E+003    5.22134E+003
   6.4560   4.94494E+003    5.18671E+003
   6.4590   4.99948E+003    5.13421E+003
   6.4610   5.02680E+003    5.11691E+003
   6.4630   4.95708E+003    5.17599E+003
   6.4660   5.00599E+003    5.13479E+003
   6.4680   4.92367E+003    5.14337E+003
   6.4700   5.09200E+003    5.15385E+003
   6.4750   4.99515E+003    5.06928E+003
   6.4770   4.93606E+003    5.15306E+003
   6.4810   5.12897E+003    5.08131E+003
   6.4840   4.98253E+003    5.20694E+003
   6.4870   5.00255E+003    5.16390E+003
   6.4910   4.96729E+003    5.02432E+003
   6.4920   4.90315E+003    5.09028E+003
   6.4930   4.96668E+003    5.05232E+003
   6.4970   4.98584E+003    5.02865E+003
   6.4990   4.92982E+003    5.06105E+003
   6.5030   4.99995E+003    5.04889E+003
   6.5060   5.03647E+003    5.12760E+003
   6.5080   5.04647E+003    5.07715E+003
   6.5100   5.10965E+003    5.08136E+003
   6.5120   5.05496E+003    5.19536E+003
   6.5150   5.10432E+003    5.14848E+003
   6.5170   5.05527E+003    5.09667E+003
   6.5190   4.99484E+003    5.15103E+003
   6.5220   5.07477E+003    5.06217E+003
   6.5260   4.85645E+003    5.02625E+003
   6.5280   4.87200E+003    5.03118E+003
   6.5310   4.97334E+003    5.03113E+003
   6.5330   4.97270E+003    5.02798E+003
   6.5370   5.00333E+003    4.95135E+003
   6.5400   5.00523E+003    4.94154E+003
   6.5440   5.07219E+003    4.97885E+003
   6.5460   5.02905E+003    4.87976E+003
   6.5480   4.91299E+003    4.92798E+003
   6.5500   4.97330E+003    4.98424E+003
   6.5540   5.02893E+003    4.91328E+003
   6.5570   5.00076E+003    4.93034E+003
   6.5600   5.03556E+003    4.94149E+003
   6.5610   5.01276E+003    4.93646E+003
   6.5630   4.95721E+003    4.98081E+003
   6.5660   5.01714E+003    4.87736E+003
   6.5690   4.92361E+003    4.75543E+003
   6.5710   4.97374E+003    4.86138E+003
   6.5750   4.97956E+003    4.88838E+003
   6.5780   5.07349E+003    4.90028E+003
   6.5810   4.89777E+003    4.85075E+003
   6.5840   4.83336E+003    4.90608E+003
   6.5870   5.00069E+003    4.72033E+003
   6.5890   4.84558E+003    4.81496E+003
   6.5930   4.94994E+003    4.80464E+003
   6.5970   4.94710E+003    4.74901E+003
   6.5980   5.01689E+003    4.76313E+003
   6.6010   4.81442E+003    4.76292E+003
   6.6040   4.98152E+003    4.77195E+003
   6.6070   4.80293E+003    4.79397E+003
   6.6100   4.83129E+003    4.73231E+003
   6.6130   4.77881E+003    4.75504E+003
   6.6150   4.83248E+003    4.69436E+003
   6.6170   4.94334E+003    4.74349E+003
   6.6200   4.98943E+003    4.74175E+003
   6.6240   4.97440E+003    4.77731E+003
   6.6280   4.88757E+003    4.75793E+003
   6.6310   4.86907E+003    4.67527E+003
   6.6330   4.92228E+003    4.75812E+003
   6.6360   4.94671E+003    4.69698E+003
   6.6380   4.78098E+003    4.65185E+003
   6.6400   4.91862E+003    4.67566E+003
   6.6440   4.89368E+003    4.70569E+003
   6.6470   4.80335E+003    4.60398E+003
   6.6490   4.90848E+003    4.64609E+003
   6.6530   4.83345E+003    4.62906E+003
   6.6560   4.89421E+003    4.64754E+003
   6.6580   4.83370E+003    4.66445E+003
   6.6610   4.79489E+003    4.60213E+003
   6.6620   4.87229E+003    4.68072E+003
   6.6650   4.74348E+003    4.61081E+003
   6.6680   4.76845E+003    4.54484E+003
   6.6710   4.77336E+003    4.54748E+003
   6.6740   4.75191E+003    4.52704E+003
   6.6760   4.79370E+003    4.56468E+003
   6.6810   4.72643E+003    4.44870E+003
   6.6850   4.71356E+003    4.48861E+003
   6.6870   4.77173E+003    4.55400E+003
   6.6920   4.75726E+003    4.58331E+003
   6.6940   4.81252E+003    4.49125E+003
   6.6960   4.79657E+003    4.57108E+003
   6.6980   4.78288E+003    4.65981E+003
   6.7010   4.73315E+003    4.56301E+003
   6.7060   4.74586E+003    4.40156E+003
   6.7070   4.66025E+003    4.44893E+003
   6.7100   4.71269E+003    4.40045E+003
   6.7130   4.63268E+003    4.49995E+003
   6.7150   4.68793E+003    4.43565E+003
   6.7170   4.47730E+003    4.43484E+003
   6.7210   4.53187E+003    4.34972E+003
   6.7240   4.71740E+003    4.28865E+003
   6.7280   4.67822E+003    4.41293E+003
   6.7300   4.72004E+003    4.29222E+003
   6.7320   4.71084E+003    4.36265E+003
   6.7360   4.66995E+003    4.46468E+003
   6.7380   4.63754E+003    4.43140E+003
   6.7410   4.69556E+003    4.38573E+003
   6.7440   4.58072E+003    4.17048E+003
   6.7460   4.62711E+003    4.10041E+003
   6.7480   4.61416E+003    4.11011E+003
   6.7520   4.61813E+003    4.12920E+003
   6.7550   4.57991E+003    4.07422E+003
   6.7580   4.40401E+003    4.15086E+003
   6.7610   4.60377E+003    4.13164E+003
   6.7620   4.48332E+003    4.08159E+003
   6.7650   4.56666E+003    4.14265E+003
   6.7680   4.48729E+003    4.12011E+003
   6.7720   4.47829E+003    4.19974E+003
   6.7750   4.53082E+003    4.22223E+003
   6.7790   4.51578E+003    4.23145E+003
   6.7810   4.55471E+003    4.18478E+003
   6.7840   4.59727E+003    4.25182E+003
   6.7860   4.59173E+003    4.23354E+003
   6.7910   4.44903E+003    4.17439E+003
   6.7930   4.44180E+003    4.15048E+003
   6.7950   4.54939E+003    4.19361E+003
   6.8000   4.49093E+003    4.18216E+003
   6.8020   4.52733E+003    4.21508E+003
   6.8040   4.47110E+003    4.22862E+003
   6.8080   4.46856E+003    4.21848E+003
   6.8110   4.53822E+003    4.19317E+003
   6.8130   4.49123E+003    4.14297E+003
   6.8160   4.52530E+003    4.27572E+003
   6.8190   4.51504E+003    4.23042E+003
   6.8240   4.43078E+003    4.24024E+003
   6.8250   4.59447E+003    4.16513E+003
   6.8290   4.50316E+003    4.19706E+003
   6.8320   4.50091E+003    4.16613E+003
   6.8350   4.55874E+003    4.25500E+003
   6.8370   4.47433E+003    4.14239E+003
   6.8410   4.55542E+003    4.09596E+003
   6.8440   4.50196E+003    4.15558E+003
   6.8460   4.56993E+003    4.23563E+003
   6.8480   4.65642E+003    4.26418E+003
   6.8510   4.57488E+003    4.21853E+003
   6.8550   4.49767E+003    4.22924E+003
   6.8580   4.58927E+003    4.19902E+003
   6.8600   4.58047E+003    4.21625E+003
   6.8630   4.57020E+003    4.09030E+003
   6.8660   4.50060E+003    4.12551E+003
   6.8710   4.48397E+003    4.19815E+003
   6.8740   4.45331E+003    4.19535E+003
   6.8770   4.48796E+003    4.12315E+003
   6.8820   4.46457E+003    4.16713E+003
   6.8850   4.45959E+003    4.07840E+003
   6.8870   4.49533E+003    4.10952E+003
   6.8910   4.39440E+003    4.15054E+003
   6.8940   4.42567E+003    4.12598E+003
   6.8970   4.41961E+003    4.21143E+003
   6.8990   4.38337E+003    4.21490E+003
   6.9020   4.48959E+003    4.16843E+003
   6.9050   4.46833E+003    4.14551E+003
   6.9090   4.40399E+003    4.13520E+003
   6.9130   4.43337E+003    4.07535E+003
   6.9140   4.43007E+003    4.08734E+003
   6.9170   4.51849E+003    4.08123E+003
   6.9220   4.46969E+003    4.17178E+003
   6.9270   4.45282E+003    4.10904E+003
   6.9290   4.46642E+003    4.01461E+003
   6.9320   4.48285E+003    3.98387E+003
   6.9350   4.51633E+003    3.97647E+003
   6.9390   4.39779E+003    3.92965E+003
   6.9430   4.42463E+003    3.91809E+003
   6.9450   4.35271E+003    3.99663E+003
   6.9470   4.33637E+003    3.94554E+003
   6.9500   4.36667E+003    3.93478E+003
   6.9530   4.39374E+003    3.90281E+003
   6.9570   4.36375E+003    3.87251E+003
   6.9590   4.36586E+003    4.00665E+003
   6.9610   4.29926E+003    3.86978E+003
   6.9650   4.28690E+003    4.01775E+003
   6.9680   4.30344E+003    3.95767E+003
   6.9720   4.20421E+003    3.86503E+003
   6.9740   4.20773E+003    3.95962E+003
   6.9780   4.34868E+003    3.94300E+003
   6.9800   4.38944E+003    3.89921E+003
   6.9850   4.26053E+003    3.93773E+003
   6.9880   4.29590E+003    3.85870E+003
   6.9920   4.30202E+003    3.87810E+003
   6.9940   4.26011E+003    3.91360E+003
   6.9980   4.25249E+003    3.88091E+003
   7.0000   4.30644E+003    3.86948E+003
   7.0030   4.35586E+003    3.87121E+003
   7.0050   4.35563E+003    3.78256E+003
   7.0080   4.28012E+003    3.87818E+003
   7.0120   4.33105E+003    3.87374E+003
   7.0150   4.25396E+003    3.90570E+003
   7.0180   4.27698E+003    3.92703E+003
   7.0210   4.20752E+003    4.01904E+003
   7.0240   4.20758E+003    3.87437E+003
   7.0260   4.18881E+003    3.85497E+003
   7.0300   4.16020E+003    3.80069E+003
   7.0350   4.24810E+003    3.79479E+003
   7.0370   4.15125E+003    3.89361E+003
   7.0420   4.18963E+003    3.78194E+003
   7.0440   4.13548E+003    3.86549E+003
   7.0470   3.93571E+003    3.80508E+003
   7.0490   4.03123E+003    3.86186E+003
   7.0520   3.94673E+003    3.82480E+003
   7.0560   4.09158E+003    3.88239E+003
   7.0590   4.17300E+003    3.80958E+003
   7.0620   4.17859E+003    3.78214E+003
   7.0650   4.18053E+003    3.77783E+003
   7.0680   4.19997E+003    3.77430E+003
   7.0720   4.24372E+003    3.88793E+003
   7.0750   4.27636E+003    3.76704E+003
   7.0790   4.18750E+003    3.88694E+003
   7.0820   4.17481E+003    3.81981E+003
   7.0840   4.15905E+003    3.74548E+003
   7.0880   4.16082E+003    3.80806E+003
   7.0900   4.21971E+003    3.77696E+003
   7.0930   4.18338E+003    3.73864E+003
   7.0970   4.17269E+003    3.79412E+003
   7.1000   4.13730E+003    3.73814E+003
   7.1030   4.16762E+003    3.79536E+003
   7.1050   4.22038E+003    3.81882E+003
   7.1080   4.18377E+003    3.79410E+003
   7.1110   4.11062E+003    3.83453E+003
   7.1140   4.08609E+003    3.65715E+003
   7.1170   4.05532E+003    3.70319E+003
   7.1200   4.04066E+003    3.69061E+003
   7.1240   4.06795E+003    3.74049E+003
   7.1280   4.00233E+003    3.69570E+003
   7.1310   4.00942E+003    3.68506E+003
   7.1340   3.93540E+003    3.64174E+003
   7.1360   3.86611E+003    3.74565E+003
   7.1400   3.93439E+003    3.72131E+003
   7.1430   3.84960E+003    3.70053E+003
   7.1480   3.80072E+003    3.67910E+003
   7.1510   3.77085E+003    3.62357E+003
