# Supplementary material for: Trigger factor both holds and folds its client proteins
Source: Nat Commun. 2022 Jul 15;13:4126. doi: 10.1038/s41467-022-31767-6 (PMC9287376; doi:10.1038/s41467-022-31767-6)
Supplement: Supplementary file 6 — Source Data [file 41467_2022_31767_MOESM6_ESM.zip › SourceDataFile/Fig1a-b/00078.RI3]

Sample
I 3 04.0 40000 0014044 2.4530E11 280 1 
   5.8000   7.52200E+001    1.80520E+002
   5.8020   1.45000E+002    1.80470E+002
   5.8040   2.01040E+002    2.12350E+002
   5.8050   2.17240E+002    2.26600E+002
   5.8070   2.31810E+002    2.43640E+002
   5.8080   2.46590E+002    2.45760E+002
   5.8120   3.07580E+002    3.21690E+002
   5.8130   3.43160E+002    3.69810E+002
   5.8140   3.69530E+002    3.99320E+002
   5.8170   4.57510E+002    4.16160E+002
   5.8180   5.19290E+002    6.04710E+002
   5.8190   5.97450E+002    6.82120E+002
   5.8210   7.39280E+002    8.12080E+002
   5.8230   9.06980E+002    1.00804E+003
   5.8260   1.17156E+003    1.19703E+003
   5.8280   1.30506E+003    1.42586E+003
   5.8300   1.36229E+003    1.62093E+003
   5.8330   1.76625E+003    2.00720E+003
   5.8350   2.18654E+003    2.46815E+003
   5.8360   2.39668E+003    2.57870E+003
   5.8370   2.66876E+003    2.74580E+003
   5.8390   2.92892E+003    2.86538E+003
   5.8400   2.77159E+003    3.16169E+003
   5.8410   3.21761E+003    3.46383E+003
   5.8420   3.62207E+003    3.67287E+003
   5.8440   3.91941E+003    3.91562E+003
   5.8460   4.16268E+003    4.18589E+003
   5.8480   4.29771E+003    4.81626E+003
   5.8530   4.90056E+003    5.13395E+003
   5.8550   5.17851E+003    5.24170E+003
   5.8580   5.22483E+003    5.30324E+003
   5.8610   5.39224E+003    5.42786E+003
   5.8620   5.38250E+003    5.43569E+003
   5.8650   5.61056E+003    5.63760E+003
   5.8670   5.53852E+003    5.62004E+003
   5.8690   5.65071E+003    5.45814E+003
   5.8710   5.53074E+003    5.57158E+003
   5.8740   5.57767E+003    5.54597E+003
   5.8760   5.47444E+003    5.70324E+003
   5.8780   5.59570E+003    5.45409E+003
   5.8800   5.58418E+003    5.45140E+003
   5.8810   5.56122E+003    5.39553E+003
   5.8830   5.56977E+003    5.50505E+003
   5.8850   5.52032E+003    5.44538E+003
   5.8860   5.65533E+003    5.52313E+003
   5.8890   5.62188E+003    5.44918E+003
   5.8910   5.39405E+003    5.60133E+003
   5.8920   5.55373E+003    5.55789E+003
   5.8940   5.56014E+003    5.64969E+003
   5.8960   5.66916E+003    5.60259E+003
   5.8970   5.58635E+003    5.74883E+003
   5.8980   5.71896E+003    5.81659E+003
   5.9010   5.77550E+003    5.70875E+003
   5.9040   5.67771E+003    5.64607E+003
   5.9070   5.70272E+003    5.61648E+003
   5.9090   5.61518E+003    5.53207E+003
   5.9120   5.75459E+003    5.62906E+003
   5.9150   5.65241E+003    5.81401E+003
   5.9160   5.86956E+003    5.73404E+003
   5.9190   5.74439E+003    5.90217E+003
   5.9210   5.79967E+003    5.86538E+003
   5.9250   5.95105E+003    5.88559E+003
   5.9260   5.92121E+003    6.00095E+003
   5.9300   6.07466E+003    6.23360E+003
   5.9330   6.07003E+003    6.12592E+003
   5.9350   6.29613E+003    6.31719E+003
   5.9370   6.20833E+003    6.60154E+003
   5.9390   6.38024E+003    7.61553E+003
   5.9410   6.33516E+003    1.20307E+004
   5.9440   6.44201E+003    1.32384E+004
   5.9470   6.56156E+003    1.17883E+004
   5.9490   6.77427E+003    7.65819E+003
   5.9520   8.47355E+003    3.21260E+002
   5.9610   1.12516E+004    7.89630E+002
   5.9620   3.96645E+003    6.15703E+003
   5.9670   1.78320E+002    6.00487E+003
   5.9690   3.25980E+002    6.48117E+003
   5.9720   1.04354E+003    6.31405E+003
   5.9740   3.96106E+003    6.38135E+003
   5.9760   7.62139E+003    6.34019E+003
   5.9790   6.22007E+003    6.22044E+003
   5.9810   6.36375E+003    6.19700E+003
   5.9840   6.27760E+003    6.03328E+003
   5.9860   6.04683E+003    6.11021E+003
   5.9880   6.18952E+003    6.12304E+003
   5.9900   6.23177E+003    6.08514E+003
   5.9930   6.08988E+003    6.07030E+003
   5.9950   6.19484E+003    5.94177E+003
   5.9980   6.08802E+003    5.98972E+003
   6.0010   6.19956E+003    6.02133E+003
   6.0040   6.06525E+003    5.91177E+003
   6.0060   6.12736E+003    5.87015E+003
   6.0090   6.12743E+003    6.09156E+003
   6.0110   6.13114E+003    6.11496E+003
   6.0130   5.92808E+003    5.95042E+003
   6.0150   6.06199E+003    6.03438E+003
   6.0180   6.14543E+003    5.95007E+003
   6.0210   6.06067E+003    5.97516E+003
   6.0220   6.16296E+003    5.94323E+003
   6.0250   6.03261E+003    6.06288E+003
   6.0260   6.04331E+003    5.97698E+003
   6.0290   5.96495E+003    5.84570E+003
   6.0310   6.02450E+003    6.02099E+003
   6.0330   6.02503E+003    6.06285E+003
   6.0360   6.09547E+003    5.97347E+003
   6.0380   6.04855E+003    5.92591E+003
   6.0400   6.11904E+003    6.09067E+003
   6.0420   6.15292E+003    5.94401E+003
   6.0460   6.12533E+003    5.91784E+003
   6.0470   6.10023E+003    5.87472E+003
   6.0490   5.94809E+003    5.93673E+003
   6.0500   5.95339E+003    5.84292E+003
   6.0520   5.99080E+003    5.94782E+003
   6.0560   6.06735E+003    5.95393E+003
   6.0590   5.94102E+003    5.85696E+003
   6.0610   5.92263E+003    5.85788E+003
   6.0640   5.98198E+003    5.98795E+003
   6.0660   5.94699E+003    5.87892E+003
   6.0680   5.93433E+003    6.02601E+003
   6.0710   5.90597E+003    6.14402E+003
   6.0750   5.93593E+003    5.85048E+003
   6.0770   6.06923E+003    5.82986E+003
   6.0780   6.00260E+003    5.91275E+003
   6.0800   5.93816E+003    5.88105E+003
   6.0820   5.93787E+003    5.67844E+003
   6.0870   5.99556E+003    5.66159E+003
   6.0890   6.00512E+003    5.57236E+003
   6.0920   6.01939E+003    5.52177E+003
   6.0940   5.91414E+003    5.38110E+003
   6.0960   5.91091E+003    5.38684E+003
   6.0980   5.98456E+003    5.35104E+003
   6.1010   6.02705E+003    5.31822E+003
   6.1030   5.96619E+003    5.38795E+003
   6.1050   5.84643E+003    5.15279E+003
   6.1070   5.89875E+003    5.26730E+003
   6.1120   5.94644E+003    5.17132E+003
   6.1150   5.88321E+003    5.30113E+003
   6.1180   5.91878E+003    5.35017E+003
   6.1190   5.78608E+003    5.28711E+003
   6.1200   5.83897E+003    5.44538E+003
   6.1240   5.84432E+003    5.41899E+003
   6.1270   5.99121E+003    4.88096E+003
   6.1290   5.97586E+003    4.69778E+003
   6.1310   5.95139E+003    4.82274E+003
   6.1330   5.97844E+003    4.37306E+003
   6.1360   6.00637E+003    4.39582E+003
   6.1380   5.91331E+003    4.75157E+003
   6.1400   5.97572E+003    5.08548E+003
   6.1430   6.03797E+003    5.66522E+003
   6.1460   5.89835E+003    5.55081E+003
   6.1470   5.88912E+003    5.44330E+003
   6.1510   6.00411E+003    5.31126E+003
   6.1520   5.86100E+003    5.31964E+003
   6.1570   5.84655E+003    5.37843E+003
   6.1590   5.89708E+003    5.32733E+003
   6.1610   5.93361E+003    5.29366E+003
   6.1630   5.94098E+003    5.13196E+003
   6.1660   5.95607E+003    5.15533E+003
   6.1680   6.08704E+003    5.02819E+003
   6.1710   5.98417E+003    4.97091E+003
   6.1730   6.00565E+003    5.11555E+003
   6.1760   5.96055E+003    4.97705E+003
   6.1770   5.87562E+003    5.09704E+003
   6.1820   5.91852E+003    5.13447E+003
   6.1840   5.98827E+003    5.03832E+003
   6.1870   5.91900E+003    4.96734E+003
   6.1890   5.91647E+003    4.96798E+003
   6.1910   5.98936E+003    5.13508E+003
   6.1930   6.06109E+003    5.07691E+003
   6.1980   5.93927E+003    5.12222E+003
   6.2000   5.98935E+003    4.99339E+003
   6.2030   5.94030E+003    4.97299E+003
   6.2050   5.97121E+003    4.93768E+003
   6.2080   5.96233E+003    4.96372E+003
   6.2100   5.94051E+003    4.61880E+003
   6.2140   5.85711E+003    4.73483E+003
   6.2160   5.87215E+003    4.61759E+003
   6.2190   5.92256E+003    4.67587E+003
   6.2230   5.95711E+003    4.81609E+003
   6.2250   5.95579E+003    4.86205E+003
   6.2280   5.92730E+003    4.80822E+003
   6.2300   5.91136E+003    4.67014E+003
   6.2340   5.94712E+003    4.56718E+003
   6.2350   5.91305E+003    4.64294E+003
   6.2380   5.87991E+003    4.62219E+003
   6.2400   5.98972E+003    4.21242E+003
   6.2440   5.92424E+003    4.28859E+003
   6.2460   5.83489E+003    4.45088E+003
   6.2490   5.86578E+003    4.37776E+003
   6.2520   5.84125E+003    4.32693E+003
   6.2550   5.66375E+003    4.20132E+003
   6.2570   5.64089E+003    4.28118E+003
   6.2600   5.67322E+003    4.29071E+003
   6.2630   5.72148E+003    4.22616E+003
   6.2650   5.86725E+003    4.19175E+003
   6.2690   5.81362E+003    4.34923E+003
   6.2720   5.96312E+003    4.39178E+003
   6.2730   6.00481E+003    4.26620E+003
   6.2760   5.93822E+003    4.20404E+003
   6.2790   5.88191E+003    4.06535E+003
   6.2810   5.89358E+003    3.96252E+003
   6.2840   5.94140E+003    3.99616E+003
   6.2860   5.93593E+003    3.93306E+003
   6.2900   5.95807E+003    4.25654E+003
   6.2920   6.01190E+003    4.13078E+003
   6.2970   5.95620E+003    4.15196E+003
   6.2990   5.91505E+003    4.01133E+003
   6.3010   5.93423E+003    3.94499E+003
   6.3040   5.72085E+003    3.88903E+003
   6.3060   5.95813E+003    3.96194E+003
   6.3080   6.00987E+003    3.93231E+003
   6.3100   5.96177E+003    3.94891E+003
   6.3130   5.95576E+003    3.81554E+003
   6.3170   5.91842E+003    3.94031E+003
   6.3190   5.85188E+003    3.77295E+003
   6.3220   5.88512E+003    3.91551E+003
   6.3240   5.82030E+003    3.85287E+003
   6.3260   5.95199E+003    3.85323E+003
   6.3290   5.82170E+003    3.82400E+003
   6.3310   5.78394E+003    3.80162E+003
   6.3330   5.85918E+003    3.75936E+003
   6.3360   5.78355E+003    3.61231E+003
   6.3380   5.89512E+003    3.60968E+003
   6.3400   5.93233E+003    3.61916E+003
   6.3420   5.90559E+003    3.60357E+003
   6.3470   5.81179E+003    3.53122E+003
   6.3490   5.56537E+003    3.60945E+003
   6.3520   5.70279E+003    3.58593E+003
   6.3560   5.70135E+003    3.59542E+003
   6.3580   5.62982E+003    3.38155E+003
   6.3610   5.67179E+003    3.38865E+003
   6.3630   5.59875E+003    3.46213E+003
   6.3650   5.81657E+003    3.40846E+003
   6.3700   5.80775E+003    3.51435E+003
   6.3730   5.75975E+003    3.42515E+003
   6.3750   5.92444E+003    3.35624E+003
   6.3780   5.76111E+003    3.39085E+003
   6.3800   5.74439E+003    3.38238E+003
   6.3810   5.78388E+003    3.27174E+003
   6.3840   5.68436E+003    3.27229E+003
   6.3860   5.70399E+003    3.25438E+003
   6.3890   5.70582E+003    3.27941E+003
   6.3920   5.68340E+003    3.29155E+003
   6.3940   5.59249E+003    3.20214E+003
   6.3980   5.56978E+003    3.25334E+003
   6.4020   5.68585E+003    3.12444E+003
   6.4050   5.62131E+003    3.13288E+003
   6.4070   5.49175E+003    3.12864E+003
   6.4090   5.53331E+003    3.13964E+003
   6.4120   5.69991E+003    3.05973E+003
   6.4140   5.58217E+003    3.02038E+003
   6.4170   5.57280E+003    2.88954E+003
   6.4200   5.51080E+003    2.93481E+003
   6.4220   5.47567E+003    2.94824E+003
   6.4240   5.47610E+003    2.98448E+003
   6.4270   5.56590E+003    2.98705E+003
   6.4290   5.58993E+003    2.99180E+003
   6.4320   5.65109E+003    3.00368E+003
   6.4340   5.62483E+003    3.00997E+003
   6.4360   5.52395E+003    3.04514E+003
   6.4380   5.68302E+003    2.95766E+003
   6.4400   5.74307E+003    2.92081E+003
   6.4430   5.60534E+003    2.93865E+003
   6.4470   5.64648E+003    2.89205E+003
   6.4490   5.76352E+003    2.93895E+003
   6.4540   5.69387E+003    2.92437E+003
   6.4560   5.73433E+003    2.93541E+003
   6.4590   5.83931E+003    2.92138E+003
   6.4610   5.77413E+003    2.90271E+003
   6.4630   5.72212E+003    2.83536E+003
   6.4670   5.83359E+003    2.88954E+003
   6.4700   5.78859E+003    2.87726E+003
   6.4730   5.88184E+003    2.95628E+003
   6.4760   5.92960E+003    2.86844E+003
   6.4770   5.84448E+003    2.84721E+003
   6.4790   5.84778E+003    2.85660E+003
   6.4810   5.82995E+003    2.81706E+003
   6.4850   5.90304E+003    2.73350E+003
   6.4890   5.80513E+003    2.78661E+003
   6.4910   5.78884E+003    2.77378E+003
   6.4940   5.75439E+003    2.76827E+003
   6.4950   5.70217E+003    2.77295E+003
   6.4990   5.79397E+003    2.68829E+003
   6.5010   5.76622E+003    2.82199E+003
   6.5050   5.79176E+003    2.74328E+003
   6.5080   5.88738E+003    2.74947E+003
   6.5100   5.99541E+003    2.78139E+003
   6.5140   5.76521E+003    2.72604E+003
   6.5170   5.80582E+003    2.75153E+003
   6.5190   5.88443E+003    2.69148E+003
   6.5210   5.82095E+003    2.67894E+003
   6.5240   5.75971E+003    2.66674E+003
   6.5260   5.76856E+003    2.56265E+003
   6.5290   5.77430E+003    2.54580E+003
   6.5310   5.79640E+003    2.61345E+003
   6.5330   5.72345E+003    2.69315E+003
   6.5370   5.73564E+003    2.65999E+003
   6.5400   5.71956E+003    2.60983E+003
   6.5420   5.68625E+003    2.61652E+003
   6.5460   5.70811E+003    2.52731E+003
   6.5500   5.72958E+003    2.62859E+003
   6.5510   5.65177E+003    2.60656E+003
   6.5550   5.69098E+003    2.54647E+003
   6.5590   5.67886E+003    2.56363E+003
   6.5620   5.76920E+003    2.56405E+003
   6.5640   5.59189E+003    2.55822E+003
   6.5670   5.69260E+003    2.53782E+003
   6.5700   5.65925E+003    2.59356E+003
   6.5730   5.69432E+003    2.46236E+003
   6.5750   5.64999E+003    2.47212E+003
   6.5780   5.65584E+003    2.42952E+003
   6.5790   5.63503E+003    2.42407E+003
   6.5830   5.61558E+003    2.52922E+003
   6.5850   5.61828E+003    2.47142E+003
   6.5880   5.67330E+003    2.44942E+003
   6.5910   5.58073E+003    2.48070E+003
   6.5930   5.59914E+003    2.50190E+003
   6.5960   5.58347E+003    2.51246E+003
   6.5980   5.57247E+003    2.46633E+003
   6.6020   5.56672E+003    2.50789E+003
   6.6040   5.48348E+003    2.48686E+003
   6.6070   5.61772E+003    2.53299E+003
   6.6100   5.60129E+003    2.51414E+003
   6.6150   5.53813E+003    2.46804E+003
   6.6170   5.45707E+003    2.51064E+003
   6.6190   5.52321E+003    2.46869E+003
   6.6220   5.50095E+003    2.48226E+003
   6.6240   5.54667E+003    2.43853E+003
   6.6280   5.49065E+003    2.42972E+003
   6.6290   5.49971E+003    2.45072E+003
   6.6330   5.41142E+003    2.40982E+003
   6.6340   5.43107E+003    2.40975E+003
   6.6360   5.48646E+003    2.44118E+003
   6.6390   5.53274E+003    2.36756E+003
   6.6420   5.46500E+003    2.47276E+003
   6.6460   5.40769E+003    2.40650E+003
   6.6490   5.36163E+003    2.44276E+003
   6.6520   5.46146E+003    2.40996E+003
   6.6550   5.31276E+003    2.43109E+003
   6.6580   5.45131E+003    2.40103E+003
   6.6620   5.39017E+003    2.32938E+003
   6.6640   5.36601E+003    2.37839E+003
   6.6670   5.43599E+003    2.34177E+003
   6.6690   5.38343E+003    2.37058E+003
   6.6720   5.25195E+003    2.34788E+003
   6.6760   5.35968E+003    2.35085E+003
   6.6780   5.35731E+003    2.33314E+003
   6.6810   5.31123E+003    2.35593E+003
   6.6830   5.20726E+003    2.39315E+003
   6.6850   5.23361E+003    2.37648E+003
   6.6870   5.27435E+003    2.31221E+003
   6.6900   5.23763E+003    2.32963E+003
   6.6920   5.29340E+003    2.32188E+003
   6.6960   5.22434E+003    2.34788E+003
   6.6990   5.17847E+003    2.31124E+003
   6.7010   5.30154E+003    2.32062E+003
   6.7050   5.24898E+003    2.28562E+003
   6.7080   5.17997E+003    2.31498E+003
   6.7120   5.09211E+003    2.26532E+003
   6.7150   5.16428E+003    2.21877E+003
   6.7180   5.07079E+003    2.25421E+003
   6.7190   5.11338E+003    2.25619E+003
   6.7220   5.10694E+003    2.31538E+003
   6.7240   5.14204E+003    2.28685E+003
   6.7280   5.08323E+003    2.32348E+003
   6.7300   5.13718E+003    2.29341E+003
   6.7310   5.11622E+003    2.32623E+003
   6.7360   5.14592E+003    2.30657E+003
   6.7380   5.10766E+003    2.29714E+003
   6.7410   5.04354E+003    2.30625E+003
   6.7450   5.04946E+003    2.26558E+003
   6.7470   4.93786E+003    2.24743E+003
   6.7500   4.98024E+003    2.19865E+003
   6.7540   4.99431E+003    2.17525E+003
   6.7560   4.95012E+003    2.23140E+003
   6.7580   4.98098E+003    2.18385E+003
   6.7610   4.98904E+003    2.12235E+003
   6.7630   4.95381E+003    2.16544E+003
   6.7660   4.97474E+003    2.14995E+003
   6.7700   4.85053E+003    2.12019E+003
   6.7720   4.91887E+003    2.16191E+003
   6.7750   4.96472E+003    2.09127E+003
   6.7770   4.98773E+003    2.15755E+003
   6.7810   4.94160E+003    2.07395E+003
   6.7840   4.86748E+003    2.07446E+003
   6.7860   4.94342E+003    2.16833E+003
   6.7890   4.92089E+003    2.11835E+003
   6.7930   4.86073E+003    2.09646E+003
   6.7950   4.80886E+003    2.17025E+003
   6.7980   4.88209E+003    2.20775E+003
   6.8020   4.85492E+003    2.14131E+003
   6.8050   4.90441E+003    2.10233E+003
   6.8070   4.97232E+003    2.23602E+003
   6.8100   4.90101E+003    2.15611E+003
   6.8130   4.85970E+003    2.14568E+003
   6.8160   4.93543E+003    2.12484E+003
   6.8190   4.81403E+003    2.11225E+003
   6.8210   4.78185E+003    2.14610E+003
   6.8240   4.85530E+003    2.15696E+003
   6.8280   4.92883E+003    2.19657E+003
   6.8300   4.87538E+003    2.20660E+003
   6.8330   4.80250E+003    2.12116E+003
   6.8350   4.86483E+003    2.13447E+003
   6.8390   4.84889E+003    2.14476E+003
   6.8420   4.85615E+003    2.16341E+003
   6.8460   4.87538E+003    2.17648E+003
   6.8480   4.88162E+003    2.14583E+003
   6.8510   4.90515E+003    2.18740E+003
   6.8540   4.90996E+003    2.17252E+003
   6.8570   4.92409E+003    2.17811E+003
   6.8600   4.88970E+003    2.10992E+003
   6.8630   4.91695E+003    2.13063E+003
   6.8650   4.80054E+003    2.08395E+003
   6.8680   4.81381E+003    2.15722E+003
   6.8710   4.78129E+003    2.09962E+003
   6.8750   4.73148E+003    2.07146E+003
   6.8760   4.80861E+003    2.06943E+003
   6.8800   4.76870E+003    2.08640E+003
   6.8830   4.77538E+003    2.12018E+003
   6.8860   4.77344E+003    2.15003E+003
   6.8890   4.78181E+003    2.10028E+003
   6.8910   4.78146E+003    2.09370E+003
   6.8950   4.77228E+003    2.07466E+003
   6.8990   4.79818E+003    2.11875E+003
   6.9020   4.79903E+003    2.13986E+003
   6.9040   4.75292E+003    2.10751E+003
   6.9070   4.89841E+003    2.10327E+003
   6.9100   4.80895E+003    2.10058E+003
   6.9130   4.79644E+003    2.13480E+003
   6.9160   4.77924E+003    2.11193E+003
   6.9180   4.68696E+003    2.11227E+003
   6.9220   4.73462E+003    2.11796E+003
   6.9250   4.75024E+003    2.07345E+003
   6.9290   4.78725E+003    2.11112E+003
   6.9310   4.64414E+003    2.06146E+003
   6.9340   4.68007E+003    2.03318E+003
   6.9380   4.59784E+003    2.05232E+003
   6.9410   4.61183E+003    1.98884E+003
   6.9450   4.59272E+003    2.01282E+003
   6.9470   4.57936E+003    2.02626E+003
   6.9500   4.61496E+003    1.95186E+003
   6.9530   4.65190E+003    2.01846E+003
   6.9570   4.56862E+003    2.04190E+003
   6.9600   4.62313E+003    2.02455E+003
   6.9630   4.49445E+003    2.02381E+003
   6.9650   4.52468E+003    2.01332E+003
   6.9680   4.69815E+003    2.07486E+003
   6.9710   4.52909E+003    2.04072E+003
   6.9740   4.63563E+003    2.07318E+003
   6.9770   4.52578E+003    2.06375E+003
   6.9790   4.58681E+003    2.00267E+003
   6.9830   4.49946E+003    2.01172E+003
   6.9860   4.54708E+003    2.02076E+003
   6.9900   4.56867E+003    2.03985E+003
   6.9940   4.55381E+003    2.00417E+003
   6.9960   4.62096E+003    1.94354E+003
   6.9990   4.60595E+003    2.02169E+003
   7.0020   4.51036E+003    1.99813E+003
   7.0060   4.51734E+003    2.01969E+003
   7.0090   4.43815E+003    2.00393E+003
   7.0110   4.47782E+003    1.97282E+003
   7.0140   4.48330E+003    1.96075E+003
   7.0170   4.46599E+003    1.98743E+003
   7.0190   4.47912E+003    1.98438E+003
   7.0210   4.59269E+003    1.96018E+003
   7.0240   4.37970E+003    1.90843E+003
   7.0280   4.36843E+003    1.93845E+003
   7.0320   4.31862E+003    1.92638E+003
   7.0350   4.33540E+003    1.93789E+003
   7.0370   4.41373E+003    1.96343E+003
   7.0410   4.42120E+003    1.96511E+003
   7.0440   4.42974E+003    1.93840E+003
   7.0480   4.46217E+003    2.02213E+003
   7.0520   4.38684E+003    1.95156E+003
   7.0530   4.33092E+003    1.92400E+003
   7.0580   4.39935E+003    1.92769E+003
   7.0610   4.47437E+003    1.90700E+003
   7.0630   4.36890E+003    1.92853E+003
   7.0670   4.32896E+003    1.92256E+003
   7.0700   4.40720E+003    1.96567E+003
   7.0720   4.33935E+003    1.91512E+003
   7.0750   4.33762E+003    1.93270E+003
   7.0770   4.40972E+003    1.93666E+003
   7.0810   4.39434E+003    1.93842E+003
   7.0840   4.28342E+003    1.92959E+003
   7.0880   4.37383E+003    1.92116E+003
   7.0910   4.35132E+003    1.87627E+003
   7.0930   4.32085E+003    1.89822E+003
   7.0970   4.23352E+003    1.89023E+003
   7.1000   4.29101E+003    1.89720E+003
   7.1040   4.36730E+003    1.87729E+003
   7.1070   4.40627E+003    1.91138E+003
   7.1090   4.27071E+003    1.90594E+003
   7.1120   4.30982E+003    1.84843E+003
   7.1170   4.26398E+003    1.84926E+003
   7.1200   4.27980E+003    1.86754E+003
   7.1230   4.30205E+003    1.77834E+003
   7.1240   4.37574E+003    1.79158E+003
   7.1280   4.28012E+003    1.78404E+003
   7.1310   4.24130E+003    1.72747E+003
   7.1350   4.29095E+003    1.69039E+003
   7.1370   4.19680E+003    1.64792E+003
   7.1400   4.30534E+003    1.58068E+003
   7.1430   4.26155E+003    1.54900E+003
   7.1480   4.25329E+003    1.42145E+003
   7.1500   4.29747E+003    1.34989E+003
