# Supplementary material for: Trigger factor both holds and folds its client proteins
Source: Nat Commun. 2022 Jul 15;13:4126. doi: 10.1038/s41467-022-31767-6 (PMC9287376; doi:10.1038/s41467-022-31767-6)
Supplement: Supplementary file 6 — Source Data [file 41467_2022_31767_MOESM6_ESM.zip › SourceDataFile/Fig1a-b/00079.RI1]

Sample
I 1 04.0 40000 0014105 2.4630E11 281 1 
   5.8000   5.36300E+001    1.97590E+002
   5.8060   1.92880E+002    2.06220E+002
   5.8080   2.37120E+002    2.33110E+002
   5.8090   2.66200E+002    2.93690E+002
   5.8120   2.77680E+002    3.38560E+002
   5.8140   3.82580E+002    3.89290E+002
   5.8150   4.12250E+002    4.52590E+002
   5.8190   5.23670E+002    6.09150E+002
   5.8210   7.06650E+002    9.34660E+002
   5.8260   9.79150E+002    1.03016E+003
   5.8270   1.19794E+003    1.45692E+003
   5.8290   1.42856E+003    1.66779E+003
   5.8330   1.73538E+003    1.95776E+003
   5.8350   2.10790E+003    2.32396E+003
   5.8380   2.38836E+003    2.78458E+003
   5.8400   2.96211E+003    3.11017E+003
   5.8420   2.92021E+003    3.54930E+003
   5.8440   3.14026E+003    3.97309E+003
   5.8460   3.62561E+003    4.26392E+003
   5.8480   4.30720E+003    4.66522E+003
   5.8490   4.57931E+003    4.67784E+003
   5.8510   4.82209E+003    5.09499E+003
   5.8530   5.04318E+003    5.20680E+003
   5.8560   5.19065E+003    5.39133E+003
   5.8570   5.42116E+003    5.36459E+003
   5.8600   5.39827E+003    5.67366E+003
   5.8620   5.72379E+003    5.65375E+003
   5.8650   5.56424E+003    5.70069E+003
   5.8670   5.58008E+003    5.64079E+003
   5.8690   5.49209E+003    5.64237E+003
   5.8720   5.56712E+003    5.63610E+003
   5.8750   5.61469E+003    5.50992E+003
   5.8770   5.50790E+003    5.56501E+003
   5.8780   5.46762E+003    5.57710E+003
   5.8800   5.49195E+003    5.66295E+003
   5.8830   5.63407E+003    5.65112E+003
   5.8850   5.45428E+003    5.72585E+003
   5.8880   5.54197E+003    5.68563E+003
   5.8920   5.57940E+003    5.63717E+003
   5.8940   5.64612E+003    5.55835E+003
   5.8960   5.71355E+003    5.47143E+003
   5.8990   5.59520E+003    5.58949E+003
   5.9010   5.59308E+003    5.52802E+003
   5.9030   5.58369E+003    5.83451E+003
   5.9050   5.71258E+003    5.77832E+003
   5.9070   5.69716E+003    5.73365E+003
   5.9100   5.68954E+003    5.74616E+003
   5.9120   5.60795E+003    5.72463E+003
   5.9150   5.64235E+003    5.66323E+003
   5.9180   5.61765E+003    5.78701E+003
   5.9200   5.87196E+003    5.76633E+003
   5.9230   5.85098E+003    5.94605E+003
   5.9260   5.98489E+003    5.93992E+003
   5.9290   5.92498E+003    6.26294E+003
   5.9310   5.95404E+003    6.03625E+003
   5.9340   6.06025E+003    5.92581E+003
   5.9380   6.09239E+003    5.95771E+003
   5.9390   6.23946E+003    6.06799E+003
   5.9410   6.14053E+003    6.28249E+003
   5.9430   6.18523E+003    6.26324E+003
   5.9450   6.33231E+003    6.27692E+003
   5.9470   6.13901E+003    6.32220E+003
   5.9500   5.98096E+003    6.15280E+003
   5.9520   6.26848E+003    6.18661E+003
   5.9540   6.26823E+003    6.33573E+003
   5.9560   6.26336E+003    6.36650E+003
   5.9580   6.12759E+003    6.33927E+003
   5.9610   6.22227E+003    6.28898E+003
   5.9630   6.32021E+003    6.34952E+003
   5.9650   6.34979E+003    6.31042E+003
   5.9680   6.19753E+003    6.37968E+003
   5.9730   6.20891E+003    6.25845E+003
   5.9750   6.30651E+003    6.30195E+003
   5.9760   6.06890E+003    6.23248E+003
   5.9790   6.04932E+003    6.34187E+003
   5.9810   6.20668E+003    6.25331E+003
   5.9830   5.98098E+003    6.24347E+003
   5.9860   6.16979E+003    6.38407E+003
   5.9880   6.26933E+003    6.24603E+003
   5.9900   6.15501E+003    6.31559E+003
   5.9920   6.26534E+003    6.57685E+003
   5.9950   6.41853E+003    6.79969E+003
   5.9970   6.38296E+003    8.54009E+003
   5.9990   6.22802E+003    1.05027E+004
   6.0020   6.11748E+003    1.06668E+004
   6.0040   6.13890E+003    1.05677E+004
   6.0080   6.01755E+003    2.01670E+002
   6.0140   1.09748E+004    2.95760E+002
   6.0170   1.08354E+004    7.01104E+003
   6.0240   1.56440E+003    6.04120E+003
   6.0260   2.91630E+002    6.04928E+003
   6.0290   2.26180E+002    6.02400E+003
   6.0310   5.50190E+002    5.99969E+003
   6.0350   2.37688E+003    6.13789E+003
   6.0360   5.26781E+003    6.04472E+003
   6.0390   7.68546E+003    6.09227E+003
   6.0400   5.88425E+003    6.02147E+003
   6.0450   6.16559E+003    6.03946E+003
   6.0480   6.28152E+003    5.96046E+003
   6.0500   6.12536E+003    5.95642E+003
   6.0510   6.22284E+003    6.10977E+003
   6.0540   6.25656E+003    6.03132E+003
   6.0570   6.11348E+003    6.00527E+003
   6.0590   6.21668E+003    5.94823E+003
   6.0620   6.12646E+003    6.02153E+003
   6.0640   6.04970E+003    5.95300E+003
   6.0660   6.05196E+003    6.01024E+003
   6.0690   6.07596E+003    5.89174E+003
   6.0710   6.25542E+003    5.98096E+003
   6.0750   6.09173E+003    5.87897E+003
   6.0770   6.08432E+003    6.05834E+003
   6.0800   6.22537E+003    6.01518E+003
   6.0820   6.13296E+003    5.95130E+003
   6.0840   6.18464E+003    6.03249E+003
   6.0890   6.10806E+003    6.06056E+003
   6.0900   6.05786E+003    5.92196E+003
   6.0920   6.18499E+003    5.89240E+003
   6.0950   6.18335E+003    5.95320E+003
   6.0960   6.11770E+003    6.12166E+003
   6.1000   6.14907E+003    6.03229E+003
   6.1030   6.01019E+003    5.93566E+003
   6.1050   6.09437E+003    5.94580E+003
   6.1070   5.98032E+003    5.89331E+003
   6.1100   5.93456E+003    5.82242E+003
   6.1130   6.02219E+003    5.82711E+003
   6.1150   6.00534E+003    5.83422E+003
   6.1200   5.95600E+003    5.85887E+003
   6.1220   6.06628E+003    5.82623E+003
   6.1250   6.07559E+003    5.88111E+003
   6.1290   6.18587E+003    5.94591E+003
   6.1310   6.14611E+003    5.96738E+003
   6.1330   6.06732E+003    5.99149E+003
   6.1360   6.08473E+003    6.03857E+003
   6.1400   6.21277E+003    6.10181E+003
   6.1430   6.21738E+003    5.99156E+003
   6.1450   5.93522E+003    5.99785E+003
   6.1470   5.93966E+003    5.90993E+003
   6.1490   5.90877E+003    5.94033E+003
   6.1500   5.90906E+003    5.81811E+003
   6.1540   5.91500E+003    5.91866E+003
   6.1560   5.94527E+003    5.92559E+003
   6.1600   5.94576E+003    5.83764E+003
   6.1610   6.00958E+003    5.82735E+003
   6.1660   5.92681E+003    5.78649E+003
   6.1680   5.98025E+003    5.92159E+003
   6.1700   5.90865E+003    5.84156E+003
   6.1720   6.11865E+003    5.98840E+003
   6.1760   5.89746E+003    5.86279E+003
   6.1780   6.04027E+003    5.87608E+003
   6.1810   6.06374E+003    5.84155E+003
   6.1830   5.88199E+003    5.96826E+003
   6.1870   5.94875E+003    5.92140E+003
   6.1890   5.92628E+003    5.88385E+003
   6.1910   6.07667E+003    5.92389E+003
   6.1930   5.93050E+003    5.86896E+003
   6.1960   5.96065E+003    6.01321E+003
   6.1990   5.98490E+003    5.90133E+003
   6.2030   5.99275E+003    6.05461E+003
   6.2050   5.95000E+003    5.96752E+003
   6.2070   5.93507E+003    5.99094E+003
   6.2100   5.96417E+003    5.92729E+003
   6.2120   5.86073E+003    5.91311E+003
   6.2160   5.85229E+003    5.85023E+003
   6.2190   5.91641E+003    5.93492E+003
   6.2210   5.88562E+003    5.80839E+003
   6.2230   5.82900E+003    5.77736E+003
   6.2260   5.83175E+003    5.83916E+003
   6.2280   5.88847E+003    5.96757E+003
   6.2320   5.90150E+003    5.87043E+003
   6.2350   5.84552E+003    5.96092E+003
   6.2370   5.77187E+003    5.92519E+003
   6.2390   5.80240E+003    5.92294E+003
   6.2430   5.78280E+003    5.87211E+003
   6.2450   5.72496E+003    5.97406E+003
   6.2480   5.72207E+003    5.95177E+003
   6.2510   5.78105E+003    5.90153E+003
   6.2530   5.68089E+003    5.84905E+003
   6.2550   5.63809E+003    5.84930E+003
   6.2590   5.66542E+003    5.80918E+003
   6.2620   5.64916E+003    5.81975E+003
   6.2640   5.64795E+003    5.83423E+003
   6.2660   5.60374E+003    5.67397E+003
   6.2690   5.66323E+003    5.68900E+003
   6.2730   5.61248E+003    5.82874E+003
   6.2760   5.64237E+003    5.82777E+003
   6.2780   5.56077E+003    5.90313E+003
   6.2810   5.66127E+003    5.84954E+003
   6.2830   5.63564E+003    5.85494E+003
   6.2850   5.58872E+003    5.79704E+003
   6.2880   5.60079E+003    5.85717E+003
   6.2900   5.57926E+003    5.77722E+003
   6.2920   5.49277E+003    5.78863E+003
   6.2950   5.61886E+003    5.85216E+003
   6.2970   5.60935E+003    5.88528E+003
   6.3010   5.56560E+003    5.78409E+003
   6.3040   5.32575E+003    5.59535E+003
   6.3060   5.46467E+003    5.79420E+003
   6.3090   5.46738E+003    5.72812E+003
   6.3130   5.46542E+003    5.81979E+003
   6.3150   5.47443E+003    5.85467E+003
   6.3180   5.31826E+003    5.68967E+003
   6.3190   5.31812E+003    5.68531E+003
   6.3240   5.25711E+003    5.62571E+003
   6.3250   5.35968E+003    5.68313E+003
   6.3290   5.31582E+003    5.61907E+003
   6.3310   5.28189E+003    5.60346E+003
   6.3330   5.27645E+003    5.68136E+003
   6.3360   5.26828E+003    5.60761E+003
   6.3380   5.18810E+003    5.60893E+003
   6.3400   5.21771E+003    5.55167E+003
   6.3450   5.15175E+003    5.54646E+003
   6.3470   5.01007E+003    5.61460E+003
   6.3490   5.21484E+003    5.59552E+003
   6.3510   5.08356E+003    5.58197E+003
   6.3540   5.20151E+003    5.49295E+003
   6.3580   5.09108E+003    5.55286E+003
   6.3620   5.19701E+003    5.43046E+003
   6.3650   5.17524E+003    5.44959E+003
   6.3700   5.02955E+003    5.45315E+003
   6.3730   4.97435E+003    5.55493E+003
   6.3750   5.21550E+003    5.54955E+003
   6.3770   5.11014E+003    5.50649E+003
   6.3800   5.09930E+003    5.40983E+003
   6.3820   5.05562E+003    5.49506E+003
   6.3850   5.07210E+003    5.30446E+003
   6.3870   5.03273E+003    5.27332E+003
   6.3910   4.96517E+003    5.29563E+003
   6.3930   4.97453E+003    5.26313E+003
   6.3960   4.99228E+003    5.21632E+003
   6.3990   4.91912E+003    5.30318E+003
   6.4020   4.96432E+003    5.23744E+003
   6.4050   4.85352E+003    5.23728E+003
   6.4070   4.84446E+003    5.25037E+003
   6.4090   4.85562E+003    5.17353E+003
   6.4120   4.81526E+003    5.13919E+003
   6.4160   4.72045E+003    5.17959E+003
   6.4200   4.77558E+003    5.14737E+003
   6.4220   4.74777E+003    5.15881E+003
   6.4250   4.81263E+003    5.16485E+003
   6.4270   4.81623E+003    5.08235E+003
   6.4290   4.88380E+003    5.18076E+003
   6.4320   4.85028E+003    5.14648E+003
   6.4350   4.88241E+003    5.10887E+003
   6.4370   4.88011E+003    5.16163E+003
   6.4400   4.94408E+003    5.13361E+003
   6.4430   4.88774E+003    5.19894E+003
   6.4450   4.98628E+003    5.30367E+003
   6.4470   4.95734E+003    5.23392E+003
   6.4490   4.94956E+003    5.16512E+003
   6.4520   4.89007E+003    5.30822E+003
   6.4560   4.94765E+003    5.17081E+003
   6.4590   4.95313E+003    5.21401E+003
   6.4610   5.09984E+003    5.22389E+003
   6.4650   5.01943E+003    5.28610E+003
   6.4680   5.00946E+003    5.17681E+003
   6.4700   5.02210E+003    5.23341E+003
   6.4750   5.06638E+003    5.18758E+003
   6.4770   5.05428E+003    5.23460E+003
   6.4800   5.02161E+003    5.13903E+003
   6.4820   5.07745E+003    5.23426E+003
   6.4840   5.02438E+003    5.15369E+003
   6.4880   5.05707E+003    5.01700E+003
   6.4910   5.00970E+003    5.12207E+003
   6.4930   4.90335E+003    5.15632E+003
   6.4950   4.92841E+003    5.11877E+003
   6.4960   5.03393E+003    5.07299E+003
   6.5000   4.99030E+003    5.06560E+003
   6.5030   4.98363E+003    5.09372E+003
   6.5060   4.99054E+003    5.06722E+003
   6.5080   5.04518E+003    5.27701E+003
   6.5100   5.09867E+003    5.15266E+003
   6.5150   5.06335E+003    5.23477E+003
   6.5170   5.11294E+003    5.11017E+003
   6.5190   5.21419E+003    5.06675E+003
   6.5230   5.13157E+003    5.05309E+003
   6.5260   5.00212E+003    5.08365E+003
   6.5280   4.94033E+003    4.99515E+003
   6.5310   5.06090E+003    5.07125E+003
   6.5330   4.98871E+003    4.99739E+003
   6.5340   5.02621E+003    4.97679E+003
   6.5380   5.02502E+003    4.98629E+003
   6.5420   4.99608E+003    4.97814E+003
   6.5450   5.01692E+003    4.99432E+003
   6.5470   5.04227E+003    4.99975E+003
   6.5500   4.96542E+003    5.02702E+003
   6.5520   4.95057E+003    5.04696E+003
   6.5560   4.89272E+003    4.91828E+003
   6.5590   5.01909E+003    4.96039E+003
   6.5610   4.99902E+003    4.90412E+003
   6.5630   4.98094E+003    5.02440E+003
   6.5660   4.96577E+003    4.83909E+003
   6.5690   4.95603E+003    4.78680E+003
   6.5740   4.97070E+003    4.86676E+003
   6.5770   4.96925E+003    4.93132E+003
   6.5790   4.94634E+003    4.84187E+003
   6.5820   4.88631E+003    4.90692E+003
   6.5840   4.85332E+003    4.85598E+003
   6.5880   4.93959E+003    4.81497E+003
   6.5890   4.89314E+003    4.86650E+003
   6.5920   4.91093E+003    4.87430E+003
   6.5950   5.02060E+003    4.83466E+003
   6.5980   4.88315E+003    4.94575E+003
   6.6010   4.88794E+003    4.86907E+003
   6.6040   4.81539E+003    4.74021E+003
   6.6070   4.81584E+003    4.74387E+003
   6.6100   4.85189E+003    4.84870E+003
   6.6110   4.88027E+003    4.73877E+003
   6.6150   4.76903E+003    4.71074E+003
   6.6160   4.90466E+003    4.71638E+003
   6.6200   4.86770E+003    4.77295E+003
   6.6230   4.89751E+003    4.81757E+003
   6.6250   4.92093E+003    4.66637E+003
   6.6270   4.88774E+003    4.65281E+003
   6.6310   4.96154E+003    4.69706E+003
   6.6320   4.78640E+003    4.70293E+003
   6.6350   4.83228E+003    4.69166E+003
   6.6390   4.85846E+003    4.74458E+003
   6.6420   4.90228E+003    4.84973E+003
   6.6450   4.79834E+003    4.66657E+003
   6.6490   4.77756E+003    4.60518E+003
   6.6510   4.89355E+003    4.76285E+003
   6.6540   4.84775E+003    4.63895E+003
   6.6560   4.83487E+003    4.67868E+003
   6.6590   4.81139E+003    4.61561E+003
   6.6620   4.77581E+003    4.65123E+003
   6.6650   4.83797E+003    4.65762E+003
   6.6670   4.81432E+003    4.65404E+003
   6.6690   4.84004E+003    4.58939E+003
   6.6730   4.78928E+003    4.65964E+003
   6.6760   4.73961E+003    4.58647E+003
   6.6780   4.72089E+003    4.47125E+003
   6.6820   4.73240E+003    4.52102E+003
   6.6850   4.75973E+003    4.50532E+003
   6.6870   4.74388E+003    4.57706E+003
   6.6900   4.75494E+003    4.58031E+003
   6.6920   4.79039E+003    4.49661E+003
   6.6940   4.80626E+003    4.60198E+003
   6.6990   4.76468E+003    4.60672E+003
   6.7010   4.77363E+003    4.54327E+003
   6.7050   4.72432E+003    4.42455E+003
   6.7070   4.70498E+003    4.50839E+003
   6.7100   4.73390E+003    4.50818E+003
   6.7120   4.69632E+003    4.45112E+003
   6.7150   4.56134E+003    4.36677E+003
   6.7180   4.53548E+003    4.42606E+003
   6.7190   4.57522E+003    4.44055E+003
   6.7240   4.63200E+003    4.34089E+003
   6.7270   4.71907E+003    4.35296E+003
   6.7300   4.65534E+003    4.46220E+003
   6.7340   4.82116E+003    4.39495E+003
   6.7360   4.67878E+003    4.45030E+003
   6.7380   4.65434E+003    4.36172E+003
   6.7400   4.65579E+003    4.54571E+003
   6.7430   4.74051E+003    4.32563E+003
   6.7450   4.62436E+003    4.09712E+003
   6.7500   4.56579E+003    4.21344E+003
   6.7530   4.52545E+003    4.09625E+003
   6.7560   4.58233E+003    4.07048E+003
   6.7590   4.49352E+003    4.09934E+003
   6.7610   4.51762E+003    4.13608E+003
   6.7650   4.50387E+003    4.17706E+003
   6.7680   4.56608E+003    4.06951E+003
   6.7700   4.50713E+003    4.17476E+003
   6.7720   4.52629E+003    4.21769E+003
   6.7760   4.49985E+003    4.23193E+003
   6.7790   4.50726E+003    4.21937E+003
   6.7820   4.55477E+003    4.15594E+003
   6.7850   4.56031E+003    4.14296E+003
   6.7880   4.39423E+003    4.08414E+003
   6.7910   4.42884E+003    4.17661E+003
   6.7930   4.48401E+003    4.16983E+003
   6.7970   4.53485E+003    4.18317E+003
   6.7990   4.53455E+003    4.19051E+003
   6.8020   4.45582E+003    4.12854E+003
   6.8040   4.45200E+003    4.21602E+003
   6.8070   4.46209E+003    4.17919E+003
   6.8100   4.51292E+003    4.31617E+003
   6.8130   4.60120E+003    4.23829E+003
   6.8170   4.59466E+003    4.21607E+003
   6.8190   4.54062E+003    4.25242E+003
   6.8230   4.49488E+003    4.29084E+003
   6.8250   4.54434E+003    4.31425E+003
   6.8280   4.49156E+003    4.24140E+003
   6.8300   4.51569E+003    4.23097E+003
   6.8330   4.50210E+003    4.22159E+003
   6.8370   4.47444E+003    4.21997E+003
   6.8380   4.48110E+003    4.12709E+003
   6.8420   4.56667E+003    4.21152E+003
   6.8440   4.57476E+003    4.21936E+003
   6.8480   4.53365E+003    4.17837E+003
   6.8500   4.54268E+003    4.31011E+003
   6.8540   4.56217E+003    4.24372E+003
   6.8570   4.64712E+003    4.22495E+003
   6.8600   4.56737E+003    4.13139E+003
   6.8630   4.53107E+003    4.28130E+003
   6.8670   4.46732E+003    4.15052E+003
   6.8690   4.50035E+003    4.12920E+003
   6.8720   4.44880E+003    4.16797E+003
   6.8750   4.49683E+003    4.18742E+003
   6.8780   4.44997E+003    4.11188E+003
   6.8810   4.48029E+003    4.10771E+003
   6.8840   4.43354E+003    4.12390E+003
   6.8860   4.42124E+003    4.26623E+003
   6.8900   4.38441E+003    4.11006E+003
   6.8930   4.46513E+003    4.25713E+003
   6.8950   4.47269E+003    4.15965E+003
   6.8990   4.42063E+003    4.14268E+003
   6.9020   4.51686E+003    4.08602E+003
   6.9070   4.49822E+003    4.14996E+003
   6.9100   4.47409E+003    4.22193E+003
   6.9110   4.39431E+003    4.16664E+003
   6.9150   4.51319E+003    4.12335E+003
   6.9180   4.48366E+003    4.25947E+003
   6.9220   4.43478E+003    4.09154E+003
   6.9250   4.40863E+003    4.13309E+003
   6.9270   4.57818E+003    4.11340E+003
   6.9310   4.51383E+003    4.01605E+003
   6.9320   4.49263E+003    4.00679E+003
   6.9360   4.35072E+003    3.96117E+003
   6.9390   4.39285E+003    3.95098E+003
   6.9420   4.37233E+003    3.98609E+003
   6.9450   4.35350E+003    3.96125E+003
   6.9480   4.38524E+003    4.00717E+003
   6.9520   4.28736E+003    3.91763E+003
   6.9550   4.37552E+003    3.94854E+003
   6.9560   4.41296E+003    3.90165E+003
   6.9610   4.34505E+003    3.97604E+003
   6.9650   4.26386E+003    3.95620E+003
   6.9680   4.18154E+003    3.99014E+003
   6.9700   4.20432E+003    3.95538E+003
   6.9730   4.25008E+003    4.06922E+003
   6.9760   4.29281E+003    4.03993E+003
   6.9790   4.40572E+003    3.94417E+003
   6.9830   4.34998E+003    3.86482E+003
   6.9850   4.33372E+003    3.95706E+003
   6.9870   4.35321E+003    3.91156E+003
   6.9910   4.26063E+003    3.89041E+003
   6.9940   4.22308E+003    3.85121E+003
   6.9970   4.23851E+003    3.90750E+003
   7.0010   4.32821E+003    3.87455E+003
   7.0050   4.31776E+003    3.86301E+003
   7.0080   4.27428E+003    3.86066E+003
   7.0120   4.28339E+003    3.92292E+003
   7.0140   4.26130E+003    3.91742E+003
   7.0170   4.24714E+003    3.83933E+003
   7.0210   4.27836E+003    3.86246E+003
   7.0240   4.21737E+003    3.83758E+003
   7.0260   4.21677E+003    3.83223E+003
   7.0280   4.18035E+003    3.75865E+003
   7.0320   4.24841E+003    3.89421E+003
   7.0350   4.22346E+003    3.79164E+003
   7.0370   4.15596E+003    3.83712E+003
   7.0390   4.15434E+003    3.80744E+003
   7.0440   4.22437E+003    3.83191E+003
   7.0470   4.11198E+003    3.88836E+003
   7.0490   4.03615E+003    3.91230E+003
   7.0520   3.94222E+003    3.83808E+003
   7.0560   4.11231E+003    3.87640E+003
   7.0600   4.20384E+003    3.89292E+003
   7.0620   4.18191E+003    3.84492E+003
   7.0660   4.20625E+003    3.82785E+003
   7.0700   4.21181E+003    3.82691E+003
   7.0720   4.23563E+003    3.87074E+003
   7.0750   4.17106E+003    3.89082E+003
   7.0790   4.19407E+003    3.81970E+003
   7.0810   4.11264E+003    3.78794E+003
   7.0840   4.15210E+003    3.79324E+003
   7.0860   4.15200E+003    3.83994E+003
   7.0910   4.11811E+003    3.70319E+003
   7.0940   4.16680E+003    3.78699E+003
   7.0970   4.16232E+003    3.83095E+003
   7.1000   4.11898E+003    3.79627E+003
   7.1020   4.16192E+003    3.79607E+003
   7.1070   4.15936E+003    3.72152E+003
   7.1100   4.10269E+003    3.76456E+003
   7.1130   4.18844E+003    3.75157E+003
   7.1160   4.12191E+003    3.67537E+003
   7.1200   4.08168E+003    3.69460E+003
   7.1230   4.04840E+003    3.66231E+003
   7.1260   4.02058E+003    3.67342E+003
   7.1290   3.99948E+003    3.71724E+003
   7.1310   3.95247E+003    3.73134E+003
   7.1340   3.96726E+003    3.70431E+003
   7.1380   3.93630E+003    3.76064E+003
   7.1410   3.93644E+003    3.69076E+003
   7.1440   3.89139E+003    3.72319E+003
   7.1450   3.80218E+003    3.70651E+003
   7.1500   3.71561E+003    3.70043E+003
