# Supplementary material for: Trigger factor both holds and folds its client proteins
Source: Nat Commun. 2022 Jul 15;13:4126. doi: 10.1038/s41467-022-31767-6 (PMC9287376; doi:10.1038/s41467-022-31767-6)
Supplement: Supplementary file 6 — Source Data [file 41467_2022_31767_MOESM6_ESM.zip › SourceDataFile/Fig1a-b/00079.RI3]

Sample
I 3 04.0 40000 0014218 2.4830E11 281 1 
   5.8000   8.70000E+001    1.77390E+002
   5.8020   1.74780E+002    1.98820E+002
   5.8030   2.00800E+002    1.95380E+002
   5.8040   2.08570E+002    2.04820E+002
   5.8050   2.17660E+002    2.21910E+002
   5.8060   2.47600E+002    2.30330E+002
   5.8080   2.34300E+002    2.46160E+002
   5.8090   2.76890E+002    3.31320E+002
   5.8110   3.10950E+002    3.42150E+002
   5.8120   3.70250E+002    3.77980E+002
   5.8140   3.67780E+002    4.13720E+002
   5.8150   4.32630E+002    4.73010E+002
   5.8170   5.24370E+002    6.30910E+002
   5.8210   6.87860E+002    8.18630E+002
   5.8230   8.61870E+002    9.24460E+002
   5.8260   1.12013E+003    1.13780E+003
   5.8280   1.48175E+003    1.63979E+003
   5.8290   1.74597E+003    1.87933E+003
   5.8320   1.89330E+003    1.99345E+003
   5.8330   2.07199E+003    2.32258E+003
   5.8350   2.42388E+003    2.64991E+003
   5.8370   2.90292E+003    3.05870E+003
   5.8390   3.08412E+003    3.37201E+003
   5.8400   3.43786E+003    3.53168E+003
   5.8420   3.61388E+003    3.81333E+003
   5.8440   3.87287E+003    4.08132E+003
   5.8460   4.52370E+003    4.52379E+003
   5.8490   4.64882E+003    4.76954E+003
   5.8510   4.93697E+003    5.33485E+003
   5.8530   5.17995E+003    5.24005E+003
   5.8540   5.31793E+003    5.33634E+003
   5.8550   5.31481E+003    5.39792E+003
   5.8580   5.47935E+003    5.36408E+003
   5.8600   5.48109E+003    5.48513E+003
   5.8620   5.53261E+003    5.52816E+003
   5.8650   5.57234E+003    5.57894E+003
   5.8660   5.61281E+003    5.53460E+003
   5.8670   5.55340E+003    5.56400E+003
   5.8690   5.64032E+003    5.58945E+003
   5.8710   5.52102E+003    5.66349E+003
   5.8740   5.61157E+003    5.56816E+003
   5.8780   5.62645E+003    5.60903E+003
   5.8800   5.51995E+003    5.44939E+003
   5.8830   5.60236E+003    5.59163E+003
   5.8850   5.64630E+003    5.57569E+003
   5.8880   5.49766E+003    5.45511E+003
   5.8900   5.50189E+003    5.60123E+003
   5.8920   5.61227E+003    5.69870E+003
   5.8940   5.59247E+003    5.76955E+003
   5.8970   5.77205E+003    5.80215E+003
   5.8980   5.93653E+003    5.79514E+003
   5.9000   5.73986E+003    5.84304E+003
   5.9010   5.81948E+003    5.73864E+003
   5.9050   5.81709E+003    5.64909E+003
   5.9070   5.86350E+003    5.64469E+003
   5.9100   5.71613E+003    5.73807E+003
   5.9120   5.71902E+003    5.74511E+003
   5.9150   5.77522E+003    5.94866E+003
   5.9170   5.89891E+003    5.90677E+003
   5.9210   5.89861E+003    5.92130E+003
   5.9230   6.04911E+003    5.99801E+003
   5.9260   6.10672E+003    6.17281E+003
   5.9270   6.14067E+003    6.10913E+003
   5.9280   6.12374E+003    6.19006E+003
   5.9300   6.19852E+003    6.28191E+003
   5.9340   6.27373E+003    6.56180E+003
   5.9370   6.35150E+003    7.02675E+003
   5.9390   6.40099E+003    1.03789E+004
   5.9420   6.42819E+003    1.25172E+004
   5.9450   6.58488E+003    1.35654E+004
   5.9480   6.80435E+003    9.97448E+003
   5.9500   7.59358E+003    2.07680E+002
   5.9560   1.18529E+004    4.35820E+002
   5.9580   1.09038E+004    1.93005E+003
   5.9630   7.11150E+002    7.68255E+003
   5.9680   2.00910E+002    6.17578E+003
   5.9700   5.51150E+002    6.27151E+003
   5.9730   1.75233E+003    6.27242E+003
   5.9740   4.35365E+003    6.31766E+003
   5.9770   7.57645E+003    6.50662E+003
   5.9800   6.01529E+003    6.13362E+003
   5.9830   6.27389E+003    6.10849E+003
   5.9860   6.23027E+003    6.21090E+003
   5.9870   6.16497E+003    6.14437E+003
   5.9900   6.19841E+003    6.22248E+003
   5.9920   6.25343E+003    6.07384E+003
   5.9950   6.07819E+003    6.16344E+003
   5.9970   6.10934E+003    6.12154E+003
   6.0000   6.23459E+003    6.14843E+003
   6.0020   6.13705E+003    6.07961E+003
   6.0040   6.18005E+003    6.00618E+003
   6.0060   6.16697E+003    6.16539E+003
   6.0080   6.29046E+003    6.08567E+003
   6.0120   6.21723E+003    6.01355E+003
   6.0140   6.08886E+003    6.15356E+003
   6.0150   6.09860E+003    6.03509E+003
   6.0170   6.13377E+003    6.00281E+003
   6.0210   6.16260E+003    5.98905E+003
   6.0240   6.26225E+003    5.86975E+003
   6.0260   6.21464E+003    6.17179E+003
   6.0270   6.12382E+003    5.99962E+003
   6.0300   6.04436E+003    6.03150E+003
   6.0310   6.01185E+003    6.01471E+003
   6.0360   6.29688E+003    6.00650E+003
   6.0380   6.26747E+003    5.94993E+003
   6.0400   6.28121E+003    6.05234E+003
   6.0420   6.12843E+003    6.06372E+003
   6.0450   6.14860E+003    6.09024E+003
   6.0460   6.10673E+003    6.08268E+003
   6.0490   6.11708E+003    5.97455E+003
   6.0520   6.13817E+003    6.06506E+003
   6.0550   6.15302E+003    6.14037E+003
   6.0570   6.04209E+003    5.98215E+003
   6.0610   5.98956E+003    6.06997E+003
   6.0620   6.02931E+003    6.04093E+003
   6.0660   6.05495E+003    5.97578E+003
   6.0680   6.06128E+003    6.09985E+003
   6.0710   6.13392E+003    6.06486E+003
   6.0730   6.09771E+003    6.09635E+003
   6.0750   6.19585E+003    5.87622E+003
   6.0770   6.10350E+003    5.88770E+003
   6.0800   5.98916E+003    6.01509E+003
   6.0810   6.05398E+003    5.93885E+003
   6.0840   6.05235E+003    6.00392E+003
   6.0860   6.10497E+003    5.80296E+003
   6.0890   6.16790E+003    5.51333E+003
   6.0920   6.05468E+003    5.44659E+003
   6.0940   5.95677E+003    5.57659E+003
   6.0960   6.01645E+003    5.45666E+003
   6.1000   6.09224E+003    5.46368E+003
   6.1050   5.94392E+003    5.23254E+003
   6.1080   5.95214E+003    5.34065E+003
   6.1100   6.01876E+003    5.29987E+003
   6.1130   6.08276E+003    5.22732E+003
   6.1150   6.04324E+003    5.40589E+003
   6.1170   5.95844E+003    5.40007E+003
   6.1190   5.90877E+003    5.49419E+003
   6.1220   5.94221E+003    5.72360E+003
   6.1240   5.97838E+003    5.19904E+003
   6.1270   6.09601E+003    4.80484E+003
   6.1290   6.06279E+003    4.86431E+003
   6.1310   6.00226E+003    4.66987E+003
   6.1340   6.07316E+003    4.43394E+003
   6.1380   6.00835E+003    4.70064E+003
   6.1400   6.01732E+003    5.08089E+003
   6.1430   6.07721E+003    5.50686E+003
   6.1450   6.02100E+003    5.77583E+003
   6.1480   5.88011E+003    5.43301E+003
   6.1520   5.91351E+003    5.54624E+003
   6.1540   5.98504E+003    5.49741E+003
   6.1560   5.96928E+003    5.51639E+003
   6.1590   6.01042E+003    5.37078E+003
   6.1610   6.06579E+003    5.21689E+003
   6.1650   5.99722E+003    5.23832E+003
   6.1680   6.03346E+003    5.17712E+003
   6.1700   6.03734E+003    5.22117E+003
   6.1720   5.99695E+003    5.23423E+003
   6.1770   6.01928E+003    5.08225E+003
   6.1800   5.99677E+003    5.22494E+003
   6.1810   5.98542E+003    5.33058E+003
   6.1840   5.96972E+003    5.19707E+003
   6.1850   5.96138E+003    5.16013E+003
   6.1870   6.07652E+003    5.21677E+003
   6.1890   6.02543E+003    5.16459E+003
   6.1940   6.18672E+003    5.12338E+003
   6.1960   6.05152E+003    5.28673E+003
   6.1980   6.09476E+003    5.20842E+003
   6.2010   6.01989E+003    5.12951E+003
   6.2050   6.04070E+003    5.04161E+003
   6.2080   5.98651E+003    5.05995E+003
   6.2100   5.96184E+003    4.77852E+003
   6.2140   5.98209E+003    4.89331E+003
   6.2160   6.05595E+003    4.63246E+003
   6.2180   5.95606E+003    4.68047E+003
   6.2190   6.00449E+003    4.75457E+003
   6.2230   5.96563E+003    5.09508E+003
   6.2250   6.07024E+003    4.95754E+003
   6.2280   6.04999E+003    4.83989E+003
   6.2300   6.08885E+003    4.79078E+003
   6.2320   6.17334E+003    4.70591E+003
   6.2350   6.13810E+003    4.63320E+003
   6.2390   5.93824E+003    4.66270E+003
   6.2400   6.15920E+003    4.42756E+003
   6.2450   6.02417E+003    4.37025E+003
   6.2460   5.94784E+003    4.54667E+003
   6.2490   6.01399E+003    4.48501E+003
   6.2520   5.87922E+003    4.43708E+003
   6.2550   5.76106E+003    4.35335E+003
   6.2570   5.79185E+003    4.38625E+003
   6.2600   5.76446E+003    4.26555E+003
   6.2620   5.78387E+003    4.35402E+003
   6.2640   6.03046E+003    4.26497E+003
   6.2680   5.89836E+003    4.36839E+003
   6.2710   6.03690E+003    4.36505E+003
   6.2730   6.13100E+003    4.39923E+003
   6.2760   6.00025E+003    4.31188E+003
   6.2790   5.97759E+003    4.15305E+003
   6.2810   5.94540E+003    4.02151E+003
   6.2850   6.02405E+003    3.96628E+003
   6.2860   5.98762E+003    4.01535E+003
   6.2900   5.97967E+003    4.26610E+003
   6.2920   5.99256E+003    4.31262E+003
   6.2940   6.02475E+003    4.41032E+003
   6.2970   6.04962E+003    4.25287E+003
   6.2990   5.95119E+003    4.18772E+003
   6.3010   5.90093E+003    3.99822E+003
   6.3040   5.76198E+003    4.02748E+003
   6.3070   6.00535E+003    4.04465E+003
   6.3110   6.07896E+003    3.89206E+003
   6.3130   5.88135E+003    3.87382E+003
   6.3170   5.99481E+003    4.05192E+003
   6.3190   5.86233E+003    4.01677E+003
   6.3220   5.93262E+003    3.92883E+003
   6.3240   5.92201E+003    3.93535E+003
   6.3290   5.90233E+003    3.91016E+003
   6.3310   5.96971E+003    3.96891E+003
   6.3330   6.04500E+003    3.83368E+003
   6.3360   6.00217E+003    3.82206E+003
   6.3380   5.97227E+003    3.83584E+003
   6.3420   6.09769E+003    3.78071E+003
   6.3440   5.90872E+003    3.71208E+003
   6.3460   5.84849E+003    3.78403E+003
   6.3490   5.74783E+003    3.78727E+003
   6.3520   5.83995E+003    3.69579E+003
   6.3540   5.76495E+003    3.75495E+003
   6.3560   5.79194E+003    3.64600E+003
   6.3590   5.63807E+003    3.42039E+003
   6.3630   5.76366E+003    3.50368E+003
   6.3650   5.86754E+003    3.45149E+003
   6.3680   5.86177E+003    3.44436E+003
   6.3730   5.87724E+003    3.60755E+003
   6.3750   5.94960E+003    3.48029E+003
   6.3760   5.89367E+003    3.35904E+003
   6.3800   5.80719E+003    3.41097E+003
   6.3820   5.87113E+003    3.36786E+003
   6.3860   5.75565E+003    3.38987E+003
   6.3880   5.76788E+003    3.36765E+003
   6.3900   5.76411E+003    3.31588E+003
   6.3930   5.68677E+003    3.37512E+003
   6.3960   5.71790E+003    3.31817E+003
   6.3980   5.69587E+003    3.34945E+003
   6.4010   5.67482E+003    3.27984E+003
   6.4030   5.74351E+003    3.31357E+003
   6.4070   5.67478E+003    3.26535E+003
   6.4090   5.64262E+003    3.07648E+003
   6.4130   5.73231E+003    3.09031E+003
   6.4160   5.60805E+003    3.06729E+003
   6.4180   5.58691E+003    3.00961E+003
   6.4200   5.63224E+003    2.96098E+003
   6.4240   5.59034E+003    3.05852E+003
   6.4270   5.70887E+003    3.14545E+003
   6.4290   5.67116E+003    3.03868E+003
   6.4310   5.64489E+003    3.03062E+003
   6.4340   5.67240E+003    3.06087E+003
   6.4360   5.74397E+003    3.10267E+003
   6.4390   5.68788E+003    3.00840E+003
   6.4410   5.75615E+003    3.04040E+003
   6.4440   5.80046E+003    3.01949E+003
   6.4460   5.78667E+003    3.03977E+003
   6.4500   5.73284E+003    2.99522E+003
   6.4520   5.85631E+003    3.01052E+003
   6.4540   5.82849E+003    3.07359E+003
   6.4560   5.87014E+003    2.99185E+003
   6.4590   5.84035E+003    2.94441E+003
   6.4630   5.90539E+003    2.95306E+003
   6.4660   5.93245E+003    2.81920E+003
   6.4680   5.90395E+003    3.01336E+003
   6.4710   5.92069E+003    2.96075E+003
   6.4740   5.92631E+003    2.96969E+003
   6.4750   5.97290E+003    2.95883E+003
   6.4790   5.88159E+003    2.89043E+003
   6.4840   5.85383E+003    2.82982E+003
   6.4860   5.91123E+003    2.85359E+003
   6.4880   5.86924E+003    2.89320E+003
   6.4910   5.98181E+003    2.87026E+003
   6.4930   5.91857E+003    2.86714E+003
   6.4960   5.84886E+003    2.81674E+003
   6.4990   5.87537E+003    2.80656E+003
   6.5030   5.89231E+003    2.88417E+003
   6.5050   5.87417E+003    2.83806E+003
   6.5080   5.89460E+003    2.77306E+003
   6.5100   5.94836E+003    2.83675E+003
   6.5130   5.91281E+003    2.81533E+003
   6.5170   5.97479E+003    2.79320E+003
   6.5180   5.90726E+003    2.77905E+003
   6.5210   5.87448E+003    2.71104E+003
   6.5230   5.97028E+003    2.65239E+003
   6.5260   5.94169E+003    2.63155E+003
   6.5290   5.86030E+003    2.56276E+003
   6.5320   5.83284E+003    2.63812E+003
   6.5330   5.78949E+003    2.69741E+003
   6.5370   5.76701E+003    2.71544E+003
   6.5390   5.84862E+003    2.68546E+003
   6.5420   5.82742E+003    2.64429E+003
   6.5440   5.70904E+003    2.66455E+003
   6.5460   5.79703E+003    2.63812E+003
   6.5480   5.77896E+003    2.62539E+003
   6.5510   5.74072E+003    2.69227E+003
   6.5540   5.79011E+003    2.58900E+003
   6.5570   5.75788E+003    2.59482E+003
   6.5600   5.72221E+003    2.66531E+003
   6.5630   5.84765E+003    2.63577E+003
   6.5660   5.73726E+003    2.64141E+003
   6.5690   5.76850E+003    2.64139E+003
   6.5710   5.81946E+003    2.56328E+003
   6.5730   5.86449E+003    2.55639E+003
   6.5770   5.73999E+003    2.47262E+003
   6.5800   5.75563E+003    2.48608E+003
   6.5830   5.62861E+003    2.52532E+003
   6.5860   5.78565E+003    2.48628E+003
   6.5880   5.71997E+003    2.53518E+003
   6.5910   5.75017E+003    2.56472E+003
   6.5930   5.68567E+003    2.52362E+003
   6.5970   5.59456E+003    2.58004E+003
   6.6000   5.67816E+003    2.48712E+003
   6.6020   5.67382E+003    2.53669E+003
   6.6030   5.69142E+003    2.55364E+003
   6.6080   5.71095E+003    2.48439E+003
   6.6110   5.68721E+003    2.50833E+003
   6.6150   5.61775E+003    2.49613E+003
   6.6170   5.59393E+003    2.51149E+003
   6.6200   5.58395E+003    2.53808E+003
   6.6220   5.57801E+003    2.50767E+003
   6.6250   5.65498E+003    2.50354E+003
   6.6270   5.59554E+003    2.50101E+003
   6.6310   5.60293E+003    2.47446E+003
   6.6330   5.55624E+003    2.46687E+003
   6.6360   5.57494E+003    2.46932E+003
   6.6390   5.50851E+003    2.49134E+003
   6.6420   5.55257E+003    2.45604E+003
   6.6440   5.63004E+003    2.48860E+003
   6.6460   5.55393E+003    2.47217E+003
   6.6490   5.56611E+003    2.46518E+003
   6.6530   5.46226E+003    2.43785E+003
   6.6560   5.49600E+003    2.47066E+003
   6.6600   5.43949E+003    2.41127E+003
   6.6620   5.48765E+003    2.42899E+003
   6.6650   5.45952E+003    2.39166E+003
   6.6670   5.49674E+003    2.40945E+003
   6.6700   5.40855E+003    2.44061E+003
   6.6730   5.39222E+003    2.40432E+003
   6.6760   5.38795E+003    2.35651E+003
   6.6780   5.39453E+003    2.38875E+003
   6.6800   5.36176E+003    2.40186E+003
   6.6840   5.31395E+003    2.38278E+003
   6.6870   5.33952E+003    2.35686E+003
   6.6890   5.33988E+003    2.33008E+003
   6.6940   5.32625E+003    2.38428E+003
   6.6970   5.28793E+003    2.36847E+003
   6.7010   5.30864E+003    2.39057E+003
   6.7030   5.32072E+003    2.31369E+003
   6.7060   5.30490E+003    2.29694E+003
   6.7080   5.17691E+003    2.36506E+003
   6.7120   5.17975E+003    2.36227E+003
   6.7150   5.16226E+003    2.25093E+003
   6.7170   5.17083E+003    2.31177E+003
   6.7190   5.15731E+003    2.31256E+003
   6.7220   5.21189E+003    2.29798E+003
   6.7260   5.12843E+003    2.28742E+003
   6.7290   5.19002E+003    2.31728E+003
   6.7320   5.27988E+003    2.35116E+003
   6.7340   5.19726E+003    2.31045E+003
   6.7370   5.17916E+003    2.31228E+003
   6.7400   5.24466E+003    2.30181E+003
   6.7430   5.13793E+003    2.31859E+003
   6.7460   5.04708E+003    2.24293E+003
   6.7480   5.00283E+003    2.23967E+003
   6.7520   5.04259E+003    2.21133E+003
   6.7540   5.02715E+003    2.17750E+003
   6.7590   5.05867E+003    2.21761E+003
   6.7610   5.05833E+003    2.20298E+003
   6.7630   5.00575E+003    2.18826E+003
   6.7650   5.03441E+003    2.20874E+003
   6.7690   5.01531E+003    2.28436E+003
   6.7720   5.05698E+003    2.21118E+003
   6.7750   5.01883E+003    2.15139E+003
   6.7770   5.01220E+003    2.13729E+003
   6.7790   5.02979E+003    2.10199E+003
   6.7820   4.96374E+003    2.10579E+003
   6.7840   4.97907E+003    2.11996E+003
   6.7860   4.95887E+003    2.18167E+003
   6.7890   4.92960E+003    2.18596E+003
   6.7930   4.93470E+003    2.18666E+003
   6.7970   4.87846E+003    2.22840E+003
   6.8000   4.91877E+003    2.16754E+003
   6.8020   4.95270E+003    2.19177E+003
   6.8060   4.96181E+003    2.21756E+003
   6.8090   4.97548E+003    2.24818E+003
   6.8140   4.97727E+003    2.19918E+003
   6.8160   4.96425E+003    2.21721E+003
   6.8190   4.83871E+003    2.22173E+003
   6.8200   4.94210E+003    2.20011E+003
   6.8240   4.85393E+003    2.17390E+003
   6.8280   4.91954E+003    2.17718E+003
   6.8310   4.89025E+003    2.20279E+003
   6.8330   4.86127E+003    2.17522E+003
   6.8350   4.95020E+003    2.21079E+003
   6.8390   4.85060E+003    2.15762E+003
   6.8410   4.93645E+003    2.13946E+003
   6.8440   4.99520E+003    2.20113E+003
   6.8460   4.91815E+003    2.22371E+003
   6.8490   4.94794E+003    2.23199E+003
   6.8530   4.95245E+003    2.13688E+003
   6.8570   5.00046E+003    2.21834E+003
   6.8600   4.98328E+003    2.13077E+003
   6.8630   4.89190E+003    2.20181E+003
   6.8660   4.88102E+003    2.15279E+003
   6.8700   4.86728E+003    2.13985E+003
   6.8730   4.84685E+003    2.10721E+003
   6.8760   4.85361E+003    2.10629E+003
   6.8780   4.84118E+003    2.11855E+003
   6.8800   4.88795E+003    2.16121E+003
   6.8830   4.80485E+003    2.14114E+003
   6.8850   4.85363E+003    2.20095E+003
   6.8890   4.85946E+003    2.17409E+003
   6.8910   5.01397E+003    2.12532E+003
   6.8940   4.87115E+003    2.15970E+003
   6.8970   4.79946E+003    2.14780E+003
   6.9000   4.86435E+003    2.18885E+003
   6.9040   4.81865E+003    2.13821E+003
   6.9060   4.85436E+003    2.17048E+003
   6.9080   4.85018E+003    2.08214E+003
   6.9110   4.90946E+003    2.13757E+003
   6.9150   4.86288E+003    2.12006E+003
   6.9180   4.82730E+003    2.12525E+003
   6.9210   4.82814E+003    2.12324E+003
   6.9230   4.83498E+003    2.05908E+003
   6.9270   4.80259E+003    2.07695E+003
   6.9310   4.69809E+003    2.04716E+003
   6.9330   4.71177E+003    2.06276E+003
   6.9360   4.73574E+003    2.07618E+003
   6.9380   4.70977E+003    2.04564E+003
   6.9410   4.63992E+003    2.14285E+003
   6.9430   4.64217E+003    2.05512E+003
   6.9470   4.71404E+003    2.09841E+003
   6.9480   4.65433E+003    1.99362E+003
   6.9520   4.70754E+003    2.00622E+003
   6.9550   4.62512E+003    2.03803E+003
   6.9590   4.58966E+003    2.07037E+003
   6.9620   4.56350E+003    2.00917E+003
   6.9660   4.57604E+003    2.08110E+003
   6.9690   4.70057E+003    2.04292E+003
   6.9720   4.60217E+003    2.06574E+003
   6.9750   4.60727E+003    2.07774E+003
   6.9780   4.61843E+003    2.04688E+003
   6.9810   4.62813E+003    2.00903E+003
   6.9850   4.68933E+003    2.03996E+003
   6.9870   4.59733E+003    2.05974E+003
   6.9900   4.62355E+003    2.04632E+003
   6.9930   4.67294E+003    2.04152E+003
   6.9960   4.70702E+003    1.97063E+003
   6.9980   4.68133E+003    1.97836E+003
   7.0010   4.56053E+003    2.03231E+003
   7.0050   4.61758E+003    2.07609E+003
   7.0080   4.53273E+003    2.01733E+003
   7.0120   4.56191E+003    2.05401E+003
   7.0150   4.55785E+003    1.98858E+003
   7.0170   4.51746E+003    2.00089E+003
   7.0210   4.44752E+003    2.00824E+003
   7.0240   4.48615E+003    1.94346E+003
   7.0280   4.46854E+003    1.95840E+003
   7.0300   4.41903E+003    1.91607E+003
   7.0340   4.38543E+003    2.00962E+003
   7.0350   4.33268E+003    2.00373E+003
   7.0390   4.37392E+003    1.99395E+003
   7.0420   4.56289E+003    1.97613E+003
   7.0460   4.57946E+003    1.98186E+003
   7.0490   4.52939E+003    2.03066E+003
   7.0520   4.45152E+003    2.05831E+003
   7.0550   4.53089E+003    1.96059E+003
   7.0590   4.50494E+003    1.98533E+003
   7.0620   4.56248E+003    1.96886E+003
   7.0660   4.35240E+003    1.99533E+003
   7.0680   4.48184E+003    1.91446E+003
   7.0710   4.46432E+003    1.97238E+003
   7.0740   4.40858E+003    1.97175E+003
   7.0770   4.54386E+003    1.95274E+003
   7.0800   4.38763E+003    1.95072E+003
   7.0830   4.34575E+003    1.94587E+003
   7.0860   4.34183E+003    1.93531E+003
   7.0880   4.47847E+003    1.93928E+003
   7.0930   4.37289E+003    1.94092E+003
   7.0950   4.36842E+003    1.94979E+003
   7.0980   4.32415E+003    1.96333E+003
   7.1020   4.32554E+003    1.93377E+003
   7.1040   4.36287E+003    1.95297E+003
   7.1080   4.40183E+003    1.90763E+003
   7.1110   4.36838E+003    1.92176E+003
   7.1140   4.35170E+003    1.90808E+003
   7.1170   4.34926E+003    1.85279E+003
   7.1200   4.36056E+003    1.83907E+003
   7.1220   4.39195E+003    1.77931E+003
   7.1260   4.36386E+003    1.81652E+003
   7.1300   4.42212E+003    1.74033E+003
   7.1320   4.37401E+003    1.69757E+003
   7.1350   4.29002E+003    1.71359E+003
   7.1390   4.32873E+003    1.70128E+003
   7.1410   4.37178E+003    1.57962E+003
   7.1460   4.32342E+003    1.45161E+003
   7.1480   4.36378E+003    1.43667E+003
   7.1510   4.31651E+003    1.35869E+003
