# Supplementary material for: Trigger factor both holds and folds its client proteins
Source: Nat Commun. 2022 Jul 15;13:4126. doi: 10.1038/s41467-022-31767-6 (PMC9287376; doi:10.1038/s41467-022-31767-6)
Supplement: Supplementary file 6 — Source Data [file 41467_2022_31767_MOESM6_ESM.zip › SourceDataFile/Fig1a-b/00080.RI1]

Sample
I 1 04.0 40000 0014279 2.4940E11 280 1 
   5.8010   6.57700E+001    1.49060E+002
   5.8030   1.74830E+002    2.18810E+002
   5.8050   2.05360E+002    2.22920E+002
   5.8060   2.45380E+002    2.49330E+002
   5.8080   2.57650E+002    2.56270E+002
   5.8090   2.83560E+002    3.17930E+002
   5.8100   3.28490E+002    3.12660E+002
   5.8110   3.62680E+002    3.64970E+002
   5.8120   3.44590E+002    3.90830E+002
   5.8140   3.86250E+002    4.03700E+002
   5.8170   5.19460E+002    5.48010E+002
   5.8180   6.06970E+002    6.79410E+002
   5.8190   7.24770E+002    7.47280E+002
   5.8210   8.60070E+002    9.30450E+002
   5.8230   1.02596E+003    1.09779E+003
   5.8260   1.16809E+003    1.20912E+003
   5.8270   1.37176E+003    1.56542E+003
   5.8300   1.51368E+003    1.79180E+003
   5.8320   1.96450E+003    2.08259E+003
   5.8330   2.08908E+003    2.37662E+003
   5.8350   2.38346E+003    2.81272E+003
   5.8380   2.83566E+003    3.22524E+003
   5.8400   3.30244E+003    3.78210E+003
   5.8440   3.59708E+003    4.10722E+003
   5.8450   3.95691E+003    4.36024E+003
   5.8460   4.33160E+003    4.52788E+003
   5.8490   4.86647E+003    4.98874E+003
   5.8510   5.17959E+003    5.08723E+003
   5.8530   5.21983E+003    5.33340E+003
   5.8550   5.38453E+003    5.48884E+003
   5.8580   5.42185E+003    5.59680E+003
   5.8600   5.61982E+003    5.61257E+003
   5.8620   5.56149E+003    5.72006E+003
   5.8640   5.53178E+003    5.69096E+003
   5.8650   5.56747E+003    5.64159E+003
   5.8670   5.51741E+003    5.69319E+003
   5.8690   5.44506E+003    5.67070E+003
   5.8720   5.54689E+003    5.65284E+003
   5.8740   5.57400E+003    5.57463E+003
   5.8760   5.55559E+003    5.55559E+003
   5.8780   5.45211E+003    5.47277E+003
   5.8800   5.69413E+003    5.55108E+003
   5.8830   5.53230E+003    5.69230E+003
   5.8860   5.65105E+003    5.69668E+003
   5.8880   5.62349E+003    5.64106E+003
   5.8900   5.64982E+003    5.64172E+003
   5.8920   5.68935E+003    5.70977E+003
   5.8940   5.61102E+003    5.48688E+003
   5.8960   5.75507E+003    5.48514E+003
   5.8970   5.69805E+003    5.57304E+003
   5.9010   5.71912E+003    5.60978E+003
   5.9030   5.76556E+003    5.77194E+003
   5.9050   5.59619E+003    5.64440E+003
   5.9060   5.67293E+003    5.68847E+003
   5.9090   5.62381E+003    5.67332E+003
   5.9100   5.52057E+003    5.70845E+003
   5.9130   5.76411E+003    5.63120E+003
   5.9170   5.72186E+003    5.71318E+003
   5.9190   5.80237E+003    5.77539E+003
   5.9210   5.88446E+003    5.81345E+003
   5.9230   5.83011E+003    5.87118E+003
   5.9260   5.90888E+003    5.95728E+003
   5.9300   6.14092E+003    6.14162E+003
   5.9330   6.08133E+003    5.94804E+003
   5.9340   6.13291E+003    5.93892E+003
   5.9360   6.17181E+003    6.06137E+003
   5.9390   6.12800E+003    6.30442E+003
   5.9410   6.15149E+003    6.23314E+003
   5.9450   6.13071E+003    6.32769E+003
   5.9470   6.17065E+003    6.41722E+003
   5.9500   6.02368E+003    6.21232E+003
   5.9520   6.31656E+003    6.22489E+003
   5.9540   6.23104E+003    6.29165E+003
   5.9560   6.30873E+003    6.37611E+003
   5.9580   6.23780E+003    6.26914E+003
   5.9610   6.32344E+003    6.34650E+003
   5.9620   6.39630E+003    6.19199E+003
   5.9650   6.29720E+003    6.32151E+003
   5.9670   6.20282E+003    6.45095E+003
   5.9690   6.20492E+003    6.22842E+003
   5.9740   6.21745E+003    6.35096E+003
   5.9780   6.20741E+003    6.15951E+003
   5.9810   6.04432E+003    6.20167E+003
   5.9840   6.03230E+003    6.23321E+003
   5.9870   6.14993E+003    6.20061E+003
   5.9880   6.31061E+003    6.20570E+003
   5.9910   6.20999E+003    6.29281E+003
   5.9940   6.26561E+003    6.73570E+003
   5.9970   6.19560E+003    8.48459E+003
   5.9990   6.36825E+003    1.05358E+004
   6.0030   6.23100E+003    1.02658E+004
   6.0040   6.20239E+003    1.05182E+004
   6.0060   6.13639E+003    9.61786E+003
   6.0070   5.99273E+003    2.14750E+002
   6.0150   1.05841E+004    5.02150E+002
   6.0180   1.02504E+004    7.06721E+003
   6.0250   5.46730E+002    5.81841E+003
   6.0260   1.71930E+002    6.15591E+003
   6.0290   2.27570E+002    6.15345E+003
   6.0310   5.33230E+002    6.02093E+003
   6.0350   1.64078E+003    6.22845E+003
   6.0370   7.00001E+003    6.13722E+003
   6.0390   7.08718E+003    6.11141E+003
   6.0400   6.33054E+003    6.03370E+003
   6.0430   6.19428E+003    6.09807E+003
   6.0450   6.24849E+003    6.06812E+003
   6.0470   6.21936E+003    5.93735E+003
   6.0500   6.06522E+003    6.13957E+003
   6.0530   6.11898E+003    5.99877E+003
   6.0550   6.28629E+003    6.03304E+003
   6.0570   6.12361E+003    6.02936E+003
   6.0590   6.16152E+003    5.96975E+003
   6.0610   6.11059E+003    6.00392E+003
   6.0660   6.12165E+003    6.00555E+003
   6.0680   6.22196E+003    6.12240E+003
   6.0710   6.21577E+003    6.05425E+003
   6.0730   6.19821E+003    5.97768E+003
   6.0750   6.12578E+003    6.05177E+003
   6.0770   6.06369E+003    6.01146E+003
   6.0810   6.08128E+003    6.03534E+003
   6.0840   6.18575E+003    5.97761E+003
   6.0860   6.14309E+003    5.99918E+003
   6.0870   6.10756E+003    6.01326E+003
   6.0910   6.04771E+003    5.92308E+003
   6.0940   6.07664E+003    6.01627E+003
   6.0960   6.30939E+003    5.93522E+003
   6.0990   6.07655E+003    5.98560E+003
   6.1000   6.14439E+003    6.08304E+003
   6.1040   6.07425E+003    5.97026E+003
   6.1080   6.01529E+003    5.87923E+003
   6.1110   6.02847E+003    5.85616E+003
   6.1130   5.98227E+003    5.98825E+003
   6.1150   6.00101E+003    5.87479E+003
   6.1180   5.99339E+003    5.87304E+003
   6.1220   5.98685E+003    5.95525E+003
   6.1240   5.97324E+003    5.96759E+003
   6.1260   6.05502E+003    5.99823E+003
   6.1290   6.17778E+003    6.00588E+003
   6.1310   6.02352E+003    5.93848E+003
   6.1330   6.00810E+003    6.06051E+003
   6.1370   6.08269E+003    6.03248E+003
   6.1400   6.02486E+003    6.06335E+003
   6.1430   6.04574E+003    5.90064E+003
   6.1450   5.91746E+003    5.97470E+003
   6.1470   5.94573E+003    5.96773E+003
   6.1510   5.96132E+003    5.92514E+003
   6.1540   5.98485E+003    5.89282E+003
   6.1560   5.96357E+003    5.94159E+003
   6.1590   5.97030E+003    5.90720E+003
   6.1610   5.87398E+003    5.79555E+003
   6.1640   6.00356E+003    5.95341E+003
   6.1690   6.05060E+003    5.88335E+003
   6.1710   5.95244E+003    5.92710E+003
   6.1720   5.99809E+003    5.93605E+003
   6.1770   5.97698E+003    5.88928E+003
   6.1790   5.97292E+003    6.03198E+003
   6.1810   5.87672E+003    5.93026E+003
   6.1830   5.93421E+003    5.93584E+003
   6.1870   5.92804E+003    5.92666E+003
   6.1890   5.95123E+003    5.80856E+003
   6.1910   5.93000E+003    6.01208E+003
   6.1940   5.89641E+003    5.92781E+003
   6.1960   5.92800E+003    5.92568E+003
   6.1990   5.93464E+003    6.00051E+003
   6.2010   5.92084E+003    5.95984E+003
   6.2030   5.92829E+003    6.01892E+003
   6.2050   6.01137E+003    6.07914E+003
   6.2090   6.07173E+003    6.06702E+003
   6.2120   6.04906E+003    5.97751E+003
   6.2160   5.93700E+003    5.92091E+003
   6.2190   5.90255E+003    5.95075E+003
   6.2210   5.75252E+003    5.92120E+003
   6.2230   5.87249E+003    5.90384E+003
   6.2260   5.89706E+003    5.92710E+003
   6.2280   5.81198E+003    5.98849E+003
   6.2320   5.93940E+003    5.90121E+003
   6.2340   5.85426E+003    5.90626E+003
   6.2370   5.76701E+003    5.93202E+003
   6.2400   5.78438E+003    5.91842E+003
   6.2430   5.75905E+003    6.06421E+003
   6.2450   5.67806E+003    5.91137E+003
   6.2470   5.75684E+003    5.98974E+003
   6.2490   5.91503E+003    5.94458E+003
   6.2530   5.73070E+003    5.96165E+003
   6.2550   5.69455E+003    5.86725E+003
   6.2590   5.70996E+003    5.87920E+003
   6.2620   5.69849E+003    5.77685E+003
   6.2640   5.63417E+003    5.75700E+003
   6.2660   5.70456E+003    5.75957E+003
   6.2690   5.65229E+003    5.69099E+003
   6.2730   5.66981E+003    5.81266E+003
   6.2760   5.71773E+003    5.77416E+003
   6.2790   5.61664E+003    5.88744E+003
   6.2810   5.58941E+003    5.84556E+003
   6.2840   5.63642E+003    5.80175E+003
   6.2860   5.73350E+003    5.85740E+003
   6.2900   5.60058E+003    5.76628E+003
   6.2920   5.59919E+003    5.81339E+003
   6.2940   5.53676E+003    5.73633E+003
   6.2970   5.49518E+003    5.65920E+003
   6.2990   5.56663E+003    5.84049E+003
   6.3010   5.54899E+003    5.71272E+003
   6.3040   5.33315E+003    5.53487E+003
   6.3060   5.50277E+003    5.75524E+003
   6.3080   5.45597E+003    5.73992E+003
   6.3130   5.46407E+003    5.91091E+003
   6.3150   5.45338E+003    5.85640E+003
   6.3170   5.39502E+003    5.62723E+003
   6.3200   5.33148E+003    5.74287E+003
   6.3240   5.34094E+003    5.78706E+003
   6.3260   5.37143E+003    5.66527E+003
   6.3290   5.42027E+003    5.53224E+003
   6.3310   5.35220E+003    5.72092E+003
   6.3330   5.33555E+003    5.72503E+003
   6.3360   5.30622E+003    5.62888E+003
   6.3400   5.20294E+003    5.60002E+003
   6.3420   5.30182E+003    5.55294E+003
   6.3450   5.18923E+003    5.60344E+003
   6.3470   5.14378E+003    5.60737E+003
   6.3490   5.20926E+003    5.54293E+003
   6.3530   5.13946E+003    5.66727E+003
   6.3560   5.17758E+003    5.46402E+003
   6.3580   5.09640E+003    5.57573E+003
   6.3610   5.22668E+003    5.50693E+003
   6.3640   5.19250E+003    5.45647E+003
   6.3660   5.18275E+003    5.53183E+003
   6.3700   5.15798E+003    5.58369E+003
   6.3730   5.02752E+003    5.52827E+003
   6.3750   5.15904E+003    5.46473E+003
   6.3770   5.12761E+003    5.53366E+003
   6.3820   5.10317E+003    5.52358E+003
   6.3840   5.15599E+003    5.38268E+003
   6.3870   5.17569E+003    5.37515E+003
   6.3900   5.08116E+003    5.31813E+003
   6.3920   5.04608E+003    5.41721E+003
   6.3950   4.97877E+003    5.10964E+003
   6.3980   4.97010E+003    5.20572E+003
   6.4010   4.97824E+003    5.25581E+003
   6.4020   4.96863E+003    5.39493E+003
   6.4050   4.91093E+003    5.31481E+003
   6.4070   4.87309E+003    5.27209E+003
   6.4110   4.83572E+003    5.16084E+003
   6.4140   4.82115E+003    5.12367E+003
   6.4170   4.80630E+003    5.11434E+003
   6.4200   4.77286E+003    5.12958E+003
   6.4220   4.83374E+003    5.12896E+003
   6.4250   4.76152E+003    5.15981E+003
   6.4290   4.82966E+003    5.15715E+003
   6.4310   4.89590E+003    5.17435E+003
   6.4340   4.83561E+003    5.17870E+003
   6.4370   4.87955E+003    5.21161E+003
   6.4400   4.88417E+003    5.10359E+003
   6.4430   4.89477E+003    5.20864E+003
   6.4450   5.03938E+003    5.29072E+003
   6.4490   5.07090E+003    5.26571E+003
   6.4510   5.03423E+003    5.25716E+003
   6.4540   4.96391E+003    5.17546E+003
   6.4560   4.98134E+003    5.16463E+003
   6.4580   4.95879E+003    5.24024E+003
   6.4610   5.11119E+003    5.18420E+003
   6.4630   5.00114E+003    5.28133E+003
   6.4670   5.01436E+003    5.23976E+003
   6.4700   5.02094E+003    5.23191E+003
   6.4750   5.00224E+003    5.13280E+003
   6.4760   5.04914E+003    5.18011E+003
   6.4790   5.00618E+003    5.13753E+003
   6.4830   4.96605E+003    5.12502E+003
   6.4850   5.09092E+003    5.16187E+003
   6.4890   5.03632E+003    5.10290E+003
   6.4910   4.96143E+003    5.16830E+003
   6.4930   4.99207E+003    5.09939E+003
   6.4950   4.97099E+003    5.14037E+003
   6.4990   4.98146E+003    5.07843E+003
   6.5020   5.10258E+003    5.10290E+003
   6.5050   5.00542E+003    5.18170E+003
   6.5070   4.98342E+003    5.09238E+003
   6.5090   5.01340E+003    5.08600E+003
   6.5130   5.03670E+003    5.16627E+003
   6.5160   5.07245E+003    5.12371E+003
   6.5190   5.04189E+003    5.12291E+003
   6.5230   5.08859E+003    5.11225E+003
   6.5250   4.88505E+003    5.10638E+003
   6.5300   4.96507E+003    4.98277E+003
   6.5320   4.98583E+003    5.04602E+003
   6.5340   5.00459E+003    5.03176E+003
   6.5370   4.95896E+003    5.05821E+003
   6.5390   5.02011E+003    5.05218E+003
   6.5420   4.97186E+003    5.00600E+003
   6.5460   4.92885E+003    4.94438E+003
   6.5480   4.97354E+003    4.94495E+003
   6.5510   4.96194E+003    4.99520E+003
   6.5530   4.96577E+003    4.97738E+003
   6.5550   4.93980E+003    4.97003E+003
   6.5590   4.95072E+003    4.96048E+003
   6.5620   5.01992E+003    4.93806E+003
   6.5640   5.05287E+003    4.89396E+003
   6.5680   4.94160E+003    4.83424E+003
   6.5710   4.99941E+003    4.93464E+003
   6.5730   4.90165E+003    4.95735E+003
   6.5770   4.92381E+003    4.82947E+003
   6.5790   4.99218E+003    4.96530E+003
   6.5820   4.89542E+003    4.89403E+003
   6.5850   4.87002E+003    4.86221E+003
   6.5880   4.97815E+003    4.84686E+003
   6.5890   4.92370E+003    4.85028E+003
   6.5920   4.84708E+003    4.84340E+003
   6.5940   4.96514E+003    4.85420E+003
   6.5970   4.90543E+003    4.83299E+003
   6.6010   4.89399E+003    4.88976E+003
   6.6040   4.90302E+003    4.82179E+003
   6.6070   4.83708E+003    4.77673E+003
   6.6100   4.82103E+003    4.84363E+003
   6.6130   4.83197E+003    4.83054E+003
   6.6160   4.88597E+003    4.78978E+003
   6.6190   4.84252E+003    4.73895E+003
   6.6220   4.84775E+003    4.78435E+003
   6.6250   4.92460E+003    4.76295E+003
   6.6270   4.90697E+003    4.69963E+003
   6.6310   4.89926E+003    4.77463E+003
   6.6330   4.88164E+003    4.71258E+003
   6.6350   4.87016E+003    4.67014E+003
   6.6380   4.95536E+003    4.71772E+003
   6.6400   4.90028E+003    4.74600E+003
   6.6440   4.82907E+003    4.59461E+003
   6.6460   4.82868E+003    4.69083E+003
   6.6490   4.73997E+003    4.67586E+003
   6.6510   4.88711E+003    4.68458E+003
   6.6550   4.80761E+003    4.75962E+003
   6.6580   4.91802E+003    4.65220E+003
   6.6620   4.77751E+003    4.63866E+003
   6.6640   4.84971E+003    4.66802E+003
   6.6670   4.85592E+003    4.61892E+003
   6.6700   4.78654E+003    4.61901E+003
   6.6720   4.76857E+003    4.70244E+003
   6.6760   4.78469E+003    4.57203E+003
   6.6780   4.75617E+003    4.53970E+003
   6.6810   4.74777E+003    4.60177E+003
   6.6850   4.78535E+003    4.59065E+003
   6.6870   4.72480E+003    4.51173E+003
   6.6900   4.73750E+003    4.58324E+003
   6.6920   4.83540E+003    4.62486E+003
   6.6950   4.82704E+003    4.55829E+003
   6.6990   4.75646E+003    4.53267E+003
   6.7020   4.77117E+003    4.55530E+003
   6.7050   4.73100E+003    4.58275E+003
   6.7070   4.65310E+003    4.46318E+003
   6.7100   4.63440E+003    4.48364E+003
   6.7120   4.63570E+003    4.35765E+003
   6.7180   4.53781E+003    4.34078E+003
   6.7190   4.57117E+003    4.33401E+003
   6.7210   4.54389E+003    4.39671E+003
   6.7250   4.75505E+003    4.37827E+003
   6.7280   4.68393E+003    4.55570E+003
   6.7310   4.72261E+003    4.41997E+003
   6.7340   4.71348E+003    4.44858E+003
   6.7360   4.62372E+003    4.46518E+003
   6.7390   4.66402E+003    4.48730E+003
   6.7420   4.62762E+003    4.44319E+003
   6.7450   4.59908E+003    4.32723E+003
   6.7470   4.63691E+003    4.18651E+003
   6.7490   4.55850E+003    4.19672E+003
   6.7530   4.55543E+003    4.13684E+003
   6.7560   4.56906E+003    4.05504E+003
   6.7590   4.48961E+003    4.08862E+003
   6.7620   4.48996E+003    4.19317E+003
   6.7660   4.46934E+003    4.14424E+003
   6.7680   4.53368E+003    4.18526E+003
   6.7700   4.51714E+003    4.28454E+003
   6.7750   4.58467E+003    4.20085E+003
   6.7770   4.47750E+003    4.25860E+003
   6.7790   4.53619E+003    4.20085E+003
   6.7810   4.65894E+003    4.17310E+003
   6.7860   4.53675E+003    4.17994E+003
   6.7890   4.46037E+003    4.20684E+003
   6.7910   4.33921E+003    4.18321E+003
   6.7940   4.46786E+003    4.15903E+003
   6.7970   4.51234E+003    4.21162E+003
   6.8000   4.41519E+003    4.30540E+003
   6.8020   4.47800E+003    4.17336E+003
   6.8060   4.45278E+003    4.22030E+003
   6.8090   4.54959E+003    4.24154E+003
   6.8120   4.55872E+003    4.23658E+003
   6.8160   4.53455E+003    4.27329E+003
   6.8190   4.56254E+003    4.18896E+003
   6.8200   4.53542E+003    4.28403E+003
   6.8230   4.46934E+003    4.29833E+003
   6.8280   4.46218E+003    4.26706E+003
   6.8300   4.52234E+003    4.30707E+003
   6.8330   4.51420E+003    4.22214E+003
   6.8350   4.47648E+003    4.14249E+003
   6.8380   4.51461E+003    4.21490E+003
   6.8420   4.50004E+003    4.21946E+003
   6.8440   4.60704E+003    4.30925E+003
   6.8460   4.53136E+003    4.30723E+003
   6.8490   4.57800E+003    4.30924E+003
   6.8530   4.55652E+003    4.36860E+003
   6.8550   4.57876E+003    4.25329E+003
   6.8590   4.58173E+003    4.24898E+003
   6.8620   4.50438E+003    4.26915E+003
   6.8660   4.45893E+003    4.09676E+003
   6.8690   4.49358E+003    4.18496E+003
   6.8710   4.55941E+003    4.16077E+003
   6.8750   4.41387E+003    4.20046E+003
   6.8780   4.49326E+003    4.08233E+003
   6.8800   4.43922E+003    4.17424E+003
   6.8840   4.43445E+003    4.19760E+003
   6.8870   4.42460E+003    4.20029E+003
   6.8890   4.51133E+003    4.21277E+003
   6.8920   4.40770E+003    4.12709E+003
   6.8960   4.41164E+003    4.18742E+003
   6.8980   4.49468E+003    4.15706E+003
   6.9020   4.42667E+003    4.17549E+003
   6.9040   4.44311E+003    4.16444E+003
   6.9070   4.55159E+003    4.17734E+003
   6.9110   4.47636E+003    4.13129E+003
   6.9140   4.52629E+003    4.14961E+003
   6.9160   4.51686E+003    4.07074E+003
   6.9200   4.43280E+003    4.10360E+003
   6.9220   4.49907E+003    4.17990E+003
   6.9270   4.48695E+003    4.04585E+003
   6.9310   4.44220E+003    4.04888E+003
   6.9320   4.45162E+003    4.05587E+003
   6.9360   4.36293E+003    4.02179E+003
   6.9390   4.34872E+003    4.02886E+003
   6.9430   4.35502E+003    3.90350E+003
   6.9450   4.28749E+003    4.05411E+003
   6.9470   4.30599E+003    4.02235E+003
   6.9500   4.29319E+003    3.99151E+003
   6.9520   4.30863E+003    3.98783E+003
   6.9560   4.31342E+003    3.96301E+003
   6.9600   4.31044E+003    3.93618E+003
   6.9630   4.31331E+003    4.02849E+003
   6.9660   4.27693E+003    3.99547E+003
   6.9690   4.31770E+003    3.92128E+003
   6.9720   4.27496E+003    3.91072E+003
   6.9760   4.26968E+003    3.99422E+003
   6.9780   4.33147E+003    3.94797E+003
   6.9810   4.47562E+003    3.97840E+003
   6.9840   4.36873E+003    3.93143E+003
   6.9870   4.29876E+003    3.89486E+003
   6.9910   4.35379E+003    3.96145E+003
   6.9940   4.23436E+003    3.98865E+003
   6.9960   4.26273E+003    3.89315E+003
   6.9990   4.21888E+003    3.80664E+003
   7.0020   4.42031E+003    3.85621E+003
   7.0050   4.33011E+003    3.83804E+003
   7.0070   4.29453E+003    3.85968E+003
   7.0120   4.29369E+003    4.01104E+003
   7.0150   4.25233E+003    3.91176E+003
   7.0190   4.24309E+003    3.85903E+003
   7.0220   4.20207E+003    3.90056E+003
   7.0240   4.23912E+003    3.87580E+003
   7.0280   4.21078E+003    3.86068E+003
   7.0310   4.18566E+003    3.89538E+003
   7.0340   4.24066E+003    3.91048E+003
   7.0370   4.15237E+003    3.84828E+003
   7.0400   4.16349E+003    3.82433E+003
   7.0430   4.18789E+003    3.85567E+003
   7.0460   4.07896E+003    3.92449E+003
   7.0490   3.96706E+003    3.87716E+003
   7.0520   4.00506E+003    3.85252E+003
   7.0550   4.00557E+003    3.84597E+003
   7.0580   4.14163E+003    3.82430E+003
   7.0620   4.23049E+003    3.75632E+003
   7.0650   4.17668E+003    3.83923E+003
   7.0680   4.15919E+003    3.81771E+003
   7.0710   4.19360E+003    3.88713E+003
   7.0740   4.23286E+003    3.87517E+003
   7.0760   4.17304E+003    3.82294E+003
   7.0790   4.23381E+003    3.96201E+003
   7.0820   4.17653E+003    3.75284E+003
   7.0860   4.24210E+003    3.76379E+003
   7.0890   4.16223E+003    3.81094E+003
   7.0910   4.21880E+003    3.79180E+003
   7.0950   4.16235E+003    3.83203E+003
   7.0970   4.20358E+003    3.75301E+003
   7.1000   4.15714E+003    3.80768E+003
   7.1040   4.19490E+003    3.83830E+003
   7.1080   4.13934E+003    3.69079E+003
   7.1130   4.12878E+003    3.78598E+003
   7.1160   4.13879E+003    3.78626E+003
   7.1180   4.10963E+003    3.72125E+003
   7.1220   4.04515E+003    3.70661E+003
   7.1240   4.04079E+003    3.75745E+003
   7.1270   4.08260E+003    3.65968E+003
   7.1310   4.00466E+003    3.64550E+003
   7.1340   3.95017E+003    3.76417E+003
   7.1360   3.93522E+003    3.70563E+003
   7.1390   3.90506E+003    3.68555E+003
   7.1430   3.86786E+003    3.71846E+003
   7.1460   3.81588E+003    3.64248E+003
   7.1500   3.77995E+003    3.74269E+003
