# Supplementary material for: Trigger factor both holds and folds its client proteins
Source: Nat Commun. 2022 Jul 15;13:4126. doi: 10.1038/s41467-022-31767-6 (PMC9287376; doi:10.1038/s41467-022-31767-6)
Supplement: Supplementary file 6 — Source Data [file 41467_2022_31767_MOESM6_ESM.zip › SourceDataFile/Fig1a-b/00080.RI3]

Sample
I 3 04.0 40000 0014393 2.5140E11 280 1 
   5.8000   8.98100E+001    2.03030E+002
   5.8040   2.33580E+002    2.27280E+002
   5.8050   2.53060E+002    2.32520E+002
   5.8060   2.43580E+002    2.40370E+002
   5.8070   2.60400E+002    2.60160E+002
   5.8090   2.83360E+002    2.92670E+002
   5.8100   3.07530E+002    3.48630E+002
   5.8110   3.47940E+002    3.62600E+002
   5.8120   3.88790E+002    3.79810E+002
   5.8140   4.28630E+002    3.98110E+002
   5.8170   4.82520E+002    4.88470E+002
   5.8180   5.46750E+002    6.51050E+002
   5.8200   6.34550E+002    7.91460E+002
   5.8220   8.59140E+002    8.94810E+002
   5.8230   1.00964E+003    9.86560E+002
   5.8240   1.11856E+003    1.28743E+003
   5.8260   1.25690E+003    1.37996E+003
   5.8280   1.51501E+003    1.58291E+003
   5.8300   1.80741E+003    1.93983E+003
   5.8330   2.09285E+003    2.09024E+003
   5.8360   2.69284E+003    2.70582E+003
   5.8380   3.07031E+003    3.24419E+003
   5.8390   3.29013E+003    3.39737E+003
   5.8410   3.65583E+003    3.69001E+003
   5.8430   3.97780E+003    4.18303E+003
   5.8440   4.16356E+003    4.13677E+003
   5.8460   4.54249E+003    4.49684E+003
   5.8490   4.71283E+003    4.84244E+003
   5.8510   4.93346E+003    5.11570E+003
   5.8530   5.20955E+003    5.24138E+003
   5.8550   5.16704E+003    5.28538E+003
   5.8560   5.33502E+003    5.38923E+003
   5.8580   5.36352E+003    5.46124E+003
   5.8600   5.39426E+003    5.49106E+003
   5.8620   5.50470E+003    5.55647E+003
   5.8650   5.55767E+003    5.60995E+003
   5.8670   5.64863E+003    5.55903E+003
   5.8690   5.60745E+003    5.53758E+003
   5.8710   5.66110E+003    5.50041E+003
   5.8740   5.61343E+003    5.52764E+003
   5.8760   5.69044E+003    5.59926E+003
   5.8780   5.63031E+003    5.57457E+003
   5.8800   5.59504E+003    5.55930E+003
   5.8820   5.50263E+003    5.58392E+003
   5.8830   5.48085E+003    5.50288E+003
   5.8860   5.58603E+003    5.59107E+003
   5.8890   5.47616E+003    5.63031E+003
   5.8920   5.57338E+003    5.81996E+003
   5.8940   5.64541E+003    5.64292E+003
   5.8970   5.68511E+003    5.78393E+003
   5.8990   5.79793E+003    5.73595E+003
   5.9030   5.86879E+003    5.77475E+003
   5.9060   5.83092E+003    5.59690E+003
   5.9090   5.76466E+003    5.64644E+003
   5.9100   5.72163E+003    5.77901E+003
   5.9120   5.70715E+003    5.70729E+003
   5.9130   5.70225E+003    5.86883E+003
   5.9180   5.83736E+003    5.79918E+003
   5.9210   5.88291E+003    5.93891E+003
   5.9230   5.97087E+003    6.07626E+003
   5.9260   6.05031E+003    6.12154E+003
   5.9280   6.09391E+003    6.13785E+003
   5.9300   6.07533E+003    6.18450E+003
   5.9310   6.22102E+003    6.23647E+003
   5.9330   6.23452E+003    6.40982E+003
   5.9360   6.41829E+003    6.90269E+003
   5.9390   6.32233E+003    9.77436E+003
   5.9440   6.50018E+003    1.23775E+004
   5.9450   6.41956E+003    1.32557E+004
   5.9470   6.56916E+003    1.19295E+004
   5.9490   7.12733E+003    1.97730E+002
   5.9560   1.22357E+004    3.45380E+002
   5.9590   1.08982E+004    9.86420E+002
   5.9630   2.41658E+003    7.90629E+003
   5.9670   1.72770E+002    6.01333E+003
   5.9700   3.89410E+002    6.50354E+003
   5.9720   1.42773E+003    6.46383E+003
   5.9750   5.13082E+003    6.19159E+003
   5.9770   7.51693E+003    6.22608E+003
   5.9790   6.05322E+003    6.20593E+003
   5.9820   6.42504E+003    6.26140E+003
   5.9840   6.20562E+003    6.23262E+003
   5.9860   6.24511E+003    6.27900E+003
   5.9880   6.16550E+003    6.24102E+003
   5.9900   6.17078E+003    6.16341E+003
   5.9950   6.24689E+003    6.10226E+003
   5.9970   6.18504E+003    6.16768E+003
   6.0000   6.28081E+003    6.18039E+003
   6.0010   6.23757E+003    6.00118E+003
   6.0030   6.18056E+003    6.02611E+003
   6.0060   6.14819E+003    6.14776E+003
   6.0090   6.26483E+003    6.17758E+003
   6.0110   6.16267E+003    6.07543E+003
   6.0130   6.12117E+003    6.13285E+003
   6.0150   6.03371E+003    5.98506E+003
   6.0180   6.14910E+003    5.99720E+003
   6.0220   6.17198E+003    6.05862E+003
   6.0240   6.06467E+003    5.99940E+003
   6.0250   6.11768E+003    6.05346E+003
   6.0270   6.03542E+003    5.96188E+003
   6.0290   6.12770E+003    5.94993E+003
   6.0350   6.13590E+003    5.99921E+003
   6.0390   6.33526E+003    6.14845E+003
   6.0400   6.23694E+003    6.03648E+003
   6.0410   6.24346E+003    6.00081E+003
   6.0430   6.18783E+003    5.88712E+003
   6.0450   6.21150E+003    6.07037E+003
   6.0480   6.08948E+003    6.01603E+003
   6.0500   6.10248E+003    5.84854E+003
   6.0530   6.05951E+003    5.97563E+003
   6.0550   6.12730E+003    6.00162E+003
   6.0570   6.03123E+003    6.00651E+003
   6.0590   6.05276E+003    6.13452E+003
   6.0610   6.05276E+003    6.16823E+003
   6.0640   6.07647E+003    6.11206E+003
   6.0680   6.13062E+003    5.87969E+003
   6.0710   6.06810E+003    6.12054E+003
   6.0730   6.08023E+003    6.02131E+003
   6.0750   5.99864E+003    5.85484E+003
   6.0780   6.05991E+003    5.96116E+003
   6.0800   6.13763E+003    6.05669E+003
   6.0820   6.05363E+003    5.96876E+003
   6.0840   6.11304E+003    5.92281E+003
   6.0870   6.09602E+003    5.87890E+003
   6.0890   6.15892E+003    5.58902E+003
   6.0920   6.08415E+003    5.47646E+003
   6.0940   5.95927E+003    5.48474E+003
   6.0960   5.94149E+003    5.57121E+003
   6.0980   6.04258E+003    5.39131E+003
   6.1010   5.98587E+003    5.51088E+003
   6.1030   6.08696E+003    5.41108E+003
   6.1070   5.96659E+003    5.45259E+003
   6.1090   5.99885E+003    5.35458E+003
   6.1120   5.95349E+003    5.24526E+003
   6.1150   6.05712E+003    5.31677E+003
   6.1160   5.95362E+003    5.31640E+003
   6.1200   5.94393E+003    5.38317E+003
   6.1210   5.99145E+003    5.70578E+003
   6.1240   5.91213E+003    5.49017E+003
   6.1270   6.12077E+003    4.78633E+003
   6.1290   6.05540E+003    4.77847E+003
   6.1330   6.13062E+003    4.47132E+003
   6.1360   6.09407E+003    4.52275E+003
   6.1380   6.01462E+003    4.85153E+003
   6.1400   5.99761E+003    5.09618E+003
   6.1430   6.09775E+003    5.41348E+003
   6.1450   6.05383E+003    5.66041E+003
   6.1470   5.98291E+003    5.61465E+003
   6.1500   5.96091E+003    5.39222E+003
   6.1520   5.92101E+003    5.51320E+003
   6.1540   5.89855E+003    5.50565E+003
   6.1550   5.94430E+003    5.35898E+003
   6.1580   6.04436E+003    5.38005E+003
   6.1610   5.97190E+003    5.30574E+003
   6.1630   6.01155E+003    5.30554E+003
   6.1670   6.05749E+003    5.15592E+003
   6.1700   6.01155E+003    5.08024E+003
   6.1720   5.98235E+003    5.22910E+003
   6.1750   6.02561E+003    5.18968E+003
   6.1780   5.96346E+003    5.26659E+003
   6.1800   6.04761E+003    5.18833E+003
   6.1830   6.01520E+003    5.25572E+003
   6.1860   5.94795E+003    5.08653E+003
   6.1890   5.98331E+003    5.12398E+003
   6.1910   6.00003E+003    5.17811E+003
   6.1930   6.06467E+003    5.10000E+003
   6.1940   6.03012E+003    5.21217E+003
   6.1980   6.04320E+003    5.14781E+003
   6.2000   6.08162E+003    5.22121E+003
   6.2030   6.04761E+003    5.10288E+003
   6.2050   5.99440E+003    5.19574E+003
   6.2080   6.07789E+003    5.14021E+003
   6.2120   6.14906E+003    4.81297E+003
   6.2140   5.87285E+003    4.89159E+003
   6.2160   5.97927E+003    4.64824E+003
   6.2180   5.94563E+003    4.70010E+003
   6.2210   6.08981E+003    4.81015E+003
   6.2230   6.00110E+003    5.03804E+003
   6.2260   5.98021E+003    4.99364E+003
   6.2300   5.98593E+003    4.73948E+003
   6.2320   6.13409E+003    4.73466E+003
   6.2360   6.07652E+003    4.74553E+003
   6.2390   6.10053E+003    4.57703E+003
   6.2420   6.04739E+003    4.44903E+003
   6.2450   6.08023E+003    4.59991E+003
   6.2480   5.91987E+003    4.58401E+003
   6.2500   5.97717E+003    4.59408E+003
   6.2530   6.00421E+003    4.46576E+003
   6.2550   5.78872E+003    4.45638E+003
   6.2570   5.93067E+003    4.40159E+003
   6.2600   5.94454E+003    4.44462E+003
   6.2620   5.94043E+003    4.32842E+003
   6.2640   5.89448E+003    4.26061E+003
   6.2660   5.98005E+003    4.43230E+003
   6.2690   5.86699E+003    4.41228E+003
   6.2720   5.97085E+003    4.47904E+003
   6.2760   5.99726E+003    4.30496E+003
   6.2790   6.04934E+003    4.16767E+003
   6.2820   5.96726E+003    4.18210E+003
   6.2840   6.13034E+003    4.12665E+003
   6.2860   5.94356E+003    4.02277E+003
   6.2900   5.90869E+003    4.35750E+003
   6.2920   6.10522E+003    4.30123E+003
   6.2950   5.92285E+003    4.26356E+003
   6.2970   6.02080E+003    4.18836E+003
   6.2990   6.00044E+003    4.20959E+003
   6.3020   5.88395E+003    3.93842E+003
   6.3060   5.89470E+003    4.10288E+003
   6.3080   6.02355E+003    4.06931E+003
   6.3100   6.07749E+003    4.01325E+003
   6.3130   6.03956E+003    3.96125E+003
   6.3150   5.96303E+003    4.00970E+003
   6.3180   5.94319E+003    4.03957E+003
   6.3220   5.89772E+003    3.95786E+003
   6.3240   5.95484E+003    3.97411E+003
   6.3260   5.90962E+003    4.03261E+003
   6.3290   5.98492E+003    3.86300E+003
   6.3310   6.07320E+003    3.93835E+003
   6.3330   5.93779E+003    3.85694E+003
   6.3370   5.90040E+003    3.79157E+003
   6.3400   5.92084E+003    3.88487E+003
   6.3420   5.94430E+003    3.83094E+003
   6.3440   5.90407E+003    3.72324E+003
   6.3470   5.90157E+003    3.73580E+003
   6.3510   5.80009E+003    3.79375E+003
   6.3540   5.75828E+003    3.72868E+003
   6.3580   5.70022E+003    3.59275E+003
   6.3600   5.67861E+003    3.43519E+003
   6.3620   5.67660E+003    3.57821E+003
   6.3650   5.79004E+003    3.52446E+003
   6.3680   5.94788E+003    3.57470E+003
   6.3710   5.89382E+003    3.64070E+003
   6.3730   5.83498E+003    3.58773E+003
   6.3750   5.92632E+003    3.53265E+003
   6.3780   5.85565E+003    3.51766E+003
   6.3800   5.85640E+003    3.49864E+003
   6.3830   5.93269E+003    3.42360E+003
   6.3860   5.77294E+003    3.45502E+003
   6.3890   5.74926E+003    3.47491E+003
   6.3920   5.74870E+003    3.46345E+003
   6.3940   5.72369E+003    3.37620E+003
   6.3970   5.82403E+003    3.36731E+003
   6.4000   5.74109E+003    3.32553E+003
   6.4020   5.71725E+003    3.31931E+003
   6.4050   5.69287E+003    3.29346E+003
   6.4080   5.64816E+003    3.22852E+003
   6.4100   5.67796E+003    3.17189E+003
   6.4140   5.62156E+003    3.13271E+003
   6.4160   5.58459E+003    3.05707E+003
   6.4190   5.63006E+003    3.07577E+003
   6.4210   5.64642E+003    3.01461E+003
   6.4250   5.51511E+003    3.15866E+003
   6.4270   5.77553E+003    3.19340E+003
   6.4300   5.71430E+003    3.15923E+003
   6.4320   5.59400E+003    3.12026E+003
   6.4340   5.81245E+003    3.21940E+003
   6.4370   5.72171E+003    3.13545E+003
   6.4390   5.86856E+003    3.04890E+003
   6.4410   5.82626E+003    3.07364E+003
   6.4430   5.77044E+003    3.07825E+003
   6.4460   5.82397E+003    3.01307E+003
   6.4490   5.81285E+003    3.04579E+003
   6.4520   5.87409E+003    3.03854E+003
   6.4560   5.85586E+003    3.09167E+003
   6.4580   5.89765E+003    3.05263E+003
   6.4610   5.92486E+003    3.03589E+003
   6.4630   5.92745E+003    2.99727E+003
   6.4670   6.00449E+003    2.91685E+003
   6.4690   5.93679E+003    2.98841E+003
   6.4710   6.07549E+003    3.05376E+003
   6.4750   5.89134E+003    2.96607E+003
   6.4770   5.88235E+003    3.03594E+003
   6.4810   5.95033E+003    2.91855E+003
   6.4830   5.92438E+003    3.01183E+003
   6.4860   5.87425E+003    2.88826E+003
   6.4880   5.83731E+003    2.91090E+003
   6.4900   5.83284E+003    2.87873E+003
   6.4920   5.80943E+003    2.90142E+003
   6.4950   5.83865E+003    2.87840E+003
   6.4970   5.92826E+003    2.85129E+003
   6.5000   5.90594E+003    2.87518E+003
   6.5020   5.86733E+003    2.86253E+003
   6.5060   5.87922E+003    2.85202E+003
   6.5090   6.00307E+003    2.83870E+003
   6.5120   5.94974E+003    2.86829E+003
   6.5150   5.96544E+003    2.92139E+003
   6.5170   5.94114E+003    2.86711E+003
   6.5190   6.01956E+003    2.72674E+003
   6.5230   5.90231E+003    2.67499E+003
   6.5250   5.89896E+003    2.63827E+003
   6.5290   5.87133E+003    2.65635E+003
   6.5310   5.86071E+003    2.66761E+003
   6.5330   5.85287E+003    2.63927E+003
   6.5340   5.78973E+003    2.74939E+003
   6.5380   5.82393E+003    2.72038E+003
   6.5410   5.89932E+003    2.72716E+003
   6.5420   5.74036E+003    2.69536E+003
   6.5440   5.80013E+003    2.73334E+003
   6.5470   5.85191E+003    2.69872E+003
   6.5510   5.82510E+003    2.66308E+003
   6.5530   5.88083E+003    2.69829E+003
   6.5560   5.79973E+003    2.61274E+003
   6.5580   5.80056E+003    2.65840E+003
   6.5620   5.80951E+003    2.66734E+003
   6.5640   5.79921E+003    2.62507E+003
   6.5680   5.79232E+003    2.63812E+003
   6.5700   5.80255E+003    2.57616E+003
   6.5720   5.87483E+003    2.53535E+003
   6.5750   5.82170E+003    2.56595E+003
   6.5780   5.76897E+003    2.46218E+003
   6.5810   5.64828E+003    2.55392E+003
   6.5840   5.57500E+003    2.55759E+003
   6.5850   5.63258E+003    2.54993E+003
   6.5880   5.73930E+003    2.52420E+003
   6.5910   5.71726E+003    2.55166E+003
   6.5950   5.66261E+003    2.55501E+003
   6.5970   5.63071E+003    2.58626E+003
   6.6000   5.70780E+003    2.56153E+003
   6.6020   5.69145E+003    2.49127E+003
   6.6060   5.68504E+003    2.53958E+003
   6.6080   5.76579E+003    2.50827E+003
   6.6110   5.58940E+003    2.53930E+003
   6.6150   5.64259E+003    2.50407E+003
   6.6170   5.60636E+003    2.54613E+003
   6.6200   5.70794E+003    2.55161E+003
   6.6230   5.54604E+003    2.52899E+003
   6.6260   5.68324E+003    2.55575E+003
   6.6290   5.67682E+003    2.48795E+003
   6.6310   5.63556E+003    2.52029E+003
   6.6330   5.60291E+003    2.49606E+003
   6.6350   5.60326E+003    2.46646E+003
   6.6380   5.64438E+003    2.46887E+003
   6.6400   5.59716E+003    2.47083E+003
   6.6420   5.59847E+003    2.45419E+003
   6.6450   5.52678E+003    2.45065E+003
   6.6470   5.59313E+003    2.44064E+003
   6.6490   5.55240E+003    2.45306E+003
   6.6520   5.55602E+003    2.41035E+003
   6.6550   5.56106E+003    2.40868E+003
   6.6580   5.54963E+003    2.48311E+003
   6.6600   5.55333E+003    2.44296E+003
   6.6630   5.54178E+003    2.45632E+003
   6.6670   5.52532E+003    2.37815E+003
   6.6700   5.45667E+003    2.38270E+003
   6.6720   5.55862E+003    2.40533E+003
   6.6760   5.59745E+003    2.36174E+003
   6.6780   5.44629E+003    2.40271E+003
   6.6800   5.34555E+003    2.38272E+003
   6.6820   5.29333E+003    2.38446E+003
   6.6850   5.36502E+003    2.46143E+003
   6.6880   5.30548E+003    2.39039E+003
   6.6920   5.33879E+003    2.36827E+003
   6.6940   5.36277E+003    2.39876E+003
   6.6960   5.30537E+003    2.38602E+003
   6.7000   5.38090E+003    2.34721E+003
   6.7020   5.36768E+003    2.34498E+003
   6.7050   5.30858E+003    2.35870E+003
   6.7080   5.22747E+003    2.36206E+003
   6.7130   5.19318E+003    2.30180E+003
   6.7150   5.19379E+003    2.26738E+003
   6.7180   5.25718E+003    2.27311E+003
   6.7190   5.17255E+003    2.31100E+003
   6.7240   5.18809E+003    2.37978E+003
   6.7270   5.21636E+003    2.31150E+003
   6.7280   5.22916E+003    2.29962E+003
   6.7310   5.22636E+003    2.33356E+003
   6.7330   5.21339E+003    2.34640E+003
   6.7360   5.31282E+003    2.31500E+003
   6.7400   5.22862E+003    2.31341E+003
   6.7430   5.15717E+003    2.29132E+003
   6.7450   5.11196E+003    2.30546E+003
   6.7460   5.05017E+003    2.23909E+003
   6.7500   5.04123E+003    2.22763E+003
   6.7540   5.04044E+003    2.21049E+003
   6.7560   5.01951E+003    2.16999E+003
   6.7590   5.06298E+003    2.24849E+003
   6.7610   5.12622E+003    2.14251E+003
   6.7640   5.03767E+003    2.23201E+003
   6.7680   5.04708E+003    2.21444E+003
   6.7710   5.05959E+003    2.16307E+003
   6.7730   5.07650E+003    2.24125E+003
   6.7770   4.99510E+003    2.15511E+003
   6.7810   4.96497E+003    2.18824E+003
   6.7840   5.02521E+003    2.16000E+003
   6.7860   4.95017E+003    2.18847E+003
   6.7880   5.04771E+003    2.24618E+003
   6.7900   4.99468E+003    2.16237E+003
   6.7950   4.93145E+003    2.20287E+003
   6.7980   4.96825E+003    2.22826E+003
   6.8000   4.97184E+003    2.21142E+003
   6.8020   4.96943E+003    2.21575E+003
   6.8040   5.05361E+003    2.22375E+003
   6.8070   5.01009E+003    2.19897E+003
   6.8100   4.94107E+003    2.16077E+003
   6.8140   4.98754E+003    2.19049E+003
   6.8160   5.06332E+003    2.17373E+003
   6.8190   4.96412E+003    2.18169E+003
   6.8220   4.88778E+003    2.20532E+003
   6.8260   4.96242E+003    2.15308E+003
   6.8280   4.99316E+003    2.19219E+003
   6.8320   4.94155E+003    2.21397E+003
   6.8350   4.96160E+003    2.20289E+003
   6.8370   4.87526E+003    2.20792E+003
   6.8390   5.04160E+003    2.19286E+003
   6.8420   4.96570E+003    2.17969E+003
   6.8460   4.99238E+003    2.23523E+003
   6.8480   4.97949E+003    2.23344E+003
   6.8510   5.06950E+003    2.24348E+003
   6.8530   4.92718E+003    2.17321E+003
   6.8560   4.94101E+003    2.16116E+003
   6.8600   4.93429E+003    2.17734E+003
   6.8640   4.91397E+003    2.16776E+003
   6.8670   4.92276E+003    2.12883E+003
   6.8710   4.92423E+003    2.14893E+003
   6.8740   4.84616E+003    2.10017E+003
   6.8760   4.86221E+003    2.09029E+003
   6.8780   4.85514E+003    2.11584E+003
   6.8820   4.91703E+003    2.21835E+003
   6.8860   4.83766E+003    2.18053E+003
   6.8880   4.85913E+003    2.14504E+003
   6.8910   4.77819E+003    2.11564E+003
   6.8950   4.84162E+003    2.11332E+003
   6.8970   4.86678E+003    2.19296E+003
   6.9000   4.87717E+003    2.15224E+003
   6.9020   4.89253E+003    2.22071E+003
   6.9050   4.83070E+003    2.10829E+003
   6.9090   4.92315E+003    2.13903E+003
   6.9130   4.92179E+003    2.15046E+003
   6.9150   4.84379E+003    2.14612E+003
   6.9180   4.91767E+003    2.18372E+003
   6.9200   4.85059E+003    2.19280E+003
   6.9240   4.73116E+003    2.09892E+003
   6.9270   4.75992E+003    2.09341E+003
   6.9290   4.73397E+003    2.06955E+003
   6.9320   4.70850E+003    2.07640E+003
   6.9360   4.71549E+003    2.07711E+003
   6.9390   4.77463E+003    2.10315E+003
   6.9430   4.66885E+003    2.04513E+003
   6.9440   4.68032E+003    2.08120E+003
   6.9460   4.72890E+003    2.08393E+003
   6.9480   4.71179E+003    2.08217E+003
   6.9520   4.68820E+003    1.99630E+003
   6.9560   4.71871E+003    1.99220E+003
   6.9600   4.65639E+003    2.08654E+003
   6.9620   4.60689E+003    2.07945E+003
   6.9650   4.65074E+003    2.08893E+003
   6.9690   4.65501E+003    2.08052E+003
   6.9730   4.64410E+003    2.08230E+003
   6.9760   4.66757E+003    2.06560E+003
   6.9780   4.65977E+003    2.11473E+003
   6.9810   4.65613E+003    2.06811E+003
   6.9850   4.57346E+003    2.05468E+003
   6.9870   4.64373E+003    2.00970E+003
   6.9900   4.75285E+003    2.07702E+003
   6.9920   4.59457E+003    2.08426E+003
   6.9960   4.60838E+003    1.98372E+003
   6.9990   4.63686E+003    2.00397E+003
   7.0030   4.65979E+003    2.02321E+003
   7.0050   4.60799E+003    2.04744E+003
   7.0090   4.60572E+003    2.00118E+003
   7.0120   4.57988E+003    2.02935E+003
   7.0140   4.55375E+003    2.00576E+003
   7.0190   4.51417E+003    2.02038E+003
   7.0210   4.47140E+003    1.99832E+003
   7.0240   4.49025E+003    2.02738E+003
   7.0280   4.48500E+003    1.93855E+003
   7.0300   4.49742E+003    1.94289E+003
   7.0320   4.44995E+003    1.99885E+003
   7.0350   4.39863E+003    1.96663E+003
   7.0380   4.41297E+003    1.97548E+003
   7.0410   4.45048E+003    2.01905E+003
   7.0440   4.53437E+003    1.98997E+003
   7.0470   4.50093E+003    2.00441E+003
   7.0500   4.46746E+003    1.99287E+003
   7.0540   4.53315E+003    2.02377E+003
   7.0580   4.57822E+003    1.97471E+003
   7.0610   4.48783E+003    1.92760E+003
   7.0630   4.48744E+003    1.98351E+003
   7.0680   4.38763E+003    1.95930E+003
   7.0720   4.44538E+003    1.98551E+003
   7.0750   4.47341E+003    1.99452E+003
   7.0770   4.42412E+003    2.05600E+003
   7.0800   4.52550E+003    1.92750E+003
   7.0840   4.41088E+003    2.00397E+003
   7.0860   4.35825E+003    1.89132E+003
   7.0880   4.49382E+003    1.97323E+003
   7.0910   4.46481E+003    1.94874E+003
   7.0930   4.34830E+003    1.90426E+003
   7.0970   4.36041E+003    1.93027E+003
   7.1020   4.39223E+003    1.93871E+003
   7.1040   4.44195E+003    1.91754E+003
   7.1070   4.46298E+003    1.93838E+003
   7.1110   4.39681E+003    1.88726E+003
   7.1140   4.44495E+003    1.92597E+003
   7.1160   4.41399E+003    1.89092E+003
   7.1200   4.35369E+003    1.83828E+003
   7.1230   4.35493E+003    1.77046E+003
   7.1260   4.30748E+003    1.80267E+003
   7.1310   4.36730E+003    1.74569E+003
   7.1340   4.32067E+003    1.73946E+003
   7.1380   4.36278E+003    1.61846E+003
   7.1430   4.37611E+003    1.57336E+003
   7.1450   4.34931E+003    1.50353E+003
   7.1490   4.34559E+003    1.47732E+003
   7.1500   4.31401E+003    1.42263E+003
