# Supplementary material for: Trigger factor both holds and folds its client proteins
Source: Nat Commun. 2022 Jul 15;13:4126. doi: 10.1038/s41467-022-31767-6 (PMC9287376; doi:10.1038/s41467-022-31767-6)
Supplement: Supplementary file 6 — Source Data [file 41467_2022_31767_MOESM6_ESM.zip › SourceDataFile/Fig1a-b/00081.RI1]

Sample
I 1 04.0 40000 0014453 2.5250E11 280 1 
   5.8000   7.57100E+001    1.39970E+002
   5.8030   1.58190E+002    1.96840E+002
   5.8050   2.22760E+002    2.36740E+002
   5.8070   2.63840E+002    2.53560E+002
   5.8080   2.76220E+002    2.94310E+002
   5.8090   2.72460E+002    3.05670E+002
   5.8100   2.93430E+002    3.27560E+002
   5.8110   3.43060E+002    3.77010E+002
   5.8140   3.87520E+002    4.48720E+002
   5.8150   4.56260E+002    4.97240E+002
   5.8160   4.95540E+002    5.47780E+002
   5.8180   5.90330E+002    6.96880E+002
   5.8200   7.28190E+002    8.46390E+002
   5.8210   8.05850E+002    8.44520E+002
   5.8230   1.03392E+003    1.04114E+003
   5.8240   1.10652E+003    1.17050E+003
   5.8260   1.22443E+003    1.48048E+003
   5.8270   1.46538E+003    1.61404E+003
   5.8300   1.68646E+003    1.85959E+003
   5.8310   1.79355E+003    2.07423E+003
   5.8330   2.09240E+003    2.53130E+003
   5.8350   2.57518E+003    2.96906E+003
   5.8380   2.99821E+003    3.13466E+003
   5.8390   2.90912E+003    3.46457E+003
   5.8420   3.28874E+003    3.73536E+003
   5.8440   3.60936E+003    4.05313E+003
   5.8460   3.99687E+003    4.61413E+003
   5.8470   4.35061E+003    4.86675E+003
   5.8510   4.87334E+003    5.16872E+003
   5.8530   5.25569E+003    5.32470E+003
   5.8540   5.20734E+003    5.45197E+003
   5.8560   5.44530E+003    5.61243E+003
   5.8600   5.58970E+003    5.64665E+003
   5.8620   5.69054E+003    5.74199E+003
   5.8640   5.58321E+003    5.82032E+003
   5.8650   5.68304E+003    5.70303E+003
   5.8670   5.59225E+003    5.68799E+003
   5.8690   5.51904E+003    5.78004E+003
   5.8720   5.52625E+003    5.72884E+003
   5.8740   5.61004E+003    5.56181E+003
   5.8760   5.49873E+003    5.52580E+003
   5.8780   5.46725E+003    5.56579E+003
   5.8800   5.63973E+003    5.54964E+003
   5.8830   5.67594E+003    5.65065E+003
   5.8850   5.59562E+003    5.71818E+003
   5.8870   5.59250E+003    5.79719E+003
   5.8890   5.60282E+003    5.78621E+003
   5.8910   5.65867E+003    5.69681E+003
   5.8940   5.66277E+003    5.53339E+003
   5.8960   5.73889E+003    5.55679E+003
   5.8990   5.61713E+003    5.54479E+003
   5.9010   5.65052E+003    5.59692E+003
   5.9030   5.74062E+003    5.78958E+003
   5.9060   5.74091E+003    5.81284E+003
   5.9090   5.79249E+003    5.72597E+003
   5.9100   5.75444E+003    5.75956E+003
   5.9120   5.66282E+003    5.71099E+003
   5.9130   5.65631E+003    5.90210E+003
   5.9150   5.76008E+003    5.69010E+003
   5.9180   5.75303E+003    5.88515E+003
   5.9210   5.87035E+003    5.90304E+003
   5.9230   5.84303E+003    5.84601E+003
   5.9240   6.06820E+003    6.01735E+003
   5.9260   6.00630E+003    6.09136E+003
   5.9280   6.08066E+003    6.13293E+003
   5.9300   5.98945E+003    6.13687E+003
   5.9350   6.02118E+003    6.04199E+003
   5.9360   6.16898E+003    5.97551E+003
   5.9380   6.24741E+003    6.28327E+003
   5.9410   6.20045E+003    6.52465E+003
   5.9450   6.22395E+003    6.47001E+003
   5.9470   6.19390E+003    6.35121E+003
   5.9490   6.15729E+003    6.33165E+003
   5.9510   6.33741E+003    6.39868E+003
   5.9540   6.37265E+003    6.29597E+003
   5.9560   6.24309E+003    6.32334E+003
   5.9590   6.38679E+003    6.35713E+003
   5.9630   6.36959E+003    6.09411E+003
   5.9650   6.27342E+003    6.47381E+003
   5.9680   6.40409E+003    6.35661E+003
   5.9700   6.30263E+003    6.28146E+003
   5.9720   6.28401E+003    6.26068E+003
   5.9740   6.30815E+003    6.44572E+003
   5.9760   6.36463E+003    6.21676E+003
   5.9800   6.23660E+003    6.40751E+003
   5.9810   6.11784E+003    6.33424E+003
   5.9830   6.19104E+003    6.42200E+003
   5.9860   6.32837E+003    6.25803E+003
   5.9880   6.34585E+003    6.21068E+003
   5.9920   6.25532E+003    6.41439E+003
   5.9940   6.31101E+003    7.27825E+003
   5.9970   6.35201E+003    8.58770E+003
   5.9990   6.34760E+003    1.05235E+004
   6.0030   6.25782E+003    1.07202E+004
   6.0060   6.22844E+003    9.93235E+003
   6.0080   5.96630E+003    2.69050E+002
   6.0100   7.64900E+003    2.23150E+002
   6.0150   1.03488E+004    9.87230E+002
   6.0200   1.04437E+004    6.31491E+003
   6.0220   3.56842E+003    7.02417E+003
   6.0240   5.22150E+002    6.06398E+003
   6.0280   1.83580E+002    6.09970E+003
   6.0310   3.33590E+002    6.13751E+003
   6.0330   1.31264E+003    6.13955E+003
   6.0360   6.28418E+003    6.09391E+003
   6.0390   6.79601E+003    6.23861E+003
   6.0410   6.27079E+003    6.03298E+003
   6.0430   6.23616E+003    6.07335E+003
   6.0480   6.24043E+003    6.10121E+003
   6.0500   6.20023E+003    6.13472E+003
   6.0520   6.20172E+003    6.04819E+003
   6.0540   6.17917E+003    6.08394E+003
   6.0570   6.12112E+003    5.98591E+003
   6.0590   6.22487E+003    6.00211E+003
   6.0620   6.08677E+003    5.99728E+003
   6.0640   6.15169E+003    6.08840E+003
   6.0670   6.14070E+003    5.98552E+003
   6.0690   6.08341E+003    6.05794E+003
   6.0710   6.21227E+003    5.99663E+003
   6.0730   6.21878E+003    6.17030E+003
   6.0750   6.15094E+003    6.02157E+003
   6.0770   6.13311E+003    6.10292E+003
   6.0820   6.33990E+003    6.05722E+003
   6.0840   6.21332E+003    6.03703E+003
   6.0870   6.14134E+003    6.10165E+003
   6.0890   6.18232E+003    6.09881E+003
   6.0910   6.17119E+003    5.88350E+003
   6.0950   6.17815E+003    5.91442E+003
   6.0980   5.98577E+003    6.06216E+003
   6.1000   6.29936E+003    6.00484E+003
   6.1030   6.04983E+003    6.03921E+003
   6.1050   6.07707E+003    6.02427E+003
   6.1070   6.15663E+003    6.06281E+003
   6.1100   6.13073E+003    5.94377E+003
   6.1130   6.07389E+003    6.00378E+003
   6.1150   6.07277E+003    5.93706E+003
   6.1170   6.04797E+003    5.98449E+003
   6.1200   6.18791E+003    5.94936E+003
   6.1240   6.10637E+003    5.92658E+003
   6.1250   6.11026E+003    6.00980E+003
   6.1270   6.12816E+003    6.06036E+003
   6.1290   6.15467E+003    6.02703E+003
   6.1340   6.14751E+003    5.99555E+003
   6.1360   6.06257E+003    6.03906E+003
   6.1380   6.13607E+003    6.06264E+003
   6.1400   6.12631E+003    6.06083E+003
   6.1430   6.16964E+003    6.01945E+003
   6.1450   6.07374E+003    5.98124E+003
   6.1490   5.97931E+003    5.93273E+003
   6.1520   6.03431E+003    5.96975E+003
   6.1540   6.10459E+003    5.92182E+003
   6.1560   5.98052E+003    6.06585E+003
   6.1590   6.03371E+003    5.98799E+003
   6.1620   6.11225E+003    5.78578E+003
   6.1640   6.05615E+003    6.05885E+003
   6.1680   6.00169E+003    5.93989E+003
   6.1700   5.91826E+003    6.13515E+003
   6.1720   6.00052E+003    6.11729E+003
   6.1750   5.98478E+003    5.94765E+003
   6.1780   6.00367E+003    6.01237E+003
   6.1800   6.02827E+003    6.03378E+003
   6.1830   5.94107E+003    5.97917E+003
   6.1850   6.00425E+003    5.76250E+003
   6.1890   6.10034E+003    5.88877E+003
   6.1940   5.99461E+003    6.05271E+003
   6.1960   5.90969E+003    5.94920E+003
   6.1980   5.91657E+003    5.86702E+003
   6.2000   6.09045E+003    5.97842E+003
   6.2030   5.99697E+003    6.00911E+003
   6.2070   5.97476E+003    6.03510E+003
   6.2090   6.01158E+003    5.96348E+003
   6.2120   5.95472E+003    6.05155E+003
   6.2140   5.98329E+003    6.02699E+003
   6.2170   5.96189E+003    5.96965E+003
   6.2190   5.84481E+003    5.86831E+003
   6.2230   5.80533E+003    5.89876E+003
   6.2250   5.84592E+003    5.76063E+003
   6.2260   5.96879E+003    5.91230E+003
   6.2280   5.97173E+003    5.99957E+003
   6.2310   5.90302E+003    5.99014E+003
   6.2350   5.90136E+003    6.00933E+003
   6.2390   5.95463E+003    6.07436E+003
   6.2420   5.79591E+003    6.01011E+003
   6.2440   5.74810E+003    5.99574E+003
   6.2450   5.86603E+003    5.94685E+003
   6.2480   5.82290E+003    5.93139E+003
   6.2520   5.78901E+003    6.02744E+003
   6.2540   5.77826E+003    5.99390E+003
   6.2560   5.74157E+003    5.97547E+003
   6.2600   5.67278E+003    5.84493E+003
   6.2620   5.70350E+003    5.94122E+003
   6.2640   5.69366E+003    5.86145E+003
   6.2660   5.74136E+003    5.89761E+003
   6.2690   5.66325E+003    5.78252E+003
   6.2710   5.63787E+003    5.73017E+003
   6.2760   5.68356E+003    5.96781E+003
   6.2780   5.77498E+003    5.95420E+003
   6.2810   5.70103E+003    5.96659E+003
   6.2830   5.62570E+003    5.81263E+003
   6.2870   5.63187E+003    5.84114E+003
   6.2900   5.64866E+003    5.79073E+003
   6.2920   5.66948E+003    5.87554E+003
   6.2940   5.56948E+003    5.89169E+003
   6.2970   5.60745E+003    5.84337E+003
   6.2990   5.61802E+003    5.84725E+003
   6.3040   5.41458E+003    5.73259E+003
   6.3060   5.58016E+003    5.82971E+003
   6.3100   5.57982E+003    5.92009E+003
   6.3130   5.61580E+003    5.95013E+003
   6.3170   5.48373E+003    5.74804E+003
   6.3200   5.39503E+003    5.82355E+003
   6.3220   5.42120E+003    5.59240E+003
   6.3240   5.40300E+003    5.81053E+003
   6.3260   5.47421E+003    5.81559E+003
   6.3310   5.49625E+003    5.61503E+003
   6.3330   5.28910E+003    5.73280E+003
   6.3350   5.25880E+003    5.83556E+003
   6.3360   5.32749E+003    5.76742E+003
   6.3400   5.23583E+003    5.72544E+003
   6.3450   5.27611E+003    5.71091E+003
   6.3470   5.17991E+003    5.66326E+003
   6.3490   5.15378E+003    5.64197E+003
   6.3510   5.09628E+003    5.58705E+003
   6.3550   5.20407E+003    5.56933E+003
   6.3560   5.31299E+003    5.58585E+003
   6.3580   5.32184E+003    5.70616E+003
   6.3620   5.18216E+003    5.58775E+003
   6.3650   5.32481E+003    5.59341E+003
   6.3670   5.22932E+003    5.58877E+003
   6.3710   5.09185E+003    5.52139E+003
   6.3730   5.11778E+003    5.52055E+003
   6.3750   5.16206E+003    5.58600E+003
   6.3780   5.23065E+003    5.50447E+003
   6.3820   5.20133E+003    5.45615E+003
   6.3840   5.17283E+003    5.42433E+003
   6.3860   5.22848E+003    5.42600E+003
   6.3900   5.09815E+003    5.48897E+003
   6.3930   5.05894E+003    5.36896E+003
   6.3980   5.04383E+003    5.29102E+003
   6.4000   5.09144E+003    5.36211E+003
   6.4010   5.06721E+003    5.41645E+003
   6.4030   4.96962E+003    5.36483E+003
   6.4060   5.00553E+003    5.30337E+003
   6.4080   4.84270E+003    5.33034E+003
   6.4110   4.83536E+003    5.15541E+003
   6.4140   4.97555E+003    5.32597E+003
   6.4180   4.89525E+003    5.13662E+003
   6.4210   4.75895E+003    5.09596E+003
   6.4230   4.83410E+003    5.18888E+003
   6.4250   4.85396E+003    5.22733E+003
   6.4270   4.91026E+003    5.23489E+003
   6.4300   4.98027E+003    5.21825E+003
   6.4340   4.98966E+003    5.26573E+003
   6.4380   4.95199E+003    5.30200E+003
   6.4400   4.93728E+003    5.22817E+003
   6.4430   4.97577E+003    5.21712E+003
   6.4450   4.97726E+003    5.33427E+003
   6.4470   5.01978E+003    5.34103E+003
   6.4500   5.02356E+003    5.38135E+003
   6.4520   5.04785E+003    5.23686E+003
   6.4540   5.01223E+003    5.36795E+003
   6.4570   5.01082E+003    5.19042E+003
   6.4590   5.12394E+003    5.25934E+003
   6.4620   5.03875E+003    5.36373E+003
   6.4650   4.98729E+003    5.32894E+003
   6.4680   5.07433E+003    5.27080E+003
   6.4700   5.03514E+003    5.27676E+003
   6.4740   5.11630E+003    5.18970E+003
   6.4760   5.07923E+003    5.27059E+003
   6.4790   5.15823E+003    5.17747E+003
   6.4820   5.04906E+003    5.26761E+003
   6.4850   4.97897E+003    5.12284E+003
   6.4880   5.06203E+003    5.22879E+003
   6.4910   5.01185E+003    5.23529E+003
   6.4930   5.06533E+003    5.20587E+003
   6.4960   5.13302E+003    5.24443E+003
   6.4990   5.05719E+003    5.27796E+003
   6.5010   5.04565E+003    5.26955E+003
   6.5050   5.08378E+003    5.24765E+003
   6.5080   5.06589E+003    5.16600E+003
   6.5090   5.07455E+003    5.17601E+003
   6.5120   5.10524E+003    5.12815E+003
   6.5140   5.10006E+003    5.13845E+003
   6.5180   5.07263E+003    5.24267E+003
   6.5200   5.11714E+003    5.20358E+003
   6.5230   5.11949E+003    5.13143E+003
   6.5260   4.94342E+003    5.16007E+003
   6.5290   5.04867E+003    5.08428E+003
   6.5320   5.10028E+003    5.13255E+003
   6.5350   5.08833E+003    5.19848E+003
   6.5380   5.02160E+003    5.04602E+003
   6.5420   5.14752E+003    5.00776E+003
   6.5450   5.03668E+003    5.01731E+003
   6.5470   5.01292E+003    4.98534E+003
   6.5500   5.05886E+003    5.09365E+003
   6.5530   5.08009E+003    5.01397E+003
   6.5570   4.99017E+003    4.99239E+003
   6.5610   4.99560E+003    4.99118E+003
   6.5640   5.05617E+003    4.96296E+003
   6.5670   5.05287E+003    4.94746E+003
   6.5700   5.03725E+003    4.95954E+003
   6.5710   5.07585E+003    4.96817E+003
   6.5740   5.06795E+003    4.93911E+003
   6.5780   4.95333E+003    4.92341E+003
   6.5810   4.97473E+003    4.90419E+003
   6.5830   4.91543E+003    4.94099E+003
   6.5860   5.01427E+003    4.86970E+003
   6.5890   4.95136E+003    4.92945E+003
   6.5920   4.91375E+003    4.86577E+003
   6.5930   4.96698E+003    4.78718E+003
   6.5980   4.93050E+003    4.88487E+003
   6.6010   4.87380E+003    4.87466E+003
   6.6030   4.90056E+003    4.85316E+003
   6.6060   4.98244E+003    4.87899E+003
   6.6090   4.81999E+003    4.82915E+003
   6.6110   4.85445E+003    4.78293E+003
   6.6140   4.83199E+003    4.79824E+003
   6.6160   4.93799E+003    4.78764E+003
   6.6180   4.88285E+003    4.81493E+003
   6.6210   4.94521E+003    4.74977E+003
   6.6240   4.93682E+003    4.85663E+003
   6.6270   4.93652E+003    4.82691E+003
   6.6290   4.99953E+003    4.85553E+003
   6.6320   4.92389E+003    4.81894E+003
   6.6360   4.92188E+003    4.77505E+003
   6.6390   5.00117E+003    4.74528E+003
   6.6420   4.86797E+003    4.77637E+003
   6.6440   4.80760E+003    4.76985E+003
   6.6470   4.86538E+003    4.73031E+003
   6.6510   4.94120E+003    4.72954E+003
   6.6530   4.86366E+003    4.72957E+003
   6.6560   4.83345E+003    4.83886E+003
   6.6580   4.91243E+003    4.72615E+003
   6.6610   4.84386E+003    4.79386E+003
   6.6630   4.84212E+003    4.69578E+003
   6.6660   4.92244E+003    4.63006E+003
   6.6690   4.87233E+003    4.63312E+003
   6.6710   4.82703E+003    4.67219E+003
   6.6740   4.81351E+003    4.61720E+003
   6.6770   4.78853E+003    4.62727E+003
   6.6800   4.75049E+003    4.60275E+003
   6.6830   4.82004E+003    4.64192E+003
   6.6850   4.76363E+003    4.67399E+003
   6.6880   4.72748E+003    4.58483E+003
   6.6920   4.80032E+003    4.66934E+003
   6.6950   4.81437E+003    4.60338E+003
   6.6970   4.78764E+003    4.62611E+003
   6.6990   4.81106E+003    4.62420E+003
   6.7020   4.78868E+003    4.62893E+003
   6.7070   4.80668E+003    4.50982E+003
   6.7100   4.72258E+003    4.62822E+003
   6.7130   4.76855E+003    4.54643E+003
   6.7150   4.66038E+003    4.55070E+003
   6.7170   4.63243E+003    4.50410E+003
   6.7190   4.69731E+003    4.49098E+003
   6.7210   4.60219E+003    4.41467E+003
   6.7270   4.66877E+003    4.44541E+003
   6.7280   4.74735E+003    4.54221E+003
   6.7340   4.71581E+003    4.44262E+003
   6.7360   4.72075E+003    4.51180E+003
   6.7380   4.70950E+003    4.47821E+003
   6.7400   4.67913E+003    4.58063E+003
   6.7430   4.70720E+003    4.44375E+003
   6.7460   4.68146E+003    4.24176E+003
   6.7490   4.63155E+003    4.34802E+003
   6.7540   4.55633E+003    4.20952E+003
   6.7560   4.55765E+003    4.17708E+003
   6.7590   4.54186E+003    4.13221E+003
   6.7610   4.59566E+003    4.25530E+003
   6.7650   4.60293E+003    4.18976E+003
   6.7680   4.57079E+003    4.24972E+003
   6.7700   4.56721E+003    4.35513E+003
   6.7720   4.53105E+003    4.32106E+003
   6.7770   4.52220E+003    4.27715E+003
   6.7810   4.55036E+003    4.25342E+003
   6.7840   4.52753E+003    4.24478E+003
   6.7860   4.57669E+003    4.26773E+003
   6.7880   4.58236E+003    4.29547E+003
   6.7900   4.36683E+003    4.31704E+003
   6.7950   4.51356E+003    4.20261E+003
   6.7980   4.57515E+003    4.25630E+003
   6.8000   4.60581E+003    4.31808E+003
   6.8050   4.48784E+003    4.14926E+003
   6.8070   4.52759E+003    4.36611E+003
   6.8110   4.59069E+003    4.37750E+003
   6.8130   4.58211E+003    4.26919E+003
   6.8160   4.64999E+003    4.28312E+003
   6.8180   4.57274E+003    4.32601E+003
   6.8230   4.56855E+003    4.30475E+003
   6.8270   4.61384E+003    4.27045E+003
   6.8300   4.51765E+003    4.33663E+003
   6.8310   4.58804E+003    4.32770E+003
   6.8350   4.61941E+003    4.28911E+003
   6.8390   4.51951E+003    4.29607E+003
   6.8420   4.58559E+003    4.26908E+003
   6.8440   4.63948E+003    4.33325E+003
   6.8480   4.58658E+003    4.25797E+003
   6.8510   4.57290E+003    4.28086E+003
   6.8530   4.61993E+003    4.32860E+003
   6.8570   4.59206E+003    4.32216E+003
   6.8600   4.54141E+003    4.24590E+003
   6.8620   4.48587E+003    4.22549E+003
   6.8660   4.55424E+003    4.27350E+003
   6.8700   4.51775E+003    4.23984E+003
   6.8730   4.54549E+003    4.27476E+003
   6.8750   4.54898E+003    4.16384E+003
   6.8780   4.50427E+003    4.20176E+003
   6.8820   4.50125E+003    4.15737E+003
   6.8850   4.47026E+003    4.13806E+003
   6.8880   4.52119E+003    4.16900E+003
   6.8910   4.44680E+003    4.21045E+003
   6.8940   4.46444E+003    4.20823E+003
   6.8970   4.51107E+003    4.22236E+003
   6.8990   4.54742E+003    4.21456E+003
   6.9020   4.52617E+003    4.21851E+003
   6.9060   4.52119E+003    4.17600E+003
   6.9080   4.44561E+003    4.21834E+003
   6.9130   4.41189E+003    4.20397E+003
   6.9150   4.53134E+003    4.12469E+003
   6.9180   4.46311E+003    4.21857E+003
   6.9220   4.54882E+003    4.25990E+003
   6.9260   4.43617E+003    4.23620E+003
   6.9290   4.50258E+003    4.12669E+003
   6.9310   4.49232E+003    4.06292E+003
   6.9350   4.45645E+003    4.10995E+003
   6.9380   4.36097E+003    4.02890E+003
   6.9430   4.31831E+003    3.97199E+003
   6.9450   4.36913E+003    4.06032E+003
   6.9470   4.41650E+003    4.02544E+003
   6.9500   4.34418E+003    4.00607E+003
   6.9530   4.43232E+003    3.97977E+003
   6.9560   4.39820E+003    4.03491E+003
   6.9590   4.39815E+003    3.93881E+003
   6.9620   4.35882E+003    4.03384E+003
   6.9650   4.33141E+003    3.99286E+003
   6.9690   4.30913E+003    4.03308E+003
   6.9700   4.22376E+003    3.94834E+003
   6.9750   4.32307E+003    4.04517E+003
   6.9790   4.38801E+003    3.96603E+003
   6.9820   4.35573E+003    3.94923E+003
   6.9850   4.35639E+003    4.01155E+003
   6.9870   4.33717E+003    4.03560E+003
   6.9910   4.30845E+003    3.95060E+003
   6.9940   4.30711E+003    3.97818E+003
   6.9960   4.31844E+003    3.99652E+003
   6.9990   4.28487E+003    3.95334E+003
   7.0010   4.39625E+003    3.87213E+003
   7.0050   4.39381E+003    3.89082E+003
   7.0080   4.31779E+003    3.93013E+003
   7.0110   4.31108E+003    3.96918E+003
   7.0140   4.29217E+003    3.94116E+003
   7.0180   4.30430E+003    3.93158E+003
   7.0210   4.29678E+003    4.04010E+003
   7.0240   4.27402E+003    3.93073E+003
   7.0280   4.19691E+003    3.88204E+003
   7.0310   4.28838E+003    3.83267E+003
   7.0350   4.21648E+003    3.87217E+003
   7.0370   4.25503E+003    3.89752E+003
   7.0420   4.26590E+003    3.93855E+003
   7.0440   4.30298E+003    3.87460E+003
   7.0470   4.03936E+003    3.87325E+003
   7.0500   4.06017E+003    3.91366E+003
   7.0530   3.98149E+003    4.00217E+003
   7.0560   4.13586E+003    3.92824E+003
   7.0580   4.21352E+003    3.82018E+003
   7.0620   4.21257E+003    3.76712E+003
   7.0660   4.21398E+003    3.85767E+003
   7.0680   4.25061E+003    3.86140E+003
   7.0700   4.24575E+003    3.93860E+003
   7.0720   4.29602E+003    3.96898E+003
   7.0770   4.22970E+003    3.79978E+003
   7.0820   4.25593E+003    3.84600E+003
   7.0840   4.19871E+003    3.85741E+003
   7.0870   4.20744E+003    3.89248E+003
   7.0890   4.22751E+003    3.87016E+003
   7.0930   4.23542E+003    3.79700E+003
   7.0970   4.22601E+003    3.83541E+003
   7.0990   4.16330E+003    3.77968E+003
   7.1020   4.20377E+003    3.81703E+003
   7.1040   4.20689E+003    3.80358E+003
   7.1080   4.18742E+003    3.89377E+003
   7.1110   4.14903E+003    3.85927E+003
   7.1130   4.15720E+003    3.81621E+003
   7.1160   4.12829E+003    3.74489E+003
   7.1200   4.11580E+003    3.78736E+003
   7.1240   4.07009E+003    3.77792E+003
   7.1270   4.07449E+003    3.72866E+003
   7.1290   4.05653E+003    3.73949E+003
   7.1340   3.98286E+003    3.76840E+003
   7.1370   3.96354E+003    3.75308E+003
   7.1400   3.96583E+003    3.70835E+003
   7.1430   3.91768E+003    3.75453E+003
   7.1450   3.88821E+003    3.73236E+003
   7.1490   3.74669E+003    3.70367E+003
   7.1510   3.73093E+003    3.66467E+003
