# Supplementary material for: Trigger factor both holds and folds its client proteins
Source: Nat Commun. 2022 Jul 15;13:4126. doi: 10.1038/s41467-022-31767-6 (PMC9287376; doi:10.1038/s41467-022-31767-6)
Supplement: Supplementary file 6 — Source Data [file 41467_2022_31767_MOESM6_ESM.zip › SourceDataFile/Fig1a-b/00081.RI3]

Sample
I 3 04.0 40000 0014570 2.5450E11 280 1 
   5.8000   1.09860E+002    1.95750E+002
   5.8030   2.23310E+002    2.26650E+002
   5.8060   2.30080E+002    2.42000E+002
   5.8080   2.45830E+002    3.05560E+002
   5.8090   3.07670E+002    3.17980E+002
   5.8100   3.31240E+002    3.28520E+002
   5.8110   3.47130E+002    3.74050E+002
   5.8130   3.93590E+002    3.89480E+002
   5.8150   4.41010E+002    4.84780E+002
   5.8170   4.82740E+002    5.54230E+002
   5.8180   5.88680E+002    6.48920E+002
   5.8210   7.65460E+002    8.73150E+002
   5.8240   9.82490E+002    1.01950E+003
   5.8260   1.15084E+003    1.28846E+003
   5.8270   1.33878E+003    1.42697E+003
   5.8280   1.38912E+003    1.53299E+003
   5.8290   1.60311E+003    1.58268E+003
   5.8300   1.81256E+003    2.05550E+003
   5.8320   2.09368E+003    2.51726E+003
   5.8350   2.49197E+003    2.50737E+003
   5.8360   2.57021E+003    2.77878E+003
   5.8380   3.08112E+003    3.15525E+003
   5.8390   3.16018E+003    3.20873E+003
   5.8420   3.57324E+003    3.62184E+003
   5.8440   4.08437E+003    4.23932E+003
   5.8460   4.40121E+003    4.54140E+003
   5.8490   4.70303E+003    4.77859E+003
   5.8510   4.89517E+003    4.88305E+003
   5.8530   5.08242E+003    5.18956E+003
   5.8550   5.19226E+003    5.33038E+003
   5.8570   5.39977E+003    5.29968E+003
   5.8590   5.43243E+003    5.45133E+003
   5.8620   5.44436E+003    5.35621E+003
   5.8630   5.48160E+003    5.56209E+003
   5.8650   5.52881E+003    5.53320E+003
   5.8670   5.45908E+003    5.56752E+003
   5.8690   5.61967E+003    5.52154E+003
   5.8710   5.56139E+003    5.54295E+003
   5.8740   5.38225E+003    5.45045E+003
   5.8760   5.47720E+003    5.47811E+003
   5.8780   5.52373E+003    5.56979E+003
   5.8800   5.57209E+003    5.43787E+003
   5.8820   5.46997E+003    5.42361E+003
   5.8830   5.52290E+003    5.36868E+003
   5.8850   5.56632E+003    5.50302E+003
   5.8880   5.45562E+003    5.46866E+003
   5.8890   5.47756E+003    5.56034E+003
   5.8910   5.50108E+003    5.59547E+003
   5.8940   5.55538E+003    5.73024E+003
   5.8960   5.67317E+003    5.84688E+003
   5.8980   5.78745E+003    5.66010E+003
   5.9010   5.73515E+003    5.89386E+003
   5.9030   5.74317E+003    5.62575E+003
   5.9060   5.69049E+003    5.54027E+003
   5.9080   5.62486E+003    5.57815E+003
   5.9100   5.71017E+003    5.79063E+003
   5.9120   5.62656E+003    5.72526E+003
   5.9140   5.57826E+003    5.90727E+003
   5.9170   5.70997E+003    5.87790E+003
   5.9200   5.76049E+003    5.83254E+003
   5.9210   5.89509E+003    5.93258E+003
   5.9240   5.94172E+003    5.93507E+003
   5.9260   5.95409E+003    6.09209E+003
   5.9270   5.93960E+003    6.06364E+003
   5.9310   6.19630E+003    6.09296E+003
   5.9320   6.10467E+003    6.19769E+003
   5.9350   6.24384E+003    6.37603E+003
   5.9370   6.31510E+003    6.64969E+003
   5.9380   6.35273E+003    7.30184E+003
   5.9390   6.31819E+003    8.65804E+003
   5.9420   6.35936E+003    1.30873E+004
   5.9450   6.61154E+003    1.20421E+004
   5.9480   6.81118E+003    1.07771E+004
   5.9500   7.22125E+003    1.89780E+002
   5.9560   1.26204E+004    4.83530E+002
   5.9610   7.23798E+003    7.31215E+003
   5.9650   1.64070E+002    7.54068E+003
   5.9670   2.16760E+002    5.97002E+003
   5.9700   3.65760E+002    6.39546E+003
   5.9720   1.01317E+003    6.35578E+003
   5.9740   4.44502E+003    6.47345E+003
   5.9770   7.96469E+003    6.15991E+003
   5.9790   6.12391E+003    6.16671E+003
   5.9810   6.29388E+003    6.05878E+003
   5.9840   6.14537E+003    6.18162E+003
   5.9860   6.11848E+003    6.09700E+003
   5.9880   6.22243E+003    6.17170E+003
   5.9900   6.14875E+003    6.05562E+003
   5.9920   6.16352E+003    6.09073E+003
   5.9950   6.24289E+003    6.18132E+003
   5.9970   6.21140E+003    6.06807E+003
   5.9990   6.11648E+003    6.06110E+003
   6.0030   6.17220E+003    5.98490E+003
   6.0060   6.04139E+003    5.91504E+003
   6.0080   6.11918E+003    6.03292E+003
   6.0090   6.21575E+003    6.03046E+003
   6.0120   6.12219E+003    6.02241E+003
   6.0140   6.00562E+003    6.06437E+003
   6.0170   6.21258E+003    5.88592E+003
   6.0200   6.08339E+003    5.99543E+003
   6.0220   6.14491E+003    5.91470E+003
   6.0240   6.21040E+003    5.94376E+003
   6.0260   6.03529E+003    5.88900E+003
   6.0290   6.05534E+003    5.97887E+003
   6.0310   6.01089E+003    6.04900E+003
   6.0360   6.01969E+003    6.03101E+003
   6.0380   6.18458E+003    6.02621E+003
   6.0400   6.09863E+003    5.86238E+003
   6.0430   6.03865E+003    5.99936E+003
   6.0470   6.16121E+003    5.90429E+003
   6.0490   6.05878E+003    5.95528E+003
   6.0510   6.05514E+003    5.90031E+003
   6.0540   6.05172E+003    5.96716E+003
   6.0590   6.05122E+003    5.86471E+003
   6.0610   6.07336E+003    5.93321E+003
   6.0630   5.95844E+003    5.90385E+003
   6.0640   6.06010E+003    5.94846E+003
   6.0660   6.02798E+003    5.98353E+003
   6.0680   6.08103E+003    5.95878E+003
   6.0730   5.93563E+003    6.10232E+003
   6.0750   6.11426E+003    6.11326E+003
   6.0780   6.14280E+003    5.94768E+003
   6.0800   6.05989E+003    5.87803E+003
   6.0820   5.99147E+003    5.97952E+003
   6.0840   6.06390E+003    5.88440E+003
   6.0870   6.02227E+003    5.59558E+003
   6.0910   6.19610E+003    5.50762E+003
   6.0950   5.90349E+003    5.51771E+003
   6.0960   5.90803E+003    5.32275E+003
   6.0980   6.05966E+003    5.44865E+003
   6.1010   6.05172E+003    5.40964E+003
   6.1030   5.96967E+003    5.34185E+003
   6.1070   5.93749E+003    5.47934E+003
   6.1090   5.96367E+003    5.31293E+003
   6.1130   6.02923E+003    5.29106E+003
   6.1150   5.93760E+003    5.39117E+003
   6.1190   5.84154E+003    5.44839E+003
   6.1220   5.92339E+003    5.58830E+003
   6.1240   5.87267E+003    5.56410E+003
   6.1270   6.05856E+003    4.67110E+003
   6.1310   5.96326E+003    4.59796E+003
   6.1330   6.02083E+003    4.45842E+003
   6.1360   5.92985E+003    4.65230E+003
   6.1380   5.99899E+003    4.89794E+003
   6.1400   5.99067E+003    5.20642E+003
   6.1430   6.05158E+003    5.49148E+003
   6.1460   5.95161E+003    5.59140E+003
   6.1480   5.95380E+003    5.48110E+003
   6.1510   5.93354E+003    5.40966E+003
   6.1540   5.95439E+003    5.43220E+003
   6.1560   5.96928E+003    5.50619E+003
   6.1590   5.95962E+003    5.35889E+003
   6.1610   5.94376E+003    5.38562E+003
   6.1630   5.88227E+003    5.18858E+003
   6.1670   6.00610E+003    5.20600E+003
   6.1680   6.02299E+003    5.19670E+003
   6.1700   6.05158E+003    5.14869E+003
   6.1740   5.97405E+003    5.29336E+003
   6.1780   5.94109E+003    5.23266E+003
   6.1800   5.93245E+003    5.25174E+003
   6.1820   5.98651E+003    5.28800E+003
   6.1840   5.94397E+003    5.10855E+003
   6.1870   5.89928E+003    5.12033E+003
   6.1890   5.93559E+003    5.09323E+003
   6.1920   5.99251E+003    5.25621E+003
   6.1940   6.00381E+003    5.18329E+003
   6.1960   5.98581E+003    5.22436E+003
   6.1990   6.01535E+003    5.23516E+003
   6.2030   6.07401E+003    5.15777E+003
   6.2050   5.99325E+003    5.02636E+003
   6.2070   5.97436E+003    4.92511E+003
   6.2100   5.94751E+003    4.79679E+003
   6.2140   5.84158E+003    4.84026E+003
   6.2150   6.01573E+003    4.65603E+003
   6.2180   6.00489E+003    4.77147E+003
   6.2210   5.94062E+003    5.01830E+003
   6.2240   6.02419E+003    4.99191E+003
   6.2250   5.97671E+003    4.98976E+003
   6.2280   5.95243E+003    4.89612E+003
   6.2310   5.93492E+003    4.83854E+003
   6.2340   6.10987E+003    4.72414E+003
   6.2370   5.91842E+003    4.69718E+003
   6.2390   5.99230E+003    4.49084E+003
   6.2400   5.91907E+003    4.36853E+003
   6.2430   5.88795E+003    4.37176E+003
   6.2450   5.92795E+003    4.54974E+003
   6.2480   5.88192E+003    4.51685E+003
   6.2510   5.85362E+003    4.59192E+003
   6.2540   5.69946E+003    4.40674E+003
   6.2550   5.76819E+003    4.32682E+003
   6.2600   5.76498E+003    4.30715E+003
   6.2630   5.89323E+003    4.45151E+003
   6.2640   5.92974E+003    4.35002E+003
   6.2670   5.80808E+003    4.56073E+003
   6.2690   5.86238E+003    4.48458E+003
   6.2720   6.04361E+003    4.43937E+003
   6.2740   5.93834E+003    4.40542E+003
   6.2770   6.02129E+003    4.25978E+003
   6.2810   5.85228E+003    4.10191E+003
   6.2820   5.88554E+003    4.01616E+003
   6.2850   6.00864E+003    4.12209E+003
   6.2880   6.00095E+003    4.22824E+003
   6.2900   5.96858E+003    4.39514E+003
   6.2940   5.87396E+003    4.32618E+003
   6.2960   5.90160E+003    4.26761E+003
   6.2970   5.92438E+003    4.25820E+003
   6.3010   5.89845E+003    4.04868E+003
   6.3040   5.80607E+003    4.13546E+003
   6.3090   5.93366E+003    4.05793E+003
   6.3110   6.08070E+003    4.02235E+003
   6.3130   5.97352E+003    4.05894E+003
   6.3150   5.90219E+003    4.13128E+003
   6.3170   5.92214E+003    4.06719E+003
   6.3200   5.88694E+003    3.97741E+003
   6.3220   5.87632E+003    4.01279E+003
   6.3260   6.03122E+003    3.98927E+003
   6.3280   5.95131E+003    4.00699E+003
   6.3310   5.90589E+003    3.96832E+003
   6.3350   5.91421E+003    3.72105E+003
   6.3380   5.89047E+003    3.75724E+003
   6.3400   5.88595E+003    3.88290E+003
   6.3420   5.88699E+003    3.95117E+003
   6.3450   5.84682E+003    3.71311E+003
   6.3470   5.82785E+003    3.75628E+003
   6.3500   5.80590E+003    3.74340E+003
   6.3520   5.79325E+003    3.77256E+003
   6.3560   5.72978E+003    3.69455E+003
   6.3590   5.63164E+003    3.48283E+003
   6.3620   5.66827E+003    3.56199E+003
   6.3650   5.74778E+003    3.59171E+003
   6.3680   5.85065E+003    3.61051E+003
   6.3700   5.83006E+003    3.61826E+003
   6.3730   5.83090E+003    3.52059E+003
   6.3750   5.91990E+003    3.46703E+003
   6.3780   5.79464E+003    3.52759E+003
   6.3810   5.86807E+003    3.43952E+003
   6.3840   5.75923E+003    3.43188E+003
   6.3860   5.69980E+003    3.41006E+003
   6.3890   5.72578E+003    3.46130E+003
   6.3910   5.74278E+003    3.40771E+003
   6.3930   5.63982E+003    3.33466E+003
   6.3960   5.71055E+003    3.42607E+003
   6.4000   5.67905E+003    3.32144E+003
   6.4030   5.72828E+003    3.27122E+003
   6.4060   5.63126E+003    3.31768E+003
   6.4090   5.67747E+003    3.15819E+003
   6.4110   5.61924E+003    3.21496E+003
   6.4140   5.54967E+003    3.19659E+003
   6.4160   5.67153E+003    3.15897E+003
   6.4200   5.57704E+003    3.06760E+003
   6.4220   5.56367E+003    3.12025E+003
   6.4250   5.63930E+003    3.12240E+003
   6.4270   5.67869E+003    3.14668E+003
   6.4300   5.65793E+003    3.13815E+003
   6.4320   5.67403E+003    3.09751E+003
   6.4340   5.62402E+003    3.14901E+003
   6.4360   5.67448E+003    3.14474E+003
   6.4390   5.81473E+003    3.15251E+003
   6.4410   5.77707E+003    3.14109E+003
   6.4430   5.66828E+003    3.10006E+003
   6.4470   5.73429E+003    3.07218E+003
   6.4500   5.80090E+003    3.04788E+003
   6.4520   5.82725E+003    3.04647E+003
   6.4540   5.79513E+003    3.16550E+003
   6.4560   5.79228E+003    3.04804E+003
   6.4600   5.90034E+003    3.00341E+003
   6.4630   5.88984E+003    2.92347E+003
   6.4670   5.90573E+003    2.94611E+003
   6.4680   5.87697E+003    3.01479E+003
   6.4710   5.98382E+003    3.03155E+003
   6.4750   5.90105E+003    2.99913E+003
   6.4770   5.88163E+003    3.02537E+003
   6.4820   5.82446E+003    2.95599E+003
   6.4830   6.02423E+003    2.97525E+003
   6.4850   5.86196E+003    2.86034E+003
   6.4860   5.83516E+003    2.91661E+003
   6.4890   5.93679E+003    2.87260E+003
   6.4930   5.78923E+003    2.91842E+003
   6.4950   5.80161E+003    2.88136E+003
   6.4980   5.88797E+003    2.81251E+003
   6.4990   5.87989E+003    2.82402E+003
   6.5030   5.93319E+003    2.87231E+003
   6.5060   5.85987E+003    2.82091E+003
   6.5080   5.88747E+003    2.85764E+003
   6.5120   5.93042E+003    2.89073E+003
   6.5150   5.84354E+003    2.91415E+003
   6.5170   5.93445E+003    2.88667E+003
   6.5190   5.99710E+003    2.76707E+003
   6.5220   5.82901E+003    2.74709E+003
   6.5240   5.87978E+003    2.67993E+003
   6.5260   5.90215E+003    2.65741E+003
   6.5310   5.81954E+003    2.61452E+003
   6.5320   5.80040E+003    2.63952E+003
   6.5350   5.82210E+003    2.77501E+003
   6.5380   5.84386E+003    2.78081E+003
   6.5400   5.85092E+003    2.76513E+003
   6.5410   5.83057E+003    2.74019E+003
   6.5430   5.71129E+003    2.63560E+003
   6.5470   5.76051E+003    2.64144E+003
   6.5500   5.75133E+003    2.57631E+003
   6.5510   5.75110E+003    2.66681E+003
   6.5540   5.83152E+003    2.58995E+003
   6.5560   5.75251E+003    2.61412E+003
   6.5610   5.75374E+003    2.68907E+003
   6.5630   5.72599E+003    2.61182E+003
   6.5670   5.70316E+003    2.62864E+003
   6.5690   5.82544E+003    2.58927E+003
   6.5730   5.73476E+003    2.55437E+003
   6.5750   5.79060E+003    2.54029E+003
   6.5790   5.70348E+003    2.45961E+003
   6.5810   5.73235E+003    2.53510E+003
   6.5840   5.51524E+003    2.51981E+003
   6.5860   5.72932E+003    2.41540E+003
   6.5880   5.66891E+003    2.55544E+003
   6.5910   5.71669E+003    2.52590E+003
   6.5930   5.70934E+003    2.52560E+003
   6.5970   5.59669E+003    2.58292E+003
   6.5980   5.67326E+003    2.50060E+003
   6.6020   5.69991E+003    2.49248E+003
   6.6040   5.58946E+003    2.59528E+003
   6.6080   5.58175E+003    2.56999E+003
   6.6110   5.58860E+003    2.52304E+003
   6.6140   5.55517E+003    2.48226E+003
   6.6160   5.64123E+003    2.53869E+003
   6.6190   5.61430E+003    2.52011E+003
   6.6230   5.62545E+003    2.53704E+003
   6.6250   5.64187E+003    2.50184E+003
   6.6290   5.64062E+003    2.49225E+003
   6.6300   5.61105E+003    2.45213E+003
   6.6330   5.58323E+003    2.50891E+003
   6.6350   5.57637E+003    2.48129E+003
   6.6390   5.52059E+003    2.49493E+003
   6.6420   5.48822E+003    2.47432E+003
   6.6440   5.46055E+003    2.42222E+003
   6.6470   5.51216E+003    2.47545E+003
   6.6490   5.49246E+003    2.42202E+003
   6.6510   5.44613E+003    2.42110E+003
   6.6540   5.41904E+003    2.41491E+003
   6.6570   5.42514E+003    2.45818E+003
   6.6600   5.42793E+003    2.38738E+003
   6.6630   5.52571E+003    2.43159E+003
   6.6650   5.49452E+003    2.41902E+003
   6.6680   5.40910E+003    2.44724E+003
   6.6700   5.44199E+003    2.39645E+003
   6.6740   5.26657E+003    2.39477E+003
   6.6760   5.44727E+003    2.40129E+003
   6.6790   5.36953E+003    2.40237E+003
   6.6810   5.33973E+003    2.37895E+003
   6.6850   5.28832E+003    2.39404E+003
   6.6870   5.26581E+003    2.37109E+003
   6.6900   5.25458E+003    2.35741E+003
   6.6920   5.37931E+003    2.39836E+003
   6.6960   5.29160E+003    2.35443E+003
   6.6990   5.34655E+003    2.36330E+003
   6.7010   5.35969E+003    2.41190E+003
   6.7040   5.44898E+003    2.34206E+003
   6.7070   5.25849E+003    2.28871E+003
   6.7100   5.18880E+003    2.32968E+003
   6.7120   5.22605E+003    2.32440E+003
   6.7150   5.12763E+003    2.26425E+003
   6.7180   5.16474E+003    2.29159E+003
   6.7190   5.18097E+003    2.32614E+003
   6.7210   5.13360E+003    2.29647E+003
   6.7260   5.12015E+003    2.32434E+003
   6.7280   5.14033E+003    2.31952E+003
   6.7310   5.08799E+003    2.34126E+003
   6.7360   5.24628E+003    2.32628E+003
   6.7380   5.24058E+003    2.32308E+003
   6.7400   5.16670E+003    2.33447E+003
   6.7430   5.16988E+003    2.27381E+003
   6.7460   5.15058E+003    2.27029E+003
   6.7500   4.99255E+003    2.25564E+003
   6.7530   5.02589E+003    2.20833E+003
   6.7560   4.97594E+003    2.20419E+003
   6.7590   4.99154E+003    2.20953E+003
   6.7610   5.02984E+003    2.16875E+003
   6.7630   5.01197E+003    2.21039E+003
   6.7670   4.99528E+003    2.15529E+003
   6.7690   4.96972E+003    2.22452E+003
   6.7720   5.02911E+003    2.18245E+003
   6.7740   4.93759E+003    2.19231E+003
   6.7770   5.02411E+003    2.15510E+003
   6.7810   5.00631E+003    2.12758E+003
   6.7840   4.95373E+003    2.16284E+003
   6.7860   4.94353E+003    2.14559E+003
   6.7880   4.98958E+003    2.17485E+003
   6.7910   4.97944E+003    2.19179E+003
   6.7950   4.99796E+003    2.17540E+003
   6.7970   4.83278E+003    2.22104E+003
   6.8010   4.85576E+003    2.16125E+003
   6.8030   4.87843E+003    2.20356E+003
   6.8070   4.94106E+003    2.18147E+003
   6.8100   4.91983E+003    2.17784E+003
   6.8130   5.02496E+003    2.23079E+003
   6.8160   4.96847E+003    2.16009E+003
   6.8190   5.01346E+003    2.19111E+003
   6.8200   4.94021E+003    2.16182E+003
   6.8230   4.85967E+003    2.15527E+003
   6.8280   4.92113E+003    2.16548E+003
   6.8300   5.00158E+003    2.16769E+003
   6.8320   4.83147E+003    2.17298E+003
   6.8350   4.95155E+003    2.19608E+003
   6.8390   4.86049E+003    2.19927E+003
   6.8440   4.92458E+003    2.16762E+003
   6.8460   4.88932E+003    2.21944E+003
   6.8480   5.00822E+003    2.26570E+003
   6.8510   4.97617E+003    2.27388E+003
   6.8550   4.97206E+003    2.20307E+003
   6.8580   4.91762E+003    2.16265E+003
   6.8600   4.95866E+003    2.18893E+003
   6.8630   4.94613E+003    2.15108E+003
   6.8660   4.86793E+003    2.14355E+003
   6.8690   4.83355E+003    2.22411E+003
   6.8720   4.85984E+003    2.12231E+003
   6.8750   4.80145E+003    2.09891E+003
   6.8770   4.86138E+003    2.13845E+003
   6.8790   4.85879E+003    2.13511E+003
   6.8820   4.78925E+003    2.14118E+003
   6.8850   4.87280E+003    2.16515E+003
   6.8880   4.86546E+003    2.17115E+003
   6.8910   4.75631E+003    2.14098E+003
   6.8950   4.78027E+003    2.19333E+003
   6.8970   4.82446E+003    2.13701E+003
   6.9000   4.90185E+003    2.15845E+003
   6.9020   4.85182E+003    2.16061E+003
   6.9070   4.88792E+003    2.12333E+003
   6.9100   4.85262E+003    2.11641E+003
   6.9130   5.01624E+003    2.17286E+003
   6.9150   4.83948E+003    2.12069E+003
   6.9170   4.87720E+003    2.09481E+003
   6.9200   4.83852E+003    2.11604E+003
   6.9240   4.77029E+003    2.06143E+003
   6.9270   4.76802E+003    2.09372E+003
   6.9290   4.69416E+003    2.08222E+003
   6.9320   4.73534E+003    2.09985E+003
   6.9340   4.71923E+003    2.07202E+003
   6.9380   4.71521E+003    2.07059E+003
   6.9410   4.65645E+003    2.08953E+003
   6.9420   4.59921E+003    2.01155E+003
   6.9470   4.70223E+003    2.03990E+003
   6.9490   4.68002E+003    2.04663E+003
   6.9540   4.76344E+003    2.02219E+003
   6.9560   4.64855E+003    2.05101E+003
   6.9600   4.65767E+003    2.07644E+003
   6.9620   4.60678E+003    2.05584E+003
   6.9650   4.58478E+003    2.04657E+003
   6.9690   4.64783E+003    2.13282E+003
   6.9710   4.59496E+003    2.06690E+003
   6.9740   4.63431E+003    2.04063E+003
   6.9770   4.64942E+003    2.04926E+003
   6.9790   4.64718E+003    2.01549E+003
   6.9830   4.59610E+003    2.11562E+003
   6.9850   4.59148E+003    2.01057E+003
   6.9870   4.69535E+003    2.08166E+003
   6.9910   4.65615E+003    2.02971E+003
   6.9940   4.68468E+003    1.96135E+003
   6.9980   4.59188E+003    1.99261E+003
   7.0010   4.65082E+003    2.03733E+003
   7.0030   4.57572E+003    2.05234E+003
   7.0060   4.54651E+003    2.05550E+003
   7.0100   4.52417E+003    2.03782E+003
   7.0130   4.49796E+003    2.02154E+003
   7.0170   4.54540E+003    2.00735E+003
   7.0190   4.50669E+003    2.02510E+003
   7.0210   4.55033E+003    2.04181E+003
   7.0250   4.49160E+003    2.00216E+003
   7.0280   4.39236E+003    1.97051E+003
   7.0310   4.38357E+003    1.93221E+003
   7.0340   4.35196E+003    2.02083E+003
   7.0370   4.37869E+003    1.95997E+003
   7.0400   4.40533E+003    1.98110E+003
   7.0440   4.54303E+003    1.99159E+003
   7.0470   4.45802E+003    1.98735E+003
   7.0510   4.51413E+003    2.00718E+003
   7.0530   4.44746E+003    1.99890E+003
   7.0570   4.47728E+003    1.96014E+003
   7.0610   4.46790E+003    1.94355E+003
   7.0620   4.54257E+003    1.94930E+003
   7.0660   4.29647E+003    1.95410E+003
   7.0700   4.38702E+003    1.95400E+003
   7.0720   4.45218E+003    1.91957E+003
   7.0750   4.42189E+003    1.97072E+003
   7.0770   4.41116E+003    1.95094E+003
   7.0820   4.37107E+003    1.92539E+003
   7.0840   4.43190E+003    1.90780E+003
   7.0860   4.41292E+003    1.91958E+003
   7.0900   4.44593E+003    1.97018E+003
   7.0930   4.44416E+003    1.90776E+003
   7.0960   4.33187E+003    1.90379E+003
   7.0990   4.29845E+003    1.92729E+003
   7.1020   4.34752E+003    1.89187E+003
   7.1060   4.45989E+003    1.89942E+003
   7.1090   4.46406E+003    1.87761E+003
   7.1130   4.37318E+003    1.87330E+003
   7.1150   4.34077E+003    1.85238E+003
   7.1180   4.25320E+003    1.85168E+003
   7.1210   4.31370E+003    1.82956E+003
   7.1240   4.33629E+003    1.77508E+003
   7.1270   4.29542E+003    1.77547E+003
   7.1310   4.33971E+003    1.74002E+003
   7.1330   4.39273E+003    1.71657E+003
   7.1360   4.30856E+003    1.68221E+003
   7.1400   4.33412E+003    1.56126E+003
   7.1440   4.31716E+003    1.49330E+003
   7.1470   4.36642E+003    1.44524E+003
   7.1510   4.31464E+003    1.31753E+003
