# Supplementary material for: Trigger factor both holds and folds its client proteins
Source: Nat Commun. 2022 Jul 15;13:4126. doi: 10.1038/s41467-022-31767-6 (PMC9287376; doi:10.1038/s41467-022-31767-6)
Supplement: Supplementary file 6 — Source Data [file 41467_2022_31767_MOESM6_ESM.zip › SourceDataFile/Fig1a-b/00082.RI1]

Sample
I 1 04.0 40000 0014631 2.5560E11 280 1 
   5.8000   7.62900E+001    1.80580E+002
   5.8030   1.64510E+002    1.95680E+002
   5.8050   1.79730E+002    2.21140E+002
   5.8070   2.62320E+002    2.55530E+002
   5.8080   2.69380E+002    2.91710E+002
   5.8090   2.83630E+002    3.02830E+002
   5.8110   3.18490E+002    3.51150E+002
   5.8140   3.80350E+002    4.10550E+002
   5.8150   4.59470E+002    4.83160E+002
   5.8170   5.01370E+002    5.66190E+002
   5.8180   5.47790E+002    6.10720E+002
   5.8190   6.46940E+002    7.41690E+002
   5.8200   7.15270E+002    8.14840E+002
   5.8230   9.15110E+002    1.01802E+003
   5.8260   1.11291E+003    1.32492E+003
   5.8270   1.14232E+003    1.45403E+003
   5.8280   1.53344E+003    1.43903E+003
   5.8290   1.50299E+003    1.66926E+003
   5.8320   2.05399E+003    2.34248E+003
   5.8350   2.26276E+003    2.77745E+003
   5.8370   3.05483E+003    3.24986E+003
   5.8390   2.85245E+003    3.20896E+003
   5.8400   3.04284E+003    3.73538E+003
   5.8420   3.35459E+003    3.91376E+003
   5.8440   3.58266E+003    4.13088E+003
   5.8450   4.04161E+003    4.54776E+003
   5.8470   4.56583E+003    4.76146E+003
   5.8490   4.91977E+003    5.01378E+003
   5.8510   5.06186E+003    5.30662E+003
   5.8530   5.27386E+003    5.40968E+003
   5.8560   5.38189E+003    5.60891E+003
   5.8580   5.52441E+003    5.66588E+003
   5.8600   5.59115E+003    5.59076E+003
   5.8650   5.60087E+003    5.71683E+003
   5.8670   5.46619E+003    5.67332E+003
   5.8690   5.58224E+003    5.80184E+003
   5.8700   5.47590E+003    5.81015E+003
   5.8720   5.60154E+003    5.55943E+003
   5.8740   5.71123E+003    5.57251E+003
   5.8760   5.54546E+003    5.54783E+003
   5.8780   5.56742E+003    5.58648E+003
   5.8800   5.56616E+003    5.64920E+003
   5.8810   5.59084E+003    5.59819E+003
   5.8830   5.63192E+003    5.67742E+003
   5.8860   5.68649E+003    5.79182E+003
   5.8880   5.69469E+003    5.75488E+003
   5.8900   5.62100E+003    5.64420E+003
   5.8920   5.68717E+003    5.62976E+003
   5.8940   5.65588E+003    5.59951E+003
   5.8970   5.64262E+003    5.54245E+003
   5.8980   5.72358E+003    5.54685E+003
   5.9010   5.73212E+003    5.63798E+003
   5.9030   5.68198E+003    5.77948E+003
   5.9040   5.65422E+003    5.86903E+003
   5.9070   5.72797E+003    5.74403E+003
   5.9080   5.76833E+003    5.85046E+003
   5.9120   5.68810E+003    5.66888E+003
   5.9150   5.73629E+003    5.68910E+003
   5.9160   5.90693E+003    5.93108E+003
   5.9180   5.81627E+003    5.80681E+003
   5.9200   5.91653E+003    5.87608E+003
   5.9220   5.87489E+003    5.98786E+003
   5.9250   5.94178E+003    6.07731E+003
   5.9270   5.95227E+003    6.10869E+003
   5.9290   6.02054E+003    6.32072E+003
   5.9300   6.09098E+003    6.02762E+003
   5.9330   6.17757E+003    6.00332E+003
   5.9360   6.38890E+003    6.08951E+003
   5.9380   6.41597E+003    6.18983E+003
   5.9390   6.22431E+003    6.25324E+003
   5.9430   6.28215E+003    6.27831E+003
   5.9460   6.16149E+003    6.36740E+003
   5.9470   6.13038E+003    6.30438E+003
   5.9500   6.18839E+003    6.38566E+003
   5.9530   6.23888E+003    6.27261E+003
   5.9570   6.19281E+003    6.47277E+003
   5.9590   6.32675E+003    6.34103E+003
   5.9610   6.32492E+003    6.30253E+003
   5.9630   6.45705E+003    6.36239E+003
   5.9650   6.29480E+003    6.34190E+003
   5.9700   6.25233E+003    6.43561E+003
   5.9720   6.42893E+003    6.44539E+003
   5.9750   6.24349E+003    6.33584E+003
   5.9790   6.22737E+003    6.35308E+003
   5.9810   6.18491E+003    6.37742E+003
   5.9830   6.20440E+003    6.19354E+003
   5.9860   6.23871E+003    6.40132E+003
   5.9880   6.32244E+003    6.28253E+003
   5.9910   6.20038E+003    6.39418E+003
   5.9950   6.36558E+003    7.42781E+003
   5.9970   6.37205E+003    9.53499E+003
   6.0000   6.27514E+003    1.07370E+004
   6.0020   6.32046E+003    1.06374E+004
   6.0070   6.15174E+003    7.28792E+003
   6.0080   6.20672E+003    2.25450E+002
   6.0120   1.05713E+004    3.64990E+002
   6.0150   1.05720E+004    1.17576E+003
   6.0210   1.05883E+004    6.32000E+003
   6.0260   1.75650E+002    6.23954E+003
   6.0300   2.41370E+002    6.12284E+003
   6.0310   6.26890E+002    6.04832E+003
   6.0360   2.64658E+003    6.23599E+003
   6.0380   7.86876E+003    6.11013E+003
   6.0400   6.22676E+003    6.08969E+003
   6.0420   6.38231E+003    6.17715E+003
   6.0450   6.22256E+003    6.11452E+003
   6.0490   6.23036E+003    6.19669E+003
   6.0520   6.26839E+003    6.04512E+003
   6.0540   6.26077E+003    6.01914E+003
   6.0570   6.11079E+003    6.11126E+003
   6.0590   6.10358E+003    5.98718E+003
   6.0610   6.22788E+003    6.07197E+003
   6.0640   6.17461E+003    6.12232E+003
   6.0670   6.17462E+003    6.04880E+003
   6.0690   6.19240E+003    6.11322E+003
   6.0720   6.21746E+003    6.05578E+003
   6.0750   6.23155E+003    6.03168E+003
   6.0770   6.19764E+003    6.06456E+003
   6.0800   6.17064E+003    6.10532E+003
   6.0820   6.26149E+003    5.98553E+003
   6.0840   6.17885E+003    5.98735E+003
   6.0870   6.26904E+003    5.99528E+003
   6.0890   6.26599E+003    5.95160E+003
   6.0910   6.34758E+003    6.00128E+003
   6.0960   6.23631E+003    5.95867E+003
   6.0980   6.09744E+003    6.15467E+003
   6.1000   6.27592E+003    6.07835E+003
   6.1030   6.19001E+003    6.09991E+003
   6.1070   6.10448E+003    6.00273E+003
   6.1100   6.17366E+003    6.04673E+003
   6.1120   6.16010E+003    5.89631E+003
   6.1150   6.03496E+003    5.88344E+003
   6.1180   6.16788E+003    5.90112E+003
   6.1220   6.08688E+003    5.95623E+003
   6.1240   6.13189E+003    5.87992E+003
   6.1270   6.10958E+003    6.03632E+003
   6.1290   6.25469E+003    6.05197E+003
   6.1310   6.11970E+003    6.06867E+003
   6.1330   6.08435E+003    5.99221E+003
   6.1360   6.08231E+003    6.00437E+003
   6.1390   6.16870E+003    6.06337E+003
   6.1420   6.10774E+003    5.91679E+003
   6.1450   6.02834E+003    5.82277E+003
   6.1480   5.97516E+003    6.02823E+003
   6.1510   6.03101E+003    5.92462E+003
   6.1540   6.14323E+003    5.96696E+003
   6.1560   6.03034E+003    5.89684E+003
   6.1590   6.03629E+003    5.91100E+003
   6.1620   6.05789E+003    5.90936E+003
   6.1660   6.10056E+003    6.01254E+003
   6.1690   5.96021E+003    6.00602E+003
   6.1710   6.06317E+003    5.96129E+003
   6.1730   6.07109E+003    5.97432E+003
   6.1760   6.04548E+003    5.93983E+003
   6.1800   6.07963E+003    5.98540E+003
   6.1820   5.99155E+003    6.04019E+003
   6.1850   5.95899E+003    5.94298E+003
   6.1860   5.96267E+003    5.83627E+003
   6.1890   6.03036E+003    5.95932E+003
   6.1910   5.98576E+003    5.94485E+003
   6.1940   6.05642E+003    6.17810E+003
   6.1980   5.98813E+003    6.02292E+003
   6.2000   6.06799E+003    6.01125E+003
   6.2030   6.03635E+003    6.05003E+003
   6.2050   6.12386E+003    6.05734E+003
   6.2070   5.96554E+003    6.05096E+003
   6.2120   6.08872E+003    5.96219E+003
   6.2140   5.95120E+003    5.93109E+003
   6.2160   6.00371E+003    6.09364E+003
   6.2180   5.92331E+003    5.96463E+003
   6.2210   6.03443E+003    6.07561E+003
   6.2260   6.07585E+003    6.06713E+003
   6.2270   5.92331E+003    6.01877E+003
   6.2300   6.00901E+003    5.90672E+003
   6.2320   5.92633E+003    5.90363E+003
   6.2350   5.99505E+003    5.94888E+003
   6.2380   5.88458E+003    6.12199E+003
   6.2410   5.88053E+003    6.13923E+003
   6.2450   5.87861E+003    5.88303E+003
   6.2460   5.78559E+003    5.95372E+003
   6.2500   5.87409E+003    5.99678E+003
   6.2530   5.78163E+003    5.91376E+003
   6.2550   5.74778E+003    5.90203E+003
   6.2590   5.82179E+003    5.78984E+003
   6.2630   5.77466E+003    5.87706E+003
   6.2640   5.83361E+003    5.89617E+003
   6.2670   5.82973E+003    5.74160E+003
   6.2690   5.73575E+003    5.90000E+003
   6.2730   5.83228E+003    5.90128E+003
   6.2760   5.72765E+003    5.97074E+003
   6.2790   5.72746E+003    5.93292E+003
   6.2810   5.75296E+003    5.92550E+003
   6.2840   5.79596E+003    5.90558E+003
   6.2860   5.79032E+003    5.94428E+003
   6.2880   5.69285E+003    5.91079E+003
   6.2920   5.68465E+003    5.86310E+003
   6.2940   5.72971E+003    5.86494E+003
   6.2970   5.74288E+003    5.90851E+003
   6.3000   5.60282E+003    5.93595E+003
   6.3020   5.52971E+003    5.88501E+003
   6.3040   5.39537E+003    5.76062E+003
   6.3060   5.62905E+003    5.82615E+003
   6.3100   5.68864E+003    5.92519E+003
   6.3140   5.65751E+003    5.89908E+003
   6.3170   5.46554E+003    5.78522E+003
   6.3190   5.52278E+003    5.72919E+003
   6.3220   5.38677E+003    5.70392E+003
   6.3240   5.35600E+003    5.79497E+003
   6.3280   5.44866E+003    5.75920E+003
   6.3310   5.41614E+003    5.69668E+003
   6.3330   5.35705E+003    5.78356E+003
   6.3380   5.38313E+003    5.69900E+003
   6.3400   5.24404E+003    5.65206E+003
   6.3430   5.24449E+003    5.71306E+003
   6.3450   5.20486E+003    5.68261E+003
   6.3470   5.17473E+003    5.73783E+003
   6.3510   5.27457E+003    5.70351E+003
   6.3540   5.13980E+003    5.61213E+003
   6.3560   5.29544E+003    5.62617E+003
   6.3580   5.24365E+003    5.55285E+003
   6.3600   5.24352E+003    5.67670E+003
   6.3630   5.28319E+003    5.51647E+003
   6.3660   5.25727E+003    5.61171E+003
   6.3690   5.16021E+003    5.57011E+003
   6.3730   5.19141E+003    5.57792E+003
   6.3750   5.18327E+003    5.67316E+003
   6.3770   5.17207E+003    5.58793E+003
   6.3790   5.27432E+003    5.59604E+003
   6.3820   5.19973E+003    5.53817E+003
   6.3860   5.15675E+003    5.44729E+003
   6.3880   5.10692E+003    5.41615E+003
   6.3910   5.08445E+003    5.55083E+003
   6.3930   5.12531E+003    5.46415E+003
   6.3950   5.12129E+003    5.26528E+003
   6.3990   5.10650E+003    5.47446E+003
   6.4020   5.08240E+003    5.42843E+003
   6.4040   5.02231E+003    5.39295E+003
   6.4070   4.94446E+003    5.42998E+003
   6.4090   4.90542E+003    5.23923E+003
   6.4130   4.84582E+003    5.27673E+003
   6.4160   4.82318E+003    5.34392E+003
   6.4200   4.86596E+003    5.27710E+003
   6.4210   4.83274E+003    5.29470E+003
   6.4240   4.95398E+003    5.19619E+003
   6.4260   4.81446E+003    5.21410E+003
   6.4290   4.93043E+003    5.26933E+003
   6.4320   4.95770E+003    5.27232E+003
   6.4350   4.94763E+003    5.24384E+003
   6.4380   4.93913E+003    5.23537E+003
   6.4400   5.01830E+003    5.47318E+003
   6.4430   5.00085E+003    5.29012E+003
   6.4460   4.98796E+003    5.26594E+003
   6.4480   4.97489E+003    5.38712E+003
   6.4510   5.07641E+003    5.25730E+003
   6.4540   4.94814E+003    5.29230E+003
   6.4560   4.99681E+003    5.25726E+003
   6.4610   4.94670E+003    5.30319E+003
   6.4630   5.11249E+003    5.48959E+003
   6.4660   5.11605E+003    5.26397E+003
   6.4680   5.06916E+003    5.34547E+003
   6.4720   5.09309E+003    5.38196E+003
   6.4750   5.11484E+003    5.37228E+003
   6.4760   5.05282E+003    5.28503E+003
   6.4790   5.03854E+003    5.31345E+003
   6.4820   5.04055E+003    5.25180E+003
   6.4840   5.08756E+003    5.23199E+003
   6.4860   5.04920E+003    5.22909E+003
   6.4890   5.13930E+003    5.24950E+003
   6.4910   5.06594E+003    5.15552E+003
   6.4930   5.08814E+003    5.13533E+003
   6.4970   5.10490E+003    5.24598E+003
   6.5010   5.08063E+003    5.11736E+003
   6.5040   4.97829E+003    5.22719E+003
   6.5070   5.05753E+003    5.23218E+003
   6.5100   5.13097E+003    5.17327E+003
   6.5120   5.12685E+003    5.12416E+003
   6.5150   5.14094E+003    5.14243E+003
   6.5180   5.13886E+003    5.10514E+003
   6.5210   5.06268E+003    5.26767E+003
   6.5240   5.09155E+003    5.16096E+003
   6.5260   4.94999E+003    5.20614E+003
   6.5280   5.01082E+003    5.09345E+003
   6.5310   5.03485E+003    5.11867E+003
   6.5330   5.04735E+003    5.14671E+003
   6.5370   5.06221E+003    5.03786E+003
   6.5400   4.98084E+003    5.05002E+003
   6.5420   5.07866E+003    5.21822E+003
   6.5440   5.07231E+003    5.08869E+003
   6.5480   5.02357E+003    5.02798E+003
   6.5510   4.98524E+003    5.04308E+003
   6.5540   5.01878E+003    5.03819E+003
   6.5570   5.02160E+003    5.02715E+003
   6.5600   5.10467E+003    5.05252E+003
   6.5630   4.99960E+003    4.98552E+003
   6.5660   5.03927E+003    4.92728E+003
   6.5700   4.96519E+003    4.91491E+003
   6.5710   4.96246E+003    4.95000E+003
   6.5740   5.03384E+003    5.04550E+003
   6.5770   4.99212E+003    4.98027E+003
   6.5790   5.00197E+003    5.00197E+003
   6.5820   4.95062E+003    4.97861E+003
   6.5850   4.97731E+003    4.84170E+003
   6.5880   5.00626E+003    4.89494E+003
   6.5890   4.94276E+003    4.88241E+003
   6.5920   4.91440E+003    4.88823E+003
   6.5950   4.98573E+003    4.93773E+003
   6.5980   4.89934E+003    4.87627E+003
   6.6020   4.90331E+003    4.87471E+003
   6.6060   4.91522E+003    4.87130E+003
   6.6080   4.91763E+003    4.94777E+003
   6.6100   4.89259E+003    4.84546E+003
   6.6130   4.92431E+003    4.79319E+003
   6.6170   5.03033E+003    4.81962E+003
   6.6200   4.99913E+003    4.85651E+003
   6.6220   4.99694E+003    4.83991E+003
   6.6250   4.96244E+003    4.81481E+003
   6.6280   4.99057E+003    4.84439E+003
   6.6310   4.92023E+003    4.81818E+003
   6.6330   4.97155E+003    4.83880E+003
   6.6350   4.93940E+003    4.85863E+003
   6.6380   4.91759E+003    4.75664E+003
   6.6420   4.97216E+003    4.72295E+003
   6.6450   4.87669E+003    4.71865E+003
   6.6470   4.84713E+003    4.75382E+003
   6.6490   4.86843E+003    4.73927E+003
   6.6530   4.87393E+003    4.62874E+003
   6.6560   4.85095E+003    4.73791E+003
   6.6580   4.89580E+003    4.72508E+003
   6.6620   4.79797E+003    4.69598E+003
   6.6650   4.98438E+003    4.69198E+003
   6.6690   4.90391E+003    4.63273E+003
   6.6740   4.79872E+003    4.61637E+003
   6.6760   4.82488E+003    4.70825E+003
   6.6780   4.89777E+003    4.61024E+003
   6.6810   4.77499E+003    4.53029E+003
   6.6830   4.81672E+003    4.51481E+003
   6.6870   4.79087E+003    4.54006E+003
   6.6900   4.79889E+003    4.60489E+003
   6.6920   4.90672E+003    4.58678E+003
   6.6960   4.84104E+003    4.62536E+003
   6.7000   4.76428E+003    4.64593E+003
   6.7030   4.76082E+003    4.50307E+003
   6.7070   4.77664E+003    4.55347E+003
   6.7110   4.76197E+003    4.56380E+003
   6.7120   4.74061E+003    4.57591E+003
   6.7150   4.68988E+003    4.45049E+003
   6.7190   4.59052E+003    4.42055E+003
   6.7210   4.64428E+003    4.41647E+003
   6.7240   4.69948E+003    4.38519E+003
   6.7290   4.74130E+003    4.44734E+003
   6.7310   4.69377E+003    4.45809E+003
   6.7340   4.77329E+003    4.45724E+003
   6.7360   4.71667E+003    4.48888E+003
   6.7370   4.72821E+003    4.47542E+003
   6.7410   4.76019E+003    4.49947E+003
   6.7450   4.58008E+003    4.30221E+003
   6.7470   4.65893E+003    4.27114E+003
   6.7490   4.59962E+003    4.28920E+003
   6.7540   4.56548E+003    4.18314E+003
   6.7560   4.56187E+003    4.21912E+003
   6.7610   4.52451E+003    4.21701E+003
   6.7630   4.55653E+003    4.18286E+003
   6.7650   4.54764E+003    4.22148E+003
   6.7680   4.55651E+003    4.21469E+003
   6.7710   4.53764E+003    4.32871E+003
   6.7750   4.53022E+003    4.21950E+003
   6.7770   4.58073E+003    4.31818E+003
   6.7800   4.61156E+003    4.30439E+003
   6.7830   4.54919E+003    4.31267E+003
   6.7860   4.58363E+003    4.20423E+003
   6.7880   4.48132E+003    4.27458E+003
   6.7910   4.44049E+003    4.25191E+003
   6.7940   4.58248E+003    4.22879E+003
   6.7980   4.51951E+003    4.27755E+003
   6.8010   4.55463E+003    4.23521E+003
   6.8040   4.54483E+003    4.28434E+003
   6.8060   4.55036E+003    4.20375E+003
   6.8090   4.61807E+003    4.27383E+003
   6.8110   4.58987E+003    4.32686E+003
   6.8160   4.57176E+003    4.30440E+003
   6.8190   4.54600E+003    4.30845E+003
   6.8200   4.56707E+003    4.26531E+003
   6.8230   4.58794E+003    4.33225E+003
   6.8280   4.54499E+003    4.31273E+003
   6.8300   4.57450E+003    4.29290E+003
   6.8320   4.52585E+003    4.33530E+003
   6.8350   4.52352E+003    4.26196E+003
   6.8390   4.60477E+003    4.30637E+003
   6.8420   4.53935E+003    4.25452E+003
   6.8440   4.62171E+003    4.40075E+003
   6.8480   4.59136E+003    4.38064E+003
   6.8500   4.55947E+003    4.37958E+003
   6.8530   4.62332E+003    4.34442E+003
   6.8560   4.57687E+003    4.26959E+003
   6.8600   4.61847E+003    4.25619E+003
   6.8640   4.61914E+003    4.28605E+003
   6.8650   4.62128E+003    4.18088E+003
   6.8670   4.50981E+003    4.16081E+003
   6.8710   4.53252E+003    4.24250E+003
   6.8750   4.52886E+003    4.22452E+003
   6.8780   4.55244E+003    4.16619E+003
   6.8800   4.52519E+003    4.21527E+003
   6.8820   4.47598E+003    4.18460E+003
   6.8860   4.50081E+003    4.22149E+003
   6.8890   4.47877E+003    4.17719E+003
   6.8920   4.45382E+003    4.18123E+003
   6.8950   4.47628E+003    4.18258E+003
   6.8980   4.52617E+003    4.18479E+003
   6.9020   4.45809E+003    4.32780E+003
   6.9050   4.49357E+003    4.28934E+003
   6.9080   4.50330E+003    4.22657E+003
   6.9110   4.47124E+003    4.21856E+003
   6.9150   4.49177E+003    4.12799E+003
   6.9180   4.48651E+003    4.21893E+003
   6.9220   4.49357E+003    4.10719E+003
   6.9240   4.40629E+003    4.22514E+003
   6.9290   4.53218E+003    4.12209E+003
   6.9310   4.51722E+003    4.14949E+003
   6.9340   4.48381E+003    4.04197E+003
   6.9370   4.37477E+003    4.05120E+003
   6.9400   4.43537E+003    4.06099E+003
   6.9420   4.36914E+003    3.98655E+003
   6.9460   4.36263E+003    4.07476E+003
   6.9490   4.39246E+003    4.00487E+003
   6.9520   4.36737E+003    4.02785E+003
   6.9550   4.43563E+003    3.93847E+003
   6.9590   4.31301E+003    4.03068E+003
   6.9610   4.42477E+003    4.09307E+003
   6.9650   4.34056E+003    3.94631E+003
   6.9680   4.30440E+003    4.06618E+003
   6.9700   4.32572E+003    3.95400E+003
   6.9730   4.29701E+003    3.97103E+003
   6.9760   4.32654E+003    4.03628E+003
   6.9790   4.39076E+003    3.97271E+003
   6.9830   4.41549E+003    4.00767E+003
   6.9870   4.35506E+003    3.97293E+003
   6.9900   4.27286E+003    3.89908E+003
   6.9920   4.29858E+003    3.96943E+003
   6.9960   4.23168E+003    3.94410E+003
   6.9980   4.23137E+003    3.93538E+003
   7.0010   4.37401E+003    3.93886E+003
   7.0050   4.34997E+003    3.93152E+003
   7.0080   4.33209E+003    3.95380E+003
   7.0100   4.27271E+003    3.97568E+003
   7.0140   4.28560E+003    3.95642E+003
   7.0170   4.25276E+003    3.96327E+003
   7.0200   4.32544E+003    4.04950E+003
   7.0230   4.25552E+003    3.92522E+003
   7.0260   4.23609E+003    3.92149E+003
   7.0300   4.19563E+003    3.92214E+003
   7.0330   4.17195E+003    3.88865E+003
   7.0350   4.30167E+003    3.94968E+003
   7.0380   4.22189E+003    3.91143E+003
   7.0420   4.25718E+003    3.87936E+003
   7.0440   4.19335E+003    3.97541E+003
   7.0470   3.98797E+003    3.90682E+003
   7.0510   4.06104E+003    3.85253E+003
   7.0550   4.07728E+003    3.87123E+003
   7.0580   4.16884E+003    3.89812E+003
   7.0620   4.26141E+003    3.96829E+003
   7.0640   4.27657E+003    3.86350E+003
   7.0680   4.25294E+003    3.95227E+003
   7.0700   4.26765E+003    3.94395E+003
   7.0750   4.23286E+003    3.80698E+003
   7.0790   4.25070E+003    3.84958E+003
   7.0830   4.22242E+003    3.90459E+003
   7.0860   4.20398E+003    3.90628E+003
   7.0880   4.25516E+003    3.80641E+003
   7.0930   4.21726E+003    3.80719E+003
   7.0970   4.22000E+003    3.80563E+003
   7.1000   4.21122E+003    3.78447E+003
   7.1020   4.15530E+003    3.83553E+003
   7.1070   4.16772E+003    3.89815E+003
   7.1090   4.16262E+003    3.80970E+003
   7.1120   4.12277E+003    3.80275E+003
   7.1130   4.17000E+003    3.82763E+003
   7.1180   4.11281E+003    3.89363E+003
   7.1230   4.12496E+003    3.78768E+003
   7.1250   4.16782E+003    3.74793E+003
   7.1270   4.05437E+003    3.78770E+003
   7.1310   3.97800E+003    3.81011E+003
   7.1340   3.97279E+003    3.73996E+003
   7.1350   3.86499E+003    3.77795E+003
   7.1390   3.91088E+003    3.75704E+003
   7.1410   3.85183E+003    3.76138E+003
   7.1450   3.77937E+003    3.75403E+003
   7.1500   3.73865E+003    3.71226E+003
