# Supplementary material for: Trigger factor both holds and folds its client proteins
Source: Nat Commun. 2022 Jul 15;13:4126. doi: 10.1038/s41467-022-31767-6 (PMC9287376; doi:10.1038/s41467-022-31767-6)
Supplement: Supplementary file 6 — Source Data [file 41467_2022_31767_MOESM6_ESM.zip › SourceDataFile/Fig1a-b/00082.RI3]

Sample
I 3 04.0 40000 0014746 2.5760E11 280 1 
   5.8010   1.24110E+002    2.13100E+002
   5.8050   2.26830E+002    2.10980E+002
   5.8060   2.59010E+002    2.37300E+002
   5.8070   2.30150E+002    2.71610E+002
   5.8090   2.80940E+002    3.27600E+002
   5.8120   3.37460E+002    3.78110E+002
   5.8140   3.86960E+002    4.29620E+002
   5.8150   4.26220E+002    4.52370E+002
   5.8170   5.14430E+002    5.88680E+002
   5.8180   6.48320E+002    6.76240E+002
   5.8210   7.63450E+002    7.55490E+002
   5.8220   8.31200E+002    9.55150E+002
   5.8230   9.92400E+002    1.05626E+003
   5.8240   1.07032E+003    1.16987E+003
   5.8260   1.27715E+003    1.36355E+003
   5.8280   1.41139E+003    1.53563E+003
   5.8290   1.61728E+003    1.68029E+003
   5.8300   1.84335E+003    1.91992E+003
   5.8330   1.99730E+003    2.17574E+003
   5.8350   2.66560E+003    2.66478E+003
   5.8360   2.79325E+003    2.90959E+003
   5.8390   3.10778E+003    3.41606E+003
   5.8420   3.51642E+003    3.84197E+003
   5.8440   4.08168E+003    4.24045E+003
   5.8460   4.44706E+003    4.68418E+003
   5.8490   4.73674E+003    4.84564E+003
   5.8510   5.05833E+003    4.99242E+003
   5.8530   5.26679E+003    5.33171E+003
   5.8570   5.51916E+003    5.49254E+003
   5.8580   5.54993E+003    5.61319E+003
   5.8600   5.55441E+003    5.56391E+003
   5.8620   5.62132E+003    5.67188E+003
   5.8650   5.62414E+003    5.69411E+003
   5.8670   5.53598E+003    5.62795E+003
   5.8690   5.71048E+003    5.75651E+003
   5.8710   5.68762E+003    5.65294E+003
   5.8720   5.59542E+003    5.69781E+003
   5.8740   5.51726E+003    5.56623E+003
   5.8760   5.58646E+003    5.57838E+003
   5.8780   5.68319E+003    5.63617E+003
   5.8800   5.68294E+003    5.57978E+003
   5.8830   5.60326E+003    5.71295E+003
   5.8850   5.62517E+003    5.69039E+003
   5.8870   5.58356E+003    5.61147E+003
   5.8890   5.57803E+003    5.79228E+003
   5.8910   5.61342E+003    5.74910E+003
   5.8920   5.67793E+003    5.78799E+003
   5.8940   5.65406E+003    5.81597E+003
   5.8960   5.75500E+003    5.78335E+003
   5.8980   5.85143E+003    5.78690E+003
   5.9010   5.94207E+003    5.84775E+003
   5.9040   5.85288E+003    5.71532E+003
   5.9060   5.82368E+003    5.74683E+003
   5.9090   5.77784E+003    5.68357E+003
   5.9100   5.82070E+003    5.84776E+003
   5.9120   5.81061E+003    5.90073E+003
   5.9150   5.97157E+003    5.87391E+003
   5.9180   5.87657E+003    6.07954E+003
   5.9200   5.88141E+003    5.92915E+003
   5.9220   5.98716E+003    6.02008E+003
   5.9250   6.16233E+003    6.19738E+003
   5.9260   6.15994E+003    6.24506E+003
   5.9280   6.14103E+003    6.19491E+003
   5.9300   6.25512E+003    6.35636E+003
   5.9320   6.31093E+003    6.47963E+003
   5.9340   6.41180E+003    6.44363E+003
   5.9360   6.49127E+003    6.80891E+003
   5.9390   6.51821E+003    7.54980E+003
   5.9430   6.67621E+003    1.30898E+004
   5.9450   6.72915E+003    1.21656E+004
   5.9470   6.92088E+003    1.20883E+004
   5.9500   7.39728E+003    2.23920E+002
   5.9580   1.17695E+004    4.84290E+002
   5.9610   9.16637E+003    1.84659E+003
   5.9630   1.72028E+003    7.24004E+003
   5.9680   2.60490E+002    6.54602E+003
   5.9720   8.98580E+002    6.34653E+003
   5.9740   3.16426E+003    6.50849E+003
   5.9760   7.21562E+003    6.42624E+003
   5.9770   7.89874E+003    6.36407E+003
   5.9790   6.24359E+003    6.28254E+003
   5.9820   6.29291E+003    6.44851E+003
   5.9850   6.29514E+003    6.42073E+003
   5.9880   6.40815E+003    6.27287E+003
   5.9900   6.32712E+003    6.22503E+003
   5.9930   6.29267E+003    6.26314E+003
   5.9970   6.40506E+003    6.34661E+003
   5.9990   6.26325E+003    6.22803E+003
   6.0030   6.36777E+003    6.08878E+003
   6.0040   6.26323E+003    6.18037E+003
   6.0060   6.33845E+003    6.15835E+003
   6.0080   6.25929E+003    6.13900E+003
   6.0120   6.26546E+003    6.14787E+003
   6.0130   6.14967E+003    6.08285E+003
   6.0150   6.17213E+003    6.14822E+003
   6.0180   6.23351E+003    6.19089E+003
   6.0220   6.27064E+003    6.02590E+003
   6.0240   6.28876E+003    6.08340E+003
   6.0270   6.22232E+003    6.14564E+003
   6.0290   6.15704E+003    6.01580E+003
   6.0310   6.21410E+003    6.19177E+003
   6.0340   6.11073E+003    6.15428E+003
   6.0350   6.31847E+003    6.07628E+003
   6.0390   6.18662E+003    6.11263E+003
   6.0400   6.23382E+003    6.13858E+003
   6.0410   6.27948E+003    6.12419E+003
   6.0440   6.18060E+003    6.08815E+003
   6.0450   6.25588E+003    6.06766E+003
   6.0480   6.15675E+003    6.10984E+003
   6.0500   6.17927E+003    6.02901E+003
   6.0540   6.16193E+003    6.20031E+003
   6.0570   6.13449E+003    6.09694E+003
   6.0590   6.10526E+003    6.09197E+003
   6.0600   6.08823E+003    6.04027E+003
   6.0630   6.13803E+003    6.07421E+003
   6.0660   6.17158E+003    6.01852E+003
   6.0680   6.15692E+003    6.12198E+003
   6.0710   6.07399E+003    6.06789E+003
   6.0750   6.12241E+003    6.07355E+003
   6.0770   6.16233E+003    6.04014E+003
   6.0800   6.21276E+003    6.19018E+003
   6.0820   6.12139E+003    5.98842E+003
   6.0840   6.17124E+003    5.91856E+003
   6.0870   6.15221E+003    5.74972E+003
   6.0890   6.27596E+003    5.67482E+003
   6.0930   6.09955E+003    5.64018E+003
   6.0940   6.14606E+003    5.50027E+003
   6.0960   6.00889E+003    5.45556E+003
   6.1000   6.21250E+003    5.52358E+003
   6.1030   6.16515E+003    5.52350E+003
   6.1050   6.07164E+003    5.43914E+003
   6.1070   6.01450E+003    5.56582E+003
   6.1090   6.10652E+003    5.32445E+003
   6.1120   6.04654E+003    5.47294E+003
   6.1150   6.16144E+003    5.45112E+003
   6.1170   6.09094E+003    5.54732E+003
   6.1200   6.07378E+003    5.70379E+003
   6.1220   5.95079E+003    5.89145E+003
   6.1270   6.09011E+003    5.12630E+003
   6.1290   6.13709E+003    4.89831E+003
   6.1310   6.15236E+003    4.91272E+003
   6.1330   6.28318E+003    4.50141E+003
   6.1360   6.14219E+003    4.67532E+003
   6.1380   6.04946E+003    4.99071E+003
   6.1400   6.20189E+003    5.26478E+003
   6.1420   6.08395E+003    5.39503E+003
   6.1430   6.16607E+003    5.74628E+003
   6.1450   6.15061E+003    6.08765E+003
   6.1490   6.10495E+003    5.56147E+003
   6.1520   6.18288E+003    5.52469E+003
   6.1540   5.99278E+003    5.67377E+003
   6.1560   6.14489E+003    5.63421E+003
   6.1590   6.10308E+003    5.57449E+003
   6.1610   6.25416E+003    5.40383E+003
   6.1640   6.10894E+003    5.29800E+003
   6.1670   6.13748E+003    5.22484E+003
   6.1700   6.16564E+003    5.15284E+003
   6.1710   6.15511E+003    5.27010E+003
   6.1740   6.20459E+003    5.30117E+003
   6.1760   6.11386E+003    5.15951E+003
   6.1800   6.17342E+003    5.36616E+003
   6.1820   6.12800E+003    5.34294E+003
   6.1840   6.11755E+003    5.29428E+003
   6.1860   6.16002E+003    5.30964E+003
   6.1870   6.12190E+003    5.24046E+003
   6.1910   6.21593E+003    5.20842E+003
   6.1930   6.27593E+003    5.30350E+003
   6.1950   6.14639E+003    5.39817E+003
   6.1990   6.06256E+003    5.38760E+003
   6.2010   6.14107E+003    5.25197E+003
   6.2040   6.16136E+003    5.26050E+003
   6.2070   6.07749E+003    5.15052E+003
   6.2100   6.15204E+003    4.84751E+003
   6.2120   6.17768E+003    4.99827E+003
   6.2150   6.08537E+003    4.83417E+003
   6.2170   6.15172E+003    4.81886E+003
   6.2190   6.23591E+003    5.04049E+003
   6.2230   6.11645E+003    5.20870E+003
   6.2260   6.06599E+003    5.05556E+003
   6.2280   6.04497E+003    5.00063E+003
   6.2320   6.11938E+003    4.84701E+003
   6.2340   6.15878E+003    4.94510E+003
   6.2370   6.20594E+003    4.95191E+003
   6.2390   6.11514E+003    4.59520E+003
   6.2420   6.08201E+003    4.49565E+003
   6.2430   6.10120E+003    4.58642E+003
   6.2460   6.04243E+003    4.75148E+003
   6.2490   5.99694E+003    4.72021E+003
   6.2530   5.87350E+003    4.59461E+003
   6.2550   5.89346E+003    4.51350E+003
   6.2580   5.97191E+003    4.44617E+003
   6.2600   5.83569E+003    4.51207E+003
   6.2630   5.96957E+003    4.54442E+003
   6.2640   6.13589E+003    4.47764E+003
   6.2680   5.95037E+003    4.63950E+003
   6.2710   6.25996E+003    4.62809E+003
   6.2730   6.10862E+003    4.53744E+003
   6.2760   6.01252E+003    4.49428E+003
   6.2780   6.10782E+003    4.39014E+003
   6.2810   5.99611E+003    4.26658E+003
   6.2830   6.23896E+003    4.21391E+003
   6.2850   6.04407E+003    4.19457E+003
   6.2880   6.07632E+003    4.39621E+003
   6.2900   6.22460E+003    4.46836E+003
   6.2920   6.01761E+003    4.46753E+003
   6.2970   6.07064E+003    4.49611E+003
   6.2990   6.16856E+003    4.29460E+003
   6.3040   6.00177E+003    4.18927E+003
   6.3050   6.01559E+003    4.17966E+003
   6.3090   6.09935E+003    4.25396E+003
   6.3100   6.12649E+003    4.12075E+003
   6.3150   6.18793E+003    4.12829E+003
   6.3200   6.08804E+003    4.16370E+003
   6.3220   6.03138E+003    4.17199E+003
   6.3240   6.10828E+003    4.05756E+003
   6.3260   6.08344E+003    4.09871E+003
   6.3300   6.14527E+003    4.24453E+003
   6.3330   6.04275E+003    4.08643E+003
   6.3370   6.02503E+003    3.96296E+003
   6.3400   6.01551E+003    4.00184E+003
   6.3430   6.01624E+003    3.88378E+003
   6.3440   6.11542E+003    3.94289E+003
   6.3470   5.96768E+003    3.89614E+003
   6.3490   5.97693E+003    3.84700E+003
   6.3530   6.00778E+003    3.88285E+003
   6.3560   5.83394E+003    3.87426E+003
   6.3580   5.76871E+003    3.60270E+003
   6.3610   5.91638E+003    3.66813E+003
   6.3640   5.81425E+003    3.69055E+003
   6.3660   6.00036E+003    3.62047E+003
   6.3690   5.97237E+003    3.72965E+003
   6.3730   5.96281E+003    3.71928E+003
   6.3750   6.14289E+003    3.62825E+003
   6.3770   5.98882E+003    3.59070E+003
   6.3790   5.93522E+003    3.65561E+003
   6.3820   5.97580E+003    3.57358E+003
   6.3840   5.84029E+003    3.55491E+003
   6.3860   5.75559E+003    3.51994E+003
   6.3880   5.81654E+003    3.52003E+003
   6.3900   5.84619E+003    3.63562E+003
   6.3950   5.82172E+003    3.60237E+003
   6.3980   5.91332E+003    3.51481E+003
   6.4000   5.78894E+003    3.44980E+003
   6.4030   5.84651E+003    3.45122E+003
   6.4060   5.77507E+003    3.50995E+003
   6.4090   5.66862E+003    3.36105E+003
   6.4120   5.69594E+003    3.30172E+003
   6.4160   5.73321E+003    3.20261E+003
   6.4180   5.67058E+003    3.17646E+003
   6.4210   5.71249E+003    3.21319E+003
   6.4230   5.64802E+003    3.24133E+003
   6.4250   5.82712E+003    3.25913E+003
   6.4290   5.83776E+003    3.31137E+003
   6.4320   5.78655E+003    3.19825E+003
   6.4340   5.82400E+003    3.22866E+003
   6.4370   5.86154E+003    3.28195E+003
   6.4390   5.86216E+003    3.16421E+003
   6.4410   5.87174E+003    3.19984E+003
   6.4430   5.85424E+003    3.25750E+003
   6.4470   5.99672E+003    3.17332E+003
   6.4490   5.92095E+003    3.17276E+003
   6.4520   5.90132E+003    3.30263E+003
   6.4560   5.97053E+003    3.21099E+003
   6.4580   5.97055E+003    3.15437E+003
   6.4590   5.99938E+003    3.14099E+003
   6.4630   5.97988E+003    3.09165E+003
   6.4660   6.00086E+003    2.99612E+003
   6.4680   6.02917E+003    3.13967E+003
   6.4710   6.01491E+003    3.15816E+003
   6.4750   6.08848E+003    3.09045E+003
   6.4770   6.03462E+003    3.06252E+003
   6.4790   6.06756E+003    3.08362E+003
   6.4820   6.18643E+003    3.02686E+003
   6.4840   6.04634E+003    3.00393E+003
   6.4860   6.04727E+003    3.05059E+003
   6.4880   6.02703E+003    3.04415E+003
   6.4910   5.91492E+003    2.92805E+003
   6.4930   5.93163E+003    2.96673E+003
   6.4960   5.90933E+003    3.02304E+003
   6.4990   6.00688E+003    2.93305E+003
   6.5030   6.05963E+003    2.97017E+003
   6.5050   5.92835E+003    2.98177E+003
   6.5080   6.00490E+003    2.92982E+003
   6.5110   6.06168E+003    2.96037E+003
   6.5140   6.06880E+003    2.93520E+003
   6.5170   6.15271E+003    2.93621E+003
   6.5190   6.10206E+003    2.85818E+003
   6.5220   6.04748E+003    2.87522E+003
   6.5240   6.05619E+003    2.86590E+003
   6.5270   5.93658E+003    2.69994E+003
   6.5310   6.02216E+003    2.71701E+003
   6.5330   5.90243E+003    2.80222E+003
   6.5350   5.95786E+003    2.90913E+003
   6.5370   5.98153E+003    2.84041E+003
   6.5400   5.93579E+003    2.81426E+003
   6.5420   5.92858E+003    2.84749E+003
   6.5440   5.90490E+003    2.79506E+003
   6.5480   5.91165E+003    2.75524E+003
   6.5500   5.92649E+003    2.72536E+003
   6.5540   5.87425E+003    2.77211E+003
   6.5560   5.88428E+003    2.73595E+003
   6.5590   5.87380E+003    2.73661E+003
   6.5620   5.90821E+003    2.70853E+003
   6.5640   5.94840E+003    2.71673E+003
   6.5680   5.87399E+003    2.71432E+003
   6.5710   5.86516E+003    2.66382E+003
   6.5740   5.79375E+003    2.62529E+003
   6.5770   5.90256E+003    2.58179E+003
   6.5790   5.88437E+003    2.55462E+003
   6.5800   5.85438E+003    2.57212E+003
   6.5840   5.71966E+003    2.61770E+003
   6.5880   5.86699E+003    2.59205E+003
   6.5900   5.79409E+003    2.63699E+003
   6.5910   5.83860E+003    2.65838E+003
   6.5940   5.78731E+003    2.58712E+003
   6.5970   5.80077E+003    2.69760E+003
   6.6000   5.81666E+003    2.58235E+003
   6.6030   5.84789E+003    2.64327E+003
   6.6060   5.71616E+003    2.66061E+003
   6.6080   5.82663E+003    2.67328E+003
   6.6110   5.74981E+003    2.55744E+003
   6.6150   5.68441E+003    2.60042E+003
   6.6170   5.72333E+003    2.57635E+003
   6.6200   5.77873E+003    2.57320E+003
   6.6220   5.74406E+003    2.62660E+003
   6.6250   5.74013E+003    2.63064E+003
   6.6270   5.70655E+003    2.58240E+003
   6.6310   5.73588E+003    2.57655E+003
   6.6330   5.62246E+003    2.58446E+003
   6.6360   5.73232E+003    2.53197E+003
   6.6380   5.65333E+003    2.57627E+003
   6.6420   5.66501E+003    2.54577E+003
   6.6450   5.58213E+003    2.54851E+003
   6.6470   5.65833E+003    2.48821E+003
   6.6490   5.61668E+003    2.56817E+003
   6.6530   5.55501E+003    2.54465E+003
   6.6550   5.61959E+003    2.54638E+003
   6.6580   5.65604E+003    2.49373E+003
   6.6610   5.58623E+003    2.47247E+003
   6.6630   5.59795E+003    2.48319E+003
   6.6650   5.58942E+003    2.48317E+003
   6.6690   5.59680E+003    2.44168E+003
   6.6720   5.54464E+003    2.52314E+003
   6.6740   5.51844E+003    2.45729E+003
   6.6760   5.46518E+003    2.41990E+003
   6.6790   5.48019E+003    2.41980E+003
   6.6830   5.45971E+003    2.45748E+003
   6.6850   5.46305E+003    2.44168E+003
   6.6870   5.43856E+003    2.40974E+003
   6.6900   5.44185E+003    2.43670E+003
   6.6920   5.47616E+003    2.42460E+003
   6.6960   5.52238E+003    2.44299E+003
   6.6980   5.42209E+003    2.42414E+003
   6.7000   5.39021E+003    2.42825E+003
   6.7030   5.38744E+003    2.46914E+003
   6.7060   5.46666E+003    2.38304E+003
   6.7080   5.37411E+003    2.32771E+003
   6.7120   5.31227E+003    2.34593E+003
   6.7150   5.22266E+003    2.34350E+003
   6.7180   5.30493E+003    2.34186E+003
   6.7190   5.29322E+003    2.42417E+003
   6.7210   5.32791E+003    2.39572E+003
   6.7240   5.34895E+003    2.36626E+003
   6.7270   5.39396E+003    2.38223E+003
   6.7290   5.32437E+003    2.44807E+003
   6.7330   5.30292E+003    2.44059E+003
   6.7360   5.33778E+003    2.41256E+003
   6.7380   5.45793E+003    2.43819E+003
   6.7390   5.40162E+003    2.37239E+003
   6.7420   5.26679E+003    2.35098E+003
   6.7450   5.22955E+003    2.38260E+003
   6.7480   5.14209E+003    2.35658E+003
   6.7500   5.12020E+003    2.26653E+003
   6.7540   5.19194E+003    2.18128E+003
   6.7560   5.15951E+003    2.22412E+003
   6.7590   5.16411E+003    2.26713E+003
   6.7610   5.19346E+003    2.23061E+003
   6.7660   5.16527E+003    2.26908E+003
   6.7680   5.16757E+003    2.25919E+003
   6.7710   5.10966E+003    2.25861E+003
   6.7750   5.03317E+003    2.16182E+003
   6.7770   5.26511E+003    2.27366E+003
   6.7790   5.14221E+003    2.23050E+003
   6.7810   5.17349E+003    2.19245E+003
   6.7860   5.09834E+003    2.21922E+003
   6.7890   5.13356E+003    2.25676E+003
   6.7920   5.13394E+003    2.22019E+003
   6.7940   5.03719E+003    2.19229E+003
   6.7970   5.07515E+003    2.29807E+003
   6.8000   5.03322E+003    2.24210E+003
   6.8020   5.04477E+003    2.20488E+003
   6.8060   5.00905E+003    2.22181E+003
   6.8080   5.08704E+003    2.21314E+003
   6.8110   5.06748E+003    2.24693E+003
   6.8130   5.12815E+003    2.20783E+003
   6.8160   5.08435E+003    2.25077E+003
   6.8180   4.99471E+003    2.20008E+003
   6.8200   4.96132E+003    2.22619E+003
   6.8230   4.91820E+003    2.28069E+003
   6.8260   5.10401E+003    2.19960E+003
   6.8280   5.14188E+003    2.26060E+003
   6.8310   5.05565E+003    2.25809E+003
   6.8320   4.98292E+003    2.20690E+003
   6.8370   5.00274E+003    2.28424E+003
   6.8390   5.01274E+003    2.18506E+003
   6.8430   5.13389E+003    2.26733E+003
   6.8460   5.04826E+003    2.24864E+003
   6.8490   5.03815E+003    2.28252E+003
   6.8530   5.03307E+003    2.27218E+003
   6.8550   5.03663E+003    2.21730E+003
   6.8580   5.07323E+003    2.28046E+003
   6.8610   4.96910E+003    2.29662E+003
   6.8640   5.00952E+003    2.20047E+003
   6.8670   5.07377E+003    2.17066E+003
   6.8690   4.96790E+003    2.23419E+003
   6.8720   4.97236E+003    2.17757E+003
   6.8760   4.94666E+003    2.19966E+003
   6.8780   5.06079E+003    2.16687E+003
   6.8810   4.98757E+003    2.21469E+003
   6.8840   4.91335E+003    2.23505E+003
   6.8870   5.02175E+003    2.23773E+003
   6.8900   4.94818E+003    2.15344E+003
   6.8930   4.98229E+003    2.22080E+003
   6.8960   5.00597E+003    2.14224E+003
   6.9000   4.97864E+003    2.25521E+003
   6.9030   5.00036E+003    2.22773E+003
   6.9070   4.94773E+003    2.18192E+003
   6.9100   4.95385E+003    2.20763E+003
   6.9110   5.01197E+003    2.19667E+003
   6.9150   4.94173E+003    2.22540E+003
   6.9180   4.96680E+003    2.13713E+003
   6.9200   4.93876E+003    2.14426E+003
   6.9230   4.94440E+003    2.14947E+003
   6.9260   4.90657E+003    2.20960E+003
   6.9290   4.82421E+003    2.12542E+003
   6.9310   4.88371E+003    2.10388E+003
   6.9340   4.95394E+003    2.09127E+003
   6.9380   4.79767E+003    2.10267E+003
   6.9410   4.71624E+003    2.10147E+003
   6.9450   4.76530E+003    2.07800E+003
   6.9470   4.76795E+003    2.10205E+003
   6.9500   4.69623E+003    2.09988E+003
   6.9540   4.73283E+003    2.05321E+003
   6.9570   4.74079E+003    2.06041E+003
   6.9610   4.72187E+003    2.05724E+003
   6.9630   4.76364E+003    2.10397E+003
   6.9670   4.72950E+003    2.08695E+003
   6.9690   4.69379E+003    2.08358E+003
   6.9720   4.81795E+003    2.10199E+003
   6.9750   4.73621E+003    2.12251E+003
   6.9780   4.75757E+003    2.14289E+003
   6.9800   4.69843E+003    2.11723E+003
   6.9830   4.72265E+003    2.09189E+003
   6.9860   4.73320E+003    2.05616E+003
   6.9900   4.78970E+003    2.13723E+003
   6.9920   4.76975E+003    2.11267E+003
   6.9960   4.73349E+003    2.04483E+003
   6.9990   4.73917E+003    2.07165E+003
   7.0030   4.63482E+003    2.03418E+003
   7.0060   4.67698E+003    2.08980E+003
   7.0090   4.67258E+003    2.06455E+003
   7.0120   4.67901E+003    2.01935E+003
   7.0150   4.63680E+003    2.01339E+003
   7.0170   4.57217E+003    2.03830E+003
   7.0200   4.65056E+003    2.05171E+003
   7.0240   4.71709E+003    2.00966E+003
   7.0260   4.56487E+003    1.95598E+003
   7.0290   4.47327E+003    2.04321E+003
   7.0330   4.47502E+003    1.99264E+003
   7.0350   4.51881E+003    1.99608E+003
   7.0370   4.48077E+003    2.00682E+003
   7.0430   4.58770E+003    2.02236E+003
   7.0470   4.54962E+003    2.09168E+003
   7.0490   4.61228E+003    2.04574E+003
   7.0520   4.57874E+003    2.04852E+003
   7.0540   4.59107E+003    2.00541E+003
   7.0590   4.54361E+003    2.01982E+003
   7.0620   4.63334E+003    2.00524E+003
   7.0660   4.42675E+003    2.00806E+003
   7.0680   4.50491E+003    2.00316E+003
   7.0710   4.54267E+003    1.96934E+003
   7.0740   4.47749E+003    1.99451E+003
   7.0770   4.50982E+003    1.97001E+003
   7.0790   4.55750E+003    1.97314E+003
   7.0820   4.49650E+003    1.94052E+003
   7.0860   4.40860E+003    1.97811E+003
   7.0880   4.52670E+003    2.01452E+003
   7.0930   4.50727E+003    1.93047E+003
   7.0950   4.37166E+003    1.96748E+003
   7.1000   4.48094E+003    1.94025E+003
   7.1020   4.48796E+003    1.95823E+003
   7.1060   4.56597E+003    1.96951E+003
   7.1080   4.44374E+003    1.91334E+003
   7.1110   4.51348E+003    1.93156E+003
   7.1150   4.52733E+003    1.93598E+003
   7.1180   4.45184E+003    1.87594E+003
   7.1220   4.41654E+003    1.85187E+003
   7.1250   4.43846E+003    1.83176E+003
   7.1270   4.34686E+003    1.87623E+003
   7.1310   4.39395E+003    1.75571E+003
   7.1340   4.42219E+003    1.72425E+003
   7.1360   4.48894E+003    1.69162E+003
   7.1390   4.44869E+003    1.66561E+003
   7.1420   4.36603E+003    1.55141E+003
   7.1470   4.36275E+003    1.44937E+003
   7.1500   4.47518E+003    1.34958E+003
