# Supplementary material for: Trigger factor both holds and folds its client proteins
Source: Nat Commun. 2022 Jul 15;13:4126. doi: 10.1038/s41467-022-31767-6 (PMC9287376; doi:10.1038/s41467-022-31767-6)
Supplement: Supplementary file 6 — Source Data [file 41467_2022_31767_MOESM6_ESM.zip › SourceDataFile/Fig1a-b/00083.RI1]

Sample
I 1 04.0 40000 0014807 2.5870E11 280 1 
   5.8000   8.14300E+001    1.97250E+002
   5.8030   1.73940E+002    1.86150E+002
   5.8050   2.24020E+002    2.28260E+002
   5.8070   2.45050E+002    2.64250E+002
   5.8080   2.61300E+002    2.78220E+002
   5.8090   2.66570E+002    3.22620E+002
   5.8100   3.08600E+002    3.46710E+002
   5.8110   3.79210E+002    4.06000E+002
   5.8140   4.28970E+002    4.67330E+002
   5.8170   5.16020E+002    5.43540E+002
   5.8180   5.84890E+002    7.00510E+002
   5.8200   7.04500E+002    7.92720E+002
   5.8210   8.15530E+002    9.21740E+002
   5.8230   9.95480E+002    9.69150E+002
   5.8260   1.14097E+003    1.19031E+003
   5.8280   1.40519E+003    1.63349E+003
   5.8290   1.69737E+003    1.95442E+003
   5.8330   2.10449E+003    2.38875E+003
   5.8350   2.20279E+003    2.42111E+003
   5.8370   2.86511E+003    2.97930E+003
   5.8400   3.06753E+003    3.38034E+003
   5.8420   3.19624E+003    3.81502E+003
   5.8440   3.55089E+003    4.28704E+003
   5.8460   3.93983E+003    4.54877E+003
   5.8480   4.49454E+003    4.84251E+003
   5.8490   4.63971E+003    4.81042E+003
   5.8510   4.76525E+003    5.15552E+003
   5.8520   4.99533E+003    5.21979E+003
   5.8540   5.15851E+003    5.46244E+003
   5.8560   5.34783E+003    5.47670E+003
   5.8580   5.38570E+003    5.51155E+003
   5.8620   5.55559E+003    5.59539E+003
   5.8660   5.54967E+003    5.51522E+003
   5.8680   5.54038E+003    5.57383E+003
   5.8710   5.47641E+003    5.65556E+003
   5.8740   5.70122E+003    5.68061E+003
   5.8760   5.49371E+003    5.49074E+003
   5.8780   5.47153E+003    5.53160E+003
   5.8810   5.64457E+003    5.56073E+003
   5.8830   5.71374E+003    5.61218E+003
   5.8850   5.44198E+003    5.69982E+003
   5.8870   5.66685E+003    5.60586E+003
   5.8900   5.54308E+003    5.65847E+003
   5.8920   5.56846E+003    5.53026E+003
   5.8940   5.59343E+003    5.57488E+003
   5.8970   5.66497E+003    5.51168E+003
   5.8990   5.65706E+003    5.56231E+003
   5.9010   5.67502E+003    5.59585E+003
   5.9030   5.67940E+003    5.81445E+003
   5.9050   5.56559E+003    5.70519E+003
   5.9080   5.71171E+003    5.76029E+003
   5.9100   5.63938E+003    5.74433E+003
   5.9130   5.68528E+003    5.75526E+003
   5.9140   5.66815E+003    5.67814E+003
   5.9170   5.74856E+003    5.81681E+003
   5.9190   5.83869E+003    5.86984E+003
   5.9210   5.94891E+003    5.78714E+003
   5.9230   5.79263E+003    5.85193E+003
   5.9250   5.97229E+003    6.04800E+003
   5.9280   5.95863E+003    6.10568E+003
   5.9300   5.96148E+003    6.02485E+003
   5.9340   6.07986E+003    5.86163E+003
   5.9360   6.08893E+003    5.92380E+003
   5.9380   6.18881E+003    6.01247E+003
   5.9390   6.13634E+003    6.18971E+003
   5.9420   6.16253E+003    6.31669E+003
   5.9440   6.20857E+003    6.28262E+003
   5.9470   6.09868E+003    6.25395E+003
   5.9490   5.99256E+003    6.21706E+003
   5.9510   6.33814E+003    6.26138E+003
   5.9520   6.25139E+003    6.29851E+003
   5.9560   6.20876E+003    6.22470E+003
   5.9580   5.98866E+003    6.25050E+003
   5.9600   6.20604E+003    6.31276E+003
   5.9620   6.35016E+003    6.22445E+003
   5.9660   6.26015E+003    6.34760E+003
   5.9670   6.33409E+003    6.27791E+003
   5.9700   6.22864E+003    6.34740E+003
   5.9720   6.22385E+003    6.34998E+003
   5.9740   6.17475E+003    6.28921E+003
   5.9770   6.08511E+003    6.16753E+003
   5.9810   6.06350E+003    6.30493E+003
   5.9820   6.02251E+003    6.25024E+003
   5.9860   6.33597E+003    6.28295E+003
   5.9880   6.26539E+003    6.30275E+003
   5.9900   6.19692E+003    6.26009E+003
   5.9920   6.14979E+003    6.49491E+003
   5.9940   6.41368E+003    7.07437E+003
   5.9960   6.37116E+003    9.24606E+003
   5.9990   6.35287E+003    1.07164E+004
   6.0010   6.13607E+003    1.14160E+004
   6.0040   6.17167E+003    1.04705E+004
   6.0060   6.15399E+003    9.60754E+003
   6.0080   6.13461E+003    2.21860E+002
   6.0150   1.06668E+004    6.26780E+002
   6.0190   1.05351E+004    7.07838E+003
   6.0240   9.30590E+002    5.90575E+003
   6.0260   1.76030E+002    6.01968E+003
   6.0300   2.61010E+002    6.12227E+003
   6.0330   6.59280E+002    6.03643E+003
   6.0340   1.99896E+003    6.05559E+003
   6.0360   4.30368E+003    5.98488E+003
   6.0380   7.41727E+003    6.09139E+003
   6.0410   6.27949E+003    5.95747E+003
   6.0450   6.25678E+003    5.95207E+003
   6.0470   6.20296E+003    6.02915E+003
   6.0500   6.24491E+003    6.12841E+003
   6.0510   6.16513E+003    6.04131E+003
   6.0550   6.11145E+003    6.03056E+003
   6.0570   6.10924E+003    5.90761E+003
   6.0590   6.19695E+003    5.91820E+003
   6.0610   6.11684E+003    6.00604E+003
   6.0640   6.08199E+003    6.02400E+003
   6.0660   6.17314E+003    5.97501E+003
   6.0680   6.16930E+003    5.96377E+003
   6.0710   6.23343E+003    6.07201E+003
   6.0750   6.28670E+003    5.99918E+003
   6.0770   6.08627E+003    5.93341E+003
   6.0790   6.08780E+003    6.00356E+003
   6.0820   6.10752E+003    5.93875E+003
   6.0860   6.27570E+003    6.03609E+003
   6.0880   6.22227E+003    6.11626E+003
   6.0910   6.14780E+003    6.10395E+003
   6.0920   6.10129E+003    5.96353E+003
   6.0940   6.05979E+003    6.08820E+003
   6.0960   6.01029E+003    5.96317E+003
   6.1000   6.11511E+003    5.86703E+003
   6.1030   6.01223E+003    5.97366E+003
   6.1050   6.10473E+003    5.93732E+003
   6.1070   6.05305E+003    5.87721E+003
   6.1100   5.96740E+003    5.84938E+003
   6.1120   6.04774E+003    5.88152E+003
   6.1150   5.93979E+003    5.87826E+003
   6.1180   5.98552E+003    5.88466E+003
   6.1220   6.04759E+003    5.83698E+003
   6.1240   6.09205E+003    5.91170E+003
   6.1260   5.94319E+003    5.94323E+003
   6.1290   6.10501E+003    6.05701E+003
   6.1310   6.13759E+003    5.99236E+003
   6.1340   5.98095E+003    6.08751E+003
   6.1360   6.09733E+003    6.05224E+003
   6.1400   6.08087E+003    6.14692E+003
   6.1420   6.02487E+003    6.00247E+003
   6.1450   5.93565E+003    5.97619E+003
   6.1460   6.07556E+003    5.93924E+003
   6.1490   6.10523E+003    5.97283E+003
   6.1510   5.99364E+003    6.00167E+003
   6.1540   5.98552E+003    5.91866E+003
   6.1560   5.91618E+003    5.82646E+003
   6.1610   5.93112E+003    5.83800E+003
   6.1630   6.03609E+003    5.92389E+003
   6.1660   6.01140E+003    5.94548E+003
   6.1690   6.10190E+003    6.03723E+003
   6.1710   6.01529E+003    5.84496E+003
   6.1750   5.86684E+003    5.92785E+003
   6.1780   5.89278E+003    5.93986E+003
   6.1800   6.08280E+003    5.87808E+003
   6.1820   5.93419E+003    6.03305E+003
   6.1850   5.84885E+003    5.83249E+003
   6.1890   6.01040E+003    5.80387E+003
   6.1910   5.96501E+003    5.86007E+003
   6.1940   5.87334E+003    5.97558E+003
   6.1960   6.00315E+003    5.95288E+003
   6.1980   5.96132E+003    6.01024E+003
   6.2000   6.02532E+003    6.05302E+003
   6.2030   5.99016E+003    6.03575E+003
   6.2060   5.94395E+003    6.00871E+003
   6.2070   5.97702E+003    5.88538E+003
   6.2120   5.89484E+003    5.96086E+003
   6.2140   5.97358E+003    5.94371E+003
   6.2170   5.96274E+003    5.96159E+003
   6.2190   5.95501E+003    5.83982E+003
   6.2210   5.88657E+003    5.94238E+003
   6.2230   5.89389E+003    5.89384E+003
   6.2280   5.84804E+003    5.92072E+003
   6.2300   5.91372E+003    5.83209E+003
   6.2330   5.89496E+003    5.87773E+003
   6.2370   5.84693E+003    5.89362E+003
   6.2390   5.83522E+003    5.97692E+003
   6.2420   5.77381E+003    5.89384E+003
   6.2440   5.83785E+003    5.88297E+003
   6.2460   5.78898E+003    5.98564E+003
   6.2490   5.73531E+003    6.02470E+003
   6.2500   5.75957E+003    5.80437E+003
   6.2530   5.66628E+003    5.85319E+003
   6.2570   5.74099E+003    5.87059E+003
   6.2600   5.71075E+003    5.85708E+003
   6.2630   5.73441E+003    5.87508E+003
   6.2650   5.67537E+003    5.89974E+003
   6.2680   5.62118E+003    5.62448E+003
   6.2720   5.67750E+003    5.82007E+003
   6.2730   5.66421E+003    5.95275E+003
   6.2770   5.71609E+003    5.96355E+003
   6.2800   5.66226E+003    5.84964E+003
   6.2820   5.64651E+003    5.82871E+003
   6.2850   5.65469E+003    5.91880E+003
   6.2880   5.67837E+003    5.80272E+003
   6.2900   5.69138E+003    5.89058E+003
   6.2940   5.64497E+003    5.84252E+003
   6.2990   5.66111E+003    5.93045E+003
   6.3010   5.57702E+003    5.74786E+003
   6.3040   5.42234E+003    5.60941E+003
   6.3060   5.50284E+003    5.79664E+003
   6.3080   5.52880E+003    5.90942E+003
   6.3130   5.53873E+003    5.94175E+003
   6.3140   5.54452E+003    5.71785E+003
   6.3170   5.46221E+003    5.81495E+003
   6.3200   5.40307E+003    5.68554E+003
   6.3240   5.38572E+003    5.78037E+003
   6.3260   5.36480E+003    5.60467E+003
   6.3290   5.39949E+003    5.65784E+003
   6.3310   5.32388E+003    5.58141E+003
   6.3330   5.24742E+003    5.70572E+003
   6.3360   5.33821E+003    5.68789E+003
   6.3380   5.25403E+003    5.64039E+003
   6.3400   5.13152E+003    5.62748E+003
   6.3450   5.26227E+003    5.75570E+003
   6.3470   5.22545E+003    5.70721E+003
   6.3490   5.27395E+003    5.54773E+003
   6.3520   5.26157E+003    5.57846E+003
   6.3540   5.23410E+003    5.62716E+003
   6.3570   5.19798E+003    5.56475E+003
   6.3600   5.22702E+003    5.54107E+003
   6.3640   5.25437E+003    5.43987E+003
   6.3650   5.20275E+003    5.51746E+003
   6.3680   5.13287E+003    5.50226E+003
   6.3730   5.11205E+003    5.62851E+003
   6.3760   5.20773E+003    5.49123E+003
   6.3780   5.30033E+003    5.68122E+003
   6.3800   5.16694E+003    5.53962E+003
   6.3820   5.14018E+003    5.47160E+003
   6.3850   5.17788E+003    5.49137E+003
   6.3880   5.15606E+003    5.43137E+003
   6.3910   5.12557E+003    5.37038E+003
   6.3930   5.07800E+003    5.28557E+003
   6.3950   5.04097E+003    5.22512E+003
   6.3980   5.05010E+003    5.28452E+003
   6.4010   4.98140E+003    5.38868E+003
   6.4030   4.96290E+003    5.32842E+003
   6.4060   4.89650E+003    5.33992E+003
   6.4080   4.89892E+003    5.22577E+003
   6.4120   4.90393E+003    5.19614E+003
   6.4140   4.85890E+003    5.16526E+003
   6.4180   4.89470E+003    5.16850E+003
   6.4210   4.81869E+003    5.23138E+003
   6.4250   4.91222E+003    5.19709E+003
   6.4290   4.89782E+003    5.32666E+003
   6.4320   4.97277E+003    5.21803E+003
   6.4340   4.90801E+003    5.24686E+003
   6.4360   4.99280E+003    5.25132E+003
   6.4390   4.95044E+003    5.26086E+003
   6.4410   4.94042E+003    5.15175E+003
   6.4430   5.00429E+003    5.29326E+003
   6.4470   4.98890E+003    5.30019E+003
   6.4490   5.01370E+003    5.30067E+003
   6.4520   4.98225E+003    5.24989E+003
   6.4540   5.00815E+003    5.28409E+003
   6.4560   5.03100E+003    5.33887E+003
   6.4590   5.04609E+003    5.27375E+003
   6.4620   5.02839E+003    5.24690E+003
   6.4650   5.02840E+003    5.32263E+003
   6.4680   5.04403E+003    5.31760E+003
   6.4700   5.08576E+003    5.29166E+003
   6.4750   5.09608E+003    5.30017E+003
   6.4770   5.24804E+003    5.47801E+003
   6.4790   4.99029E+003    5.20318E+003
   6.4820   5.04843E+003    5.18301E+003
   6.4840   5.04403E+003    5.29770E+003
   6.4880   5.09598E+003    5.16792E+003
   6.4900   4.96887E+003    5.22197E+003
   6.4940   4.92112E+003    5.13088E+003
   6.4960   4.98055E+003    5.19278E+003
   6.4990   4.92177E+003    5.11984E+003
   6.5010   5.05161E+003    5.15333E+003
   6.5040   4.98672E+003    5.19994E+003
   6.5070   5.02274E+003    5.29478E+003
   6.5090   4.97997E+003    5.19873E+003
   6.5130   5.09008E+003    5.27325E+003
   6.5150   5.00786E+003    5.28718E+003
   6.5180   5.13303E+003    5.15527E+003
   6.5220   5.10926E+003    5.27073E+003
   6.5250   4.88465E+003    5.12761E+003
   6.5280   4.98893E+003    5.17101E+003
   6.5300   5.12828E+003    5.11498E+003
   6.5330   5.05204E+003    5.12421E+003
   6.5350   5.05829E+003    5.04806E+003
   6.5400   5.00854E+003    5.05945E+003
   6.5430   5.03548E+003    5.04582E+003
   6.5470   5.05524E+003    5.16373E+003
   6.5490   5.00761E+003    5.05592E+003
   6.5510   4.92372E+003    5.06217E+003
   6.5540   5.06578E+003    5.02559E+003
   6.5560   4.99340E+003    4.95629E+003
   6.5590   4.94570E+003    5.04892E+003
   6.5620   5.00782E+003    5.09383E+003
   6.5660   5.04105E+003    4.99006E+003
   6.5680   5.05343E+003    4.83012E+003
   6.5710   4.98868E+003    4.87543E+003
   6.5740   4.94684E+003    4.96653E+003
   6.5770   4.99744E+003    4.91330E+003
   6.5800   5.01009E+003    4.91265E+003
   6.5820   4.92761E+003    4.93948E+003
   6.5850   4.96077E+003    4.85096E+003
   6.5880   4.91265E+003    4.96626E+003
   6.5900   4.85963E+003    4.94779E+003
   6.5940   4.89682E+003    4.92627E+003
   6.5960   5.06733E+003    4.83988E+003
   6.5990   4.86225E+003    4.92883E+003
   6.6010   4.86698E+003    4.87930E+003
   6.6040   4.89979E+003    4.87323E+003
   6.6070   4.88804E+003    4.87648E+003
   6.6100   4.87012E+003    4.86702E+003
   6.6130   4.81397E+003    4.88740E+003
   6.6170   5.02946E+003    4.83369E+003
   6.6180   4.97513E+003    4.84803E+003
   6.6220   4.94681E+003    4.84065E+003
   6.6240   4.89777E+003    4.78956E+003
   6.6270   4.88978E+003    4.74693E+003
   6.6300   4.91837E+003    4.76759E+003
   6.6330   4.91131E+003    4.80165E+003
   6.6370   4.85645E+003    4.80952E+003
   6.6400   4.92393E+003    4.79793E+003
   6.6430   4.87745E+003    4.72076E+003
   6.6450   4.85961E+003    4.70226E+003
   6.6480   4.77530E+003    4.69761E+003
   6.6490   4.86443E+003    4.69563E+003
   6.6530   4.89792E+003    4.76232E+003
   6.6540   4.79087E+003    4.72406E+003
   6.6580   4.83313E+003    4.67996E+003
   6.6610   4.87522E+003    4.75781E+003
   6.6630   4.85142E+003    4.75674E+003
   6.6670   4.76386E+003    4.80106E+003
   6.6700   4.80002E+003    4.61156E+003
   6.6720   4.74647E+003    4.68563E+003
   6.6760   4.73067E+003    4.65897E+003
   6.6800   4.80514E+003    4.55109E+003
   6.6820   4.71525E+003    4.65580E+003
   6.6850   4.77394E+003    4.60077E+003
   6.6870   4.76428E+003    4.61564E+003
   6.6900   4.77273E+003    4.63135E+003
   6.6920   4.88863E+003    4.73540E+003
   6.6940   4.83369E+003    4.66639E+003
   6.6970   4.80114E+003    4.63894E+003
   6.6990   4.77139E+003    4.58181E+003
   6.7020   4.80711E+003    4.57739E+003
   6.7050   4.73366E+003    4.48994E+003
   6.7070   4.68571E+003    4.50623E+003
   6.7100   4.71299E+003    4.56011E+003
   6.7140   4.66655E+003    4.47264E+003
   6.7180   4.52278E+003    4.45266E+003
   6.7190   4.54627E+003    4.37362E+003
   6.7240   4.59247E+003    4.46108E+003
   6.7260   4.70297E+003    4.32887E+003
   6.7300   4.66019E+003    4.42690E+003
   6.7320   4.63688E+003    4.47233E+003
   6.7360   4.62247E+003    4.47075E+003
   6.7370   4.70498E+003    4.43047E+003
   6.7410   4.67978E+003    4.53735E+003
   6.7450   4.62519E+003    4.26047E+003
   6.7460   4.64366E+003    4.14050E+003
   6.7490   4.60036E+003    4.24654E+003
   6.7510   4.55013E+003    4.24919E+003
   6.7540   4.49634E+003    4.14523E+003
   6.7560   4.49790E+003    4.18473E+003
   6.7590   4.55165E+003    4.11665E+003
   6.7630   4.53583E+003    4.19000E+003
   6.7680   4.59293E+003    4.19775E+003
   6.7700   4.46267E+003    4.32934E+003
   6.7720   4.50443E+003    4.36185E+003
   6.7770   4.46210E+003    4.26629E+003
   6.7800   4.48142E+003    4.33523E+003
   6.7810   4.44938E+003    4.32097E+003
   6.7840   4.44631E+003    4.18823E+003
   6.7870   4.44587E+003    4.22503E+003
   6.7910   4.35936E+003    4.22920E+003
   6.7930   4.46622E+003    4.21444E+003
   6.7950   4.57722E+003    4.18535E+003
   6.7980   4.55056E+003    4.25159E+003
   6.8020   4.43240E+003    4.30614E+003
   6.8060   4.44935E+003    4.25896E+003
   6.8090   4.56365E+003    4.33642E+003
   6.8110   4.52778E+003    4.34440E+003
   6.8160   4.50986E+003    4.34249E+003
   6.8190   4.57544E+003    4.28848E+003
   6.8210   4.50331E+003    4.22723E+003
   6.8250   4.55608E+003    4.24981E+003
   6.8280   4.56259E+003    4.23233E+003
   6.8300   4.45070E+003    4.19191E+003
   6.8330   4.52975E+003    4.18121E+003
   6.8370   4.52695E+003    4.26648E+003
   6.8390   4.50316E+003    4.25412E+003
   6.8400   4.44626E+003    4.28872E+003
   6.8440   4.57196E+003    4.35200E+003
   6.8460   4.53301E+003    4.32561E+003
   6.8500   4.55237E+003    4.30144E+003
   6.8530   4.62179E+003    4.33313E+003
   6.8560   4.61641E+003    4.26930E+003
   6.8600   4.56248E+003    4.29749E+003
   6.8620   4.55741E+003    4.17554E+003
   6.8660   4.49818E+003    4.17315E+003
   6.8680   4.54970E+003    4.18303E+003
   6.8710   4.50337E+003    4.24282E+003
   6.8740   4.54129E+003    4.17508E+003
   6.8760   4.52828E+003    4.16729E+003
   6.8790   4.46629E+003    4.19262E+003
   6.8820   4.46385E+003    4.22206E+003
   6.8850   4.43859E+003    4.19601E+003
   6.8880   4.52883E+003    4.17671E+003
   6.8910   4.36994E+003    4.25057E+003
   6.8950   4.48662E+003    4.22578E+003
   6.8970   4.48529E+003    4.19194E+003
   6.9000   4.40116E+003    4.16879E+003
   6.9040   4.52267E+003    4.14749E+003
   6.9070   4.48135E+003    4.23769E+003
   6.9110   4.44119E+003    4.21418E+003
   6.9140   4.46612E+003    4.13984E+003
   6.9170   4.43544E+003    4.15441E+003
   6.9200   4.43296E+003    4.20128E+003
   6.9240   4.44309E+003    4.20556E+003
   6.9270   4.40712E+003    4.18447E+003
   6.9290   4.43657E+003    4.07881E+003
   6.9320   4.43026E+003    4.10264E+003
   6.9360   4.37929E+003    3.98553E+003
   6.9380   4.35829E+003    3.99749E+003
   6.9400   4.31391E+003    4.00470E+003
   6.9430   4.25875E+003    4.04031E+003
   6.9470   4.35393E+003    3.99530E+003
   6.9490   4.33007E+003    4.05226E+003
   6.9520   4.31703E+003    3.94264E+003
   6.9550   4.40741E+003    3.95413E+003
   6.9580   4.42485E+003    4.00394E+003
   6.9630   4.31805E+003    3.97478E+003
   6.9670   4.23949E+003    4.03705E+003
   6.9690   4.14615E+003    4.01204E+003
   6.9710   4.18478E+003    4.05651E+003
   6.9750   4.25736E+003    4.01227E+003
   6.9780   4.30049E+003    4.03359E+003
   6.9810   4.38274E+003    3.97109E+003
   6.9830   4.31127E+003    3.95665E+003
   6.9870   4.28561E+003    3.88280E+003
   6.9890   4.25150E+003    3.96510E+003
   6.9940   4.22734E+003    3.93424E+003
   6.9970   4.21463E+003    3.93177E+003
   6.9980   4.21848E+003    3.95062E+003
   7.0010   4.39960E+003    3.83958E+003
   7.0050   4.30498E+003    3.90798E+003
   7.0080   4.29795E+003    3.90115E+003
   7.0110   4.27428E+003    3.99015E+003
   7.0150   4.29356E+003    3.95832E+003
   7.0170   4.21840E+003    3.95541E+003
   7.0210   4.27974E+003    3.95882E+003
   7.0240   4.12597E+003    3.85555E+003
   7.0260   4.10544E+003    3.88863E+003
   7.0300   4.19402E+003    3.85975E+003
   7.0340   4.26344E+003    3.88735E+003
   7.0370   4.27822E+003    3.89499E+003
   7.0400   4.13584E+003    3.89345E+003
   7.0430   4.19276E+003    3.83188E+003
   7.0440   4.15078E+003    3.96331E+003
   7.0480   3.98763E+003    3.88532E+003
   7.0520   3.95491E+003    3.91101E+003
   7.0540   4.01075E+003    3.81469E+003
   7.0590   4.13313E+003    3.79703E+003
   7.0610   4.17128E+003    3.85310E+003
   7.0650   4.17638E+003    3.88782E+003
   7.0680   4.25780E+003    3.86485E+003
   7.0700   4.25262E+003    3.84426E+003
   7.0740   4.16776E+003    3.86196E+003
   7.0790   4.14247E+003    3.85307E+003
   7.0810   4.19135E+003    3.80030E+003
   7.0840   4.22061E+003    3.81025E+003
   7.0870   4.10151E+003    3.80050E+003
   7.0910   4.14243E+003    3.82120E+003
   7.0950   4.08880E+003    3.72392E+003
   7.0970   4.15690E+003    3.77717E+003
   7.1000   4.11591E+003    3.79943E+003
   7.1020   4.17363E+003    3.85390E+003
   7.1060   4.18697E+003    3.78041E+003
   7.1090   4.15191E+003    3.82736E+003
   7.1110   4.18182E+003    3.81241E+003
   7.1160   4.10177E+003    3.79513E+003
   7.1180   4.02126E+003    3.79975E+003
   7.1230   4.07233E+003    3.81328E+003
   7.1260   4.02391E+003    3.77628E+003
   7.1280   3.93930E+003    3.66535E+003
   7.1310   3.93837E+003    3.75181E+003
   7.1350   3.90365E+003    3.69862E+003
   7.1380   3.89723E+003    3.69350E+003
   7.1410   3.84630E+003    3.71303E+003
   7.1430   3.86095E+003    3.81417E+003
   7.1450   3.72496E+003    3.67175E+003
   7.1500   3.70538E+003    3.68794E+003
