# Supplementary material for: Trigger factor both holds and folds its client proteins
Source: Nat Commun. 2022 Jul 15;13:4126. doi: 10.1038/s41467-022-31767-6 (PMC9287376; doi:10.1038/s41467-022-31767-6)
Supplement: Supplementary file 6 — Source Data [file 41467_2022_31767_MOESM6_ESM.zip › SourceDataFile/Fig1a-b/00083.RI3]

Sample
I 3 04.0 40000 0014922 2.6070E11 280 1 
   5.8000   7.66700E+001    1.76640E+002
   5.8030   1.67710E+002    1.92610E+002
   5.8050   2.27270E+002    2.09990E+002
   5.8060   2.29260E+002    2.50210E+002
   5.8070   2.44630E+002    2.56650E+002
   5.8080   2.34230E+002    2.49240E+002
   5.8110   2.93820E+002    3.44500E+002
   5.8130   3.67600E+002    3.95670E+002
   5.8140   4.11670E+002    4.64400E+002
   5.8170   4.44780E+002    4.97420E+002
   5.8190   6.18450E+002    7.15730E+002
   5.8230   8.89180E+002    9.55130E+002
   5.8250   1.06776E+003    1.18832E+003
   5.8260   1.18005E+003    1.24227E+003
   5.8270   1.35988E+003    1.39754E+003
   5.8300   1.60859E+003    1.86233E+003
   5.8330   2.11237E+003    2.26220E+003
   5.8350   2.40976E+003    2.38996E+003
   5.8370   2.87090E+003    3.13303E+003
   5.8400   3.32316E+003    3.44060E+003
   5.8410   3.45108E+003    3.44928E+003
   5.8420   3.60628E+003    3.66850E+003
   5.8440   4.05398E+003    4.17799E+003
   5.8460   4.38526E+003    4.41091E+003
   5.8490   4.65587E+003    4.68374E+003
   5.8510   4.99697E+003    4.92105E+003
   5.8520   5.11152E+003    5.12158E+003
   5.8530   5.15420E+003    5.38116E+003
   5.8560   5.21675E+003    5.35064E+003
   5.8580   5.31032E+003    5.34183E+003
   5.8600   5.37010E+003    5.34182E+003
   5.8620   5.49491E+003    5.51541E+003
   5.8650   5.52008E+003    5.61379E+003
   5.8670   5.53467E+003    5.53024E+003
   5.8690   5.50750E+003    5.45870E+003
   5.8710   5.52230E+003    5.46377E+003
   5.8730   5.44330E+003    5.47486E+003
   5.8740   5.39656E+003    5.48828E+003
   5.8760   5.42468E+003    5.55112E+003
   5.8780   5.50860E+003    5.42436E+003
   5.8810   5.49593E+003    5.41906E+003
   5.8830   5.44866E+003    5.40911E+003
   5.8850   5.43412E+003    5.51222E+003
   5.8870   5.43410E+003    5.39511E+003
   5.8890   5.35464E+003    5.56291E+003
   5.8900   5.44446E+003    5.59305E+003
   5.8920   5.52957E+003    5.67009E+003
   5.8940   5.50385E+003    5.63645E+003
   5.8960   5.64314E+003    5.71515E+003
   5.8990   5.73654E+003    5.78187E+003
   5.9020   5.72519E+003    5.70975E+003
   5.9030   5.71916E+003    5.71146E+003
   5.9060   5.65516E+003    5.54080E+003
   5.9080   5.69608E+003    5.62592E+003
   5.9090   5.55561E+003    5.47234E+003
   5.9110   5.69724E+003    5.78459E+003
   5.9130   5.64868E+003    5.71546E+003
   5.9150   5.78599E+003    5.83114E+003
   5.9180   5.70699E+003    5.85636E+003
   5.9210   5.83278E+003    5.95124E+003
   5.9220   5.89887E+003    5.91536E+003
   5.9250   5.83988E+003    6.04847E+003
   5.9260   5.99450E+003    6.02485E+003
   5.9290   5.99614E+003    6.17589E+003
   5.9300   6.01073E+003    6.15038E+003
   5.9330   6.27028E+003    6.47727E+003
   5.9370   6.39482E+003    6.54795E+003
   5.9380   6.15558E+003    7.48523E+003
   5.9400   6.26876E+003    1.14075E+004
   5.9430   6.46609E+003    1.30269E+004
   5.9450   6.51352E+003    1.18801E+004
   5.9470   6.63075E+003    1.04604E+004
   5.9500   7.20327E+003    2.03340E+002
   5.9560   1.16961E+004    3.28140E+002
   5.9590   1.14312E+004    8.81730E+002
   5.9610   3.78746E+003    6.24933E+003
   5.9650   1.54110E+002    7.28256E+003
   5.9670   2.48030E+002    6.33034E+003
   5.9700   6.56600E+002    6.27198E+003
   5.9720   2.56488E+003    6.28370E+003
   5.9750   6.94353E+003    6.20632E+003
   5.9770   6.90254E+003    6.13645E+003
   5.9790   5.96462E+003    6.13333E+003
   5.9810   6.30399E+003    6.02261E+003
   5.9830   6.08611E+003    6.07975E+003
   5.9860   6.11283E+003    6.08154E+003
   5.9880   6.21664E+003    6.06550E+003
   5.9900   6.19503E+003    6.04796E+003
   5.9930   6.08556E+003    6.05685E+003
   5.9950   6.10136E+003    6.11433E+003
   5.9970   6.10849E+003    5.94794E+003
   5.9990   6.14033E+003    6.08395E+003
   6.0010   6.06912E+003    5.97832E+003
   6.0030   6.04774E+003    5.96960E+003
   6.0060   6.28233E+003    6.05417E+003
   6.0080   6.13732E+003    6.05379E+003
   6.0100   6.08631E+003    6.04813E+003
   6.0130   6.12352E+003    6.01929E+003
   6.0140   5.99076E+003    5.95152E+003
   6.0150   5.92221E+003    6.05833E+003
   6.0210   5.88963E+003    5.95870E+003
   6.0240   6.09809E+003    5.93337E+003
   6.0250   6.07787E+003    5.92867E+003
   6.0270   6.03394E+003    5.93542E+003
   6.0300   5.96697E+003    5.92537E+003
   6.0330   6.03241E+003    5.89291E+003
   6.0370   6.14385E+003    6.09504E+003
   6.0380   6.10524E+003    5.93442E+003
   6.0400   6.13203E+003    5.99398E+003
   6.0420   6.10249E+003    6.02192E+003
   6.0450   5.96839E+003    5.95312E+003
   6.0470   6.15045E+003    5.92184E+003
   6.0500   6.02175E+003    5.80408E+003
   6.0510   6.00902E+003    5.93370E+003
   6.0540   6.01736E+003    5.88441E+003
   6.0570   5.94997E+003    5.94831E+003
   6.0600   5.94128E+003    5.93309E+003
   6.0620   5.88595E+003    5.87098E+003
   6.0660   5.93166E+003    5.90202E+003
   6.0680   6.04850E+003    5.91513E+003
   6.0700   5.97741E+003    6.11276E+003
   6.0730   5.98866E+003    5.99066E+003
   6.0750   6.08963E+003    6.00602E+003
   6.0770   6.00573E+003    5.95084E+003
   6.0790   6.04415E+003    5.87362E+003
   6.0810   6.02130E+003    5.80899E+003
   6.0840   6.06038E+003    5.77661E+003
   6.0870   5.98110E+003    5.64264E+003
   6.0890   6.01889E+003    5.59830E+003
   6.0910   5.96864E+003    5.39794E+003
   6.0940   5.90453E+003    5.41212E+003
   6.0960   5.90525E+003    5.43670E+003
   6.0980   5.96233E+003    5.33736E+003
   6.1010   6.04925E+003    5.34390E+003
   6.1020   5.84628E+003    5.34810E+003
   6.1070   5.91607E+003    5.27472E+003
   6.1100   5.88142E+003    5.20780E+003
   6.1130   5.88191E+003    5.25601E+003
   6.1170   5.91673E+003    5.23648E+003
   6.1220   5.90710E+003    5.58506E+003
   6.1240   5.80907E+003    5.34180E+003
   6.1270   5.91805E+003    4.79021E+003
   6.1290   5.90527E+003    4.65709E+003
   6.1310   6.00982E+003    4.71674E+003
   6.1340   6.14243E+003    4.47529E+003
   6.1370   6.01557E+003    4.72604E+003
   6.1380   5.93138E+003    4.93690E+003
   6.1400   5.99009E+003    5.14962E+003
   6.1430   6.05576E+003    5.52793E+003
   6.1450   6.07831E+003    5.63151E+003
   6.1480   5.83585E+003    5.38630E+003
   6.1510   5.92068E+003    5.49925E+003
   6.1520   5.99950E+003    5.42442E+003
   6.1560   5.82690E+003    5.43887E+003
   6.1590   5.86850E+003    5.38738E+003
   6.1610   6.12918E+003    5.31989E+003
   6.1630   5.87083E+003    5.27081E+003
   6.1650   5.93604E+003    5.16900E+003
   6.1680   5.92105E+003    5.08222E+003
   6.1700   6.04499E+003    5.05751E+003
   6.1720   5.95658E+003    5.18628E+003
   6.1780   5.99965E+003    5.14515E+003
   6.1800   5.95104E+003    5.20478E+003
   6.1830   5.92592E+003    5.34056E+003
   6.1850   6.12985E+003    5.07929E+003
   6.1870   5.88395E+003    5.14128E+003
   6.1890   5.93736E+003    5.06101E+003
   6.1910   6.03173E+003    5.16881E+003
   6.1940   6.08374E+003    5.19141E+003
   6.1960   6.02626E+003    5.20035E+003
   6.1980   5.93845E+003    5.28420E+003
   6.2010   6.03980E+003    5.14127E+003
   6.2050   5.92207E+003    5.09593E+003
   6.2070   5.97170E+003    5.06281E+003
   6.2090   6.01392E+003    4.99062E+003
   6.2120   5.93272E+003    4.80523E+003
   6.2140   5.91381E+003    4.92194E+003
   6.2170   5.93685E+003    4.64934E+003
   6.2210   5.92562E+003    4.92758E+003
   6.2230   5.98084E+003    5.05128E+003
   6.2250   6.01946E+003    5.19929E+003
   6.2280   5.91510E+003    5.00463E+003
   6.2300   5.88658E+003    4.84440E+003
   6.2330   6.00520E+003    4.69527E+003
   6.2370   5.94107E+003    4.81187E+003
   6.2390   5.94946E+003    4.63161E+003
   6.2410   5.98605E+003    4.44150E+003
   6.2440   6.02978E+003    4.51440E+003
   6.2460   5.90808E+003    4.53548E+003
   6.2480   5.93320E+003    4.63640E+003
   6.2510   5.93095E+003    4.69388E+003
   6.2530   5.82383E+003    4.38917E+003
   6.2550   5.66480E+003    4.37554E+003
   6.2580   5.78127E+003    4.27977E+003
   6.2610   5.69342E+003    4.36279E+003
   6.2640   5.92002E+003    4.42727E+003
   6.2670   5.81517E+003    4.43255E+003
   6.2690   5.92175E+003    4.45171E+003
   6.2720   5.92812E+003    4.47711E+003
   6.2750   5.97268E+003    4.45200E+003
   6.2760   6.03691E+003    4.42270E+003
   6.2790   5.90782E+003    4.18899E+003
   6.2830   5.98097E+003    4.12531E+003
   6.2850   5.92814E+003    4.16402E+003
   6.2880   5.90867E+003    4.28091E+003
   6.2910   5.90858E+003    4.40751E+003
   6.2930   5.99920E+003    4.43400E+003
   6.2940   6.03368E+003    4.38727E+003
   6.2970   5.97344E+003    4.36668E+003
   6.3000   5.87883E+003    4.22389E+003
   6.3030   5.81978E+003    4.02915E+003
   6.3060   5.94475E+003    4.03294E+003
   6.3080   6.01364E+003    4.12449E+003
   6.3100   5.95504E+003    4.11390E+003
   6.3140   5.91322E+003    4.03869E+003
   6.3170   6.02787E+003    4.13400E+003
   6.3200   5.87148E+003    4.01675E+003
   6.3220   5.82763E+003    4.01160E+003
   6.3240   6.02828E+003    4.06022E+003
   6.3270   5.86267E+003    3.96210E+003
   6.3310   5.89136E+003    4.07623E+003
   6.3330   5.86242E+003    3.97371E+003
   6.3360   5.89162E+003    3.84961E+003
   6.3380   6.01323E+003    3.87516E+003
   6.3400   5.83928E+003    3.91661E+003
   6.3420   5.88052E+003    3.84668E+003
   6.3450   5.84347E+003    3.82922E+003
   6.3470   5.88003E+003    3.88305E+003
   6.3500   5.73626E+003    3.86937E+003
   6.3510   5.73785E+003    3.84500E+003
   6.3560   5.66750E+003    3.79462E+003
   6.3590   5.64475E+003    3.53965E+003
   6.3610   5.70550E+003    3.56326E+003
   6.3640   5.61237E+003    3.67520E+003
   6.3660   5.89883E+003    3.62960E+003
   6.3690   5.81108E+003    3.71596E+003
   6.3730   5.86042E+003    3.65215E+003
   6.3750   5.79114E+003    3.50982E+003
   6.3780   5.82032E+003    3.57516E+003
   6.3790   5.82052E+003    3.57221E+003
   6.3820   5.89623E+003    3.51325E+003
   6.3850   5.73552E+003    3.53223E+003
   6.3890   5.68718E+003    3.54857E+003
   6.3910   5.80254E+003    3.53830E+003
   6.3940   5.67781E+003    3.49706E+003
   6.3960   5.77870E+003    3.43878E+003
   6.4000   5.59218E+003    3.39653E+003
   6.4030   5.70674E+003    3.37780E+003
   6.4070   5.59501E+003    3.38751E+003
   6.4090   5.55938E+003    3.24660E+003
   6.4110   5.56027E+003    3.32307E+003
   6.4130   5.63533E+003    3.39127E+003
   6.4160   5.59535E+003    3.18887E+003
   6.4200   5.64444E+003    3.19185E+003
   6.4220   5.47156E+003    3.21168E+003
   6.4250   5.55590E+003    3.23618E+003
   6.4270   5.64584E+003    3.32143E+003
   6.4300   5.63253E+003    3.19147E+003
   6.4320   5.58261E+003    3.18425E+003
   6.4360   5.77023E+003    3.33056E+003
   6.4380   5.69378E+003    3.20088E+003
   6.4410   5.72097E+003    3.15449E+003
   6.4430   5.73779E+003    3.20797E+003
   6.4470   5.70977E+003    3.10821E+003
   6.4500   5.77599E+003    3.19084E+003
   6.4520   5.75428E+003    3.17978E+003
   6.4540   5.79663E+003    3.22989E+003
   6.4550   5.74985E+003    3.17417E+003
   6.4590   5.87519E+003    3.10232E+003
   6.4620   5.90005E+003    3.08482E+003
   6.4660   5.85188E+003    3.01451E+003
   6.4680   5.82558E+003    3.01375E+003
   6.4700   5.83624E+003    3.06319E+003
   6.4720   5.88849E+003    3.09797E+003
   6.4760   5.92049E+003    3.06492E+003
   6.4790   5.92926E+003    3.04757E+003
   6.4820   5.88282E+003    3.15355E+003
   6.4840   5.85266E+003    3.05178E+003
   6.4860   5.87420E+003    2.97204E+003
   6.4880   5.80202E+003    2.96370E+003
   6.4910   5.88705E+003    3.02579E+003
   6.4940   5.77232E+003    2.97102E+003
   6.4970   5.83708E+003    2.94918E+003
   6.4990   5.86184E+003    2.89939E+003
   6.5010   5.80050E+003    2.98780E+003
   6.5050   5.91903E+003    2.93949E+003
   6.5080   5.97562E+003    2.86373E+003
   6.5100   5.92564E+003    2.97803E+003
   6.5120   5.95565E+003    2.94669E+003
   6.5150   5.87519E+003    2.92193E+003
   6.5180   5.89071E+003    2.83979E+003
   6.5220   5.86285E+003    2.80076E+003
   6.5250   5.87322E+003    2.70831E+003
   6.5260   5.86650E+003    2.65052E+003
   6.5280   5.80728E+003    2.68174E+003
   6.5320   5.86389E+003    2.76751E+003
   6.5350   5.78631E+003    2.81459E+003
   6.5390   5.73451E+003    2.75361E+003
   6.5400   5.87953E+003    2.79338E+003
   6.5420   5.71498E+003    2.78267E+003
   6.5440   5.70369E+003    2.67882E+003
   6.5480   5.74769E+003    2.69889E+003
   6.5510   5.78563E+003    2.80457E+003
   6.5530   5.89556E+003    2.76198E+003
   6.5560   5.81548E+003    2.64884E+003
   6.5590   5.75997E+003    2.65251E+003
   6.5620   5.77684E+003    2.65274E+003
   6.5640   5.69150E+003    2.66358E+003
   6.5660   5.79361E+003    2.66251E+003
   6.5700   5.75216E+003    2.62904E+003
   6.5710   5.74990E+003    2.57117E+003
   6.5730   5.78041E+003    2.61257E+003
   6.5770   5.67607E+003    2.53851E+003
   6.5790   5.73328E+003    2.49914E+003
   6.5820   5.66775E+003    2.64448E+003
   6.5840   5.59328E+003    2.58181E+003
   6.5860   5.75568E+003    2.53836E+003
   6.5890   5.69526E+003    2.55052E+003
   6.5920   5.65446E+003    2.55497E+003
   6.5950   5.60903E+003    2.56633E+003
   6.5970   5.65875E+003    2.57542E+003
   6.5980   5.70505E+003    2.48818E+003
   6.6020   5.66285E+003    2.53075E+003
   6.6050   5.63187E+003    2.55932E+003
   6.6070   5.65322E+003    2.56917E+003
   6.6100   5.65582E+003    2.54685E+003
   6.6130   5.55643E+003    2.52197E+003
   6.6150   5.66956E+003    2.54971E+003
   6.6180   5.69220E+003    2.50502E+003
   6.6210   5.55046E+003    2.56998E+003
   6.6250   5.63327E+003    2.53040E+003
   6.6270   5.60358E+003    2.54224E+003
   6.6300   5.62760E+003    2.49274E+003
   6.6330   5.63973E+003    2.50883E+003
   6.6350   5.61555E+003    2.48374E+003
   6.6380   5.58670E+003    2.47465E+003
   6.6400   5.61679E+003    2.47637E+003
   6.6430   5.58034E+003    2.42876E+003
   6.6450   5.53549E+003    2.50138E+003
   6.6490   5.50448E+003    2.41344E+003
   6.6520   5.45201E+003    2.43876E+003
   6.6550   5.45749E+003    2.46169E+003
   6.6580   5.39015E+003    2.43200E+003
   6.6610   5.46684E+003    2.42018E+003
   6.6620   5.46213E+003    2.42127E+003
   6.6650   5.42025E+003    2.41785E+003
   6.6670   5.31687E+003    2.37840E+003
   6.6700   5.30425E+003    2.40711E+003
   6.6720   5.40671E+003    2.39277E+003
   6.6760   5.36229E+003    2.44095E+003
   6.6780   5.32799E+003    2.37041E+003
   6.6810   5.30493E+003    2.38938E+003
   6.6840   5.36854E+003    2.36148E+003
   6.6850   5.32064E+003    2.39814E+003
   6.6890   5.36168E+003    2.34037E+003
   6.6920   5.31157E+003    2.38419E+003
   6.6940   5.31356E+003    2.39574E+003
   6.6970   5.34021E+003    2.35362E+003
   6.7010   5.27932E+003    2.36094E+003
   6.7030   5.34491E+003    2.31249E+003
   6.7070   5.28181E+003    2.30607E+003
   6.7100   5.25639E+003    2.30145E+003
   6.7120   5.18685E+003    2.28107E+003
   6.7160   5.14943E+003    2.26937E+003
   6.7190   5.09907E+003    2.35571E+003
   6.7220   5.19213E+003    2.36150E+003
   6.7250   5.24925E+003    2.28572E+003
   6.7280   5.15428E+003    2.29891E+003
   6.7300   5.21474E+003    2.30686E+003
   6.7340   5.20836E+003    2.33123E+003
   6.7360   5.21482E+003    2.26022E+003
   6.7380   5.20260E+003    2.34396E+003
   6.7400   5.19253E+003    2.32470E+003
   6.7430   5.16284E+003    2.29952E+003
   6.7450   4.97830E+003    2.24740E+003
   6.7480   5.05513E+003    2.24518E+003
   6.7520   5.03489E+003    2.19699E+003
   6.7550   4.99526E+003    2.19735E+003
   6.7570   5.02486E+003    2.19368E+003
   6.7610   5.05177E+003    2.18642E+003
   6.7660   5.00168E+003    2.20538E+003
   6.7680   4.99133E+003    2.26681E+003
   6.7700   5.07177E+003    2.19354E+003
   6.7720   5.03954E+003    2.18128E+003
   6.7750   5.06518E+003    2.13329E+003
   6.7790   4.99311E+003    2.17085E+003
   6.7810   4.97840E+003    2.12859E+003
   6.7840   5.01475E+003    2.13863E+003
   6.7860   5.05034E+003    2.17488E+003
   6.7910   4.95072E+003    2.14651E+003
   6.7930   4.93054E+003    2.17790E+003
   6.7960   4.90404E+003    2.20692E+003
   6.7990   4.89090E+003    2.20352E+003
   6.8020   4.94190E+003    2.19841E+003
   6.8060   5.06963E+003    2.24174E+003
   6.8090   4.93228E+003    2.23562E+003
   6.8110   4.92671E+003    2.24141E+003
   6.8160   5.10947E+003    2.24339E+003
   6.8190   4.88409E+003    2.15275E+003
   6.8210   4.83488E+003    2.17935E+003
   6.8260   4.91305E+003    2.16569E+003
   6.8280   4.95276E+003    2.18156E+003
   6.8310   4.95893E+003    2.18021E+003
   6.8340   4.96360E+003    2.14651E+003
   6.8370   4.87726E+003    2.15663E+003
   6.8410   4.95515E+003    2.18098E+003
   6.8430   4.92590E+003    2.19901E+003
   6.8460   4.92383E+003    2.21748E+003
   6.8490   4.95549E+003    2.22875E+003
   6.8510   4.99139E+003    2.23572E+003
   6.8550   4.91460E+003    2.14588E+003
   6.8580   4.92939E+003    2.18585E+003
   6.8610   4.94382E+003    2.18811E+003
   6.8650   4.91863E+003    2.18278E+003
   6.8680   4.80496E+003    2.18073E+003
   6.8710   4.89830E+003    2.13870E+003
   6.8730   4.81580E+003    2.09959E+003
   6.8780   4.77512E+003    2.08428E+003
   6.8800   4.82421E+003    2.16000E+003
   6.8830   4.87466E+003    2.18194E+003
   6.8860   4.80892E+003    2.16875E+003
   6.8890   4.85055E+003    2.15891E+003
   6.8920   4.87643E+003    2.09072E+003
   6.8950   4.88948E+003    2.08521E+003
   6.8960   4.83411E+003    2.12786E+003
   6.9000   4.91087E+003    2.12403E+003
   6.9040   4.85997E+003    2.16521E+003
   6.9070   4.84449E+003    2.12813E+003
   6.9110   4.88384E+003    2.10230E+003
   6.9140   4.85277E+003    2.17329E+003
   6.9180   4.84573E+003    2.10524E+003
   6.9200   4.77204E+003    2.14182E+003
   6.9230   4.82598E+003    2.09546E+003
   6.9270   4.74086E+003    2.08087E+003
   6.9290   4.81223E+003    2.08904E+003
   6.9320   4.71581E+003    2.10430E+003
   6.9360   4.76021E+003    2.09127E+003
   6.9380   4.64164E+003    2.09673E+003
   6.9410   4.74411E+003    2.06604E+003
   6.9450   4.66676E+003    2.01283E+003
   6.9470   4.67234E+003    2.01327E+003
   6.9500   4.64493E+003    2.02716E+003
   6.9520   4.69462E+003    2.03532E+003
   6.9560   4.62850E+003    2.00942E+003
   6.9590   4.64491E+003    2.04816E+003
   6.9630   4.59652E+003    2.05306E+003
   6.9670   4.62116E+003    2.07241E+003
   6.9700   4.57356E+003    2.09518E+003
   6.9720   4.62776E+003    2.03569E+003
   6.9740   4.60705E+003    2.07638E+003
   6.9780   4.60376E+003    2.02558E+003
   6.9830   4.54531E+003    2.06173E+003
   6.9850   4.61989E+003    2.05062E+003
   6.9870   4.64931E+003    2.03551E+003
   6.9910   4.74900E+003    2.04843E+003
   6.9940   4.66110E+003    2.01983E+003
   6.9960   4.62245E+003    1.97864E+003
   6.9980   4.55985E+003    1.99949E+003
   7.0010   4.59609E+003    2.05150E+003
   7.0060   4.55412E+003    2.04364E+003
   7.0100   4.49327E+003    2.04213E+003
   7.0120   4.52423E+003    1.98827E+003
   7.0150   4.50252E+003    1.96885E+003
   7.0190   4.50396E+003    2.02278E+003
   7.0220   4.52792E+003    2.06054E+003
   7.0260   4.47843E+003    1.96567E+003
   7.0280   4.50424E+003    1.98292E+003
   7.0300   4.39919E+003    1.97960E+003
   7.0330   4.31092E+003    1.99586E+003
   7.0370   4.29220E+003    1.95269E+003
   7.0400   4.44115E+003    1.99427E+003
   7.0430   4.51938E+003    1.99852E+003
   7.0440   4.50676E+003    1.97221E+003
   7.0490   4.50807E+003    2.02054E+003
   7.0510   4.42919E+003    1.94533E+003
   7.0560   4.48827E+003    1.97681E+003
   7.0590   4.44094E+003    1.96867E+003
   7.0620   4.45729E+003    2.02999E+003
   7.0650   4.33193E+003    1.92154E+003
   7.0680   4.38904E+003    1.96126E+003
   7.0720   4.38342E+003    1.98006E+003
   7.0750   4.40232E+003    1.95007E+003
   7.0770   4.44472E+003    1.89558E+003
   7.0790   4.44819E+003    1.94451E+003
   7.0830   4.30759E+003    1.92618E+003
   7.0860   4.31776E+003    1.97983E+003
   7.0880   4.41356E+003    1.92837E+003
   7.0920   4.41324E+003    1.92976E+003
   7.0950   4.41358E+003    1.92429E+003
   7.0970   4.26582E+003    1.90453E+003
   7.1000   4.35437E+003    1.90409E+003
   7.1040   4.47407E+003    1.87083E+003
   7.1080   4.38794E+003    1.93223E+003
   7.1110   4.44407E+003    1.88390E+003
   7.1140   4.30644E+003    1.87432E+003
   7.1180   4.35986E+003    1.85417E+003
   7.1200   4.30982E+003    1.85642E+003
   7.1230   4.35733E+003    1.76807E+003
   7.1260   4.34630E+003    1.76991E+003
   7.1310   4.30537E+003    1.72410E+003
   7.1320   4.40381E+003    1.71352E+003
   7.1350   4.33303E+003    1.68423E+003
   7.1390   4.37594E+003    1.60395E+003
   7.1420   4.33223E+003    1.56837E+003
   7.1450   4.30872E+003    1.45920E+003
   7.1490   4.31204E+003    1.41979E+003
   7.1520   4.30199E+003    1.23549E+003
