# Supplementary material for: Trigger factor both holds and folds its client proteins
Source: Nat Commun. 2022 Jul 15;13:4126. doi: 10.1038/s41467-022-31767-6 (PMC9287376; doi:10.1038/s41467-022-31767-6)
Supplement: Supplementary file 6 — Source Data [file 41467_2022_31767_MOESM6_ESM.zip › SourceDataFile/Fig1a-b/00084.RI1]

Sample
I 1 04.0 40000 0014983 2.6170E11 280 1 
   5.8000   5.56500E+001    1.28850E+002
   5.8010   8.83800E+001    1.34510E+002
   5.8030   1.38220E+002    1.77400E+002
   5.8050   2.13790E+002    2.21630E+002
   5.8070   2.47940E+002    2.57810E+002
   5.8080   2.43360E+002    2.86170E+002
   5.8090   2.93870E+002    3.09170E+002
   5.8110   3.37700E+002    3.71220E+002
   5.8120   3.73520E+002    3.83640E+002
   5.8140   3.93790E+002    4.61270E+002
   5.8160   4.64430E+002    4.82250E+002
   5.8170   5.68020E+002    5.70810E+002
   5.8180   6.03790E+002    7.33310E+002
   5.8210   8.24160E+002    9.30850E+002
   5.8240   9.84030E+002    1.06707E+003
   5.8260   1.11840E+003    1.24299E+003
   5.8280   1.30668E+003    1.46229E+003
   5.8290   1.61524E+003    1.79722E+003
   5.8330   1.85500E+003    2.15526E+003
   5.8350   2.16607E+003    2.49663E+003
   5.8360   2.88692E+003    2.89554E+003
   5.8380   2.95910E+003    3.11938E+003
   5.8390   3.02396E+003    3.33286E+003
   5.8410   3.23746E+003    3.62707E+003
   5.8440   3.47464E+003    4.26156E+003
   5.8460   4.04313E+003    4.41482E+003
   5.8490   4.68154E+003    4.96233E+003
   5.8510   4.96641E+003    5.15751E+003
   5.8530   5.29317E+003    5.33621E+003
   5.8550   5.46986E+003    5.60767E+003
   5.8600   5.55093E+003    5.63937E+003
   5.8620   5.68402E+003    5.61851E+003
   5.8650   5.60020E+003    5.64407E+003
   5.8670   5.66013E+003    5.66287E+003
   5.8690   5.47292E+003    5.70625E+003
   5.8710   5.50114E+003    5.68676E+003
   5.8730   5.66352E+003    5.60619E+003
   5.8740   5.66145E+003    5.57104E+003
   5.8760   5.54764E+003    5.56243E+003
   5.8780   5.57273E+003    5.63298E+003
   5.8810   5.53658E+003    5.62267E+003
   5.8830   5.56177E+003    5.60476E+003
   5.8870   5.54247E+003    5.70462E+003
   5.8890   5.54393E+003    5.75511E+003
   5.8900   5.68020E+003    5.66344E+003
   5.8920   5.65195E+003    5.55712E+003
   5.8940   5.73429E+003    5.50607E+003
   5.8960   5.64290E+003    5.49658E+003
   5.8990   5.68623E+003    5.64852E+003
   5.9010   5.66335E+003    5.62184E+003
   5.9030   5.66278E+003    5.81463E+003
   5.9050   5.57942E+003    5.67332E+003
   5.9090   5.71305E+003    5.71871E+003
   5.9100   5.73822E+003    5.79367E+003
   5.9110   5.66476E+003    5.78096E+003
   5.9130   5.70528E+003    5.71570E+003
   5.9150   5.70451E+003    5.71265E+003
   5.9180   5.92843E+003    5.78290E+003
   5.9210   5.88089E+003    5.89684E+003
   5.9250   5.99363E+003    5.98029E+003
   5.9260   6.01722E+003    6.07356E+003
   5.9280   6.06207E+003    6.19224E+003
   5.9300   6.07107E+003    6.12098E+003
   5.9340   6.08979E+003    6.05902E+003
   5.9380   6.16979E+003    6.20306E+003
   5.9390   6.27862E+003    6.27466E+003
   5.9420   6.31955E+003    6.35478E+003
   5.9460   6.24675E+003    6.32703E+003
   5.9490   6.14159E+003    6.31235E+003
   5.9500   6.34329E+003    6.38078E+003
   5.9530   6.34763E+003    6.34587E+003
   5.9550   6.27419E+003    6.44496E+003
   5.9580   6.14149E+003    6.36706E+003
   5.9610   6.35225E+003    6.31644E+003
   5.9630   6.41845E+003    6.39862E+003
   5.9660   6.32021E+003    6.38040E+003
   5.9680   6.40651E+003    6.44654E+003
   5.9690   6.25238E+003    6.31020E+003
   5.9730   6.40451E+003    6.32197E+003
   5.9750   6.28989E+003    6.29927E+003
   5.9770   6.09645E+003    6.17483E+003
   5.9780   6.18392E+003    6.22945E+003
   5.9810   6.08626E+003    6.24641E+003
   5.9840   6.10449E+003    6.30379E+003
   5.9860   6.31194E+003    6.35345E+003
   5.9900   6.13823E+003    6.22601E+003
   5.9920   6.34895E+003    6.35263E+003
   5.9950   6.31755E+003    7.03064E+003
   5.9970   6.28819E+003    9.32657E+003
   6.0000   6.33921E+003    1.06704E+004
   6.0040   6.13421E+003    1.04278E+004
   6.0060   6.18049E+003    7.37101E+003
   6.0090   6.20752E+003    2.36570E+002
   6.0150   1.06869E+004    5.36090E+002
   6.0170   1.04121E+004    6.83825E+003
   6.0240   1.34208E+003    6.16382E+003
   6.0250   2.83180E+002    6.29251E+003
   6.0290   2.32940E+002    6.09553E+003
   6.0310   6.49220E+002    6.21353E+003
   6.0370   2.81112E+003    6.31235E+003
   6.0380   7.21504E+003    6.18257E+003
   6.0390   6.50396E+003    6.09935E+003
   6.0400   6.37524E+003    6.16147E+003
   6.0450   6.27152E+003    6.05691E+003
   6.0480   6.25654E+003    6.03520E+003
   6.0510   6.16568E+003    6.11994E+003
   6.0520   6.20133E+003    6.05414E+003
   6.0550   6.10742E+003    6.04052E+003
   6.0590   6.15530E+003    5.97945E+003
   6.0610   6.19777E+003    6.09035E+003
   6.0640   6.09673E+003    6.07613E+003
   6.0660   6.13362E+003    5.95476E+003
   6.0690   6.30943E+003    6.11661E+003
   6.0730   6.14599E+003    6.12132E+003
   6.0750   6.29711E+003    6.02826E+003
   6.0770   6.21422E+003    6.03965E+003
   6.0790   6.17307E+003    6.10417E+003
   6.0810   6.21583E+003    6.05682E+003
   6.0870   6.35656E+003    6.07552E+003
   6.0910   6.17175E+003    6.00317E+003
   6.0930   6.09729E+003    6.01426E+003
   6.0960   6.09928E+003    6.11661E+003
   6.0980   6.11019E+003    6.04976E+003
   6.1030   6.04201E+003    5.97173E+003
   6.1050   6.05608E+003    5.94154E+003
   6.1080   6.06410E+003    5.92200E+003
   6.1100   6.05203E+003    6.00165E+003
   6.1130   6.15155E+003    6.07700E+003
   6.1150   6.00409E+003    6.00854E+003
   6.1160   6.04362E+003    5.96468E+003
   6.1180   6.08806E+003    6.10681E+003
   6.1220   6.11771E+003    5.93316E+003
   6.1240   6.04382E+003    6.08520E+003
   6.1270   6.16733E+003    5.99364E+003
   6.1290   6.25585E+003    6.03583E+003
   6.1320   6.25131E+003    6.13298E+003
   6.1360   6.06632E+003    6.05245E+003
   6.1380   6.21045E+003    6.00446E+003
   6.1400   6.05574E+003    6.08250E+003
   6.1430   6.04610E+003    5.92642E+003
   6.1450   6.05074E+003    6.09523E+003
   6.1470   5.99166E+003    5.79791E+003
   6.1520   5.98826E+003    5.95328E+003
   6.1540   5.94316E+003    5.89556E+003
   6.1560   5.98300E+003    5.86954E+003
   6.1590   6.04289E+003    5.95507E+003
   6.1620   6.02838E+003    5.97493E+003
   6.1650   6.03305E+003    5.92117E+003
   6.1680   6.11478E+003    6.05434E+003
   6.1700   5.98163E+003    6.03702E+003
   6.1730   6.02190E+003    5.98866E+003
   6.1750   6.05806E+003    6.10233E+003
   6.1770   6.06796E+003    6.07972E+003
   6.1800   5.97683E+003    5.97716E+003
   6.1840   6.03235E+003    6.00454E+003
   6.1870   6.05494E+003    5.94185E+003
   6.1890   6.05827E+003    5.91635E+003
   6.1930   5.98227E+003    6.04762E+003
   6.1960   6.05331E+003    6.14518E+003
   6.1980   5.94759E+003    6.04063E+003
   6.2000   6.05531E+003    6.04186E+003
   6.2040   6.07815E+003    6.14555E+003
   6.2070   5.99673E+003    5.99495E+003
   6.2120   6.01046E+003    5.92463E+003
   6.2140   5.92860E+003    6.06446E+003
   6.2160   5.94708E+003    6.01527E+003
   6.2190   5.98985E+003    5.95988E+003
   6.2210   5.97424E+003    5.93107E+003
   6.2230   5.91993E+003    5.94195E+003
   6.2260   5.97032E+003    5.95463E+003
   6.2280   6.01560E+003    6.02349E+003
   6.2320   5.98924E+003    6.08749E+003
   6.2350   6.01596E+003    5.91335E+003
   6.2370   6.05906E+003    5.98060E+003
   6.2400   5.97579E+003    6.02612E+003
   6.2430   5.92381E+003    6.02399E+003
   6.2460   5.88651E+003    6.01091E+003
   6.2490   5.77523E+003    6.00741E+003
   6.2520   5.85342E+003    6.06009E+003
   6.2530   5.85540E+003    5.90068E+003
   6.2560   5.82061E+003    5.92550E+003
   6.2590   5.70204E+003    5.84723E+003
   6.2630   5.72028E+003    5.80414E+003
   6.2640   5.79868E+003    5.86863E+003
   6.2670   5.72488E+003    5.67516E+003
   6.2690   5.77119E+003    5.84158E+003
   6.2720   5.74734E+003    5.76990E+003
   6.2750   5.77347E+003    5.95304E+003
   6.2770   5.74317E+003    5.85908E+003
   6.2790   5.87021E+003    5.93169E+003
   6.2830   5.80718E+003    6.00106E+003
   6.2850   5.84848E+003    6.02816E+003
   6.2870   5.67835E+003    5.94059E+003
   6.2910   5.75852E+003    5.89082E+003
   6.2940   5.68475E+003    5.89107E+003
   6.2970   5.70707E+003    5.83500E+003
   6.2990   5.69386E+003    5.88895E+003
   6.3020   5.58020E+003    5.88786E+003
   6.3050   5.41293E+003    5.73561E+003
   6.3080   5.61322E+003    5.87453E+003
   6.3100   5.58829E+003    5.92636E+003
   6.3130   5.62030E+003    6.02316E+003
   6.3150   5.56962E+003    5.79335E+003
   6.3170   5.51884E+003    5.89015E+003
   6.3200   5.46033E+003    5.74023E+003
   6.3230   5.45247E+003    5.80550E+003
   6.3240   5.53645E+003    5.79440E+003
   6.3260   5.50784E+003    5.78153E+003
   6.3310   5.47881E+003    5.76600E+003
   6.3330   5.40183E+003    5.87919E+003
   6.3370   5.35603E+003    5.76703E+003
   6.3390   5.36492E+003    5.66942E+003
   6.3420   5.24779E+003    5.57244E+003
   6.3450   5.34588E+003    5.66984E+003
   6.3490   5.33018E+003    5.60957E+003
   6.3510   5.19104E+003    5.64196E+003
   6.3530   5.21786E+003    5.66452E+003
   6.3540   5.24043E+003    5.66347E+003
   6.3580   5.30514E+003    5.64028E+003
   6.3600   5.35364E+003    5.72915E+003
   6.3640   5.36270E+003    5.61235E+003
   6.3670   5.39238E+003    5.60745E+003
   6.3690   5.22909E+003    5.52366E+003
   6.3720   5.16679E+003    5.61628E+003
   6.3750   5.23609E+003    5.75349E+003
   6.3770   5.23944E+003    5.58239E+003
   6.3800   5.24447E+003    5.55300E+003
   6.3820   5.20695E+003    5.51913E+003
   6.3850   5.17274E+003    5.50364E+003
   6.3880   5.22004E+003    5.40654E+003
   6.3910   5.11957E+003    5.48473E+003
   6.3940   5.09519E+003    5.27465E+003
   6.3960   5.11555E+003    5.30221E+003
   6.3980   5.07657E+003    5.39499E+003
   6.4020   5.07142E+003    5.40698E+003
   6.4060   5.00011E+003    5.43673E+003
   6.4090   4.91610E+003    5.22267E+003
   6.4120   4.94203E+003    5.31299E+003
   6.4150   4.90533E+003    5.25104E+003
   6.4180   4.93416E+003    5.25502E+003
   6.4200   4.87279E+003    5.27541E+003
   6.4220   4.89857E+003    5.32052E+003
   6.4250   4.90785E+003    5.31390E+003
   6.4270   4.92152E+003    5.34536E+003
   6.4300   4.94940E+003    5.27858E+003
   6.4320   4.95499E+003    5.31345E+003
   6.4360   4.93599E+003    5.25821E+003
   6.4380   4.99244E+003    5.31278E+003
   6.4410   5.03229E+003    5.35673E+003
   6.4430   4.95731E+003    5.34674E+003
   6.4460   5.01463E+003    5.41736E+003
   6.4490   5.15193E+003    5.33220E+003
   6.4520   5.02624E+003    5.30619E+003
   6.4540   5.15407E+003    5.42219E+003
   6.4560   5.06203E+003    5.43915E+003
   6.4590   5.04150E+003    5.40949E+003
   6.4620   5.09627E+003    5.38950E+003
   6.4650   5.12286E+003    5.35911E+003
   6.4680   5.07388E+003    5.47422E+003
   6.4700   5.28686E+003    5.39437E+003
   6.4720   5.09883E+003    5.36265E+003
   6.4770   5.12949E+003    5.35900E+003
   6.4790   5.16455E+003    5.32654E+003
   6.4810   5.04418E+003    5.23398E+003
   6.4840   5.06270E+003    5.31322E+003
   6.4880   5.09815E+003    5.22991E+003
   6.4910   4.95400E+003    5.28516E+003
   6.4940   5.00468E+003    5.24344E+003
   6.4960   5.02825E+003    5.20356E+003
   6.4990   5.10118E+003    5.19329E+003
   6.5030   5.06356E+003    5.32484E+003
   6.5050   5.11813E+003    5.30122E+003
   6.5080   5.09337E+003    5.25088E+003
   6.5100   5.19815E+003    5.32684E+003
   6.5140   5.10931E+003    5.25874E+003
   6.5160   5.11200E+003    5.30668E+003
   6.5170   5.19815E+003    5.25866E+003
   6.5210   5.20305E+003    5.22308E+003
   6.5230   5.14264E+003    5.15021E+003
   6.5260   4.98486E+003    5.24222E+003
   6.5290   5.06916E+003    5.23380E+003
   6.5330   5.03690E+003    5.13682E+003
   6.5370   5.05768E+003    5.16265E+003
   6.5390   5.04490E+003    5.13110E+003
   6.5410   5.06220E+003    5.05701E+003
   6.5420   5.05523E+003    5.19617E+003
   6.5460   5.08976E+003    5.18692E+003
   6.5500   5.06605E+003    5.14917E+003
   6.5530   5.00582E+003    5.07388E+003
   6.5550   5.01262E+003    5.16868E+003
   6.5570   5.02602E+003    5.10630E+003
   6.5600   5.02668E+003    5.10579E+003
   6.5630   5.12644E+003    5.12729E+003
   6.5650   5.15501E+003    5.10218E+003
   6.5680   5.02668E+003    4.98733E+003
   6.5700   5.09975E+003    4.93911E+003
   6.5720   5.04936E+003    4.97971E+003
   6.5750   5.00809E+003    4.98639E+003
   6.5790   5.05970E+003    4.99388E+003
   6.5820   5.02239E+003    5.01039E+003
   6.5840   4.87893E+003    4.96041E+003
   6.5870   5.03448E+003    5.00073E+003
   6.5910   4.94070E+003    5.01019E+003
   6.5940   4.94241E+003    4.99017E+003
   6.5980   5.04264E+003    5.04568E+003
   6.6000   4.96880E+003    4.98151E+003
   6.6020   4.86244E+003    4.97339E+003
   6.6050   4.91131E+003    4.90496E+003
   6.6070   4.85405E+003    4.90391E+003
   6.6100   4.79704E+003    4.92800E+003
   6.6130   4.90760E+003    4.86149E+003
   6.6160   4.89748E+003    4.86359E+003
   6.6200   4.98857E+003    4.83980E+003
   6.6220   5.01626E+003    4.83418E+003
   6.6240   5.00521E+003    4.90396E+003
   6.6270   4.91210E+003    4.87814E+003
   6.6310   4.97245E+003    4.92181E+003
   6.6330   4.88591E+003    4.82397E+003
   6.6360   4.82697E+003    4.75838E+003
   6.6390   4.94332E+003    4.78369E+003
   6.6420   4.89056E+003    4.82338E+003
   6.6440   4.81966E+003    4.73590E+003
   6.6480   4.88991E+003    4.75536E+003
   6.6510   4.83792E+003    4.72633E+003
   6.6540   4.95739E+003    4.82629E+003
   6.6550   4.83273E+003    4.80609E+003
   6.6580   4.87416E+003    4.71224E+003
   6.6610   4.88990E+003    4.66197E+003
   6.6640   4.87679E+003    4.67308E+003
   6.6670   4.86396E+003    4.68810E+003
   6.6690   4.82873E+003    4.75448E+003
   6.6710   4.83811E+003    4.66343E+003
   6.6740   4.84579E+003    4.78526E+003
   6.6780   4.81547E+003    4.58065E+003
   6.6810   4.72817E+003    4.64957E+003
   6.6840   4.75964E+003    4.61981E+003
   6.6870   4.76589E+003    4.67383E+003
   6.6900   4.80014E+003    4.65701E+003
   6.6940   4.76647E+003    4.66518E+003
   6.6960   4.80185E+003    4.59609E+003
   6.6990   4.81239E+003    4.66836E+003
   6.7010   4.78207E+003    4.63088E+003
   6.7030   4.79617E+003    4.63002E+003
   6.7070   4.76036E+003    4.56412E+003
   6.7100   4.71925E+003    4.60478E+003
   6.7130   4.75083E+003    4.49576E+003
   6.7140   4.60483E+003    4.47307E+003
   6.7150   4.55623E+003    4.55733E+003
   6.7190   4.58831E+003    4.45072E+003
   6.7220   4.67376E+003    4.36113E+003
   6.7270   4.68623E+003    4.46718E+003
   6.7280   4.67342E+003    4.49203E+003
   6.7310   4.78469E+003    4.46102E+003
   6.7340   4.72485E+003    4.53026E+003
   6.7380   4.69198E+003    4.47621E+003
   6.7410   4.67949E+003    4.46883E+003
   6.7450   4.62578E+003    4.25525E+003
   6.7460   4.62459E+003    4.18413E+003
   6.7470   4.66832E+003    4.24903E+003
   6.7510   4.60800E+003    4.22108E+003
   6.7560   4.57704E+003    4.25218E+003
   6.7590   4.57083E+003    4.22957E+003
   6.7610   4.54319E+003    4.21972E+003
   6.7630   4.53733E+003    4.14623E+003
   6.7660   4.59793E+003    4.20933E+003
   6.7680   4.54697E+003    4.22059E+003
   6.7700   4.55348E+003    4.29624E+003
   6.7750   4.47234E+003    4.18508E+003
   6.7770   4.47041E+003    4.23510E+003
   6.7810   4.50042E+003    4.23676E+003
   6.7830   4.48545E+003    4.27647E+003
   6.7860   4.54416E+003    4.37846E+003
   6.7880   4.46917E+003    4.27979E+003
   6.7930   4.43992E+003    4.29485E+003
   6.7950   4.57546E+003    4.24845E+003
   6.8000   4.45472E+003    4.30085E+003
   6.8020   4.48184E+003    4.31265E+003
   6.8040   4.50887E+003    4.22353E+003
   6.8080   4.58211E+003    4.37306E+003
   6.8110   4.54822E+003    4.41424E+003
   6.8130   4.52155E+003    4.33586E+003
   6.8160   4.54343E+003    4.36385E+003
   6.8190   4.49977E+003    4.38003E+003
   6.8220   4.50813E+003    4.30377E+003
   6.8260   4.64558E+003    4.26892E+003
   6.8280   4.56188E+003    4.30008E+003
   6.8300   4.52352E+003    4.31589E+003
   6.8350   4.49326E+003    4.30300E+003
   6.8370   4.51730E+003    4.24528E+003
   6.8420   4.59231E+003    4.29493E+003
   6.8460   4.58085E+003    4.32802E+003
   6.8480   4.59324E+003    4.29384E+003
   6.8500   4.56283E+003    4.33555E+003
   6.8520   4.66712E+003    4.33636E+003
   6.8560   4.64396E+003    4.29347E+003
   6.8590   4.57047E+003    4.25795E+003
   6.8620   4.55727E+003    4.25274E+003
   6.8650   4.57712E+003    4.27130E+003
   6.8670   4.48690E+003    4.11831E+003
   6.8700   4.51290E+003    4.20610E+003
   6.8720   4.52020E+003    4.25034E+003
   6.8760   4.50883E+003    4.23747E+003
   6.8780   4.50571E+003    4.17502E+003
   6.8810   4.48778E+003    4.22107E+003
   6.8850   4.45518E+003    4.25504E+003
   6.8870   4.51505E+003    4.21415E+003
   6.8930   4.42841E+003    4.26848E+003
   6.8960   4.54325E+003    4.23554E+003
   6.8980   4.48740E+003    4.24547E+003
   6.9010   4.44449E+003    4.18908E+003
   6.9040   4.52523E+003    4.25152E+003
   6.9070   4.55415E+003    4.24252E+003
   6.9100   4.57527E+003    4.24091E+003
   6.9130   4.46018E+003    4.24160E+003
   6.9160   4.46909E+003    4.19599E+003
   6.9180   4.46570E+003    4.20926E+003
   6.9220   4.46769E+003    4.18968E+003
   6.9250   4.41699E+003    4.13641E+003
   6.9290   4.53986E+003    4.06852E+003
   6.9320   4.45510E+003    4.09007E+003
   6.9360   4.38766E+003    4.01922E+003
   6.9390   4.35990E+003    4.08650E+003
   6.9420   4.42953E+003    3.97555E+003
   6.9450   4.41158E+003    4.11851E+003
   6.9490   4.41024E+003    4.10577E+003
   6.9520   4.42913E+003    3.96906E+003
   6.9560   4.40204E+003    4.05710E+003
   6.9590   4.43552E+003    3.98968E+003
   6.9600   4.38158E+003    4.04072E+003
   6.9640   4.40642E+003    4.00336E+003
   6.9670   4.35940E+003    4.01892E+003
   6.9690   4.29716E+003    4.02553E+003
   6.9720   4.22150E+003    4.07921E+003
   6.9760   4.33870E+003    4.03817E+003
   6.9790   4.39099E+003    4.07477E+003
   6.9810   4.40985E+003    4.04880E+003
   6.9840   4.44821E+003    3.93642E+003
   6.9870   4.33109E+003    4.02403E+003
   6.9910   4.36510E+003    3.90453E+003
   6.9960   4.30047E+003    4.06415E+003
   6.9990   4.27535E+003    4.04985E+003
   7.0010   4.31715E+003    3.93504E+003
   7.0030   4.43855E+003    3.91175E+003
   7.0080   4.36536E+003    3.91189E+003
   7.0100   4.39099E+003    4.02068E+003
   7.0120   4.39966E+003    3.96410E+003
   7.0140   4.31910E+003    3.97892E+003
   7.0190   4.21936E+003    3.96238E+003
   7.0230   4.22122E+003    3.92556E+003
   7.0260   4.32550E+003    3.93578E+003
   7.0280   4.25435E+003    3.84765E+003
   7.0310   4.25551E+003    3.89330E+003
   7.0350   4.30174E+003    3.93778E+003
   7.0380   4.30437E+003    3.93688E+003
   7.0430   4.23364E+003    3.93926E+003
   7.0440   4.19238E+003    3.98706E+003
   7.0470   4.07482E+003    4.02032E+003
   7.0510   4.05212E+003    3.98297E+003
   7.0530   4.06437E+003    4.01859E+003
   7.0570   4.17985E+003    3.89275E+003
   7.0610   4.17934E+003    3.92032E+003
   7.0630   4.27238E+003    3.90446E+003
   7.0670   4.22282E+003    3.90055E+003
   7.0690   4.28057E+003    3.90117E+003
   7.0720   4.27350E+003    3.94316E+003
   7.0750   4.20606E+003    3.89080E+003
   7.0790   4.23238E+003    3.90227E+003
   7.0830   4.19321E+003    3.93071E+003
   7.0860   4.19893E+003    3.83464E+003
   7.0880   4.21984E+003    3.88313E+003
   7.0900   4.27205E+003    3.81365E+003
   7.0930   4.19114E+003    3.86941E+003
   7.0970   4.21865E+003    3.90411E+003
   7.1020   4.17461E+003    3.88951E+003
   7.1040   4.21242E+003    3.88319E+003
   7.1080   4.24228E+003    3.88693E+003
   7.1090   4.16127E+003    3.86069E+003
   7.1130   4.14590E+003    3.85871E+003
   7.1160   4.16699E+003    3.73495E+003
   7.1180   4.12526E+003    3.80436E+003
   7.1220   4.22511E+003    3.83531E+003
   7.1260   4.12963E+003    3.71416E+003
   7.1280   4.05742E+003    3.73348E+003
   7.1320   4.02890E+003    3.75794E+003
   7.1360   3.93701E+003    3.80296E+003
   7.1400   3.88028E+003    3.74897E+003
   7.1420   3.92777E+003    3.78361E+003
   7.1460   3.78467E+003    3.78115E+003
   7.1490   3.78698E+003    3.78033E+003
   7.1520   3.66554E+003    3.70195E+003
