# Supplementary material for: Trigger factor both holds and folds its client proteins
Source: Nat Commun. 2022 Jul 15;13:4126. doi: 10.1038/s41467-022-31767-6 (PMC9287376; doi:10.1038/s41467-022-31767-6)
Supplement: Supplementary file 6 — Source Data [file 41467_2022_31767_MOESM6_ESM.zip › SourceDataFile/Fig1a-b/00084.RI3]

Sample
I 3 04.0 40000 0015099 2.6380E11 280 1 
   5.8000   6.80200E+001    1.99070E+002
   5.8060   2.14740E+002    2.24140E+002
   5.8070   2.49270E+002    2.48150E+002
   5.8100   2.65200E+002    2.50280E+002
   5.8110   3.10670E+002    3.34690E+002
   5.8140   3.58180E+002    3.71400E+002
   5.8160   4.38030E+002    4.92370E+002
   5.8180   5.18370E+002    5.72010E+002
   5.8210   6.36530E+002    6.49670E+002
   5.8240   9.01430E+002    1.00105E+003
   5.8260   1.09156E+003    1.34836E+003
   5.8290   1.38354E+003    1.57471E+003
   5.8300   1.66488E+003    1.74332E+003
   5.8330   1.89386E+003    1.95336E+003
   5.8350   2.01747E+003    2.29142E+003
   5.8360   2.42506E+003    2.44083E+003
   5.8370   2.56935E+003    2.66400E+003
   5.8390   2.89753E+003    3.18075E+003
   5.8420   3.31789E+003    3.45020E+003
   5.8440   3.64647E+003    3.67431E+003
   5.8460   4.16150E+003    4.30544E+003
   5.8480   4.55966E+003    4.56361E+003
   5.8510   4.81520E+003    4.96627E+003
   5.8530   4.92084E+003    5.11207E+003
   5.8550   5.14940E+003    5.20943E+003
   5.8560   5.18907E+003    5.31317E+003
   5.8600   5.29513E+003    5.39464E+003
   5.8620   5.49864E+003    5.44819E+003
   5.8650   5.57276E+003    5.45471E+003
   5.8670   5.57008E+003    5.43052E+003
   5.8690   5.52437E+003    5.48123E+003
   5.8720   5.54116E+003    5.40081E+003
   5.8730   5.44435E+003    5.52028E+003
   5.8760   5.50824E+003    5.45726E+003
   5.8780   5.52031E+003    5.53618E+003
   5.8800   5.44120E+003    5.46413E+003
   5.8830   5.51274E+003    5.35834E+003
   5.8850   5.55748E+003    5.57011E+003
   5.8880   5.52092E+003    5.52880E+003
   5.8900   5.48101E+003    5.52638E+003
   5.8920   5.40513E+003    5.70515E+003
   5.8940   5.55659E+003    5.57146E+003
   5.8970   5.60805E+003    5.58576E+003
   5.8990   5.69028E+003    5.65088E+003
   5.9010   5.75997E+003    5.86516E+003
   5.9040   5.74200E+003    5.59440E+003
   5.9060   5.63122E+003    5.61697E+003
   5.9080   5.65400E+003    5.60302E+003
   5.9100   5.69055E+003    5.56727E+003
   5.9120   5.63499E+003    5.61809E+003
   5.9160   5.73741E+003    5.84474E+003
   5.9180   5.65190E+003    5.88077E+003
   5.9200   5.80374E+003    5.81711E+003
   5.9220   5.95580E+003    5.90289E+003
   5.9250   5.91417E+003    5.98305E+003
   5.9260   5.94131E+003    6.02348E+003
   5.9290   6.06623E+003    6.14709E+003
   5.9300   6.09634E+003    6.22244E+003
   5.9340   6.23870E+003    6.36638E+003
   5.9360   6.31103E+003    6.34146E+003
   5.9390   6.18042E+003    7.83480E+003
   5.9410   6.35074E+003    1.08713E+004
   5.9450   6.42251E+003    1.32350E+004
   5.9460   6.49219E+003    1.19080E+004
   5.9470   6.73906E+003    1.18887E+004
   5.9490   6.71219E+003    2.18490E+002
   5.9560   1.31034E+004    2.11190E+002
   5.9590   1.17468E+004    4.14850E+002
   5.9610   9.19750E+003    7.47585E+003
   5.9670   1.80220E+002    5.99560E+003
   5.9690   3.35740E+002    6.41616E+003
   5.9720   1.24365E+003    6.27186E+003
   5.9740   3.79541E+003    6.32940E+003
   5.9760   7.59185E+003    6.18701E+003
   5.9780   6.31803E+003    6.29719E+003
   5.9810   6.47722E+003    6.14706E+003
   5.9840   6.14295E+003    6.14624E+003
   5.9870   6.13953E+003    6.13939E+003
   5.9880   6.05111E+003    6.06667E+003
   5.9900   6.20504E+003    6.08325E+003
   5.9920   6.09483E+003    6.09623E+003
   5.9950   6.20880E+003    6.04108E+003
   5.9970   6.02340E+003    6.07311E+003
   5.9990   6.27261E+003    6.04328E+003
   6.0010   6.08556E+003    6.06876E+003
   6.0040   6.09750E+003    5.97029E+003
   6.0060   6.13783E+003    6.04618E+003
   6.0090   6.12589E+003    6.07053E+003
   6.0120   6.06130E+003    5.95386E+003
   6.0130   6.06904E+003    5.94956E+003
   6.0150   6.10300E+003    5.95653E+003
   6.0190   6.13187E+003    5.97301E+003
   6.0230   6.13401E+003    5.83531E+003
   6.0240   6.11314E+003    5.99419E+003
   6.0260   5.99962E+003    5.94600E+003
   6.0280   5.90648E+003    5.93381E+003
   6.0330   6.04032E+003    6.07094E+003
   6.0360   6.12527E+003    6.03913E+003
   6.0370   6.14068E+003    6.09230E+003
   6.0390   6.07313E+003    6.01931E+003
   6.0400   6.16356E+003    6.09057E+003
   6.0430   6.02827E+003    5.90460E+003
   6.0470   6.01459E+003    5.85495E+003
   6.0500   6.05557E+003    5.90165E+003
   6.0530   6.03681E+003    5.97652E+003
   6.0540   5.94590E+003    5.90060E+003
   6.0590   6.05946E+003    6.00322E+003
   6.0610   5.95956E+003    5.96914E+003
   6.0660   5.96580E+003    5.93408E+003
   6.0690   5.91429E+003    5.93996E+003
   6.0700   5.97797E+003    5.96434E+003
   6.0730   6.03665E+003    6.00503E+003
   6.0760   6.02417E+003    5.87614E+003
   6.0780   5.97403E+003    5.96289E+003
   6.0800   5.92620E+003    5.86263E+003
   6.0840   6.04162E+003    5.88331E+003
   6.0870   5.93486E+003    5.58738E+003
   6.0890   5.99836E+003    5.57956E+003
   6.0910   6.07052E+003    5.55122E+003
   6.0920   5.95216E+003    5.42163E+003
   6.0930   5.95551E+003    5.53599E+003
   6.0960   5.97758E+003    5.35060E+003
   6.1010   5.99742E+003    5.38137E+003
   6.1030   5.95981E+003    5.41694E+003
   6.1050   5.90418E+003    5.33416E+003
   6.1070   5.85820E+003    5.36605E+003
   6.1100   5.92049E+003    5.29112E+003
   6.1130   5.93385E+003    5.24041E+003
   6.1150   5.96624E+003    5.38215E+003
   6.1180   5.94887E+003    5.28140E+003
   6.1200   5.86577E+003    5.55008E+003
   6.1220   5.81111E+003    5.71855E+003
   6.1240   6.01886E+003    5.36490E+003
   6.1270   5.99852E+003    4.88763E+003
   6.1290   6.00517E+003    4.68967E+003
   6.1320   5.96276E+003    4.70305E+003
   6.1330   6.11337E+003    4.45088E+003
   6.1360   6.05155E+003    4.63931E+003
   6.1380   6.14335E+003    4.87411E+003
   6.1420   6.02876E+003    5.24756E+003
   6.1450   6.00192E+003    5.65943E+003
   6.1470   5.91640E+003    5.70808E+003
   6.1490   5.95040E+003    5.52150E+003
   6.1520   5.91458E+003    5.40542E+003
   6.1560   5.85796E+003    5.43041E+003
   6.1580   5.96686E+003    5.45235E+003
   6.1630   6.01910E+003    5.28842E+003
   6.1640   5.97361E+003    5.22063E+003
   6.1670   5.93428E+003    5.19375E+003
   6.1700   5.98678E+003    5.13217E+003
   6.1720   5.97853E+003    5.20324E+003
   6.1740   5.92926E+003    5.18943E+003
   6.1770   5.98791E+003    5.21406E+003
   6.1800   5.86219E+003    5.32581E+003
   6.1810   5.90806E+003    5.24186E+003
   6.1850   5.95576E+003    5.23528E+003
   6.1870   6.01985E+003    5.08217E+003
   6.1890   5.89418E+003    5.09477E+003
   6.1920   6.01025E+003    5.19680E+003
   6.1930   6.01428E+003    5.15869E+003
   6.1960   6.01033E+003    5.44151E+003
   6.1990   5.95768E+003    5.34377E+003
   6.2010   5.92256E+003    5.15692E+003
   6.2030   5.91338E+003    5.26591E+003
   6.2050   5.96865E+003    5.09513E+003
   6.2090   6.00924E+003    5.10482E+003
   6.2120   6.01467E+003    4.98357E+003
   6.2140   6.00740E+003    5.02703E+003
   6.2170   5.87484E+003    4.70319E+003
   6.2210   5.85138E+003    4.85274E+003
   6.2230   5.92121E+003    4.98609E+003
   6.2250   5.98312E+003    5.06281E+003
   6.2280   5.91555E+003    4.86524E+003
   6.2310   5.93377E+003    4.93039E+003
   6.2330   5.95597E+003    4.77163E+003
   6.2350   6.05871E+003    4.74396E+003
   6.2370   5.92160E+003    4.71329E+003
   6.2410   6.05268E+003    4.52110E+003
   6.2440   5.84006E+003    4.44193E+003
   6.2460   5.89685E+003    4.62627E+003
   6.2490   5.95728E+003    4.71677E+003
   6.2500   5.85787E+003    4.76199E+003
   6.2550   5.69906E+003    4.38024E+003
   6.2580   5.78509E+003    4.45242E+003
   6.2600   5.80054E+003    4.50109E+003
   6.2620   5.70427E+003    4.44760E+003
   6.2640   5.88801E+003    4.34166E+003
   6.2660   5.85384E+003    4.42256E+003
   6.2700   5.90806E+003    4.51350E+003
   6.2720   5.97426E+003    4.48413E+003
   6.2760   5.89245E+003    4.41340E+003
   6.2790   6.03528E+003    4.35332E+003
   6.2810   5.94453E+003    4.13352E+003
   6.2830   5.98387E+003    4.22992E+003
   6.2860   5.97567E+003    4.18852E+003
   6.2880   5.97143E+003    4.35270E+003
   6.2910   5.99012E+003    4.44293E+003
   6.2930   5.95104E+003    4.39823E+003
   6.2950   5.99218E+003    4.40594E+003
   6.2970   5.88765E+003    4.32661E+003
   6.3010   5.91913E+003    4.07110E+003
   6.3040   5.74878E+003    4.06681E+003
   6.3080   6.01824E+003    4.24077E+003
   6.3110   5.98716E+003    4.07092E+003
   6.3130   6.07726E+003    4.23178E+003
   6.3150   5.89800E+003    4.03180E+003
   6.3170   5.86504E+003    4.04278E+003
   6.3220   5.91425E+003    4.04999E+003
   6.3240   5.88337E+003    4.07617E+003
   6.3260   5.93704E+003    3.99561E+003
   6.3290   5.91425E+003    4.01594E+003
   6.3310   5.99430E+003    4.05531E+003
   6.3340   5.84393E+003    3.92863E+003
   6.3380   5.93756E+003    3.86867E+003
   6.3400   5.79156E+003    3.97427E+003
   6.3420   6.09690E+003    3.95908E+003
   6.3440   5.88680E+003    3.82334E+003
   6.3470   5.91218E+003    3.88682E+003
   6.3490   5.76312E+003    3.87075E+003
   6.3510   5.74437E+003    3.87734E+003
   6.3550   5.73536E+003    3.92298E+003
   6.3580   5.60579E+003    3.60163E+003
   6.3610   5.68398E+003    3.65432E+003
   6.3640   5.74428E+003    3.77420E+003
   6.3670   5.90300E+003    3.68626E+003
   6.3700   5.91067E+003    3.72627E+003
   6.3730   5.86077E+003    3.64482E+003
   6.3760   5.84082E+003    3.58591E+003
   6.3800   5.81932E+003    3.60661E+003
   6.3820   5.79932E+003    3.51698E+003
   6.3840   5.92968E+003    3.56225E+003
   6.3850   5.68555E+003    3.59257E+003
   6.3880   5.81219E+003    3.49939E+003
   6.3910   5.75639E+003    3.49925E+003
   6.3940   5.69028E+003    3.54881E+003
   6.3950   5.75111E+003    3.61640E+003
   6.3980   5.60142E+003    3.52758E+003
   6.4000   5.66253E+003    3.42691E+003
   6.4030   5.72893E+003    3.37499E+003
   6.4070   5.62516E+003    3.44330E+003
   6.4090   5.51331E+003    3.30609E+003
   6.4120   5.58208E+003    3.42212E+003
   6.4150   5.58200E+003    3.23140E+003
   6.4190   5.67054E+003    3.20162E+003
   6.4220   5.62741E+003    3.16549E+003
   6.4240   5.53647E+003    3.26181E+003
   6.4270   5.69899E+003    3.22350E+003
   6.4290   5.60961E+003    3.27374E+003
   6.4310   5.60248E+003    3.21766E+003
   6.4330   5.70438E+003    3.25672E+003
   6.4360   5.62886E+003    3.22756E+003
   6.4390   5.72109E+003    3.25981E+003
   6.4400   5.72469E+003    3.26670E+003
   6.4430   5.87368E+003    3.23481E+003
   6.4470   5.69488E+003    3.14898E+003
   6.4500   5.84146E+003    3.19713E+003
   6.4510   5.79993E+003    3.21108E+003
   6.4540   5.88041E+003    3.22596E+003
   6.4560   5.76206E+003    3.25104E+003
   6.4600   5.80009E+003    3.16395E+003
   6.4630   5.86706E+003    3.13376E+003
   6.4670   5.91476E+003    3.03652E+003
   6.4690   5.88890E+003    3.09371E+003
   6.4720   5.94047E+003    3.11943E+003
   6.4760   5.91406E+003    3.08259E+003
   6.4770   5.95672E+003    3.08891E+003
   6.4810   5.86943E+003    3.07057E+003
   6.4830   5.87205E+003    3.06625E+003
   6.4860   5.93080E+003    3.06043E+003
   6.4880   5.84304E+003    3.05518E+003
   6.4910   5.92847E+003    2.98652E+003
   6.4930   5.83025E+003    2.99085E+003
   6.4960   5.76756E+003    2.91543E+003
   6.5000   5.91454E+003    2.99582E+003
   6.5030   5.85702E+003    2.98154E+003
   6.5060   5.84206E+003    2.97445E+003
   6.5080   5.89005E+003    2.97207E+003
   6.5100   5.95813E+003    3.06287E+003
   6.5120   5.91988E+003    3.00014E+003
   6.5160   5.98307E+003    2.95338E+003
   6.5190   5.90869E+003    2.83786E+003
   6.5230   5.83363E+003    2.80189E+003
   6.5250   5.82690E+003    2.76501E+003
   6.5280   5.89182E+003    2.69980E+003
   6.5310   5.87375E+003    2.71351E+003
   6.5330   5.80561E+003    2.76161E+003
   6.5370   5.81686E+003    2.84256E+003
   6.5400   5.77634E+003    2.79841E+003
   6.5420   5.78976E+003    2.81046E+003
   6.5460   5.78244E+003    2.74115E+003
   6.5480   5.79107E+003    2.73023E+003
   6.5520   5.77228E+003    2.74235E+003
   6.5540   5.95643E+003    2.65672E+003
   6.5570   5.82461E+003    2.69745E+003
   6.5600   5.83512E+003    2.72391E+003
   6.5640   5.75759E+003    2.70330E+003
   6.5680   5.81944E+003    2.69955E+003
   6.5700   5.76513E+003    2.65487E+003
   6.5730   5.77656E+003    2.65485E+003
   6.5760   5.76752E+003    2.56012E+003
   6.5790   5.82923E+003    2.49962E+003
   6.5820   5.70301E+003    2.57270E+003
   6.5850   5.71280E+003    2.52005E+003
   6.5880   5.71900E+003    2.60701E+003
   6.5890   5.67620E+003    2.58764E+003
   6.5930   5.63734E+003    2.60351E+003
   6.5970   5.62338E+003    2.61301E+003
   6.5980   5.63821E+003    2.57756E+003
   6.6000   5.70224E+003    2.54907E+003
   6.6020   5.72085E+003    2.52491E+003
   6.6060   5.68352E+003    2.55505E+003
   6.6090   5.64637E+003    2.55862E+003
   6.6110   5.68345E+003    2.53973E+003
   6.6150   5.58962E+003    2.54737E+003
   6.6170   5.55206E+003    2.61066E+003
   6.6200   5.60313E+003    2.58966E+003
   6.6240   5.59153E+003    2.58971E+003
   6.6260   5.59501E+003    2.57173E+003
   6.6280   5.71117E+003    2.52174E+003
   6.6310   5.65620E+003    2.51138E+003
   6.6330   5.60000E+003    2.50423E+003
   6.6360   5.62268E+003    2.53688E+003
   6.6390   5.51553E+003    2.47228E+003
   6.6410   5.54544E+003    2.46129E+003
   6.6440   5.56071E+003    2.54722E+003
   6.6460   5.49817E+003    2.50454E+003
   6.6490   5.42561E+003    2.50879E+003
   6.6520   5.46262E+003    2.41323E+003
   6.6560   5.41875E+003    2.45735E+003
   6.6580   5.57011E+003    2.35970E+003
   6.6610   5.43808E+003    2.48304E+003
   6.6620   5.42696E+003    2.40826E+003
   6.6670   5.50750E+003    2.39159E+003
   6.6690   5.45502E+003    2.38824E+003
   6.6710   5.41844E+003    2.39479E+003
   6.6740   5.41381E+003    2.40133E+003
   6.6780   5.37140E+003    2.35518E+003
   6.6810   5.35514E+003    2.41516E+003
   6.6830   5.35495E+003    2.41584E+003
   6.6850   5.34447E+003    2.39903E+003
   6.6880   5.30629E+003    2.38976E+003
   6.6920   5.33882E+003    2.36307E+003
   6.6940   5.42630E+003    2.39899E+003
   6.6970   5.34319E+003    2.37726E+003
   6.6990   5.36860E+003    2.42551E+003
   6.7010   5.41148E+003    2.31121E+003
   6.7050   5.33371E+003    2.34071E+003
   6.7080   5.23521E+003    2.34271E+003
   6.7110   5.19951E+003    2.28763E+003
   6.7130   5.13366E+003    2.26767E+003
   6.7170   5.23782E+003    2.31160E+003
   6.7190   5.13320E+003    2.29467E+003
   6.7220   5.17991E+003    2.25892E+003
   6.7250   5.16725E+003    2.30377E+003
   6.7260   5.17787E+003    2.29829E+003
   6.7300   5.18563E+003    2.33056E+003
   6.7340   5.24184E+003    2.34830E+003
   6.7360   5.28121E+003    2.28234E+003
   6.7380   5.23488E+003    2.26666E+003
   6.7400   5.27159E+003    2.34860E+003
   6.7430   5.13932E+003    2.31547E+003
   6.7450   5.15388E+003    2.33776E+003
   6.7470   5.02821E+003    2.34176E+003
   6.7510   5.12096E+003    2.22713E+003
   6.7540   5.03157E+003    2.24016E+003
   6.7570   4.98614E+003    2.25106E+003
   6.7610   5.01155E+003    2.18306E+003
   6.7630   5.00915E+003    2.18342E+003
   6.7660   5.03853E+003    2.19348E+003
   6.7680   5.11842E+003    2.24179E+003
   6.7700   5.14556E+003    2.22673E+003
   6.7730   5.02933E+003    2.18802E+003
   6.7750   5.06745E+003    2.13734E+003
   6.7790   5.07480E+003    2.12163E+003
   6.7820   4.96320E+003    2.14629E+003
   6.7840   4.99404E+003    2.11490E+003
   6.7880   5.01382E+003    2.17576E+003
   6.7910   4.87280E+003    2.16105E+003
   6.7930   4.96350E+003    2.12088E+003
   6.7950   4.88671E+003    2.20720E+003
   6.8000   4.87209E+003    2.19530E+003
   6.8020   4.96075E+003    2.16402E+003
   6.8040   4.96412E+003    2.23036E+003
   6.8080   4.93537E+003    2.24148E+003
   6.8110   4.95615E+003    2.18494E+003
   6.8140   4.95191E+003    2.16250E+003
   6.8160   5.01163E+003    2.18789E+003
   6.8200   4.89057E+003    2.13800E+003
   6.8230   4.91752E+003    2.18330E+003
   6.8250   4.95658E+003    2.25884E+003
   6.8270   5.01806E+003    2.18077E+003
   6.8300   4.92434E+003    2.22137E+003
   6.8320   5.03517E+003    2.19019E+003
   6.8350   4.97077E+003    2.14578E+003
   6.8380   4.95478E+003    2.15053E+003
   6.8400   4.94187E+003    2.17166E+003
   6.8440   4.89413E+003    2.21599E+003
   6.8460   4.95782E+003    2.22251E+003
   6.8510   5.03939E+003    2.24045E+003
   6.8530   5.07330E+003    2.19281E+003
   6.8560   5.00803E+003    2.20743E+003
   6.8580   5.03509E+003    2.16734E+003
   6.8600   4.89648E+003    2.17894E+003
   6.8640   4.90811E+003    2.17613E+003
   6.8670   4.86606E+003    2.17466E+003
   6.8700   4.89507E+003    2.14841E+003
   6.8730   4.91758E+003    2.12970E+003
   6.8760   4.88763E+003    2.16589E+003
   6.8780   4.87886E+003    2.12304E+003
   6.8810   4.93469E+003    2.17233E+003
   6.8840   4.83612E+003    2.19695E+003
   6.8860   4.95869E+003    2.14772E+003
   6.8890   4.81368E+003    2.15385E+003
   6.8930   4.84245E+003    2.15467E+003
   6.8950   4.85956E+003    2.11691E+003
   6.8980   4.87482E+003    2.20266E+003
   6.9010   4.89310E+003    2.20029E+003
   6.9040   4.83612E+003    2.12190E+003
   6.9070   4.78583E+003    2.15467E+003
   6.9110   4.78436E+003    2.10516E+003
   6.9140   4.84803E+003    2.18415E+003
   6.9160   4.83137E+003    2.12667E+003
   6.9200   4.83207E+003    2.13565E+003
   6.9230   4.81634E+003    2.09885E+003
   6.9250   4.81143E+003    2.11285E+003
   6.9290   4.75595E+003    2.07972E+003
   6.9310   4.71669E+003    2.06868E+003
   6.9340   4.68968E+003    2.12301E+003
   6.9360   4.70610E+003    2.10068E+003
   6.9390   4.68638E+003    2.07633E+003
   6.9410   4.66519E+003    2.05365E+003
   6.9450   4.70420E+003    2.02536E+003
   6.9490   4.56192E+003    2.00814E+003
   6.9520   4.64625E+003    2.05257E+003
   6.9540   4.68202E+003    2.04204E+003
   6.9560   4.57694E+003    2.03715E+003
   6.9600   4.62392E+003    2.09337E+003
   6.9630   4.62208E+003    2.02586E+003
   6.9670   4.60615E+003    2.08457E+003
   6.9700   4.62627E+003    2.08949E+003
   6.9720   4.59084E+003    2.06985E+003
   6.9750   4.71819E+003    2.02054E+003
   6.9790   4.61358E+003    2.05838E+003
   6.9820   4.65891E+003    2.07498E+003
   6.9850   4.60250E+003    2.04998E+003
   6.9870   4.60071E+003    2.07872E+003
   6.9890   4.70980E+003    2.07030E+003
   6.9930   4.57839E+003    1.98198E+003
   6.9960   4.64072E+003    2.03685E+003
   6.9990   4.59232E+003    2.04090E+003
   7.0010   4.67955E+003    2.00285E+003
   7.0050   4.57895E+003    2.03005E+003
   7.0100   4.55076E+003    1.98315E+003
   7.0120   4.52600E+003    2.03307E+003
   7.0150   4.55788E+003    1.98767E+003
   7.0170   4.51411E+003    1.99009E+003
   7.0210   4.55339E+003    1.98300E+003
   7.0250   4.54441E+003    1.98035E+003
   7.0280   4.40411E+003    1.91986E+003
   7.0300   4.41978E+003    1.98257E+003
   7.0320   4.45735E+003    1.98244E+003
   7.0350   4.47009E+003    1.97937E+003
   7.0390   4.44425E+003    1.98649E+003
   7.0410   4.40487E+003    1.99788E+003
   7.0440   4.56819E+003    1.99641E+003
   7.0460   4.50513E+003    1.96624E+003
   7.0500   4.44144E+003    1.98944E+003
   7.0540   4.53865E+003    1.97928E+003
   7.0570   4.56622E+003    1.98831E+003
   7.0610   4.52973E+003    1.95802E+003
   7.0630   4.40406E+003    1.90211E+003
   7.0680   4.31971E+003    1.99465E+003
   7.0700   4.43011E+003    1.96157E+003
   7.0720   4.44397E+003    1.96437E+003
   7.0760   4.41390E+003    1.96472E+003
   7.0790   4.50305E+003    1.93111E+003
   7.0820   4.32635E+003    1.94079E+003
   7.0860   4.33227E+003    1.93793E+003
   7.0880   4.42043E+003    1.92516E+003
   7.0910   4.39448E+003    1.92232E+003
   7.0940   4.38402E+003    1.88929E+003
   7.0970   4.34703E+003    1.93234E+003
   7.1000   4.28816E+003    1.94025E+003
   7.1040   4.33378E+003    1.91169E+003
   7.1080   4.50397E+003    1.90294E+003
   7.1110   4.39178E+003    1.86350E+003
   7.1130   4.40642E+003    1.90427E+003
   7.1160   4.37748E+003    1.88981E+003
   7.1200   4.32307E+003    1.86019E+003
   7.1240   4.35823E+003    1.76301E+003
   7.1270   4.21826E+003    1.75930E+003
   7.1290   4.35860E+003    1.75395E+003
   7.1320   4.31998E+003    1.70984E+003
   7.1350   4.32083E+003    1.64797E+003
   7.1390   4.28118E+003    1.57866E+003
   7.1420   4.34188E+003    1.58499E+003
   7.1440   4.36033E+003    1.49954E+003
   7.1480   4.32088E+003    1.43183E+003
   7.1510   4.26874E+003    1.22915E+003
