# Supplementary material for: Trigger factor both holds and folds its client proteins
Source: Nat Commun. 2022 Jul 15;13:4126. doi: 10.1038/s41467-022-31767-6 (PMC9287376; doi:10.1038/s41467-022-31767-6)
Supplement: Supplementary file 6 — Source Data [file 41467_2022_31767_MOESM6_ESM.zip › SourceDataFile/Fig1a-b/00085.RI1]

Sample
I 1 04.0 40000 0015159 2.6490E11 280 1 
   5.8000   5.52900E+001    1.51420E+002
   5.8030   1.09960E+002    1.52440E+002
   5.8040   1.88290E+002    1.98320E+002
   5.8050   2.02410E+002    2.21000E+002
   5.8060   2.37340E+002    2.34240E+002
   5.8070   2.53710E+002    2.62320E+002
   5.8080   2.82710E+002    2.86420E+002
   5.8090   2.59540E+002    2.98310E+002
   5.8100   2.82700E+002    3.20540E+002
   5.8120   3.26660E+002    3.59560E+002
   5.8130   3.66280E+002    3.81930E+002
   5.8140   3.79280E+002    4.35570E+002
   5.8170   4.55190E+002    5.02890E+002
   5.8180   5.32470E+002    6.01760E+002
   5.8190   5.80930E+002    7.13920E+002
   5.8210   7.56010E+002    7.71530E+002
   5.8220   7.84610E+002    8.93650E+002
   5.8240   9.47670E+002    1.05791E+003
   5.8260   1.20763E+003    1.18044E+003
   5.8270   1.23897E+003    1.35963E+003
   5.8290   1.41284E+003    1.55030E+003
   5.8300   1.66994E+003    1.74272E+003
   5.8330   1.88098E+003    2.25243E+003
   5.8350   2.14727E+003    2.49453E+003
   5.8360   2.61266E+003    2.85717E+003
   5.8400   2.93376E+003    3.08761E+003
   5.8420   3.00062E+003    3.57285E+003
   5.8440   3.44021E+003    4.20616E+003
   5.8460   4.24798E+003    4.56059E+003
   5.8490   4.57049E+003    4.98550E+003
   5.8510   4.88631E+003    5.21452E+003
   5.8530   5.14311E+003    5.22229E+003
   5.8550   5.24133E+003    5.23701E+003
   5.8560   5.23929E+003    5.52932E+003
   5.8580   5.55493E+003    5.49067E+003
   5.8600   5.53341E+003    5.72862E+003
   5.8620   5.57055E+003    5.67123E+003
   5.8640   5.50260E+003    5.64754E+003
   5.8650   5.57436E+003    5.57875E+003
   5.8690   5.46281E+003    5.62505E+003
   5.8710   5.45369E+003    5.69072E+003
   5.8720   5.49445E+003    5.64740E+003
   5.8740   5.57828E+003    5.64785E+003
   5.8760   5.63585E+003    5.44695E+003
   5.8780   5.44213E+003    5.45282E+003
   5.8810   5.41663E+003    5.60366E+003
   5.8830   5.69175E+003    5.60204E+003
   5.8860   5.57667E+003    5.64860E+003
   5.8870   5.61859E+003    5.61998E+003
   5.8900   5.75112E+003    5.63898E+003
   5.8920   5.66834E+003    5.60999E+003
   5.8940   5.59648E+003    5.47370E+003
   5.8980   5.56983E+003    5.50586E+003
   5.9000   5.71877E+003    5.52465E+003
   5.9020   5.75666E+003    5.77487E+003
   5.9040   5.69738E+003    5.74478E+003
   5.9080   5.61096E+003    5.72223E+003
   5.9090   5.65845E+003    5.74609E+003
   5.9100   5.69224E+003    5.76659E+003
   5.9120   5.57812E+003    5.73797E+003
   5.9140   5.72097E+003    5.71032E+003
   5.9160   5.73035E+003    5.68718E+003
   5.9200   5.75661E+003    5.85941E+003
   5.9210   5.89868E+003    5.64091E+003
   5.9230   5.90534E+003    5.83319E+003
   5.9250   5.92652E+003    5.89497E+003
   5.9290   5.97234E+003    6.05718E+003
   5.9300   5.92206E+003    6.11285E+003
   5.9340   6.00039E+003    5.91772E+003
   5.9350   6.09591E+003    5.89166E+003
   5.9380   6.20313E+003    6.08103E+003
   5.9390   6.21765E+003    6.31081E+003
   5.9420   6.17883E+003    6.31968E+003
   5.9440   6.35223E+003    6.39222E+003
   5.9470   5.97454E+003    6.18129E+003
   5.9490   6.30058E+003    6.27936E+003
   5.9510   6.22312E+003    6.29550E+003
   5.9540   6.28652E+003    6.29267E+003
   5.9560   6.31700E+003    6.15743E+003
   5.9590   6.26428E+003    6.32557E+003
   5.9610   6.24664E+003    6.27085E+003
   5.9630   6.40757E+003    6.20759E+003
   5.9660   6.29305E+003    6.21681E+003
   5.9670   6.33139E+003    6.31633E+003
   5.9700   6.18828E+003    6.34534E+003
   5.9720   6.33746E+003    6.31456E+003
   5.9740   6.31276E+003    6.28037E+003
   5.9770   6.21386E+003    6.29310E+003
   5.9790   6.02766E+003    6.21739E+003
   5.9840   6.01584E+003    6.34153E+003
   5.9860   6.24651E+003    6.28971E+003
   5.9880   6.31367E+003    6.27155E+003
   5.9900   6.27590E+003    6.34345E+003
   5.9930   6.30395E+003    6.49464E+003
   5.9950   6.16670E+003    7.62765E+003
   5.9970   6.26692E+003    9.73293E+003
   5.9990   6.23501E+003    1.04544E+004
   6.0020   6.19853E+003    1.06005E+004
   6.0040   6.05748E+003    1.07671E+004
   6.0070   5.99738E+003    2.07620E+002
   6.0130   9.83994E+003    2.65510E+002
   6.0150   1.05848E+004    7.64410E+002
   6.0170   1.04066E+004    4.89337E+003
   6.0220   3.62753E+003    6.09233E+003
   6.0260   2.25010E+002    6.08516E+003
   6.0290   2.14050E+002    6.20559E+003
   6.0310   6.81120E+002    6.07478E+003
   6.0370   3.12810E+003    6.13625E+003
   6.0400   6.43112E+003    6.00499E+003
   6.0430   6.19853E+003    6.10091E+003
   6.0480   6.20666E+003    6.00578E+003
   6.0490   6.15280E+003    6.04435E+003
   6.0500   6.22519E+003    6.04715E+003
   6.0530   6.20274E+003    6.11622E+003
   6.0560   6.20723E+003    5.96943E+003
   6.0590   6.11666E+003    6.02337E+003
   6.0610   6.04649E+003    5.98895E+003
   6.0630   6.07911E+003    6.04747E+003
   6.0660   6.12950E+003    6.10640E+003
   6.0690   6.13879E+003    6.06212E+003
   6.0730   6.18422E+003    5.99521E+003
   6.0750   6.13186E+003    6.00869E+003
   6.0780   6.09155E+003    6.02845E+003
   6.0800   6.17861E+003    6.07329E+003
   6.0840   6.14899E+003    6.01610E+003
   6.0870   6.13497E+003    5.98828E+003
   6.0890   6.14384E+003    5.97894E+003
   6.0910   6.17831E+003    6.04979E+003
   6.0940   6.02738E+003    5.98773E+003
   6.0970   6.11819E+003    6.00856E+003
   6.0980   6.08975E+003    5.93882E+003
   6.1020   6.16385E+003    5.98026E+003
   6.1030   6.03476E+003    5.92498E+003
   6.1050   5.99752E+003    5.93151E+003
   6.1100   5.90628E+003    5.84746E+003
   6.1110   6.04526E+003    5.90234E+003
   6.1130   6.06627E+003    5.97353E+003
   6.1160   6.01425E+003    6.07243E+003
   6.1200   6.08027E+003    5.91708E+003
   6.1220   6.14786E+003    6.11350E+003
   6.1240   6.03840E+003    5.99247E+003
   6.1270   6.04776E+003    5.97961E+003
   6.1310   6.12074E+003    5.92408E+003
   6.1340   6.04434E+003    6.07045E+003
   6.1360   6.08532E+003    5.92197E+003
   6.1380   6.15924E+003    5.95122E+003
   6.1410   5.98811E+003    5.91925E+003
   6.1430   5.93169E+003    5.98834E+003
   6.1460   5.97050E+003    5.93034E+003
   6.1490   5.99590E+003    5.93365E+003
   6.1520   6.00517E+003    5.95275E+003
   6.1540   5.93973E+003    6.09817E+003
   6.1570   5.89284E+003    5.89149E+003
   6.1600   6.01671E+003    5.86341E+003
   6.1610   5.96863E+003    6.06463E+003
   6.1650   6.04321E+003    5.97745E+003
   6.1670   5.94126E+003    6.04589E+003
   6.1700   5.99085E+003    5.95471E+003
   6.1720   6.00893E+003    5.94568E+003
   6.1750   6.02606E+003    6.01848E+003
   6.1780   5.97641E+003    5.91982E+003
   6.1820   6.02720E+003    5.93397E+003
   6.1850   5.94763E+003    5.98156E+003
   6.1870   6.07257E+003    5.87305E+003
   6.1890   6.01123E+003    5.91672E+003
   6.1930   5.90189E+003    5.99647E+003
   6.1960   5.97699E+003    6.11587E+003
   6.1980   5.95551E+003    5.97091E+003
   6.2000   6.11343E+003    6.09671E+003
   6.2030   6.01088E+003    6.01927E+003
   6.2050   5.91061E+003    5.95546E+003
   6.2070   6.05066E+003    5.92224E+003
   6.2110   6.09334E+003    6.00328E+003
   6.2140   5.94413E+003    6.04000E+003
   6.2170   5.91192E+003    5.82210E+003
   6.2190   5.83335E+003    5.93106E+003
   6.2210   5.96089E+003    5.97482E+003
   6.2230   5.95041E+003    5.84917E+003
   6.2280   5.93222E+003    5.95178E+003
   6.2300   5.93676E+003    5.89679E+003
   6.2320   5.82266E+003    5.98852E+003
   6.2350   5.85906E+003    6.00080E+003
   6.2390   5.83402E+003    5.94071E+003
   6.2410   5.79491E+003    6.02766E+003
   6.2450   5.81938E+003    5.97396E+003
   6.2470   5.83915E+003    5.91538E+003
   6.2490   5.88240E+003    6.01101E+003
   6.2520   5.84656E+003    5.95217E+003
   6.2550   5.79626E+003    5.87847E+003
   6.2570   5.79385E+003    5.89878E+003
   6.2600   5.71057E+003    5.87243E+003
   6.2620   5.67267E+003    5.84383E+003
   6.2640   5.75965E+003    5.94334E+003
   6.2660   5.75994E+003    5.74760E+003
   6.2710   5.69141E+003    5.78001E+003
   6.2730   5.76349E+003    5.86866E+003
   6.2760   5.68199E+003    5.90234E+003
   6.2790   5.74733E+003    6.00372E+003
   6.2810   5.75974E+003    5.82465E+003
   6.2850   5.66530E+003    5.88553E+003
   6.2880   5.66259E+003    5.83439E+003
   6.2900   5.72815E+003    5.85208E+003
   6.2920   5.65950E+003    5.79331E+003
   6.2950   5.68023E+003    5.88656E+003
   6.2990   5.73196E+003    5.90041E+003
   6.3010   5.74268E+003    5.78996E+003
   6.3040   5.43387E+003    5.70930E+003
   6.3060   5.46304E+003    5.79491E+003
   6.3080   5.65375E+003    5.77189E+003
   6.3100   5.59160E+003    5.94658E+003
   6.3140   5.68041E+003    5.83823E+003
   6.3150   5.56235E+003    5.92403E+003
   6.3180   5.57504E+003    5.77132E+003
   6.3220   5.38749E+003    5.74677E+003
   6.3260   5.42746E+003    5.85193E+003
   6.3290   5.47688E+003    5.73846E+003
   6.3310   5.42475E+003    5.60372E+003
   6.3330   5.32837E+003    5.91943E+003
   6.3360   5.39412E+003    5.85406E+003
   6.3390   5.32221E+003    5.73553E+003
   6.3420   5.28144E+003    5.62812E+003
   6.3450   5.28876E+003    5.57224E+003
   6.3470   5.13591E+003    5.66536E+003
   6.3490   5.27611E+003    5.65583E+003
   6.3510   5.20411E+003    5.59060E+003
   6.3550   5.26127E+003    5.69334E+003
   6.3580   5.20844E+003    5.65614E+003
   6.3600   5.29920E+003    5.59865E+003
   6.3610   5.27576E+003    5.58832E+003
   6.3650   5.36363E+003    5.47953E+003
   6.3680   5.20156E+003    5.49676E+003
   6.3700   5.22425E+003    5.51662E+003
   6.3720   5.06638E+003    5.58436E+003
   6.3750   5.14722E+003    5.64269E+003
   6.3790   5.29494E+003    5.65612E+003
   6.3820   5.16918E+003    5.57936E+003
   6.3860   5.26222E+003    5.57681E+003
   6.3890   5.13281E+003    5.48268E+003
   6.3910   5.19951E+003    5.47246E+003
   6.3930   5.19547E+003    5.55631E+003
   6.3950   5.07251E+003    5.28508E+003
   6.3980   5.06280E+003    5.38207E+003
   6.4000   5.04148E+003    5.48541E+003
   6.4020   4.98007E+003    5.25315E+003
   6.4050   5.05195E+003    5.40567E+003
   6.4080   4.92279E+003    5.28372E+003
   6.4110   4.93373E+003    5.32172E+003
   6.4140   4.87718E+003    5.20371E+003
   6.4160   4.90291E+003    5.28318E+003
   6.4200   4.86526E+003    5.17673E+003
   6.4220   4.90586E+003    5.23229E+003
   6.4240   4.83136E+003    5.26287E+003
   6.4270   4.87824E+003    5.22500E+003
   6.4310   4.91561E+003    5.23265E+003
   6.4340   5.01857E+003    5.27741E+003
   6.4380   4.94845E+003    5.36137E+003
   6.4400   4.97802E+003    5.31334E+003
   6.4420   4.98207E+003    5.37102E+003
   6.4450   5.05894E+003    5.36750E+003
   6.4490   5.09628E+003    5.32330E+003
   6.4510   5.09382E+003    5.29485E+003
   6.4540   5.00759E+003    5.38262E+003
   6.4560   5.06506E+003    5.31207E+003
   6.4590   5.00836E+003    5.32586E+003
   6.4610   5.07729E+003    5.34759E+003
   6.4630   5.15074E+003    5.42596E+003
   6.4670   5.05650E+003    5.26053E+003
   6.4680   5.06892E+003    5.31669E+003
   6.4720   5.04696E+003    5.32862E+003
   6.4750   5.06666E+003    5.36179E+003
   6.4770   5.11171E+003    5.25712E+003
   6.4800   5.07874E+003    5.29202E+003
   6.4840   5.07187E+003    5.29095E+003
   6.4880   5.05606E+003    5.29550E+003
   6.4900   5.06335E+003    5.19883E+003
   6.4930   4.96034E+003    5.30529E+003
   6.4950   4.91919E+003    5.26206E+003
   6.4970   4.95250E+003    5.21508E+003
   6.4990   5.02930E+003    5.21590E+003
   6.5040   5.08486E+003    5.30084E+003
   6.5060   4.97906E+003    5.34021E+003
   6.5080   5.05826E+003    5.30724E+003
   6.5100   5.12691E+003    5.35254E+003
   6.5140   5.10144E+003    5.23213E+003
   6.5170   5.03540E+003    5.35358E+003
   6.5190   5.10773E+003    5.22177E+003
   6.5220   5.06233E+003    5.16809E+003
   6.5260   4.98629E+003    5.11516E+003
   6.5280   4.97186E+003    5.21513E+003
   6.5300   5.02706E+003    5.17294E+003
   6.5320   4.97909E+003    5.05147E+003
   6.5350   5.03323E+003    5.12625E+003
   6.5390   4.99902E+003    5.15031E+003
   6.5420   4.95983E+003    5.17952E+003
   6.5460   5.02930E+003    5.12004E+003
   6.5470   5.07697E+003    5.17774E+003
   6.5500   5.05763E+003    5.14205E+003
   6.5510   4.99346E+003    5.09811E+003
   6.5570   4.93014E+003    5.05156E+003
   6.5600   4.97383E+003    5.04786E+003
   6.5620   4.99374E+003    5.03670E+003
   6.5630   4.96688E+003    4.98583E+003
   6.5660   5.00278E+003    4.99558E+003
   6.5700   5.10370E+003    4.96101E+003
   6.5720   5.09188E+003    5.06391E+003
   6.5760   4.99844E+003    5.02987E+003
   6.5780   4.93373E+003    4.96438E+003
   6.5810   4.96080E+003    4.99334E+003
   6.5850   4.87582E+003    5.05826E+003
   6.5880   4.99592E+003    4.95941E+003
   6.5890   4.83779E+003    4.96488E+003
   6.5920   4.86247E+003    5.00155E+003
   6.5960   4.99596E+003    4.95899E+003
   6.5980   4.96927E+003    4.87921E+003
   6.6010   4.85258E+003    4.95560E+003
   6.6040   4.89147E+003    4.96882E+003
   6.6060   4.82388E+003    4.96925E+003
   6.6080   4.85280E+003    4.80943E+003
   6.6130   4.85285E+003    4.92001E+003
   6.6150   4.87624E+003    4.83192E+003
   6.6170   4.82947E+003    4.86239E+003
   6.6200   4.96033E+003    4.90015E+003
   6.6240   4.92797E+003    4.77042E+003
   6.6260   4.89167E+003    4.87500E+003
   6.6290   4.92505E+003    4.83931E+003
   6.6330   4.88039E+003    4.80464E+003
   6.6350   4.83696E+003    4.80404E+003
   6.6380   4.86776E+003    4.74763E+003
   6.6410   4.90967E+003    4.84175E+003
   6.6450   4.86572E+003    4.81924E+003
   6.6470   4.86311E+003    4.74551E+003
   6.6490   4.85800E+003    4.73336E+003
   6.6510   4.81957E+003    4.70900E+003
   6.6550   4.90630E+003    4.77997E+003
   6.6580   4.82822E+003    4.72474E+003
   6.6610   4.81725E+003    4.71276E+003
   6.6630   4.77478E+003    4.77359E+003
   6.6660   4.80426E+003    4.71093E+003
   6.6690   4.83259E+003    4.65795E+003
   6.6720   4.76143E+003    4.65481E+003
   6.6740   4.74726E+003    4.71726E+003
   6.6760   4.74465E+003    4.70509E+003
   6.6790   4.78562E+003    4.65068E+003
   6.6830   4.75788E+003    4.71951E+003
   6.6850   4.74309E+003    4.66606E+003
   6.6890   4.70678E+003    4.65692E+003
   6.6900   4.72079E+003    4.60261E+003
   6.6940   4.77437E+003    4.63232E+003
   6.6970   4.72523E+003    4.64040E+003
   6.6990   4.86243E+003    4.64402E+003
   6.7020   4.68990E+003    4.62172E+003
   6.7040   4.75041E+003    4.52949E+003
   6.7070   4.67538E+003    4.46850E+003
   6.7090   4.68844E+003    4.54417E+003
   6.7120   4.66787E+003    4.47207E+003
   6.7150   4.56293E+003    4.48799E+003
   6.7180   4.52636E+003    4.46518E+003
   6.7200   4.59642E+003    4.45443E+003
   6.7240   4.57021E+003    4.32802E+003
   6.7270   4.69473E+003    4.48627E+003
   6.7310   4.62677E+003    4.47138E+003
   6.7340   4.68116E+003    4.50623E+003
   6.7360   4.66006E+003    4.48167E+003
   6.7390   4.71360E+003    4.48029E+003
   6.7420   4.69024E+003    4.43329E+003
   6.7450   4.63050E+003    4.23647E+003
   6.7470   4.63439E+003    4.15274E+003
   6.7490   4.55358E+003    4.23876E+003
   6.7530   4.46732E+003    4.27719E+003
   6.7560   4.60066E+003    4.14558E+003
   6.7590   4.61108E+003    4.18020E+003
   6.7610   4.50509E+003    4.16842E+003
   6.7660   4.48957E+003    4.17719E+003
   6.7690   4.44520E+003    4.24372E+003
   6.7720   4.47494E+003    4.27952E+003
   6.7750   4.46659E+003    4.21172E+003
   6.7770   4.55314E+003    4.28973E+003
   6.7810   4.54579E+003    4.31886E+003
   6.7840   4.51371E+003    4.19466E+003
   6.7860   4.44870E+003    4.24125E+003
   6.7890   4.44805E+003    4.32242E+003
   6.7910   4.45146E+003    4.25898E+003
   6.7950   4.46412E+003    4.18435E+003
   6.7980   4.49927E+003    4.23529E+003
   6.8000   4.47997E+003    4.24344E+003
   6.8020   4.47759E+003    4.24759E+003
   6.8040   4.45844E+003    4.20294E+003
   6.8080   4.58350E+003    4.29604E+003
   6.8110   4.57444E+003    4.32363E+003
   6.8170   4.54331E+003    4.27165E+003
   6.8190   4.52644E+003    4.30447E+003
   6.8210   4.51300E+003    4.40578E+003
   6.8250   4.52207E+003    4.35065E+003
   6.8280   4.52268E+003    4.23485E+003
   6.8310   4.44716E+003    4.19954E+003
   6.8340   4.53447E+003    4.29256E+003
   6.8370   4.50476E+003    4.27841E+003
   6.8390   4.48464E+003    4.28600E+003
   6.8410   4.54567E+003    4.22922E+003
   6.8460   4.50157E+003    4.40612E+003
   6.8480   4.54698E+003    4.26832E+003
   6.8500   4.53545E+003    4.34736E+003
   6.8540   4.67278E+003    4.31433E+003
   6.8580   4.58889E+003    4.28718E+003
   6.8600   4.58526E+003    4.26135E+003
   6.8640   4.52962E+003    4.29453E+003
   6.8670   4.51828E+003    4.19169E+003
   6.8700   4.53713E+003    4.21017E+003
   6.8730   4.50378E+003    4.17138E+003
   6.8760   4.46559E+003    4.16237E+003
   6.8800   4.54593E+003    4.18148E+003
   6.8820   4.49528E+003    4.16512E+003
   6.8860   4.48961E+003    4.17725E+003
   6.8890   4.46475E+003    4.14797E+003
   6.8910   4.42425E+003    4.19995E+003
   6.8940   4.52218E+003    4.16597E+003
   6.8960   4.48273E+003    4.20896E+003
   6.9000   4.36770E+003    4.23063E+003
   6.9030   4.48793E+003    4.18328E+003
   6.9060   4.47009E+003    4.12646E+003
   6.9090   4.39210E+003    4.21434E+003
   6.9130   4.52472E+003    4.21876E+003
   6.9160   4.38371E+003    4.19902E+003
   6.9190   4.42448E+003    4.18432E+003
   6.9230   4.48400E+003    4.14719E+003
   6.9260   4.50741E+003    4.16079E+003
   6.9290   4.57311E+003    4.17567E+003
   6.9320   4.47786E+003    4.12845E+003
   6.9360   4.42305E+003    4.09542E+003
   6.9400   4.39207E+003    3.95581E+003
   6.9430   4.32466E+003    4.08403E+003
   6.9450   4.30368E+003    4.04328E+003
   6.9480   4.38095E+003    4.09489E+003
   6.9520   4.35829E+003    4.00332E+003
   6.9550   4.32809E+003    3.99246E+003
   6.9580   4.34745E+003    3.99963E+003
   6.9610   4.35532E+003    4.07318E+003
   6.9640   4.31840E+003    4.01773E+003
   6.9670   4.27428E+003    4.07707E+003
   6.9710   4.18125E+003    3.99770E+003
   6.9740   4.26390E+003    4.02246E+003
   6.9780   4.30344E+003    4.01760E+003
   6.9810   4.32477E+003    4.10774E+003
   6.9850   4.38826E+003    4.03643E+003
   6.9860   4.27749E+003    4.01458E+003
   6.9880   4.32890E+003    3.97511E+003
   6.9920   4.26102E+003    3.92516E+003
   6.9950   4.31710E+003    4.01519E+003
   6.9990   4.21511E+003    3.90909E+003
   7.0010   4.35375E+003    3.86097E+003
   7.0030   4.34560E+003    3.90279E+003
   7.0050   4.33553E+003    3.84797E+003
   7.0090   4.30363E+003    3.86878E+003
   7.0120   4.28414E+003    4.02901E+003
   7.0150   4.25678E+003    3.95499E+003
   7.0190   4.28151E+003    3.89872E+003
   7.0210   4.27098E+003    3.86491E+003
   7.0260   4.14568E+003    3.85810E+003
   7.0280   4.17736E+003    3.88445E+003
   7.0310   4.16614E+003    3.91007E+003
   7.0350   4.15611E+003    3.89180E+003
   7.0370   4.22192E+003    3.87795E+003
   7.0400   4.23010E+003    3.83831E+003
   7.0440   4.18446E+003    3.90795E+003
   7.0470   3.98311E+003    3.96183E+003
   7.0490   4.08223E+003    3.90272E+003
   7.0520   4.01444E+003    3.91911E+003
   7.0550   4.18657E+003    3.91822E+003
   7.0580   4.21144E+003    3.80712E+003
   7.0630   4.22541E+003    3.94459E+003
   7.0660   4.20119E+003    3.82149E+003
   7.0690   4.20263E+003    3.89131E+003
   7.0710   4.17942E+003    3.79164E+003
   7.0740   4.30077E+003    3.79449E+003
   7.0790   4.16613E+003    3.89478E+003
   7.0810   4.18776E+003    3.81236E+003
   7.0860   4.19732E+003    3.92535E+003
   7.0880   4.19024E+003    3.78107E+003
   7.0920   4.16294E+003    3.77149E+003
   7.0950   4.19395E+003    3.80006E+003
   7.0970   4.14608E+003    3.85073E+003
   7.1020   4.14276E+003    3.78468E+003
   7.1040   4.16831E+003    3.86288E+003
   7.1060   4.11272E+003    3.84597E+003
   7.1080   4.14937E+003    3.88339E+003
   7.1110   4.12030E+003    3.81136E+003
   7.1150   4.14137E+003    3.74599E+003
   7.1180   4.05898E+003    3.72383E+003
   7.1200   4.08702E+003    3.74132E+003
   7.1240   3.97410E+003    3.75212E+003
   7.1270   4.05696E+003    3.65935E+003
   7.1320   3.94245E+003    3.68396E+003
   7.1350   3.87374E+003    3.65449E+003
   7.1370   3.90249E+003    3.77134E+003
   7.1390   3.92448E+003    3.74192E+003
   7.1430   3.84233E+003    3.71347E+003
   7.1460   3.76288E+003    3.72358E+003
   7.1490   3.90905E+003    3.72644E+003
   7.1510   3.68876E+003    3.71441E+003
