# Supplementary material for: Trigger factor both holds and folds its client proteins
Source: Nat Commun. 2022 Jul 15;13:4126. doi: 10.1038/s41467-022-31767-6 (PMC9287376; doi:10.1038/s41467-022-31767-6)
Supplement: Supplementary file 6 — Source Data [file 41467_2022_31767_MOESM6_ESM.zip › SourceDataFile/Fig1a-b/00085.RI3]

Sample
I 3 04.0 40000 0015273 2.6690E11 280 1 
   5.8000   7.52300E+001    1.90340E+002
   5.8030   2.02350E+002    2.05130E+002
   5.8050   2.33050E+002    2.12980E+002
   5.8070   2.57130E+002    2.25270E+002
   5.8080   2.48840E+002    2.56650E+002
   5.8090   2.74630E+002    2.71080E+002
   5.8110   3.24720E+002    3.34620E+002
   5.8140   3.90060E+002    4.16690E+002
   5.8160   4.43990E+002    4.70420E+002
   5.8170   5.15300E+002    5.44380E+002
   5.8180   5.56860E+002    5.91190E+002
   5.8190   5.96490E+002    6.53720E+002
   5.8210   6.96250E+002    7.15450E+002
   5.8240   1.02116E+003    1.06291E+003
   5.8270   1.29375E+003    1.36648E+003
   5.8280   1.46776E+003    1.49984E+003
   5.8300   1.64539E+003    1.78334E+003
   5.8320   1.97701E+003    2.23362E+003
   5.8350   2.29661E+003    2.49668E+003
   5.8360   2.79438E+003    2.75466E+003
   5.8370   2.87291E+003    3.02752E+003
   5.8390   3.15909E+003    3.35549E+003
   5.8420   3.46250E+003    3.85904E+003
   5.8440   3.88446E+003    3.95689E+003
   5.8460   4.44502E+003    4.50702E+003
   5.8480   4.90891E+003    4.84575E+003
   5.8510   4.96201E+003    5.19858E+003
   5.8530   5.22127E+003    5.33914E+003
   5.8560   5.37365E+003    5.34047E+003
   5.8580   5.34602E+003    5.42118E+003
   5.8600   5.51358E+003    5.43644E+003
   5.8620   5.49645E+003    5.63048E+003
   5.8640   5.61260E+003    5.51599E+003
   5.8660   5.53118E+003    5.53496E+003
   5.8690   5.61399E+003    5.58038E+003
   5.8700   5.58705E+003    5.54716E+003
   5.8720   5.47164E+003    5.58543E+003
   5.8740   5.51219E+003    5.43533E+003
   5.8760   5.61971E+003    5.47589E+003
   5.8780   5.60293E+003    5.69846E+003
   5.8810   5.56813E+003    5.41759E+003
   5.8830   5.55767E+003    5.52290E+003
   5.8850   5.50670E+003    5.55973E+003
   5.8870   5.53641E+003    5.62238E+003
   5.8900   5.48886E+003    5.59570E+003
   5.8920   5.52329E+003    5.66716E+003
   5.8940   5.60252E+003    5.64795E+003
   5.8970   5.68898E+003    5.85404E+003
   5.8980   5.84599E+003    5.65890E+003
   5.9010   5.70818E+003    5.79934E+003
   5.9030   5.75307E+003    5.63917E+003
   5.9060   5.72618E+003    5.60882E+003
   5.9080   5.87197E+003    5.78917E+003
   5.9090   5.64542E+003    5.63731E+003
   5.9110   5.73681E+003    5.73717E+003
   5.9120   5.73485E+003    5.90730E+003
   5.9170   5.84943E+003    5.92886E+003
   5.9190   5.89622E+003    5.93580E+003
   5.9210   5.78455E+003    5.88446E+003
   5.9240   5.96633E+003    6.07269E+003
   5.9250   6.01836E+003    6.10025E+003
   5.9290   6.10129E+003    6.20274E+003
   5.9310   6.14177E+003    6.23859E+003
   5.9320   6.24655E+003    6.35460E+003
   5.9360   6.36319E+003    6.74766E+003
   5.9380   6.40430E+003    7.30002E+003
   5.9400   6.36733E+003    9.80403E+003
   5.9420   6.55707E+003    1.33338E+004
   5.9450   6.51677E+003    1.26506E+004
   5.9470   6.66385E+003    1.17258E+004
   5.9480   6.95022E+003    7.25028E+003
   5.9510   8.18343E+003    2.72950E+002
   5.9590   1.15215E+004    8.30470E+002
   5.9610   4.87101E+003    6.14679E+003
   5.9650   1.46220E+002    7.78496E+003
   5.9670   2.05250E+002    6.32566E+003
   5.9700   5.78790E+002    6.29556E+003
   5.9720   1.97910E+003    6.23446E+003
   5.9740   4.74706E+003    6.40869E+003
   5.9760   7.92507E+003    6.21603E+003
   5.9790   6.21466E+003    6.21796E+003
   5.9810   6.54476E+003    6.19266E+003
   5.9830   6.19778E+003    6.16278E+003
   5.9860   6.22756E+003    6.21005E+003
   5.9880   6.31445E+003    6.16848E+003
   5.9900   6.34087E+003    6.20840E+003
   5.9920   6.19873E+003    6.09819E+003
   5.9970   6.25634E+003    6.31070E+003
   5.9990   6.13330E+003    6.05511E+003
   6.0020   6.17476E+003    5.99311E+003
   6.0050   6.08006E+003    6.07150E+003
   6.0070   6.13420E+003    5.95675E+003
   6.0090   6.15888E+003    6.03921E+003
   6.0120   6.11242E+003    6.00932E+003
   6.0130   5.99851E+003    5.96386E+003
   6.0150   6.13378E+003    6.03658E+003
   6.0170   6.14873E+003    6.05993E+003
   6.0210   6.07413E+003    6.02535E+003
   6.0240   6.07276E+003    6.02558E+003
   6.0270   6.08130E+003    6.04759E+003
   6.0290   6.09624E+003    6.06098E+003
   6.0310   6.06416E+003    6.07903E+003
   6.0350   6.01045E+003    6.05134E+003
   6.0360   6.22489E+003    5.99870E+003
   6.0380   6.11261E+003    6.06449E+003
   6.0400   6.08901E+003    6.02362E+003
   6.0420   6.13618E+003    5.92296E+003
   6.0480   6.23059E+003    5.90846E+003
   6.0500   6.05606E+003    6.00950E+003
   6.0510   6.06630E+003    6.02109E+003
   6.0550   6.09579E+003    6.10999E+003
   6.0590   6.01968E+003    5.96205E+003
   6.0630   5.99448E+003    6.10313E+003
   6.0660   6.01969E+003    5.93068E+003
   6.0680   6.09059E+003    5.97005E+003
   6.0710   5.96309E+003    5.99770E+003
   6.0730   5.99448E+003    6.03364E+003
   6.0750   6.08752E+003    6.03031E+003
   6.0770   6.05799E+003    5.97855E+003
   6.0790   6.17090E+003    6.08766E+003
   6.0820   6.15599E+003    5.84854E+003
   6.0840   6.11448E+003    5.84267E+003
   6.0870   6.06567E+003    5.70681E+003
   6.0890   6.13979E+003    5.64960E+003
   6.0910   6.02036E+003    5.56565E+003
   6.0940   5.96360E+003    5.45802E+003
   6.0980   6.06505E+003    5.33844E+003
   6.1010   6.10821E+003    5.47587E+003
   6.1030   5.93649E+003    5.45350E+003
   6.1050   6.02383E+003    5.33791E+003
   6.1070   5.96220E+003    5.46951E+003
   6.1100   6.00630E+003    5.30860E+003
   6.1150   5.99296E+003    5.31916E+003
   6.1170   5.95287E+003    5.44553E+003
   6.1190   5.91750E+003    5.50759E+003
   6.1240   5.99184E+003    5.78035E+003
   6.1270   5.99045E+003    5.12424E+003
   6.1290   6.14413E+003    4.90077E+003
   6.1310   6.07233E+003    4.80461E+003
   6.1330   6.06166E+003    4.50677E+003
   6.1360   6.08158E+003    4.57163E+003
   6.1380   6.02166E+003    4.97465E+003
   6.1430   6.03400E+003    5.28203E+003
   6.1450   6.00486E+003    5.72613E+003
   6.1470   6.03389E+003    5.62385E+003
   6.1510   6.11061E+003    5.48362E+003
   6.1540   5.97464E+003    5.54158E+003
   6.1560   6.05044E+003    5.50816E+003
   6.1590   6.00488E+003    5.42811E+003
   6.1630   6.08775E+003    5.31176E+003
   6.1650   5.96522E+003    5.24950E+003
   6.1680   5.98184E+003    5.16542E+003
   6.1700   6.05446E+003    5.22676E+003
   6.1720   6.02150E+003    5.13123E+003
   6.1750   6.00087E+003    5.30479E+003
   6.1770   6.12578E+003    5.16112E+003
   6.1820   5.95682E+003    5.37255E+003
   6.1840   6.01718E+003    5.47839E+003
   6.1870   5.99934E+003    5.24680E+003
   6.1890   5.97014E+003    5.21874E+003
   6.1910   6.02489E+003    5.19545E+003
   6.1930   6.06856E+003    5.29292E+003
   6.1960   6.03286E+003    5.38369E+003
   6.2000   5.99498E+003    5.35079E+003
   6.2030   6.00896E+003    5.33037E+003
   6.2050   5.96129E+003    5.18409E+003
   6.2080   6.07726E+003    5.13845E+003
   6.2100   6.03327E+003    4.85076E+003
   6.2140   5.97882E+003    4.95553E+003
   6.2160   5.97211E+003    4.78930E+003
   6.2180   5.98474E+003    4.81598E+003
   6.2210   6.00245E+003    4.98909E+003
   6.2230   6.03540E+003    5.11706E+003
   6.2250   6.09597E+003    5.16334E+003
   6.2280   5.91166E+003    5.05817E+003
   6.2310   6.00485E+003    4.97936E+003
   6.2330   6.05145E+003    4.81615E+003
   6.2350   6.01294E+003    4.84024E+003
   6.2380   5.99718E+003    4.81610E+003
   6.2410   5.94415E+003    4.44757E+003
   6.2440   6.01150E+003    4.60046E+003
   6.2470   5.92422E+003    4.63092E+003
   6.2480   5.93436E+003    4.69357E+003
   6.2520   5.97770E+003    4.64181E+003
   6.2550   5.90119E+003    4.49658E+003
   6.2580   5.86408E+003    4.56949E+003
   6.2600   5.74407E+003    4.60016E+003
   6.2630   5.82376E+003    4.59269E+003
   6.2650   5.98675E+003    4.49592E+003
   6.2700   5.81782E+003    4.62425E+003
   6.2720   6.08754E+003    4.63690E+003
   6.2750   6.03164E+003    4.45984E+003
   6.2760   6.11988E+003    4.45604E+003
   6.2790   5.93585E+003    4.38212E+003
   6.2820   6.01138E+003    4.19651E+003
   6.2850   6.03174E+003    4.28368E+003
   6.2880   5.98023E+003    4.32366E+003
   6.2900   5.90829E+003    4.50601E+003
   6.2920   6.04845E+003    4.48031E+003
   6.2950   5.96189E+003    4.42887E+003
   6.2990   6.07187E+003    4.38578E+003
   6.3010   5.88699E+003    4.17998E+003
   6.3040   5.83069E+003    4.19348E+003
   6.3060   5.95456E+003    4.19020E+003
   6.3080   6.01405E+003    4.26922E+003
   6.3110   6.03620E+003    4.12858E+003
   6.3140   5.91213E+003    4.12582E+003
   6.3170   6.01640E+003    4.11744E+003
   6.3220   5.84164E+003    4.16954E+003
   6.3240   5.88342E+003    4.19713E+003
   6.3260   5.89787E+003    4.08549E+003
   6.3290   5.95009E+003    4.11595E+003
   6.3330   5.96923E+003    4.11893E+003
   6.3350   5.97826E+003    3.93811E+003
   6.3360   5.91262E+003    4.01113E+003
   6.3400   5.86957E+003    4.00082E+003
   6.3430   5.97541E+003    3.96463E+003
   6.3450   5.92911E+003    3.88273E+003
   6.3490   5.88067E+003    3.88130E+003
   6.3520   5.88149E+003    3.92272E+003
   6.3540   5.83943E+003    4.01938E+003
   6.3560   5.80670E+003    3.89859E+003
   6.3600   5.66815E+003    3.73306E+003
   6.3630   5.82904E+003    3.83240E+003
   6.3650   5.75280E+003    3.73135E+003
   6.3670   5.86619E+003    3.78919E+003
   6.3700   6.04554E+003    3.84451E+003
   6.3720   5.86373E+003    3.64476E+003
   6.3760   5.96437E+003    3.60322E+003
   6.3790   5.93963E+003    3.69357E+003
   6.3810   5.88010E+003    3.64669E+003
   6.3820   5.81891E+003    3.59938E+003
   6.3860   5.71872E+003    3.61347E+003
   6.3890   5.73138E+003    3.60106E+003
   6.3920   5.78317E+003    3.66221E+003
   6.3940   5.78264E+003    3.52796E+003
   6.3970   5.73479E+003    3.49078E+003
   6.3980   5.64059E+003    3.60920E+003
   6.4020   5.71986E+003    3.44318E+003
   6.4050   5.70459E+003    3.52421E+003
   6.4080   5.62322E+003    3.46997E+003
   6.4120   5.64388E+003    3.40149E+003
   6.4130   5.68132E+003    3.32906E+003
   6.4180   5.67219E+003    3.24687E+003
   6.4200   5.66834E+003    3.19277E+003
   6.4210   5.58873E+003    3.25167E+003
   6.4250   5.49138E+003    3.27375E+003
   6.4270   5.73514E+003    3.33559E+003
   6.4300   5.77238E+003    3.32832E+003
   6.4330   5.75030E+003    3.29486E+003
   6.4350   5.65810E+003    3.28899E+003
   6.4380   5.77642E+003    3.41262E+003
   6.4410   5.90022E+003    3.30275E+003
   6.4430   5.83300E+003    3.37111E+003
   6.4470   5.81230E+003    3.21909E+003
   6.4490   5.92891E+003    3.23068E+003
   6.4520   5.87656E+003    3.27082E+003
   6.4540   5.97104E+003    3.40050E+003
   6.4580   5.84191E+003    3.25409E+003
   6.4590   5.96341E+003    3.20366E+003
   6.4630   5.98201E+003    3.11350E+003
   6.4650   5.91659E+003    3.07192E+003
   6.4680   5.98023E+003    3.19004E+003
   6.4700   5.90148E+003    3.21370E+003
   6.4750   6.01337E+003    3.17945E+003
   6.4770   5.88310E+003    3.15451E+003
   6.4790   5.87435E+003    3.15318E+003
   6.4810   5.88271E+003    3.13669E+003
   6.4830   5.92344E+003    3.06622E+003
   6.4860   5.83044E+003    3.06573E+003
   6.4900   5.87411E+003    3.00581E+003
   6.4930   5.85712E+003    3.04767E+003
   6.4950   5.88377E+003    3.05519E+003
   6.4970   5.86710E+003    3.04952E+003
   6.5010   5.97265E+003    3.10551E+003
   6.5030   5.96012E+003    3.05973E+003
   6.5060   5.87925E+003    3.03329E+003
   6.5080   5.86650E+003    2.99862E+003
   6.5100   5.92841E+003    3.08569E+003
   6.5140   5.94811E+003    3.06237E+003
   6.5170   5.95954E+003    2.94659E+003
   6.5200   5.95174E+003    2.94382E+003
   6.5220   5.97145E+003    2.91353E+003
   6.5240   6.00341E+003    2.85951E+003
   6.5260   5.89248E+003    2.80528E+003
   6.5310   5.88168E+003    2.78574E+003
   6.5330   5.86365E+003    2.82155E+003
   6.5350   5.90890E+003    2.88203E+003
   6.5370   5.87135E+003    2.88913E+003
   6.5410   5.85721E+003    2.82056E+003
   6.5420   5.77798E+003    2.74460E+003
   6.5460   5.81964E+003    2.85174E+003
   6.5490   5.82338E+003    2.73918E+003
   6.5510   5.78667E+003    2.82779E+003
   6.5530   5.88698E+003    2.75469E+003
   6.5550   5.83035E+003    2.74292E+003
   6.5570   5.90384E+003    2.79087E+003
   6.5610   5.89209E+003    2.76084E+003
   6.5640   5.85212E+003    2.77979E+003
   6.5660   5.82021E+003    2.76562E+003
   6.5690   5.82844E+003    2.83389E+003
   6.5710   5.82188E+003    2.65276E+003
   6.5750   5.80550E+003    2.67722E+003
   6.5770   5.80445E+003    2.60701E+003
   6.5800   5.81384E+003    2.61058E+003
   6.5820   5.66731E+003    2.63214E+003
   6.5850   5.69398E+003    2.60755E+003
   6.5870   5.88321E+003    2.57347E+003
   6.5910   5.73456E+003    2.60875E+003
   6.5930   5.70952E+003    2.66459E+003
   6.5960   5.67467E+003    2.60514E+003
   6.5980   5.76733E+003    2.60944E+003
   6.6010   5.77988E+003    2.64189E+003
   6.6040   5.76199E+003    2.64527E+003
   6.6070   5.74567E+003    2.62122E+003
   6.6100   5.70667E+003    2.66625E+003
   6.6130   5.67918E+003    2.60487E+003
   6.6160   5.68733E+003    2.62788E+003
   6.6180   5.63651E+003    2.58086E+003
   6.6220   5.64511E+003    2.57883E+003
   6.6240   5.73387E+003    2.60393E+003
   6.6270   5.74485E+003    2.62107E+003
   6.6290   5.63196E+003    2.51431E+003
   6.6330   5.70262E+003    2.58035E+003
   6.6360   5.71421E+003    2.55854E+003
   6.6400   5.58871E+003    2.49509E+003
   6.6420   5.54436E+003    2.51075E+003
   6.6450   5.57488E+003    2.49177E+003
   6.6480   5.63757E+003    2.49289E+003
   6.6510   5.56484E+003    2.50276E+003
   6.6540   5.53925E+003    2.51054E+003
   6.6550   5.61230E+003    2.50068E+003
   6.6580   5.56250E+003    2.46003E+003
   6.6600   5.45972E+003    2.43912E+003
   6.6640   5.60662E+003    2.43123E+003
   6.6670   5.50871E+003    2.41627E+003
   6.6690   5.47575E+003    2.42059E+003
   6.6720   5.52987E+003    2.53297E+003
   6.6740   5.51994E+003    2.39450E+003
   6.6760   5.36801E+003    2.46480E+003
   6.6780   5.34531E+003    2.43742E+003
   6.6830   5.52015E+003    2.43010E+003
   6.6850   5.42001E+003    2.40997E+003
   6.6890   5.39776E+003    2.41355E+003
   6.6920   5.40028E+003    2.41533E+003
   6.6940   5.45580E+003    2.38073E+003
   6.6960   5.45268E+003    2.45266E+003
   6.6990   5.40056E+003    2.39288E+003
   6.7010   5.37608E+003    2.39510E+003
   6.7060   5.32430E+003    2.31818E+003
   6.7090   5.21685E+003    2.35138E+003
   6.7120   5.33845E+003    2.37334E+003
   6.7150   5.19881E+003    2.29877E+003
   6.7170   5.25251E+003    2.33614E+003
   6.7190   5.19740E+003    2.32630E+003
   6.7210   5.25029E+003    2.31343E+003
   6.7240   5.28940E+003    2.33001E+003
   6.7270   5.34207E+003    2.39149E+003
   6.7310   5.38898E+003    2.36526E+003
   6.7340   5.34680E+003    2.39604E+003
   6.7380   5.29793E+003    2.29291E+003
   6.7400   5.19979E+003    2.43558E+003
   6.7420   5.27434E+003    2.38660E+003
   6.7450   5.15992E+003    2.38201E+003
   6.7480   5.04759E+003    2.29417E+003
   6.7520   5.19109E+003    2.24581E+003
   6.7540   5.10272E+003    2.25233E+003
   6.7560   5.12738E+003    2.26498E+003
   6.7610   5.06515E+003    2.27197E+003
   6.7630   5.20353E+003    2.25721E+003
   6.7660   5.04009E+003    2.24061E+003
   6.7680   5.21400E+003    2.25427E+003
   6.7720   5.07192E+003    2.29649E+003
   6.7750   5.09107E+003    2.17313E+003
   6.7770   5.12189E+003    2.20431E+003
   6.7790   5.03143E+003    2.18512E+003
   6.7810   5.07754E+003    2.12396E+003
   6.7860   5.02413E+003    2.17741E+003
   6.7880   5.00194E+003    2.18948E+003
   6.7930   5.04879E+003    2.18212E+003
   6.7950   5.03126E+003    2.15936E+003
   6.7970   5.02015E+003    2.19827E+003
   6.8000   4.98523E+003    2.21196E+003
   6.8040   5.00935E+003    2.20184E+003
   6.8070   5.09644E+003    2.22734E+003
   6.8100   5.06618E+003    2.18391E+003
   6.8110   4.97953E+003    2.24040E+003
   6.8150   5.03035E+003    2.19021E+003
   6.8180   5.01172E+003    2.19644E+003
   6.8210   4.94390E+003    2.24195E+003
   6.8240   4.93136E+003    2.17051E+003
   6.8260   5.09591E+003    2.23371E+003
   6.8300   4.95411E+003    2.19953E+003
   6.8320   4.98805E+003    2.17653E+003
   6.8350   4.93232E+003    2.20497E+003
   6.8390   5.04176E+003    2.19965E+003
   6.8420   4.95375E+003    2.23094E+003
   6.8460   5.09390E+003    2.20328E+003
   6.8490   5.05601E+003    2.25488E+003
   6.8510   5.04966E+003    2.22196E+003
   6.8550   5.01661E+003    2.22468E+003
   6.8570   5.03115E+003    2.24354E+003
   6.8600   5.03918E+003    2.24686E+003
   6.8640   4.98930E+003    2.17227E+003
   6.8660   4.92655E+003    2.18301E+003
   6.8680   4.88057E+003    2.21404E+003
   6.8710   4.92632E+003    2.19912E+003
   6.8740   5.02571E+003    2.13337E+003
   6.8760   4.93861E+003    2.13563E+003
   6.8790   4.93773E+003    2.17569E+003
   6.8820   4.93229E+003    2.20588E+003
   6.8860   4.92992E+003    2.22434E+003
   6.8880   5.00666E+003    2.18924E+003
   6.8910   4.91597E+003    2.17793E+003
   6.8950   4.87329E+003    2.15108E+003
   6.8980   4.90961E+003    2.17110E+003
   6.9020   4.92184E+003    2.22014E+003
   6.9050   4.90175E+003    2.20189E+003
   6.9070   4.87082E+003    2.24157E+003
   6.9090   4.87229E+003    2.14597E+003
   6.9130   4.90530E+003    2.18059E+003
   6.9150   4.81472E+003    2.17090E+003
   6.9180   4.92902E+003    2.12375E+003
   6.9220   4.86278E+003    2.12050E+003
   6.9250   4.80831E+003    2.15427E+003
   6.9270   4.84617E+003    2.15048E+003
   6.9310   4.76840E+003    2.10386E+003
   6.9330   4.78068E+003    2.07915E+003
   6.9370   4.76477E+003    2.11024E+003
   6.9390   4.75957E+003    2.11090E+003
   6.9430   4.73969E+003    2.07215E+003
   6.9470   4.72137E+003    2.04462E+003
   6.9500   4.78896E+003    2.04520E+003
   6.9520   4.80161E+003    2.03329E+003
   6.9540   4.70292E+003    2.06731E+003
   6.9580   4.72143E+003    2.11040E+003
   6.9610   4.62540E+003    2.04320E+003
   6.9640   4.64136E+003    2.05426E+003
   6.9660   4.62448E+003    2.05051E+003
   6.9690   4.64646E+003    2.11091E+003
   6.9710   4.61670E+003    2.09694E+003
   6.9760   4.68738E+003    2.06704E+003
   6.9780   4.76649E+003    2.07511E+003
   6.9790   4.68717E+003    2.06264E+003
   6.9830   4.69168E+003    2.05330E+003
   6.9850   4.70457E+003    2.13204E+003
   6.9890   4.69410E+003    2.09122E+003
   6.9920   4.67849E+003    2.03755E+003
   6.9960   4.69173E+003    2.04561E+003
   6.9990   4.70042E+003    2.02782E+003
   7.0010   4.68688E+003    2.04582E+003
   7.0040   4.67086E+003    2.07314E+003
   7.0080   4.65329E+003    2.03838E+003
   7.0100   4.59142E+003    2.01035E+003
   7.0120   4.64267E+003    1.99770E+003
   7.0150   4.61408E+003    1.98576E+003
   7.0190   4.55434E+003    2.01658E+003
   7.0220   4.56435E+003    2.00939E+003
   7.0240   4.59719E+003    2.03198E+003
   7.0260   4.47385E+003    1.98061E+003
   7.0300   4.46100E+003    1.94034E+003
   7.0330   4.44351E+003    2.02934E+003
   7.0370   4.39788E+003    1.98433E+003
   7.0400   4.46899E+003    1.98882E+003
   7.0430   4.47209E+003    1.98350E+003
   7.0470   4.52816E+003    1.97087E+003
   7.0500   4.49267E+003    2.04265E+003
   7.0520   4.55398E+003    2.04822E+003
   7.0550   4.52111E+003    2.01291E+003
   7.0590   4.50693E+003    1.98479E+003
   7.0620   4.55906E+003    2.02371E+003
   7.0660   4.39985E+003    1.94473E+003
   7.0670   4.41227E+003    1.91344E+003
   7.0700   4.45632E+003    1.91940E+003
   7.0730   4.51918E+003    1.97152E+003
   7.0770   4.51223E+003    1.96044E+003
   7.0790   4.48077E+003    1.96325E+003
   7.0820   4.51343E+003    1.97068E+003
   7.0860   4.40113E+003    1.91124E+003
   7.0900   4.47602E+003    1.95797E+003
   7.0930   4.44576E+003    1.94389E+003
   7.0970   4.42481E+003    1.94201E+003
   7.0990   4.38908E+003    1.92030E+003
   7.1020   4.41929E+003    1.93723E+003
   7.1040   4.45616E+003    1.92765E+003
   7.1080   4.46992E+003    1.91029E+003
   7.1110   4.38212E+003    1.88684E+003
   7.1130   4.44027E+003    1.89233E+003
   7.1170   4.43460E+003    1.86479E+003
   7.1210   4.35833E+003    1.83629E+003
   7.1240   4.41408E+003    1.82015E+003
   7.1270   4.35063E+003    1.79423E+003
   7.1320   4.35957E+003    1.77633E+003
   7.1360   4.38332E+003    1.71808E+003
   7.1380   4.31521E+003    1.59751E+003
   7.1410   4.37231E+003    1.59782E+003
   7.1450   4.37164E+003    1.47121E+003
   7.1490   4.39985E+003    1.41057E+003
   7.1530   4.39765E+003    1.17806E+003
