# Supplementary material for: Trigger factor both holds and folds its client proteins
Source: Nat Commun. 2022 Jul 15;13:4126. doi: 10.1038/s41467-022-31767-6 (PMC9287376; doi:10.1038/s41467-022-31767-6)
Supplement: Supplementary file 6 — Source Data [file 41467_2022_31767_MOESM6_ESM.zip › SourceDataFile/Fig1a-b/00086.RI1]

Sample
I 1 04.0 40000 0015333 2.6790E11 280 1 
   5.8000   7.14800E+001    1.47190E+002
   5.8020   1.08520E+002    1.62830E+002
   5.8030   1.78140E+002    1.87050E+002
   5.8050   2.17630E+002    2.27690E+002
   5.8060   2.81020E+002    2.53380E+002
   5.8080   2.84090E+002    2.93090E+002
   5.8090   2.76590E+002    3.10210E+002
   5.8110   3.39830E+002    3.48170E+002
   5.8140   3.87370E+002    4.22540E+002
   5.8160   4.98690E+002    5.60620E+002
   5.8180   5.64930E+002    7.20780E+002
   5.8210   7.22860E+002    7.80840E+002
   5.8230   9.16570E+002    9.55230E+002
   5.8260   1.12915E+003    1.16384E+003
   5.8270   1.28884E+003    1.59377E+003
   5.8300   1.54811E+003    1.64171E+003
   5.8320   1.95797E+003    2.30340E+003
   5.8330   2.22994E+003    2.41215E+003
   5.8350   2.35650E+003    2.66948E+003
   5.8370   2.86002E+003    3.09584E+003
   5.8400   3.04682E+003    3.58672E+003
   5.8420   3.45109E+003    4.02703E+003
   5.8440   3.70242E+003    4.09884E+003
   5.8450   3.92103E+003    4.70077E+003
   5.8470   4.62477E+003    4.89309E+003
   5.8490   4.88440E+003    5.05258E+003
   5.8510   5.05016E+003    5.15039E+003
   5.8530   5.28172E+003    5.37386E+003
   5.8560   5.46466E+003    5.53194E+003
   5.8580   5.41670E+003    5.51241E+003
   5.8610   5.69411E+003    5.60795E+003
   5.8630   5.54382E+003    5.73956E+003
   5.8640   5.53125E+003    5.60431E+003
   5.8670   5.72771E+003    5.67530E+003
   5.8690   5.67243E+003    5.72155E+003
   5.8710   5.60030E+003    5.67823E+003
   5.8730   5.62434E+003    5.62897E+003
   5.8740   5.67301E+003    5.63631E+003
   5.8760   5.61343E+003    5.56851E+003
   5.8790   5.59420E+003    5.60027E+003
   5.8810   5.66015E+003    5.64656E+003
   5.8830   5.67377E+003    5.64318E+003
   5.8850   5.62907E+003    5.71798E+003
   5.8870   5.60401E+003    5.64306E+003
   5.8900   5.77732E+003    5.72838E+003
   5.8920   5.77994E+003    5.69055E+003
   5.8940   5.73725E+003    5.59480E+003
   5.8970   5.73990E+003    5.49803E+003
   5.8990   5.72490E+003    5.68338E+003
   5.9010   5.78666E+003    5.67441E+003
   5.9040   5.84842E+003    5.84788E+003
   5.9050   5.71414E+003    5.72513E+003
   5.9090   5.68173E+003    5.75203E+003
   5.9100   5.68125E+003    5.85492E+003
   5.9130   5.73648E+003    5.85116E+003
   5.9150   5.73756E+003    5.77567E+003
   5.9170   5.88889E+003    5.80158E+003
   5.9200   5.96838E+003    5.88570E+003
   5.9220   5.87468E+003    5.90278E+003
   5.9240   5.91420E+003    5.96199E+003
   5.9260   6.06590E+003    6.15198E+003
   5.9280   6.06954E+003    6.19520E+003
   5.9310   6.08924E+003    6.22260E+003
   5.9330   6.10760E+003    6.00333E+003
   5.9360   6.31093E+003    6.04520E+003
   5.9380   6.26255E+003    6.22188E+003
   5.9390   6.23640E+003    6.27315E+003
   5.9410   6.22234E+003    6.34218E+003
   5.9450   6.35273E+003    6.31840E+003
   5.9470   6.25162E+003    6.26726E+003
   5.9490   6.24489E+003    6.28057E+003
   5.9520   6.38613E+003    6.35755E+003
   5.9540   6.28404E+003    6.24417E+003
   5.9590   6.19237E+003    6.23736E+003
   5.9610   6.31202E+003    6.40093E+003
   5.9630   6.46299E+003    6.31364E+003
   5.9650   6.42381E+003    6.34154E+003
   5.9670   6.35543E+003    6.35869E+003
   5.9690   6.28236E+003    6.36082E+003
   5.9720   6.31017E+003    6.40910E+003
   5.9740   6.35931E+003    6.39817E+003
   5.9760   6.28899E+003    6.38766E+003
   5.9790   6.23466E+003    6.46011E+003
   5.9810   6.15183E+003    6.41579E+003
   5.9840   6.12908E+003    6.24939E+003
   5.9860   6.23329E+003    6.42320E+003
   5.9880   6.36918E+003    6.45681E+003
   5.9900   6.29447E+003    6.50264E+003
   5.9930   6.22279E+003    6.58879E+003
   5.9950   6.32362E+003    6.85359E+003
   5.9970   6.43915E+003    9.27669E+003
   5.9990   6.28945E+003    1.09342E+004
   6.0020   6.37927E+003    1.09863E+004
   6.0050   6.16289E+003    1.03994E+004
   6.0070   6.17365E+003    2.00547E+003
   6.0120   7.20621E+003    2.92350E+002
   6.0150   1.04387E+004    1.20157E+003
   6.0210   1.05341E+004    7.11975E+003
   6.0250   5.61010E+002    6.05828E+003
   6.0280   1.83350E+002    6.01589E+003
   6.0300   2.59000E+002    6.15725E+003
   6.0350   9.93110E+002    6.11192E+003
   6.0360   3.95765E+003    6.13197E+003
   6.0370   7.09450E+003    6.15265E+003
   6.0390   7.62679E+003    6.06681E+003
   6.0400   6.09751E+003    6.21038E+003
   6.0440   6.21810E+003    6.17719E+003
   6.0480   6.30485E+003    6.11647E+003
   6.0500   6.21057E+003    6.01474E+003
   6.0530   6.10908E+003    6.10475E+003
   6.0540   6.17925E+003    5.98347E+003
   6.0570   6.17047E+003    6.05091E+003
   6.0600   6.13589E+003    6.06640E+003
   6.0610   6.12810E+003    6.06300E+003
   6.0640   6.11745E+003    6.06626E+003
   6.0670   6.21430E+003    6.06895E+003
   6.0710   6.23387E+003    6.20433E+003
   6.0730   6.23529E+003    6.14971E+003
   6.0750   6.18816E+003    5.98558E+003
   6.0770   6.29065E+003    6.01553E+003
   6.0790   6.21609E+003    6.14883E+003
   6.0820   6.21340E+003    6.02249E+003
   6.0850   6.28603E+003    6.11093E+003
   6.0890   6.29272E+003    6.04377E+003
   6.0910   6.24700E+003    6.09616E+003
   6.0940   6.27251E+003    6.05080E+003
   6.0960   6.15750E+003    6.00349E+003
   6.0980   6.11678E+003    6.06635E+003
   6.1030   6.08736E+003    6.23074E+003
   6.1050   6.02265E+003    5.98886E+003
   6.1090   6.12216E+003    5.96666E+003
   6.1100   6.06754E+003    6.01906E+003
   6.1120   6.06689E+003    6.01709E+003
   6.1150   6.08493E+003    5.96945E+003
   6.1190   6.17050E+003    6.02563E+003
   6.1220   6.14733E+003    6.10023E+003
   6.1240   6.18107E+003    6.07200E+003
   6.1270   6.16387E+003    6.00149E+003
   6.1290   6.13384E+003    6.05095E+003
   6.1330   6.18493E+003    6.03745E+003
   6.1360   6.11013E+003    6.12765E+003
   6.1380   6.04966E+003    6.13488E+003
   6.1420   6.27779E+003    6.03444E+003
   6.1450   6.00779E+003    5.96119E+003
   6.1470   6.15935E+003    5.90652E+003
   6.1500   6.07489E+003    5.95094E+003
   6.1520   6.07805E+003    5.99047E+003
   6.1540   5.96709E+003    5.96161E+003
   6.1580   6.19458E+003    6.05978E+003
   6.1610   6.17675E+003    5.97673E+003
   6.1630   6.02270E+003    6.02596E+003
   6.1650   6.00257E+003    5.99218E+003
   6.1680   6.02561E+003    6.05623E+003
   6.1710   6.20854E+003    6.03075E+003
   6.1750   6.18608E+003    6.00940E+003
   6.1770   6.00191E+003    5.97649E+003
   6.1800   5.97799E+003    6.01699E+003
   6.1820   6.11322E+003    6.06950E+003
   6.1840   6.07559E+003    6.11022E+003
   6.1860   6.02757E+003    5.97190E+003
   6.1890   6.11224E+003    5.92446E+003
   6.1920   6.03959E+003    5.95847E+003
   6.1940   6.04013E+003    6.08364E+003
   6.1960   5.99697E+003    6.03648E+003
   6.2000   6.03818E+003    6.03263E+003
   6.2030   6.11783E+003    6.10339E+003
   6.2050   6.11063E+003    5.97429E+003
   6.2080   6.14234E+003    5.92743E+003
   6.2100   6.17708E+003    6.07188E+003
   6.2150   6.01357E+003    6.00538E+003
   6.2160   6.14376E+003    6.00543E+003
   6.2190   6.00360E+003    6.07403E+003
   6.2230   6.02631E+003    6.01340E+003
   6.2250   6.07137E+003    5.97177E+003
   6.2280   6.01190E+003    5.98869E+003
   6.2300   6.12236E+003    6.04471E+003
   6.2320   6.10182E+003    6.12476E+003
   6.2350   6.03489E+003    6.09015E+003
   6.2370   6.03311E+003    6.10361E+003
   6.2390   5.93076E+003    5.97212E+003
   6.2430   5.96484E+003    5.95417E+003
   6.2460   5.96070E+003    5.94642E+003
   6.2480   5.95620E+003    6.05419E+003
   6.2510   5.98192E+003    5.93388E+003
   6.2530   5.83210E+003    5.84156E+003
   6.2550   5.79341E+003    5.90565E+003
   6.2600   5.82722E+003    5.93082E+003
   6.2630   5.74415E+003    5.96824E+003
   6.2660   5.77657E+003    5.82776E+003
   6.2690   5.79616E+003    5.71721E+003
   6.2720   5.86209E+003    5.83303E+003
   6.2730   5.84828E+003    5.86890E+003
   6.2770   5.79031E+003    5.90551E+003
   6.2810   5.78621E+003    5.99386E+003
   6.2820   5.76206E+003    5.98598E+003
   6.2830   5.86121E+003    5.99593E+003
   6.2860   5.82316E+003    5.92573E+003
   6.2900   5.77446E+003    5.89344E+003
   6.2920   5.76922E+003    5.79499E+003
   6.2940   5.79310E+003    5.94190E+003
   6.2970   5.69454E+003    5.98275E+003
   6.3000   5.73835E+003    5.97946E+003
   6.3040   5.51470E+003    5.71178E+003
   6.3060   5.67121E+003    5.83895E+003
   6.3080   5.75792E+003    5.96033E+003
   6.3100   5.69866E+003    5.90027E+003
   6.3130   5.67121E+003    5.91295E+003
   6.3170   5.55641E+003    5.83105E+003
   6.3200   5.52561E+003    5.75178E+003
   6.3240   5.48488E+003    5.80661E+003
   6.3260   5.49656E+003    5.77509E+003
   6.3280   5.53097E+003    5.77470E+003
   6.3310   5.55011E+003    5.72583E+003
   6.3330   5.39636E+003    5.78845E+003
   6.3370   5.45649E+003    5.72068E+003
   6.3380   5.48694E+003    5.77175E+003
   6.3420   5.26873E+003    5.66791E+003
   6.3450   5.40839E+003    5.79955E+003
   6.3470   5.35393E+003    5.80748E+003
   6.3490   5.32545E+003    5.77697E+003
   6.3520   5.28168E+003    5.77100E+003
   6.3560   5.31441E+003    5.70411E+003
   6.3580   5.34675E+003    5.75167E+003
   6.3610   5.42206E+003    5.60618E+003
   6.3640   5.36198E+003    5.73147E+003
   6.3680   5.33168E+003    5.66767E+003
   6.3700   5.36247E+003    5.66300E+003
   6.3740   5.23302E+003    5.78479E+003
   6.3760   5.30079E+003    5.66220E+003
   6.3790   5.34408E+003    5.69945E+003
   6.3810   5.25605E+003    5.60486E+003
   6.3840   5.18178E+003    5.56015E+003
   6.3860   5.24589E+003    5.51033E+003
   6.3890   5.19997E+003    5.59954E+003
   6.3930   5.22575E+003    5.63427E+003
   6.3940   5.22291E+003    5.38925E+003
   6.3960   5.15654E+003    5.29007E+003
   6.3990   5.13753E+003    5.47701E+003
   6.4020   5.08481E+003    5.48408E+003
   6.4060   5.01388E+003    5.35636E+003
   6.4090   4.96242E+003    5.32364E+003
   6.4110   5.03173E+003    5.30628E+003
   6.4140   4.95474E+003    5.27775E+003
   6.4160   4.88837E+003    5.31574E+003
   6.4200   4.94784E+003    5.25682E+003
   6.4220   4.99036E+003    5.37140E+003
   6.4250   4.99925E+003    5.37930E+003
   6.4280   4.91020E+003    5.34160E+003
   6.4300   5.02898E+003    5.49091E+003
   6.4330   5.05539E+003    5.35474E+003
   6.4370   4.98055E+003    5.33088E+003
   6.4400   5.03948E+003    5.34744E+003
   6.4410   5.06282E+003    5.32981E+003
   6.4440   5.02699E+003    5.42824E+003
   6.4470   5.11365E+003    5.45121E+003
   6.4500   5.15774E+003    5.53299E+003
   6.4540   5.11491E+003    5.58565E+003
   6.4560   5.06094E+003    5.42055E+003
   6.4590   5.11385E+003    5.44407E+003
   6.4640   5.13704E+003    5.51295E+003
   6.4680   5.12106E+003    5.40401E+003
   6.4700   5.23773E+003    5.41916E+003
   6.4730   5.11912E+003    5.43771E+003
   6.4770   5.20865E+003    5.44489E+003
   6.4790   5.18108E+003    5.32348E+003
   6.4820   5.18223E+003    5.32624E+003
   6.4840   5.12622E+003    5.43089E+003
   6.4870   5.13082E+003    5.41907E+003
   6.4900   5.07217E+003    5.36798E+003
   6.4920   5.02749E+003    5.30803E+003
   6.4940   5.06895E+003    5.35896E+003
   6.4950   5.00656E+003    5.31973E+003
   6.4990   5.00789E+003    5.32332E+003
   6.5020   5.14064E+003    5.40053E+003
   6.5050   5.12864E+003    5.36154E+003
   6.5080   5.12182E+003    5.33325E+003
   6.5100   5.17582E+003    5.31518E+003
   6.5140   5.16719E+003    5.39210E+003
   6.5160   5.24992E+003    5.25542E+003
   6.5190   5.15456E+003    5.29452E+003
   6.5210   5.23985E+003    5.24865E+003
   6.5240   5.17261E+003    5.34785E+003
   6.5260   4.93953E+003    5.34351E+003
   6.5300   5.07199E+003    5.24322E+003
   6.5320   5.06897E+003    5.24476E+003
   6.5350   5.10297E+003    5.20277E+003
   6.5390   4.97516E+003    5.18907E+003
   6.5410   5.12457E+003    5.16928E+003
   6.5420   4.99448E+003    5.20360E+003
   6.5460   5.11729E+003    5.09629E+003
   6.5490   5.07040E+003    5.26996E+003
   6.5530   4.97612E+003    5.20823E+003
   6.5570   5.13198E+003    5.14930E+003
   6.5590   5.09765E+003    5.12214E+003
   6.5620   5.06305E+003    5.15939E+003
   6.5660   5.03132E+003    5.05264E+003
   6.5670   4.99418E+003    5.02532E+003
   6.5700   5.02715E+003    4.94182E+003
   6.5720   5.02402E+003    5.03150E+003
   6.5760   5.01373E+003    5.12873E+003
   6.5790   5.08045E+003    5.08437E+003
   6.5820   4.97748E+003    5.17474E+003
   6.5830   4.91728E+003    5.07573E+003
   6.5870   5.05568E+003    4.96032E+003
   6.5900   4.88111E+003    5.05353E+003
   6.5930   4.94194E+003    4.94050E+003
   6.5970   5.00563E+003    5.03829E+003
   6.5980   5.04054E+003    4.98831E+003
   6.6020   4.90116E+003    5.02883E+003
   6.6060   4.95589E+003    4.92528E+003
   6.6090   4.87652E+003    4.92729E+003
   6.6120   4.85954E+003    5.04787E+003
   6.6130   4.88252E+003    4.96871E+003
   6.6170   4.95809E+003    4.92068E+003
   6.6200   4.99834E+003    4.82138E+003
   6.6230   4.96650E+003    4.88617E+003
   6.6250   4.98302E+003    4.85577E+003
   6.6270   4.97382E+003    4.90872E+003
   6.6300   4.93262E+003    4.91614E+003
   6.6320   4.92625E+003    5.02717E+003
   6.6360   5.00344E+003    4.92882E+003
   6.6380   4.90777E+003    4.79949E+003
   6.6400   4.99589E+003    4.90724E+003
   6.6430   4.85123E+003    4.93284E+003
   6.6460   4.87664E+003    4.86052E+003
   6.6490   4.80404E+003    4.78281E+003
   6.6530   4.89657E+003    4.76588E+003
   6.6550   4.87175E+003    4.84010E+003
   6.6580   4.91506E+003    4.76585E+003
   6.6610   4.84795E+003    4.73105E+003
   6.6650   4.91914E+003    4.81986E+003
   6.6690   4.83579E+003    4.74028E+003
   6.6710   4.80042E+003    4.63821E+003
   6.6740   4.84585E+003    4.69240E+003
   6.6760   4.80861E+003    4.81343E+003
   6.6780   4.90229E+003    4.72762E+003
   6.6810   4.81506E+003    4.72856E+003
   6.6850   4.84937E+003    4.64990E+003
   6.6870   4.82276E+003    4.70364E+003
   6.6900   4.80661E+003    4.63772E+003
   6.6920   4.82169E+003    4.76552E+003
   6.6950   4.90003E+003    4.69656E+003
   6.6990   4.75004E+003    4.65566E+003
   6.7010   4.80029E+003    4.65040E+003
   6.7060   4.78418E+003    4.58147E+003
   6.7080   4.81746E+003    4.61414E+003
   6.7120   4.71374E+003    4.59859E+003
   6.7140   4.69399E+003    4.60720E+003
   6.7180   4.64194E+003    4.58624E+003
   6.7190   4.63985E+003    4.47708E+003
   6.7220   4.68182E+003    4.44067E+003
   6.7260   4.68346E+003    4.43413E+003
   6.7280   4.69618E+003    4.53920E+003
   6.7310   4.74896E+003    4.61694E+003
   6.7330   4.81084E+003    4.51994E+003
   6.7360   4.72913E+003    4.57804E+003
   6.7370   4.73907E+003    4.43150E+003
   6.7400   4.67881E+003    4.56411E+003
   6.7440   4.63769E+003    4.30735E+003
   6.7470   4.72722E+003    4.33219E+003
   6.7520   4.65868E+003    4.45173E+003
   6.7540   4.65233E+003    4.34801E+003
   6.7560   4.57787E+003    4.21939E+003
   6.7610   4.56851E+003    4.33647E+003
   6.7630   4.58856E+003    4.22741E+003
   6.7650   4.55070E+003    4.27740E+003
   6.7700   4.56379E+003    4.34491E+003
   6.7720   4.49874E+003    4.40245E+003
   6.7750   4.63527E+003    4.30468E+003
   6.7790   4.61978E+003    4.41820E+003
   6.7820   4.60639E+003    4.37505E+003
   6.7840   4.55558E+003    4.37329E+003
   6.7860   4.57156E+003    4.26357E+003
   6.7880   4.46108E+003    4.23493E+003
   6.7930   4.42503E+003    4.25084E+003
   6.7950   4.60216E+003    4.27058E+003
   6.7980   4.58376E+003    4.34977E+003
   6.8020   4.55860E+003    4.32900E+003
   6.8060   4.51997E+003    4.23727E+003
   6.8100   4.53237E+003    4.44511E+003
   6.8110   4.61326E+003    4.47318E+003
   6.8150   4.55049E+003    4.39064E+003
   6.8190   4.61458E+003    4.39809E+003
   6.8210   4.59584E+003    4.39099E+003
   6.8240   4.57421E+003    4.33957E+003
   6.8260   4.61437E+003    4.35379E+003
   6.8290   4.54489E+003    4.34316E+003
   6.8300   4.59233E+003    4.34466E+003
   6.8340   4.59266E+003    4.32838E+003
   6.8370   4.57820E+003    4.31038E+003
   6.8390   4.58833E+003    4.34880E+003
   6.8430   4.57838E+003    4.41557E+003
   6.8460   4.58782E+003    4.32165E+003
   6.8490   4.58299E+003    4.38774E+003
   6.8510   4.59908E+003    4.37390E+003
   6.8530   4.67524E+003    4.44185E+003
   6.8570   4.69637E+003    4.39763E+003
   6.8600   4.61566E+003    4.39681E+003
   6.8640   4.45690E+003    4.37341E+003
   6.8670   4.52674E+003    4.29958E+003
   6.8700   4.58282E+003    4.22313E+003
   6.8720   4.56910E+003    4.31849E+003
   6.8750   4.52527E+003    4.32140E+003
   6.8780   4.53923E+003    4.22892E+003
   6.8800   4.53991E+003    4.33858E+003
   6.8840   4.51061E+003    4.24341E+003
   6.8860   4.46083E+003    4.25401E+003
   6.8880   4.56446E+003    4.19819E+003
   6.8910   4.52620E+003    4.27016E+003
   6.8950   4.54327E+003    4.43451E+003
   6.8980   4.46307E+003    4.28457E+003
   6.9020   4.41249E+003    4.31903E+003
   6.9040   4.54295E+003    4.18790E+003
   6.9070   4.50470E+003    4.26881E+003
   6.9110   4.50379E+003    4.20610E+003
   6.9130   4.52341E+003    4.22678E+003
   6.9170   4.49061E+003    4.20753E+003
   6.9200   4.50985E+003    4.22454E+003
   6.9250   4.41628E+003    4.19230E+003
   6.9290   4.58419E+003    4.14631E+003
   6.9300   4.56638E+003    4.25540E+003
   6.9320   4.53660E+003    4.13367E+003
   6.9360   4.40451E+003    4.12226E+003
   6.9390   4.41806E+003    4.04351E+003
   6.9420   4.40165E+003    4.00947E+003
   6.9450   4.33397E+003    4.10938E+003
   6.9470   4.38967E+003    4.11737E+003
   6.9510   4.34881E+003    4.13041E+003
   6.9540   4.39421E+003    4.04888E+003
   6.9570   4.33913E+003    4.07495E+003
   6.9600   4.38238E+003    4.09477E+003
   6.9630   4.40832E+003    4.06633E+003
   6.9670   4.40366E+003    4.06070E+003
   6.9700   4.19314E+003    4.07167E+003
   6.9730   4.31171E+003    4.02045E+003
   6.9750   4.29724E+003    4.04903E+003
   6.9780   4.46161E+003    4.08097E+003
   6.9810   4.45623E+003    4.05434E+003
   6.9840   4.41585E+003    3.97022E+003
   6.9870   4.48486E+003    4.18235E+003
   6.9880   4.34323E+003    4.02840E+003
   6.9920   4.37632E+003    3.94324E+003
   6.9960   4.32265E+003    3.96718E+003
   6.9990   4.33739E+003    3.94674E+003
   7.0030   4.40476E+003    3.97847E+003
   7.0040   4.35006E+003    4.00782E+003
   7.0080   4.33650E+003    3.98432E+003
   7.0120   4.39982E+003    4.00613E+003
   7.0150   4.29874E+003    4.03694E+003
   7.0170   4.36164E+003    4.01454E+003
   7.0190   4.24069E+003    3.98276E+003
   7.0230   4.29820E+003    3.95835E+003
   7.0260   4.29363E+003    3.88655E+003
   7.0310   4.21028E+003    3.95671E+003
   7.0340   4.24611E+003    3.95948E+003
   7.0350   4.23658E+003    3.83623E+003
   7.0390   4.27658E+003    3.94768E+003
   7.0430   4.24430E+003    3.91294E+003
   7.0450   4.17657E+003    3.96234E+003
   7.0490   3.96833E+003    3.95906E+003
   7.0520   3.96464E+003    3.94462E+003
   7.0550   4.07607E+003    4.00950E+003
   7.0590   4.15991E+003    3.98003E+003
   7.0620   4.24522E+003    3.95777E+003
   7.0660   4.12184E+003    3.89450E+003
   7.0680   4.31199E+003    3.98217E+003
   7.0710   4.24509E+003    4.03211E+003
   7.0730   4.31201E+003    4.03363E+003
   7.0770   4.26468E+003    3.98987E+003
   7.0800   4.23788E+003    3.92136E+003
   7.0840   4.32532E+003    3.94124E+003
   7.0860   4.19938E+003    3.97293E+003
   7.0880   4.34673E+003    3.86006E+003
   7.0920   4.18833E+003    3.79774E+003
   7.0950   4.19330E+003    3.84303E+003
   7.0990   4.22151E+003    3.84204E+003
   7.1020   4.25356E+003    3.86593E+003
   7.1040   4.13120E+003    3.88889E+003
   7.1080   4.25854E+003    3.83920E+003
   7.1110   4.18448E+003    3.87757E+003
   7.1160   4.08385E+003    3.78872E+003
   7.1180   4.12180E+003    3.87008E+003
   7.1220   4.21188E+003    3.90105E+003
   7.1240   4.17313E+003    3.81725E+003
   7.1270   4.14278E+003    3.72332E+003
   7.1300   4.08881E+003    3.80831E+003
   7.1320   4.03430E+003    3.79084E+003
   7.1360   4.01325E+003    3.77491E+003
   7.1400   3.92557E+003    3.77196E+003
   7.1440   3.82887E+003    3.72923E+003
   7.1460   3.84104E+003    3.87004E+003
   7.1500   3.79663E+003    3.77782E+003
