# Supplementary material for: Trigger factor both holds and folds its client proteins
Source: Nat Commun. 2022 Jul 15;13:4126. doi: 10.1038/s41467-022-31767-6 (PMC9287376; doi:10.1038/s41467-022-31767-6)
Supplement: Supplementary file 6 — Source Data [file 41467_2022_31767_MOESM6_ESM.zip › SourceDataFile/Fig1a-b/00086.RI3]

Sample
I 3 04.0 40000 0015446 2.6990E11 280 1 
   5.8000   1.03550E+002    1.88470E+002
   5.8020   1.85820E+002    2.02880E+002
   5.8050   2.44900E+002    2.21680E+002
   5.8060   2.43080E+002    2.44610E+002
   5.8070   2.54550E+002    2.58010E+002
   5.8080   2.50660E+002    2.75850E+002
   5.8090   3.03110E+002    3.10030E+002
   5.8100   3.33580E+002    3.42940E+002
   5.8120   3.69870E+002    3.77150E+002
   5.8140   4.05780E+002    4.08740E+002
   5.8150   4.57240E+002    5.20720E+002
   5.8170   5.55620E+002    6.10480E+002
   5.8180   6.79430E+002    7.10690E+002
   5.8210   7.47800E+002    8.21980E+002
   5.8240   1.02968E+003    1.13145E+003
   5.8260   1.19945E+003    1.34219E+003
   5.8270   1.39048E+003    1.32746E+003
   5.8280   1.52389E+003    1.62886E+003
   5.8290   1.74449E+003    2.00331E+003
   5.8320   2.16274E+003    2.44307E+003
   5.8350   2.47541E+003    2.61096E+003
   5.8370   2.90729E+003    2.99418E+003
   5.8390   3.26103E+003    3.35999E+003
   5.8410   3.70789E+003    3.74863E+003
   5.8420   3.84601E+003    4.18660E+003
   5.8440   4.20172E+003    4.50144E+003
   5.8470   4.50025E+003    4.73103E+003
   5.8480   4.89672E+003    4.96554E+003
   5.8490   5.02466E+003    4.95623E+003
   5.8510   5.24232E+003    5.35250E+003
   5.8530   5.29838E+003    5.25919E+003
   5.8560   5.39602E+003    5.44031E+003
   5.8580   5.48798E+003    5.31650E+003
   5.8600   5.52585E+003    5.55654E+003
   5.8620   5.64870E+003    5.57406E+003
   5.8650   5.59252E+003    5.59629E+003
   5.8670   5.69210E+003    5.73819E+003
   5.8690   5.60879E+003    5.64635E+003
   5.8730   5.63752E+003    5.63995E+003
   5.8750   5.59307E+003    5.68002E+003
   5.8760   5.71306E+003    5.71303E+003
   5.8780   5.59800E+003    5.63399E+003
   5.8810   5.65146E+003    5.52821E+003
   5.8820   5.60371E+003    5.49550E+003
   5.8830   5.58671E+003    5.55580E+003
   5.8860   5.64274E+003    5.57381E+003
   5.8870   5.53787E+003    5.71982E+003
   5.8900   5.43715E+003    5.77584E+003
   5.8920   5.65295E+003    5.79457E+003
   5.8940   5.52331E+003    5.80622E+003
   5.8970   5.80763E+003    5.79603E+003
   5.8990   5.83508E+003    5.72173E+003
   5.9000   5.87661E+003    5.83625E+003
   5.9010   5.84090E+003    5.86074E+003
   5.9030   5.84835E+003    5.77122E+003
   5.9080   5.82998E+003    5.70180E+003
   5.9100   5.81728E+003    5.71303E+003
   5.9130   5.79995E+003    5.93444E+003
   5.9140   5.79473E+003    6.05660E+003
   5.9160   5.90470E+003    5.87099E+003
   5.9180   5.81306E+003    5.99381E+003
   5.9200   5.91275E+003    5.98385E+003
   5.9220   5.83524E+003    6.01973E+003
   5.9250   6.04452E+003    6.13783E+003
   5.9270   6.07405E+003    6.32666E+003
   5.9300   6.29523E+003    6.39893E+003
   5.9340   6.31276E+003    6.43505E+003
   5.9360   6.38168E+003    6.46847E+003
   5.9390   6.42312E+003    7.53280E+003
   5.9400   6.43387E+003    1.06417E+004
   5.9450   6.50982E+003    1.36222E+004
   5.9460   6.71979E+003    1.22331E+004
   5.9470   6.74681E+003    1.21797E+004
   5.9500   7.14836E+003    3.69313E+003
   5.9520   9.58784E+003    2.13950E+002
   5.9580   1.16758E+004    4.12800E+002
   5.9610   9.41511E+003    6.66484E+003
   5.9670   1.69760E+002    6.26268E+003
   5.9700   3.08640E+002    6.68248E+003
   5.9720   1.02506E+003    6.43164E+003
   5.9750   4.12063E+003    6.56626E+003
   5.9770   7.13309E+003    6.26271E+003
   5.9790   6.00503E+003    6.21839E+003
   5.9810   6.37339E+003    6.21223E+003
   5.9840   6.38501E+003    6.26717E+003
   5.9860   6.28955E+003    6.16532E+003
   5.9880   6.39062E+003    6.22737E+003
   5.9900   6.36144E+003    6.20648E+003
   5.9930   6.26270E+003    6.25611E+003
   5.9950   6.26494E+003    6.22565E+003
   5.9970   6.27401E+003    6.16894E+003
   5.9990   6.26038E+003    6.22527E+003
   6.0010   6.24399E+003    6.14316E+003
   6.0040   6.23280E+003    6.04675E+003
   6.0060   6.17129E+003    6.10170E+003
   6.0100   6.23009E+003    6.16225E+003
   6.0120   6.18023E+003    6.20506E+003
   6.0150   6.19674E+003    6.33022E+003
   6.0170   6.22503E+003    6.01023E+003
   6.0200   6.30553E+003    6.14566E+003
   6.0240   6.23687E+003    6.14181E+003
   6.0280   6.21002E+003    6.06819E+003
   6.0310   6.22347E+003    6.08988E+003
   6.0330   6.16226E+003    6.10554E+003
   6.0350   6.23392E+003    6.22760E+003
   6.0360   6.27219E+003    6.21015E+003
   6.0400   6.30619E+003    6.08201E+003
   6.0430   6.29789E+003    6.01355E+003
   6.0460   6.18550E+003    6.07147E+003
   6.0480   6.15878E+003    5.95697E+003
   6.0510   6.15043E+003    6.09612E+003
   6.0540   6.17642E+003    6.13669E+003
   6.0570   6.13097E+003    5.98872E+003
   6.0600   6.05430E+003    6.16461E+003
   6.0640   6.07866E+003    6.15003E+003
   6.0660   6.13717E+003    6.10707E+003
   6.0670   6.11857E+003    6.19020E+003
   6.0680   6.13494E+003    6.16209E+003
   6.0710   6.09616E+003    6.20652E+003
   6.0730   6.14608E+003    6.13495E+003
   6.0770   6.17431E+003    6.12251E+003
   6.0790   6.22218E+003    6.08567E+003
   6.0820   6.20840E+003    6.05992E+003
   6.0840   6.14858E+003    6.06971E+003
   6.0870   6.18144E+003    5.90719E+003
   6.0890   6.20911E+003    5.78223E+003
   6.0910   6.11746E+003    5.54816E+003
   6.0930   6.08982E+003    5.63546E+003
   6.0960   6.08889E+003    5.68198E+003
   6.0980   6.14486E+003    5.49806E+003
   6.1010   6.33956E+003    5.51957E+003
   6.1030   6.14638E+003    5.43394E+003
   6.1050   6.16347E+003    5.43827E+003
   6.1070   6.04724E+003    5.59112E+003
   6.1090   6.15980E+003    5.44580E+003
   6.1120   6.13338E+003    5.41403E+003
   6.1160   6.12334E+003    5.51480E+003
   6.1190   5.96612E+003    5.40150E+003
   6.1220   6.04240E+003    5.78660E+003
   6.1240   6.04382E+003    5.50217E+003
   6.1260   6.20441E+003    5.10393E+003
   6.1290   6.22066E+003    4.85373E+003
   6.1320   6.12343E+003    4.80224E+003
   6.1340   6.18903E+003    4.57781E+003
   6.1360   6.20845E+003    4.70315E+003
   6.1380   6.04361E+003    5.01606E+003
   6.1400   6.26596E+003    5.27979E+003
   6.1420   6.12720E+003    5.62658E+003
   6.1450   6.12724E+003    5.86314E+003
   6.1470   6.26960E+003    5.73321E+003
   6.1490   6.13803E+003    5.70956E+003
   6.1520   6.18610E+003    5.63425E+003
   6.1540   5.98026E+003    5.66455E+003
   6.1560   6.06384E+003    5.62132E+003
   6.1600   6.01750E+003    5.58784E+003
   6.1610   6.22692E+003    5.50143E+003
   6.1650   6.12901E+003    5.33507E+003
   6.1670   6.22590E+003    5.35707E+003
   6.1690   6.15652E+003    5.37051E+003
   6.1720   6.23329E+003    5.23795E+003
   6.1750   6.10729E+003    5.28964E+003
   6.1780   6.10058E+003    5.31716E+003
   6.1810   6.10182E+003    5.39004E+003
   6.1840   6.22416E+003    5.46736E+003
   6.1860   6.03893E+003    5.31751E+003
   6.1890   6.03171E+003    5.37867E+003
   6.1900   6.05466E+003    5.36794E+003
   6.1930   6.20025E+003    5.37914E+003
   6.1960   6.19287E+003    5.41099E+003
   6.1980   6.16907E+003    5.44493E+003
   6.1990   6.16883E+003    5.48736E+003
   6.2030   6.15750E+003    5.43205E+003
   6.2050   6.03797E+003    5.27658E+003
   6.2090   6.23597E+003    5.30645E+003
   6.2120   6.12594E+003    5.00776E+003
   6.2140   6.22430E+003    5.25789E+003
   6.2160   6.11055E+003    4.83528E+003
   6.2190   6.11654E+003    5.06532E+003
   6.2210   6.03190E+003    5.09693E+003
   6.2250   6.09823E+003    5.25266E+003
   6.2260   6.16283E+003    5.17810E+003
   6.2300   6.11022E+003    5.15940E+003
   6.2320   6.13251E+003    4.89450E+003
   6.2340   6.05747E+003    4.98262E+003
   6.2370   6.05408E+003    4.85601E+003
   6.2410   6.13385E+003    4.62104E+003
   6.2440   6.11092E+003    4.58033E+003
   6.2450   6.08681E+003    4.80720E+003
   6.2470   6.02613E+003    4.76369E+003
   6.2510   6.18079E+003    4.83772E+003
   6.2530   6.00692E+003    4.61915E+003
   6.2550   5.90600E+003    4.59267E+003
   6.2590   6.00607E+003    4.56361E+003
   6.2600   5.90025E+003    4.60202E+003
   6.2630   6.02122E+003    4.60343E+003
   6.2660   6.12356E+003    4.69250E+003
   6.2690   6.03389E+003    4.74994E+003
   6.2720   6.13079E+003    4.73182E+003
   6.2750   6.20603E+003    4.70821E+003
   6.2770   6.15738E+003    4.51423E+003
   6.2790   6.07090E+003    4.44685E+003
   6.2820   6.15150E+003    4.26836E+003
   6.2850   6.18108E+003    4.37465E+003
   6.2880   6.11696E+003    4.52219E+003
   6.2910   6.17061E+003    4.59046E+003
   6.2940   6.06008E+003    4.57149E+003
   6.2950   6.14334E+003    4.52055E+003
   6.2990   6.13883E+003    4.53968E+003
   6.3010   5.97169E+003    4.27818E+003
   6.3050   5.97847E+003    4.33961E+003
   6.3060   6.02365E+003    4.38453E+003
   6.3100   6.16439E+003    4.31022E+003
   6.3130   6.16977E+003    4.21154E+003
   6.3150   6.19850E+003    4.26225E+003
   6.3180   6.04428E+003    4.31982E+003
   6.3200   6.03691E+003    4.25692E+003
   6.3220   6.06256E+003    4.37640E+003
   6.3250   6.03550E+003    4.27967E+003
   6.3290   6.10632E+003    4.34084E+003
   6.3310   6.01268E+003    4.20765E+003
   6.3330   6.05053E+003    4.17150E+003
   6.3360   5.90238E+003    4.06148E+003
   6.3390   6.11661E+003    4.18599E+003
   6.3420   6.08686E+003    4.02403E+003
   6.3450   6.08995E+003    3.96513E+003
   6.3470   5.90599E+003    4.11821E+003
   6.3510   5.82344E+003    4.07255E+003
   6.3530   5.93802E+003    4.06978E+003
   6.3560   5.78983E+003    3.94748E+003
   6.3580   5.79392E+003    3.82428E+003
   6.3610   5.85112E+003    3.81027E+003
   6.3640   5.86501E+003    3.82784E+003
   6.3660   6.09472E+003    3.81336E+003
   6.3690   5.98264E+003    3.85127E+003
   6.3730   5.99251E+003    3.82258E+003
   6.3750   5.88017E+003    3.78291E+003
   6.3770   5.97033E+003    3.75541E+003
   6.3790   5.99849E+003    3.65351E+003
   6.3820   6.08372E+003    3.71795E+003
   6.3850   5.96216E+003    3.78960E+003
   6.3870   5.94960E+003    3.70267E+003
   6.3890   5.89682E+003    3.65294E+003
   6.3930   5.81456E+003    3.70484E+003
   6.3940   5.84431E+003    3.70629E+003
   6.3970   5.86016E+003    3.68364E+003
   6.4000   5.75072E+003    3.58981E+003
   6.4030   5.87166E+003    3.57750E+003
   6.4060   5.81924E+003    3.62206E+003
   6.4080   5.72339E+003    3.51313E+003
   6.4110   5.71702E+003    3.45285E+003
   6.4140   5.73777E+003    3.44987E+003
   6.4180   5.77410E+003    3.32918E+003
   6.4210   5.70097E+003    3.34393E+003
   6.4230   5.71623E+003    3.44390E+003
   6.4250   5.81565E+003    3.42524E+003
   6.4270   5.93311E+003    3.42532E+003
   6.4290   5.79133E+003    3.42350E+003
   6.4330   5.83206E+003    3.45706E+003
   6.4370   5.86076E+003    3.43587E+003
   6.4390   5.93453E+003    3.45117E+003
   6.4410   5.97122E+003    3.39584E+003
   6.4440   5.94086E+003    3.50107E+003
   6.4460   5.96790E+003    3.37448E+003
   6.4490   5.94974E+003    3.40142E+003
   6.4520   5.95337E+003    3.41944E+003
   6.4540   6.00652E+003    3.43940E+003
   6.4570   6.07068E+003    3.35084E+003
   6.4590   6.05222E+003    3.36771E+003
   6.4630   6.07491E+003    3.26215E+003
   6.4660   6.02807E+003    3.18022E+003
   6.4680   6.04867E+003    3.17692E+003
   6.4700   6.04564E+003    3.24796E+003
   6.4750   6.02873E+003    3.30626E+003
   6.4770   5.96043E+003    3.29810E+003
   6.4790   6.05888E+003    3.26825E+003
   6.4810   6.04317E+003    3.20514E+003
   6.4840   6.08664E+003    3.21268E+003
   6.4860   6.00918E+003    3.21755E+003
   6.4890   6.05366E+003    3.16916E+003
   6.4930   5.95537E+003    3.09393E+003
   6.4940   6.04702E+003    3.15429E+003
   6.4970   5.99379E+003    3.16273E+003
   6.4990   6.00685E+003    3.07625E+003
   6.5030   6.01972E+003    3.20675E+003
   6.5070   6.04995E+003    3.11606E+003
   6.5080   6.16648E+003    3.06750E+003
   6.5110   6.13990E+003    3.07544E+003
   6.5130   6.18814E+003    3.08755E+003
   6.5160   6.07318E+003    3.07731E+003
   6.5190   6.09329E+003    2.93411E+003
   6.5230   6.14060E+003    2.94601E+003
   6.5240   6.00974E+003    2.92658E+003
   6.5250   6.01950E+003    2.91606E+003
   6.5280   6.00509E+003    2.88676E+003
   6.5310   6.04863E+003    2.84968E+003
   6.5330   5.93772E+003    2.92045E+003
   6.5370   5.97478E+003    2.99027E+003
   6.5390   6.01271E+003    2.92925E+003
   6.5410   5.99771E+003    2.89476E+003
   6.5450   6.05347E+003    2.93124E+003
   6.5470   5.99467E+003    2.86545E+003
   6.5500   6.02915E+003    2.85013E+003
   6.5510   5.93246E+003    2.86005E+003
   6.5550   5.95997E+003    2.83238E+003
   6.5590   6.04379E+003    2.81221E+003
   6.5630   5.98064E+003    2.78018E+003
   6.5660   5.92192E+003    2.76270E+003
   6.5680   5.99357E+003    2.83113E+003
   6.5700   5.95739E+003    2.79650E+003
   6.5730   6.04587E+003    2.72655E+003
   6.5760   5.96529E+003    2.67314E+003
   6.5780   5.87960E+003    2.60373E+003
   6.5820   5.90364E+003    2.70413E+003
   6.5880   5.94411E+003    2.70707E+003
   6.5890   5.89018E+003    2.69236E+003
   6.5920   5.85896E+003    2.65242E+003
   6.5940   5.83340E+003    2.73987E+003
   6.5970   5.77189E+003    2.72493E+003
   6.5990   5.90143E+003    2.62168E+003
   6.6020   5.86634E+003    2.66993E+003
   6.6060   5.83718E+003    2.72370E+003
   6.6080   5.87284E+003    2.68867E+003
   6.6110   5.96849E+003    2.65433E+003
   6.6150   5.82976E+003    2.61846E+003
   6.6170   5.83166E+003    2.59193E+003
   6.6200   5.84096E+003    2.63102E+003
   6.6220   5.72694E+003    2.64838E+003
   6.6240   5.77047E+003    2.67763E+003
   6.6260   5.84053E+003    2.57362E+003
   6.6290   5.82046E+003    2.55376E+003
   6.6310   5.77450E+003    2.59949E+003
   6.6340   5.77641E+003    2.62609E+003
   6.6370   5.71532E+003    2.57616E+003
   6.6400   5.76527E+003    2.55098E+003
   6.6420   5.71821E+003    2.56501E+003
   6.6450   5.71730E+003    2.56180E+003
   6.6480   5.75353E+003    2.51682E+003
   6.6510   5.72263E+003    2.54815E+003
   6.6540   5.67233E+003    2.54172E+003
   6.6570   5.61631E+003    2.54694E+003
   6.6610   5.68042E+003    2.52377E+003
   6.6640   5.67641E+003    2.50431E+003
   6.6670   5.62361E+003    2.47358E+003
   6.6690   5.63833E+003    2.47829E+003
   6.6710   5.53274E+003    2.52344E+003
   6.6730   5.59701E+003    2.49135E+003
   6.6780   5.61276E+003    2.43605E+003
   6.6800   5.56553E+003    2.47093E+003
   6.6830   5.52131E+003    2.52101E+003
   6.6850   5.46974E+003    2.46948E+003
   6.6890   5.47665E+003    2.52863E+003
   6.6900   5.56645E+003    2.47311E+003
   6.6940   5.54487E+003    2.48258E+003
   6.6960   5.49716E+003    2.46303E+003
   6.6980   5.50297E+003    2.45681E+003
   6.7000   5.57129E+003    2.45300E+003
   6.7040   5.46096E+003    2.39011E+003
   6.7080   5.35392E+003    2.40614E+003
   6.7100   5.45841E+003    2.34407E+003
   6.7130   5.28832E+003    2.37164E+003
   6.7160   5.33307E+003    2.33700E+003
   6.7190   5.27478E+003    2.43560E+003
   6.7210   5.38160E+003    2.42696E+003
   6.7240   5.38741E+003    2.35386E+003
   6.7270   5.37163E+003    2.39806E+003
   6.7280   5.35818E+003    2.40193E+003
   6.7310   5.41622E+003    2.42123E+003
   6.7350   5.49313E+003    2.43349E+003
   6.7360   5.36673E+003    2.43407E+003
   6.7380   5.43210E+003    2.43446E+003
   6.7400   5.30627E+003    2.38970E+003
   6.7450   5.25964E+003    2.35776E+003
   6.7480   5.20256E+003    2.32226E+003
   6.7520   5.18369E+003    2.34840E+003
   6.7540   5.29088E+003    2.28940E+003
   6.7560   5.30100E+003    2.30707E+003
   6.7590   5.14892E+003    2.24125E+003
   6.7630   5.17322E+003    2.24686E+003
   6.7660   5.22430E+003    2.27028E+003
   6.7680   5.24603E+003    2.28568E+003
   6.7720   5.20489E+003    2.28180E+003
   6.7750   5.14702E+003    2.18918E+003
   6.7770   5.13351E+003    2.19461E+003
   6.7790   5.11669E+003    2.19032E+003
   6.7830   5.05581E+003    2.17092E+003
   6.7860   5.07236E+003    2.21259E+003
   6.7880   5.15953E+003    2.21372E+003
   6.7930   5.13668E+003    2.22978E+003
   6.7950   5.08888E+003    2.27567E+003
   6.7980   5.03927E+003    2.29659E+003
   6.8000   5.08118E+003    2.22871E+003
   6.8030   5.06849E+003    2.22657E+003
   6.8060   5.13398E+003    2.24150E+003
   6.8090   5.14428E+003    2.31683E+003
   6.8110   5.12349E+003    2.34958E+003
   6.8140   5.12983E+003    2.23074E+003
   6.8180   5.17441E+003    2.22287E+003
   6.8200   4.97267E+003    2.24730E+003
   6.8230   5.06595E+003    2.22971E+003
   6.8260   5.10277E+003    2.25563E+003
   6.8280   5.20795E+003    2.24731E+003
   6.8320   5.06160E+003    2.33349E+003
   6.8350   5.04845E+003    2.19266E+003
   6.8370   5.12792E+003    2.32173E+003
   6.8390   5.07159E+003    2.26079E+003
   6.8420   5.07911E+003    2.25802E+003
   6.8460   5.08727E+003    2.23338E+003
   6.8480   5.21771E+003    2.31583E+003
   6.8510   5.21726E+003    2.27580E+003
   6.8540   5.12166E+003    2.25573E+003
   6.8570   5.14128E+003    2.21725E+003
   6.8600   5.02312E+003    2.22408E+003
   6.8640   5.04369E+003    2.23050E+003
   6.8670   4.99571E+003    2.20946E+003
   6.8690   4.95516E+003    2.25200E+003
   6.8710   5.05017E+003    2.20890E+003
   6.8740   5.10232E+003    2.15388E+003
   6.8760   5.13665E+003    2.16718E+003
   6.8810   4.95946E+003    2.21143E+003
   6.8840   4.96774E+003    2.18931E+003
   6.8860   4.95403E+003    2.19450E+003
   6.8890   5.00668E+003    2.19131E+003
   6.8910   4.99530E+003    2.18854E+003
   6.8950   5.06588E+003    2.17098E+003
   6.8970   5.01598E+003    2.23398E+003
   6.9000   5.04202E+003    2.21954E+003
   6.9030   5.04598E+003    2.20943E+003
   6.9060   5.04703E+003    2.21378E+003
   6.9090   4.98493E+003    2.17987E+003
   6.9110   4.98315E+003    2.23657E+003
   6.9150   4.93397E+003    2.24946E+003
   6.9170   4.96134E+003    2.18925E+003
   6.9200   5.07249E+003    2.19317E+003
   6.9230   4.94813E+003    2.17787E+003
   6.9270   5.06225E+003    2.15462E+003
   6.9290   5.01222E+003    2.13248E+003
   6.9320   4.89517E+003    2.14384E+003
   6.9360   4.91371E+003    2.16185E+003
   6.9400   4.84548E+003    2.16841E+003
   6.9430   4.80506E+003    2.10761E+003
   6.9470   4.78746E+003    2.08519E+003
   6.9500   4.76848E+003    2.14479E+003
   6.9530   4.87185E+003    2.07730E+003
   6.9560   4.86387E+003    2.07088E+003
   6.9600   4.78058E+003    2.10329E+003
   6.9630   4.79546E+003    2.12678E+003
   6.9660   4.73324E+003    2.12622E+003
   6.9690   4.79660E+003    2.11048E+003
   6.9710   4.75206E+003    2.11495E+003
   6.9750   4.78322E+003    2.11797E+003
   6.9780   4.79992E+003    2.15229E+003
   6.9800   4.85820E+003    2.10905E+003
   6.9830   4.74494E+003    2.06500E+003
   6.9870   4.67249E+003    2.11377E+003
   6.9910   4.76199E+003    2.17158E+003
   6.9940   4.74326E+003    2.09246E+003
   6.9960   4.76399E+003    2.07796E+003
   6.9990   4.74319E+003    2.10269E+003
   7.0030   4.76662E+003    2.10689E+003
   7.0050   4.70938E+003    2.08485E+003
   7.0100   4.70684E+003    2.06861E+003
   7.0120   4.73982E+003    2.02289E+003
   7.0150   4.64210E+003    2.05653E+003
   7.0170   4.62329E+003    2.03446E+003
   7.0200   4.65475E+003    2.07340E+003
   7.0240   4.58199E+003    1.99233E+003
   7.0260   4.63482E+003    2.03669E+003
   7.0280   4.49349E+003    2.08064E+003
   7.0320   4.47927E+003    2.05720E+003
   7.0350   4.60465E+003    2.03640E+003
   7.0380   4.56209E+003    2.05176E+003
   7.0420   4.60853E+003    2.01317E+003
   7.0440   4.66343E+003    2.03307E+003
   7.0490   4.68025E+003    2.00742E+003
   7.0520   4.59006E+003    2.04920E+003
   7.0550   4.62401E+003    2.01684E+003
   7.0590   4.58158E+003    2.01427E+003
   7.0620   4.67144E+003    2.01292E+003
   7.0680   4.53819E+003    1.98880E+003
   7.0700   4.63925E+003    2.00406E+003
   7.0720   4.55938E+003    2.02455E+003
   7.0750   4.60910E+003    1.94364E+003
   7.0790   4.58542E+003    1.96231E+003
   7.0810   4.58877E+003    1.96331E+003
   7.0840   4.43692E+003    1.99018E+003
   7.0860   4.45258E+003    1.98423E+003
   7.0900   4.52234E+003    2.03312E+003
   7.0930   4.54455E+003    2.01016E+003
   7.0950   4.49949E+003    1.97454E+003
   7.1000   4.45407E+003    2.03578E+003
   7.1020   4.43356E+003    1.98090E+003
   7.1060   4.51001E+003    1.95973E+003
   7.1090   4.54227E+003    1.92162E+003
   7.1130   4.58912E+003    1.94782E+003
   7.1150   4.52737E+003    1.89623E+003
   7.1180   4.48288E+003    1.89087E+003
   7.1220   4.43573E+003    1.87703E+003
   7.1240   4.50718E+003    1.85580E+003
   7.1270   4.47553E+003    1.80055E+003
   7.1290   4.50681E+003    1.77987E+003
   7.1320   4.46725E+003    1.76976E+003
   7.1370   4.46406E+003    1.69548E+003
   7.1390   4.49885E+003    1.65817E+003
   7.1420   4.49612E+003    1.53979E+003
   7.1470   4.40425E+003    1.51186E+003
   7.1500   4.45188E+003    1.40709E+003
