# Supplementary material for: Trigger factor both holds and folds its client proteins
Source: Nat Commun. 2022 Jul 15;13:4126. doi: 10.1038/s41467-022-31767-6 (PMC9287376; doi:10.1038/s41467-022-31767-6)
Supplement: Supplementary file 6 — Source Data [file 41467_2022_31767_MOESM6_ESM.zip › SourceDataFile/Fig1a-b/00087.RI1]

Sample
I 1 04.0 40000 0015507 2.7100E11 280 1 
   5.8000   8.38600E+001    2.06500E+002
   5.8030   1.70400E+002    2.19400E+002
   5.8050   2.38770E+002    2.23100E+002
   5.8070   2.59450E+002    2.73180E+002
   5.8090   2.81100E+002    3.18100E+002
   5.8110   3.36270E+002    3.65350E+002
   5.8120   3.72230E+002    3.82600E+002
   5.8130   4.09740E+002    4.11320E+002
   5.8150   4.53480E+002    4.86620E+002
   5.8170   5.83840E+002    5.69990E+002
   5.8180   6.39350E+002    6.63170E+002
   5.8210   7.04310E+002    8.29290E+002
   5.8220   8.33620E+002    9.60360E+002
   5.8230   1.03171E+003    1.01910E+003
   5.8260   1.09380E+003    1.34504E+003
   5.8270   1.34642E+003    1.53969E+003
   5.8310   1.55900E+003    1.65652E+003
   5.8330   2.33957E+003    2.73298E+003
   5.8370   2.97321E+003    3.15595E+003
   5.8380   2.86994E+003    3.14297E+003
   5.8390   3.08699E+003    3.58600E+003
   5.8420   3.31754E+003    3.83724E+003
   5.8440   3.60278E+003    4.33960E+003
   5.8460   4.26553E+003    4.54830E+003
   5.8490   4.73704E+003    4.93392E+003
   5.8510   5.00361E+003    5.39699E+003
   5.8530   5.24038E+003    5.35698E+003
   5.8560   5.35435E+003    5.37636E+003
   5.8580   5.45844E+003    5.54159E+003
   5.8590   5.58163E+003    5.57125E+003
   5.8600   5.57858E+003    5.65502E+003
   5.8630   5.55559E+003    5.66801E+003
   5.8650   5.57541E+003    5.59570E+003
   5.8670   5.55220E+003    5.66015E+003
   5.8690   5.48691E+003    5.59903E+003
   5.8710   5.62393E+003    5.59461E+003
   5.8730   5.56402E+003    5.56690E+003
   5.8760   5.53438E+003    5.50376E+003
   5.8770   5.49634E+003    5.44293E+003
   5.8800   5.49221E+003    5.58644E+003
   5.8820   5.65699E+003    5.57660E+003
   5.8850   5.43940E+003    5.51461E+003
   5.8880   5.62549E+003    5.55115E+003
   5.8900   5.57827E+003    5.73148E+003
   5.8920   5.69585E+003    5.56016E+003
   5.8940   5.73282E+003    5.53827E+003
   5.8970   5.69422E+003    5.52671E+003
   5.9000   5.86789E+003    5.51051E+003
   5.9010   5.66058E+003    5.61166E+003
   5.9030   5.66774E+003    5.75145E+003
   5.9060   5.72922E+003    5.79525E+003
   5.9080   5.63610E+003    5.70443E+003
   5.9100   5.70048E+003    5.70960E+003
   5.9120   5.58634E+003    5.69581E+003
   5.9140   5.74333E+003    5.79204E+003
   5.9160   5.78575E+003    5.66162E+003
   5.9180   5.77056E+003    5.75053E+003
   5.9200   5.80816E+003    5.89093E+003
   5.9230   5.78820E+003    5.83939E+003
   5.9260   6.00921E+003    6.09009E+003
   5.9280   5.96996E+003    6.16229E+003
   5.9300   5.99543E+003    6.01674E+003
   5.9330   6.15750E+003    5.85407E+003
   5.9360   6.16204E+003    5.93824E+003
   5.9380   6.13432E+003    5.95853E+003
   5.9390   6.13701E+003    6.31565E+003
   5.9410   6.41452E+003    6.29664E+003
   5.9440   6.31075E+003    6.26465E+003
   5.9460   6.17102E+003    6.24658E+003
   5.9490   6.03536E+003    6.16128E+003
   5.9520   6.24248E+003    6.22478E+003
   5.9540   6.35736E+003    6.14478E+003
   5.9560   6.29521E+003    6.23191E+003
   5.9580   6.03689E+003    6.27451E+003
   5.9600   6.31586E+003    6.21810E+003
   5.9620   6.19852E+003    6.20141E+003
   5.9660   6.35103E+003    6.24558E+003
   5.9670   6.29686E+003    6.34450E+003
   5.9690   6.41093E+003    6.26930E+003
   5.9720   6.18526E+003    6.40346E+003
   5.9750   6.21588E+003    6.30687E+003
   5.9770   6.11511E+003    6.17115E+003
   5.9790   6.11390E+003    6.24289E+003
   5.9820   6.00975E+003    6.26449E+003
   5.9840   6.16064E+003    6.23654E+003
   5.9860   6.21140E+003    6.28991E+003
   5.9900   6.30729E+003    6.21717E+003
   5.9930   6.28884E+003    6.63491E+003
   5.9950   6.36855E+003    7.28570E+003
   5.9970   6.31253E+003    1.02890E+004
   6.0000   6.29118E+003    1.06668E+004
   6.0010   6.21511E+003    1.04705E+004
   6.0050   6.07671E+003    1.07002E+004
   6.0060   6.21498E+003    5.54206E+003
   6.0080   6.12343E+003    2.20540E+002
   6.0130   1.04705E+004    3.90030E+002
   6.0170   1.03593E+004    6.90721E+003
   6.0240   1.88570E+003    5.88176E+003
   6.0270   1.78260E+002    6.07920E+003
   6.0290   2.48670E+002    6.16608E+003
   6.0330   8.18390E+002    6.02333E+003
   6.0350   3.38992E+003    6.22585E+003
   6.0380   7.58569E+003    6.05916E+003
   6.0400   5.97249E+003    5.98162E+003
   6.0430   6.14852E+003    6.06019E+003
   6.0440   6.24933E+003    5.99010E+003
   6.0480   6.10354E+003    6.01123E+003
   6.0490   6.19458E+003    6.02794E+003
   6.0510   6.16087E+003    6.15836E+003
   6.0550   6.09613E+003    6.09297E+003
   6.0570   6.05848E+003    6.01364E+003
   6.0590   6.17525E+003    5.95015E+003
   6.0610   6.02902E+003    6.07774E+003
   6.0640   6.07838E+003    6.07879E+003
   6.0660   6.12866E+003    5.98908E+003
   6.0680   6.09857E+003    5.98160E+003
   6.0710   6.10111E+003    5.95365E+003
   6.0730   6.14119E+003    5.93298E+003
   6.0770   6.06295E+003    6.07782E+003
   6.0790   6.10744E+003    6.17093E+003
   6.0820   6.11430E+003    6.07553E+003
   6.0840   6.17836E+003    6.08516E+003
   6.0870   6.11435E+003    5.93992E+003
   6.0890   6.11435E+003    6.04861E+003
   6.0930   6.04256E+003    6.12027E+003
   6.0960   6.15864E+003    5.92950E+003
   6.0980   6.04750E+003    6.10483E+003
   6.1030   5.99514E+003    6.02626E+003
   6.1050   6.10183E+003    5.95867E+003
   6.1070   6.02005E+003    6.05300E+003
   6.1100   6.03684E+003    5.84181E+003
   6.1120   6.01144E+003    5.91114E+003
   6.1130   5.97706E+003    5.94510E+003
   6.1150   6.02539E+003    5.85801E+003
   6.1170   5.99291E+003    5.98643E+003
   6.1220   6.09740E+003    5.97415E+003
   6.1240   6.08354E+003    5.97039E+003
   6.1270   6.09218E+003    5.96678E+003
   6.1290   6.08665E+003    6.02996E+003
   6.1310   6.09139E+003    5.98293E+003
   6.1340   5.98944E+003    5.98769E+003
   6.1380   6.03273E+003    5.89501E+003
   6.1400   6.00824E+003    6.05651E+003
   6.1430   6.13083E+003    6.01138E+003
   6.1450   6.12353E+003    6.04793E+003
   6.1470   6.00671E+003    5.84154E+003
   6.1500   6.10602E+003    5.99619E+003
   6.1520   6.11246E+003    5.79977E+003
   6.1540   6.00517E+003    5.85269E+003
   6.1590   6.00582E+003    5.95145E+003
   6.1600   6.06838E+003    5.93507E+003
   6.1630   6.03946E+003    6.00224E+003
   6.1660   6.00698E+003    5.88547E+003
   6.1690   5.99078E+003    5.94797E+003
   6.1710   6.04303E+003    5.98623E+003
   6.1730   5.97634E+003    5.97431E+003
   6.1770   6.02362E+003    5.89879E+003
   6.1800   5.94383E+003    5.97169E+003
   6.1820   5.97317E+003    5.98027E+003
   6.1850   5.92511E+003    5.90067E+003
   6.1870   5.95540E+003    5.87285E+003
   6.1910   5.87900E+003    5.81780E+003
   6.1940   5.91334E+003    6.08452E+003
   6.1960   5.99028E+003    5.92159E+003
   6.1990   6.00991E+003    6.06007E+003
   6.2020   6.12038E+003    5.95957E+003
   6.2050   6.00489E+003    5.97626E+003
   6.2070   5.98226E+003    5.98087E+003
   6.2100   6.06156E+003    5.95254E+003
   6.2140   6.00457E+003    6.00315E+003
   6.2160   5.92308E+003    5.93992E+003
   6.2190   5.89370E+003    5.87363E+003
   6.2230   5.89511E+003    5.89653E+003
   6.2250   5.95805E+003    5.93376E+003
   6.2280   5.90081E+003    5.94078E+003
   6.2310   5.97959E+003    5.89890E+003
   6.2350   5.98428E+003    5.88615E+003
   6.2370   5.94498E+003    5.96673E+003
   6.2390   5.80162E+003    5.85858E+003
   6.2420   5.85209E+003    5.97761E+003
   6.2450   5.97201E+003    5.82945E+003
   6.2460   5.88198E+003    5.95037E+003
   6.2500   5.94760E+003    5.89758E+003
   6.2520   5.78159E+003    5.86303E+003
   6.2550   5.82742E+003    5.82729E+003
   6.2570   5.80614E+003    5.83693E+003
   6.2590   5.71950E+003    5.84813E+003
   6.2620   5.84605E+003    5.76926E+003
   6.2660   5.70204E+003    5.91932E+003
   6.2690   5.76270E+003    5.76690E+003
   6.2720   5.72949E+003    5.84888E+003
   6.2730   5.84070E+003    5.93084E+003
   6.2760   5.73576E+003    5.93297E+003
   6.2790   5.78072E+003    5.90013E+003
   6.2820   5.68187E+003    5.95481E+003
   6.2850   5.69717E+003    5.87759E+003
   6.2880   5.73055E+003    5.87426E+003
   6.2920   5.69934E+003    5.74463E+003
   6.2940   5.85216E+003    5.93454E+003
   6.2970   5.67533E+003    5.93278E+003
   6.2990   5.69475E+003    5.82663E+003
   6.3020   5.51520E+003    5.68876E+003
   6.3030   5.50893E+003    5.75983E+003
   6.3080   5.68723E+003    5.78844E+003
   6.3110   5.62971E+003    5.83414E+003
   6.3130   5.71730E+003    5.85335E+003
   6.3150   5.52893E+003    5.86583E+003
   6.3170   5.54435E+003    5.77912E+003
   6.3200   5.45923E+003    5.80494E+003
   6.3240   5.59730E+003    5.79039E+003
   6.3270   5.54113E+003    5.72868E+003
   6.3290   5.50102E+003    5.74455E+003
   6.3320   5.41118E+003    5.66389E+003
   6.3340   5.35176E+003    5.78285E+003
   6.3380   5.38191E+003    5.66420E+003
   6.3420   5.26807E+003    5.74449E+003
   6.3450   5.31448E+003    5.76893E+003
   6.3470   5.21639E+003    5.68493E+003
   6.3500   5.27540E+003    5.72627E+003
   6.3540   5.30845E+003    5.70703E+003
   6.3560   5.32861E+003    5.65100E+003
   6.3590   5.33752E+003    5.74253E+003
   6.3610   5.28463E+003    5.64803E+003
   6.3630   5.24686E+003    5.50988E+003
   6.3660   5.37722E+003    5.66508E+003
   6.3690   5.22835E+003    5.57893E+003
   6.3730   5.14484E+003    5.57597E+003
   6.3750   5.29100E+003    5.59125E+003
   6.3780   5.33195E+003    5.62375E+003
   6.3820   5.21559E+003    5.51468E+003
   6.3850   5.17479E+003    5.40204E+003
   6.3880   5.17384E+003    5.45074E+003
   6.3900   5.17168E+003    5.39860E+003
   6.3930   5.13288E+003    5.35851E+003
   6.3960   5.14536E+003    5.31159E+003
   6.3990   5.00950E+003    5.47760E+003
   6.4010   5.10251E+003    5.42964E+003
   6.4040   5.10128E+003    5.41474E+003
   6.4060   5.02982E+003    5.44396E+003
   6.4090   4.93272E+003    5.31151E+003
   6.4110   4.85980E+003    5.39433E+003
   6.4140   4.93991E+003    5.29192E+003
   6.4170   4.99995E+003    5.33892E+003
   6.4200   4.86710E+003    5.28139E+003
   6.4230   4.91428E+003    5.26608E+003
   6.4270   4.90243E+003    5.27093E+003
   6.4300   5.05394E+003    5.35073E+003
   6.4320   4.95629E+003    5.25353E+003
   6.4340   4.97128E+003    5.29906E+003
   6.4380   4.91910E+003    5.31047E+003
   6.4410   4.97323E+003    5.34813E+003
   6.4430   5.02027E+003    5.34833E+003
   6.4460   5.01671E+003    5.33926E+003
   6.4490   5.02646E+003    5.33210E+003
   6.4500   5.03685E+003    5.40395E+003
   6.4540   4.98277E+003    5.34838E+003
   6.4560   5.10790E+003    5.35684E+003
   6.4590   5.01423E+003    5.43533E+003
   6.4610   5.12364E+003    5.40564E+003
   6.4640   5.01041E+003    5.39910E+003
   6.4670   5.04737E+003    5.34293E+003
   6.4690   5.03483E+003    5.35042E+003
   6.4720   5.15596E+003    5.37332E+003
   6.4760   5.07866E+003    5.40513E+003
   6.4790   5.15358E+003    5.32977E+003
   6.4830   5.09795E+003    5.30234E+003
   6.4850   5.12557E+003    5.40427E+003
   6.4890   5.08803E+003    5.29129E+003
   6.4910   4.98715E+003    5.34799E+003
   6.4930   5.12058E+003    5.23862E+003
   6.4960   5.03154E+003    5.25807E+003
   6.4990   5.04692E+003    5.20113E+003
   6.5020   5.04503E+003    5.27269E+003
   6.5050   5.03331E+003    5.34194E+003
   6.5070   5.01214E+003    5.31047E+003
   6.5100   5.12627E+003    5.31160E+003
   6.5120   5.15290E+003    5.36477E+003
   6.5150   5.02243E+003    5.32320E+003
   6.5170   5.08755E+003    5.30400E+003
   6.5210   5.21404E+003    5.31745E+003
   6.5240   5.07143E+003    5.41881E+003
   6.5260   5.04748E+003    5.29179E+003
   6.5300   5.08495E+003    5.17284E+003
   6.5330   5.07305E+003    5.19057E+003
   6.5350   5.03556E+003    5.21049E+003
   6.5390   5.03557E+003    5.13979E+003
   6.5420   5.06773E+003    5.12419E+003
   6.5440   5.14651E+003    5.05890E+003
   6.5470   4.97084E+003    5.07577E+003
   6.5500   5.00350E+003    5.15146E+003
   6.5520   5.04428E+003    5.19952E+003
   6.5550   4.92781E+003    5.15165E+003
   6.5570   4.95799E+003    5.08864E+003
   6.5600   4.98084E+003    4.99513E+003
   6.5620   5.01048E+003    5.09561E+003
   6.5640   4.97435E+003    5.06296E+003
   6.5680   4.97904E+003    4.92749E+003
   6.5710   4.90523E+003    5.06133E+003
   6.5750   4.97180E+003    5.10034E+003
   6.5770   5.03347E+003    5.14378E+003
   6.5800   5.05361E+003    4.98203E+003
   6.5840   4.91528E+003    4.88668E+003
   6.5870   5.06724E+003    5.03725E+003
   6.5890   4.88493E+003    4.98131E+003
   6.5920   4.97992E+003    4.91525E+003
   6.5950   4.93464E+003    4.97472E+003
   6.5980   4.94918E+003    4.98274E+003
   6.6020   4.86136E+003    4.89897E+003
   6.6040   4.87148E+003    4.99454E+003
   6.6070   4.87015E+003    4.87940E+003
   6.6090   4.85441E+003    4.90468E+003
   6.6110   4.81630E+003    4.93274E+003
   6.6150   4.82648E+003    4.84383E+003
   6.6170   4.94951E+003    4.91290E+003
   6.6200   4.88128E+003    4.95077E+003
   6.6240   4.86420E+003    4.82823E+003
   6.6260   5.01253E+003    4.90019E+003
   6.6300   4.93912E+003    4.86253E+003
   6.6330   4.92481E+003    4.84982E+003
   6.6350   4.85706E+003    4.83039E+003
   6.6380   4.80890E+003    4.81993E+003
   6.6420   4.89833E+003    4.88880E+003
   6.6450   4.78394E+003    4.76455E+003
   6.6470   4.79511E+003    4.83617E+003
   6.6490   4.87135E+003    4.79591E+003
   6.6510   4.86662E+003    4.71513E+003
   6.6550   4.87774E+003    4.74064E+003
   6.6580   4.83052E+003    4.68063E+003
   6.6610   4.88099E+003    4.72566E+003
   6.6620   4.84649E+003    4.68550E+003
   6.6650   4.82578E+003    4.72815E+003
   6.6680   4.81254E+003    4.77549E+003
   6.6720   4.80138E+003    4.62523E+003
   6.6750   4.79399E+003    4.67850E+003
   6.6780   4.82996E+003    4.70029E+003
   6.6800   4.80862E+003    4.66375E+003
   6.6830   4.82801E+003    4.51481E+003
   6.6880   4.81921E+003    4.67901E+003
   6.6900   4.76832E+003    4.66162E+003
   6.6920   4.74647E+003    4.64796E+003
   6.6940   4.72538E+003    4.67642E+003
   6.6980   4.79649E+003    4.55742E+003
   6.7010   4.67431E+003    4.58633E+003
   6.7030   4.71947E+003    4.59934E+003
   6.7060   4.66376E+003    4.57075E+003
   6.7080   4.76316E+003    4.54538E+003
   6.7130   4.71513E+003    4.57452E+003
   6.7140   4.69094E+003    4.47503E+003
   6.7180   4.56169E+003    4.48360E+003
   6.7190   4.53498E+003    4.41877E+003
   6.7240   4.57593E+003    4.49419E+003
   6.7270   4.66222E+003    4.41342E+003
   6.7290   4.65274E+003    4.49811E+003
   6.7340   4.72798E+003    4.45479E+003
   6.7360   4.65186E+003    4.54063E+003
   6.7400   4.68573E+003    4.47733E+003
   6.7430   4.66517E+003    4.39534E+003
   6.7460   4.64728E+003    4.31394E+003
   6.7480   4.59379E+003    4.28049E+003
   6.7500   4.65430E+003    4.25154E+003
   6.7540   4.61918E+003    4.13267E+003
   6.7560   4.54538E+003    4.15077E+003
   6.7580   4.53162E+003    4.17889E+003
   6.7590   4.56544E+003    4.13727E+003
   6.7630   4.50082E+003    4.23803E+003
   6.7660   4.54214E+003    4.28636E+003
   6.7700   4.49314E+003    4.26013E+003
   6.7720   4.45286E+003    4.27962E+003
   6.7750   4.48563E+003    4.24505E+003
   6.7790   4.49915E+003    4.33664E+003
   6.7820   4.57491E+003    4.29516E+003
   6.7840   4.50866E+003    4.34053E+003
   6.7880   4.52989E+003    4.31546E+003
   6.7920   4.41298E+003    4.26491E+003
   6.7930   4.42027E+003    4.26096E+003
   6.7970   4.53451E+003    4.20910E+003
   6.8010   4.56167E+003    4.33646E+003
   6.8020   4.45629E+003    4.19053E+003
   6.8040   4.51916E+003    4.19280E+003
   6.8070   4.48469E+003    4.37592E+003
   6.8110   4.50407E+003    4.31787E+003
   6.8140   4.57409E+003    4.40870E+003
   6.8170   4.50484E+003    4.40417E+003
   6.8200   4.53721E+003    4.36169E+003
   6.8230   4.53362E+003    4.38759E+003
   6.8280   4.55165E+003    4.27829E+003
   6.8300   4.49870E+003    4.29772E+003
   6.8320   4.47884E+003    4.28232E+003
   6.8350   4.43969E+003    4.21791E+003
   6.8370   4.53847E+003    4.22145E+003
   6.8420   4.54037E+003    4.25499E+003
   6.8440   4.50659E+003    4.27496E+003
   6.8480   4.53937E+003    4.23128E+003
   6.8500   4.53765E+003    4.41978E+003
   6.8530   4.51342E+003    4.32510E+003
   6.8560   4.55477E+003    4.36941E+003
   6.8590   4.60362E+003    4.29555E+003
   6.8620   4.51695E+003    4.16448E+003
   6.8650   4.41670E+003    4.23615E+003
   6.8690   4.52761E+003    4.17705E+003
   6.8730   4.61332E+003    4.18134E+003
   6.8750   4.45875E+003    4.28401E+003
   6.8780   4.41758E+003    4.15524E+003
   6.8810   4.44154E+003    4.23341E+003
   6.8840   4.50549E+003    4.15470E+003
   6.8870   4.44954E+003    4.25356E+003
   6.8890   4.38333E+003    4.23842E+003
   6.8930   4.38304E+003    4.30337E+003
   6.8950   4.41827E+003    4.25540E+003
   6.8990   4.40460E+003    4.24948E+003
   6.9020   4.38770E+003    4.34523E+003
   6.9040   4.49798E+003    4.21296E+003
   6.9070   4.47321E+003    4.18510E+003
   6.9110   4.38684E+003    4.24624E+003
   6.9140   4.50515E+003    4.16257E+003
   6.9180   4.47834E+003    4.21366E+003
   6.9200   4.46526E+003    4.14689E+003
   6.9230   4.51154E+003    4.27014E+003
   6.9260   4.42540E+003    4.14940E+003
   6.9310   4.42865E+003    4.15037E+003
   6.9340   4.37913E+003    4.15243E+003
   6.9380   4.45162E+003    4.06623E+003
   6.9400   4.40208E+003    4.00689E+003
   6.9450   4.33752E+003    4.05929E+003
   6.9470   4.37616E+003    4.00899E+003
   6.9490   4.39601E+003    4.03048E+003
   6.9530   4.31808E+003    3.97443E+003
   6.9550   4.37168E+003    4.01942E+003
   6.9590   4.36822E+003    4.03702E+003
   6.9630   4.31372E+003    4.02022E+003
   6.9660   4.27695E+003    4.04214E+003
   6.9690   4.14640E+003    4.01173E+003
   6.9730   4.21000E+003    4.06243E+003
   6.9760   4.26962E+003    3.96550E+003
   6.9780   4.35842E+003    4.02658E+003
   6.9820   4.34930E+003    4.09423E+003
   6.9850   4.42354E+003    4.03263E+003
   6.9870   4.32383E+003    3.93143E+003
   6.9900   4.29077E+003    3.94922E+003
   6.9940   4.18618E+003    3.96273E+003
   6.9960   4.28834E+003    3.99080E+003
   7.0000   4.28010E+003    3.89520E+003
   7.0030   4.38496E+003    3.87448E+003
   7.0060   4.34955E+003    3.88463E+003
   7.0070   4.24491E+003    3.90006E+003
   7.0120   4.26386E+003    3.91319E+003
   7.0150   4.32299E+003    3.96065E+003
   7.0170   4.25176E+003    3.95004E+003
   7.0210   4.20001E+003    3.94108E+003
   7.0240   4.16613E+003    3.94246E+003
   7.0280   4.10412E+003    3.85281E+003
   7.0310   4.22431E+003    3.92674E+003
   7.0340   4.25200E+003    3.99063E+003
   7.0370   4.21469E+003    3.80507E+003
   7.0400   4.20966E+003    3.93020E+003
   7.0450   4.19089E+003    3.93699E+003
   7.0470   3.98349E+003    3.87239E+003
   7.0500   4.01670E+003    3.93488E+003
   7.0520   4.01973E+003    3.90255E+003
   7.0560   4.09877E+003    3.93600E+003
   7.0590   4.23973E+003    3.87305E+003
   7.0620   4.21789E+003    3.89752E+003
   7.0640   4.10138E+003    3.83090E+003
   7.0680   4.26896E+003    3.84931E+003
   7.0720   4.31671E+003    3.91504E+003
   7.0770   4.17608E+003    3.87314E+003
   7.0790   4.16513E+003    3.84835E+003
   7.0810   4.20408E+003    3.81404E+003
   7.0840   4.18855E+003    3.79256E+003
   7.0880   4.19198E+003    3.79830E+003
   7.0910   4.16346E+003    3.79853E+003
   7.0950   4.17153E+003    3.76902E+003
   7.0970   4.20084E+003    3.83039E+003
   7.1000   4.10821E+003    3.83584E+003
   7.1030   4.19802E+003    3.83217E+003
   7.1060   4.16163E+003    3.84426E+003
   7.1080   4.09225E+003    3.91926E+003
   7.1110   4.15363E+003    3.77969E+003
   7.1140   4.03160E+003    3.79391E+003
   7.1180   4.14428E+003    3.80186E+003
   7.1210   4.10845E+003    3.80644E+003
   7.1250   4.11506E+003    3.78031E+003
   7.1270   4.06465E+003    3.71653E+003
   7.1320   3.96545E+003    3.71962E+003
   7.1340   3.87649E+003    3.68700E+003
   7.1360   3.92913E+003    3.75108E+003
   7.1390   3.92952E+003    3.70124E+003
   7.1430   3.81307E+003    3.77579E+003
   7.1460   3.77964E+003    3.69675E+003
   7.1500   3.66814E+003    3.62826E+003
