# Supplementary material for: Trigger factor both holds and folds its client proteins
Source: Nat Commun. 2022 Jul 15;13:4126. doi: 10.1038/s41467-022-31767-6 (PMC9287376; doi:10.1038/s41467-022-31767-6)
Supplement: Supplementary file 6 — Source Data [file 41467_2022_31767_MOESM6_ESM.zip › SourceDataFile/Fig1a-b/00087.RI3]

Sample
I 3 04.0 40000 0015623 2.7300E11 280 1 
   5.8000   1.01770E+002    1.84370E+002
   5.8030   1.93840E+002    1.91300E+002
   5.8050   2.35510E+002    2.37270E+002
   5.8070   2.27270E+002    2.72140E+002
   5.8090   2.57930E+002    2.97190E+002
   5.8120   3.52390E+002    3.62510E+002
   5.8140   3.76660E+002    3.87040E+002
   5.8170   4.69510E+002    4.96500E+002
   5.8180   6.15910E+002    6.76590E+002
   5.8210   7.02910E+002    8.55920E+002
   5.8230   8.26890E+002    9.40740E+002
   5.8240   9.70250E+002    1.00583E+003
   5.8260   1.11741E+003    1.06639E+003
   5.8280   1.46916E+003    1.48106E+003
   5.8290   1.68404E+003    1.83016E+003
   5.8330   1.78955E+003    1.97939E+003
   5.8350   2.37013E+003    2.51641E+003
   5.8370   2.72305E+003    2.91099E+003
   5.8400   3.11974E+003    3.40450E+003
   5.8420   3.60055E+003    3.67564E+003
   5.8440   3.99482E+003    4.07584E+003
   5.8460   4.22579E+003    4.28844E+003
   5.8490   4.56749E+003    4.77296E+003
   5.8510   4.85334E+003    4.91879E+003
   5.8530   5.13851E+003    5.07303E+003
   5.8560   5.33714E+003    5.37762E+003
   5.8580   5.42480E+003    5.36759E+003
   5.8600   5.53035E+003    5.36802E+003
   5.8620   5.50781E+003    5.56004E+003
   5.8640   5.54054E+003    5.49007E+003
   5.8650   5.55686E+003    5.55335E+003
   5.8670   5.48269E+003    5.48476E+003
   5.8690   5.55612E+003    5.56865E+003
   5.8710   5.53506E+003    5.61309E+003
   5.8740   5.35919E+003    5.55893E+003
   5.8760   5.47074E+003    5.42287E+003
   5.8780   5.58454E+003    5.54359E+003
   5.8810   5.50513E+003    5.52634E+003
   5.8830   5.55612E+003    5.47267E+003
   5.8850   5.57737E+003    5.37846E+003
   5.8870   5.72682E+003    5.56052E+003
   5.8900   5.40432E+003    5.52985E+003
   5.8920   5.56290E+003    5.71491E+003
   5.8940   5.61481E+003    5.61126E+003
   5.8960   5.62487E+003    5.77404E+003
   5.8990   5.71741E+003    5.75017E+003
   5.9010   5.77206E+003    5.66919E+003
   5.9030   5.77661E+003    5.74558E+003
   5.9050   5.75055E+003    5.71119E+003
   5.9090   5.68558E+003    5.60745E+003
   5.9100   5.76768E+003    5.61197E+003
   5.9120   5.69205E+003    5.60503E+003
   5.9140   5.73700E+003    5.78545E+003
   5.9150   5.80103E+003    5.84446E+003
   5.9180   5.80102E+003    6.02965E+003
   5.9200   5.89920E+003    5.88993E+003
   5.9230   5.80865E+003    5.93590E+003
   5.9260   5.95341E+003    6.00294E+003
   5.9270   6.09360E+003    6.29016E+003
   5.9300   6.12481E+003    6.19323E+003
   5.9320   6.21293E+003    6.23165E+003
   5.9340   6.26575E+003    6.32324E+003
   5.9360   6.26466E+003    6.51051E+003
   5.9380   6.26390E+003    6.96450E+003
   5.9390   6.39085E+003    7.67480E+003
   5.9430   6.43058E+003    1.15393E+004
   5.9450   6.49149E+003    1.32926E+004
   5.9470   6.57936E+003    1.21307E+004
   5.9480   6.80804E+003    1.03771E+004
   5.9500   7.56224E+003    2.08140E+002
   5.9590   1.15925E+004    5.39550E+002
   5.9620   5.54958E+003    7.37508E+003
   5.9670   1.79050E+002    5.97095E+003
   5.9690   2.93340E+002    6.49919E+003
   5.9720   9.21890E+002    6.51348E+003
   5.9750   3.50924E+003    6.30434E+003
   5.9760   7.55393E+003    6.19047E+003
   5.9790   6.40769E+003    6.27265E+003
   5.9810   6.45827E+003    6.20506E+003
   5.9830   6.19875E+003    6.09066E+003
   5.9850   6.11609E+003    6.32157E+003
   5.9880   6.25260E+003    6.18542E+003
   5.9900   6.20292E+003    6.14200E+003
   5.9920   6.31191E+003    6.11392E+003
   5.9930   6.19860E+003    6.15999E+003
   5.9970   6.20148E+003    6.19879E+003
   5.9980   6.17204E+003    6.19600E+003
   6.0010   6.18435E+003    6.16996E+003
   6.0040   6.14240E+003    6.02243E+003
   6.0080   6.18445E+003    6.03773E+003
   6.0110   6.15832E+003    6.06745E+003
   6.0120   6.14565E+003    6.16647E+003
   6.0130   6.08158E+003    6.14685E+003
   6.0150   6.05741E+003    5.96042E+003
   6.0180   6.14003E+003    5.97551E+003
   6.0210   6.07191E+003    6.11371E+003
   6.0220   6.10869E+003    6.04222E+003
   6.0240   6.09903E+003    6.11982E+003
   6.0260   6.17102E+003    6.12067E+003
   6.0290   6.18022E+003    6.01757E+003
   6.0310   5.98921E+003    6.15192E+003
   6.0330   6.07723E+003    6.05351E+003
   6.0350   6.11441E+003    6.08605E+003
   6.0390   6.17893E+003    6.04573E+003
   6.0400   6.11530E+003    6.03712E+003
   6.0430   6.24635E+003    5.99929E+003
   6.0450   6.14940E+003    6.03224E+003
   6.0480   6.03555E+003    6.00660E+003
   6.0500   6.01624E+003    5.98250E+003
   6.0530   6.03772E+003    5.94126E+003
   6.0550   6.13886E+003    5.95770E+003
   6.0570   6.10679E+003    6.01757E+003
   6.0610   6.03069E+003    5.98485E+003
   6.0640   6.02313E+003    5.98765E+003
   6.0670   6.04101E+003    5.98079E+003
   6.0680   5.99008E+003    6.12313E+003
   6.0700   6.09256E+003    6.03731E+003
   6.0730   6.01273E+003    6.08662E+003
   6.0770   6.07281E+003    5.97068E+003
   6.0790   6.03475E+003    6.07613E+003
   6.0820   6.06954E+003    6.04706E+003
   6.0840   6.03261E+003    5.90652E+003
   6.0860   6.01460E+003    5.84656E+003
   6.0890   6.06404E+003    5.72201E+003
   6.0910   6.11503E+003    5.60102E+003
   6.0930   6.05687E+003    5.47695E+003
   6.0960   5.91806E+003    5.46249E+003
   6.0980   6.01805E+003    5.43880E+003
   6.1010   6.13030E+003    5.45614E+003
   6.1040   6.00310E+003    5.43369E+003
   6.1070   5.94834E+003    5.51717E+003
   6.1100   5.96078E+003    5.62771E+003
   6.1130   5.95933E+003    5.36881E+003
   6.1150   5.92931E+003    5.28022E+003
   6.1170   6.03808E+003    5.46661E+003
   6.1200   5.95562E+003    5.57268E+003
   6.1220   5.96291E+003    5.80298E+003
   6.1240   5.83252E+003    5.79590E+003
   6.1260   6.05582E+003    5.16804E+003
   6.1290   6.17485E+003    4.79459E+003
   6.1330   6.02328E+003    4.68230E+003
   6.1360   6.03484E+003    4.51418E+003
   6.1380   5.99857E+003    4.82666E+003
   6.1400   6.00804E+003    5.08515E+003
   6.1410   6.02990E+003    5.19624E+003
   6.1430   6.07636E+003    5.65952E+003
   6.1470   5.97521E+003    5.67265E+003
   6.1500   6.02278E+003    5.45645E+003
   6.1540   5.87575E+003    5.55537E+003
   6.1560   5.96835E+003    5.61853E+003
   6.1580   5.95422E+003    5.55633E+003
   6.1590   6.06326E+003    5.49660E+003
   6.1630   6.03110E+003    5.35863E+003
   6.1650   6.00150E+003    5.26296E+003
   6.1700   6.15362E+003    5.21890E+003
   6.1720   5.92022E+003    5.19418E+003
   6.1750   6.00534E+003    5.35997E+003
   6.1780   5.97604E+003    5.23600E+003
   6.1800   6.03281E+003    5.35840E+003
   6.1830   5.96803E+003    5.45137E+003
   6.1840   6.05623E+003    5.33572E+003
   6.1870   5.99324E+003    5.30949E+003
   6.1900   6.02420E+003    5.21098E+003
   6.1940   5.98184E+003    5.35828E+003
   6.1970   6.01539E+003    5.35816E+003
   6.2000   6.13973E+003    5.34775E+003
   6.2030   6.09268E+003    5.23245E+003
   6.2050   6.04483E+003    5.18636E+003
   6.2070   6.04262E+003    5.27383E+003
   6.2110   6.00136E+003    5.01777E+003
   6.2130   5.98108E+003    5.07418E+003
   6.2150   5.97742E+003    4.96551E+003
   6.2190   5.99975E+003    4.84554E+003
   6.2210   5.92252E+003    4.98904E+003
   6.2230   5.98049E+003    5.20525E+003
   6.2250   6.06231E+003    5.17281E+003
   6.2290   5.90305E+003    5.05501E+003
   6.2310   6.02445E+003    4.94438E+003
   6.2350   5.95003E+003    4.85676E+003
   6.2370   5.95080E+003    4.88135E+003
   6.2390   6.00804E+003    4.70347E+003
   6.2420   6.10857E+003    4.55976E+003
   6.2440   5.98272E+003    4.66495E+003
   6.2460   5.99284E+003    4.67179E+003
   6.2500   6.02946E+003    4.83170E+003
   6.2530   5.88153E+003    4.55409E+003
   6.2550   5.83635E+003    4.52677E+003
   6.2570   5.86789E+003    4.63095E+003
   6.2600   5.83767E+003    4.58118E+003
   6.2630   5.85487E+003    4.58179E+003
   6.2670   5.86075E+003    4.61115E+003
   6.2690   5.93650E+003    4.75425E+003
   6.2720   5.95916E+003    4.69943E+003
   6.2730   6.16115E+003    4.71963E+003
   6.2760   5.99355E+003    4.63747E+003
   6.2790   6.01654E+003    4.49135E+003
   6.2820   6.02974E+003    4.37286E+003
   6.2850   6.09991E+003    4.27605E+003
   6.2880   5.95033E+003    4.33559E+003
   6.2900   5.96031E+003    4.49343E+003
   6.2920   6.08436E+003    4.52259E+003
   6.2950   5.94280E+003    4.51605E+003
   6.2980   6.06404E+003    4.51384E+003
   6.3000   6.00453E+003    4.33726E+003
   6.3040   5.85505E+003    4.20956E+003
   6.3060   5.88505E+003    4.22525E+003
   6.3090   6.07672E+003    4.32948E+003
   6.3130   6.05648E+003    4.17376E+003
   6.3150   5.98244E+003    4.26595E+003
   6.3170   5.98888E+003    4.27447E+003
   6.3190   6.02099E+003    4.25484E+003
   6.3220   5.89627E+003    4.28966E+003
   6.3260   6.03423E+003    4.22363E+003
   6.3290   5.93235E+003    4.24572E+003
   6.3310   5.94705E+003    4.11649E+003
   6.3350   5.95401E+003    4.11122E+003
   6.3370   6.04943E+003    4.06464E+003
   6.3380   5.89390E+003    4.03329E+003
   6.3400   5.88700E+003    4.09643E+003
   6.3420   5.94610E+003    4.03155E+003
   6.3470   5.87486E+003    3.97944E+003
   6.3490   5.87435E+003    3.99570E+003
   6.3520   5.83367E+003    4.01003E+003
   6.3540   5.84943E+003    4.02347E+003
   6.3560   5.80221E+003    3.92773E+003
   6.3590   5.67541E+003    3.75320E+003
   6.3630   5.74447E+003    3.88384E+003
   6.3650   5.84479E+003    3.74828E+003
   6.3690   5.90502E+003    3.82513E+003
   6.3710   5.99827E+003    3.95054E+003
   6.3730   5.93878E+003    3.82689E+003
   6.3770   5.86757E+003    3.68052E+003
   6.3790   5.79990E+003    3.79308E+003
   6.3820   5.90925E+003    3.69045E+003
   6.3840   5.86314E+003    3.73846E+003
   6.3870   5.79767E+003    3.78524E+003
   6.3880   5.87505E+003    3.73497E+003
   6.3910   5.81337E+003    3.64131E+003
   6.3930   5.86665E+003    3.66055E+003
   6.3970   5.70625E+003    3.67540E+003
   6.3990   5.78282E+003    3.59060E+003
   6.4030   5.74943E+003    3.54346E+003
   6.4050   5.73625E+003    3.54833E+003
   6.4090   5.75633E+003    3.48820E+003
   6.4110   5.66152E+003    3.38778E+003
   6.4140   5.64071E+003    3.42114E+003
   6.4160   5.69809E+003    3.41109E+003
   6.4180   5.67541E+003    3.32168E+003
   6.4210   5.68402E+003    3.36978E+003
   6.4240   5.54537E+003    3.46291E+003
   6.4270   5.69839E+003    3.47325E+003
   6.4290   5.66630E+003    3.44377E+003
   6.4320   5.62507E+003    3.37589E+003
   6.4340   5.65771E+003    3.39540E+003
   6.4380   5.86074E+003    3.46531E+003
   6.4400   5.94216E+003    3.43329E+003
   6.4430   5.83596E+003    3.41859E+003
   6.4450   5.85168E+003    3.46443E+003
   6.4470   5.74977E+003    3.28751E+003
   6.4500   5.86023E+003    3.29445E+003
   6.4540   5.89828E+003    3.34111E+003
   6.4560   5.96072E+003    3.39237E+003
   6.4590   5.88796E+003    3.32767E+003
   6.4610   5.99975E+003    3.22995E+003
   6.4640   5.87768E+003    3.24859E+003
   6.4670   5.94655E+003    3.20312E+003
   6.4690   5.90054E+003    3.28177E+003
   6.4710   6.02020E+003    3.29703E+003
   6.4740   5.92860E+003    3.30429E+003
   6.4770   5.97077E+003    3.28190E+003
   6.4810   6.02525E+003    3.21694E+003
   6.4820   6.05698E+003    3.23830E+003
   6.4840   5.88878E+003    3.19939E+003
   6.4850   5.92690E+003    3.11554E+003
   6.4880   5.98383E+003    3.19958E+003
   6.4900   5.88796E+003    3.12559E+003
   6.4940   5.86373E+003    3.12245E+003
   6.4970   5.81076E+003    3.12692E+003
   6.5000   5.91713E+003    3.13948E+003
   6.5030   6.02741E+003    3.09816E+003
   6.5060   5.98855E+003    3.07177E+003
   6.5090   5.93599E+003    3.07181E+003
   6.5120   6.00295E+003    3.15062E+003
   6.5150   5.92820E+003    3.10756E+003
   6.5170   6.03660E+003    3.08690E+003
   6.5190   6.09573E+003    3.02550E+003
   6.5230   6.03545E+003    2.90415E+003
   6.5260   5.99336E+003    2.93657E+003
   6.5280   5.92153E+003    2.84635E+003
   6.5310   5.96671E+003    2.88810E+003
   6.5330   5.83772E+003    2.92469E+003
   6.5350   5.91001E+003    2.96297E+003
   6.5390   5.85417E+003    2.94687E+003
   6.5410   6.06825E+003    2.93381E+003
   6.5450   5.88159E+003    2.87194E+003
   6.5480   5.82302E+003    2.80745E+003
   6.5510   5.86364E+003    2.85768E+003
   6.5540   5.82514E+003    2.83470E+003
   6.5560   5.91919E+003    2.80421E+003
   6.5600   5.90863E+003    2.86797E+003
   6.5630   5.87955E+003    2.77925E+003
   6.5660   5.83761E+003    2.82312E+003
   6.5690   5.80532E+003    2.76591E+003
   6.5710   5.87756E+003    2.77186E+003
   6.5730   5.87110E+003    2.72006E+003
   6.5750   5.83158E+003    2.68492E+003
   6.5790   5.83863E+003    2.60630E+003
   6.5820   5.77533E+003    2.67294E+003
   6.5850   5.65831E+003    2.68920E+003
   6.5860   5.86447E+003    2.61244E+003
   6.5880   5.81922E+003    2.64237E+003
   6.5910   5.72564E+003    2.63976E+003
   6.5930   5.78194E+003    2.69401E+003
   6.5980   5.64167E+003    2.68923E+003
   6.6000   5.79320E+003    2.58902E+003
   6.6030   5.68017E+003    2.68958E+003
   6.6060   5.72353E+003    2.70924E+003
   6.6100   5.73248E+003    2.64099E+003
   6.6130   5.63589E+003    2.61686E+003
   6.6150   5.75055E+003    2.64993E+003
   6.6170   5.62586E+003    2.60147E+003
   6.6200   5.67577E+003    2.63677E+003
   6.6240   5.71380E+003    2.66440E+003
   6.6250   5.68645E+003    2.60282E+003
   6.6290   5.71367E+003    2.52211E+003
   6.6320   5.62361E+003    2.61311E+003
   6.6350   5.74791E+003    2.58905E+003
   6.6360   5.65960E+003    2.63139E+003
   6.6390   5.63990E+003    2.56850E+003
   6.6420   5.53745E+003    2.54133E+003
   6.6450   5.61092E+003    2.56152E+003
   6.6470   5.55575E+003    2.51393E+003
   6.6510   5.49360E+003    2.54241E+003
   6.6540   5.56023E+003    2.50074E+003
   6.6560   5.53942E+003    2.53316E+003
   6.6580   5.61914E+003    2.44363E+003
   6.6610   5.60034E+003    2.43622E+003
   6.6640   5.55914E+003    2.44084E+003
   6.6670   5.56919E+003    2.44600E+003
   6.6710   5.44528E+003    2.50233E+003
   6.6730   5.58442E+003    2.49617E+003
   6.6760   5.48663E+003    2.45399E+003
   6.6780   5.44868E+003    2.44469E+003
   6.6800   5.45868E+003    2.44227E+003
   6.6830   5.42683E+003    2.44390E+003
   6.6850   5.43818E+003    2.41341E+003
   6.6870   5.43762E+003    2.40322E+003
   6.6910   5.39856E+003    2.50977E+003
   6.6940   5.54105E+003    2.42782E+003
   6.6990   5.32116E+003    2.44788E+003
   6.7010   5.43144E+003    2.39700E+003
   6.7030   5.48399E+003    2.41344E+003
   6.7070   5.26855E+003    2.40711E+003
   6.7100   5.24477E+003    2.40786E+003
   6.7130   5.31081E+003    2.38627E+003
   6.7150   5.32910E+003    2.30313E+003
   6.7180   5.32318E+003    2.37788E+003
   6.7190   5.26204E+003    2.38016E+003
   6.7230   5.32999E+003    2.31245E+003
   6.7260   5.22288E+003    2.34040E+003
   6.7280   5.34522E+003    2.35314E+003
   6.7320   5.30037E+003    2.39281E+003
   6.7340   5.30340E+003    2.38101E+003
   6.7380   5.32305E+003    2.38950E+003
   6.7410   5.26465E+003    2.45412E+003
   6.7430   5.28026E+003    2.36145E+003
   6.7460   5.20757E+003    2.34733E+003
   6.7480   5.08424E+003    2.30467E+003
   6.7520   5.15823E+003    2.26500E+003
   6.7540   5.18706E+003    2.24820E+003
   6.7560   5.07754E+003    2.22958E+003
   6.7590   5.10647E+003    2.23203E+003
   6.7630   5.13655E+003    2.23069E+003
   6.7660   5.02458E+003    2.27310E+003
   6.7680   5.08618E+003    2.25922E+003
   6.7710   5.09452E+003    2.27191E+003
   6.7730   5.11029E+003    2.20805E+003
   6.7760   5.04338E+003    2.15707E+003
   6.7790   5.12791E+003    2.20562E+003
   6.7820   5.01533E+003    2.13659E+003
   6.7840   5.14367E+003    2.23929E+003
   6.7860   5.06852E+003    2.20876E+003
   6.7880   5.09435E+003    2.20880E+003
   6.7930   5.04591E+003    2.18620E+003
   6.7950   4.97032E+003    2.20182E+003
   6.7980   5.06958E+003    2.30565E+003
   6.8020   5.04624E+003    2.26254E+003
   6.8040   5.02072E+003    2.22544E+003
   6.8070   5.01695E+003    2.20596E+003
   6.8100   5.05294E+003    2.22017E+003
   6.8130   5.05828E+003    2.24926E+003
   6.8160   5.12090E+003    2.19088E+003
   6.8190   4.90724E+003    2.21426E+003
   6.8230   4.95097E+003    2.24756E+003
   6.8250   4.97047E+003    2.24504E+003
   6.8270   5.03460E+003    2.22775E+003
   6.8300   5.01836E+003    2.19866E+003
   6.8320   5.03474E+003    2.28956E+003
   6.8350   4.95152E+003    2.20359E+003
   6.8390   5.05813E+003    2.19998E+003
   6.8420   5.05952E+003    2.26613E+003
   6.8460   5.01395E+003    2.26921E+003
   6.8480   5.05599E+003    2.30590E+003
   6.8510   5.06084E+003    2.30490E+003
   6.8540   5.12532E+003    2.24908E+003
   6.8570   5.11047E+003    2.25132E+003
   6.8590   5.11584E+003    2.21086E+003
   6.8620   4.99825E+003    2.20108E+003
   6.8660   5.01440E+003    2.19608E+003
   6.8670   4.95856E+003    2.18544E+003
   6.8700   5.01917E+003    2.18231E+003
   6.8730   4.99683E+003    2.15070E+003
   6.8760   4.98176E+003    2.21193E+003
   6.8790   4.93914E+003    2.18696E+003
   6.8810   4.89299E+003    2.19557E+003
   6.8850   4.87928E+003    2.23918E+003
   6.8880   4.92503E+003    2.16928E+003
   6.8910   4.91372E+003    2.22079E+003
   6.8930   4.91014E+003    2.17594E+003
   6.8970   4.91139E+003    2.21348E+003
   6.9000   4.95078E+003    2.20579E+003
   6.9040   4.98390E+003    2.18586E+003
   6.9060   4.89945E+003    2.18043E+003
   6.9080   5.00280E+003    2.13067E+003
   6.9110   4.92948E+003    2.16630E+003
   6.9140   4.96043E+003    2.18703E+003
   6.9180   4.98204E+003    2.16713E+003
   6.9220   4.89469E+003    2.21806E+003
   6.9240   4.89611E+003    2.10106E+003
   6.9270   4.90115E+003    2.12976E+003
   6.9290   4.92540E+003    2.10949E+003
   6.9320   4.76586E+003    2.10936E+003
   6.9360   4.75643E+003    2.10054E+003
   6.9400   4.74295E+003    2.10896E+003
   6.9430   4.73953E+003    2.08017E+003
   6.9450   4.76390E+003    2.07761E+003
   6.9500   4.69474E+003    2.06659E+003
   6.9520   4.71680E+003    2.04705E+003
   6.9540   4.73014E+003    2.04793E+003
   6.9580   4.72808E+003    2.05751E+003
   6.9610   4.63871E+003    2.05970E+003
   6.9630   4.69656E+003    2.08137E+003
   6.9670   4.73338E+003    2.13627E+003
   6.9700   4.70960E+003    2.13215E+003
   6.9730   4.67388E+003    2.10477E+003
   6.9760   4.69463E+003    2.10547E+003
   6.9790   4.71575E+003    2.04062E+003
   6.9830   4.71915E+003    2.12189E+003
   6.9850   4.68096E+003    2.13976E+003
   6.9890   4.68500E+003    2.09481E+003
   6.9920   4.72852E+003    2.08461E+003
   6.9960   4.66008E+003    2.07931E+003
   6.9990   4.68477E+003    2.03398E+003
   7.0010   4.66008E+003    2.05282E+003
   7.0050   4.61959E+003    2.03992E+003
   7.0080   4.63333E+003    2.06959E+003
   7.0120   4.66761E+003    1.96986E+003
   7.0140   4.60657E+003    2.00016E+003
   7.0160   4.60755E+003    2.00180E+003
   7.0190   4.62045E+003    2.02659E+003
   7.0220   4.56003E+003    2.04267E+003
   7.0260   4.55091E+003    2.00813E+003
   7.0280   4.40769E+003    1.94978E+003
   7.0310   4.43352E+003    2.02738E+003
   7.0350   4.53440E+003    2.04351E+003
   7.0370   4.41378E+003    2.02296E+003
   7.0420   4.50209E+003    2.05733E+003
   7.0440   4.51249E+003    1.97097E+003
   7.0470   4.54957E+003    2.01026E+003
   7.0500   4.57318E+003    2.04039E+003
   7.0530   4.54225E+003    2.05634E+003
   7.0570   4.53910E+003    1.99310E+003
   7.0600   4.63621E+003    1.96892E+003
   7.0620   4.53657E+003    1.98104E+003
   7.0660   4.42031E+003    1.94293E+003
   7.0690   4.51597E+003    1.99515E+003
   7.0720   4.56501E+003    2.02500E+003
   7.0750   4.46090E+003    2.03939E+003
   7.0770   4.54264E+003    1.96727E+003
   7.0810   4.50240E+003    1.95175E+003
   7.0840   4.36605E+003    2.00049E+003
   7.0860   4.48344E+003    1.92977E+003
   7.0890   4.38811E+003    1.93864E+003
   7.0930   4.44646E+003    1.92387E+003
   7.0970   4.49105E+003    1.94280E+003
   7.1010   4.40311E+003    1.98084E+003
   7.1040   4.42230E+003    1.98144E+003
   7.1060   4.46125E+003    2.00231E+003
   7.1080   4.46177E+003    1.89728E+003
   7.1110   4.51019E+003    1.88288E+003
   7.1150   4.47404E+003    1.90210E+003
   7.1180   4.43241E+003    1.82532E+003
   7.1210   4.33953E+003    1.83141E+003
   7.1240   4.39657E+003    1.80356E+003
   7.1270   4.44384E+003    1.79115E+003
   7.1290   4.34841E+003    1.73736E+003
   7.1330   4.40056E+003    1.72914E+003
   7.1360   4.39155E+003    1.63308E+003
   7.1410   4.38953E+003    1.63310E+003
   7.1440   4.34402E+003    1.52278E+003
   7.1470   4.30903E+003    1.49742E+003
   7.1490   4.35279E+003    1.40567E+003
   7.1530   4.35612E+003    1.17339E+003
