# Supplementary material for: Trigger factor both holds and folds its client proteins
Source: Nat Commun. 2022 Jul 15;13:4126. doi: 10.1038/s41467-022-31767-6 (PMC9287376; doi:10.1038/s41467-022-31767-6)
Supplement: Supplementary file 6 — Source Data [file 41467_2022_31767_MOESM6_ESM.zip › SourceDataFile/Fig1a-b/00088.RI1]

Sample
I 1 04.0 40000 0015684 2.7410E11 280 1 
   5.8000   6.92300E+001    1.83060E+002
   5.8030   2.15160E+002    2.07440E+002
   5.8050   2.23530E+002    2.15820E+002
   5.8080   2.64490E+002    2.80100E+002
   5.8090   2.68360E+002    3.45130E+002
   5.8120   3.25000E+002    3.62800E+002
   5.8140   3.58430E+002    4.08130E+002
   5.8170   4.96900E+002    5.09920E+002
   5.8190   5.64590E+002    6.68200E+002
   5.8200   6.85270E+002    8.14630E+002
   5.8220   7.75080E+002    9.08790E+002
   5.8230   9.46880E+002    9.00640E+002
   5.8240   1.00539E+003    1.06485E+003
   5.8260   1.14154E+003    1.16484E+003
   5.8270   1.24363E+003    1.48739E+003
   5.8290   1.48739E+003    1.69890E+003
   5.8310   1.60050E+003    1.88212E+003
   5.8330   1.76161E+003    1.96487E+003
   5.8350   2.31308E+003    2.63410E+003
   5.8400   2.97954E+003    3.17293E+003
   5.8420   3.14308E+003    3.76730E+003
   5.8440   3.51088E+003    3.90350E+003
   5.8450   3.86209E+003    4.22496E+003
   5.8460   4.11595E+003    4.54007E+003
   5.8480   4.44573E+003    4.90352E+003
   5.8530   5.15503E+003    5.35161E+003
   5.8560   5.21392E+003    5.46714E+003
   5.8580   5.41639E+003    5.45437E+003
   5.8600   5.45709E+003    5.51377E+003
   5.8620   5.55815E+003    5.57926E+003
   5.8640   5.46944E+003    5.59036E+003
   5.8660   5.49337E+003    5.61288E+003
   5.8670   5.51238E+003    5.62493E+003
   5.8690   5.44345E+003    5.67011E+003
   5.8710   5.48714E+003    5.70782E+003
   5.8730   5.47589E+003    5.55397E+003
   5.8740   5.56295E+003    5.52508E+003
   5.8760   5.60056E+003    5.41443E+003
   5.8780   5.46418E+003    5.56837E+003
   5.8810   5.51034E+003    5.55865E+003
   5.8830   5.50097E+003    5.49291E+003
   5.8850   5.48153E+003    5.57865E+003
   5.8880   5.48145E+003    5.62697E+003
   5.8890   5.65873E+003    5.66724E+003
   5.8920   5.61238E+003    5.47213E+003
   5.8940   5.66787E+003    5.35401E+003
   5.8970   5.59317E+003    5.44647E+003
   5.8990   5.64372E+003    5.55727E+003
   5.9010   5.59502E+003    5.40767E+003
   5.9050   5.70647E+003    5.79102E+003
   5.9080   5.57528E+003    5.68386E+003
   5.9100   5.75465E+003    5.68484E+003
   5.9120   5.62104E+003    5.60492E+003
   5.9140   5.66303E+003    5.67260E+003
   5.9160   5.71012E+003    5.82076E+003
   5.9200   5.85593E+003    5.75893E+003
   5.9210   5.92292E+003    5.84634E+003
   5.9230   5.82115E+003    5.88700E+003
   5.9240   5.79383E+003    5.80170E+003
   5.9270   5.91531E+003    5.92748E+003
   5.9290   5.88543E+003    6.03239E+003
   5.9310   6.05308E+003    6.01279E+003
   5.9340   5.95613E+003    6.00035E+003
   5.9380   6.04133E+003    6.01117E+003
   5.9390   6.23139E+003    6.18798E+003
   5.9420   6.22674E+003    6.23653E+003
   5.9450   6.42086E+003    6.38364E+003
   5.9460   6.31113E+003    6.29538E+003
   5.9470   6.35334E+003    6.40499E+003
   5.9490   6.06003E+003    6.17341E+003
   5.9530   6.11607E+003    6.25189E+003
   5.9560   6.16735E+003    6.20649E+003
   5.9570   6.07875E+003    6.26940E+003
   5.9600   6.02975E+003    6.31272E+003
   5.9610   6.20340E+003    6.30459E+003
   5.9630   6.28544E+003    6.09951E+003
   5.9650   6.21633E+003    6.37825E+003
   5.9670   6.29477E+003    6.39590E+003
   5.9690   6.36670E+003    6.31595E+003
   5.9740   6.33385E+003    6.29002E+003
   5.9750   6.22422E+003    6.23473E+003
   5.9790   6.13472E+003    6.16079E+003
   5.9810   6.09602E+003    6.12907E+003
   5.9830   5.94653E+003    6.24444E+003
   5.9850   6.13421E+003    6.31806E+003
   5.9880   6.26733E+003    6.29433E+003
   5.9920   6.16895E+003    6.31393E+003
   5.9930   6.13147E+003    6.52462E+003
   5.9950   6.36164E+003    6.77400E+003
   5.9970   6.30422E+003    8.22812E+003
   5.9990   6.26020E+003    1.06230E+004
   6.0020   6.11610E+003    1.03330E+004
   6.0050   6.27190E+003    1.04763E+004
   6.0070   6.09596E+003    5.84922E+003
   6.0090   6.17925E+003    1.91990E+002
   6.0150   9.97652E+003    2.96740E+002
   6.0170   1.04281E+004    6.01733E+003
   6.0240   2.32627E+003    5.98177E+003
   6.0280   1.78510E+002    5.98661E+003
   6.0300   2.48580E+002    6.00231E+003
   6.0330   5.45060E+002    6.00161E+003
   6.0370   4.32619E+003    6.02768E+003
   6.0400   7.38225E+003    6.02964E+003
   6.0430   6.50117E+003    6.08541E+003
   6.0450   6.17835E+003    6.02276E+003
   6.0470   6.09712E+003    5.98978E+003
   6.0490   6.13354E+003    5.98236E+003
   6.0520   6.07255E+003    6.04042E+003
   6.0550   6.09310E+003    5.98973E+003
   6.0560   6.20307E+003    6.09494E+003
   6.0590   6.17851E+003    6.02910E+003
   6.0630   6.07909E+003    6.00303E+003
   6.0660   6.12302E+003    6.04934E+003
   6.0680   6.03996E+003    5.98993E+003
   6.0700   6.11422E+003    6.12087E+003
   6.0730   6.22042E+003    5.98185E+003
   6.0770   6.10725E+003    5.97333E+003
   6.0800   6.16546E+003    6.00929E+003
   6.0820   6.10014E+003    5.97031E+003
   6.0840   6.13276E+003    6.03134E+003
   6.0870   6.10904E+003    6.02966E+003
   6.0910   6.05567E+003    6.02233E+003
   6.0940   6.09243E+003    6.01074E+003
   6.0960   6.07087E+003    5.96325E+003
   6.0980   6.01101E+003    5.94862E+003
   6.0990   6.00707E+003    6.03831E+003
   6.1020   6.09507E+003    5.97399E+003
   6.1050   6.07354E+003    5.97559E+003
   6.1070   5.90799E+003    5.87997E+003
   6.1100   5.93752E+003    5.92188E+003
   6.1120   6.05285E+003    5.83814E+003
   6.1140   6.04424E+003    5.87900E+003
   6.1170   5.97231E+003    5.96543E+003
   6.1200   6.08277E+003    5.91503E+003
   6.1220   6.11807E+003    5.94989E+003
   6.1240   6.02226E+003    6.00457E+003
   6.1290   6.06931E+003    6.10858E+003
   6.1310   6.01442E+003    5.89605E+003
   6.1340   6.08580E+003    5.95345E+003
   6.1360   6.04474E+003    6.03312E+003
   6.1380   6.12210E+003    5.96850E+003
   6.1400   6.04917E+003    5.98147E+003
   6.1440   6.00062E+003    5.92174E+003
   6.1470   6.02652E+003    6.03048E+003
   6.1490   5.92080E+003    5.86784E+003
   6.1520   6.02150E+003    5.83428E+003
   6.1540   5.97310E+003    5.80658E+003
   6.1570   5.98156E+003    5.82616E+003
   6.1590   5.96133E+003    5.91121E+003
   6.1610   6.01961E+003    5.86280E+003
   6.1630   5.94307E+003    5.92578E+003
   6.1650   5.98073E+003    5.88140E+003
   6.1680   5.92281E+003    6.03422E+003
   6.1720   5.94339E+003    5.99324E+003
   6.1750   5.88295E+003    6.01202E+003
   6.1780   5.94261E+003    5.91419E+003
   6.1820   5.91448E+003    5.95739E+003
   6.1840   5.96710E+003    5.91799E+003
   6.1870   5.92900E+003    5.87077E+003
   6.1890   6.07261E+003    5.90692E+003
   6.1920   5.85470E+003    6.03239E+003
   6.1960   5.96256E+003    6.01142E+003
   6.1980   5.90704E+003    5.97606E+003
   6.2000   5.94374E+003    5.95214E+003
   6.2030   6.07675E+003    5.98137E+003
   6.2050   5.98131E+003    5.91099E+003
   6.2070   6.06966E+003    5.80231E+003
   6.2090   5.95484E+003    5.95406E+003
   6.2120   5.87774E+003    5.91991E+003
   6.2140   5.88056E+003    5.96143E+003
   6.2180   5.87527E+003    5.90930E+003
   6.2210   5.90227E+003    5.91628E+003
   6.2230   5.90865E+003    5.94068E+003
   6.2250   5.89333E+003    5.88778E+003
   6.2280   5.92861E+003    5.95341E+003
   6.2320   5.82350E+003    5.91887E+003
   6.2350   5.94429E+003    5.83844E+003
   6.2370   5.80289E+003    5.93321E+003
   6.2390   5.87797E+003    5.88583E+003
   6.2410   5.91267E+003    5.86115E+003
   6.2450   5.86370E+003    5.88361E+003
   6.2490   5.86421E+003    5.93100E+003
   6.2510   5.86904E+003    5.95464E+003
   6.2530   5.83804E+003    5.85048E+003
   6.2550   5.77800E+003    5.94331E+003
   6.2570   5.78637E+003    5.85908E+003
   6.2600   5.75539E+003    5.84326E+003
   6.2630   5.78351E+003    5.78848E+003
   6.2650   5.74788E+003    5.80812E+003
   6.2690   5.84198E+003    5.72475E+003
   6.2720   5.67093E+003    5.79166E+003
   6.2740   5.76203E+003    5.96350E+003
   6.2760   5.73279E+003    5.90923E+003
   6.2800   5.75012E+003    6.03745E+003
   6.2830   5.72096E+003    5.79436E+003
   6.2850   5.67778E+003    5.82847E+003
   6.2880   5.60362E+003    5.92599E+003
   6.2920   5.77804E+003    5.87293E+003
   6.2950   5.72537E+003    5.85436E+003
   6.2970   5.65527E+003    5.81598E+003
   6.2990   5.69024E+003    5.89564E+003
   6.3010   5.61864E+003    5.74165E+003
   6.3040   5.47111E+003    5.73765E+003
   6.3070   5.60296E+003    5.91697E+003
   6.3100   5.68565E+003    5.89899E+003
   6.3130   5.64842E+003    5.76876E+003
   6.3150   5.54090E+003    5.78513E+003
   6.3170   5.55757E+003    5.76083E+003
   6.3210   5.41057E+003    5.61441E+003
   6.3240   5.45092E+003    5.79269E+003
   6.3260   5.46327E+003    5.69884E+003
   6.3290   5.48379E+003    5.66307E+003
   6.3310   5.36249E+003    5.75962E+003
   6.3330   5.32712E+003    5.78961E+003
   6.3370   5.42706E+003    5.69446E+003
   6.3400   5.29208E+003    5.63531E+003
   6.3420   5.27672E+003    5.75240E+003
   6.3450   5.28964E+003    5.59939E+003
   6.3470   5.35749E+003    5.62353E+003
   6.3490   5.28513E+003    5.59859E+003
   6.3530   5.15655E+003    5.63008E+003
   6.3560   5.28238E+003    5.62972E+003
   6.3580   5.24566E+003    5.56884E+003
   6.3610   5.26613E+003    5.59119E+003
   6.3640   5.34360E+003    5.45865E+003
   6.3650   5.36090E+003    5.54350E+003
   6.3700   5.22750E+003    5.67619E+003
   6.3720   5.16007E+003    5.52924E+003
   6.3750   5.28385E+003    5.65245E+003
   6.3780   5.30153E+003    5.62665E+003
   6.3800   5.34889E+003    5.55808E+003
   6.3840   5.12056E+003    5.54236E+003
   6.3860   5.13887E+003    5.46729E+003
   6.3890   5.23481E+003    5.44694E+003
   6.3910   5.13044E+003    5.44261E+003
   6.3930   5.05929E+003    5.41221E+003
   6.3960   5.07694E+003    5.34541E+003
   6.3990   5.04336E+003    5.46263E+003
   6.4020   5.06259E+003    5.47520E+003
   6.4040   4.95413E+003    5.38420E+003
   6.4070   4.94564E+003    5.34082E+003
   6.4100   4.91395E+003    5.28253E+003
   6.4120   4.93623E+003    5.22211E+003
   6.4150   4.93808E+003    5.30906E+003
   6.4180   4.88665E+003    5.37725E+003
   6.4200   4.87769E+003    5.28656E+003
   6.4240   4.87282E+003    5.24591E+003
   6.4270   4.89798E+003    5.26425E+003
   6.4300   4.94844E+003    5.33529E+003
   6.4330   4.97000E+003    5.36830E+003
   6.4340   4.98400E+003    5.39616E+003
   6.4380   5.01992E+003    5.26228E+003
   6.4410   4.97814E+003    5.33536E+003
   6.4430   4.99664E+003    5.44271E+003
   6.4450   5.07558E+003    5.32065E+003
   6.4480   5.06903E+003    5.39967E+003
   6.4500   5.04919E+003    5.45619E+003
   6.4540   5.08266E+003    5.41397E+003
   6.4560   4.97642E+003    5.42439E+003
   6.4590   5.15223E+003    5.34478E+003
   6.4610   5.14216E+003    5.35853E+003
   6.4640   5.07464E+003    5.38835E+003
   6.4680   5.06895E+003    5.34913E+003
   6.4700   5.00817E+003    5.31805E+003
   6.4720   5.02605E+003    5.39036E+003
   6.4760   5.09561E+003    5.33303E+003
   6.4790   5.04542E+003    5.29225E+003
   6.4820   5.03219E+003    5.34095E+003
   6.4850   5.03122E+003    5.37714E+003
   6.4880   5.06559E+003    5.38612E+003
   6.4910   5.15854E+003    5.24593E+003
   6.4940   4.96065E+003    5.23942E+003
   6.4970   5.04787E+003    5.22828E+003
   6.4990   4.97341E+003    5.23297E+003
   6.5010   5.05150E+003    5.40053E+003
   6.5030   4.99729E+003    5.35850E+003
   6.5070   5.01008E+003    5.19674E+003
   6.5090   5.12020E+003    5.26915E+003
   6.5100   5.07029E+003    5.46186E+003
   6.5140   5.16766E+003    5.31462E+003
   6.5170   5.08779E+003    5.34756E+003
   6.5200   5.09695E+003    5.30173E+003
   6.5220   5.12449E+003    5.18638E+003
   6.5250   4.92494E+003    5.27185E+003
   6.5290   4.99109E+003    5.25468E+003
   6.5320   4.98508E+003    5.18729E+003
   6.5350   5.04523E+003    5.08072E+003
   6.5380   5.06744E+003    5.23157E+003
   6.5410   5.01509E+003    5.17615E+003
   6.5440   5.03537E+003    5.12738E+003
   6.5470   5.08558E+003    5.08326E+003
   6.5500   4.96413E+003    5.12657E+003
   6.5510   4.94408E+003    5.11807E+003
   6.5540   5.02817E+003    5.09199E+003
   6.5570   4.93350E+003    5.00468E+003
   6.5590   4.94526E+003    5.07095E+003
   6.5620   4.98908E+003    5.07521E+003
   6.5660   4.98971E+003    5.00179E+003
   6.5680   4.98737E+003    4.93493E+003
   6.5710   5.01426E+003    5.07641E+003
   6.5730   4.99532E+003    5.11094E+003
   6.5770   4.99026E+003    5.13785E+003
   6.5800   4.95627E+003    5.01605E+003
   6.5830   4.90778E+003    4.98032E+003
   6.5860   4.99493E+003    5.03984E+003
   6.5890   4.95944E+003    5.03881E+003
   6.5910   4.82270E+003    4.96812E+003
   6.5940   4.83410E+003    4.95092E+003
   6.5970   4.95781E+003    4.93131E+003
   6.6000   4.94088E+003    4.98173E+003
   6.6020   4.84693E+003    4.96320E+003
   6.6040   4.90803E+003    4.95173E+003
   6.6080   4.83973E+003    4.93061E+003
   6.6110   4.81476E+003    4.90239E+003
   6.6130   4.82094E+003    4.87521E+003
   6.6150   4.81248E+003    4.83852E+003
   6.6190   4.84144E+003    4.85765E+003
   6.6220   4.92777E+003    4.86179E+003
   6.6260   4.88718E+003    4.95342E+003
   6.6290   4.85839E+003    4.81344E+003
   6.6310   4.86470E+003    4.87428E+003
   6.6340   4.82007E+003    4.75715E+003
   6.6380   4.85493E+003    4.79503E+003
   6.6400   4.83633E+003    4.95016E+003
   6.6420   4.83776E+003    4.80250E+003
   6.6450   4.85138E+003    4.79051E+003
   6.6470   4.79608E+003    4.76215E+003
   6.6510   4.79485E+003    4.70938E+003
   6.6540   4.83603E+003    4.69986E+003
   6.6560   4.87466E+003    4.75309E+003
   6.6580   4.82248E+003    4.69767E+003
   6.6600   4.80173E+003    4.73605E+003
   6.6640   4.82314E+003    4.81543E+003
   6.6680   4.77729E+003    4.68596E+003
   6.6710   4.77853E+003    4.59078E+003
   6.6740   4.80156E+003    4.69510E+003
   6.6750   4.75972E+003    4.74652E+003
   6.6780   4.74346E+003    4.65643E+003
   6.6800   4.72699E+003    4.70513E+003
   6.6850   4.78434E+003    4.63459E+003
   6.6870   4.75717E+003    4.66784E+003
   6.6900   4.78783E+003    4.65918E+003
   6.6920   4.75231E+003    4.60977E+003
   6.6960   4.73563E+003    4.71685E+003
   6.6990   4.75111E+003    4.60086E+003
   6.7010   4.71996E+003    4.56591E+003
   6.7030   4.72449E+003    4.61011E+003
   6.7070   4.65803E+003    4.51116E+003
   6.7100   4.68789E+003    4.52616E+003
   6.7130   4.68922E+003    4.53662E+003
   6.7160   4.55392E+003    4.57771E+003
   6.7200   4.51116E+003    4.39356E+003
   6.7220   4.58437E+003    4.49438E+003
   6.7250   4.56450E+003    4.37313E+003
   6.7290   4.61711E+003    4.47220E+003
   6.7310   4.68459E+003    4.49211E+003
   6.7340   4.66553E+003    4.45654E+003
   6.7370   4.66945E+003    4.45167E+003
   6.7410   4.60644E+003    4.50578E+003
   6.7440   4.66855E+003    4.37854E+003
   6.7470   4.66088E+003    4.19081E+003
   6.7490   4.58966E+003    4.25969E+003
   6.7520   4.54487E+003    4.19779E+003
   6.7540   4.50194E+003    4.16387E+003
   6.7560   4.54278E+003    4.33889E+003
   6.7590   4.51849E+003    4.25920E+003
   6.7630   4.50179E+003    4.20612E+003
   6.7660   4.55067E+003    4.24896E+003
   6.7680   4.52603E+003    4.27572E+003
   6.7700   4.51551E+003    4.28655E+003
   6.7750   4.50618E+003    4.28631E+003
   6.7770   4.47735E+003    4.35783E+003
   6.7790   4.54073E+003    4.35226E+003
   6.7830   4.50692E+003    4.33641E+003
   6.7860   4.54785E+003    4.25766E+003
   6.7880   4.40191E+003    4.29960E+003
   6.7930   4.44266E+003    4.23299E+003
   6.7950   4.47725E+003    4.20950E+003
   6.7970   4.50129E+003    4.24670E+003
   6.8000   4.53062E+003    4.24387E+003
   6.8020   4.48013E+003    4.32730E+003
   6.8050   4.45948E+003    4.23067E+003
   6.8100   4.49916E+003    4.42052E+003
   6.8130   4.51431E+003    4.37149E+003
   6.8160   4.53291E+003    4.31426E+003
   6.8210   4.51702E+003    4.35295E+003
   6.8220   4.46081E+003    4.36410E+003
   6.8250   4.49859E+003    4.38166E+003
   6.8280   4.49524E+003    4.20085E+003
   6.8300   4.51642E+003    4.34161E+003
   6.8350   4.46945E+003    4.26517E+003
   6.8370   4.56611E+003    4.23373E+003
   6.8420   4.56448E+003    4.29692E+003
   6.8440   4.59083E+003    4.26516E+003
   6.8460   4.53528E+003    4.31800E+003
   6.8490   4.50687E+003    4.38892E+003
   6.8510   4.56520E+003    4.32912E+003
   6.8560   4.57036E+003    4.39114E+003
   6.8580   4.53241E+003    4.33279E+003
   6.8620   4.47106E+003    4.27166E+003
   6.8640   4.50159E+003    4.25165E+003
   6.8670   4.52984E+003    4.20537E+003
   6.8710   4.40338E+003    4.22160E+003
   6.8730   4.45806E+003    4.20022E+003
   6.8770   4.42306E+003    4.30119E+003
   6.8810   4.47967E+003    4.23553E+003
   6.8840   4.43971E+003    4.24530E+003
   6.8860   4.43515E+003    4.24883E+003
   6.8880   4.44991E+003    4.27196E+003
   6.8910   4.36257E+003    4.23579E+003
   6.8950   4.41519E+003    4.19582E+003
   6.8980   4.48189E+003    4.22662E+003
   6.9020   4.44141E+003    4.25496E+003
   6.9040   4.58986E+003    4.27504E+003
   6.9070   4.51799E+003    4.19650E+003
   6.9100   4.47182E+003    4.22669E+003
   6.9140   4.54594E+003    4.15877E+003
   6.9160   4.43920E+003    4.21504E+003
   6.9200   4.48818E+003    4.18886E+003
   6.9230   4.33466E+003    4.17282E+003
   6.9270   4.44331E+003    4.17738E+003
   6.9300   4.41251E+003    4.17891E+003
   6.9320   4.40127E+003    4.05008E+003
   6.9340   4.37671E+003    4.06822E+003
   6.9380   4.33425E+003    4.04689E+003
   6.9420   4.32801E+003    4.01237E+003
   6.9450   4.33421E+003    3.93925E+003
   6.9480   4.32967E+003    3.99459E+003
   6.9520   4.29703E+003    4.04355E+003
   6.9540   4.33147E+003    4.05230E+003
   6.9570   4.38724E+003    4.12241E+003
   6.9600   4.29360E+003    3.95919E+003
   6.9630   4.33765E+003    3.97350E+003
   6.9670   4.27755E+003    3.98072E+003
   6.9690   4.19945E+003    4.02850E+003
   6.9720   4.28395E+003    4.02058E+003
   6.9750   4.24480E+003    4.02036E+003
   6.9780   4.29431E+003    3.96038E+003
   6.9820   4.34734E+003    4.04661E+003
   6.9850   4.34524E+003    4.00941E+003
   6.9870   4.25240E+003    3.99635E+003
   6.9900   4.32727E+003    3.94974E+003
   6.9930   4.26755E+003    3.97004E+003
   6.9960   4.21208E+003    4.01858E+003
   6.9990   4.27222E+003    3.98094E+003
   7.0030   4.36207E+003    3.92842E+003
   7.0050   4.31259E+003    3.86042E+003
   7.0090   4.30625E+003    4.03245E+003
   7.0120   4.29916E+003    3.94406E+003
   7.0150   4.25502E+003    4.00247E+003
   7.0170   4.28319E+003    3.99561E+003
   7.0200   4.23397E+003    3.94785E+003
   7.0260   4.22009E+003    3.91337E+003
   7.0310   4.22623E+003    3.92137E+003
   7.0330   4.18607E+003    3.83041E+003
   7.0350   4.22184E+003    3.93960E+003
   7.0370   4.24962E+003    3.92102E+003
   7.0420   4.24155E+003    3.89820E+003
   7.0450   4.14731E+003    3.88395E+003
   7.0470   4.00791E+003    3.88982E+003
   7.0520   3.95252E+003    3.89604E+003
   7.0540   4.08701E+003    3.93288E+003
   7.0580   4.14625E+003    3.89198E+003
   7.0610   4.16950E+003    3.84433E+003
   7.0650   4.16424E+003    3.95687E+003
   7.0680   4.16522E+003    3.97228E+003
   7.0700   4.20248E+003    3.82575E+003
   7.0740   4.21740E+003    3.85125E+003
   7.0770   4.15592E+003    3.86131E+003
   7.0790   4.18722E+003    3.88419E+003
   7.0840   4.16677E+003    3.82276E+003
   7.0860   4.09868E+003    3.82515E+003
   7.0890   4.15306E+003    3.76794E+003
   7.0920   4.17584E+003    3.83313E+003
   7.0950   4.18507E+003    3.82225E+003
   7.0980   4.17541E+003    3.84938E+003
   7.1020   4.11667E+003    3.81504E+003
   7.1040   4.08962E+003    3.88860E+003
   7.1070   4.19825E+003    3.85874E+003
   7.1110   4.08874E+003    3.81307E+003
   7.1130   4.10727E+003    3.89536E+003
   7.1170   4.07514E+003    3.79780E+003
   7.1200   4.02768E+003    3.80095E+003
   7.1240   4.07878E+003    3.83178E+003
   7.1270   4.17695E+003    3.72921E+003
   7.1300   3.98189E+003    3.79534E+003
   7.1330   3.92379E+003    3.79941E+003
   7.1360   3.92650E+003    3.77554E+003
   7.1380   3.89193E+003    3.71812E+003
   7.1420   3.87826E+003    3.68832E+003
   7.1450   3.83814E+003    3.77079E+003
   7.1480   3.71317E+003    3.66693E+003
   7.1500   3.65573E+003    3.74594E+003
