# Supplementary material for: Trigger factor both holds and folds its client proteins
Source: Nat Commun. 2022 Jul 15;13:4126. doi: 10.1038/s41467-022-31767-6 (PMC9287376; doi:10.1038/s41467-022-31767-6)
Supplement: Supplementary file 6 — Source Data [file 41467_2022_31767_MOESM6_ESM.zip › SourceDataFile/Fig1a-b/00088.RI3]

Sample
I 3 04.0 40000 0015801 2.7610E11 280 1 
   5.8000   9.91600E+001    2.04750E+002
   5.8050   2.24180E+002    2.38020E+002
   5.8060   2.52010E+002    2.28760E+002
   5.8080   2.43790E+002    3.02270E+002
   5.8110   3.34360E+002    3.62140E+002
   5.8140   3.84250E+002    3.95920E+002
   5.8160   4.69670E+002    5.65120E+002
   5.8180   5.65260E+002    6.29840E+002
   5.8210   7.15660E+002    7.09630E+002
   5.8220   8.11080E+002    9.08700E+002
   5.8240   1.01691E+003    1.10436E+003
   5.8260   1.22378E+003    1.34301E+003
   5.8280   1.43406E+003    1.62376E+003
   5.8290   1.59779E+003    1.73866E+003
   5.8310   2.02095E+003    1.97758E+003
   5.8320   2.07272E+003    2.34301E+003
   5.8350   2.48133E+003    2.57657E+003
   5.8370   2.73177E+003    3.08792E+003
   5.8400   3.19369E+003    3.25977E+003
   5.8420   3.38795E+003    3.83627E+003
   5.8440   3.88998E+003    4.08031E+003
   5.8460   4.25123E+003    4.34901E+003
   5.8480   4.53608E+003    4.74141E+003
   5.8510   4.72706E+003    4.92355E+003
   5.8530   5.06262E+003    5.30807E+003
   5.8550   5.31715E+003    5.30077E+003
   5.8580   5.35514E+003    5.38740E+003
   5.8600   5.31966E+003    5.41054E+003
   5.8620   5.46436E+003    5.45681E+003
   5.8650   5.51511E+003    5.51440E+003
   5.8670   5.54579E+003    5.52327E+003
   5.8690   5.44926E+003    5.50079E+003
   5.8720   5.47339E+003    5.41864E+003
   5.8740   5.33748E+003    5.56987E+003
   5.8760   5.41445E+003    5.64592E+003
   5.8780   5.58462E+003    5.66209E+003
   5.8800   5.52815E+003    5.42925E+003
   5.8830   5.53129E+003    5.52641E+003
   5.8850   5.50526E+003    5.42448E+003
   5.8870   5.38687E+003    5.49935E+003
   5.8900   5.46759E+003    5.61703E+003
   5.8920   5.47004E+003    5.67643E+003
   5.8940   5.62381E+003    5.68343E+003
   5.8970   5.72777E+003    5.76089E+003
   5.8990   5.78593E+003    5.71229E+003
   5.9010   5.70120E+003    5.85355E+003
   5.9030   5.61437E+003    5.72316E+003
   5.9050   5.79039E+003    5.66023E+003
   5.9080   5.62319E+003    5.64008E+003
   5.9100   5.78764E+003    5.54426E+003
   5.9120   5.57865E+003    5.70532E+003
   5.9140   5.61560E+003    5.76135E+003
   5.9170   5.73664E+003    5.83230E+003
   5.9200   5.77920E+003    5.77058E+003
   5.9210   5.69472E+003    5.71229E+003
   5.9220   5.88416E+003    5.86066E+003
   5.9250   5.88609E+003    6.05042E+003
   5.9280   5.94884E+003    6.17783E+003
   5.9300   6.02374E+003    6.09339E+003
   5.9320   6.15095E+003    6.24466E+003
   5.9340   6.19114E+003    6.29944E+003
   5.9350   6.37415E+003    6.55751E+003
   5.9380   6.29633E+003    7.37676E+003
   5.9400   6.30300E+003    1.12786E+004
   5.9450   6.66780E+003    1.28566E+004
   5.9470   6.63594E+003    1.18043E+004
   5.9500   6.80362E+003    9.45085E+003
   5.9510   7.70888E+003    1.99900E+002
   5.9570   1.18640E+004    3.27390E+002
   5.9600   1.03218E+004    1.90491E+003
   5.9630   1.00919E+003    7.54526E+003
   5.9670   2.15930E+002    6.01073E+003
   5.9700   4.30790E+002    6.26236E+003
   5.9740   1.16972E+003    6.47522E+003
   5.9750   6.13559E+003    6.33825E+003
   5.9770   7.70280E+003    6.14341E+003
   5.9810   6.41947E+003    6.07773E+003
   5.9850   6.14691E+003    6.20808E+003
   5.9880   6.08961E+003    6.16582E+003
   5.9890   6.10795E+003    6.10917E+003
   5.9900   6.03760E+003    5.95467E+003
   5.9920   6.19354E+003    6.11084E+003
   5.9940   6.10036E+003    6.20212E+003
   5.9970   6.01374E+003    6.12769E+003
   6.0010   6.14004E+003    6.24721E+003
   6.0030   6.19161E+003    6.03537E+003
   6.0040   6.11816E+003    6.00709E+003
   6.0070   6.30398E+003    6.08815E+003
   6.0100   6.12882E+003    6.10056E+003
   6.0140   6.09094E+003    5.96536E+003
   6.0160   6.12955E+003    5.96097E+003
   6.0190   5.97256E+003    5.95472E+003
   6.0200   6.18435E+003    5.99177E+003
   6.0210   6.14644E+003    6.03044E+003
   6.0250   6.00332E+003    5.90574E+003
   6.0290   6.02391E+003    5.97866E+003
   6.0300   6.14644E+003    5.93452E+003
   6.0310   6.12994E+003    6.07813E+003
   6.0350   5.95263E+003    6.15757E+003
   6.0390   6.18511E+003    6.00519E+003
   6.0400   6.23009E+003    6.01199E+003
   6.0450   6.18739E+003    5.86395E+003
   6.0480   6.05271E+003    6.00419E+003
   6.0500   6.14710E+003    5.87143E+003
   6.0520   6.00625E+003    5.91447E+003
   6.0580   6.00637E+003    6.03862E+003
   6.0590   6.01907E+003    5.89745E+003
   6.0610   6.13275E+003    5.95167E+003
   6.0640   5.99993E+003    6.04656E+003
   6.0660   6.04801E+003    6.07390E+003
   6.0690   6.00650E+003    6.13233E+003
   6.0710   5.87890E+003    5.96498E+003
   6.0730   6.07707E+003    6.07915E+003
   6.0750   6.03307E+003    6.01336E+003
   6.0770   6.02979E+003    5.93773E+003
   6.0800   5.99154E+003    6.04880E+003
   6.0820   6.25371E+003    5.85939E+003
   6.0840   6.14085E+003    5.80351E+003
   6.0870   5.99469E+003    5.67140E+003
   6.0900   5.99148E+003    5.58335E+003
   6.0940   6.01417E+003    5.41023E+003
   6.0960   5.83625E+003    5.47706E+003
   6.0980   5.95059E+003    5.41761E+003
   6.1020   6.04824E+003    5.34774E+003
   6.1050   6.02132E+003    5.21569E+003
   6.1080   5.81876E+003    5.36567E+003
   6.1130   5.87959E+003    5.29960E+003
   6.1150   5.92459E+003    5.51331E+003
   6.1180   5.80790E+003    5.37365E+003
   6.1200   5.81362E+003    5.36861E+003
   6.1220   5.90397E+003    5.57284E+003
   6.1240   5.86669E+003    5.56584E+003
   6.1270   6.00136E+003    4.83808E+003
   6.1290   5.99647E+003    4.77524E+003
   6.1320   6.14605E+003    4.58019E+003
   6.1330   5.94429E+003    4.49025E+003
   6.1360   5.92210E+003    4.65919E+003
   6.1380   6.00812E+003    4.98072E+003
   6.1400   5.94488E+003    5.27263E+003
   6.1450   5.96418E+003    5.67789E+003
   6.1470   5.92075E+003    5.74370E+003
   6.1500   5.93316E+003    5.58092E+003
   6.1520   5.90867E+003    5.50693E+003
   6.1540   5.91262E+003    5.61637E+003
   6.1570   5.92814E+003    5.53569E+003
   6.1590   6.01022E+003    5.49366E+003
   6.1610   6.04787E+003    5.42960E+003
   6.1650   5.93756E+003    5.35894E+003
   6.1670   5.96968E+003    5.19690E+003
   6.1690   6.03127E+003    5.13021E+003
   6.1710   5.89784E+003    5.17908E+003
   6.1740   5.93801E+003    5.34180E+003
   6.1770   5.96067E+003    5.10038E+003
   6.1800   5.91238E+003    5.25794E+003
   6.1810   5.89027E+003    5.39566E+003
   6.1840   5.96365E+003    5.30459E+003
   6.1870   5.95653E+003    5.16946E+003
   6.1890   5.98042E+003    5.25865E+003
   6.1910   6.00711E+003    5.29040E+003
   6.1940   6.02340E+003    5.34424E+003
   6.1980   5.97850E+003    5.26822E+003
   6.2000   6.04759E+003    5.38682E+003
   6.2020   5.95044E+003    5.23309E+003
   6.2050   5.97483E+003    5.21680E+003
   6.2070   5.96738E+003    5.17527E+003
   6.2100   6.03213E+003    4.92133E+003
   6.2130   5.91743E+003    5.02261E+003
   6.2150   5.89136E+003    4.89984E+003
   6.2180   6.02073E+003    4.97279E+003
   6.2210   5.91685E+003    5.00152E+003
   6.2230   5.84355E+003    5.15943E+003
   6.2250   5.96085E+003    5.19060E+003
   6.2270   5.96310E+003    5.07108E+003
   6.2300   5.92154E+003    4.96243E+003
   6.2320   5.96882E+003    4.89351E+003
   6.2340   5.98642E+003    4.93182E+003
   6.2370   6.05886E+003    4.85827E+003
   6.2400   5.97907E+003    4.61256E+003
   6.2440   5.97631E+003    4.56543E+003
   6.2460   5.79392E+003    4.81623E+003
   6.2480   5.90536E+003    4.75825E+003
   6.2520   5.85253E+003    4.63109E+003
   6.2550   5.71829E+003    4.56363E+003
   6.2570   5.75658E+003    4.46463E+003
   6.2600   5.75655E+003    4.58254E+003
   6.2630   5.85770E+003    4.55961E+003
   6.2640   5.81647E+003    4.61558E+003
   6.2680   5.80380E+003    4.65800E+003
   6.2720   5.94016E+003    4.61089E+003
   6.2740   6.05557E+003    4.64048E+003
   6.2760   5.91970E+003    4.52979E+003
   6.2790   5.96472E+003    4.40803E+003
   6.2820   5.94541E+003    4.25644E+003
   6.2840   6.01290E+003    4.24386E+003
   6.2860   5.91484E+003    4.24331E+003
   6.2900   5.86615E+003    4.55171E+003
   6.2920   6.06801E+003    4.54965E+003
   6.2940   5.85326E+003    4.44446E+003
   6.2980   6.02306E+003    4.44874E+003
   6.3010   5.90966E+003    4.41375E+003
   6.3040   5.71249E+003    4.22931E+003
   6.3060   5.81678E+003    4.25291E+003
   6.3080   5.96831E+003    4.34946E+003
   6.3100   6.00203E+003    4.24196E+003
   6.3150   5.96995E+003    4.20312E+003
   6.3170   5.97587E+003    4.28456E+003
   6.3200   5.88788E+003    4.31213E+003
   6.3240   5.87983E+003    4.27114E+003
   6.3260   5.88421E+003    4.24210E+003
   6.3290   5.92424E+003    4.26499E+003
   6.3310   5.86450E+003    4.26842E+003
   6.3330   5.93610E+003    4.16828E+003
   6.3360   5.84034E+003    4.13539E+003
   6.3380   5.94291E+003    4.02952E+003
   6.3420   5.88019E+003    4.08355E+003
   6.3450   5.88184E+003    3.99328E+003
   6.3470   5.93724E+003    4.02539E+003
   6.3490   5.71803E+003    4.03360E+003
   6.3520   5.73112E+003    4.05448E+003
   6.3560   5.69847E+003    4.07725E+003
   6.3580   5.72327E+003    3.85370E+003
   6.3610   5.59037E+003    3.82914E+003
   6.3630   5.68340E+003    3.87203E+003
   6.3650   5.77629E+003    3.81226E+003
   6.3670   5.87519E+003    3.84905E+003
   6.3710   5.85046E+003    3.99439E+003
   6.3750   5.82690E+003    3.74468E+003
   6.3760   5.89876E+003    3.78637E+003
   6.3780   5.82041E+003    3.75425E+003
   6.3800   5.77979E+003    3.71703E+003
   6.3830   5.91340E+003    3.63703E+003
   6.3860   5.73654E+003    3.70452E+003
   6.3890   5.77037E+003    3.80561E+003
   6.3910   5.82309E+003    3.63669E+003
   6.3930   5.70267E+003    3.72549E+003
   6.3970   5.85993E+003    3.60881E+003
   6.4000   5.70870E+003    3.61481E+003
   6.4030   5.63000E+003    3.56289E+003
   6.4050   5.67419E+003    3.56979E+003
   6.4080   5.57776E+003    3.62261E+003
   6.4100   5.67049E+003    3.50740E+003
   6.4130   5.63872E+003    3.41779E+003
   6.4170   5.70961E+003    3.33956E+003
   6.4190   5.60007E+003    3.35106E+003
   6.4220   5.58487E+003    3.26145E+003
   6.4240   5.52223E+003    3.36062E+003
   6.4270   5.67739E+003    3.36580E+003
   6.4300   5.74547E+003    3.39502E+003
   6.4330   5.63565E+003    3.36832E+003
   6.4350   5.72774E+003    3.42580E+003
   6.4380   5.65073E+003    3.44358E+003
   6.4400   5.72486E+003    3.40123E+003
   6.4430   5.76840E+003    3.39531E+003
   6.4470   5.82043E+003    3.31769E+003
   6.4500   5.85083E+003    3.32738E+003
   6.4520   5.85736E+003    3.43439E+003
   6.4540   5.79211E+003    3.34182E+003
   6.4580   5.73152E+003    3.37763E+003
   6.4590   5.90498E+003    3.29613E+003
   6.4630   5.89800E+003    3.39740E+003
   6.4650   5.86870E+003    3.22281E+003
   6.4670   5.87570E+003    3.25363E+003
   6.4680   5.93226E+003    3.23778E+003
   6.4720   5.95074E+003    3.29286E+003
   6.4750   6.09623E+003    3.29144E+003
   6.4770   5.98976E+003    3.22617E+003
   6.4790   5.92029E+003    3.30351E+003
   6.4820   5.93198E+003    3.26576E+003
   6.4840   5.88689E+003    3.19513E+003
   6.4880   5.87791E+003    3.19958E+003
   6.4900   5.89026E+003    3.17275E+003
   6.4930   5.82372E+003    3.19494E+003
   6.4950   5.87760E+003    3.16403E+003
   6.4990   5.95183E+003    3.15484E+003
   6.5020   5.94364E+003    3.17388E+003
   6.5050   5.84890E+003    3.13639E+003
   6.5080   5.88280E+003    3.11682E+003
   6.5100   5.94480E+003    3.10607E+003
   6.5140   6.09861E+003    3.13187E+003
   6.5170   6.01208E+003    3.07213E+003
   6.5190   6.12296E+003    2.99765E+003
   6.5220   6.05014E+003    3.03724E+003
   6.5230   5.89426E+003    2.92881E+003
   6.5260   5.95728E+003    2.88298E+003
   6.5270   5.89403E+003    2.98802E+003
   6.5300   6.02105E+003    2.78981E+003
   6.5330   5.89206E+003    2.83011E+003
   6.5350   5.90279E+003    2.89071E+003
   6.5380   5.84505E+003    2.93387E+003
   6.5410   5.84617E+003    2.92819E+003
   6.5440   5.93012E+003    2.90409E+003
   6.5470   5.76106E+003    2.85033E+003
   6.5510   5.78723E+003    2.83019E+003
   6.5540   5.83942E+003    2.84091E+003
   6.5560   5.83595E+003    2.83624E+003
   6.5610   5.80920E+003    2.79180E+003
   6.5630   5.84184E+003    2.78577E+003
   6.5660   5.93694E+003    2.78256E+003
   6.5680   5.84385E+003    2.76394E+003
   6.5700   5.84164E+003    2.76852E+003
   6.5720   5.90788E+003    2.77117E+003
   6.5750   5.82431E+003    2.69928E+003
   6.5770   5.80278E+003    2.65782E+003
   6.5790   5.75427E+003    2.59830E+003
   6.5820   5.74220E+003    2.59563E+003
   6.5850   5.59860E+003    2.66353E+003
   6.5870   5.77291E+003    2.63388E+003
   6.5910   5.79773E+003    2.71404E+003
   6.5930   5.74658E+003    2.67589E+003
   6.5970   5.69354E+003    2.71797E+003
   6.6000   5.70120E+003    2.64672E+003
   6.6020   5.72031E+003    2.66862E+003
   6.6060   5.70832E+003    2.69227E+003
   6.6080   5.74433E+003    2.62503E+003
   6.6110   5.65103E+003    2.68126E+003
   6.6140   5.75708E+003    2.67036E+003
   6.6170   5.71291E+003    2.60479E+003
   6.6200   5.63548E+003    2.61087E+003
   6.6220   5.62464E+003    2.60226E+003
   6.6240   5.66973E+003    2.60493E+003
   6.6260   5.62372E+003    2.57623E+003
   6.6290   5.67097E+003    2.55742E+003
   6.6320   5.63321E+003    2.61607E+003
   6.6340   5.76056E+003    2.54793E+003
   6.6360   5.63831E+003    2.66102E+003
   6.6390   5.68480E+003    2.52801E+003
   6.6420   5.66752E+003    2.50214E+003
   6.6470   5.55962E+003    2.52858E+003
   6.6490   5.55417E+003    2.49356E+003
   6.6520   5.60268E+003    2.51064E+003
   6.6540   5.63107E+003    2.50099E+003
   6.6570   5.53340E+003    2.54602E+003
   6.6610   5.51623E+003    2.47077E+003
   6.6630   5.52614E+003    2.49114E+003
   6.6650   5.50712E+003    2.46327E+003
   6.6670   5.56984E+003    2.49987E+003
   6.6700   5.56669E+003    2.52694E+003
   6.6720   5.42618E+003    2.47925E+003
   6.6740   5.45550E+003    2.40371E+003
   6.6780   5.44347E+003    2.42281E+003
   6.6800   5.39645E+003    2.43318E+003
   6.6810   5.37805E+003    2.45057E+003
   6.6830   5.36867E+003    2.43458E+003
   6.6850   5.46105E+003    2.41522E+003
   6.6900   5.36478E+003    2.46178E+003
   6.6930   5.34461E+003    2.40840E+003
   6.6960   5.44096E+003    2.45494E+003
   6.6990   5.40797E+003    2.49149E+003
   6.7010   5.41478E+003    2.38080E+003
   6.7060   5.35028E+003    2.36984E+003
   6.7080   5.29415E+003    2.33594E+003
   6.7110   5.25813E+003    2.32091E+003
   6.7130   5.19273E+003    2.36624E+003
   6.7170   5.20052E+003    2.33594E+003
   6.7190   5.16022E+003    2.38072E+003
   6.7210   5.25180E+003    2.34823E+003
   6.7240   5.24713E+003    2.37858E+003
   6.7270   5.29447E+003    2.34303E+003
   6.7280   5.25694E+003    2.30011E+003
   6.7310   5.17104E+003    2.38958E+003
   6.7340   5.26877E+003    2.39046E+003
   6.7380   5.25346E+003    2.34271E+003
   6.7410   5.18539E+003    2.42997E+003
   6.7450   5.14997E+003    2.36007E+003
   6.7470   5.13467E+003    2.30732E+003
   6.7500   5.15709E+003    2.26541E+003
   6.7520   5.10668E+003    2.22127E+003
   6.7560   5.03595E+003    2.26975E+003
   6.7590   5.14830E+003    2.29391E+003
   6.7610   5.10903E+003    2.22303E+003
   6.7630   5.15284E+003    2.16882E+003
   6.7660   5.02490E+003    2.23509E+003
   6.7680   5.04449E+003    2.19606E+003
   6.7700   5.08212E+003    2.20006E+003
   6.7740   5.00641E+003    2.26189E+003
   6.7770   5.07248E+003    2.18086E+003
   6.7780   5.12838E+003    2.20326E+003
   6.7810   5.01928E+003    2.16577E+003
   6.7840   5.04936E+003    2.21749E+003
   6.7860   5.03041E+003    2.21792E+003
   6.7910   5.02593E+003    2.24003E+003
   6.7930   5.02704E+003    2.16433E+003
   6.7950   4.95155E+003    2.19778E+003
   6.7970   4.96880E+003    2.20412E+003
   6.8020   4.96789E+003    2.20311E+003
   6.8040   4.94948E+003    2.21739E+003
   6.8070   5.05159E+003    2.25115E+003
   6.8100   5.00521E+003    2.23257E+003
   6.8130   4.99560E+003    2.23150E+003
   6.8170   5.07303E+003    2.21621E+003
   6.8200   4.95012E+003    2.18794E+003
   6.8230   4.91777E+003    2.24460E+003
   6.8250   4.96641E+003    2.24373E+003
   6.8280   4.95648E+003    2.28417E+003
   6.8310   4.97131E+003    2.24001E+003
   6.8340   4.92731E+003    2.18451E+003
   6.8370   4.98779E+003    2.24703E+003
   6.8390   4.96031E+003    2.21993E+003
   6.8420   4.93598E+003    2.26774E+003
   6.8460   4.99794E+003    2.24289E+003
   6.8480   5.05908E+003    2.23088E+003
   6.8510   5.00302E+003    2.29337E+003
   6.8520   4.99631E+003    2.24574E+003
   6.8550   5.01821E+003    2.18615E+003
   6.8600   4.99855E+003    2.15278E+003
   6.8630   4.98236E+003    2.21122E+003
   6.8660   5.01021E+003    2.16033E+003
   6.8680   4.90189E+003    2.23303E+003
   6.8720   4.97131E+003    2.14003E+003
   6.8750   4.92686E+003    2.14768E+003
   6.8770   4.89870E+003    2.15170E+003
   6.8800   4.87616E+003    2.21388E+003
   6.8830   4.87233E+003    2.17241E+003
   6.8860   4.88453E+003    2.21558E+003
   6.8880   4.90772E+003    2.23894E+003
   6.8910   4.92735E+003    2.18436E+003
   6.8940   4.81292E+003    2.17607E+003
   6.8980   4.88497E+003    2.15359E+003
   6.9000   4.87175E+003    2.19406E+003
   6.9040   4.91595E+003    2.20259E+003
   6.9060   4.86155E+003    2.14138E+003
   6.9090   4.82187E+003    2.21127E+003
   6.9120   4.91213E+003    2.12172E+003
   6.9160   4.97337E+003    2.19191E+003
   6.9180   4.87209E+003    2.20464E+003
   6.9210   4.83309E+003    2.15214E+003
   6.9240   4.79820E+003    2.15495E+003
   6.9270   4.83169E+003    2.18352E+003
   6.9310   4.86406E+003    2.13734E+003
   6.9340   4.77906E+003    2.14471E+003
   6.9360   4.66575E+003    2.12074E+003
   6.9400   4.69028E+003    2.10893E+003
   6.9430   4.67799E+003    2.08574E+003
   6.9470   4.70942E+003    2.10542E+003
   6.9500   4.70028E+003    2.09587E+003
   6.9520   4.67281E+003    2.06946E+003
   6.9550   4.74196E+003    2.07483E+003
   6.9580   4.69656E+003    2.05847E+003
   6.9610   4.65800E+003    2.04188E+003
   6.9640   4.65098E+003    2.08524E+003
   6.9670   4.66736E+003    2.06095E+003
   6.9710   4.74540E+003    2.08743E+003
   6.9750   4.69511E+003    2.12748E+003
   6.9780   4.57513E+003    2.08459E+003
   6.9790   4.66736E+003    2.13242E+003
   6.9830   4.72614E+003    2.09091E+003
   6.9870   4.69955E+003    2.06585E+003
   6.9890   4.63767E+003    2.07324E+003
   6.9930   4.61583E+003    2.06974E+003
   6.9960   4.68198E+003    2.02253E+003
   7.0000   4.69100E+003    1.99624E+003
   7.0030   4.63676E+003    2.04874E+003
   7.0050   4.64242E+003    2.05756E+003
   7.0080   4.55218E+003    2.08224E+003
   7.0100   4.56435E+003    2.08036E+003
   7.0140   4.55695E+003    1.98912E+003
   7.0170   4.52073E+003    2.06291E+003
   7.0190   4.48421E+003    2.08070E+003
   7.0220   4.55443E+003    2.04137E+003
   7.0240   4.50575E+003    2.02169E+003
   7.0280   4.52381E+003    1.96209E+003
   7.0320   4.40929E+003    2.01359E+003
   7.0350   4.45646E+003    1.98657E+003
   7.0380   4.46735E+003    2.01470E+003
   7.0400   4.44772E+003    2.03306E+003
   7.0440   4.62543E+003    1.99003E+003
   7.0480   4.51110E+003    1.99649E+003
   7.0510   4.55773E+003    2.00344E+003
   7.0540   4.51412E+003    2.01009E+003
   7.0570   4.54892E+003    2.01300E+003
   7.0610   4.47390E+003    2.01209E+003
   7.0630   4.45976E+003    1.92786E+003
   7.0660   4.41340E+003    1.98646E+003
   7.0700   4.56226E+003    1.94762E+003
   7.0720   4.50034E+003    1.98079E+003
   7.0750   4.47434E+003    1.98508E+003
   7.0780   4.52982E+003    1.96195E+003
   7.0810   4.43361E+003    1.97424E+003
   7.0840   4.33852E+003    1.90603E+003
   7.0880   4.42619E+003    1.93405E+003
   7.0930   4.38533E+003    1.95162E+003
   7.0950   4.46983E+003    1.92417E+003
   7.0970   4.38951E+003    1.95123E+003
   7.1020   4.29214E+003    1.95871E+003
   7.1040   4.48914E+003    1.91729E+003
   7.1080   4.40972E+003    1.92078E+003
   7.1100   4.39577E+003    1.92772E+003
   7.1130   4.37988E+003    1.93330E+003
   7.1160   4.42713E+003    1.93482E+003
   7.1180   4.36526E+003    1.89174E+003
   7.1210   4.37301E+003    1.83615E+003
   7.1230   4.36654E+003    1.82158E+003
   7.1270   4.35101E+003    1.79292E+003
   7.1300   4.36593E+003    1.72180E+003
   7.1330   4.35653E+003    1.73209E+003
   7.1360   4.32198E+003    1.65087E+003
   7.1410   4.34334E+003    1.57078E+003
   7.1430   4.34227E+003    1.51488E+003
   7.1480   4.42881E+003    1.43672E+003
   7.1500   4.33971E+003    1.29991E+003
