# Supplementary material for: Trigger factor both holds and folds its client proteins
Source: Nat Commun. 2022 Jul 15;13:4126. doi: 10.1038/s41467-022-31767-6 (PMC9287376; doi:10.1038/s41467-022-31767-6)
Supplement: Supplementary file 6 — Source Data [file 41467_2022_31767_MOESM6_ESM.zip › SourceDataFile/Fig1a-b/00089.RI1]

Sample
I 1 04.0 40000 0015862 2.7720E11 280 1 
   5.8000   7.25800E+001    2.04550E+002
   5.8030   1.91770E+002    2.00360E+002
   5.8060   2.40930E+002    2.54540E+002
   5.8070   2.57150E+002    2.84260E+002
   5.8080   2.73680E+002    2.89620E+002
   5.8090   2.96230E+002    3.33210E+002
   5.8110   3.63490E+002    3.47410E+002
   5.8130   3.96380E+002    4.17430E+002
   5.8150   4.09960E+002    5.24910E+002
   5.8170   5.19940E+002    5.78700E+002
   5.8190   6.41040E+002    6.73890E+002
   5.8210   6.76870E+002    7.81100E+002
   5.8220   9.14470E+002    9.41310E+002
   5.8240   1.01188E+003    1.09251E+003
   5.8260   1.25737E+003    1.32912E+003
   5.8280   1.47489E+003    1.52489E+003
   5.8300   1.52729E+003    1.82989E+003
   5.8320   2.11560E+003    2.19732E+003
   5.8350   2.40647E+003    2.81828E+003
   5.8370   2.78929E+003    3.17769E+003
   5.8390   3.01246E+003    3.61754E+003
   5.8420   3.31246E+003    4.09126E+003
   5.8440   3.58843E+003    4.26931E+003
   5.8460   4.00272E+003    4.49488E+003
   5.8490   4.77275E+003    4.98495E+003
   5.8510   5.06309E+003    5.11551E+003
   5.8530   5.17067E+003    5.28438E+003
   5.8550   5.21167E+003    5.42164E+003
   5.8570   5.41555E+003    5.57760E+003
   5.8580   5.54659E+003    5.66025E+003
   5.8600   5.62403E+003    5.60701E+003
   5.8620   5.53700E+003    5.64997E+003
   5.8650   5.52876E+003    5.71949E+003
   5.8670   5.52186E+003    5.67003E+003
   5.8690   5.49043E+003    5.70249E+003
   5.8710   5.40737E+003    5.63317E+003
   5.8730   5.47534E+003    5.69367E+003
   5.8740   5.62960E+003    5.58065E+003
   5.8760   5.62144E+003    5.59177E+003
   5.8780   5.54872E+003    5.71334E+003
   5.8810   5.54698E+003    5.50906E+003
   5.8830   5.53435E+003    5.69575E+003
   5.8850   5.58493E+003    5.67283E+003
   5.8880   5.58555E+003    5.64132E+003
   5.8890   5.52237E+003    5.66047E+003
   5.8900   5.69310E+003    5.60950E+003
   5.8940   5.69670E+003    5.47568E+003
   5.8960   5.77031E+003    5.47514E+003
   5.8980   5.55821E+003    5.51890E+003
   5.9010   5.64882E+003    5.48565E+003
   5.9030   5.60701E+003    5.79678E+003
   5.9050   5.48135E+003    5.78359E+003
   5.9080   5.61830E+003    5.65004E+003
   5.9100   5.59992E+003    5.65983E+003
   5.9130   5.53466E+003    5.66838E+003
   5.9140   5.63229E+003    5.75724E+003
   5.9180   5.75685E+003    5.72825E+003
   5.9190   5.74169E+003    5.97746E+003
   5.9210   5.89240E+003    5.85700E+003
   5.9240   5.82448E+003    5.84392E+003
   5.9270   5.89627E+003    5.96989E+003
   5.9300   6.04526E+003    6.16549E+003
   5.9320   6.05506E+003    5.88860E+003
   5.9350   6.10162E+003    5.93297E+003
   5.9370   6.37622E+003    6.06081E+003
   5.9390   6.24038E+003    6.16987E+003
   5.9400   6.10511E+003    6.32653E+003
   5.9430   6.19109E+003    6.30716E+003
   5.9450   6.25219E+003    6.24406E+003
   5.9470   6.09075E+003    6.37128E+003
   5.9500   6.16938E+003    6.21929E+003
   5.9520   6.32844E+003    6.43369E+003
   5.9540   6.25455E+003    6.15999E+003
   5.9560   6.12471E+003    6.21671E+003
   5.9590   6.23018E+003    6.32758E+003
   5.9620   6.26758E+003    6.29197E+003
   5.9630   6.30527E+003    6.39398E+003
   5.9660   6.20689E+003    6.34045E+003
   5.9680   6.26846E+003    6.32346E+003
   5.9700   6.27386E+003    6.24950E+003
   5.9750   6.30923E+003    6.31339E+003
   5.9790   6.04691E+003    6.21937E+003
   5.9800   6.17530E+003    6.27502E+003
   5.9810   6.01443E+003    6.26934E+003
   5.9840   6.04359E+003    6.22895E+003
   5.9860   6.28421E+003    6.35769E+003
   5.9880   6.29155E+003    6.22837E+003
   5.9920   6.25032E+003    6.22980E+003
   5.9950   6.22912E+003    6.62195E+003
   5.9970   6.32242E+003    7.65349E+003
   6.0010   6.24893E+003    1.03908E+004
   6.0040   6.23986E+003    1.05514E+004
   6.0060   6.14176E+003    8.59073E+003
   6.0100   6.06341E+003    2.97040E+002
   6.0150   1.04066E+004    2.04397E+003
   6.0220   1.04225E+004    6.13493E+003
   6.0230   3.55682E+003    7.09992E+003
   6.0240   9.63950E+002    6.01947E+003
   6.0280   2.12430E+002    6.07369E+003
   6.0310   5.45790E+002    5.96871E+003
   6.0350   2.28263E+003    6.09574E+003
   6.0360   6.61735E+003    6.01088E+003
   6.0380   7.73619E+003    5.97828E+003
   6.0420   6.64750E+003    6.12761E+003
   6.0440   6.20550E+003    6.01118E+003
   6.0460   6.12689E+003    6.00545E+003
   6.0480   6.34148E+003    6.02720E+003
   6.0500   6.20561E+003    6.12602E+003
   6.0520   6.19288E+003    6.05681E+003
   6.0560   6.09761E+003    5.99813E+003
   6.0570   6.15115E+003    5.99337E+003
   6.0600   6.11629E+003    6.01021E+003
   6.0650   6.06945E+003    5.92187E+003
   6.0660   6.10418E+003    5.91202E+003
   6.0690   6.12162E+003    5.97772E+003
   6.0710   6.28425E+003    5.98551E+003
   6.0740   6.17989E+003    6.06467E+003
   6.0780   6.26032E+003    5.96207E+003
   6.0800   6.20872E+003    5.97114E+003
   6.0830   6.14652E+003    6.00503E+003
   6.0840   6.18271E+003    5.89376E+003
   6.0890   6.23142E+003    5.90029E+003
   6.0910   6.09188E+003    5.90942E+003
   6.0950   6.22131E+003    5.94823E+003
   6.0970   6.16568E+003    5.91787E+003
   6.0980   6.09818E+003    5.99778E+003
   6.1010   6.15493E+003    5.95728E+003
   6.1030   6.06129E+003    5.97554E+003
   6.1050   5.97906E+003    5.96443E+003
   6.1080   6.06044E+003    5.93913E+003
   6.1110   5.98875E+003    5.87804E+003
   6.1150   6.04293E+003    5.95855E+003
   6.1170   6.06008E+003    5.86836E+003
   6.1200   6.17699E+003    5.92112E+003
   6.1220   6.06520E+003    5.92510E+003
   6.1240   6.02251E+003    6.04398E+003
   6.1280   6.19901E+003    5.97436E+003
   6.1310   6.06852E+003    5.93899E+003
   6.1340   6.13087E+003    6.03609E+003
   6.1360   6.12228E+003    6.02981E+003
   6.1380   6.16597E+003    5.99359E+003
   6.1410   6.05316E+003    5.99610E+003
   6.1430   5.98093E+003    5.97351E+003
   6.1450   5.95605E+003    5.92280E+003
   6.1490   5.95686E+003    5.78117E+003
   6.1510   6.11907E+003    5.95105E+003
   6.1530   5.99399E+003    5.88375E+003
   6.1540   5.97441E+003    5.94487E+003
   6.1580   6.02286E+003    5.95027E+003
   6.1600   6.02028E+003    5.80564E+003
   6.1630   5.95254E+003    5.97343E+003
   6.1650   6.07892E+003    6.03627E+003
   6.1700   6.01962E+003    5.95803E+003
   6.1720   6.09252E+003    5.93536E+003
   6.1760   5.94353E+003    5.90504E+003
   6.1800   5.96975E+003    5.98829E+003
   6.1810   6.01433E+003    6.00722E+003
   6.1840   6.01441E+003    6.02553E+003
   6.1870   6.03600E+003    5.87119E+003
   6.1890   6.04359E+003    5.95698E+003
   6.1910   5.93766E+003    5.95672E+003
   6.1940   6.01259E+003    6.02452E+003
   6.1970   5.97298E+003    5.87560E+003
   6.2000   5.97383E+003    5.99362E+003
   6.2020   6.14250E+003    5.98292E+003
   6.2050   6.09297E+003    5.96429E+003
   6.2070   6.06865E+003    6.10563E+003
   6.2100   6.01710E+003    5.94742E+003
   6.2120   6.07790E+003    6.09999E+003
   6.2140   5.94565E+003    5.92594E+003
   6.2190   5.91246E+003    5.96388E+003
   6.2210   5.91657E+003    5.86800E+003
   6.2240   5.94731E+003    5.96759E+003
   6.2280   6.01837E+003    5.98092E+003
   6.2300   5.91462E+003    5.95631E+003
   6.2320   6.01721E+003    5.89888E+003
   6.2350   5.98426E+003    5.92876E+003
   6.2390   5.87413E+003    6.01770E+003
   6.2420   5.92423E+003    6.03481E+003
   6.2440   5.93111E+003    5.95724E+003
   6.2460   5.85919E+003    5.84967E+003
   6.2480   5.81542E+003    5.93763E+003
   6.2510   5.91236E+003    5.90172E+003
   6.2540   5.85696E+003    5.99939E+003
   6.2560   5.78002E+003    5.83031E+003
   6.2580   5.82091E+003    5.83960E+003
   6.2610   5.78682E+003    5.88918E+003
   6.2630   5.77823E+003    5.91937E+003
   6.2670   5.79212E+003    5.80420E+003
   6.2690   5.79300E+003    5.81527E+003
   6.2720   5.75977E+003    5.77622E+003
   6.2760   5.81866E+003    5.92064E+003
   6.2780   5.78288E+003    5.92868E+003
   6.2830   5.74369E+003    5.99802E+003
   6.2850   5.81173E+003    5.97024E+003
   6.2870   5.74941E+003    5.80410E+003
   6.2900   5.77344E+003    5.88700E+003
   6.2930   5.79114E+003    5.83371E+003
   6.2950   5.71675E+003    5.79641E+003
   6.2970   5.75725E+003    5.80566E+003
   6.2990   5.63111E+003    5.85309E+003
   6.3020   5.51686E+003    5.71110E+003
   6.3060   5.52794E+003    5.82723E+003
   6.3080   5.67456E+003    5.84809E+003
   6.3100   5.73894E+003    6.06913E+003
   6.3130   5.68797E+003    5.84465E+003
   6.3170   5.51971E+003    5.79424E+003
   6.3190   5.57627E+003    5.91255E+003
   6.3220   5.55627E+003    5.70714E+003
   6.3240   5.48798E+003    5.84781E+003
   6.3260   5.54117E+003    5.77493E+003
   6.3290   5.51921E+003    5.68893E+003
   6.3330   5.40861E+003    5.71460E+003
   6.3360   5.36106E+003    5.80381E+003
   6.3380   5.40530E+003    5.75357E+003
   6.3400   5.33020E+003    5.75299E+003
   6.3420   5.34029E+003    5.79240E+003
   6.3450   5.32336E+003    5.76691E+003
   6.3470   5.24357E+003    5.66127E+003
   6.3490   5.26256E+003    5.75252E+003
   6.3530   5.23838E+003    5.71778E+003
   6.3560   5.32085E+003    5.61445E+003
   6.3590   5.29816E+003    5.73173E+003
   6.3610   5.34486E+003    5.67202E+003
   6.3640   5.35998E+003    5.64093E+003
   6.3670   5.28883E+003    5.58422E+003
   6.3700   5.13400E+003    5.59360E+003
   6.3730   5.14805E+003    5.61161E+003
   6.3750   5.27138E+003    5.69255E+003
   6.3780   5.32474E+003    5.65107E+003
   6.3820   5.28908E+003    5.54955E+003
   6.3840   5.26185E+003    5.54896E+003
   6.3860   5.13867E+003    5.43989E+003
   6.3900   5.23327E+003    5.44533E+003
   6.3930   5.13217E+003    5.52940E+003
   6.3950   5.12365E+003    5.31637E+003
   6.3980   5.09625E+003    5.44401E+003
   6.4020   5.09930E+003    5.46775E+003
   6.4040   5.05010E+003    5.42814E+003
   6.4070   5.06304E+003    5.48507E+003
   6.4090   4.93415E+003    5.45466E+003
   6.4120   4.97156E+003    5.29681E+003
   6.4140   4.94837E+003    5.39552E+003
   6.4180   4.79104E+003    5.36094E+003
   6.4210   4.77899E+003    5.36297E+003
   6.4230   4.82598E+003    5.45154E+003
   6.4270   4.86719E+003    5.38027E+003
   6.4290   4.93509E+003    5.29394E+003
   6.4310   4.98276E+003    5.41630E+003
   6.4340   4.97604E+003    5.25501E+003
   6.4360   4.99126E+003    5.47154E+003
   6.4400   5.05064E+003    5.42135E+003
   6.4420   4.98952E+003    5.40270E+003
   6.4450   4.96316E+003    5.33595E+003
   6.4470   5.03735E+003    5.49535E+003
   6.4490   5.13985E+003    5.43360E+003
   6.4520   5.00873E+003    5.42257E+003
   6.4560   5.08938E+003    5.41450E+003
   6.4580   4.99613E+003    5.38150E+003
   6.4610   5.10831E+003    5.49873E+003
   6.4630   5.15659E+003    5.48043E+003
   6.4670   5.03489E+003    5.53457E+003
   6.4690   5.15225E+003    5.41072E+003
   6.4720   5.10745E+003    5.44979E+003
   6.4750   5.14144E+003    5.47119E+003
   6.4780   5.20444E+003    5.31631E+003
   6.4820   5.06910E+003    5.37160E+003
   6.4840   5.12093E+003    5.36803E+003
   6.4860   4.98781E+003    5.35715E+003
   6.4880   5.15562E+003    5.31996E+003
   6.4910   5.11529E+003    5.23639E+003
   6.4920   5.02193E+003    5.34031E+003
   6.4950   5.07495E+003    5.38712E+003
   6.4990   4.98058E+003    5.36871E+003
   6.5010   5.03864E+003    5.28721E+003
   6.5040   5.02456E+003    5.38777E+003
   6.5060   5.05573E+003    5.37941E+003
   6.5100   5.06142E+003    5.43971E+003
   6.5140   5.10508E+003    5.28560E+003
   6.5170   5.14669E+003    5.43043E+003
   6.5190   5.10501E+003    5.26280E+003
   6.5210   5.17973E+003    5.30796E+003
   6.5240   5.05899E+003    5.32349E+003
   6.5260   4.96387E+003    5.23120E+003
   6.5290   4.98927E+003    5.17800E+003
   6.5330   5.01772E+003    5.22929E+003
   6.5340   5.10654E+003    5.21724E+003
   6.5380   4.97083E+003    5.11324E+003
   6.5400   4.95812E+003    5.15385E+003
   6.5420   4.98387E+003    5.14873E+003
   6.5460   5.07037E+003    5.08336E+003
   6.5470   5.01557E+003    5.17740E+003
   6.5510   4.94148E+003    5.06031E+003
   6.5540   5.10815E+003    5.22567E+003
   6.5570   5.08894E+003    5.11549E+003
   6.5600   5.04601E+003    5.12828E+003
   6.5630   5.01428E+003    5.02965E+003
   6.5660   4.99901E+003    5.07597E+003
   6.5690   4.99277E+003    4.97566E+003
   6.5710   5.06243E+003    5.07820E+003
   6.5750   4.93653E+003    5.09282E+003
   6.5770   4.96431E+003    5.07242E+003
   6.5800   4.98117E+003    4.97052E+003
   6.5830   4.85050E+003    5.09077E+003
   6.5870   5.05178E+003    5.03190E+003
   6.5890   4.92973E+003    5.03085E+003
   6.5910   4.87438E+003    4.95817E+003
   6.5940   5.00706E+003    4.90371E+003
   6.5980   4.95721E+003    5.08603E+003
   6.6000   4.98901E+003    5.00648E+003
   6.6020   4.92441E+003    5.03117E+003
   6.6040   4.89940E+003    4.98250E+003
   6.6080   4.88766E+003    4.91929E+003
   6.6110   4.95128E+003    5.01336E+003
   6.6150   4.92675E+003    4.89483E+003
   6.6170   4.98253E+003    4.90377E+003
   6.6190   4.95118E+003    4.82115E+003
   6.6220   4.91790E+003    4.82219E+003
   6.6250   4.98278E+003    4.90419E+003
   6.6290   4.92776E+003    4.89979E+003
   6.6310   4.85149E+003    4.89028E+003
   6.6330   4.94015E+003    4.92024E+003
   6.6350   4.92770E+003    4.86128E+003
   6.6380   4.81907E+003    4.82687E+003
   6.6410   4.80859E+003    4.94305E+003
   6.6450   4.82769E+003    4.81117E+003
   6.6460   4.81115E+003    4.81363E+003
   6.6480   4.87313E+003    4.81280E+003
   6.6520   4.93261E+003    4.74027E+003
   6.6540   4.86128E+003    4.76181E+003
   6.6580   4.82322E+003    4.68468E+003
   6.6610   4.85688E+003    4.77489E+003
   6.6640   4.85193E+003    4.78973E+003
   6.6670   4.83865E+003    4.72913E+003
   6.6700   4.78808E+003    4.67581E+003
   6.6740   4.83544E+003    4.59313E+003
   6.6760   4.72960E+003    4.65854E+003
   6.6800   4.84407E+003    4.63372E+003
   6.6830   4.78494E+003    4.74621E+003
   6.6850   4.76607E+003    4.72072E+003
   6.6870   4.77240E+003    4.74643E+003
   6.6900   4.72728E+003    4.75917E+003
   6.6920   4.72242E+003    4.65502E+003
   6.6960   4.84384E+003    4.69442E+003
   6.6990   4.77726E+003    4.69828E+003
   6.7010   4.76557E+003    4.57547E+003
   6.7040   4.73919E+003    4.64197E+003
   6.7070   4.74631E+003    4.59879E+003
   6.7110   4.65709E+003    4.58793E+003
   6.7140   4.67984E+003    4.57722E+003
   6.7160   4.59611E+003    4.55257E+003
   6.7190   4.55696E+003    4.47417E+003
   6.7220   4.55436E+003    4.47044E+003
   6.7240   4.68439E+003    4.49602E+003
   6.7290   4.66390E+003    4.57209E+003
   6.7310   4.65128E+003    4.51551E+003
   6.7330   4.72121E+003    4.52452E+003
   6.7360   4.76758E+003    4.59071E+003
   6.7390   4.65882E+003    4.58573E+003
   6.7430   4.63866E+003    4.49141E+003
   6.7450   4.67142E+003    4.24474E+003
   6.7470   4.67783E+003    4.23083E+003
   6.7490   4.55828E+003    4.23634E+003
   6.7520   4.50659E+003    4.17265E+003
   6.7550   4.57726E+003    4.15452E+003
   6.7590   4.51942E+003    4.21352E+003
   6.7610   4.49478E+003    4.18098E+003
   6.7630   4.47034E+003    4.25322E+003
   6.7650   4.48830E+003    4.23245E+003
   6.7690   4.60255E+003    4.27493E+003
   6.7720   4.54137E+003    4.32096E+003
   6.7750   4.45172E+003    4.33016E+003
   6.7790   4.53336E+003    4.34679E+003
   6.7820   4.55410E+003    4.30964E+003
   6.7840   4.60990E+003    4.27165E+003
   6.7860   4.44979E+003    4.23242E+003
   6.7890   4.43717E+003    4.29605E+003
   6.7930   4.41673E+003    4.26306E+003
   6.7950   4.52030E+003    4.24724E+003
   6.8000   4.46075E+003    4.30469E+003
   6.8020   4.43279E+003    4.22680E+003
   6.8050   4.47313E+003    4.23963E+003
   6.8070   4.49575E+003    4.24249E+003
   6.8110   4.58770E+003    4.35842E+003
   6.8140   4.51809E+003    4.40751E+003
   6.8180   4.52119E+003    4.40129E+003
   6.8200   4.53588E+003    4.31822E+003
   6.8230   4.56759E+003    4.33994E+003
   6.8270   4.52816E+003    4.26360E+003
   6.8290   4.54563E+003    4.35329E+003
   6.8320   4.50381E+003    4.27623E+003
   6.8350   4.49051E+003    4.28709E+003
   6.8390   4.47808E+003    4.28041E+003
   6.8420   4.55961E+003    4.32459E+003
   6.8440   4.58268E+003    4.32161E+003
   6.8480   4.63730E+003    4.29372E+003
   6.8510   4.53171E+003    4.41799E+003
   6.8530   4.57678E+003    4.39018E+003
   6.8570   4.57049E+003    4.35183E+003
   6.8590   4.53700E+003    4.36023E+003
   6.8620   4.58786E+003    4.29232E+003
   6.8660   4.49021E+003    4.17772E+003
   6.8670   4.47385E+003    4.15059E+003
   6.8710   4.49767E+003    4.28752E+003
   6.8740   4.50187E+003    4.21460E+003
   6.8760   4.49314E+003    4.25258E+003
   6.8800   4.45079E+003    4.27909E+003
   6.8840   4.43962E+003    4.26100E+003
   6.8850   4.49027E+003    4.32645E+003
   6.8890   4.54860E+003    4.20677E+003
   6.8910   4.42460E+003    4.27363E+003
   6.8950   4.44215E+003    4.22898E+003
   6.8980   4.50732E+003    4.26275E+003
   6.9010   4.40319E+003    4.22112E+003
   6.9040   4.46832E+003    4.23163E+003
   6.9080   4.47866E+003    4.23600E+003
   6.9100   4.53395E+003    4.20601E+003
   6.9150   4.48463E+003    4.12877E+003
   6.9180   4.51350E+003    4.25213E+003
   6.9200   4.44226E+003    4.22197E+003
   6.9220   4.36578E+003    4.23648E+003
   6.9260   4.45204E+003    4.09824E+003
   6.9290   4.39016E+003    4.22039E+003
   6.9340   4.38158E+003    4.08427E+003
   6.9370   4.40957E+003    4.12961E+003
   6.9390   4.41346E+003    4.05862E+003
   6.9430   4.34581E+003    4.00316E+003
   6.9450   4.39610E+003    4.09901E+003
   6.9480   4.36896E+003    4.12252E+003
   6.9520   4.34286E+003    4.01710E+003
   6.9550   4.38062E+003    4.00424E+003
   6.9580   4.34165E+003    4.05419E+003
   6.9610   4.35605E+003    4.15352E+003
   6.9640   4.44790E+003    4.02661E+003
   6.9680   4.33756E+003    3.99366E+003
   6.9710   4.20294E+003    4.06167E+003
   6.9730   4.28020E+003    4.13967E+003
   6.9760   4.23692E+003    3.93573E+003
   6.9780   4.33572E+003    3.95462E+003
   6.9800   4.35686E+003    4.06440E+003
   6.9850   4.35054E+003    4.08228E+003
   6.9870   4.29341E+003    4.03036E+003
   6.9900   4.27896E+003    4.09220E+003
   6.9920   4.24452E+003    3.99765E+003
   6.9960   4.23280E+003    4.03941E+003
   6.9990   4.25249E+003    3.97866E+003
   7.0030   4.37751E+003    3.98197E+003
   7.0070   4.28923E+003    3.91334E+003
   7.0100   4.29556E+003    3.94867E+003
   7.0120   4.29263E+003    3.92671E+003
   7.0150   4.30802E+003    4.04422E+003
   7.0190   4.19922E+003    3.99795E+003
   7.0210   4.15087E+003    4.05143E+003
   7.0260   4.19383E+003    3.95246E+003
   7.0280   4.16452E+003    3.95107E+003
   7.0310   4.14012E+003    3.85133E+003
   7.0340   4.17561E+003    3.88831E+003
   7.0370   4.14817E+003    3.93502E+003
   7.0390   4.20371E+003    3.94429E+003
   7.0440   4.20098E+003    3.93050E+003
   7.0470   4.00318E+003    3.93397E+003
   7.0510   3.98982E+003    3.96728E+003
   7.0530   4.04353E+003    3.92082E+003
   7.0580   4.18100E+003    3.88417E+003
   7.0610   4.26364E+003    3.88518E+003
   7.0640   4.24928E+003    3.89139E+003
   7.0670   4.23551E+003    3.90735E+003
   7.0700   4.19166E+003    3.87047E+003
   7.0740   4.23236E+003    3.95331E+003
   7.0770   4.21287E+003    3.88534E+003
   7.0790   4.19009E+003    3.83173E+003
   7.0830   4.17705E+003    3.84530E+003
   7.0860   4.25399E+003    3.93017E+003
   7.0880   4.22312E+003    3.91945E+003
   7.0910   4.17009E+003    3.82531E+003
   7.0940   4.15144E+003    3.89263E+003
   7.0970   4.17969E+003    3.87678E+003
   7.1010   4.10398E+003    3.88334E+003
   7.1040   4.15867E+003    3.93617E+003
   7.1080   4.14443E+003    3.87866E+003
   7.1110   4.14907E+003    3.84597E+003
   7.1150   4.15415E+003    3.89560E+003
   7.1170   4.11212E+003    3.80524E+003
   7.1220   4.01828E+003    3.84292E+003
   7.1240   4.05798E+003    3.81812E+003
   7.1270   4.07030E+003    3.72222E+003
   7.1310   4.00127E+003    3.73399E+003
   7.1330   3.95231E+003    3.76216E+003
   7.1350   3.81078E+003    3.71798E+003
   7.1390   3.85234E+003    3.79413E+003
   7.1420   3.86605E+003    3.72506E+003
   7.1450   3.89009E+003    3.74836E+003
   7.1480   3.68989E+003    3.74568E+003
   7.1500   3.73736E+003    3.76142E+003
