# Supplementary material for: Trigger factor both holds and folds its client proteins
Source: Nat Commun. 2022 Jul 15;13:4126. doi: 10.1038/s41467-022-31767-6 (PMC9287376; doi:10.1038/s41467-022-31767-6)
Supplement: Supplementary file 6 — Source Data [file 41467_2022_31767_MOESM6_ESM.zip › SourceDataFile/Fig1a-b/00089.RI3]

Sample
I 3 04.0 40000 0015977 2.7920E11 280 1 
   5.8000   9.86300E+001    1.96340E+002
   5.8020   1.79920E+002    2.02840E+002
   5.8030   2.06770E+002    2.11480E+002
   5.8050   2.43740E+002    2.21260E+002
   5.8060   2.40770E+002    2.47340E+002
   5.8070   2.38620E+002    2.62640E+002
   5.8080   2.71450E+002    2.61260E+002
   5.8090   2.85730E+002    3.18380E+002
   5.8110   3.18110E+002    3.69800E+002
   5.8120   4.07580E+002    4.25090E+002
   5.8150   4.14280E+002    4.45240E+002
   5.8170   4.98840E+002    5.44330E+002
   5.8190   5.75880E+002    6.57450E+002
   5.8210   7.18820E+002    8.27190E+002
   5.8230   9.24400E+002    1.03543E+003
   5.8260   1.09117E+003    1.25807E+003
   5.8270   1.25673E+003    1.35606E+003
   5.8290   1.43604E+003    1.69675E+003
   5.8310   1.79344E+003    1.98056E+003
   5.8320   2.00719E+003    2.11701E+003
   5.8330   2.21053E+003    2.50616E+003
   5.8350   2.69864E+003    2.86390E+003
   5.8380   3.00432E+003    3.24795E+003
   5.8400   3.33768E+003    3.50103E+003
   5.8420   3.58728E+003    3.91936E+003
   5.8440   4.00254E+003    4.13467E+003
   5.8450   4.36563E+003    4.49745E+003
   5.8470   4.47260E+003    4.66480E+003
   5.8490   4.65636E+003    4.80895E+003
   5.8510   4.92172E+003    4.91938E+003
   5.8530   4.93841E+003    5.31107E+003
   5.8550   5.32281E+003    5.22707E+003
   5.8580   5.40445E+003    5.30501E+003
   5.8600   5.43525E+003    5.40861E+003
   5.8620   5.48019E+003    5.47763E+003
   5.8640   5.52913E+003    5.49704E+003
   5.8650   5.51486E+003    5.49477E+003
   5.8670   5.51279E+003    5.47298E+003
   5.8690   5.49859E+003    5.64318E+003
   5.8720   5.48942E+003    5.45495E+003
   5.8740   5.59892E+003    5.50875E+003
   5.8760   5.57481E+003    5.55839E+003
   5.8780   5.57270E+003    5.64533E+003
   5.8800   5.58710E+003    5.47740E+003
   5.8820   5.52909E+003    5.43776E+003
   5.8830   5.50026E+003    5.50068E+003
   5.8870   5.49738E+003    5.48954E+003
   5.8900   5.51014E+003    5.55060E+003
   5.8920   5.49243E+003    5.58754E+003
   5.8940   5.53837E+003    5.66736E+003
   5.8960   5.66032E+003    5.66644E+003
   5.8990   5.65793E+003    5.80326E+003
   5.9010   5.69838E+003    5.59571E+003
   5.9030   5.66389E+003    5.53789E+003
   5.9080   5.66640E+003    5.63903E+003
   5.9100   5.70925E+003    5.58104E+003
   5.9120   5.80193E+003    5.80152E+003
   5.9140   5.70806E+003    5.76381E+003
   5.9170   5.88034E+003    5.87115E+003
   5.9180   5.78825E+003    5.94064E+003
   5.9190   5.78027E+003    5.81482E+003
   5.9210   5.88267E+003    5.93201E+003
   5.9230   5.95472E+003    5.90644E+003
   5.9270   5.94319E+003    6.30664E+003
   5.9290   6.12890E+003    6.20833E+003
   5.9320   6.05733E+003    6.28515E+003
   5.9340   6.20918E+003    6.28334E+003
   5.9370   6.24701E+003    6.56659E+003
   5.9380   6.42738E+003    7.58180E+003
   5.9410   6.36969E+003    1.10770E+004
   5.9440   6.52051E+003    1.25380E+004
   5.9470   6.62643E+003    1.17596E+004
   5.9480   6.63949E+003    9.97304E+003
   5.9490   7.27119E+003    3.43915E+003
   5.9540   1.15899E+004    3.60200E+002
   5.9600   1.02702E+004    1.04405E+003
   5.9610   4.05823E+003    3.72480E+003
   5.9630   3.48760E+002    7.68839E+003
   5.9670   1.89410E+002    5.95020E+003
   5.9690   3.90810E+002    6.25712E+003
   5.9720   1.91501E+003    6.28948E+003
   5.9750   6.15833E+003    6.34025E+003
   5.9770   7.73459E+003    6.16182E+003
   5.9790   6.07831E+003    6.13615E+003
   5.9820   6.34623E+003    6.17508E+003
   5.9850   6.10576E+003    6.34466E+003
   5.9870   6.17837E+003    6.05694E+003
   5.9880   6.14832E+003    6.03407E+003
   5.9900   6.08853E+003    6.25775E+003
   5.9930   6.21532E+003    6.07833E+003
   5.9950   6.13391E+003    6.10446E+003
   5.9970   6.15932E+003    6.02679E+003
   6.0010   6.21671E+003    6.07924E+003
   6.0030   6.14856E+003    6.04064E+003
   6.0040   5.99517E+003    6.05481E+003
   6.0060   6.11116E+003    6.17106E+003
   6.0080   6.25774E+003    6.00086E+003
   6.0120   6.09996E+003    6.08064E+003
   6.0130   6.04207E+003    5.96548E+003
   6.0160   6.09092E+003    5.90789E+003
   6.0180   6.18587E+003    5.92728E+003
   6.0210   6.10065E+003    5.94821E+003
   6.0250   6.05577E+003    5.92191E+003
   6.0270   6.06210E+003    5.95520E+003
   6.0300   6.01784E+003    5.93295E+003
   6.0310   6.14011E+003    6.08299E+003
   6.0350   6.07296E+003    5.96801E+003
   6.0370   6.31432E+003    5.92556E+003
   6.0390   6.19218E+003    5.94302E+003
   6.0410   6.07934E+003    6.01121E+003
   6.0450   6.06098E+003    6.04501E+003
   6.0460   6.15630E+003    5.86460E+003
   6.0480   6.00592E+003    6.02304E+003
   6.0530   6.07468E+003    5.91777E+003
   6.0550   6.07090E+003    5.91778E+003
   6.0570   6.05485E+003    5.94336E+003
   6.0600   6.03477E+003    6.00694E+003
   6.0620   6.03999E+003    6.01048E+003
   6.0640   5.98707E+003    6.00101E+003
   6.0670   6.01966E+003    6.01392E+003
   6.0690   5.96001E+003    6.06407E+003
   6.0740   5.99835E+003    6.08399E+003
   6.0770   6.09863E+003    5.97820E+003
   6.0780   6.01201E+003    5.91128E+003
   6.0800   6.17979E+003    6.08543E+003
   6.0820   5.99940E+003    5.89571E+003
   6.0870   5.92352E+003    5.72302E+003
   6.0890   6.05221E+003    5.66000E+003
   6.0920   6.09156E+003    5.53952E+003
   6.0940   5.94615E+003    5.46245E+003
   6.0950   5.90319E+003    5.41680E+003
   6.0960   6.02083E+003    5.42820E+003
   6.0980   6.04043E+003    5.38216E+003
   6.1020   5.96737E+003    5.45241E+003
   6.1040   5.99266E+003    5.36399E+003
   6.1060   5.91581E+003    5.50279E+003
   6.1080   5.88924E+003    5.40171E+003
   6.1110   5.99795E+003    5.40031E+003
   6.1150   5.96609E+003    5.43739E+003
   6.1180   5.85055E+003    5.34953E+003
   6.1200   5.90761E+003    5.63685E+003
   6.1220   5.82475E+003    5.90174E+003
   6.1250   6.03518E+003    5.08636E+003
   6.1270   6.01857E+003    4.84730E+003
   6.1290   6.01966E+003    4.84568E+003
   6.1320   6.02706E+003    4.58985E+003
   6.1360   5.98313E+003    4.76859E+003
   6.1390   5.99842E+003    5.12316E+003
   6.1410   5.97641E+003    5.41634E+003
   6.1430   6.14503E+003    5.79711E+003
   6.1450   5.93063E+003    5.77950E+003
   6.1480   5.87707E+003    5.64416E+003
   6.1510   5.92831E+003    5.55183E+003
   6.1540   5.90818E+003    5.62298E+003
   6.1560   5.95576E+003    5.50027E+003
   6.1580   5.99752E+003    5.45356E+003
   6.1600   5.99027E+003    5.66447E+003
   6.1610   6.01162E+003    5.46707E+003
   6.1640   5.89909E+003    5.33189E+003
   6.1680   6.01423E+003    5.28935E+003
   6.1720   5.94048E+003    5.31005E+003
   6.1750   6.20508E+003    5.45437E+003
   6.1780   5.90447E+003    5.24069E+003
   6.1800   5.97414E+003    5.35865E+003
   6.1820   5.94449E+003    5.35291E+003
   6.1850   5.94718E+003    5.27294E+003
   6.1870   5.94392E+003    5.27638E+003
   6.1900   5.94881E+003    5.27781E+003
   6.1910   5.96668E+003    5.34787E+003
   6.1930   6.01126E+003    5.26941E+003
   6.1960   5.99138E+003    5.34917E+003
   6.1980   6.00336E+003    5.36492E+003
   6.2000   5.97906E+003    5.38579E+003
   6.2030   6.06839E+003    5.54660E+003
   6.2050   6.01754E+003    5.17392E+003
   6.2070   5.96143E+003    5.34477E+003
   6.2090   6.00677E+003    5.14535E+003
   6.2120   6.02536E+003    5.04414E+003
   6.2140   5.97748E+003    5.08851E+003
   6.2170   6.05732E+003    4.99911E+003
   6.2210   5.94471E+003    5.11144E+003
   6.2230   5.96562E+003    5.26132E+003
   6.2260   5.96304E+003    5.18740E+003
   6.2300   5.97718E+003    5.05499E+003
   6.2310   6.03241E+003    4.92863E+003
   6.2350   6.01385E+003    4.92766E+003
   6.2370   5.92541E+003    4.85415E+003
   6.2400   6.05071E+003    4.63262E+003
   6.2440   5.99181E+003    4.77239E+003
   6.2460   5.93233E+003    4.91083E+003
   6.2490   5.94874E+003    4.80685E+003
   6.2510   6.03892E+003    4.82708E+003
   6.2530   5.88224E+003    4.58450E+003
   6.2550   5.71651E+003    4.66738E+003
   6.2570   5.86069E+003    4.58749E+003
   6.2590   5.76816E+003    4.68045E+003
   6.2630   6.02523E+003    4.61023E+003
   6.2650   5.97053E+003    4.58226E+003
   6.2680   5.83300E+003    4.70691E+003
   6.2700   5.94638E+003    4.76150E+003
   6.2740   6.12543E+003    4.65128E+003
   6.2750   5.98226E+003    4.61744E+003
   6.2790   6.00899E+003    4.44656E+003
   6.2810   5.95299E+003    4.38452E+003
   6.2850   6.01052E+003    4.36009E+003
   6.2870   5.94493E+003    4.51336E+003
   6.2910   5.98523E+003    4.62286E+003
   6.2920   5.95386E+003    4.53576E+003
   6.2940   5.96184E+003    4.67202E+003
   6.2970   6.06077E+003    4.55196E+003
   6.3000   6.05668E+003    4.47799E+003
   6.3020   5.80764E+003    4.20302E+003
   6.3060   5.83990E+003    4.38920E+003
   6.3070   5.93911E+003    4.36099E+003
   6.3080   6.05147E+003    4.33924E+003
   6.3130   5.99359E+003    4.23682E+003
   6.3150   5.94831E+003    4.37238E+003
   6.3180   5.98161E+003    4.32290E+003
   6.3190   5.91915E+003    4.20788E+003
   6.3220   5.97134E+003    4.27832E+003
   6.3260   5.99892E+003    4.22754E+003
   6.3290   5.95690E+003    4.24288E+003
   6.3330   5.93319E+003    4.14123E+003
   6.3360   5.90479E+003    4.09531E+003
   6.3380   5.95496E+003    4.14784E+003
   6.3400   5.91829E+003    4.16931E+003
   6.3420   5.93970E+003    4.10604E+003
   6.3450   5.82827E+003    4.04755E+003
   6.3490   5.88190E+003    4.05823E+003
   6.3520   5.79099E+003    4.08490E+003
   6.3540   5.81453E+003    4.12551E+003
   6.3560   5.73851E+003    4.06127E+003
   6.3580   5.74422E+003    3.79923E+003
   6.3610   5.73973E+003    3.89000E+003
   6.3630   5.78697E+003    3.92868E+003
   6.3650   5.84332E+003    3.97550E+003
   6.3680   5.83903E+003    3.91810E+003
   6.3720   5.93860E+003    3.86571E+003
   6.3750   5.87059E+003    3.92779E+003
   6.3770   5.85279E+003    3.82059E+003
   6.3800   5.78684E+003    3.76666E+003
   6.3840   5.91938E+003    3.83147E+003
   6.3860   5.74637E+003    3.70679E+003
   6.3880   5.84652E+003    3.83029E+003
   6.3910   5.88589E+003    3.73305E+003
   6.3940   5.78628E+003    3.79738E+003
   6.3960   5.83115E+003    3.72080E+003
   6.3990   5.69245E+003    3.67246E+003
   6.4020   5.73932E+003    3.79264E+003
   6.4040   5.75120E+003    3.63040E+003
   6.4070   5.67252E+003    3.63370E+003
   6.4090   5.62809E+003    3.48620E+003
   6.4120   5.70081E+003    3.47107E+003
   6.4150   5.63124E+003    3.41315E+003
   6.4170   5.65735E+003    3.38684E+003
   6.4200   5.71906E+003    3.34295E+003
   6.4230   5.62902E+003    3.53889E+003
   6.4270   5.67912E+003    3.49480E+003
   6.4290   5.89715E+003    3.50221E+003
   6.4330   5.68532E+003    3.48490E+003
   6.4350   5.73947E+003    3.46541E+003
   6.4380   5.79633E+003    3.50185E+003
   6.4400   5.79688E+003    3.43698E+003
   6.4450   5.84578E+003    3.43356E+003
   6.4470   5.76601E+003    3.35998E+003
   6.4500   5.83357E+003    3.34521E+003
   6.4520   5.90309E+003    3.40653E+003
   6.4540   5.94984E+003    3.49598E+003
   6.4560   5.81324E+003    3.44741E+003
   6.4590   5.90380E+003    3.42294E+003
   6.4610   5.87105E+003    3.39680E+003
   6.4640   5.97266E+003    3.36504E+003
   6.4670   5.95718E+003    3.27009E+003
   6.4700   5.89620E+003    3.32891E+003
   6.4720   5.91097E+003    3.34788E+003
   6.4750   5.98727E+003    3.36086E+003
   6.4790   5.96346E+003    3.28411E+003
   6.4810   5.89469E+003    3.30364E+003
   6.4840   5.92066E+003    3.32563E+003
   6.4860   6.02488E+003    3.23988E+003
   6.4890   5.85543E+003    3.27484E+003
   6.4910   5.86253E+003    3.18423E+003
   6.4940   5.92595E+003    3.16278E+003
   6.4970   5.98106E+003    3.16840E+003
   6.5000   5.97410E+003    3.18823E+003
   6.5030   5.90904E+003    3.17664E+003
   6.5060   6.01009E+003    3.20482E+003
   6.5100   6.02693E+003    3.20632E+003
   6.5120   6.10589E+003    3.24448E+003
   6.5150   6.02150E+003    3.18924E+003
   6.5190   6.00064E+003    3.12057E+003
   6.5220   6.15139E+003    3.02868E+003
   6.5240   5.99564E+003    2.99004E+003
   6.5260   5.91470E+003    2.92578E+003
   6.5310   6.04532E+003    2.91374E+003
   6.5330   5.94542E+003    2.90084E+003
   6.5360   5.86542E+003    3.03132E+003
   6.5380   5.82187E+003    2.98173E+003
   6.5410   5.90903E+003    2.95347E+003
   6.5450   5.83108E+003    2.91035E+003
   6.5470   5.87709E+003    2.92456E+003
   6.5500   5.91534E+003    2.86218E+003
   6.5520   5.84488E+003    2.87852E+003
   6.5530   5.97633E+003    2.82841E+003
   6.5570   5.89534E+003    2.87613E+003
   6.5610   5.90412E+003    2.92192E+003
   6.5630   5.92084E+003    2.88402E+003
   6.5660   5.86112E+003    2.86010E+003
   6.5690   5.90061E+003    2.76728E+003
   6.5710   5.79913E+003    2.73219E+003
   6.5730   5.90635E+003    2.76535E+003
   6.5770   5.86973E+003    2.67809E+003
   6.5790   5.78704E+003    2.58583E+003
   6.5820   5.83532E+003    2.74390E+003
   6.5850   5.61956E+003    2.71011E+003
   6.5880   5.87786E+003    2.68031E+003
   6.5910   5.75074E+003    2.67953E+003
   6.5930   5.77814E+003    2.67512E+003
   6.5950   5.73352E+003    2.78271E+003
   6.5980   5.74255E+003    2.78172E+003
   6.6010   5.69858E+003    2.66494E+003
   6.6040   5.69858E+003    2.66468E+003
   6.6060   5.78393E+003    2.71696E+003
   6.6080   5.76261E+003    2.62804E+003
   6.6130   5.71772E+003    2.63283E+003
   6.6150   5.65776E+003    2.62836E+003
   6.6180   5.68911E+003    2.65782E+003
   6.6220   5.64689E+003    2.63587E+003
   6.6240   5.65456E+003    2.61758E+003
   6.6260   5.76245E+003    2.62338E+003
   6.6300   5.67920E+003    2.67259E+003
   6.6330   5.72918E+003    2.62022E+003
   6.6350   5.66332E+003    2.57864E+003
   6.6360   5.57874E+003    2.58122E+003
   6.6390   5.68305E+003    2.58155E+003
   6.6420   5.67620E+003    2.58744E+003
   6.6450   5.66554E+003    2.54312E+003
   6.6470   5.60944E+003    2.51630E+003
   6.6500   5.56584E+003    2.52420E+003
   6.6520   5.54858E+003    2.54710E+003
   6.6540   5.53436E+003    2.53461E+003
   6.6570   5.50803E+003    2.51222E+003
   6.6600   5.51718E+003    2.51364E+003
   6.6630   5.55616E+003    2.52915E+003
   6.6660   5.55279E+003    2.44342E+003
   6.6700   5.46588E+003    2.49705E+003
   6.6720   5.50348E+003    2.47880E+003
   6.6750   5.48082E+003    2.53248E+003
   6.6780   5.56354E+003    2.43231E+003
   6.6810   5.51212E+003    2.50168E+003
   6.6830   5.43027E+003    2.50477E+003
   6.6870   5.44599E+003    2.46829E+003
   6.6900   5.37836E+003    2.40757E+003
   6.6920   5.41296E+003    2.46985E+003
   6.6940   5.44189E+003    2.43305E+003
   6.6960   5.43547E+003    2.45435E+003
   6.7000   5.54339E+003    2.42643E+003
   6.7030   5.48267E+003    2.43253E+003
   6.7060   5.41574E+003    2.35794E+003
   6.7080   5.31166E+003    2.35222E+003
   6.7120   5.32958E+003    2.37870E+003
   6.7150   5.26589E+003    2.32646E+003
   6.7180   5.23233E+003    2.32234E+003
   6.7190   5.24911E+003    2.39661E+003
   6.7240   5.22984E+003    2.38159E+003
   6.7280   5.35677E+003    2.37345E+003
   6.7310   5.34557E+003    2.42671E+003
   6.7340   5.24057E+003    2.38369E+003
   6.7360   5.37382E+003    2.41599E+003
   6.7380   5.33859E+003    2.40761E+003
   6.7400   5.27699E+003    2.34743E+003
   6.7440   5.19385E+003    2.32473E+003
   6.7470   5.13385E+003    2.33312E+003
   6.7480   5.09052E+003    2.29405E+003
   6.7520   5.06583E+003    2.24981E+003
   6.7540   5.10515E+003    2.33339E+003
   6.7570   5.09803E+003    2.26613E+003
   6.7610   5.11003E+003    2.19299E+003
   6.7630   5.12572E+003    2.28035E+003
   6.7660   5.08522E+003    2.23827E+003
   6.7680   5.10109E+003    2.30052E+003
   6.7710   5.06543E+003    2.24267E+003
   6.7750   5.10889E+003    2.17298E+003
   6.7770   5.16067E+003    2.24686E+003
   6.7790   5.05882E+003    2.15688E+003
   6.7840   5.02698E+003    2.17209E+003
   6.7860   5.05224E+003    2.22238E+003
   6.7900   4.98171E+003    2.20777E+003
   6.7930   5.03651E+003    2.17701E+003
   6.7960   4.96286E+003    2.29130E+003
   6.8000   4.99597E+003    2.22179E+003
   6.8030   4.98905E+003    2.23505E+003
   6.8050   5.07593E+003    2.26119E+003
   6.8090   4.98422E+003    2.26978E+003
   6.8130   5.05000E+003    2.24548E+003
   6.8170   5.05222E+003    2.25882E+003
   6.8190   5.03546E+003    2.25967E+003
   6.8210   5.03036E+003    2.28780E+003
   6.8240   5.01516E+003    2.23215E+003
   6.8260   5.07378E+003    2.26793E+003
   6.8300   4.97046E+003    2.25577E+003
   6.8320   5.00769E+003    2.18170E+003
   6.8350   4.92121E+003    2.21616E+003
   6.8370   4.98257E+003    2.14481E+003
   6.8400   5.04538E+003    2.23724E+003
   6.8440   4.96302E+003    2.21881E+003
   6.8460   5.09847E+003    2.27108E+003
   6.8490   5.14175E+003    2.28623E+003
   6.8520   5.03333E+003    2.25533E+003
   6.8550   5.04118E+003    2.23317E+003
   6.8580   5.02022E+003    2.20516E+003
   6.8600   5.08636E+003    2.20021E+003
   6.8630   4.99545E+003    2.23644E+003
   6.8660   4.90886E+003    2.20366E+003
   6.8700   4.92657E+003    2.22591E+003
   6.8730   5.04093E+003    2.14882E+003
   6.8750   4.94123E+003    2.17071E+003
   6.8780   4.89311E+003    2.15053E+003
   6.8820   4.93160E+003    2.22644E+003
   6.8850   4.93673E+003    2.18376E+003
   6.8870   4.97008E+003    2.26223E+003
   6.8900   4.85783E+003    2.23608E+003
   6.8920   4.98161E+003    2.18007E+003
   6.8950   4.90240E+003    2.18645E+003
   6.8980   4.85872E+003    2.20482E+003
   6.9020   4.92399E+003    2.25589E+003
   6.9040   4.92294E+003    2.19831E+003
   6.9070   4.87838E+003    2.21304E+003
   6.9110   4.93555E+003    2.15401E+003
   6.9130   5.01494E+003    2.16912E+003
   6.9160   4.93751E+003    2.23493E+003
   6.9200   4.87817E+003    2.18424E+003
   6.9230   4.81688E+003    2.22894E+003
   6.9260   4.88273E+003    2.15213E+003
   6.9290   4.79343E+003    2.16278E+003
   6.9320   4.85143E+003    2.13188E+003
   6.9350   4.76936E+003    2.10331E+003
   6.9380   4.81489E+003    2.12536E+003
   6.9410   4.79381E+003    2.12793E+003
   6.9450   4.73330E+003    2.11489E+003
   6.9470   4.81861E+003    2.06406E+003
   6.9490   4.74871E+003    2.07108E+003
   6.9520   4.74582E+003    2.09594E+003
   6.9570   4.72746E+003    2.06694E+003
   6.9600   4.79135E+003    2.14421E+003
   6.9630   4.71883E+003    2.08317E+003
   6.9650   4.67873E+003    2.12137E+003
   6.9690   4.72666E+003    2.13378E+003
   6.9710   4.68237E+003    2.07838E+003
   6.9750   4.69876E+003    2.09456E+003
   6.9780   4.63882E+003    2.11748E+003
   6.9800   4.71997E+003    2.08900E+003
   6.9830   4.69091E+003    2.10187E+003
   6.9860   4.65667E+003    2.07495E+003
   6.9890   4.67172E+003    2.15326E+003
   6.9920   4.72135E+003    2.06410E+003
   6.9940   4.68474E+003    1.99789E+003
   6.9960   4.69316E+003    2.06484E+003
   7.0000   4.69940E+003    2.04951E+003
   7.0030   4.69208E+003    2.08631E+003
   7.0060   4.65041E+003    2.06310E+003
   7.0100   4.63282E+003    2.06667E+003
   7.0120   4.61778E+003    2.01693E+003
   7.0170   4.58909E+003    2.04848E+003
   7.0190   4.64209E+003    2.09412E+003
   7.0220   4.57048E+003    1.99522E+003
   7.0250   4.57048E+003    2.02611E+003
   7.0280   4.50437E+003    1.97851E+003
   7.0310   4.49912E+003    2.01818E+003
   7.0330   4.36031E+003    2.03434E+003
   7.0360   4.38309E+003    1.99659E+003
   7.0400   4.46212E+003    2.02184E+003
   7.0430   4.58906E+003    2.02270E+003
   7.0470   4.49104E+003    2.01840E+003
   7.0490   4.51053E+003    2.01687E+003
   7.0520   4.48415E+003    2.03964E+003
   7.0570   4.55682E+003    2.06951E+003
   7.0590   4.46802E+003    1.96715E+003
   7.0630   4.54597E+003    1.99975E+003
   7.0650   4.42106E+003    1.99793E+003
   7.0690   4.58455E+003    2.01769E+003
   7.0720   4.45878E+003    2.01462E+003
   7.0750   4.43061E+003    1.96932E+003
   7.0780   4.55561E+003    1.95203E+003
   7.0800   4.50497E+003    1.97566E+003
   7.0830   4.38689E+003    1.96173E+003
   7.0860   4.41125E+003    1.93649E+003
   7.0880   4.51286E+003    2.03348E+003
   7.0920   4.52165E+003    1.92092E+003
   7.0940   4.41690E+003    1.97324E+003
   7.0970   4.34950E+003    1.97366E+003
   7.1010   4.45392E+003    1.97515E+003
   7.1040   4.55754E+003    1.93523E+003
   7.1070   4.45232E+003    1.94877E+003
   7.1110   4.52711E+003    1.95415E+003
   7.1130   4.35825E+003    1.86461E+003
   7.1180   4.39256E+003    1.88577E+003
   7.1200   4.39933E+003    1.90534E+003
   7.1230   4.35257E+003    1.76900E+003
   7.1260   4.39461E+003    1.75963E+003
   7.1310   4.43888E+003    1.72244E+003
   7.1320   4.38503E+003    1.73691E+003
   7.1350   4.41911E+003    1.69335E+003
   7.1380   4.45123E+003    1.62360E+003
   7.1410   4.39550E+003    1.53673E+003
   7.1440   4.41154E+003    1.50607E+003
   7.1480   4.39223E+003    1.41964E+003
   7.1530   4.30005E+003    1.19429E+003
