# Supplementary material for: Trigger factor both holds and folds its client proteins
Source: Nat Commun. 2022 Jul 15;13:4126. doi: 10.1038/s41467-022-31767-6 (PMC9287376; doi:10.1038/s41467-022-31767-6)
Supplement: Supplementary file 6 — Source Data [file 41467_2022_31767_MOESM6_ESM.zip › SourceDataFile/Fig1a-b/00090.RI1]

Sample
I 1 04.0 40000 0016038 2.8030E11 280 1 
   5.8000   7.15200E+001    1.60820E+002
   5.8020   1.25430E+002    1.67610E+002
   5.8030   2.12810E+002    2.27140E+002
   5.8050   2.24980E+002    2.32610E+002
   5.8060   2.43960E+002    2.57710E+002
   5.8070   2.60650E+002    2.75880E+002
   5.8080   2.69470E+002    2.96470E+002
   5.8090   3.01810E+002    3.16490E+002
   5.8110   3.19200E+002    3.75440E+002
   5.8120   3.78550E+002    3.81780E+002
   5.8140   3.76350E+002    4.28470E+002
   5.8150   4.54640E+002    4.89270E+002
   5.8160   5.11030E+002    5.54970E+002
   5.8170   5.52940E+002    6.10820E+002
   5.8190   6.33570E+002    7.33750E+002
   5.8210   7.55120E+002    8.49940E+002
   5.8240   9.42840E+002    1.03534E+003
   5.8260   1.18921E+003    1.48357E+003
   5.8300   1.59635E+003    1.80131E+003
   5.8310   1.75604E+003    2.23355E+003
   5.8330   2.19534E+003    2.41297E+003
   5.8350   2.37343E+003    2.61712E+003
   5.8370   2.97019E+003    3.07397E+003
   5.8390   2.99140E+003    3.38837E+003
   5.8400   3.32061E+003    3.78418E+003
   5.8440   3.58400E+003    4.24958E+003
   5.8460   4.38161E+003    4.82164E+003
   5.8490   4.77824E+003    4.84396E+003
   5.8510   4.96884E+003    5.18437E+003
   5.8530   5.32268E+003    5.31979E+003
   5.8550   5.57826E+003    5.40874E+003
   5.8570   5.49498E+003    5.48993E+003
   5.8580   5.54815E+003    5.65489E+003
   5.8600   5.63430E+003    5.62188E+003
   5.8620   5.58023E+003    5.59893E+003
   5.8650   5.60874E+003    5.69866E+003
   5.8670   5.58773E+003    5.67190E+003
   5.8690   5.54987E+003    5.69426E+003
   5.8710   5.44691E+003    5.71819E+003
   5.8740   5.54456E+003    5.61119E+003
   5.8760   5.72781E+003    5.54407E+003
   5.8780   5.54099E+003    5.60421E+003
   5.8800   5.48265E+003    5.65795E+003
   5.8830   5.55022E+003    5.77321E+003
   5.8850   5.57668E+003    5.75612E+003
   5.8870   5.55667E+003    5.73533E+003
   5.8900   5.62902E+003    5.62524E+003
   5.8920   5.57118E+003    5.79924E+003
   5.8940   5.59322E+003    5.39782E+003
   5.8960   5.67136E+003    5.50179E+003
   5.8990   5.68242E+003    5.50462E+003
   5.9010   5.68427E+003    5.65668E+003
   5.9030   5.58394E+003    5.72578E+003
   5.9060   5.73653E+003    5.66982E+003
   5.9080   5.61000E+003    5.74991E+003
   5.9100   5.58659E+003    5.67288E+003
   5.9110   5.65276E+003    5.71600E+003
   5.9120   5.69947E+003    5.73573E+003
   5.9140   5.59759E+003    5.70123E+003
   5.9180   5.76716E+003    5.82955E+003
   5.9200   5.91022E+003    5.84470E+003
   5.9230   5.94307E+003    5.94167E+003
   5.9240   6.11177E+003    5.87035E+003
   5.9260   6.02900E+003    6.02583E+003
   5.9290   6.11108E+003    6.30571E+003
   5.9330   5.98525E+003    6.05627E+003
   5.9350   6.24269E+003    5.90118E+003
   5.9380   6.22057E+003    6.19765E+003
   5.9390   6.30176E+003    6.25053E+003
   5.9430   6.27124E+003    6.32851E+003
   5.9450   6.24876E+003    6.33700E+003
   5.9480   6.20816E+003    6.23302E+003
   5.9500   6.31419E+003    6.22015E+003
   5.9510   6.11473E+003    6.29450E+003
   5.9540   6.32061E+003    6.30873E+003
   5.9560   6.23763E+003    6.32285E+003
   5.9590   6.14200E+003    6.42101E+003
   5.9610   6.20716E+003    6.24906E+003
   5.9630   6.26832E+003    6.37660E+003
   5.9660   6.29516E+003    6.44162E+003
   5.9690   6.28989E+003    6.31689E+003
   5.9700   6.33436E+003    6.32249E+003
   5.9740   6.53608E+003    6.32104E+003
   5.9750   6.25409E+003    6.27803E+003
   5.9790   6.21402E+003    6.25827E+003
   5.9810   6.15842E+003    6.23806E+003
   5.9840   6.06890E+003    6.22879E+003
   5.9860   6.19851E+003    6.38910E+003
   5.9880   6.41321E+003    6.32901E+003
   5.9900   6.35972E+003    6.31074E+003
   5.9930   6.27679E+003    6.56534E+003
   5.9960   6.41657E+003    7.22083E+003
   5.9980   6.33040E+003    8.42431E+003
   5.9990   6.41668E+003    1.04437E+004
   6.0030   6.21178E+003    1.03957E+004
   6.0040   6.23536E+003    1.07202E+004
   6.0070   6.19924E+003    8.69844E+003
   6.0080   6.14589E+003    2.25850E+002
   6.0160   1.05396E+004    5.28161E+003
   6.0230   3.36427E+003    6.37140E+003
   6.0250   2.05270E+002    6.11381E+003
   6.0280   1.78150E+002    6.10988E+003
   6.0310   3.58840E+002    6.09227E+003
   6.0340   1.16486E+003    6.14802E+003
   6.0370   5.30196E+003    6.13603E+003
   6.0380   7.92322E+003    6.05934E+003
   6.0400   6.04010E+003    6.11582E+003
   6.0440   6.23232E+003    6.07376E+003
   6.0460   6.26095E+003    6.08552E+003
   6.0480   6.23525E+003    6.06461E+003
   6.0510   6.26042E+003    6.00029E+003
   6.0520   6.19681E+003    6.12063E+003
   6.0540   6.24116E+003    6.18009E+003
   6.0600   6.18724E+003    6.08043E+003
   6.0620   6.12726E+003    5.99020E+003
   6.0650   6.11718E+003    6.02253E+003
   6.0670   6.19913E+003    6.04043E+003
   6.0690   6.20985E+003    5.97757E+003
   6.0710   6.23518E+003    6.14499E+003
   6.0750   6.20534E+003    6.02385E+003
   6.0770   6.06994E+003    5.98125E+003
   6.0810   6.25621E+003    6.06420E+003
   6.0820   6.17158E+003    6.01804E+003
   6.0840   6.20360E+003    6.01865E+003
   6.0870   6.12739E+003    6.08261E+003
   6.0900   6.24640E+003    6.02705E+003
   6.0920   6.24607E+003    5.91826E+003
   6.0960   6.28682E+003    6.10371E+003
   6.0970   6.03633E+003    5.95032E+003
   6.1000   6.05942E+003    5.98546E+003
   6.1010   6.13954E+003    6.15934E+003
   6.1060   6.10727E+003    5.98130E+003
   6.1090   6.04037E+003    5.96213E+003
   6.1110   6.12384E+003    5.96267E+003
   6.1140   6.11505E+003    5.97824E+003
   6.1180   6.03633E+003    5.97308E+003
   6.1200   6.13938E+003    5.95457E+003
   6.1240   6.18313E+003    6.07477E+003
   6.1270   6.19231E+003    6.07207E+003
   6.1290   6.15628E+003    6.10099E+003
   6.1310   6.13838E+003    6.10825E+003
   6.1340   6.12258E+003    6.03101E+003
   6.1360   6.12150E+003    6.06347E+003
   6.1390   6.10007E+003    6.08580E+003
   6.1410   6.18243E+003    5.97624E+003
   6.1430   6.11271E+003    5.97127E+003
   6.1460   6.05682E+003    6.05524E+003
   6.1490   6.03622E+003    6.03381E+003
   6.1520   6.10680E+003    6.01120E+003
   6.1540   6.01672E+003    6.02695E+003
   6.1560   5.98315E+003    6.07948E+003
   6.1590   6.02696E+003    5.93602E+003
   6.1620   6.00122E+003    5.96509E+003
   6.1650   6.01584E+003    6.11873E+003
   6.1680   6.03634E+003    5.99657E+003
   6.1710   6.17483E+003    6.00876E+003
   6.1740   6.08087E+003    6.01263E+003
   6.1770   6.01994E+003    6.00862E+003
   6.1800   6.12385E+003    5.99970E+003
   6.1830   6.05814E+003    6.00825E+003
   6.1840   6.00299E+003    6.06197E+003
   6.1870   6.09785E+003    5.93024E+003
   6.1900   6.07475E+003    5.90635E+003
   6.1930   5.99089E+003    6.02237E+003
   6.1960   5.99347E+003    5.95965E+003
   6.1990   5.99364E+003    6.03910E+003
   6.2000   6.08313E+003    6.14795E+003
   6.2030   6.14204E+003    5.98866E+003
   6.2050   6.04073E+003    6.16711E+003
   6.2080   6.05690E+003    5.95347E+003
   6.2100   6.07562E+003    6.00291E+003
   6.2120   6.02520E+003    6.01608E+003
   6.2160   6.00229E+003    6.06271E+003
   6.2190   6.01505E+003    5.92885E+003
   6.2230   5.99007E+003    5.98901E+003
   6.2260   6.00708E+003    5.99410E+003
   6.2280   5.96900E+003    5.97920E+003
   6.2300   6.04694E+003    6.10199E+003
   6.2340   6.00993E+003    6.10610E+003
   6.2370   5.93331E+003    6.02493E+003
   6.2400   5.99611E+003    5.95756E+003
   6.2410   5.89202E+003    5.97733E+003
   6.2440   5.89779E+003    6.01913E+003
   6.2460   5.90184E+003    6.07359E+003
   6.2490   5.91182E+003    6.03440E+003
   6.2530   5.91705E+003    5.88268E+003
   6.2550   5.81561E+003    5.95361E+003
   6.2570   5.80576E+003    5.98329E+003
   6.2600   5.92976E+003    6.01418E+003
   6.2630   5.81166E+003    5.94485E+003
   6.2640   5.91579E+003    5.98630E+003
   6.2680   5.84373E+003    5.75348E+003
   6.2700   5.80025E+003    5.77756E+003
   6.2740   5.83329E+003    5.93371E+003
   6.2760   5.76006E+003    6.07694E+003
   6.2790   5.81888E+003    5.94864E+003
   6.2820   5.89630E+003    5.88609E+003
   6.2850   5.78157E+003    6.01382E+003
   6.2880   5.78426E+003    5.88565E+003
   6.2910   5.78345E+003    5.94538E+003
   6.2940   5.80993E+003    5.94350E+003
   6.2950   5.82324E+003    6.07169E+003
   6.2970   5.79316E+003    5.97330E+003
   6.3000   5.82077E+003    5.88673E+003
   6.3030   5.59212E+003    5.72204E+003
   6.3060   5.68874E+003    5.85601E+003
   6.3080   5.68834E+003    5.97260E+003
   6.3110   5.60216E+003    5.92933E+003
   6.3140   5.66858E+003    6.01251E+003
   6.3170   5.67751E+003    6.02011E+003
   6.3190   5.55792E+003    5.92785E+003
   6.3220   5.51325E+003    5.75402E+003
   6.3240   5.58695E+003    5.77609E+003
   6.3270   5.64551E+003    5.83772E+003
   6.3310   5.58833E+003    5.71037E+003
   6.3330   5.50014E+003    5.71020E+003
   6.3370   5.50875E+003    5.81763E+003
   6.3400   5.37953E+003    5.75158E+003
   6.3420   5.39471E+003    5.65245E+003
   6.3450   5.40999E+003    5.73872E+003
   6.3470   5.32709E+003    5.76473E+003
   6.3490   5.37190E+003    5.79657E+003
   6.3520   5.37048E+003    5.75361E+003
   6.3550   5.41909E+003    5.74835E+003
   6.3560   5.34624E+003    5.77225E+003
   6.3600   5.47979E+003    5.70706E+003
   6.3640   5.37914E+003    5.59691E+003
   6.3650   5.48711E+003    5.71448E+003
   6.3670   5.40932E+003    5.72250E+003
   6.3700   5.25959E+003    5.66910E+003
   6.3730   5.25329E+003    5.79774E+003
   6.3770   5.32168E+003    5.66980E+003
   6.3790   5.49146E+003    5.69570E+003
   6.3830   5.33861E+003    5.65405E+003
   6.3850   5.34641E+003    5.61282E+003
   6.3860   5.23246E+003    5.59259E+003
   6.3900   5.39832E+003    5.70982E+003
   6.3930   5.32132E+003    5.63535E+003
   6.3950   5.14945E+003    5.36160E+003
   6.3980   5.22273E+003    5.45813E+003
   6.4020   5.18002E+003    5.47076E+003
   6.4070   5.05385E+003    5.45997E+003
   6.4090   5.06101E+003    5.52062E+003
   6.4120   5.04767E+003    5.36864E+003
   6.4150   5.01616E+003    5.35676E+003
   6.4180   5.02055E+003    5.44962E+003
   6.4210   4.87543E+003    5.34239E+003
   6.4240   4.97889E+003    5.44373E+003
   6.4270   4.95798E+003    5.37371E+003
   6.4300   5.08042E+003    5.37857E+003
   6.4310   5.10280E+003    5.43765E+003
   6.4340   5.04518E+003    5.37329E+003
   6.4370   5.01692E+003    5.32093E+003
   6.4400   5.18078E+003    5.46451E+003
   6.4430   4.99367E+003    5.41850E+003
   6.4450   5.05221E+003    5.57221E+003
   6.4490   5.10993E+003    5.43421E+003
   6.4510   5.03822E+003    5.45615E+003
   6.4540   5.09860E+003    5.46607E+003
   6.4570   5.09627E+003    5.42214E+003
   6.4590   5.18386E+003    5.48918E+003
   6.4610   5.15044E+003    5.41316E+003
   6.4630   5.20104E+003    5.56836E+003
   6.4660   5.13344E+003    5.54151E+003
   6.4690   5.18457E+003    5.50798E+003
   6.4720   5.16939E+003    5.38710E+003
   6.4760   5.11981E+003    5.61516E+003
   6.4790   5.18439E+003    5.50238E+003
   6.4810   5.13621E+003    5.41830E+003
   6.4830   5.13881E+003    5.51780E+003
   6.4860   5.11605E+003    5.43539E+003
   6.4890   5.08681E+003    5.38114E+003
   6.4910   5.05148E+003    5.37240E+003
   6.4940   5.06102E+003    5.34879E+003
   6.4970   5.13750E+003    5.39534E+003
   6.5010   5.04650E+003    5.46085E+003
   6.5020   5.06038E+003    5.36443E+003
   6.5050   5.17560E+003    5.31211E+003
   6.5080   5.06136E+003    5.39216E+003
   6.5120   5.10044E+003    5.41049E+003
   6.5140   5.22075E+003    5.38882E+003
   6.5160   5.15039E+003    5.47123E+003
   6.5190   5.16009E+003    5.37817E+003
   6.5220   5.16471E+003    5.40626E+003
   6.5250   5.08485E+003    5.25112E+003
   6.5280   5.03975E+003    5.36000E+003
   6.5320   5.13786E+003    5.28291E+003
   6.5330   5.09021E+003    5.25837E+003
   6.5360   5.05142E+003    5.24857E+003
   6.5390   5.12645E+003    5.20055E+003
   6.5420   5.05025E+003    5.23763E+003
   6.5440   5.06546E+003    5.20993E+003
   6.5470   5.07119E+003    5.28917E+003
   6.5490   5.01549E+003    5.17006E+003
   6.5510   5.06101E+003    5.16334E+003
   6.5550   5.07959E+003    5.10190E+003
   6.5560   5.03143E+003    5.16074E+003
   6.5600   5.03623E+003    5.23383E+003
   6.5640   5.11723E+003    5.19505E+003
   6.5670   5.06516E+003    5.09263E+003
   6.5690   5.14190E+003    5.03363E+003
   6.5710   5.10980E+003    5.25539E+003
   6.5740   5.02294E+003    5.16472E+003
   6.5780   5.03092E+003    5.12645E+003
   6.5820   4.95794E+003    5.07597E+003
   6.5840   4.91883E+003    5.09872E+003
   6.5880   5.05233E+003    5.01770E+003
   6.5900   5.01409E+003    5.05345E+003
   6.5920   4.90646E+003    5.07350E+003
   6.5940   4.97332E+003    5.07766E+003
   6.5980   5.05659E+003    5.06356E+003
   6.6000   4.97681E+003    4.99866E+003
   6.6020   4.92616E+003    4.98599E+003
   6.6060   4.98258E+003    4.99856E+003
   6.6080   4.94828E+003    5.05252E+003
   6.6130   4.85104E+003    4.94636E+003
   6.6150   4.90048E+003    4.96107E+003
   6.6170   4.98335E+003    4.90485E+003
   6.6200   4.94828E+003    5.00427E+003
   6.6220   4.96347E+003    4.87870E+003
   6.6260   4.94564E+003    4.99352E+003
   6.6300   4.98029E+003    4.88285E+003
   6.6320   4.84563E+003    4.86777E+003
   6.6350   4.93367E+003    4.94109E+003
   6.6380   4.84825E+003    4.95433E+003
   6.6400   4.90429E+003    4.80885E+003
   6.6440   4.90639E+003    4.93832E+003
   6.6460   4.87677E+003    4.81722E+003
   6.6480   4.88309E+003    4.88939E+003
   6.6500   4.88373E+003    4.89689E+003
   6.6540   4.87384E+003    4.78429E+003
   6.6550   4.89142E+003    4.87949E+003
   6.6580   4.97861E+003    4.88057E+003
   6.6620   4.85132E+003    4.76802E+003
   6.6650   4.88196E+003    4.83230E+003
   6.6680   4.83580E+003    4.82309E+003
   6.6710   4.84495E+003    4.73102E+003
   6.6740   4.85892E+003    4.80762E+003
   6.6770   4.83138E+003    4.82734E+003
   6.6810   4.80281E+003    4.69722E+003
   6.6830   4.82024E+003    4.73451E+003
   6.6860   4.77092E+003    4.77960E+003
   6.6890   4.83626E+003    4.71662E+003
   6.6900   4.76154E+003    4.74964E+003
   6.6940   4.81962E+003    4.72981E+003
   6.6960   4.73537E+003    4.65948E+003
   6.7000   4.89606E+003    4.64999E+003
   6.7010   4.76789E+003    4.72006E+003
   6.7040   4.84203E+003    4.73504E+003
   6.7070   4.75609E+003    4.67406E+003
   6.7100   4.84321E+003    4.62239E+003
   6.7130   4.73461E+003    4.57746E+003
   6.7150   4.66577E+003    4.54114E+003
   6.7190   4.49940E+003    4.61339E+003
   6.7220   4.61060E+003    4.47997E+003
   6.7270   4.66909E+003    4.49308E+003
   6.7280   4.66657E+003    4.52520E+003
   6.7310   4.72552E+003    4.58230E+003
   6.7360   4.77147E+003    4.61782E+003
   6.7370   4.78017E+003    4.50372E+003
   6.7410   4.71488E+003    4.55289E+003
   6.7440   4.69257E+003    4.42760E+003
   6.7460   4.71018E+003    4.24275E+003
   6.7470   4.68870E+003    4.29563E+003
   6.7520   4.67947E+003    4.37846E+003
   6.7540   4.51110E+003    4.30352E+003
   6.7560   4.54919E+003    4.29291E+003
   6.7610   4.54218E+003    4.24854E+003
   6.7630   4.51278E+003    4.29139E+003
   6.7660   4.56479E+003    4.35775E+003
   6.7680   4.64323E+003    4.27677E+003
   6.7720   4.48564E+003    4.41307E+003
   6.7750   4.50044E+003    4.36320E+003
   6.7790   4.48288E+003    4.38735E+003
   6.7820   4.58880E+003    4.36188E+003
   6.7850   4.59702E+003    4.28651E+003
   6.7880   4.52518E+003    4.32786E+003
   6.7900   4.44507E+003    4.36101E+003
   6.7930   4.51877E+003    4.30846E+003
   6.7970   4.58140E+003    4.34430E+003
   6.8000   4.47703E+003    4.29060E+003
   6.8020   4.53281E+003    4.30845E+003
   6.8050   4.52216E+003    4.31395E+003
   6.8080   4.57010E+003    4.32319E+003
   6.8110   4.58583E+003    4.41375E+003
   6.8130   4.61627E+003    4.35683E+003
   6.8150   4.52681E+003    4.38598E+003
   6.8190   4.60329E+003    4.36346E+003
   6.8210   4.53593E+003    4.35352E+003
   6.8250   4.71080E+003    4.45024E+003
   6.8280   4.51533E+003    4.34763E+003
   6.8300   4.54787E+003    4.37069E+003
   6.8350   4.54408E+003    4.36495E+003
   6.8370   4.53491E+003    4.39323E+003
   6.8400   4.52187E+003    4.31722E+003
   6.8420   4.56493E+003    4.30977E+003
   6.8440   4.60421E+003    4.44951E+003
   6.8480   4.63671E+003    4.46730E+003
   6.8500   4.62697E+003    4.34533E+003
   6.8540   4.59784E+003    4.50085E+003
   6.8560   4.58230E+003    4.43273E+003
   6.8580   4.63258E+003    4.29050E+003
   6.8620   4.49926E+003    4.42061E+003
   6.8650   4.59722E+003    4.29120E+003
   6.8690   4.52385E+003    4.33908E+003
   6.8730   4.59163E+003    4.31394E+003
   6.8750   4.58322E+003    4.30441E+003
   6.8770   4.45711E+003    4.29621E+003
   6.8800   4.53124E+003    4.35958E+003
   6.8840   4.50218E+003    4.44628E+003
   6.8870   4.49168E+003    4.30103E+003
   6.8910   4.38582E+003    4.34900E+003
   6.8930   4.48723E+003    4.28878E+003
   6.8960   4.56855E+003    4.33483E+003
   6.8980   4.53709E+003    4.30915E+003
   6.9010   4.53018E+003    4.25173E+003
   6.9040   4.55702E+003    4.23499E+003
   6.9070   4.47679E+003    4.35155E+003
   6.9110   4.45711E+003    4.35453E+003
   6.9130   4.50191E+003    4.24662E+003
   6.9160   4.47389E+003    4.23451E+003
   6.9200   4.49051E+003    4.19974E+003
   6.9230   4.48773E+003    4.19617E+003
   6.9260   4.56827E+003    4.22392E+003
   6.9290   4.48011E+003    4.28728E+003
   6.9320   4.43723E+003    4.14614E+003
   6.9360   4.38827E+003    4.08733E+003
   6.9390   4.40322E+003    3.99913E+003
   6.9430   4.36403E+003    4.11152E+003
   6.9450   4.32536E+003    4.13150E+003
   6.9480   4.40922E+003    4.18217E+003
   6.9520   4.43273E+003    4.04262E+003
   6.9540   4.36073E+003    4.05593E+003
   6.9570   4.42886E+003    4.04391E+003
   6.9600   4.39597E+003    4.09650E+003
   6.9640   4.45114E+003    3.98452E+003
   6.9670   4.36389E+003    4.08683E+003
   6.9690   4.22970E+003    4.08382E+003
   6.9730   4.30308E+003    4.05070E+003
   6.9760   4.32612E+003    4.10354E+003
   6.9800   4.40062E+003    4.07134E+003
   6.9830   4.39181E+003    4.10937E+003
   6.9850   4.36980E+003    4.02973E+003
   6.9890   4.39249E+003    4.10581E+003
   6.9920   4.25418E+003    3.99942E+003
   6.9960   4.34086E+003    4.08689E+003
   6.9980   4.31514E+003    3.97006E+003
   7.0010   4.39013E+003    3.95400E+003
   7.0050   4.36409E+003    3.94445E+003
   7.0080   4.35153E+003    3.99947E+003
   7.0120   4.39435E+003    4.04658E+003
   7.0150   4.32049E+003    4.10271E+003
   7.0170   4.33791E+003    3.97636E+003
   7.0190   4.24907E+003    4.00774E+003
   7.0240   4.18870E+003    3.94777E+003
   7.0260   4.18660E+003    3.93801E+003
   7.0300   4.30845E+003    4.02781E+003
   7.0330   4.20847E+003    4.01337E+003
   7.0350   4.25101E+003    3.99894E+003
   7.0400   4.20773E+003    3.92337E+003
   7.0430   4.22742E+003    3.98574E+003
   7.0440   4.23387E+003    4.01220E+003
   7.0480   4.08941E+003    3.95753E+003
   7.0520   4.00999E+003    3.93664E+003
   7.0550   4.13047E+003    3.97079E+003
   7.0580   4.16728E+003    3.94110E+003
   7.0620   4.20455E+003    3.88100E+003
   7.0650   4.17402E+003    3.98962E+003
   7.0680   4.28654E+003    3.97297E+003
   7.0710   4.24681E+003    3.91844E+003
   7.0750   4.28853E+003    3.94947E+003
   7.0790   4.21670E+003    3.94616E+003
   7.0810   4.26043E+003    3.88102E+003
   7.0840   4.22738E+003    3.94911E+003
   7.0860   4.20917E+003    3.87798E+003
   7.0900   4.19976E+003    3.91147E+003
   7.0930   4.21948E+003    3.80064E+003
   7.0960   4.24460E+003    3.89515E+003
   7.0990   4.16617E+003    3.91208E+003
   7.1020   4.18498E+003    3.94069E+003
   7.1050   4.16639E+003    3.92875E+003
   7.1090   4.19164E+003    3.82565E+003
   7.1130   4.18147E+003    3.88865E+003
   7.1150   4.13410E+003    3.82952E+003
   7.1180   4.08328E+003    3.83598E+003
   7.1220   4.08060E+003    3.79823E+003
   7.1260   4.08939E+003    3.85721E+003
   7.1280   4.12015E+003    3.76961E+003
   7.1310   4.01036E+003    3.75485E+003
   7.1330   4.06791E+003    3.77616E+003
   7.1360   3.97404E+003    3.76530E+003
   7.1390   3.91123E+003    3.79892E+003
   7.1430   3.87765E+003    3.85220E+003
   7.1440   3.84621E+003    3.83494E+003
   7.1480   3.77266E+003    3.81994E+003
   7.1530   3.57792E+003    3.76754E+003
