# Supplementary material for: Trigger factor both holds and folds its client proteins
Source: Nat Commun. 2022 Jul 15;13:4126. doi: 10.1038/s41467-022-31767-6 (PMC9287376; doi:10.1038/s41467-022-31767-6)
Supplement: Supplementary file 6 — Source Data [file 41467_2022_31767_MOESM6_ESM.zip › SourceDataFile/Fig1a-b/00090.RI3]

Sample
I 3 04.0 40000 0016153 2.8230E11 280 1 
   5.8000   1.01480E+002    1.97440E+002
   5.8020   1.80470E+002    2.03190E+002
   5.8030   2.31640E+002    2.06060E+002
   5.8050   2.19130E+002    2.18160E+002
   5.8080   2.34490E+002    2.45500E+002
   5.8090   2.75730E+002    3.09780E+002
   5.8110   3.11600E+002    3.73480E+002
   5.8120   3.77090E+002    4.19050E+002
   5.8140   4.65760E+002    4.55500E+002
   5.8170   4.73260E+002    5.58060E+002
   5.8180   6.11090E+002    6.41530E+002
   5.8190   7.28750E+002    7.17080E+002
   5.8200   7.30840E+002    8.37490E+002
   5.8240   9.55270E+002    1.08356E+003
   5.8260   1.18087E+003    1.24862E+003
   5.8280   1.43020E+003    1.57952E+003
   5.8290   1.55027E+003    1.63908E+003
   5.8300   1.80155E+003    1.83025E+003
   5.8310   1.94003E+003    1.91103E+003
   5.8330   2.04414E+003    2.32308E+003
   5.8350   2.47306E+003    2.66906E+003
   5.8370   2.89474E+003    3.17918E+003
   5.8400   3.42349E+003    3.56815E+003
   5.8410   3.56569E+003    3.80001E+003
   5.8420   3.84713E+003    3.94809E+003
   5.8440   4.14512E+003    4.15263E+003
   5.8460   4.48493E+003    4.52999E+003
   5.8480   4.76047E+003    4.70634E+003
   5.8510   4.94982E+003    5.04773E+003
   5.8530   5.20120E+003    5.24263E+003
   5.8550   5.28008E+003    5.31638E+003
   5.8580   5.38693E+003    5.34617E+003
   5.8600   5.41243E+003    5.36526E+003
   5.8620   5.44804E+003    5.41409E+003
   5.8640   5.48401E+003    5.55605E+003
   5.8670   5.51333E+003    5.60565E+003
   5.8690   5.54098E+003    5.53999E+003
   5.8710   5.50457E+003    5.60636E+003
   5.8730   5.49239E+003    5.52992E+003
   5.8740   5.41239E+003    5.62860E+003
   5.8760   5.51517E+003    5.50850E+003
   5.8780   5.61420E+003    5.50541E+003
   5.8800   5.46293E+003    5.52416E+003
   5.8810   5.61712E+003    5.34346E+003
   5.8830   5.51406E+003    5.54723E+003
   5.8850   5.50191E+003    5.47622E+003
   5.8880   5.48404E+003    5.50558E+003
   5.8890   5.59579E+003    5.61438E+003
   5.8910   5.45763E+003    5.62234E+003
   5.8940   5.57616E+003    5.64667E+003
   5.8980   5.75665E+003    5.65000E+003
   5.8990   5.62438E+003    5.75613E+003
   5.9030   5.77711E+003    5.66058E+003
   5.9040   5.71660E+003    5.56903E+003
   5.9060   5.67865E+003    5.55394E+003
   5.9090   5.67597E+003    5.58808E+003
   5.9100   5.63814E+003    5.78762E+003
   5.9130   5.70149E+003    5.95752E+003
   5.9140   5.74848E+003    5.78364E+003
   5.9160   5.68759E+003    5.80087E+003
   5.9180   5.69642E+003    5.89576E+003
   5.9200   5.86422E+003    6.00706E+003
   5.9230   5.91579E+003    6.05847E+003
   5.9260   5.95270E+003    6.08192E+003
   5.9270   6.01969E+003    6.05674E+003
   5.9290   6.17662E+003    6.23213E+003
   5.9310   6.20575E+003    6.18338E+003
   5.9340   6.22383E+003    6.28748E+003
   5.9350   6.36757E+003    6.79360E+003
   5.9380   6.40236E+003    8.05000E+003
   5.9400   6.41740E+003    1.22415E+004
   5.9450   6.54084E+003    1.28596E+004
   5.9470   6.75457E+003    8.28647E+003
   5.9500   7.97946E+003    2.07970E+002
   5.9560   1.15512E+004    3.65270E+002
   5.9590   1.04641E+004    1.71688E+003
   5.9610   1.46641E+003    3.21069E+003
   5.9620   2.42270E+002    7.55428E+003
   5.9700   2.00750E+002    6.00516E+003
   5.9720   4.16680E+002    6.45667E+003
   5.9730   2.20120E+003    6.26537E+003
   5.9760   7.44297E+003    6.28302E+003
   5.9770   6.98986E+003    6.15961E+003
   5.9810   6.55889E+003    6.27581E+003
   5.9830   6.18017E+003    6.11096E+003
   5.9860   6.24490E+003    6.16966E+003
   5.9890   6.13009E+003    6.10497E+003
   5.9900   6.16282E+003    6.22313E+003
   5.9930   6.09315E+003    6.13058E+003
   5.9970   6.13939E+003    6.08572E+003
   6.0010   6.19880E+003    6.19001E+003
   6.0040   6.06140E+003    6.01736E+003
   6.0070   6.25169E+003    6.01089E+003
   6.0090   6.07277E+003    6.19409E+003
   6.0120   6.04071E+003    5.99823E+003
   6.0130   6.09612E+003    5.94456E+003
   6.0160   6.04098E+003    5.99552E+003
   6.0170   6.11671E+003    6.17188E+003
   6.0220   6.11077E+003    6.01712E+003
   6.0240   6.10760E+003    6.03078E+003
   6.0280   6.00610E+003    6.00715E+003
   6.0300   6.03738E+003    5.90954E+003
   6.0310   6.03802E+003    6.12828E+003
   6.0350   6.02398E+003    6.03949E+003
   6.0370   6.12268E+003    6.08992E+003
   6.0380   6.23021E+003    6.00740E+003
   6.0440   6.11809E+003    5.94347E+003
   6.0460   6.13393E+003    5.88523E+003
   6.0480   6.07576E+003    6.00780E+003
   6.0500   6.08361E+003    6.07840E+003
   6.0520   6.11004E+003    6.08693E+003
   6.0540   6.05777E+003    6.13930E+003
   6.0570   6.02109E+003    5.89710E+003
   6.0590   5.98068E+003    5.94683E+003
   6.0610   5.96058E+003    5.91543E+003
   6.0640   6.01687E+003    5.94014E+003
   6.0690   6.01752E+003    5.96386E+003
   6.0710   5.96259E+003    6.06268E+003
   6.0730   6.06787E+003    6.09202E+003
   6.0760   6.01346E+003    5.94579E+003
   6.0770   5.93233E+003    6.00117E+003
   6.0800   6.02388E+003    6.07220E+003
   6.0840   6.05507E+003    5.86477E+003
   6.0870   5.97827E+003    5.70037E+003
   6.0890   6.06273E+003    5.63279E+003
   6.0910   6.00580E+003    5.42127E+003
   6.0940   5.97027E+003    5.43953E+003
   6.0970   5.92421E+003    5.53478E+003
   6.0980   6.02628E+003    5.45606E+003
   6.1040   6.05579E+003    5.49079E+003
   6.1050   5.98091E+003    5.38811E+003
   6.1060   6.05588E+003    5.63184E+003
   6.1090   6.06078E+003    5.52854E+003
   6.1120   6.00005E+003    5.36426E+003
   6.1150   5.95299E+003    5.38764E+003
   6.1180   5.87054E+003    5.45088E+003
   6.1200   5.87220E+003    5.42646E+003
   6.1220   5.88676E+003    5.71213E+003
   6.1240   5.99132E+003    5.51597E+003
   6.1270   5.99350E+003    5.09085E+003
   6.1290   6.03638E+003    4.83246E+003
   6.1310   6.01127E+003    4.72369E+003
   6.1330   6.16819E+003    4.51425E+003
   6.1360   5.97344E+003    4.68268E+003
   6.1390   6.13045E+003    5.15231E+003
   6.1430   6.04387E+003    5.61205E+003
   6.1450   5.89525E+003    5.71571E+003
   6.1480   5.96412E+003    5.70718E+003
   6.1500   5.98475E+003    5.49587E+003
   6.1520   5.92173E+003    5.57706E+003
   6.1560   5.94381E+003    5.62706E+003
   6.1590   5.99732E+003    5.60267E+003
   6.1610   5.95576E+003    5.46853E+003
   6.1630   5.93885E+003    5.42797E+003
   6.1660   6.01883E+003    5.25647E+003
   6.1670   5.95981E+003    5.32784E+003
   6.1700   6.03055E+003    5.18278E+003
   6.1730   6.03880E+003    5.15247E+003
   6.1750   5.99084E+003    5.39435E+003
   6.1760   6.02362E+003    5.22112E+003
   6.1790   5.94454E+003    5.37744E+003
   6.1820   5.99940E+003    5.50094E+003
   6.1840   6.00400E+003    5.35492E+003
   6.1870   6.16239E+003    5.30899E+003
   6.1900   5.93733E+003    5.34216E+003
   6.1920   5.96567E+003    5.45202E+003
   6.1960   6.17085E+003    5.44025E+003
   6.1980   5.98996E+003    5.46058E+003
   6.2010   6.06460E+003    5.51344E+003
   6.2020   5.94134E+003    5.40403E+003
   6.2050   6.04960E+003    5.18521E+003
   6.2080   6.01575E+003    5.22115E+003
   6.2120   5.97655E+003    5.02423E+003
   6.2140   5.90564E+003    5.14650E+003
   6.2170   5.95776E+003    4.84465E+003
   6.2180   6.02270E+003    4.95147E+003
   6.2210   5.92124E+003    5.13009E+003
   6.2240   5.99780E+003    5.29143E+003
   6.2260   6.08519E+003    5.24647E+003
   6.2290   5.92546E+003    5.09784E+003
   6.2320   6.00565E+003    4.99911E+003
   6.2350   6.02133E+003    4.92125E+003
   6.2370   5.94048E+003    4.99903E+003
   6.2400   5.90609E+003    4.82148E+003
   6.2430   5.98851E+003    4.60421E+003
   6.2460   6.08587E+003    4.94615E+003
   6.2470   5.87600E+003    4.80368E+003
   6.2500   5.92421E+003    4.81814E+003
   6.2530   5.80870E+003    4.64849E+003
   6.2570   5.77371E+003    4.55972E+003
   6.2600   5.79654E+003    4.58954E+003
   6.2620   5.83872E+003    4.69892E+003
   6.2640   5.91307E+003    4.54860E+003
   6.2670   5.92445E+003    4.80284E+003
   6.2690   6.04852E+003    4.79691E+003
   6.2720   6.10091E+003    4.75810E+003
   6.2730   5.99814E+003    4.67021E+003
   6.2770   5.99114E+003    4.76101E+003
   6.2780   6.04977E+003    4.45943E+003
   6.2830   6.05893E+003    4.42298E+003
   6.2850   6.20675E+003    4.37724E+003
   6.2880   6.01578E+003    4.41593E+003
   6.2920   6.03385E+003    4.65666E+003
   6.2950   6.02514E+003    4.65891E+003
   6.2970   6.01388E+003    4.63119E+003
   6.2990   6.03396E+003    4.45552E+003
   6.3020   5.82264E+003    4.33582E+003
   6.3040   5.87826E+003    4.33853E+003
   6.3080   5.93717E+003    4.33455E+003
   6.3090   6.02236E+003    4.37516E+003
   6.3120   6.04631E+003    4.26755E+003
   6.3160   6.03292E+003    4.30771E+003
   6.3180   5.94425E+003    4.34554E+003
   6.3200   6.05893E+003    4.30158E+003
   6.3220   5.88583E+003    4.44280E+003
   6.3240   5.94067E+003    4.25865E+003
   6.3280   5.94930E+003    4.24325E+003
   6.3310   5.94994E+003    4.26645E+003
   6.3330   5.92555E+003    4.25715E+003
   6.3360   5.93417E+003    4.14927E+003
   6.3400   5.94937E+003    4.05891E+003
   6.3420   5.89857E+003    4.26755E+003
   6.3450   5.92246E+003    4.11820E+003
   6.3470   5.90951E+003    4.14927E+003
   6.3490   5.84908E+003    4.07576E+003
   6.3530   5.86011E+003    4.11062E+003
   6.3560   5.78366E+003    4.18112E+003
   6.3580   5.75269E+003    3.88566E+003
   6.3640   5.75693E+003    3.90396E+003
   6.3650   5.69958E+003    3.84513E+003
   6.3690   5.92786E+003    3.95375E+003
   6.3720   5.95805E+003    4.01116E+003
   6.3740   5.83530E+003    3.91937E+003
   6.3760   5.93158E+003    3.82627E+003
   6.3780   5.93144E+003    3.87091E+003
   6.3800   5.88370E+003    3.77084E+003
   6.3840   5.88968E+003    3.81904E+003
   6.3860   5.72765E+003    3.77588E+003
   6.3900   5.82133E+003    3.84808E+003
   6.3920   5.76710E+003    3.76821E+003
   6.3940   5.70122E+003    3.75210E+003
   6.3960   5.78359E+003    3.75061E+003
   6.4000   5.62632E+003    3.61984E+003
   6.4020   5.82384E+003    3.68987E+003
   6.4060   5.67883E+003    3.74048E+003
   6.4070   5.68104E+003    3.76366E+003
   6.4090   5.62390E+003    3.56568E+003
   6.4120   5.70445E+003    3.58412E+003
   6.4150   5.72400E+003    3.58757E+003
   6.4180   5.71994E+003    3.44843E+003
   6.4200   5.71851E+003    3.48520E+003
   6.4230   5.55715E+003    3.44903E+003
   6.4250   5.59998E+003    3.53439E+003
   6.4280   5.68930E+003    3.52319E+003
   6.4310   5.71378E+003    3.55799E+003
   6.4330   5.68076E+003    3.45422E+003
   6.4360   5.84298E+003    3.48377E+003
   6.4390   5.74855E+003    3.47443E+003
   6.4430   5.85216E+003    3.43509E+003
   6.4450   5.81071E+003    3.49133E+003
   6.4490   5.85790E+003    3.39466E+003
   6.4520   5.84454E+003    3.43588E+003
   6.4540   5.90329E+003    3.48399E+003
   6.4560   5.81990E+003    3.49901E+003
   6.4590   6.07377E+003    3.44714E+003
   6.4610   6.04405E+003    3.42220E+003
   6.4630   6.01774E+003    3.39135E+003
   6.4660   5.92698E+003    3.30247E+003
   6.4680   5.97796E+003    3.29677E+003
   6.4700   5.93346E+003    3.43589E+003
   6.4730   6.05219E+003    3.38802E+003
   6.4760   6.01125E+003    3.35750E+003
   6.4770   5.93783E+003    3.44074E+003
   6.4810   5.98449E+003    3.31538E+003
   6.4840   5.88646E+003    3.33479E+003
   6.4860   5.97796E+003    3.32059E+003
   6.4890   5.87410E+003    3.32845E+003
   6.4910   5.90508E+003    3.26816E+003
   6.4940   5.90833E+003    3.20615E+003
   6.4970   5.89231E+003    3.24683E+003
   6.5010   5.98737E+003    3.23735E+003
   6.5050   5.92548E+003    3.20561E+003
   6.5060   5.88310E+003    3.18194E+003
   6.5080   5.97455E+003    3.16731E+003
   6.5100   6.06278E+003    3.22766E+003
   6.5140   5.93220E+003    3.21681E+003
   6.5160   5.94585E+003    3.18596E+003
   6.5180   5.93658E+003    3.10504E+003
   6.5200   5.99071E+003    3.08581E+003
   6.5220   5.95819E+003    3.02766E+003
   6.5250   5.95243E+003    2.97612E+003
   6.5290   5.99560E+003    2.94426E+003
   6.5310   5.99137E+003    2.94101E+003
   6.5330   5.95301E+003    2.97969E+003
   6.5370   5.86044E+003    3.05365E+003
   6.5400   5.99987E+003    3.00518E+003
   6.5430   5.78029E+003    2.99371E+003
   6.5450   5.82264E+003    2.98010E+003
   6.5480   5.87456E+003    2.93899E+003
   6.5520   5.79577E+003    2.90344E+003
   6.5540   5.84920E+003    2.88273E+003
   6.5570   5.87699E+003    2.88035E+003
   6.5600   5.87198E+003    2.91102E+003
   6.5620   5.90670E+003    2.90295E+003
   6.5640   5.88353E+003    2.93412E+003
   6.5670   5.86336E+003    2.94701E+003
   6.5700   5.82658E+003    2.85018E+003
   6.5730   5.89582E+003    2.77057E+003
   6.5750   5.85216E+003    2.80447E+003
   6.5780   5.83042E+003    2.68633E+003
   6.5800   5.89081E+003    2.66375E+003
   6.5850   5.63518E+003    2.75652E+003
   6.5860   5.87897E+003    2.66963E+003
   6.5890   5.80994E+003    2.74914E+003
   6.5920   5.82156E+003    2.72619E+003
   6.5940   5.83492E+003    2.76485E+003
   6.5970   5.82012E+003    2.73940E+003
   6.6000   5.82993E+003    2.67205E+003
   6.6040   5.75077E+003    2.68254E+003
   6.6060   5.72186E+003    2.67527E+003
   6.6080   5.71230E+003    2.72277E+003
   6.6100   5.65308E+003    2.70064E+003
   6.6130   5.68062E+003    2.67550E+003
   6.6160   5.67176E+003    2.70253E+003
   6.6180   5.65908E+003    2.66906E+003
   6.6200   5.75453E+003    2.65935E+003
   6.6220   5.67302E+003    2.62437E+003
   6.6250   5.63403E+003    2.61148E+003
   6.6290   5.65235E+003    2.64606E+003
   6.6330   5.78194E+003    2.68162E+003
   6.6360   5.65312E+003    2.62894E+003
   6.6380   5.64995E+003    2.64469E+003
   6.6400   5.61943E+003    2.53038E+003
   6.6430   5.68981E+003    2.57845E+003
   6.6460   5.59669E+003    2.53757E+003
   6.6490   5.56162E+003    2.53045E+003
   6.6520   5.58111E+003    2.61793E+003
   6.6540   5.61504E+003    2.55699E+003
   6.6580   5.58111E+003    2.57465E+003
   6.6610   5.63520E+003    2.51196E+003
   6.6630   5.57874E+003    2.52791E+003
   6.6650   5.61543E+003    2.47110E+003
   6.6680   5.54610E+003    2.49633E+003
   6.6700   5.49160E+003    2.58704E+003
   6.6720   5.47963E+003    2.45177E+003
   6.6760   5.52751E+003    2.46392E+003
   6.6780   5.41462E+003    2.44119E+003
   6.6810   5.41410E+003    2.45830E+003
   6.6850   5.44537E+003    2.44234E+003
   6.6880   5.45311E+003    2.42942E+003
   6.6900   5.39801E+003    2.39765E+003
   6.6920   5.47567E+003    2.38010E+003
   6.6940   5.41459E+003    2.50840E+003
   6.6990   5.37685E+003    2.47603E+003
   6.7010   5.37638E+003    2.40990E+003
   6.7060   5.39363E+003    2.33859E+003
   6.7080   5.38224E+003    2.43514E+003
   6.7100   5.34722E+003    2.38092E+003
   6.7130   5.27596E+003    2.34632E+003
   6.7160   5.30545E+003    2.33605E+003
   6.7180   5.21229E+003    2.36092E+003
   6.7190   5.28559E+003    2.33821E+003
   6.7220   5.36758E+003    2.36242E+003
   6.7240   5.28168E+003    2.40241E+003
   6.7280   5.29387E+003    2.36592E+003
   6.7310   5.36979E+003    2.42313E+003
   6.7350   5.24988E+003    2.38103E+003
   6.7380   5.29422E+003    2.37634E+003
   6.7400   5.24330E+003    2.42481E+003
   6.7440   5.27881E+003    2.43847E+003
   6.7460   5.15979E+003    2.35222E+003
   6.7490   5.13627E+003    2.33800E+003
   6.7520   5.12338E+003    2.30510E+003
   6.7560   5.10403E+003    2.25477E+003
   6.7590   5.09180E+003    2.33746E+003
   6.7610   5.11761E+003    2.25108E+003
   6.7630   5.10899E+003    2.26602E+003
   6.7650   5.11661E+003    2.24078E+003
   6.7680   5.22975E+003    2.33852E+003
   6.7700   5.10106E+003    2.26737E+003
   6.7750   5.13079E+003    2.19326E+003
   6.7770   5.12803E+003    2.17499E+003
   6.7800   5.11386E+003    2.22795E+003
   6.7840   5.11116E+003    2.23627E+003
   6.7860   5.07045E+003    2.22989E+003
   6.7880   5.09615E+003    2.19110E+003
   6.7920   5.12673E+003    2.19436E+003
   6.7950   4.91143E+003    2.23173E+003
   6.7970   5.07311E+003    2.28530E+003
   6.8000   4.97033E+003    2.23288E+003
   6.8020   5.04213E+003    2.23253E+003
   6.8070   5.02357E+003    2.26168E+003
   6.8100   5.01533E+003    2.30936E+003
   6.8130   4.99808E+003    2.20049E+003
   6.8170   5.10541E+003    2.21671E+003
   6.8190   5.01023E+003    2.22019E+003
   6.8220   5.06393E+003    2.23402E+003
   6.8250   4.90704E+003    2.23225E+003
   6.8280   5.08436E+003    2.24079E+003
   6.8320   4.95320E+003    2.20946E+003
   6.8340   5.00776E+003    2.17326E+003
   6.8370   4.93340E+003    2.21770E+003
   6.8400   5.01560E+003    2.29539E+003
   6.8430   5.09058E+003    2.20510E+003
   6.8460   5.05989E+003    2.27125E+003
   6.8490   5.06873E+003    2.27908E+003
   6.8510   5.11171E+003    2.28157E+003
   6.8540   5.03785E+003    2.21685E+003
   6.8580   5.10794E+003    2.27404E+003
   6.8600   5.07818E+003    2.18482E+003
   6.8620   5.11196E+003    2.26770E+003
   6.8660   4.96272E+003    2.17928E+003
   6.8680   4.90169E+003    2.23123E+003
   6.8720   4.93532E+003    2.16290E+003
   6.8750   4.94995E+003    2.12784E+003
   6.8770   4.91285E+003    2.16541E+003
   6.8800   4.99886E+003    2.18364E+003
   6.8830   4.99245E+003    2.15471E+003
   6.8860   4.93141E+003    2.18585E+003
   6.8890   4.91097E+003    2.21914E+003
   6.8930   4.93276E+003    2.18297E+003
   6.8960   4.98502E+003    2.21979E+003
   6.8980   4.97132E+003    2.20071E+003
   6.9000   4.92718E+003    2.18781E+003
   6.9040   4.95968E+003    2.17382E+003
   6.9070   4.94789E+003    2.13122E+003
   6.9110   4.91681E+003    2.18225E+003
   6.9130   4.92458E+003    2.22626E+003
   6.9160   4.99886E+003    2.18376E+003
   6.9200   4.89029E+003    2.25539E+003
   6.9230   4.85495E+003    2.17804E+003
   6.9270   4.96995E+003    2.14303E+003
   6.9310   4.79304E+003    2.14326E+003
   6.9320   4.80686E+003    2.11984E+003
   6.9370   4.80543E+003    2.14986E+003
   6.9400   4.76708E+003    2.11107E+003
   6.9430   4.82488E+003    2.07384E+003
   6.9450   4.75631E+003    2.05094E+003
   6.9470   4.81453E+003    2.12098E+003
   6.9500   4.68429E+003    2.14036E+003
   6.9520   4.80797E+003    2.11763E+003
   6.9560   4.70997E+003    2.12095E+003
   6.9600   4.81540E+003    2.14036E+003
   6.9610   4.74832E+003    2.05181E+003
   6.9660   4.67240E+003    2.09934E+003
   6.9680   4.65102E+003    2.10629E+003
   6.9710   4.72847E+003    2.12510E+003
   6.9760   4.72971E+003    2.08720E+003
   6.9780   4.73183E+003    2.07287E+003
   6.9810   4.80643E+003    2.07095E+003
   6.9830   4.72611E+003    2.07425E+003
   6.9870   4.67705E+003    2.11050E+003
   6.9910   4.72996E+003    2.11702E+003
   6.9940   4.68813E+003    2.04568E+003
   6.9970   4.72226E+003    2.03947E+003
   7.0000   4.72550E+003    2.05013E+003
   7.0030   4.68535E+003    2.07608E+003
   7.0050   4.65564E+003    2.04480E+003
   7.0090   4.62741E+003    2.05008E+003
   7.0120   4.59852E+003    1.99855E+003
   7.0150   4.63738E+003    2.01006E+003
   7.0170   4.55300E+003    2.06761E+003
   7.0210   4.58019E+003    2.03106E+003
   7.0240   4.59668E+003    2.05120E+003
   7.0280   4.45642E+003    1.99606E+003
   7.0310   4.44337E+003    2.03256E+003
   7.0340   4.43317E+003    2.02101E+003
   7.0370   4.46171E+003    2.04671E+003
   7.0400   4.52770E+003    2.01832E+003
   7.0440   4.55693E+003    2.05146E+003
   7.0470   4.62720E+003    2.00440E+003
   7.0490   4.56125E+003    2.01408E+003
   7.0520   4.54891E+003    2.04582E+003
   7.0540   4.49594E+003    2.00879E+003
   7.0580   4.56975E+003    2.02834E+003
   7.0610   4.54955E+003    1.98745E+003
   7.0640   4.37926E+003    1.97080E+003
   7.0670   4.30098E+003    2.00617E+003
   7.0700   4.53160E+003    1.93465E+003
   7.0740   4.50077E+003    1.99327E+003
   7.0770   4.52828E+003    1.99936E+003
   7.0790   4.52224E+003    1.99863E+003
   7.0840   4.41952E+003    1.98656E+003
   7.0860   4.39340E+003    1.92678E+003
   7.0900   4.48799E+003    1.94258E+003
   7.0930   4.42902E+003    1.96002E+003
   7.0950   4.45668E+003    1.94969E+003
   7.1000   4.32626E+003    2.01104E+003
   7.1020   4.36896E+003    1.97639E+003
   7.1060   4.46908E+003    1.93077E+003
   7.1080   4.50050E+003    1.98075E+003
   7.1110   4.45245E+003    1.88478E+003
   7.1130   4.55425E+003    1.91124E+003
   7.1160   4.45616E+003    1.88163E+003
   7.1200   4.35848E+003    1.85964E+003
   7.1240   4.45471E+003    1.80057E+003
   7.1270   4.36236E+003    1.78801E+003
   7.1310   4.41148E+003    1.78242E+003
   7.1350   4.34811E+003    1.69038E+003
   7.1380   4.43809E+003    1.66213E+003
   7.1410   4.42080E+003    1.57661E+003
   7.1450   4.40054E+003    1.47555E+003
   7.1480   4.41176E+003    1.44735E+003
   7.1500   4.38488E+003    1.30369E+003
