# Supplementary material for: Trigger factor both holds and folds its client proteins
Source: Nat Commun. 2022 Jul 15;13:4126. doi: 10.1038/s41467-022-31767-6 (PMC9287376; doi:10.1038/s41467-022-31767-6)
Supplement: Supplementary file 6 — Source Data [file 41467_2022_31767_MOESM6_ESM.zip › SourceDataFile/Fig1a-b/00091.RI1]

Sample
I 1 04.0 40000 0016215 2.8340E11 280 1 
   5.8000   5.25800E+001    1.47270E+002
   5.8020   1.36430E+002    1.67530E+002
   5.8030   1.65460E+002    1.89550E+002
   5.8050   2.06190E+002    2.12640E+002
   5.8080   2.67810E+002    2.44660E+002
   5.8090   2.69340E+002    3.08170E+002
   5.8100   2.80870E+002    3.47420E+002
   5.8120   3.35190E+002    3.51500E+002
   5.8140   3.60080E+002    3.99000E+002
   5.8160   4.94790E+002    5.02980E+002
   5.8170   5.24270E+002    5.42950E+002
   5.8180   5.31140E+002    6.00470E+002
   5.8210   7.18640E+002    7.69340E+002
   5.8220   8.92480E+002    8.76550E+002
   5.8230   8.94690E+002    1.05177E+003
   5.8260   1.20706E+003    1.48410E+003
   5.8310   1.57807E+003    1.71032E+003
   5.8330   1.82510E+003    1.93282E+003
   5.8340   1.99671E+003    2.41001E+003
   5.8350   2.28238E+003    2.65274E+003
   5.8370   2.94077E+003    2.96561E+003
   5.8400   2.90144E+003    3.16846E+003
   5.8420   3.31002E+003    3.83039E+003
   5.8440   3.66013E+003    4.37385E+003
   5.8460   4.12344E+003    4.63474E+003
   5.8490   4.54656E+003    4.87755E+003
   5.8510   4.84176E+003    5.11393E+003
   5.8560   5.37175E+003    5.56786E+003
   5.8570   5.46891E+003    5.58721E+003
   5.8580   5.44831E+003    5.62255E+003
   5.8600   5.62006E+003    5.71269E+003
   5.8620   5.73712E+003    5.74722E+003
   5.8640   5.65896E+003    5.82903E+003
   5.8650   5.59061E+003    5.64920E+003
   5.8670   5.60503E+003    5.78997E+003
   5.8690   5.65934E+003    5.74068E+003
   5.8710   5.63765E+003    5.76485E+003
   5.8720   5.61297E+003    5.78049E+003
   5.8730   5.77866E+003    5.73753E+003
   5.8760   5.74161E+003    5.57539E+003
   5.8780   5.63286E+003    5.61969E+003
   5.8810   5.61149E+003    5.72991E+003
   5.8820   5.66031E+003    5.71188E+003
   5.8850   5.59318E+003    5.69022E+003
   5.8890   5.71278E+003    5.77324E+003
   5.8920   5.77736E+003    5.77594E+003
   5.8930   5.72727E+003    5.55622E+003
   5.8940   5.78868E+003    5.43498E+003
   5.8970   5.69339E+003    5.65290E+003
   5.8990   5.74733E+003    5.59676E+003
   5.9010   5.76467E+003    5.61152E+003
   5.9030   5.72506E+003    5.80160E+003
   5.9050   5.74310E+003    5.73253E+003
   5.9080   5.76328E+003    5.72140E+003
   5.9100   5.80409E+003    5.78210E+003
   5.9120   5.73942E+003    5.86860E+003
   5.9150   5.82213E+003    5.87498E+003
   5.9170   5.79202E+003    5.94412E+003
   5.9190   5.87907E+003    5.90447E+003
   5.9200   6.02654E+003    5.96038E+003
   5.9220   5.88450E+003    5.83731E+003
   5.9240   5.87198E+003    6.00352E+003
   5.9260   6.13512E+003    6.06821E+003
   5.9290   6.08713E+003    6.19795E+003
   5.9300   6.29739E+003    6.20262E+003
   5.9320   6.15769E+003    6.30162E+003
   5.9350   6.10718E+003    5.96937E+003
   5.9380   6.25675E+003    6.24640E+003
   5.9390   6.32060E+003    6.33140E+003
   5.9430   6.38522E+003    6.37397E+003
   5.9450   6.19664E+003    6.41443E+003
   5.9470   6.16129E+003    6.42129E+003
   5.9500   6.27229E+003    6.39357E+003
   5.9550   6.36227E+003    6.41699E+003
   5.9570   6.28757E+003    6.36491E+003
   5.9600   6.26121E+003    6.39833E+003
   5.9610   6.30986E+003    6.34484E+003
   5.9630   6.38347E+003    6.33026E+003
   5.9650   6.34691E+003    6.38335E+003
   5.9670   6.53474E+003    6.28735E+003
   5.9720   6.33420E+003    6.40697E+003
   5.9730   6.37181E+003    6.43665E+003
   5.9740   6.44858E+003    6.29249E+003
   5.9750   6.24344E+003    6.29542E+003
   5.9790   6.20500E+003    6.31308E+003
   5.9810   6.11538E+003    6.39494E+003
   5.9860   6.29477E+003    6.44833E+003
   5.9880   6.30475E+003    6.25371E+003
   5.9920   6.27734E+003    6.45319E+003
   5.9940   6.24693E+003    6.86255E+003
   5.9990   6.43275E+003    1.05718E+004
   6.0010   6.48687E+003    1.06420E+004
   6.0040   6.45171E+003    1.07077E+004
   6.0060   6.26806E+003    4.63204E+003
   6.0110   6.80143E+003    2.69100E+002
   6.0150   1.13561E+004    6.39440E+002
   6.0170   1.03561E+004    7.10674E+003
   6.0240   1.94052E+003    6.09313E+003
   6.0270   1.72130E+002    6.13051E+003
   6.0290   2.37850E+002    6.21998E+003
   6.0330   5.80130E+002    6.21039E+003
   6.0340   1.65591E+003    6.29738E+003
   6.0370   5.85735E+003    6.07369E+003
   6.0390   7.96437E+003    6.34139E+003
   6.0420   6.32806E+003    6.13201E+003
   6.0440   6.29740E+003    6.03213E+003
   6.0470   6.29502E+003    5.97183E+003
   6.0500   6.34611E+003    6.19036E+003
   6.0520   6.27729E+003    6.06884E+003
   6.0560   6.27557E+003    6.14864E+003
   6.0580   6.23392E+003    5.97930E+003
   6.0590   6.19130E+003    6.07002E+003
   6.0620   6.22433E+003    5.98379E+003
   6.0640   6.20648E+003    6.14228E+003
   6.0670   6.21141E+003    6.00313E+003
   6.0680   6.21834E+003    6.02784E+003
   6.0710   6.20264E+003    6.21504E+003
   6.0730   6.28589E+003    6.09085E+003
   6.0750   6.25859E+003    6.04969E+003
   6.0770   6.14419E+003    6.08158E+003
   6.0820   6.23140E+003    6.11649E+003
   6.0840   6.27898E+003    6.07043E+003
   6.0860   6.24402E+003    6.07556E+003
   6.0890   6.26907E+003    6.15000E+003
   6.0910   6.18027E+003    5.90082E+003
   6.0940   6.19265E+003    6.08894E+003
   6.0970   6.21203E+003    6.06428E+003
   6.1000   6.17647E+003    6.09337E+003
   6.1030   6.18251E+003    6.13125E+003
   6.1050   6.11789E+003    6.16863E+003
   6.1070   6.04613E+003    6.13548E+003
   6.1100   6.14870E+003    5.99862E+003
   6.1120   6.09136E+003    5.95359E+003
   6.1140   6.07169E+003    6.02035E+003
   6.1170   6.10595E+003    6.06911E+003
   6.1200   6.13926E+003    6.04965E+003
   6.1220   6.18358E+003    6.08579E+003
   6.1240   6.21307E+003    6.08092E+003
   6.1260   6.16601E+003    6.19399E+003
   6.1290   6.17078E+003    6.15435E+003
   6.1320   6.12944E+003    6.23524E+003
   6.1340   6.14065E+003    6.17577E+003
   6.1380   6.13890E+003    6.15600E+003
   6.1400   6.27094E+003    6.02645E+003
   6.1430   6.10850E+003    6.02095E+003
   6.1450   6.03674E+003    5.97903E+003
   6.1480   6.05641E+003    5.99003E+003
   6.1500   6.12469E+003    5.96495E+003
   6.1540   6.16277E+003    5.99460E+003
   6.1560   6.10038E+003    5.93437E+003
   6.1590   6.22337E+003    5.86275E+003
   6.1610   6.06443E+003    5.94891E+003
   6.1630   6.01942E+003    5.92990E+003
   6.1660   6.12961E+003    6.00225E+003
   6.1680   6.14257E+003    6.08361E+003
   6.1700   6.06520E+003    6.09815E+003
   6.1730   6.06581E+003    6.02831E+003
   6.1750   6.11514E+003    6.11364E+003
   6.1780   6.08156E+003    6.02042E+003
   6.1810   6.06710E+003    6.12408E+003
   6.1840   6.13537E+003    6.05492E+003
   6.1870   6.07693E+003    5.86073E+003
   6.1890   6.11907E+003    5.94177E+003
   6.1920   6.01670E+003    6.06943E+003
   6.1940   6.04668E+003    6.12537E+003
   6.1960   6.05822E+003    6.13679E+003
   6.2000   6.11472E+003    6.12237E+003
   6.2030   6.18848E+003    6.13197E+003
   6.2050   6.06047E+003    6.06800E+003
   6.2080   6.07504E+003    6.06549E+003
   6.2100   6.15365E+003    6.03519E+003
   6.2140   6.11013E+003    6.07214E+003
   6.2160   6.02513E+003    5.94881E+003
   6.2170   6.12811E+003    6.10010E+003
   6.2190   6.00917E+003    6.12513E+003
   6.2230   5.95449E+003    6.03694E+003
   6.2250   6.08827E+003    6.00963E+003
   6.2280   6.07217E+003    6.01963E+003
   6.2310   6.06873E+003    5.99497E+003
   6.2340   6.08631E+003    6.09577E+003
   6.2370   5.98964E+003    6.09549E+003
   6.2400   6.08427E+003    6.09206E+003
   6.2430   5.98387E+003    6.08434E+003
   6.2460   5.94364E+003    6.08160E+003
   6.2480   5.96011E+003    6.08434E+003
   6.2510   6.00685E+003    6.01238E+003
   6.2530   5.99241E+003    6.04880E+003
   6.2560   5.92328E+003    6.01280E+003
   6.2590   5.87182E+003    6.01038E+003
   6.2620   5.86541E+003    6.01096E+003
   6.2640   5.94447E+003    5.94768E+003
   6.2660   5.83713E+003    5.91675E+003
   6.2690   5.94126E+003    5.77444E+003
   6.2720   5.92536E+003    6.07882E+003
   6.2750   5.92632E+003    6.07073E+003
   6.2780   5.85172E+003    6.06719E+003
   6.2810   5.93819E+003    6.01943E+003
   6.2820   5.91880E+003    5.96227E+003
   6.2850   5.84693E+003    6.21802E+003
   6.2880   5.86511E+003    6.03220E+003
   6.2900   5.88448E+003    5.95478E+003
   6.2940   5.79048E+003    6.02264E+003
   6.2970   5.82855E+003    5.95556E+003
   6.2990   5.82766E+003    6.00332E+003
   6.3020   5.71080E+003    5.84196E+003
   6.3040   5.63731E+003    5.79557E+003
   6.3060   5.74807E+003    6.01066E+003
   6.3090   5.84221E+003    5.96669E+003
   6.3130   5.81218E+003    5.96850E+003
   6.3150   5.68773E+003    5.93636E+003
   6.3170   5.66605E+003    5.94133E+003
   6.3200   5.66880E+003    5.83206E+003
   6.3220   5.64592E+003    5.88045E+003
   6.3260   5.67518E+003    5.95485E+003
   6.3290   5.61692E+003    5.90030E+003
   6.3310   5.63512E+003    5.87034E+003
   6.3330   5.56233E+003    5.97602E+003
   6.3360   5.60011E+003    5.95127E+003
   6.3380   5.60705E+003    5.89757E+003
   6.3420   5.49614E+003    5.92222E+003
   6.3450   5.48303E+003    5.87490E+003
   6.3470   5.53699E+003    5.88758E+003
   6.3500   5.45241E+003    5.87404E+003
   6.3530   5.35860E+003    5.80373E+003
   6.3540   5.39945E+003    5.70138E+003
   6.3580   5.40687E+003    5.83925E+003
   6.3600   5.46887E+003    5.84674E+003
   6.3630   5.51099E+003    5.65125E+003
   6.3650   5.59641E+003    5.77682E+003
   6.3680   5.41204E+003    5.73318E+003
   6.3720   5.37948E+003    5.71516E+003
   6.3750   5.38995E+003    5.85312E+003
   6.3770   5.46351E+003    5.69454E+003
   6.3790   5.47809E+003    5.76758E+003
   6.3820   5.35119E+003    5.82687E+003
   6.3850   5.28530E+003    5.62832E+003
   6.3890   5.23288E+003    5.60817E+003
   6.3910   5.30856E+003    5.65262E+003
   6.3940   5.32943E+003    5.63552E+003
   6.3960   5.35057E+003    5.43176E+003
   6.3990   5.28089E+003    5.59668E+003
   6.4020   5.23095E+003    5.53446E+003
   6.4040   5.15002E+003    5.47140E+003
   6.4070   5.11010E+003    5.52071E+003
   6.4090   5.09382E+003    5.43078E+003
   6.4120   5.06135E+003    5.52001E+003
   6.4140   5.16739E+003    5.52101E+003
   6.4170   5.04047E+003    5.45280E+003
   6.4180   4.99342E+003    5.43418E+003
   6.4210   5.00945E+003    5.39527E+003
   6.4240   5.09294E+003    5.43174E+003
   6.4290   5.09855E+003    5.51630E+003
   6.4320   5.18021E+003    5.44495E+003
   6.4340   5.06415E+003    5.44671E+003
   6.4360   5.13842E+003    5.54541E+003
   6.4400   5.14638E+003    5.57239E+003
   6.4430   5.10486E+003    5.63069E+003
   6.4460   5.13799E+003    5.55877E+003
   6.4490   5.17302E+003    5.54729E+003
   6.4500   5.16215E+003    5.54636E+003
   6.4540   5.18344E+003    5.55347E+003
   6.4560   5.11224E+003    5.65280E+003
   6.4590   5.18286E+003    5.54584E+003
   6.4610   5.28293E+003    5.54000E+003
   6.4630   5.21645E+003    5.62859E+003
   6.4650   5.22850E+003    5.50607E+003
   6.4690   5.24182E+003    5.47738E+003
   6.4710   5.22110E+003    5.55891E+003
   6.4740   5.20302E+003    5.52484E+003
   6.4770   5.22323E+003    5.56838E+003
   6.4810   5.24573E+003    5.41220E+003
   6.4840   5.21295E+003    5.54289E+003
   6.4880   5.25741E+003    5.46848E+003
   6.4910   5.16491E+003    5.46111E+003
   6.4930   5.08256E+003    5.42209E+003
   6.4950   5.11331E+003    5.53803E+003
   6.4980   5.11759E+003    5.51339E+003
   6.5010   5.18930E+003    5.43340E+003
   6.5030   5.06284E+003    5.45340E+003
   6.5060   5.13609E+003    5.43744E+003
   6.5080   5.20354E+003    5.50228E+003
   6.5100   5.17506E+003    5.47545E+003
   6.5120   5.26800E+003    5.49397E+003
   6.5150   5.14326E+003    5.52674E+003
   6.5170   5.21094E+003    5.45464E+003
   6.5190   5.26485E+003    5.50042E+003
   6.5230   5.28823E+003    5.48312E+003
   6.5260   5.02574E+003    5.46336E+003
   6.5300   5.24370E+003    5.49863E+003
   6.5330   5.12164E+003    5.39812E+003
   6.5350   5.17025E+003    5.31594E+003
   6.5390   5.17166E+003    5.26265E+003
   6.5420   5.05103E+003    5.30795E+003
   6.5450   5.11334E+003    5.26923E+003
   6.5470   5.09001E+003    5.22287E+003
   6.5490   5.10652E+003    5.41948E+003
   6.5530   5.19539E+003    5.27905E+003
   6.5550   5.04649E+003    5.21686E+003
   6.5590   5.09177E+003    5.20075E+003
   6.5610   5.07388E+003    5.31966E+003
   6.5630   5.12581E+003    5.25604E+003
   6.5660   5.13015E+003    5.11024E+003
   6.5690   5.17406E+003    5.08701E+003
   6.5710   5.12320E+003    5.26000E+003
   6.5730   5.15104E+003    5.24579E+003
   6.5760   5.15496E+003    5.21644E+003
   6.5790   5.06682E+003    5.13036E+003
   6.5820   5.02632E+003    5.14370E+003
   6.5850   4.98071E+003    5.16973E+003
   6.5880   4.99309E+003    5.17087E+003
   6.5910   4.91791E+003    5.03242E+003
   6.5950   4.97601E+003    5.08720E+003
   6.5980   5.11093E+003    5.12037E+003
   6.6010   5.03637E+003    5.08170E+003
   6.6040   5.05642E+003    5.08074E+003
   6.6060   5.02108E+003    5.12854E+003
   6.6070   4.89572E+003    5.03991E+003
   6.6100   4.89893E+003    5.02095E+003
   6.6150   4.88769E+003    4.97187E+003
   6.6160   5.01345E+003    5.06611E+003
   6.6180   5.02623E+003    5.08809E+003
   6.6200   4.99746E+003    5.07370E+003
   6.6240   4.96416E+003    4.99142E+003
   6.6270   5.00621E+003    5.03119E+003
   6.6310   5.01442E+003    4.99544E+003
   6.6330   4.99107E+003    4.97697E+003
   6.6360   5.00728E+003    4.99198E+003
   6.6390   4.92425E+003    4.90927E+003
   6.6420   4.91238E+003    4.89271E+003
   6.6460   4.86640E+003    4.88196E+003
   6.6480   4.87597E+003    4.87408E+003
   6.6510   4.90925E+003    4.95099E+003
   6.6540   4.97943E+003    4.95741E+003
   6.6580   4.94591E+003    4.87540E+003
   6.6600   4.94568E+003    4.86678E+003
   6.6620   4.91783E+003    4.86331E+003
   6.6640   4.95886E+003    4.89400E+003
   6.6670   4.87760E+003    4.88979E+003
   6.6700   4.86644E+003    4.79785E+003
   6.6740   4.88398E+003    4.91397E+003
   6.6760   4.83951E+003    4.84514E+003
   6.6810   4.81863E+003    4.71290E+003
   6.6830   4.78985E+003    4.76599E+003
   6.6850   4.91942E+003    4.75153E+003
   6.6870   4.83291E+003    4.75462E+003
   6.6900   4.94328E+003    4.67841E+003
   6.6940   4.81119E+003    4.72481E+003
   6.6990   4.93347E+003    4.72813E+003
   6.7010   4.86064E+003    4.77657E+003
   6.7030   4.82920E+003    4.70102E+003
   6.7070   4.80467E+003    4.66176E+003
   6.7100   4.75522E+003    4.68984E+003
   6.7130   4.80458E+003    4.68444E+003
   6.7150   4.61873E+003    4.56415E+003
   6.7180   4.62206E+003    4.63106E+003
   6.7210   4.61181E+003    4.58990E+003
   6.7230   4.72840E+003    4.49715E+003
   6.7260   4.73638E+003    4.62017E+003
   6.7300   4.69706E+003    4.65604E+003
   6.7320   4.73183E+003    4.62857E+003
   6.7340   4.82010E+003    4.67551E+003
   6.7380   4.79975E+003    4.70570E+003
   6.7410   4.73109E+003    4.63833E+003
   6.7450   4.61499E+003    4.33088E+003
   6.7470   4.74491E+003    4.38630E+003
   6.7500   4.60593E+003    4.39966E+003
   6.7540   4.61813E+003    4.26299E+003
   6.7560   4.56208E+003    4.29773E+003
   6.7590   4.65776E+003    4.22564E+003
   6.7620   4.57401E+003    4.30309E+003
   6.7660   4.61175E+003    4.30174E+003
   6.7680   4.62658E+003    4.33613E+003
   6.7720   4.59664E+003    4.42059E+003
   6.7750   4.60625E+003    4.36417E+003
   6.7770   4.57432E+003    4.40997E+003
   6.7810   4.68323E+003    4.38280E+003
   6.7840   4.57472E+003    4.37212E+003
   6.7860   4.54443E+003    4.37745E+003
   6.7880   4.44333E+003    4.40457E+003
   6.7910   4.47947E+003    4.34495E+003
   6.7950   4.56675E+003    4.30304E+003
   6.7970   4.53591E+003    4.35378E+003
   6.8020   4.51841E+003    4.33758E+003
   6.8050   4.50321E+003    4.33142E+003
   6.8090   4.63858E+003    4.48611E+003
   6.8110   4.62808E+003    4.45169E+003
   6.8150   4.56643E+003    4.38457E+003
   6.8180   4.56278E+003    4.44375E+003
   6.8210   4.64358E+003    4.52958E+003
   6.8230   4.62449E+003    4.47712E+003
   6.8280   4.53445E+003    4.46377E+003
   6.8300   4.61001E+003    4.41056E+003
   6.8330   4.61074E+003    4.38130E+003
   6.8350   4.51694E+003    4.32079E+003
   6.8380   4.54240E+003    4.38941E+003
   6.8410   4.57697E+003    4.41156E+003
   6.8440   4.60731E+003    4.48038E+003
   6.8460   4.69486E+003    4.45555E+003
   6.8490   4.70062E+003    4.44661E+003
   6.8530   4.59746E+003    4.41787E+003
   6.8550   4.70533E+003    4.51708E+003
   6.8580   4.61597E+003    4.46321E+003
   6.8610   4.56446E+003    4.53378E+003
   6.8650   4.64786E+003    4.51284E+003
   6.8670   4.56445E+003    4.42410E+003
   6.8710   4.52281E+003    4.34362E+003
   6.8740   4.59801E+003    4.34500E+003
   6.8780   4.52880E+003    4.40608E+003
   6.8810   4.53304E+003    4.38932E+003
   6.8840   4.46733E+003    4.30585E+003
   6.8870   4.57418E+003    4.33208E+003
   6.8910   4.49655E+003    4.37948E+003
   6.8930   4.52198E+003    4.34363E+003
   6.8960   4.57007E+003    4.37539E+003
   6.9000   4.52448E+003    4.35303E+003
   6.9030   4.52364E+003    4.24470E+003
   6.9040   4.57930E+003    4.23770E+003
   6.9080   4.44655E+003    4.23254E+003
   6.9110   4.50774E+003    4.38524E+003
   6.9140   4.54721E+003    4.31543E+003
   6.9170   4.56794E+003    4.29786E+003
   6.9200   4.54741E+003    4.20481E+003
   6.9230   4.44487E+003    4.35004E+003
   6.9270   4.58621E+003    4.17906E+003
   6.9310   4.54871E+003    4.20021E+003
   6.9340   4.45636E+003    4.11446E+003
   6.9370   4.43477E+003    4.10049E+003
   6.9400   4.44239E+003    4.18166E+003
   6.9450   4.31334E+003    4.17050E+003
   6.9470   4.42860E+003    4.14887E+003
   6.9490   4.46306E+003    4.20154E+003
   6.9520   4.40623E+003    4.12506E+003
   6.9550   4.37001E+003    4.15370E+003
   6.9580   4.38080E+003    4.17066E+003
   6.9610   4.44029E+003    4.16760E+003
   6.9630   4.42542E+003    4.18781E+003
   6.9670   4.36775E+003    4.13587E+003
   6.9710   4.28366E+003    4.18121E+003
   6.9750   4.29703E+003    4.15340E+003
   6.9770   4.35825E+003    4.08073E+003
   6.9800   4.39875E+003    4.12715E+003
   6.9840   4.38541E+003    4.14752E+003
   6.9870   4.40421E+003    4.15014E+003
   6.9890   4.37322E+003    4.16202E+003
   6.9930   4.34772E+003    4.11530E+003
   6.9960   4.35986E+003    4.04555E+003
   7.0000   4.36976E+003    4.06020E+003
   7.0030   4.44491E+003    4.07981E+003
   7.0060   4.46665E+003    4.04489E+003
   7.0100   4.32883E+003    4.04388E+003
   7.0110   4.30322E+003    4.07848E+003
   7.0140   4.36648E+003    3.96968E+003
   7.0150   4.30353E+003    4.09649E+003
   7.0190   4.36734E+003    4.01823E+003
   7.0250   4.23637E+003    4.02857E+003
   7.0280   4.24511E+003    4.03180E+003
   7.0320   4.25353E+003    4.06296E+003
   7.0330   4.19064E+003    3.96729E+003
   7.0360   4.21754E+003    4.01032E+003
   7.0400   4.24979E+003    4.06286E+003
   7.0440   4.25366E+003    3.95450E+003
   7.0470   4.09089E+003    3.96760E+003
   7.0490   4.07949E+003    3.98425E+003
   7.0520   4.12713E+003    3.98950E+003
   7.0550   4.21265E+003    4.02614E+003
   7.0590   4.26979E+003    3.99582E+003
   7.0620   4.30115E+003    4.02368E+003
   7.0640   4.20325E+003    3.98490E+003
   7.0680   4.23944E+003    3.97404E+003
   7.0710   4.31231E+003    3.97283E+003
   7.0740   4.29978E+003    3.94677E+003
   7.0780   4.25767E+003    3.96575E+003
   7.0810   4.25316E+003    4.01070E+003
   7.0840   4.26590E+003    4.00018E+003
   7.0880   4.23537E+003    3.91909E+003
   7.0910   4.23217E+003    3.98053E+003
   7.0950   4.21694E+003    3.90758E+003
   7.0970   4.22123E+003    3.86677E+003
   7.1010   4.18066E+003    3.86982E+003
   7.1040   4.29192E+003    3.96516E+003
   7.1070   4.16071E+003    3.97076E+003
   7.1090   4.14093E+003    3.88219E+003
   7.1130   4.20061E+003    3.87552E+003
   7.1160   4.17590E+003    3.88126E+003
   7.1190   4.13868E+003    3.88633E+003
   7.1220   4.14337E+003    3.83155E+003
   7.1260   4.09620E+003    3.86686E+003
   7.1300   4.01404E+003    3.77826E+003
   7.1340   3.99103E+003    3.83221E+003
   7.1360   3.98913E+003    3.83936E+003
   7.1390   3.98790E+003    3.84304E+003
   7.1420   3.82283E+003    3.82549E+003
   7.1450   3.88427E+003    3.78640E+003
   7.1480   3.73077E+003    3.76372E+003
   7.1510   3.64469E+003    3.76254E+003
