# Supplementary material for: Trigger factor both holds and folds its client proteins
Source: Nat Commun. 2022 Jul 15;13:4126. doi: 10.1038/s41467-022-31767-6 (PMC9287376; doi:10.1038/s41467-022-31767-6)
Supplement: Supplementary file 6 — Source Data [file 41467_2022_31767_MOESM6_ESM.zip › SourceDataFile/Fig1a-b/00091.RI3]

Sample
I 3 04.0 40000 0016329 2.8540E11 280 1 
   5.8000   1.11450E+002    2.27430E+002
   5.8050   2.20600E+002    2.18570E+002
   5.8060   2.40640E+002    2.39060E+002
   5.8080   2.42870E+002    2.90370E+002
   5.8090   3.23190E+002    3.24320E+002
   5.8110   3.55310E+002    3.47680E+002
   5.8120   3.70170E+002    3.90410E+002
   5.8140   4.30970E+002    4.34800E+002
   5.8150   4.52700E+002    4.76150E+002
   5.8170   5.37120E+002    5.95400E+002
   5.8190   6.45100E+002    7.93280E+002
   5.8200   7.89240E+002    7.92650E+002
   5.8220   8.96690E+002    9.64930E+002
   5.8230   9.13870E+002    9.53600E+002
   5.8240   1.06390E+003    1.16083E+003
   5.8260   1.16529E+003    1.14901E+003
   5.8280   1.48966E+003    1.61154E+003
   5.8300   1.74125E+003    1.94105E+003
   5.8320   2.01263E+003    2.12602E+003
   5.8350   2.28477E+003    2.37040E+003
   5.8360   2.87077E+003    2.79059E+003
   5.8380   3.07839E+003    3.16884E+003
   5.8390   3.20479E+003    3.40528E+003
   5.8420   3.47863E+003    3.62184E+003
   5.8440   4.04637E+003    4.50395E+003
   5.8460   4.56311E+003    4.60246E+003
   5.8510   4.86155E+003    4.91120E+003
   5.8530   5.19621E+003    5.14226E+003
   5.8540   5.17139E+003    5.29518E+003
   5.8550   5.33419E+003    5.32356E+003
   5.8560   5.30586E+003    5.28682E+003
   5.8580   5.25832E+003    5.43479E+003
   5.8600   5.50934E+003    5.43911E+003
   5.8620   5.52775E+003    5.52916E+003
   5.8650   5.52249E+003    5.53718E+003
   5.8660   5.46847E+003    5.62156E+003
   5.8670   5.56415E+003    5.54990E+003
   5.8690   5.62019E+003    5.43532E+003
   5.8720   5.59239E+003    5.49707E+003
   5.8730   5.54947E+003    5.54562E+003
   5.8760   5.50802E+003    5.49294E+003
   5.8780   5.56419E+003    5.59995E+003
   5.8800   5.58509E+003    5.52791E+003
   5.8830   5.60265E+003    5.47097E+003
   5.8850   5.53509E+003    5.44522E+003
   5.8880   5.45296E+003    5.48140E+003
   5.8910   5.50626E+003    5.61377E+003
   5.8930   5.49336E+003    5.66665E+003
   5.8940   5.52606E+003    5.60959E+003
   5.8970   5.69600E+003    5.69034E+003
   5.8980   5.75599E+003    5.84282E+003
   5.9010   5.83730E+003    5.79655E+003
   5.9030   5.68232E+003    5.76737E+003
   5.9060   5.69460E+003    5.55190E+003
   5.9090   5.76572E+003    5.69880E+003
   5.9110   5.64573E+003    5.62066E+003
   5.9120   5.73934E+003    5.73981E+003
   5.9140   5.66144E+003    5.79601E+003
   5.9160   5.73271E+003    5.86500E+003
   5.9200   5.95348E+003    5.89233E+003
   5.9210   5.80671E+003    5.93835E+003
   5.9240   5.94755E+003    5.91360E+003
   5.9260   5.93318E+003    6.11021E+003
   5.9280   5.95565E+003    6.10830E+003
   5.9300   6.09474E+003    6.20765E+003
   5.9320   6.07477E+003    6.20943E+003
   5.9370   6.26027E+003    6.53459E+003
   5.9390   6.31130E+003    7.42018E+003
   5.9410   6.39217E+003    1.04362E+004
   5.9430   6.55707E+003    1.18591E+004
   5.9460   6.59490E+003    1.22056E+004
   5.9470   6.61699E+003    1.19937E+004
   5.9510   7.10199E+003    2.06920E+002
   5.9570   1.23814E+004    2.78990E+002
   5.9600   1.12709E+004    9.69300E+002
   5.9620   2.69546E+003    7.85245E+003
   5.9670   1.84590E+002    5.95844E+003
   5.9690   3.50200E+002    6.46966E+003
   5.9720   7.28540E+002    6.33448E+003
   5.9740   3.85583E+003    6.35536E+003
   5.9770   8.02075E+003    6.25757E+003
   5.9790   6.00486E+003    6.15557E+003
   5.9810   6.38259E+003    6.17051E+003
   5.9840   6.24281E+003    6.18818E+003
   5.9860   6.25957E+003    6.19627E+003
   5.9900   6.24383E+003    6.15266E+003
   5.9930   6.24944E+003    6.13670E+003
   5.9950   6.07987E+003    6.07922E+003
   5.9990   6.20540E+003    6.12942E+003
   6.0020   6.19711E+003    6.03312E+003
   6.0060   6.14393E+003    6.04696E+003
   6.0080   6.26418E+003    6.09152E+003
   6.0100   6.19800E+003    6.17246E+003
   6.0110   6.16718E+003    6.11081E+003
   6.0130   6.19083E+003    6.07173E+003
   6.0150   6.03772E+003    5.99894E+003
   6.0180   6.10490E+003    6.07112E+003
   6.0200   6.06870E+003    6.02046E+003
   6.0220   6.11547E+003    6.01726E+003
   6.0240   6.05269E+003    6.13350E+003
   6.0270   6.03373E+003    5.98616E+003
   6.0300   6.07062E+003    5.89083E+003
   6.0330   6.04503E+003    6.13062E+003
   6.0360   6.14610E+003    6.09093E+003
   6.0390   6.15886E+003    6.08501E+003
   6.0400   6.16390E+003    6.15015E+003
   6.0420   6.12388E+003    6.19636E+003
   6.0440   6.16052E+003    6.02472E+003
   6.0470   6.13709E+003    5.98228E+003
   6.0500   6.23106E+003    6.07455E+003
   6.0530   6.07160E+003    6.01949E+003
   6.0560   6.00613E+003    6.02608E+003
   6.0590   6.07091E+003    6.07217E+003
   6.0630   5.97469E+003    5.97798E+003
   6.0660   6.08004E+003    6.02480E+003
   6.0690   5.99717E+003    5.98809E+003
   6.0710   6.03699E+003    6.06563E+003
   6.0730   5.98409E+003    6.02280E+003
   6.0770   6.10917E+003    6.01989E+003
   6.0790   6.02642E+003    6.07710E+003
   6.0800   6.14300E+003    5.94765E+003
   6.0840   6.10535E+003    5.84807E+003
   6.0860   6.14899E+003    5.99054E+003
   6.0890   6.18697E+003    5.67742E+003
   6.0910   6.09538E+003    5.56561E+003
   6.0950   5.97602E+003    5.51116E+003
   6.0980   5.88245E+003    5.52581E+003
   6.1000   6.05301E+003    5.48138E+003
   6.1010   6.09551E+003    5.47542E+003
   6.1050   6.11023E+003    5.51092E+003
   6.1070   6.03807E+003    5.52581E+003
   6.1090   6.04119E+003    5.45580E+003
   6.1120   6.05649E+003    5.36426E+003
   6.1150   5.99387E+003    5.45082E+003
   6.1170   6.01718E+003    5.41860E+003
   6.1200   5.80761E+003    5.52092E+003
   6.1220   5.95456E+003    5.67410E+003
   6.1240   5.97741E+003    5.80053E+003
   6.1270   5.89864E+003    5.14789E+003
   6.1290   6.03883E+003    4.89743E+003
   6.1330   6.10584E+003    4.64449E+003
   6.1360   6.12828E+003    4.50736E+003
   6.1380   6.01700E+003    4.90707E+003
   6.1400   5.98345E+003    5.20954E+003
   6.1430   6.09043E+003    5.51685E+003
   6.1450   5.97012E+003    5.88573E+003
   6.1490   5.87516E+003    5.77559E+003
   6.1520   6.13367E+003    5.60132E+003
   6.1540   5.94322E+003    5.71930E+003
   6.1560   5.97423E+003    5.61790E+003
   6.1590   5.96134E+003    5.59345E+003
   6.1610   6.10806E+003    5.59551E+003
   6.1630   6.05269E+003    5.42965E+003
   6.1650   6.15351E+003    5.43421E+003
   6.1690   6.05354E+003    5.25817E+003
   6.1700   6.04829E+003    5.29177E+003
   6.1720   6.07280E+003    5.39136E+003
   6.1740   6.14602E+003    5.24485E+003
   6.1800   6.08413E+003    5.48126E+003
   6.1820   5.96706E+003    5.48671E+003
   6.1830   6.05072E+003    5.51862E+003
   6.1850   5.94645E+003    5.28888E+003
   6.1890   5.98621E+003    5.29851E+003
   6.1910   5.93885E+003    5.30254E+003
   6.1950   6.03957E+003    5.41364E+003
   6.1980   5.98187E+003    5.42647E+003
   6.2010   6.03920E+003    5.43367E+003
   6.2030   6.08481E+003    5.45914E+003
   6.2040   6.06720E+003    5.42035E+003
   6.2070   6.00136E+003    5.38042E+003
   6.2090   6.02782E+003    5.19949E+003
   6.2120   6.02306E+003    5.15746E+003
   6.2140   5.96699E+003    5.11606E+003
   6.2160   5.94369E+003    4.95940E+003
   6.2190   6.03252E+003    4.95152E+003
   6.2210   6.01313E+003    5.19779E+003
   6.2250   5.97826E+003    5.28541E+003
   6.2260   5.98184E+003    5.31734E+003
   6.2280   5.94236E+003    5.16362E+003
   6.2320   6.08729E+003    5.09898E+003
   6.2340   6.05905E+003    5.05655E+003
   6.2370   5.93684E+003    4.94679E+003
   6.2390   5.97634E+003    4.67887E+003
   6.2430   6.03138E+003    4.61262E+003
   6.2460   5.98700E+003    4.93491E+003
   6.2480   5.98842E+003    4.86295E+003
   6.2520   6.08063E+003    4.85005E+003
   6.2540   5.84599E+003    4.58477E+003
   6.2570   5.96153E+003    4.71073E+003
   6.2590   5.95164E+003    4.81326E+003
   6.2620   5.87528E+003    4.72802E+003
   6.2640   5.97911E+003    4.58977E+003
   6.2670   5.90119E+003    4.82197E+003
   6.2690   5.91280E+003    4.75263E+003
   6.2720   6.06369E+003    4.70575E+003
   6.2730   6.16649E+003    4.66892E+003
   6.2790   5.98771E+003    4.66782E+003
   6.2810   6.01438E+003    4.38569E+003
   6.2840   6.01438E+003    4.52370E+003
   6.2850   6.03996E+003    4.37267E+003
   6.2880   5.99037E+003    4.68360E+003
   6.2920   6.02561E+003    4.70146E+003
   6.2950   5.95334E+003    4.74305E+003
   6.2970   6.02833E+003    4.72616E+003
   6.2990   6.06428E+003    4.56184E+003
   6.3010   5.98800E+003    4.41882E+003
   6.3040   5.78019E+003    4.36583E+003
   6.3070   6.05095E+003    4.36718E+003
   6.3090   6.06912E+003    4.39237E+003
   6.3110   6.05574E+003    4.30360E+003
   6.3130   5.94693E+003    4.45324E+003
   6.3150   5.95418E+003    4.42346E+003
   6.3190   5.89184E+003    4.31637E+003
   6.3220   5.94910E+003    4.42481E+003
   6.3240   6.02573E+003    4.42124E+003
   6.3260   6.04370E+003    4.28959E+003
   6.3290   6.05466E+003    4.38074E+003
   6.3310   6.06212E+003    4.38186E+003
   6.3360   5.90701E+003    4.28088E+003
   6.3380   5.93214E+003    4.25022E+003
   6.3400   6.05090E+003    4.22932E+003
   6.3440   5.93318E+003    4.12676E+003
   6.3450   5.88851E+003    4.11190E+003
   6.3490   5.92330E+003    4.12693E+003
   6.3520   5.90188E+003    4.17285E+003
   6.3550   5.84975E+003    4.17491E+003
   6.3560   5.77560E+003    4.11614E+003
   6.3580   5.74044E+003    3.90806E+003
   6.3600   5.76668E+003    3.86951E+003
   6.3640   5.71137E+003    3.96776E+003
   6.3660   5.98165E+003    3.97170E+003
   6.3700   5.91231E+003    3.97156E+003
   6.3720   6.03490E+003    3.99011E+003
   6.3740   5.94058E+003    3.91420E+003
   6.3750   6.00080E+003    3.85045E+003
   6.3780   5.86588E+003    3.92692E+003
   6.3810   5.90603E+003    3.87987E+003
   6.3840   5.83821E+003    3.85135E+003
   6.3880   5.81912E+003    3.84427E+003
   6.3910   5.76686E+003    3.73509E+003
   6.3930   5.83762E+003    3.79850E+003
   6.3960   5.77008E+003    3.79879E+003
   6.3980   5.73785E+003    3.80351E+003
   6.4000   5.80101E+003    3.80792E+003
   6.4030   5.78529E+003    3.73453E+003
   6.4050   5.79190E+003    3.75323E+003
   6.4090   5.69880E+003    3.57975E+003
   6.4110   5.72475E+003    3.63515E+003
   6.4140   5.66946E+003    3.54838E+003
   6.4160   5.70737E+003    3.49359E+003
   6.4190   5.65317E+003    3.49002E+003
   6.4220   5.72546E+003    3.48765E+003
   6.4240   5.62598E+003    3.56802E+003
   6.4270   5.75432E+003    3.47268E+003
   6.4290   5.74696E+003    3.53349E+003
   6.4320   5.68558E+003    3.58245E+003
   6.4360   5.74503E+003    3.66192E+003
   6.4390   5.77150E+003    3.53036E+003
   6.4410   5.91939E+003    3.50153E+003
   6.4430   5.79208E+003    3.49398E+003
   6.4470   5.82553E+003    3.46990E+003
   6.4490   5.91472E+003    3.53527E+003
   6.4520   5.90512E+003    3.60671E+003
   6.4560   5.92574E+003    3.55756E+003
   6.4580   5.98705E+003    3.50284E+003
   6.4610   5.96611E+003    3.48895E+003
   6.4620   5.96240E+003    3.51161E+003
   6.4670   6.10152E+003    3.47263E+003
   6.4700   5.97184E+003    3.43131E+003
   6.4720   6.06664E+003    3.47865E+003
   6.4750   5.96220E+003    3.48425E+003
   6.4770   5.94550E+003    3.46179E+003
   6.4810   6.02814E+003    3.40042E+003
   6.4840   5.95990E+003    3.39619E+003
   6.4860   6.05698E+003    3.34962E+003
   6.4880   5.86978E+003    3.35534E+003
   6.4910   6.00554E+003    3.33962E+003
   6.4930   6.00192E+003    3.31355E+003
   6.4960   5.96252E+003    3.30947E+003
   6.4990   6.02627E+003    3.33004E+003
   6.5010   6.00851E+003    3.34248E+003
   6.5030   5.95705E+003    3.23913E+003
   6.5060   5.92508E+003    3.31954E+003
   6.5080   6.00184E+003    3.21242E+003
   6.5110   6.06926E+003    3.34553E+003
   6.5140   6.05953E+003    3.23702E+003
   6.5150   6.03846E+003    3.23597E+003
   6.5190   5.95979E+003    3.17451E+003
   6.5210   6.06563E+003    3.07357E+003
   6.5250   5.99181E+003    3.02623E+003
   6.5280   5.84117E+003    2.99395E+003
   6.5310   5.98853E+003    2.99399E+003
   6.5330   5.88988E+003    3.07248E+003
   6.5370   5.90308E+003    3.11947E+003
   6.5400   5.90440E+003    3.05934E+003
   6.5440   5.89942E+003    3.07048E+003
   6.5460   5.87466E+003    2.99029E+003
   6.5500   5.90750E+003    2.98532E+003
   6.5510   5.86789E+003    2.94195E+003
   6.5550   5.92175E+003    2.91751E+003
   6.5580   5.82656E+003    2.91154E+003
   6.5600   5.94236E+003    2.94192E+003
   6.5630   5.88166E+003    2.92055E+003
   6.5660   5.84935E+003    2.90902E+003
   6.5690   5.91731E+003    2.85268E+003
   6.5710   5.85549E+003    2.82698E+003
   6.5720   5.83054E+003    2.82799E+003
   6.5760   5.84074E+003    2.78996E+003
   6.5790   5.95172E+003    2.69010E+003
   6.5820   5.84097E+003    2.79665E+003
   6.5860   5.80105E+003    2.74186E+003
   6.5880   5.79434E+003    2.72333E+003
   6.5910   5.79987E+003    2.79630E+003
   6.5930   5.77771E+003    2.74477E+003
   6.5970   5.74550E+003    2.76777E+003
   6.5980   5.84452E+003    2.70899E+003
   6.6010   5.90604E+003    2.75819E+003
   6.6020   5.88768E+003    2.73295E+003
   6.6060   5.89283E+003    2.72664E+003
   6.6080   5.75504E+003    2.70868E+003
   6.6100   5.77310E+003    2.70864E+003
   6.6130   5.74719E+003    2.71204E+003
   6.6150   5.69031E+003    2.68585E+003
   6.6170   5.72871E+003    2.68759E+003
   6.6190   5.71854E+003    2.69136E+003
   6.6240   5.72498E+003    2.66022E+003
   6.6260   5.79539E+003    2.68093E+003
   6.6300   5.75041E+003    2.72448E+003
   6.6330   5.71182E+003    2.65402E+003
   6.6350   5.69108E+003    2.64085E+003
   6.6380   5.68736E+003    2.63080E+003
   6.6410   5.71827E+003    2.61243E+003
   6.6450   5.65185E+003    2.57518E+003
   6.6470   5.64558E+003    2.61690E+003
   6.6480   5.61399E+003    2.54359E+003
   6.6520   5.65598E+003    2.61763E+003
   6.6540   5.57324E+003    2.58638E+003
   6.6580   5.55278E+003    2.63396E+003
   6.6600   5.67171E+003    2.60798E+003
   6.6620   5.56489E+003    2.60671E+003
   6.6650   5.62563E+003    2.55124E+003
   6.6680   5.59268E+003    2.55691E+003
   6.6700   5.48183E+003    2.52152E+003
   6.6720   5.51247E+003    2.47384E+003
   6.6760   5.54450E+003    2.52969E+003
   6.6780   5.48997E+003    2.50749E+003
   6.6810   5.49238E+003    2.49863E+003
   6.6850   5.45033E+003    2.45272E+003
   6.6870   5.50140E+003    2.50721E+003
   6.6900   5.56831E+003    2.47768E+003
   6.6920   5.47474E+003    2.46895E+003
   6.6940   5.52034E+003    2.46931E+003
   6.6980   5.45296E+003    2.48513E+003
   6.7000   5.51556E+003    2.41776E+003
   6.7030   5.39889E+003    2.45702E+003
   6.7070   5.45047E+003    2.40402E+003
   6.7090   5.33399E+003    2.38262E+003
   6.7120   5.35969E+003    2.33968E+003
   6.7130   5.22576E+003    2.36312E+003
   6.7170   5.36810E+003    2.39353E+003
   6.7190   5.30014E+003    2.37405E+003
   6.7220   5.35655E+003    2.38366E+003
   6.7250   5.33247E+003    2.43648E+003
   6.7290   5.30974E+003    2.36950E+003
   6.7310   5.29892E+003    2.41835E+003
   6.7360   5.33792E+003    2.39022E+003
   6.7380   5.36267E+003    2.42490E+003
   6.7400   5.30678E+003    2.49390E+003
   6.7440   5.25197E+003    2.39892E+003
   6.7470   5.19381E+003    2.33568E+003
   6.7500   5.09502E+003    2.32513E+003
   6.7540   5.15000E+003    2.25722E+003
   6.7570   5.12948E+003    2.23108E+003
   6.7610   5.14661E+003    2.20326E+003
   6.7630   5.14826E+003    2.25025E+003
   6.7660   5.19672E+003    2.25004E+003
   6.7700   5.13139E+003    2.29676E+003
   6.7720   5.19909E+003    2.30259E+003
   6.7760   5.13230E+003    2.26605E+003
   6.7790   5.14222E+003    2.20058E+003
   6.7820   5.10184E+003    2.17283E+003
   6.7840   5.07305E+003    2.28638E+003
   6.7860   5.18222E+003    2.20487E+003
   6.7910   5.12739E+003    2.20947E+003
   6.7940   4.98204E+003    2.23494E+003
   6.7980   4.97871E+003    2.25292E+003
   6.8000   5.10258E+003    2.25335E+003
   6.8020   5.07526E+003    2.27209E+003
   6.8050   5.08089E+003    2.25471E+003
   6.8080   5.16682E+003    2.27236E+003
   6.8110   5.18123E+003    2.25611E+003
   6.8130   5.06316E+003    2.28713E+003
   6.8160   5.12783E+003    2.26046E+003
   6.8190   5.04026E+003    2.23004E+003
   6.8210   5.08803E+003    2.24543E+003
   6.8230   5.06389E+003    2.24882E+003
   6.8260   5.17309E+003    2.22900E+003
   6.8290   4.99540E+003    2.27589E+003
   6.8320   5.15654E+003    2.26838E+003
   6.8360   5.08854E+003    2.28327E+003
   6.8390   5.08433E+003    2.26398E+003
   6.8410   5.15850E+003    2.26098E+003
   6.8440   5.07303E+003    2.27864E+003
   6.8490   5.10572E+003    2.25770E+003
   6.8510   5.15102E+003    2.35630E+003
   6.8540   5.10460E+003    2.26717E+003
   6.8560   5.09452E+003    2.21976E+003
   6.8580   5.11554E+003    2.23559E+003
   6.8620   5.04962E+003    2.25965E+003
   6.8650   4.98990E+003    2.19760E+003
   6.8690   4.96967E+003    2.26369E+003
   6.8720   5.02754E+003    2.17976E+003
   6.8750   5.01911E+003    2.17144E+003
   6.8780   5.01933E+003    2.22557E+003
   6.8810   5.00778E+003    2.21502E+003
   6.8840   5.03336E+003    2.20711E+003
   6.8860   4.97871E+003    2.21982E+003
   6.8880   5.02568E+003    2.21863E+003
   6.8910   4.98590E+003    2.19836E+003
   6.8940   5.04541E+003    2.18491E+003
   6.8980   5.00645E+003    2.19837E+003
   6.9000   5.05698E+003    2.22756E+003
   6.9040   5.03216E+003    2.19662E+003
   6.9070   4.91848E+003    2.20339E+003
   6.9110   5.00103E+003    2.15492E+003
   6.9130   4.91473E+003    2.15602E+003
   6.9150   4.96305E+003    2.20534E+003
   6.9190   4.98706E+003    2.15381E+003
   6.9220   4.98477E+003    2.15563E+003
   6.9270   5.06240E+003    2.16816E+003
   6.9290   4.88229E+003    2.11406E+003
   6.9310   4.82152E+003    2.11322E+003
   6.9330   4.82304E+003    2.19756E+003
   6.9370   4.77640E+003    2.15032E+003
   6.9400   4.69095E+003    2.11501E+003
   6.9430   4.74225E+003    2.14624E+003
   6.9450   4.75646E+003    2.14413E+003
   6.9470   4.71237E+003    2.08170E+003
   6.9500   4.76457E+003    2.06779E+003
   6.9540   4.70134E+003    2.05320E+003
   6.9560   4.71455E+003    2.05614E+003
   6.9600   4.70575E+003    2.13058E+003
   6.9620   4.69860E+003    2.09605E+003
   6.9660   4.79872E+003    2.10180E+003
   6.9690   4.73764E+003    2.12933E+003
   6.9720   4.78161E+003    2.07649E+003
   6.9750   4.72643E+003    2.15448E+003
   6.9780   4.79571E+003    2.14614E+003
   6.9810   4.72472E+003    2.08953E+003
   6.9850   4.71239E+003    2.12531E+003
   6.9870   4.75545E+003    2.08839E+003
   6.9910   4.70961E+003    2.10241E+003
   6.9940   4.84758E+003    2.08886E+003
   6.9960   4.78683E+003    2.00128E+003
   6.9990   4.74440E+003    2.09223E+003
   7.0030   4.75286E+003    2.07534E+003
   7.0050   4.67893E+003    2.09966E+003
   7.0080   4.69321E+003    2.09218E+003
   7.0120   4.59214E+003    2.02021E+003
   7.0150   4.66777E+003    2.03208E+003
   7.0190   4.63353E+003    2.03768E+003
   7.0210   4.65016E+003    2.08239E+003
   7.0250   4.59110E+003    2.01507E+003
   7.0280   4.50185E+003    2.00314E+003
   7.0310   4.51967E+003    2.07159E+003
   7.0340   4.46350E+003    2.04004E+003
   7.0370   4.41875E+003    2.01128E+003
   7.0400   4.45599E+003    2.01337E+003
   7.0440   4.61170E+003    2.02366E+003
   7.0460   4.58133E+003    2.06126E+003
   7.0490   4.58810E+003    2.01108E+003
   7.0520   4.57111E+003    2.03199E+003
   7.0550   4.59034E+003    2.02542E+003
   7.0580   4.59881E+003    2.00977E+003
   7.0610   4.66920E+003    2.02981E+003
   7.0630   4.49834E+003    2.06376E+003
   7.0680   4.47497E+003    2.00380E+003
   7.0710   4.56108E+003    1.99030E+003
   7.0730   4.52985E+003    2.02232E+003
   7.0770   4.54996E+003    1.96156E+003
   7.0790   4.50994E+003    1.99399E+003
   7.0840   4.38281E+003    1.99572E+003
   7.0860   4.54127E+003    1.96085E+003
   7.0900   4.53599E+003    1.96299E+003
   7.0920   4.54676E+003    1.94610E+003
   7.0950   4.55246E+003    2.03291E+003
   7.0970   4.40611E+003    1.97492E+003
   7.1020   4.42793E+003    1.96515E+003
   7.1040   4.53578E+003    1.95048E+003
   7.1060   4.52236E+003    1.92876E+003
   7.1100   4.44458E+003    1.99104E+003
   7.1130   4.49199E+003    1.90462E+003
   7.1160   4.50959E+003    1.90081E+003
   7.1180   4.45825E+003    1.85524E+003
   7.1220   4.39985E+003    1.84582E+003
   7.1260   4.35956E+003    1.79808E+003
   7.1290   4.46467E+003    1.79607E+003
   7.1330   4.44892E+003    1.74897E+003
   7.1360   4.41536E+003    1.67393E+003
   7.1390   4.48764E+003    1.61681E+003
   7.1410   4.46395E+003    1.56070E+003
   7.1450   4.42893E+003    1.49531E+003
   7.1480   4.41575E+003    1.46004E+003
   7.1500   4.43829E+003    1.32793E+003
