# Supplementary material for: Trigger factor both holds and folds its client proteins
Source: Nat Commun. 2022 Jul 15;13:4126. doi: 10.1038/s41467-022-31767-6 (PMC9287376; doi:10.1038/s41467-022-31767-6)
Supplement: Supplementary file 6 — Source Data [file 41467_2022_31767_MOESM6_ESM.zip › SourceDataFile/Fig1a-b/00092.RI1]

Sample
I 1 04.0 40000 0016389 2.8640E11 280 1 
   5.8000   4.59500E+001    1.59700E+002
   5.8030   1.35620E+002    1.74160E+002
   5.8050   1.41740E+002    1.98830E+002
   5.8070   2.41030E+002    2.55340E+002
   5.8080   2.43630E+002    2.53000E+002
   5.8090   2.76760E+002    2.82570E+002
   5.8110   3.12920E+002    3.27230E+002
   5.8140   3.63540E+002    3.75930E+002
   5.8170   4.24450E+002    4.51640E+002
   5.8180   5.92420E+002    6.81970E+002
   5.8220   7.46070E+002    8.55860E+002
   5.8240   9.37150E+002    9.55740E+002
   5.8260   1.11103E+003    1.13410E+003
   5.8280   1.26092E+003    1.46390E+003
   5.8300   1.49299E+003    1.66957E+003
   5.8310   1.53976E+003    1.74524E+003
   5.8330   1.85058E+003    1.91653E+003
   5.8350   2.10000E+003    2.26047E+003
   5.8360   2.42797E+003    2.88854E+003
   5.8400   2.94929E+003    3.30728E+003
   5.8420   3.10409E+003    3.66419E+003
   5.8440   3.42286E+003    3.77378E+003
   5.8470   3.85906E+003    4.43354E+003
   5.8490   4.38881E+003    4.78562E+003
   5.8510   4.76770E+003    4.89150E+003
   5.8530   5.00514E+003    5.11359E+003
   5.8550   5.21792E+003    5.38965E+003
   5.8570   5.34325E+003    5.46723E+003
   5.8580   5.35927E+003    5.53926E+003
   5.8600   5.49464E+003    5.63639E+003
   5.8620   5.66877E+003    5.55754E+003
   5.8650   5.59408E+003    5.60421E+003
   5.8670   5.51425E+003    5.67034E+003
   5.8690   5.50789E+003    5.67861E+003
   5.8720   5.54143E+003    5.69315E+003
   5.8740   5.63786E+003    5.59215E+003
   5.8760   5.52807E+003    5.48587E+003
   5.8780   5.48329E+003    5.55034E+003
   5.8800   5.38310E+003    5.57673E+003
   5.8830   5.53863E+003    5.54723E+003
   5.8850   5.58978E+003    5.64683E+003
   5.8870   5.58898E+003    5.59774E+003
   5.8920   5.56787E+003    5.57947E+003
   5.8940   5.63073E+003    5.48835E+003
   5.8950   5.64609E+003    5.39138E+003
   5.8970   5.65787E+003    5.65579E+003
   5.8990   5.67837E+003    5.55228E+003
   5.9020   5.61447E+003    5.68326E+003
   5.9030   5.70568E+003    5.77649E+003
   5.9070   5.64843E+003    5.70543E+003
   5.9100   5.67148E+003    5.69429E+003
   5.9120   5.62833E+003    5.70552E+003
   5.9130   5.78807E+003    5.68093E+003
   5.9150   5.72261E+003    5.73253E+003
   5.9180   5.83142E+003    5.79249E+003
   5.9200   5.80361E+003    5.72497E+003
   5.9210   5.86045E+003    5.88990E+003
   5.9230   5.88491E+003    6.04537E+003
   5.9260   6.10413E+003    5.97905E+003
   5.9290   6.03675E+003    6.12312E+003
   5.9300   6.01809E+003    6.12842E+003
   5.9320   6.02195E+003    6.06648E+003
   5.9350   6.07421E+003    5.93986E+003
   5.9370   6.25493E+003    6.20125E+003
   5.9390   6.22874E+003    6.30593E+003
   5.9410   6.17335E+003    6.20403E+003
   5.9450   6.42023E+003    6.37634E+003
   5.9460   6.04077E+003    6.43507E+003
   5.9480   5.97965E+003    6.27609E+003
   5.9500   6.13475E+003    6.32333E+003
   5.9540   6.24243E+003    6.21103E+003
   5.9560   6.13959E+003    6.19090E+003
   5.9590   6.11020E+003    6.18083E+003
   5.9610   6.37334E+003    6.26693E+003
   5.9630   6.40195E+003    6.20020E+003
   5.9650   6.32331E+003    6.28881E+003
   5.9680   6.27362E+003    6.26780E+003
   5.9690   6.27944E+003    6.26156E+003
   5.9710   6.33552E+003    6.34218E+003
   5.9760   6.36738E+003    6.42649E+003
   5.9770   6.26533E+003    6.27022E+003
   5.9790   6.04056E+003    6.31401E+003
   5.9810   6.06221E+003    6.24594E+003
   5.9850   6.10492E+003    6.36524E+003
   5.9880   6.25827E+003    6.25904E+003
   5.9900   6.25215E+003    6.31092E+003
   5.9950   6.28853E+003    6.68659E+003
   5.9970   6.31097E+003    8.59458E+003
   6.0000   6.29225E+003    1.09053E+004
   6.0030   6.22040E+003    1.10287E+004
   6.0040   6.23692E+003    1.03750E+004
   6.0060   6.12427E+003    6.25078E+003
   6.0090   6.32809E+003    2.93010E+002
   6.0150   1.09403E+004    2.18427E+003
   6.0210   1.03790E+004    7.06318E+003
   6.0260   4.66660E+002    6.05580E+003
   6.0270   1.76480E+002    6.29390E+003
   6.0300   2.44670E+002    6.23077E+003
   6.0330   9.54540E+002    6.09625E+003
   6.0370   6.27940E+003    6.11856E+003
   6.0390   6.60529E+003    6.05971E+003
   6.0410   6.36679E+003    6.02188E+003
   6.0430   6.22279E+003    6.11379E+003
   6.0460   6.09987E+003    5.91342E+003
   6.0490   6.19095E+003    6.03928E+003
   6.0510   6.26781E+003    6.03820E+003
   6.0540   6.11762E+003    6.07839E+003
   6.0570   6.10296E+003    6.15557E+003
   6.0590   6.07059E+003    6.00559E+003
   6.0610   6.11700E+003    6.06115E+003
   6.0640   6.17776E+003    6.05008E+003
   6.0660   6.13215E+003    6.04581E+003
   6.0680   6.21056E+003    5.96761E+003
   6.0700   6.25702E+003    5.97438E+003
   6.0720   6.13104E+003    6.07744E+003
   6.0750   6.21883E+003    5.93470E+003
   6.0770   6.05316E+003    6.04340E+003
   6.0810   6.14662E+003    5.98226E+003
   6.0840   6.15174E+003    6.02393E+003
   6.0860   6.23510E+003    5.99107E+003
   6.0890   6.14707E+003    6.02233E+003
   6.0920   6.05039E+003    6.07020E+003
   6.0940   6.13248E+003    6.00322E+003
   6.0960   6.29125E+003    6.00704E+003
   6.0980   6.04872E+003    6.17614E+003
   6.1010   6.13771E+003    5.99522E+003
   6.1040   6.06242E+003    5.93082E+003
   6.1070   6.01114E+003    5.89877E+003
   6.1100   6.05814E+003    5.87676E+003
   6.1120   6.11688E+003    5.84156E+003
   6.1150   5.97577E+003    5.92057E+003
   6.1170   6.04444E+003    5.85962E+003
   6.1220   6.10979E+003    5.86698E+003
   6.1240   6.01464E+003    6.06732E+003
   6.1270   6.14043E+003    5.98161E+003
   6.1290   6.10520E+003    5.94257E+003
   6.1320   6.06577E+003    6.02539E+003
   6.1340   6.13419E+003    6.04789E+003
   6.1380   6.11814E+003    5.91917E+003
   6.1410   6.04746E+003    5.98361E+003
   6.1430   6.00267E+003    5.95249E+003
   6.1460   6.05848E+003    6.01919E+003
   6.1470   6.09470E+003    5.86655E+003
   6.1510   6.00713E+003    5.93604E+003
   6.1540   6.08087E+003    5.95299E+003
   6.1560   5.99082E+003    5.97749E+003
   6.1590   5.91717E+003    6.03688E+003
   6.1610   5.98485E+003    5.95450E+003
   6.1650   5.98623E+003    5.88526E+003
   6.1680   6.03296E+003    6.01457E+003
   6.1700   5.93230E+003    5.95254E+003
   6.1720   5.98097E+003    5.95169E+003
   6.1770   6.00489E+003    5.91959E+003
   6.1800   5.97057E+003    5.92417E+003
   6.1840   5.99787E+003    5.94311E+003
   6.1870   5.98162E+003    5.96109E+003
   6.1890   6.08441E+003    5.90829E+003
   6.1900   6.04932E+003    5.92850E+003
   6.1940   6.07254E+003    6.08002E+003
   6.1960   6.02745E+003    5.98226E+003
   6.2000   6.05942E+003    6.11228E+003
   6.2010   6.03461E+003    5.97824E+003
   6.2030   6.01945E+003    6.07588E+003
   6.2070   6.08387E+003    5.92408E+003
   6.2090   6.12470E+003    6.03260E+003
   6.2120   6.03426E+003    6.00967E+003
   6.2140   5.98614E+003    6.12538E+003
   6.2160   5.99930E+003    5.97245E+003
   6.2180   5.92844E+003    5.95066E+003
   6.2210   5.93313E+003    5.89772E+003
   6.2250   6.00991E+003    6.00568E+003
   6.2280   6.04089E+003    6.02452E+003
   6.2310   5.93666E+003    6.00943E+003
   6.2350   5.91213E+003    6.04487E+003
   6.2370   6.01283E+003    6.00629E+003
   6.2390   5.79667E+003    6.01538E+003
   6.2420   5.97700E+003    6.00722E+003
   6.2450   5.87592E+003    5.91514E+003
   6.2460   5.96096E+003    6.06109E+003
   6.2490   5.97818E+003    5.95016E+003
   6.2530   5.88420E+003    5.81689E+003
   6.2550   5.79913E+003    5.94669E+003
   6.2580   5.80661E+003    5.90890E+003
   6.2600   5.87878E+003    5.95427E+003
   6.2620   5.82384E+003    5.91340E+003
   6.2640   5.76796E+003    5.84884E+003
   6.2670   5.84225E+003    5.66506E+003
   6.2700   5.84921E+003    5.83203E+003
   6.2730   5.76062E+003    5.95501E+003
   6.2760   5.84093E+003    5.99711E+003
   6.2790   5.81655E+003    5.89957E+003
   6.2810   5.87907E+003    5.91410E+003
   6.2850   5.78892E+003    5.91103E+003
   6.2880   5.74697E+003    5.88023E+003
   6.2910   5.75492E+003    5.92573E+003
   6.2930   5.95641E+003    5.96279E+003
   6.2970   5.77712E+003    5.85770E+003
   6.2990   5.73542E+003    6.01408E+003
   6.3010   5.72784E+003    5.82855E+003
   6.3030   5.43770E+003    5.68961E+003
   6.3060   5.67055E+003    5.87760E+003
   6.3080   5.66519E+003    5.84199E+003
   6.3130   5.65579E+003    5.84111E+003
   6.3150   5.74053E+003    5.86367E+003
   6.3170   5.61701E+003    5.87592E+003
   6.3190   5.68630E+003    5.82309E+003
   6.3220   5.51878E+003    5.77730E+003
   6.3240   5.53855E+003    5.83893E+003
   6.3270   5.58443E+003    5.81769E+003
   6.3290   5.62032E+003    5.68167E+003
   6.3330   5.51572E+003    5.81727E+003
   6.3350   5.46743E+003    5.96056E+003
   6.3380   5.49954E+003    5.76663E+003
   6.3420   5.38952E+003    5.77164E+003
   6.3450   5.36005E+003    5.80601E+003
   6.3470   5.32336E+003    5.83271E+003
   6.3490   5.31988E+003    5.72465E+003
   6.3520   5.30108E+003    5.73598E+003
   6.3540   5.37407E+003    5.78023E+003
   6.3580   5.41571E+003    5.78052E+003
   6.3600   5.44084E+003    5.74612E+003
   6.3640   5.50904E+003    5.66243E+003
   6.3650   5.39445E+003    5.74929E+003
   6.3670   5.35151E+003    5.64518E+003
   6.3700   5.31977E+003    5.69849E+003
   6.3730   5.29416E+003    5.68933E+003
   6.3770   5.38845E+003    5.74193E+003
   6.3800   5.40165E+003    5.73217E+003
   6.3830   5.29303E+003    5.62103E+003
   6.3840   5.26873E+003    5.48068E+003
   6.3880   5.26382E+003    5.53741E+003
   6.3910   5.31837E+003    5.56296E+003
   6.3940   5.27944E+003    5.33859E+003
   6.3970   5.20815E+003    5.44537E+003
   6.3990   5.21181E+003    5.42376E+003
   6.4010   5.25444E+003    5.63799E+003
   6.4030   5.16214E+003    5.56043E+003
   6.4070   5.12490E+003    5.48314E+003
   6.4090   5.06233E+003    5.46065E+003
   6.4120   5.00474E+003    5.34880E+003
   6.4150   4.98381E+003    5.30938E+003
   6.4170   4.97121E+003    5.42428E+003
   6.4200   4.95310E+003    5.36027E+003
   6.4220   4.95668E+003    5.29907E+003
   6.4270   4.97393E+003    5.36754E+003
   6.4290   5.03483E+003    5.51764E+003
   6.4320   5.09884E+003    5.41560E+003
   6.4340   5.05892E+003    5.47852E+003
   6.4380   5.09478E+003    5.39149E+003
   6.4400   5.02828E+003    5.44712E+003
   6.4430   4.97134E+003    5.41622E+003
   6.4460   5.06994E+003    5.42834E+003
   6.4500   5.17673E+003    5.65332E+003
   6.4520   5.15541E+003    5.59076E+003
   6.4540   5.03324E+003    5.44325E+003
   6.4580   5.07177E+003    5.50557E+003
   6.4590   5.18573E+003    5.44203E+003
   6.4620   5.12303E+003    5.51180E+003
   6.4640   5.22872E+003    5.60540E+003
   6.4670   5.20903E+003    5.55019E+003
   6.4700   5.17252E+003    5.45388E+003
   6.4740   5.16748E+003    5.52944E+003
   6.4770   5.12827E+003    5.48795E+003
   6.4790   5.18463E+003    5.42714E+003
   6.4820   5.15685E+003    5.44481E+003
   6.4830   5.09006E+003    5.48482E+003
   6.4860   5.06931E+003    5.44308E+003
   6.4900   5.04985E+003    5.37629E+003
   6.4920   5.00972E+003    5.37160E+003
   6.4950   4.98318E+003    5.39027E+003
   6.4990   5.10508E+003    5.27546E+003
   6.5010   5.10224E+003    5.38901E+003
   6.5050   5.10271E+003    5.40270E+003
   6.5070   5.11156E+003    5.39930E+003
   6.5100   5.12497E+003    5.41945E+003
   6.5130   5.13156E+003    5.34982E+003
   6.5150   5.06514E+003    5.41717E+003
   6.5170   5.15369E+003    5.37738E+003
   6.5200   5.13875E+003    5.39764E+003
   6.5230   5.13157E+003    5.41160E+003
   6.5260   4.94600E+003    5.31437E+003
   6.5290   5.07254E+003    5.25548E+003
   6.5320   5.10094E+003    5.39206E+003
   6.5340   5.12229E+003    5.31641E+003
   6.5370   5.04509E+003    5.43747E+003
   6.5400   5.00450E+003    5.29451E+003
   6.5440   5.02803E+003    5.20573E+003
   6.5460   5.07395E+003    5.21646E+003
   6.5470   5.05057E+003    5.18086E+003
   6.5500   5.06028E+003    5.23529E+003
   6.5540   5.05063E+003    5.14868E+003
   6.5580   5.03410E+003    5.27050E+003
   6.5600   5.05683E+003    5.18399E+003
   6.5620   4.92271E+003    5.23717E+003
   6.5660   4.95269E+003    5.19111E+003
   6.5690   5.06754E+003    5.07315E+003
   6.5710   5.03067E+003    5.14297E+003
   6.5730   5.04587E+003    5.15775E+003
   6.5760   4.99643E+003    5.18574E+003
   6.5790   4.97095E+003    5.24637E+003
   6.5830   4.98715E+003    5.05627E+003
   6.5870   4.96140E+003    5.03827E+003
   6.5890   5.04601E+003    5.10562E+003
   6.5910   4.97396E+003    5.00618E+003
   6.5940   4.95721E+003    4.98450E+003
   6.5980   4.95220E+003    5.07386E+003
   6.6010   4.92030E+003    5.02777E+003
   6.6040   4.87718E+003    4.99481E+003
   6.6080   4.87029E+003    5.01479E+003
   6.6110   4.89895E+003    4.93150E+003
   6.6140   4.83790E+003    4.92714E+003
   6.6160   4.93456E+003    4.97580E+003
   6.6190   4.90006E+003    4.87800E+003
   6.6220   4.88737E+003    4.95205E+003
   6.6250   4.97070E+003    5.04721E+003
   6.6270   4.90023E+003    4.86416E+003
   6.6300   4.87564E+003    4.95558E+003
   6.6330   4.93089E+003    4.96946E+003
   6.6350   4.88437E+003    4.78602E+003
   6.6380   4.99775E+003    4.90065E+003
   6.6410   4.94504E+003    4.86887E+003
   6.6440   4.82060E+003    4.78431E+003
   6.6470   4.87280E+003    4.79642E+003
   6.6490   4.78875E+003    4.73716E+003
   6.6520   4.86169E+003    4.80286E+003
   6.6550   4.82446E+003    4.88946E+003
   6.6580   4.82628E+003    4.77019E+003
   6.6600   4.86643E+003    4.85309E+003
   6.6620   4.82304E+003    4.76639E+003
   6.6650   4.82927E+003    4.86061E+003
   6.6690   4.84473E+003    4.74721E+003
   6.6730   4.82539E+003    4.71595E+003
   6.6760   4.83176E+003    4.73274E+003
   6.6780   4.72939E+003    4.67797E+003
   6.6810   4.75403E+003    4.66356E+003
   6.6850   4.81173E+003    4.70864E+003
   6.6890   4.78654E+003    4.68752E+003
   6.6920   4.73595E+003    4.76486E+003
   6.6950   4.82028E+003    4.77184E+003
   6.6970   4.74894E+003    4.65723E+003
   6.6990   4.75272E+003    4.73611E+003
   6.7010   4.70224E+003    4.69020E+003
   6.7050   4.73908E+003    4.65708E+003
   6.7070   4.76142E+003    4.61924E+003
   6.7100   4.68670E+003    4.55474E+003
   6.7140   4.60821E+003    4.57126E+003
   6.7180   4.55473E+003    4.64721E+003
   6.7200   4.54861E+003    4.52279E+003
   6.7240   4.62764E+003    4.52274E+003
   6.7270   4.65273E+003    4.48154E+003
   6.7290   4.72980E+003    4.59969E+003
   6.7310   4.71012E+003    4.59550E+003
   6.7340   4.65703E+003    4.62816E+003
   6.7370   4.66967E+003    4.52143E+003
   6.7400   4.64557E+003    4.60676E+003
   6.7450   4.70831E+003    4.33056E+003
   6.7470   4.60518E+003    4.20844E+003
   6.7480   4.61311E+003    4.40286E+003
   6.7520   4.60547E+003    4.36922E+003
   6.7550   4.58801E+003    4.26616E+003
   6.7560   4.50000E+003    4.21407E+003
   6.7600   4.53506E+003    4.27154E+003
   6.7610   4.52284E+003    4.23774E+003
   6.7640   4.52096E+003    4.29503E+003
   6.7680   4.42554E+003    4.27763E+003
   6.7720   4.51743E+003    4.33766E+003
   6.7750   4.48955E+003    4.42681E+003
   6.7790   4.48663E+003    4.37839E+003
   6.7820   4.62070E+003    4.25787E+003
   6.7840   4.48434E+003    4.29979E+003
   6.7880   4.48009E+003    4.37157E+003
   6.7910   4.43447E+003    4.27363E+003
   6.7930   4.46311E+003    4.34176E+003
   6.7950   4.50690E+003    4.30422E+003
   6.7990   4.42924E+003    4.24783E+003
   6.8020   4.45996E+003    4.34205E+003
   6.8040   4.41324E+003    4.40531E+003
   6.8070   4.50599E+003    4.35662E+003
   6.8110   4.51715E+003    4.42759E+003
   6.8130   4.51873E+003    4.36393E+003
   6.8160   4.50859E+003    4.49297E+003
   6.8200   4.51533E+003    4.37624E+003
   6.8240   4.51771E+003    4.37004E+003
   6.8260   4.49162E+003    4.38666E+003
   6.8300   4.56741E+003    4.38030E+003
   6.8320   4.53746E+003    4.26159E+003
   6.8350   4.50743E+003    4.29937E+003
   6.8390   4.49192E+003    4.30291E+003
   6.8410   4.51522E+003    4.43145E+003
   6.8460   4.53784E+003    4.42365E+003
   6.8480   4.55807E+003    4.50423E+003
   6.8510   4.57829E+003    4.39188E+003
   6.8530   4.68303E+003    4.36763E+003
   6.8560   4.57229E+003    4.36176E+003
   6.8590   4.64457E+003    4.35239E+003
   6.8620   4.53731E+003    4.37020E+003
   6.8660   4.61898E+003    4.33081E+003
   6.8690   4.56646E+003    4.27982E+003
   6.8720   4.43638E+003    4.32202E+003
   6.8750   4.52158E+003    4.29024E+003
   6.8780   4.47900E+003    4.30154E+003
   6.8810   4.47273E+003    4.27564E+003
   6.8860   4.53886E+003    4.25121E+003
   6.8890   4.48365E+003    4.34475E+003
   6.8910   4.36939E+003    4.34192E+003
   6.8940   4.47115E+003    4.24704E+003
   6.8980   4.43519E+003    4.29552E+003
   6.9000   4.42841E+003    4.26436E+003
   6.9040   4.56683E+003    4.29797E+003
   6.9070   4.51103E+003    4.35531E+003
   6.9100   4.46230E+003    4.26688E+003
   6.9130   4.48297E+003    4.31444E+003
   6.9150   4.45101E+003    4.20366E+003
   6.9180   4.47003E+003    4.22533E+003
   6.9220   4.44927E+003    4.28814E+003
   6.9250   4.43778E+003    4.24922E+003
   6.9290   4.48332E+003    4.15515E+003
   6.9320   4.48893E+003    4.19369E+003
   6.9340   4.44589E+003    4.08771E+003
   6.9380   4.41412E+003    4.15214E+003
   6.9420   4.36201E+003    4.07050E+003
   6.9450   4.35120E+003    4.18352E+003
   6.9470   4.34760E+003    4.07881E+003
   6.9500   4.41790E+003    4.04867E+003
   6.9520   4.35464E+003    4.00579E+003
   6.9550   4.39240E+003    4.04698E+003
   6.9590   4.35127E+003    4.14233E+003
   6.9610   4.34256E+003    4.10244E+003
   6.9640   4.36153E+003    3.97273E+003
   6.9680   4.22898E+003    4.13919E+003
   6.9710   4.15535E+003    4.15516E+003
   6.9760   4.30781E+003    4.03057E+003
   6.9780   4.28925E+003    4.09760E+003
   6.9810   4.37562E+003    4.12614E+003
   6.9850   4.35439E+003    4.07167E+003
   6.9880   4.32729E+003    4.05003E+003
   6.9920   4.24833E+003    4.02357E+003
   6.9940   4.22029E+003    4.10371E+003
   6.9970   4.26702E+003    4.06459E+003
   7.0010   4.32074E+003    3.91479E+003
   7.0030   4.34754E+003    3.97230E+003
   7.0050   4.33448E+003    3.98151E+003
   7.0090   4.27820E+003    4.01469E+003
   7.0120   4.22258E+003    4.05051E+003
   7.0140   4.30013E+003    4.03391E+003
   7.0190   4.28640E+003    3.97155E+003
   7.0210   4.26408E+003    3.96944E+003
   7.0240   4.21475E+003    3.98459E+003
   7.0280   4.17531E+003    4.08002E+003
   7.0320   4.18629E+003    3.91719E+003
   7.0350   4.18868E+003    4.00421E+003
   7.0370   4.21389E+003    3.90804E+003
   7.0430   4.19836E+003    3.91437E+003
   7.0440   4.18723E+003    4.00139E+003
   7.0480   3.98614E+003    3.94173E+003
   7.0520   3.96979E+003    3.90067E+003
   7.0530   4.03086E+003    3.89122E+003
   7.0580   4.16859E+003    3.91109E+003
   7.0610   4.18389E+003    3.95330E+003
   7.0630   4.23030E+003    3.89269E+003
   7.0650   4.17521E+003    3.92518E+003
   7.0690   4.17961E+003    3.90677E+003
   7.0720   4.27428E+003    3.89630E+003
   7.0770   4.21239E+003    3.98029E+003
   7.0790   4.25482E+003    3.88056E+003
   7.0820   4.20207E+003    3.91309E+003
   7.0850   4.17611E+003    3.86215E+003
   7.0890   4.16546E+003    3.98242E+003
   7.0920   4.25876E+003    3.81674E+003
   7.0950   4.20207E+003    3.83352E+003
   7.0980   4.13805E+003    3.94615E+003
   7.1020   4.17022E+003    3.81863E+003
   7.1060   4.18884E+003    3.87410E+003
   7.1080   4.13031E+003    3.80944E+003
   7.1090   4.04094E+003    3.82126E+003
   7.1130   4.11204E+003    3.86246E+003
   7.1160   4.08363E+003    3.88527E+003
   7.1200   4.02850E+003    3.89404E+003
   7.1230   4.05862E+003    3.89939E+003
   7.1270   4.00425E+003    3.76377E+003
   7.1310   3.98630E+003    3.78396E+003
   7.1340   3.92572E+003    3.80697E+003
   7.1360   3.95032E+003    3.77094E+003
   7.1400   3.81423E+003    3.77741E+003
   7.1420   3.85362E+003    3.74691E+003
   7.1460   3.75543E+003    3.74292E+003
   7.1490   3.65008E+003    3.72463E+003
   7.1530   3.62139E+003    3.68205E+003
