# Supplementary material for: Trigger factor both holds and folds its client proteins
Source: Nat Commun. 2022 Jul 15;13:4126. doi: 10.1038/s41467-022-31767-6 (PMC9287376; doi:10.1038/s41467-022-31767-6)
Supplement: Supplementary file 6 — Source Data [file 41467_2022_31767_MOESM6_ESM.zip › SourceDataFile/Fig1a-b/00092.RI3]

Sample
I 3 04.0 40000 0016504 2.8850E11 280 1 
   5.8000   8.37000E+001    1.89710E+002
   5.8050   2.25010E+002    2.21380E+002
   5.8080   2.44870E+002    2.98330E+002
   5.8090   2.75830E+002    3.00260E+002
   5.8110   3.47930E+002    3.47970E+002
   5.8120   3.65280E+002    3.70430E+002
   5.8140   3.96240E+002    4.33160E+002
   5.8160   4.72920E+002    4.90500E+002
   5.8170   5.48470E+002    6.81950E+002
   5.8210   7.34380E+002    7.84150E+002
   5.8240   9.69860E+002    1.11950E+003
   5.8260   1.29749E+003    1.36053E+003
   5.8270   1.45736E+003    1.49309E+003
   5.8300   1.59934E+003    1.67981E+003
   5.8330   2.21085E+003    2.37762E+003
   5.8350   2.41839E+003    2.66383E+003
   5.8400   3.08613E+003    3.39632E+003
   5.8420   3.66210E+003    3.85116E+003
   5.8440   4.11846E+003    4.33964E+003
   5.8460   4.33778E+003    4.45070E+003
   5.8470   4.75141E+003    4.68138E+003
   5.8490   4.82373E+003    4.87651E+003
   5.8530   5.11745E+003    5.20641E+003
   5.8560   5.47145E+003    5.41824E+003
   5.8580   5.41861E+003    5.48177E+003
   5.8600   5.48750E+003    5.59106E+003
   5.8620   5.65868E+003    5.65201E+003
   5.8650   5.68856E+003    5.66483E+003
   5.8680   5.76558E+003    5.66127E+003
   5.8690   5.67487E+003    5.68446E+003
   5.8710   5.63835E+003    5.55951E+003
   5.8740   5.71740E+003    5.67583E+003
   5.8760   5.59788E+003    5.58842E+003
   5.8780   5.69983E+003    5.70134E+003
   5.8790   5.62605E+003    5.46371E+003
   5.8810   5.61816E+003    5.69210E+003
   5.8830   5.64087E+003    5.64523E+003
   5.8870   5.63729E+003    5.55168E+003
   5.8880   5.60108E+003    5.75333E+003
   5.8910   5.63789E+003    5.73148E+003
   5.8920   5.61153E+003    5.86622E+003
   5.8940   5.67305E+003    5.72161E+003
   5.8970   5.84383E+003    5.78750E+003
   5.8990   5.89652E+003    5.86237E+003
   5.9000   5.92248E+003    5.80281E+003
   5.9020   5.85499E+003    5.89332E+003
   5.9040   5.83175E+003    5.65701E+003
   5.9070   5.83538E+003    5.75269E+003
   5.9090   5.93992E+003    5.72201E+003
   5.9110   5.81501E+003    5.83443E+003
   5.9120   5.85357E+003    5.91015E+003
   5.9140   5.92119E+003    6.09188E+003
   5.9170   5.92476E+003    5.91001E+003
   5.9200   5.82309E+003    6.02042E+003
   5.9210   6.15819E+003    6.20295E+003
   5.9240   6.05537E+003    6.14151E+003
   5.9260   6.15330E+003    6.26251E+003
   5.9280   6.19289E+003    6.28873E+003
   5.9300   6.26320E+003    6.42003E+003
   5.9330   6.36047E+003    6.42700E+003
   5.9360   6.46863E+003    6.70101E+003
   5.9380   6.45861E+003    7.63356E+003
   5.9390   6.61409E+003    1.05704E+004
   5.9440   6.88394E+003    1.26781E+004
   5.9470   6.80652E+003    1.22946E+004
   5.9510   7.54832E+003    2.05380E+002
   5.9560   1.30354E+004    2.30830E+002
   5.9600   1.05526E+004    3.63308E+003
   5.9630   2.09090E+002    7.97070E+003
   5.9670   1.97450E+002    6.26129E+003
   5.9690   5.75990E+002    6.60197E+003
   5.9740   2.33202E+003    6.35196E+003
   5.9760   7.77601E+003    6.40774E+003
   5.9770   7.04524E+003    6.41256E+003
   5.9810   6.64154E+003    6.39616E+003
   5.9830   6.34515E+003    6.41010E+003
   5.9860   6.46773E+003    6.38759E+003
   5.9880   6.35044E+003    6.30981E+003
   5.9900   6.27111E+003    6.17481E+003
   5.9920   6.39411E+003    6.24415E+003
   5.9950   6.28098E+003    6.10265E+003
   5.9970   6.31516E+003    6.22015E+003
   5.9990   6.38196E+003    6.28682E+003
   6.0020   6.29052E+003    6.15360E+003
   6.0040   6.32551E+003    6.25348E+003
   6.0050   6.29272E+003    6.18313E+003
   6.0080   6.40164E+003    6.31511E+003
   6.0110   6.23328E+003    6.16970E+003
   6.0130   6.26827E+003    6.22200E+003
   6.0150   6.18406E+003    6.18266E+003
   6.0170   6.34426E+003    6.22074E+003
   6.0190   6.22932E+003    6.07447E+003
   6.0230   6.15984E+003    6.23341E+003
   6.0240   6.18391E+003    6.20142E+003
   6.0260   6.30946E+003    6.17843E+003
   6.0310   6.21165E+003    6.16481E+003
   6.0330   6.24444E+003    6.28003E+003
   6.0370   6.27108E+003    6.13950E+003
   6.0380   6.31542E+003    6.13216E+003
   6.0400   6.38141E+003    6.17063E+003
   6.0420   6.25525E+003    6.20129E+003
   6.0450   6.31000E+003    6.24651E+003
   6.0460   6.30591E+003    6.08736E+003
   6.0480   6.17724E+003    6.08659E+003
   6.0520   6.16450E+003    6.11785E+003
   6.0550   6.25363E+003    6.14225E+003
   6.0570   6.28108E+003    6.21518E+003
   6.0590   6.20407E+003    6.16220E+003
   6.0600   6.19424E+003    6.11559E+003
   6.0630   6.12130E+003    6.13202E+003
   6.0660   6.10653E+003    6.15176E+003
   6.0690   6.21472E+003    6.29624E+003
   6.0730   6.05206E+003    6.26815E+003
   6.0750   6.26030E+003    6.07081E+003
   6.0770   6.10874E+003    6.11974E+003
   6.0790   6.17306E+003    6.21249E+003
   6.0820   6.22866E+003    6.11424E+003
   6.0850   6.10019E+003    6.05913E+003
   6.0870   6.19970E+003    5.92705E+003
   6.0890   6.33232E+003    5.72543E+003
   6.0910   6.23041E+003    5.71778E+003
   6.0940   6.17199E+003    5.60325E+003
   6.0980   6.04223E+003    5.54647E+003
   6.0990   6.21416E+003    5.72110E+003
   6.1000   6.12212E+003    5.56291E+003
   6.1020   6.10251E+003    5.49886E+003
   6.1050   6.11187E+003    5.61895E+003
   6.1100   6.09380E+003    5.53849E+003
   6.1130   6.15566E+003    5.54279E+003
   6.1150   6.17236E+003    5.56586E+003
   6.1220   6.07980E+003    5.75483E+003
   6.1270   6.15381E+003    5.29620E+003
   6.1290   6.20272E+003    4.92035E+003
   6.1310   6.21272E+003    4.86774E+003
   6.1330   6.22415E+003    4.65077E+003
   6.1360   6.22119E+003    4.81795E+003
   6.1380   6.15959E+003    5.10658E+003
   6.1400   6.17495E+003    5.37968E+003
   6.1430   6.15989E+003    5.90523E+003
   6.1450   6.14877E+003    6.12609E+003
   6.1470   6.11354E+003    5.88875E+003
   6.1510   6.07709E+003    5.66238E+003
   6.1540   6.02718E+003    5.71079E+003
   6.1560   6.19135E+003    5.83118E+003
   6.1580   6.00515E+003    5.82826E+003
   6.1610   6.21442E+003    5.73477E+003
   6.1630   6.12893E+003    5.51259E+003
   6.1660   6.11825E+003    5.44641E+003
   6.1700   6.12424E+003    5.51075E+003
   6.1720   6.11432E+003    5.56235E+003
   6.1750   6.10165E+003    5.44095E+003
   6.1780   6.18216E+003    5.55333E+003
   6.1800   6.11992E+003    5.67310E+003
   6.1840   6.07283E+003    5.64866E+003
   6.1860   6.11943E+003    5.53601E+003
   6.1890   6.06217E+003    5.54980E+003
   6.1910   6.12039E+003    5.46472E+003
   6.1960   6.21521E+003    5.54809E+003
   6.1980   6.15659E+003    5.57827E+003
   6.2000   6.10569E+003    5.61066E+003
   6.2020   6.14701E+003    5.50022E+003
   6.2050   6.17528E+003    5.51968E+003
   6.2070   6.22954E+003    5.45903E+003
   6.2090   6.17759E+003    5.20967E+003
   6.2120   6.16166E+003    5.30669E+003
   6.2160   6.14011E+003    5.11506E+003
   6.2180   6.14952E+003    5.08133E+003
   6.2210   6.23875E+003    5.25537E+003
   6.2230   6.08421E+003    5.49549E+003
   6.2260   6.12354E+003    5.37317E+003
   6.2280   6.11823E+003    5.34308E+003
   6.2310   6.12485E+003    5.28162E+003
   6.2330   6.25049E+003    5.09380E+003
   6.2360   6.22003E+003    5.22267E+003
   6.2380   6.15818E+003    5.11645E+003
   6.2390   6.24080E+003    4.87778E+003
   6.2430   6.26509E+003    4.84103E+003
   6.2450   6.19019E+003    4.95586E+003
   6.2470   6.06444E+003    5.00024E+003
   6.2490   6.08406E+003    5.07277E+003
   6.2520   6.06854E+003    4.88414E+003
   6.2550   5.96306E+003    4.81567E+003
   6.2570   5.93277E+003    4.80999E+003
   6.2600   5.94837E+003    4.89365E+003
   6.2630   5.94274E+003    4.83157E+003
   6.2660   6.09068E+003    4.78293E+003
   6.2680   6.00347E+003    4.96632E+003
   6.2720   6.03575E+003    5.09125E+003
   6.2730   6.20593E+003    4.88758E+003
   6.2770   6.12123E+003    4.69074E+003
   6.2790   6.18278E+003    4.63976E+003
   6.2830   6.12341E+003    4.60333E+003
   6.2850   6.11723E+003    4.52645E+003
   6.2870   6.17538E+003    4.59599E+003
   6.2900   6.08352E+003    4.81282E+003
   6.2920   6.13761E+003    4.81398E+003
   6.2940   6.03294E+003    4.87296E+003
   6.2970   6.22879E+003    4.76140E+003
   6.2990   6.19519E+003    4.69381E+003
   6.3020   6.05104E+003    4.52775E+003
   6.3040   6.00563E+003    4.47391E+003
   6.3060   6.13907E+003    4.55250E+003
   6.3090   6.17975E+003    4.50935E+003
   6.3130   6.22164E+003    4.36305E+003
   6.3150   6.11796E+003    4.54685E+003
   6.3180   6.09283E+003    4.43476E+003
   6.3220   6.05191E+003    4.46231E+003
   6.3240   6.08294E+003    4.47860E+003
   6.3270   6.07939E+003    4.44373E+003
   6.3290   6.18434E+003    4.46240E+003
   6.3310   6.14322E+003    4.50312E+003
   6.3340   6.15896E+003    4.42348E+003
   6.3380   6.08563E+003    4.26945E+003
   6.3400   6.12490E+003    4.36386E+003
   6.3420   6.16102E+003    4.39164E+003
   6.3450   6.05535E+003    4.21010E+003
   6.3470   6.13648E+003    4.23733E+003
   6.3490   5.97441E+003    4.30453E+003
   6.3520   5.95881E+003    4.28138E+003
   6.3540   5.91911E+003    4.28102E+003
   6.3570   5.91315E+003    4.11804E+003
   6.3600   5.79793E+003    3.99180E+003
   6.3620   5.89740E+003    4.11837E+003
   6.3650   6.07263E+003    4.16356E+003
   6.3670   6.13260E+003    4.13109E+003
   6.3700   6.18083E+003    4.27354E+003
   6.3750   6.10441E+003    4.04055E+003
   6.3770   6.05368E+003    4.05943E+003
   6.3800   5.98522E+003    4.04541E+003
   6.3820   6.10343E+003    3.86757E+003
   6.3840   5.99823E+003    4.10270E+003
   6.3860   5.88038E+003    3.97156E+003
   6.3900   5.92814E+003    3.89031E+003
   6.3920   6.04449E+003    3.96786E+003
   6.3940   5.88834E+003    3.96780E+003
   6.3970   6.02472E+003    3.92457E+003
   6.4000   5.83953E+003    3.90047E+003
   6.4020   5.91166E+003    3.90472E+003
   6.4040   5.85081E+003    3.88958E+003
   6.4060   5.75471E+003    3.82317E+003
   6.4090   5.84484E+003    3.74987E+003
   6.4120   5.80968E+003    3.70607E+003
   6.4140   5.77047E+003    3.67809E+003
   6.4180   5.87578E+003    3.60862E+003
   6.4200   5.83878E+003    3.57513E+003
   6.4220   5.75290E+003    3.66158E+003
   6.4250   5.82190E+003    3.68246E+003
   6.4270   5.86541E+003    3.68019E+003
   6.4310   5.84809E+003    3.65290E+003
   6.4330   5.87258E+003    3.70863E+003
   6.4360   5.95543E+003    3.71489E+003
   6.4390   5.95874E+003    3.64180E+003
   6.4420   5.93364E+003    3.63491E+003
   6.4450   6.00866E+003    3.60536E+003
   6.4470   5.93718E+003    3.66249E+003
   6.4490   6.01093E+003    3.60637E+003
   6.4520   6.03832E+003    3.63694E+003
   6.4540   6.07239E+003    3.63669E+003
   6.4580   6.08194E+003    3.56208E+003
   6.4610   6.06596E+003    3.64764E+003
   6.4620   6.10930E+003    3.50260E+003
   6.4670   6.06606E+003    3.60054E+003
   6.4700   6.05059E+003    3.56508E+003
   6.4730   6.23519E+003    3.69333E+003
   6.4740   6.11157E+003    3.57942E+003
   6.4780   6.11610E+003    3.60666E+003
   6.4810   6.12176E+003    3.52904E+003
   6.4840   6.10873E+003    3.51332E+003
   6.4860   6.13108E+003    3.51258E+003
   6.4890   6.09968E+003    3.43556E+003
   6.4910   6.09085E+003    3.42699E+003
   6.4930   6.12137E+003    3.42277E+003
   6.4970   6.01827E+003    3.46868E+003
   6.4990   6.08503E+003    3.32753E+003
   6.5020   6.09851E+003    3.39776E+003
   6.5050   6.00091E+003    3.40793E+003
   6.5060   6.12804E+003    3.42586E+003
   6.5090   6.20614E+003    3.34002E+003
   6.5120   6.17044E+003    3.39439E+003
   6.5140   6.16806E+003    3.40292E+003
   6.5170   6.24078E+003    3.25811E+003
   6.5210   6.25998E+003    3.24853E+003
   6.5230   6.18363E+003    3.25805E+003
   6.5250   6.17837E+003    3.09595E+003
   6.5280   6.08488E+003    3.03117E+003
   6.5320   6.20520E+003    3.02366E+003
   6.5330   6.06230E+003    3.16345E+003
   6.5370   6.04286E+003    3.24345E+003
   6.5390   6.08674E+003    3.13657E+003
   6.5410   6.04476E+003    3.12924E+003
   6.5430   6.01717E+003    3.16176E+003
   6.5460   5.96869E+003    3.06249E+003
   6.5480   6.00275E+003    3.03493E+003
   6.5500   6.01491E+003    3.06541E+003
   6.5540   6.07992E+003    3.08434E+003
   6.5560   6.06013E+003    3.00025E+003
   6.5600   6.02955E+003    2.98788E+003
   6.5620   6.04528E+003    3.06405E+003
   6.5640   6.12586E+003    2.94397E+003
   6.5680   6.00072E+003    3.00979E+003
   6.5710   6.02318E+003    2.97419E+003
   6.5730   6.00351E+003    2.90584E+003
   6.5760   6.02858E+003    2.82957E+003
   6.5790   6.04585E+003    2.75689E+003
   6.5800   5.99522E+003    2.80815E+003
   6.5840   5.85286E+003    2.84420E+003
   6.5880   5.95664E+003    2.79116E+003
   6.5890   5.89904E+003    2.80128E+003
   6.5920   5.95555E+003    2.84625E+003
   6.5950   5.93714E+003    2.85811E+003
   6.5970   5.93508E+003    2.87296E+003
   6.6010   6.06543E+003    2.78034E+003
   6.6040   5.87192E+003    2.82613E+003
   6.6060   5.88428E+003    2.83209E+003
   6.6110   5.95654E+003    2.81169E+003
   6.6120   5.80038E+003    2.78214E+003
   6.6160   5.82795E+003    2.76226E+003
   6.6170   5.86926E+003    2.73164E+003
   6.6200   5.84899E+003    2.80183E+003
   6.6230   5.83429E+003    2.80463E+003
   6.6260   5.92246E+003    2.75504E+003
   6.6290   5.93864E+003    2.74517E+003
   6.6320   5.80769E+003    2.71978E+003
   6.6350   5.76144E+003    2.71040E+003
   6.6360   5.89348E+003    2.72047E+003
   6.6400   5.82696E+003    2.68371E+003
   6.6420   5.72644E+003    2.72318E+003
   6.6450   5.75056E+003    2.69339E+003
   6.6470   5.76460E+003    2.63765E+003
   6.6490   5.68396E+003    2.68296E+003
   6.6510   5.75454E+003    2.64887E+003
   6.6550   5.78028E+003    2.63098E+003
   6.6580   5.77412E+003    2.62855E+003
   6.6620   5.80295E+003    2.68537E+003
   6.6650   5.76615E+003    2.54790E+003
   6.6690   5.75073E+003    2.61681E+003
   6.6710   5.65807E+003    2.55103E+003
   6.6740   5.70156E+003    2.54747E+003
   6.6780   5.70202E+003    2.58662E+003
   6.6810   5.63413E+003    2.53253E+003
   6.6830   5.62103E+003    2.50328E+003
   6.6860   5.60279E+003    2.50941E+003
   6.6890   5.58331E+003    2.56132E+003
   6.6920   5.56829E+003    2.52081E+003
   6.6960   5.60479E+003    2.51871E+003
   6.6990   5.65139E+003    2.52328E+003
   6.7010   5.56880E+003    2.50286E+003
   6.7050   5.57104E+003    2.46664E+003
   6.7070   5.53258E+003    2.48176E+003
   6.7100   5.43410E+003    2.46896E+003
   6.7150   5.45609E+003    2.40367E+003
   6.7180   5.42338E+003    2.47845E+003
   6.7190   5.35355E+003    2.45790E+003
   6.7220   5.42994E+003    2.43184E+003
   6.7240   5.47037E+003    2.46360E+003
   6.7290   5.45027E+003    2.46731E+003
   6.7320   5.39338E+003    2.48645E+003
   6.7330   5.50620E+003    2.52887E+003
   6.7360   5.48650E+003    2.48463E+003
   6.7370   5.51064E+003    2.47658E+003
   6.7410   5.45101E+003    2.49215E+003
   6.7440   5.37613E+003    2.48099E+003
   6.7460   5.37935E+003    2.41159E+003
   6.7480   5.30537E+003    2.35099E+003
   6.7520   5.31986E+003    2.35557E+003
   6.7540   5.37893E+003    2.37132E+003
   6.7560   5.22577E+003    2.28752E+003
   6.7610   5.25691E+003    2.26882E+003
   6.7630   5.30286E+003    2.33105E+003
   6.7650   5.22461E+003    2.36691E+003
   6.7680   5.22542E+003    2.36837E+003
   6.7700   5.32014E+003    2.31375E+003
   6.7750   5.20713E+003    2.26424E+003
   6.7770   5.40465E+003    2.32111E+003
   6.7810   5.21158E+003    2.21767E+003
   6.7840   5.22693E+003    2.30404E+003
   6.7860   5.27021E+003    2.27369E+003
   6.7880   5.26821E+003    2.28649E+003
   6.7920   5.25243E+003    2.27654E+003
   6.7940   5.18880E+003    2.30135E+003
   6.7970   5.19820E+003    2.34205E+003
   6.8000   5.19104E+003    2.30639E+003
   6.8020   5.15947E+003    2.28192E+003
   6.8040   5.16475E+003    2.31304E+003
   6.8070   5.24403E+003    2.28238E+003
   6.8110   5.17741E+003    2.32672E+003
   6.8140   5.21727E+003    2.34515E+003
   6.8190   5.17504E+003    2.28216E+003
   6.8210   5.15906E+003    2.37127E+003
   6.8230   5.11816E+003    2.32467E+003
   6.8280   5.28920E+003    2.33265E+003
   6.8300   5.15890E+003    2.35348E+003
   6.8330   5.08304E+003    2.34791E+003
   6.8350   5.17731E+003    2.24219E+003
   6.8380   5.20294E+003    2.23595E+003
   6.8410   5.12821E+003    2.27774E+003
   6.8440   5.11129E+003    2.29646E+003
   6.8460   5.23322E+003    2.29226E+003
   6.8480   5.22880E+003    2.29933E+003
   6.8500   5.28259E+003    2.37181E+003
   6.8530   5.19216E+003    2.31653E+003
   6.8550   5.16262E+003    2.30585E+003
   6.8580   5.17176E+003    2.28724E+003
   6.8620   5.20731E+003    2.27169E+003
   6.8650   5.21060E+003    2.24113E+003
   6.8670   5.08429E+003    2.19534E+003
   6.8710   5.11640E+003    2.26835E+003
   6.8750   5.11017E+003    2.21714E+003
   6.8780   5.07910E+003    2.24850E+003
   6.8820   5.09010E+003    2.34831E+003
   6.8840   5.13940E+003    2.25597E+003
   6.8880   5.07845E+003    2.32467E+003
   6.8900   5.13457E+003    2.25722E+003
   6.8930   5.09578E+003    2.28785E+003
   6.8950   5.11577E+003    2.25681E+003
   6.8970   5.14117E+003    2.29367E+003
   6.9020   5.04057E+003    2.30308E+003
   6.9040   5.08650E+003    2.31124E+003
   6.9080   5.05422E+003    2.30474E+003
   6.9110   5.11041E+003    2.28090E+003
   6.9150   5.05255E+003    2.31359E+003
   6.9170   5.09870E+003    2.28450E+003
   6.9200   5.02678E+003    2.23741E+003
   6.9230   5.00717E+003    2.26791E+003
   6.9270   5.02539E+003    2.19664E+003
   6.9310   4.97529E+003    2.20813E+003
   6.9330   5.06184E+003    2.21500E+003
   6.9360   4.95659E+003    2.20219E+003
   6.9380   4.89556E+003    2.20288E+003
   6.9410   4.99884E+003    2.17375E+003
   6.9450   4.94012E+003    2.16660E+003
   6.9480   4.85750E+003    2.12790E+003
   6.9500   4.84651E+003    2.15595E+003
   6.9530   4.92275E+003    2.11492E+003
   6.9570   4.90510E+003    2.09896E+003
   6.9600   4.90066E+003    2.16589E+003
   6.9630   4.81054E+003    2.19175E+003
   6.9650   4.84578E+003    2.17114E+003
   6.9680   4.79240E+003    2.20068E+003
   6.9710   4.83915E+003    2.14627E+003
   6.9750   5.00636E+003    2.15528E+003
   6.9790   4.86075E+003    2.14110E+003
   6.9810   4.86606E+003    2.18183E+003
   6.9850   4.83063E+003    2.18394E+003
   6.9870   4.91339E+003    2.15195E+003
   6.9910   4.85883E+003    2.21958E+003
   6.9940   4.89898E+003    2.13846E+003
   6.9960   4.88642E+003    2.09969E+003
   6.9990   4.78195E+003    2.12674E+003
   7.0030   4.79353E+003    2.11708E+003
   7.0050   4.80043E+003    2.16887E+003
   7.0080   4.85513E+003    2.11927E+003
   7.0120   4.78084E+003    2.05125E+003
   7.0150   4.67287E+003    2.10968E+003
   7.0190   4.79558E+003    2.09430E+003
   7.0220   4.80992E+003    2.11543E+003
   7.0240   4.68793E+003    2.11838E+003
   7.0260   4.58686E+003    2.07059E+003
   7.0310   4.62311E+003    2.09673E+003
   7.0350   4.61481E+003    2.06649E+003
   7.0370   4.66242E+003    2.10022E+003
   7.0400   4.57712E+003    2.09370E+003
   7.0430   4.66633E+003    2.11395E+003
   7.0460   4.71342E+003    2.06430E+003
   7.0480   4.69055E+003    2.06331E+003
   7.0520   4.72374E+003    2.12035E+003
   7.0550   4.63794E+003    2.14618E+003
   7.0590   4.70205E+003    2.06464E+003
   7.0620   4.71898E+003    2.07392E+003
   7.0630   4.61949E+003    2.04162E+003
   7.0680   4.54623E+003    2.05614E+003
   7.0710   4.69703E+003    2.01025E+003
   7.0740   4.60840E+003    2.09028E+003
   7.0770   4.63811E+003    2.05733E+003
   7.0790   4.68527E+003    2.03106E+003
   7.0820   4.60777E+003    2.02696E+003
   7.0860   4.53245E+003    2.01521E+003
   7.0880   4.66030E+003    2.04847E+003
   7.0930   4.63435E+003    2.04866E+003
   7.0950   4.58953E+003    2.02770E+003
   7.0970   4.59206E+003    1.99872E+003
   7.1000   4.53932E+003    1.99805E+003
   7.1040   4.67061E+003    2.04998E+003
   7.1070   4.66418E+003    2.01162E+003
   7.1090   4.53558E+003    1.98738E+003
   7.1130   4.59137E+003    1.99177E+003
   7.1170   4.57413E+003    1.95409E+003
   7.1210   4.57136E+003    1.90927E+003
   7.1230   4.45170E+003    1.93472E+003
   7.1260   4.50580E+003    1.81337E+003
   7.1290   4.47234E+003    1.82052E+003
   7.1330   4.54983E+003    1.76062E+003
   7.1350   4.53828E+003    1.74684E+003
   7.1390   4.48162E+003    1.72210E+003
   7.1410   4.52173E+003    1.62778E+003
   7.1450   4.53731E+003    1.47492E+003
   7.1490   4.45960E+003    1.40748E+003
   7.1530   4.54788E+003    1.22806E+003
