# Supplementary material for: Trigger factor both holds and folds its client proteins
Source: Nat Commun. 2022 Jul 15;13:4126. doi: 10.1038/s41467-022-31767-6 (PMC9287376; doi:10.1038/s41467-022-31767-6)
Supplement: Supplementary file 6 — Source Data [file 41467_2022_31767_MOESM6_ESM.zip › SourceDataFile/Fig1a-b/00093.RI1]

Sample
I 1 04.0 40000 0016564 2.8950E11 281 1 
   5.8000   7.71400E+001    1.73110E+002
   5.8020   1.48860E+002    1.69380E+002
   5.8030   1.62160E+002    2.00300E+002
   5.8050   2.38600E+002    2.57570E+002
   5.8070   2.77510E+002    2.81260E+002
   5.8080   2.66670E+002    3.01940E+002
   5.8090   2.99930E+002    3.24300E+002
   5.8100   3.11710E+002    3.36060E+002
   5.8110   3.77970E+002    4.07110E+002
   5.8140   4.10830E+002    4.57490E+002
   5.8160   4.65730E+002    5.13590E+002
   5.8170   5.70070E+002    5.75710E+002
   5.8180   6.12490E+002    6.69040E+002
   5.8190   6.94860E+002    7.57180E+002
   5.8210   8.03820E+002    8.59960E+002
   5.8230   9.77860E+002    1.01271E+003
   5.8240   9.85880E+002    1.18789E+003
   5.8260   1.13437E+003    1.20566E+003
   5.8270   1.31422E+003    1.60281E+003
   5.8300   1.60920E+003    1.69022E+003
   5.8310   1.79926E+003    2.03729E+003
   5.8320   2.09802E+003    2.24011E+003
   5.8330   2.25813E+003    2.50238E+003
   5.8350   2.62629E+003    2.70623E+003
   5.8360   2.78831E+003    3.02558E+003
   5.8370   3.00382E+003    3.20200E+003
   5.8400   3.05825E+003    3.56574E+003
   5.8420   3.24789E+003    3.92052E+003
   5.8440   3.58337E+003    4.31730E+003
   5.8460   4.01472E+003    4.50296E+003
   5.8490   4.91781E+003    5.03596E+003
   5.8510   5.08257E+003    5.13410E+003
   5.8530   5.20914E+003    5.36335E+003
   5.8550   5.32089E+003    5.48631E+003
   5.8580   5.48054E+003    5.57310E+003
   5.8600   5.61981E+003    5.58013E+003
   5.8620   5.58563E+003    5.67399E+003
   5.8650   5.52232E+003    5.62807E+003
   5.8670   5.41410E+003    5.65767E+003
   5.8690   5.51934E+003    5.70429E+003
   5.8710   5.40528E+003    5.77454E+003
   5.8740   5.60839E+003    5.56835E+003
   5.8760   5.60972E+003    5.59154E+003
   5.8780   5.50560E+003    5.48077E+003
   5.8790   5.57624E+003    5.54306E+003
   5.8810   5.50669E+003    5.63339E+003
   5.8830   5.59986E+003    5.59798E+003
   5.8850   5.62462E+003    5.64204E+003
   5.8870   5.71158E+003    5.63175E+003
   5.8890   5.65203E+003    5.74615E+003
   5.8900   5.63846E+003    5.59005E+003
   5.8920   5.68218E+003    5.50626E+003
   5.8940   5.62385E+003    5.55589E+003
   5.8970   5.74080E+003    5.69214E+003
   5.8990   5.70770E+003    5.55000E+003
   5.9010   5.80245E+003    5.56449E+003
   5.9050   5.61390E+003    5.74304E+003
   5.9090   5.66511E+003    5.94480E+003
   5.9120   5.66847E+003    5.71371E+003
   5.9140   5.76817E+003    5.74839E+003
   5.9160   5.69779E+003    5.87278E+003
   5.9180   5.71600E+003    5.87015E+003
   5.9200   5.77804E+003    5.79142E+003
   5.9210   5.81592E+003    5.84082E+003
   5.9240   5.94807E+003    6.03101E+003
   5.9260   5.98526E+003    6.12355E+003
   5.9300   6.14387E+003    6.17158E+003
   5.9310   5.95412E+003    5.97912E+003
   5.9350   6.19679E+003    5.94030E+003
   5.9360   6.22356E+003    6.04468E+003
   5.9380   6.29602E+003    6.20937E+003
   5.9400   6.13823E+003    6.25994E+003
   5.9430   6.17889E+003    6.28258E+003
   5.9450   6.31187E+003    6.29744E+003
   5.9470   6.12560E+003    6.34236E+003
   5.9500   6.22699E+003    6.32725E+003
   5.9520   6.25645E+003    6.30538E+003
   5.9540   6.31824E+003    6.24065E+003
   5.9580   6.17439E+003    6.26444E+003
   5.9610   6.28560E+003    6.26090E+003
   5.9630   6.27665E+003    6.32103E+003
   5.9650   6.45406E+003    6.35778E+003
   5.9670   6.15482E+003    6.37630E+003
   5.9690   6.35948E+003    6.33828E+003
   5.9720   6.35094E+003    6.33822E+003
   5.9740   6.22418E+003    6.38470E+003
   5.9770   6.15856E+003    6.27899E+003
   5.9790   6.29311E+003    6.22374E+003
   5.9810   6.06539E+003    6.23820E+003
   5.9820   5.96241E+003    6.28557E+003
   5.9860   6.19673E+003    6.34070E+003
   5.9880   6.38050E+003    6.16170E+003
   5.9900   6.21886E+003    6.30032E+003
   5.9920   6.37728E+003    6.47203E+003
   5.9950   6.28746E+003    7.98563E+003
   5.9990   6.39922E+003    1.03814E+004
   6.0020   6.35865E+003    1.04963E+004
   6.0040   6.18117E+003    1.06430E+004
   6.0060   6.12968E+003    4.99999E+003
   6.0080   6.28384E+003    2.04060E+002
   6.0150   1.02148E+004    1.14539E+003
   6.0210   1.06107E+004    7.03895E+003
   6.0240   8.03060E+002    5.87770E+003
   6.0260   1.78990E+002    6.11553E+003
   6.0290   1.95240E+002    6.12175E+003
   6.0310   4.15370E+002    6.18043E+003
   6.0340   1.28034E+003    6.23822E+003
   6.0360   4.80677E+003    6.09997E+003
   6.0380   7.39842E+003    6.07834E+003
   6.0400   5.99462E+003    6.02501E+003
   6.0420   6.24148E+003    6.04604E+003
   6.0460   6.40915E+003    6.00792E+003
   6.0490   6.21885E+003    6.02642E+003
   6.0500   6.17969E+003    5.96430E+003
   6.0540   6.13050E+003    5.97290E+003
   6.0570   6.14607E+003    6.00401E+003
   6.0590   6.14741E+003    6.00661E+003
   6.0620   6.07140E+003    5.88035E+003
   6.0640   6.04767E+003    5.85785E+003
   6.0670   6.19939E+003    5.95572E+003
   6.0680   6.21409E+003    6.08752E+003
   6.0710   6.19932E+003    6.10481E+003
   6.0750   6.24558E+003    5.94400E+003
   6.0770   6.14828E+003    5.94840E+003
   6.0780   6.10006E+003    6.08907E+003
   6.0800   6.23242E+003    6.08155E+003
   6.0820   6.26418E+003    6.06449E+003
   6.0860   6.19396E+003    5.90750E+003
   6.0890   6.14895E+003    6.11282E+003
   6.0910   6.29380E+003    6.04992E+003
   6.0940   6.12195E+003    5.98399E+003
   6.0960   6.23058E+003    5.97522E+003
   6.0980   6.10788E+003    6.02444E+003
   6.1010   6.08363E+003    5.94494E+003
   6.1030   6.06444E+003    5.93079E+003
   6.1070   6.10695E+003    5.97932E+003
   6.1100   6.00860E+003    5.95975E+003
   6.1130   6.01379E+003    5.91298E+003
   6.1160   6.08091E+003    5.92039E+003
   6.1170   6.22148E+003    5.90151E+003
   6.1200   6.07867E+003    5.96603E+003
   6.1230   6.14687E+003    5.97443E+003
   6.1250   6.12036E+003    6.02707E+003
   6.1270   6.06500E+003    6.09542E+003
   6.1300   6.07548E+003    5.92738E+003
   6.1310   6.09427E+003    6.05929E+003
   6.1340   6.06782E+003    6.05174E+003
   6.1360   6.13863E+003    6.04763E+003
   6.1400   6.08743E+003    6.02250E+003
   6.1430   6.11977E+003    6.03033E+003
   6.1450   5.97048E+003    5.98230E+003
   6.1470   5.97341E+003    5.89061E+003
   6.1510   6.07298E+003    5.93836E+003
   6.1540   5.98744E+003    5.95256E+003
   6.1570   5.95071E+003    5.92292E+003
   6.1600   6.05143E+003    5.82930E+003
   6.1610   6.04064E+003    5.97965E+003
   6.1650   5.97532E+003    6.00125E+003
   6.1680   6.13424E+003    6.00792E+003
   6.1700   6.03154E+003    5.96603E+003
   6.1730   5.98945E+003    5.99326E+003
   6.1770   6.07421E+003    6.05306E+003
   6.1780   6.06066E+003    6.00796E+003
   6.1800   6.03886E+003    5.87887E+003
   6.1830   5.93586E+003    5.96083E+003
   6.1870   5.99343E+003    5.90033E+003
   6.1890   6.03158E+003    5.88941E+003
   6.1900   5.99434E+003    5.91528E+003
   6.1940   6.03271E+003    6.06177E+003
   6.1960   6.08634E+003    5.96371E+003
   6.2000   6.06025E+003    6.06486E+003
   6.2030   6.11273E+003    6.04459E+003
   6.2070   6.07282E+003    5.99854E+003
   6.2090   6.13167E+003    5.97097E+003
   6.2120   6.05223E+003    6.00463E+003
   6.2140   5.95565E+003    5.99448E+003
   6.2180   5.98172E+003    5.87626E+003
   6.2210   6.03224E+003    5.90168E+003
   6.2230   5.99996E+003    5.84596E+003
   6.2250   5.97092E+003    6.04978E+003
   6.2280   6.03330E+003    6.00131E+003
   6.2300   6.08773E+003    5.94045E+003
   6.2320   5.93336E+003    6.00799E+003
   6.2350   6.00727E+003    6.11041E+003
   6.2370   6.02127E+003    5.96328E+003
   6.2390   5.87160E+003    6.02459E+003
   6.2440   5.89001E+003    5.96042E+003
   6.2460   6.00591E+003    6.13588E+003
   6.2480   5.98552E+003    5.89273E+003
   6.2510   5.94402E+003    5.89335E+003
   6.2540   5.92980E+003    5.87770E+003
   6.2570   5.87597E+003    5.96431E+003
   6.2600   5.78395E+003    5.88783E+003
   6.2630   5.88621E+003    5.97615E+003
   6.2650   5.95408E+003    5.86944E+003
   6.2680   5.79435E+003    5.78696E+003
   6.2710   5.80478E+003    5.89436E+003
   6.2740   5.93662E+003    6.09047E+003
   6.2760   5.79886E+003    5.99727E+003
   6.2790   5.79787E+003    5.95397E+003
   6.2810   5.79686E+003    5.86080E+003
   6.2830   5.78242E+003    6.04084E+003
   6.2860   5.80121E+003    5.88827E+003
   6.2900   5.80955E+003    5.84418E+003
   6.2910   5.90692E+003    6.00520E+003
   6.2950   5.82339E+003    5.98839E+003
   6.2970   5.77543E+003    5.87595E+003
   6.3010   5.80224E+003    5.93219E+003
   6.3040   5.61601E+003    5.67247E+003
   6.3050   5.69091E+003    5.91381E+003
   6.3090   5.73805E+003    5.95429E+003
   6.3110   5.69535E+003    5.94531E+003
   6.3150   5.73870E+003    5.92678E+003
   6.3170   5.66771E+003    5.89200E+003
   6.3210   5.53491E+003    5.80216E+003
   6.3230   5.56962E+003    5.80834E+003
   6.3250   5.66610E+003    5.78785E+003
   6.3280   5.56705E+003    5.78132E+003
   6.3310   5.54027E+003    5.77934E+003
   6.3330   5.44863E+003    5.84210E+003
   6.3360   5.56081E+003    5.80630E+003
   6.3380   5.57152E+003    5.70911E+003
   6.3400   5.46632E+003    5.84681E+003
   6.3440   5.42900E+003    5.85989E+003
   6.3470   5.37767E+003    5.89863E+003
   6.3490   5.37710E+003    5.76114E+003
   6.3510   5.31813E+003    5.68465E+003
   6.3550   5.41084E+003    5.72456E+003
   6.3580   5.45505E+003    5.65103E+003
   6.3610   5.42543E+003    5.75433E+003
   6.3650   5.42319E+003    5.80489E+003
   6.3670   5.42034E+003    5.76660E+003
   6.3710   5.25025E+003    5.61374E+003
   6.3750   5.32644E+003    5.73102E+003
   6.3770   5.31151E+003    5.72925E+003
   6.3790   5.46628E+003    5.61860E+003
   6.3820   5.32078E+003    5.63330E+003
   6.3850   5.28570E+003    5.58558E+003
   6.3890   5.35260E+003    5.51551E+003
   6.3910   5.27286E+003    5.56958E+003
   6.3930   5.27893E+003    5.44041E+003
   6.3960   5.25124E+003    5.41574E+003
   6.4000   5.17497E+003    5.68038E+003
   6.4030   5.17580E+003    5.50945E+003
   6.4070   5.14382E+003    5.48613E+003
   6.4090   5.05179E+003    5.51359E+003
   6.4120   5.04372E+003    5.48052E+003
   6.4140   5.02232E+003    5.46754E+003
   6.4180   4.98800E+003    5.44605E+003
   6.4200   4.95701E+003    5.39564E+003
   6.4230   5.00794E+003    5.50092E+003
   6.4250   4.96719E+003    5.44668E+003
   6.4270   5.03613E+003    5.49033E+003
   6.4300   5.06133E+003    5.43608E+003
   6.4340   5.12010E+003    5.40951E+003
   6.4360   5.04106E+003    5.45918E+003
   6.4390   5.08911E+003    5.46361E+003
   6.4410   5.11169E+003    5.54791E+003
   6.4430   5.12033E+003    5.60074E+003
   6.4470   5.17277E+003    5.49254E+003
   6.4490   5.20750E+003    5.48976E+003
   6.4520   5.16424E+003    5.46894E+003
   6.4540   5.12348E+003    5.54251E+003
   6.4580   5.17593E+003    5.45975E+003
   6.4610   5.19586E+003    5.50691E+003
   6.4630   5.35363E+003    5.53626E+003
   6.4660   5.27077E+003    5.52474E+003
   6.4690   5.24061E+003    5.55266E+003
   6.4710   5.28826E+003    5.55717E+003
   6.4750   5.20328E+003    5.50648E+003
   6.4770   5.18568E+003    5.45108E+003
   6.4790   5.13249E+003    5.44857E+003
   6.4820   5.22316E+003    5.54448E+003
   6.4850   5.19131E+003    5.48768E+003
   6.4860   5.17735E+003    5.35912E+003
   6.4900   5.02010E+003    5.33293E+003
   6.4940   5.03206E+003    5.44537E+003
   6.4950   5.12569E+003    5.39586E+003
   6.4980   5.12028E+003    5.48924E+003
   6.5010   5.09031E+003    5.40882E+003
   6.5050   5.13083E+003    5.55770E+003
   6.5090   5.11172E+003    5.59249E+003
   6.5120   5.15113E+003    5.39546E+003
   6.5140   5.14325E+003    5.41507E+003
   6.5160   5.11883E+003    5.43252E+003
   6.5190   5.13516E+003    5.52143E+003
   6.5210   5.18539E+003    5.44868E+003
   6.5240   5.15861E+003    5.40123E+003
   6.5250   4.95580E+003    5.30930E+003
   6.5280   5.07083E+003    5.29455E+003
   6.5310   5.11965E+003    5.26976E+003
   6.5330   5.09785E+003    5.24663E+003
   6.5370   5.03939E+003    5.32500E+003
   6.5410   5.10295E+003    5.29716E+003
   6.5440   5.00287E+003    5.20702E+003
   6.5460   5.01977E+003    5.22301E+003
   6.5500   5.11812E+003    5.22794E+003
   6.5530   5.04866E+003    5.17802E+003
   6.5570   5.05328E+003    5.31419E+003
   6.5580   4.96256E+003    5.23552E+003
   6.5610   5.12352E+003    5.19630E+003
   6.5640   4.97004E+003    5.20488E+003
   6.5670   5.02971E+003    5.05498E+003
   6.5690   5.02533E+003    5.10550E+003
   6.5710   5.13751E+003    5.21848E+003
   6.5730   5.05475E+003    5.20736E+003
   6.5770   5.07241E+003    5.12749E+003
   6.5790   5.10073E+003    5.05211E+003
   6.5820   4.98413E+003    5.11045E+003
   6.5850   4.94055E+003    5.03829E+003
   6.5870   5.02915E+003    5.04707E+003
   6.5910   4.87957E+003    5.15187E+003
   6.5930   4.98500E+003    5.09627E+003
   6.5970   4.98426E+003    5.00160E+003
   6.6000   4.89235E+003    5.16962E+003
   6.6030   4.94669E+003    4.95528E+003
   6.6060   4.91303E+003    4.97455E+003
   6.6090   4.84220E+003    4.95154E+003
   6.6130   4.87399E+003    5.04926E+003
   6.6150   4.90159E+003    4.99127E+003
   6.6180   4.98666E+003    4.96068E+003
   6.6220   4.95236E+003    5.01819E+003
   6.6240   5.05328E+003    5.02127E+003
   6.6260   4.93099E+003    4.91746E+003
   6.6290   4.95020E+003    4.94119E+003
   6.6310   4.91313E+003    4.94910E+003
   6.6330   4.95649E+003    4.91362E+003
   6.6370   4.91213E+003    4.86356E+003
   6.6400   4.89290E+003    4.88931E+003
   6.6440   4.86156E+003    4.93668E+003
   6.6470   4.80456E+003    4.81380E+003
   6.6490   4.87538E+003    4.89145E+003
   6.6530   4.90649E+003    4.81764E+003
   6.6550   4.87471E+003    4.88427E+003
   6.6580   4.91071E+003    4.81602E+003
   6.6610   4.82303E+003    4.85847E+003
   6.6640   4.76818E+003    4.87033E+003
   6.6670   4.84495E+003    4.79395E+003
   6.6690   4.90061E+003    4.74806E+003
   6.6710   4.83071E+003    4.73435E+003
   6.6760   4.82786E+003    4.72667E+003
   6.6780   4.87753E+003    4.70102E+003
   6.6810   4.74180E+003    4.78206E+003
   6.6850   4.75012E+003    4.65240E+003
   6.6870   4.76518E+003    4.70287E+003
   6.6900   4.87760E+003    4.71809E+003
   6.6940   4.76813E+003    4.66554E+003
   6.6960   4.82256E+003    4.76570E+003
   6.6990   4.81766E+003    4.69943E+003
   6.7010   4.82521E+003    4.64075E+003
   6.7040   4.74649E+003    4.70252E+003
   6.7070   4.67183E+003    4.58393E+003
   6.7100   4.77735E+003    4.69008E+003
   6.7130   4.68448E+003    4.58649E+003
   6.7150   4.59276E+003    4.62766E+003
   6.7180   4.69145E+003    4.48975E+003
   6.7220   4.59256E+003    4.56572E+003
   6.7240   4.65926E+003    4.39201E+003
   6.7270   4.67685E+003    4.53136E+003
   6.7280   4.67350E+003    4.59759E+003
   6.7320   4.73010E+003    4.54872E+003
   6.7360   4.67004E+003    4.59361E+003
   6.7370   4.78521E+003    4.52035E+003
   6.7400   4.67763E+003    4.57464E+003
   6.7420   4.67102E+003    4.54738E+003
   6.7460   4.63185E+003    4.35767E+003
   6.7520   4.58584E+003    4.35451E+003
   6.7540   4.61858E+003    4.23697E+003
   6.7560   4.56713E+003    4.31781E+003
   6.7590   4.57484E+003    4.28755E+003
   6.7620   4.50685E+003    4.31183E+003
   6.7660   4.50324E+003    4.24179E+003
   6.7680   4.53382E+003    4.38194E+003
   6.7700   4.54540E+003    4.42753E+003
   6.7740   4.51442E+003    4.34103E+003
   6.7770   4.56005E+003    4.43336E+003
   6.7790   4.50954E+003    4.35631E+003
   6.7820   4.55340E+003    4.30701E+003
   6.7840   4.48663E+003    4.35867E+003
   6.7860   4.49670E+003    4.28239E+003
   6.7900   4.52045E+003    4.39303E+003
   6.7930   4.46400E+003    4.37217E+003
   6.7950   4.56623E+003    4.32249E+003
   6.7990   4.53657E+003    4.30490E+003
   6.8020   4.48363E+003    4.32593E+003
   6.8050   4.44576E+003    4.28036E+003
   6.8080   4.53347E+003    4.36433E+003
   6.8110   4.59018E+003    4.40663E+003
   6.8140   4.54513E+003    4.41062E+003
   6.8170   4.54213E+003    4.42129E+003
   6.8210   4.53232E+003    4.42988E+003
   6.8240   4.53376E+003    4.44090E+003
   6.8260   4.55033E+003    4.36174E+003
   6.8280   4.51906E+003    4.33718E+003
   6.8310   4.54087E+003    4.36051E+003
   6.8350   4.57772E+003    4.33128E+003
   6.8370   4.52517E+003    4.39865E+003
   6.8390   4.50587E+003    4.34458E+003
   6.8440   4.54657E+003    4.40068E+003
   6.8460   4.54494E+003    4.43685E+003
   6.8490   4.60835E+003    4.43014E+003
   6.8530   4.56159E+003    4.40076E+003
   6.8550   4.52952E+003    4.47698E+003
   6.8600   4.56328E+003    4.38754E+003
   6.8630   4.64326E+003    4.33728E+003
   6.8660   4.61404E+003    4.27049E+003
   6.8690   4.52144E+003    4.30831E+003
   6.8710   4.55593E+003    4.30818E+003
   6.8740   4.57662E+003    4.28495E+003
   6.8780   4.51159E+003    4.32859E+003
   6.8810   4.45825E+003    4.29719E+003
   6.8840   4.54927E+003    4.28637E+003
   6.8850   4.51291E+003    4.27079E+003
   6.8880   4.51342E+003    4.38524E+003
   6.8930   4.45354E+003    4.31849E+003
   6.8950   4.54252E+003    4.30030E+003
   6.8970   4.47302E+003    4.22983E+003
   6.9010   4.45506E+003    4.32633E+003
   6.9040   4.54806E+003    4.30358E+003
   6.9080   4.49663E+003    4.25433E+003
   6.9110   4.44757E+003    4.25044E+003
   6.9140   4.46836E+003    4.17993E+003
   6.9160   4.49553E+003    4.34933E+003
   6.9200   4.49634E+003    4.32154E+003
   6.9230   4.42771E+003    4.29448E+003
   6.9260   4.44206E+003    4.28559E+003
   6.9290   4.49426E+003    4.21632E+003
   6.9320   4.44303E+003    4.21055E+003
   6.9360   4.47122E+003    4.21487E+003
   6.9390   4.36363E+003    4.11151E+003
   6.9430   4.37793E+003    4.05550E+003
   6.9460   4.31726E+003    4.06946E+003
   6.9490   4.44907E+003    4.09112E+003
   6.9520   4.33645E+003    4.17649E+003
   6.9560   4.40162E+003    4.11359E+003
   6.9590   4.35783E+003    4.08261E+003
   6.9620   4.40008E+003    4.06872E+003
   6.9640   4.36879E+003    4.12722E+003
   6.9690   4.28704E+003    4.16070E+003
   6.9710   4.24429E+003    4.16190E+003
   6.9740   4.29371E+003    4.07683E+003
   6.9780   4.31755E+003    4.07755E+003
   6.9800   4.36120E+003    4.06538E+003
   6.9830   4.31460E+003    4.01990E+003
   6.9870   4.32579E+003    4.05032E+003
   6.9890   4.34783E+003    3.95720E+003
   6.9940   4.22763E+003    3.97075E+003
   6.9960   4.25938E+003    4.12920E+003
   6.9990   4.31571E+003    3.99621E+003
   7.0030   4.37240E+003    3.96274E+003
   7.0050   4.30742E+003    4.03569E+003
   7.0080   4.28970E+003    3.92914E+003
   7.0120   4.33300E+003    4.04151E+003
   7.0140   4.27375E+003    4.07888E+003
   7.0170   4.26375E+003    4.07134E+003
   7.0210   4.24118E+003    4.14447E+003
   7.0250   4.23486E+003    4.01306E+003
   7.0280   4.17441E+003    4.01310E+003
   7.0290   4.16110E+003    3.96872E+003
   7.0330   4.24502E+003    3.95118E+003
   7.0350   4.22716E+003    3.93915E+003
   7.0400   4.24126E+003    3.94507E+003
   7.0430   4.23531E+003    4.00071E+003
   7.0460   4.15504E+003    3.94056E+003
   7.0490   4.04113E+003    3.96686E+003
   7.0520   3.95744E+003    3.92622E+003
   7.0550   4.17012E+003    3.99494E+003
   7.0590   4.21041E+003    3.92898E+003
   7.0610   4.26764E+003    3.92211E+003
   7.0660   4.19014E+003    3.93714E+003
   7.0680   4.17465E+003    3.90453E+003
   7.0710   4.25141E+003    3.88638E+003
   7.0730   4.21807E+003    3.94960E+003
   7.0770   4.22531E+003    3.94513E+003
   7.0800   4.19917E+003    3.88875E+003
   7.0840   4.26391E+003    3.85964E+003
   7.0860   4.13989E+003    3.93371E+003
   7.0910   4.18979E+003    3.87808E+003
   7.0940   4.21476E+003    3.92606E+003
   7.0970   4.17030E+003    3.92735E+003
   7.1000   4.15327E+003    3.87121E+003
   7.1020   4.15399E+003    3.87107E+003
   7.1070   4.16210E+003    3.91224E+003
   7.1090   4.12847E+003    3.81141E+003
   7.1110   4.15632E+003    3.88874E+003
   7.1150   4.16292E+003    3.87025E+003
   7.1160   4.03972E+003    3.81798E+003
   7.1210   4.13298E+003    3.86267E+003
   7.1250   4.11392E+003    3.78287E+003
   7.1270   4.02035E+003    3.84278E+003
   7.1310   3.99660E+003    3.87986E+003
   7.1320   3.99331E+003    3.82816E+003
   7.1360   3.90992E+003    3.80937E+003
   7.1390   3.89586E+003    3.84153E+003
   7.1440   3.82478E+003    3.84599E+003
   7.1480   3.74082E+003    3.76344E+003
   7.1500   3.67561E+003    3.78931E+003
