# Supplementary material for: Trigger factor both holds and folds its client proteins
Source: Nat Commun. 2022 Jul 15;13:4126. doi: 10.1038/s41467-022-31767-6 (PMC9287376; doi:10.1038/s41467-022-31767-6)
Supplement: Supplementary file 6 — Source Data [file 41467_2022_31767_MOESM6_ESM.zip › SourceDataFile/Fig1a-b/00093.RI3]

Sample
I 3 04.0 40000 0016680 2.9160E11 281 1 
   5.8000   8.25200E+001    2.06860E+002
   5.8040   1.74610E+002    1.95780E+002
   5.8050   2.16360E+002    2.01440E+002
   5.8060   2.26690E+002    2.31690E+002
   5.8070   2.37600E+002    2.49090E+002
   5.8080   2.38670E+002    2.73570E+002
   5.8110   2.96740E+002    3.31650E+002
   5.8120   3.72800E+002    3.49990E+002
   5.8140   4.06300E+002    3.98580E+002
   5.8160   4.74910E+002    5.23390E+002
   5.8180   5.48270E+002    5.80500E+002
   5.8210   6.73970E+002    7.30160E+002
   5.8230   8.77220E+002    9.30080E+002
   5.8250   1.02674E+003    1.23400E+003
   5.8280   1.44853E+003    1.42119E+003
   5.8300   1.56263E+003    1.69671E+003
   5.8310   1.75163E+003    1.83004E+003
   5.8320   1.84790E+003    1.98167E+003
   5.8330   2.02040E+003    2.22499E+003
   5.8350   2.42394E+003    2.51389E+003
   5.8370   2.91190E+003    2.93530E+003
   5.8390   3.19828E+003    3.34074E+003
   5.8420   3.68691E+003    3.66155E+003
   5.8440   4.08197E+003    4.09518E+003
   5.8450   4.62330E+003    4.46815E+003
   5.8490   4.67788E+003    4.80270E+003
   5.8510   4.91016E+003    5.03416E+003
   5.8530   5.16209E+003    5.18068E+003
   5.8550   5.26841E+003    5.12045E+003
   5.8580   5.34355E+003    5.39577E+003
   5.8600   5.34724E+003    5.31176E+003
   5.8620   5.44342E+003    5.54765E+003
   5.8650   5.49330E+003    5.53163E+003
   5.8670   5.64167E+003    5.52427E+003
   5.8690   5.56950E+003    5.52930E+003
   5.8700   5.47734E+003    5.44900E+003
   5.8710   5.60886E+003    5.51315E+003
   5.8730   5.44279E+003    5.45825E+003
   5.8750   5.55431E+003    5.49912E+003
   5.8780   5.46415E+003    5.55438E+003
   5.8800   5.57494E+003    5.34834E+003
   5.8820   5.54069E+003    5.42195E+003
   5.8830   5.56951E+003    5.44211E+003
   5.8850   5.51535E+003    5.43934E+003
   5.8880   5.36519E+003    5.48406E+003
   5.8900   5.52906E+003    5.62148E+003
   5.8920   5.44158E+003    5.66478E+003
   5.8940   5.55708E+003    5.70239E+003
   5.8960   5.80346E+003    5.83067E+003
   5.8970   5.79916E+003    5.63227E+003
   5.8990   5.73747E+003    5.82883E+003
   5.9000   5.74329E+003    5.84146E+003
   5.9010   5.67033E+003    5.73990E+003
   5.9030   5.64507E+003    5.58456E+003
   5.9060   5.66872E+003    5.57440E+003
   5.9100   5.74311E+003    5.58713E+003
   5.9120   5.62450E+003    5.84985E+003
   5.9140   5.71057E+003    5.81636E+003
   5.9150   5.68608E+003    5.76876E+003
   5.9170   5.70779E+003    5.74552E+003
   5.9200   5.80738E+003    5.96545E+003
   5.9220   5.73449E+003    5.86451E+003
   5.9250   6.03415E+003    5.99968E+003
   5.9270   6.11321E+003    6.22085E+003
   5.9290   6.06514E+003    6.25276E+003
   5.9310   6.12716E+003    6.36348E+003
   5.9320   6.19585E+003    6.39682E+003
   5.9360   6.24035E+003    6.57850E+003
   5.9380   6.22552E+003    6.85493E+003
   5.9390   6.28267E+003    9.20738E+003
   5.9420   6.36451E+003    1.20801E+004
   5.9450   6.38832E+003    1.27008E+004
   5.9480   6.61040E+003    8.76026E+003
   5.9510   7.91846E+003    2.06500E+002
   5.9560   1.22674E+004    2.33970E+002
   5.9580   1.13691E+004    7.37030E+002
   5.9610   5.22059E+003    7.85122E+003
   5.9680   1.76980E+002    5.89396E+003
   5.9700   4.04040E+002    6.16592E+003
   5.9720   1.38071E+003    6.28151E+003
   5.9740   4.66369E+003    6.13893E+003
   5.9760   7.67430E+003    6.29147E+003
   5.9790   5.86288E+003    6.13742E+003
   5.9810   6.41596E+003    6.20737E+003
   5.9820   6.18700E+003    6.17144E+003
   5.9850   6.11134E+003    6.13706E+003
   5.9860   6.21610E+003    6.13811E+003
   5.9880   6.09212E+003    6.02086E+003
   5.9900   6.21103E+003    6.07444E+003
   5.9930   6.07690E+003    6.21090E+003
   5.9970   6.12640E+003    6.08807E+003
   5.9990   6.07577E+003    6.07960E+003
   6.0020   6.24788E+003    5.95373E+003
   6.0040   6.11406E+003    5.96067E+003
   6.0060   6.08595E+003    5.96199E+003
   6.0080   6.20863E+003    6.05607E+003
   6.0110   6.13357E+003    6.03143E+003
   6.0130   6.04179E+003    5.98495E+003
   6.0150   6.13444E+003    6.00468E+003
   6.0180   6.09416E+003    5.99232E+003
   6.0220   6.03685E+003    5.87580E+003
   6.0240   6.01886E+003    5.87105E+003
   6.0260   6.15277E+003    6.02404E+003
   6.0280   6.08371E+003    5.91440E+003
   6.0310   6.05898E+003    6.01626E+003
   6.0330   6.04480E+003    5.98530E+003
   6.0360   6.08287E+003    6.07177E+003
   6.0380   6.10307E+003    6.08773E+003
   6.0400   6.19956E+003    5.98642E+003
   6.0430   6.08728E+003    5.93793E+003
   6.0450   6.07990E+003    6.01767E+003
   6.0470   6.06087E+003    6.00981E+003
   6.0510   6.08531E+003    5.95833E+003
   6.0550   6.13195E+003    6.04264E+003
   6.0560   6.06598E+003    5.97933E+003
   6.0590   5.93230E+003    5.90801E+003
   6.0600   5.86015E+003    5.92702E+003
   6.0630   5.96221E+003    6.09708E+003
   6.0660   6.01014E+003    6.00039E+003
   6.0680   5.89136E+003    5.94392E+003
   6.0710   5.89549E+003    6.13521E+003
   6.0740   6.00150E+003    6.00404E+003
   6.0770   5.99333E+003    5.87447E+003
   6.0780   6.00039E+003    6.02433E+003
   6.0790   5.92114E+003    5.95823E+003
   6.0840   6.01915E+003    5.92787E+003
   6.0850   6.02426E+003    5.82969E+003
   6.0870   5.99841E+003    5.73587E+003
   6.0900   6.05273E+003    5.60391E+003
   6.0930   5.94583E+003    5.60720E+003
   6.0950   5.86543E+003    5.49026E+003
   6.0980   6.02817E+003    5.41410E+003
   6.1000   6.02475E+003    5.67022E+003
   6.1030   5.97420E+003    5.47187E+003
   6.1050   5.87407E+003    5.48403E+003
   6.1100   5.99914E+003    5.32781E+003
   6.1130   5.93656E+003    5.32032E+003
   6.1150   5.89698E+003    5.41297E+003
   6.1170   5.87177E+003    5.40700E+003
   6.1200   5.85140E+003    5.41008E+003
   6.1220   5.91429E+003    5.77791E+003
   6.1250   5.92091E+003    5.26462E+003
   6.1280   5.90996E+003    4.79410E+003
   6.1290   5.97731E+003    4.86311E+003
   6.1310   6.01364E+003    4.58999E+003
   6.1340   5.97959E+003    4.53805E+003
   6.1370   5.91697E+003    4.86874E+003
   6.1400   5.99367E+003    5.19983E+003
   6.1420   5.96695E+003    5.35715E+003
   6.1430   6.00802E+003    5.83591E+003
   6.1460   5.92178E+003    5.80892E+003
   6.1490   5.89594E+003    5.60497E+003
   6.1520   5.91601E+003    5.59450E+003
   6.1540   5.89491E+003    5.70762E+003
   6.1570   5.90391E+003    5.47553E+003
   6.1600   6.05413E+003    5.74774E+003
   6.1630   5.97065E+003    5.38907E+003
   6.1640   5.89671E+003    5.42521E+003
   6.1670   5.88492E+003    5.28722E+003
   6.1700   6.05000E+003    5.33121E+003
   6.1720   5.99090E+003    5.38118E+003
   6.1750   5.98827E+003    5.40534E+003
   6.1780   5.96771E+003    5.45032E+003
   6.1800   5.93005E+003    5.48185E+003
   6.1830   5.98750E+003    5.41157E+003
   6.1850   5.93656E+003    5.38513E+003
   6.1870   5.93524E+003    5.38070E+003
   6.1900   5.91288E+003    5.36869E+003
   6.1930   5.94735E+003    5.42862E+003
   6.1960   6.01980E+003    5.38683E+003
   6.1980   6.02485E+003    5.42404E+003
   6.2000   5.99923E+003    5.53985E+003
   6.2030   6.01820E+003    5.32154E+003
   6.2070   5.95434E+003    5.32620E+003
   6.2090   6.04193E+003    5.27772E+003
   6.2110   6.01500E+003    5.15588E+003
   6.2140   5.96518E+003    5.06354E+003
   6.2170   6.08030E+003    5.11811E+003
   6.2210   5.92266E+003    5.21410E+003
   6.2230   5.93308E+003    5.47567E+003
   6.2260   5.91188E+003    5.21336E+003
   6.2280   5.95216E+003    5.18456E+003
   6.2310   5.96481E+003    5.09576E+003
   6.2330   5.96396E+003    4.94807E+003
   6.2370   5.95924E+003    5.01597E+003
   6.2390   6.01668E+003    4.80350E+003
   6.2410   5.93438E+003    4.65897E+003
   6.2440   6.14592E+003    4.71799E+003
   6.2460   5.88894E+003    4.88112E+003
   6.2490   5.98716E+003    4.89385E+003
   6.2530   5.90697E+003    4.79697E+003
   6.2550   5.66425E+003    4.68850E+003
   6.2570   5.81199E+003    4.63991E+003
   6.2600   5.70127E+003    4.78970E+003
   6.2630   5.74005E+003    4.68592E+003
   6.2660   5.85186E+003    4.72368E+003
   6.2680   5.76625E+003    4.89075E+003
   6.2710   5.93860E+003    4.85002E+003
   6.2720   6.04233E+003    4.72602E+003
   6.2760   6.00419E+003    4.67340E+003
   6.2780   5.95325E+003    4.51912E+003
   6.2810   5.94898E+003    4.47199E+003
   6.2840   5.96385E+003    4.41339E+003
   6.2860   5.92010E+003    4.44849E+003
   6.2880   5.89944E+003    4.56815E+003
   6.2910   6.01612E+003    4.79716E+003
   6.2940   5.92507E+003    4.63885E+003
   6.2960   5.93296E+003    4.68937E+003
   6.2990   6.07979E+003    4.58604E+003
   6.3010   5.87186E+003    4.36958E+003
   6.3040   5.86519E+003    4.54490E+003
   6.3080   5.93662E+003    4.40769E+003
   6.3100   5.90514E+003    4.46090E+003
   6.3130   5.97213E+003    4.35691E+003
   6.3170   6.06979E+003    4.44787E+003
   6.3190   5.86488E+003    4.32115E+003
   6.3220   5.88982E+003    4.49315E+003
   6.3240   5.93822E+003    4.42610E+003
   6.3260   5.86371E+003    4.34607E+003
   6.3290   6.03169E+003    4.38594E+003
   6.3310   6.03348E+003    4.33276E+003
   6.3340   5.89313E+003    4.32195E+003
   6.3360   5.92815E+003    4.20013E+003
   6.3380   5.94199E+003    4.24786E+003
   6.3400   5.95921E+003    4.26506E+003
   6.3420   5.92872E+003    4.10021E+003
   6.3470   5.86025E+003    4.06660E+003
   6.3490   5.78824E+003    4.22580E+003
   6.3530   5.85429E+003    4.15364E+003
   6.3540   5.86421E+003    4.21396E+003
   6.3580   5.78870E+003    3.92569E+003
   6.3600   5.59725E+003    3.94437E+003
   6.3630   5.73994E+003    4.05244E+003
   6.3650   5.77019E+003    4.02168E+003
   6.3670   5.88755E+003    4.02593E+003
   6.3700   5.85172E+003    4.09795E+003
   6.3730   5.94557E+003    4.01239E+003
   6.3770   6.00354E+003    3.93292E+003
   6.3800   5.90916E+003    3.97010E+003
   6.3820   5.82372E+003    3.82117E+003
   6.3840   5.79077E+003    3.92223E+003
   6.3860   5.76100E+003    3.89849E+003
   6.3890   5.79073E+003    3.85900E+003
   6.3920   5.76962E+003    3.86882E+003
   6.3940   5.65132E+003    3.88515E+003
   6.3980   5.70924E+003    3.76412E+003
   6.4000   5.67138E+003    3.69832E+003
   6.4030   5.78878E+003    3.71890E+003
   6.4070   5.60402E+003    3.75840E+003
   6.4090   5.63057E+003    3.62226E+003
   6.4120   5.66616E+003    3.60481E+003
   6.4150   5.60882E+003    3.56930E+003
   6.4180   5.64236E+003    3.51982E+003
   6.4210   5.65117E+003    3.52714E+003
   6.4240   5.53647E+003    3.53359E+003
   6.4270   5.66437E+003    3.58645E+003
   6.4280   5.79537E+003    3.63528E+003
   6.4310   5.63016E+003    3.61399E+003
   6.4340   5.71904E+003    3.61671E+003
   6.4370   5.76104E+003    3.64984E+003
   6.4380   5.85762E+003    3.62629E+003
   6.4410   5.90084E+003    3.56127E+003
   6.4430   5.85660E+003    3.53631E+003
   6.4450   5.81108E+003    3.58903E+003
   6.4470   5.87698E+003    3.47758E+003
   6.4500   5.74444E+003    3.55839E+003
   6.4540   5.93710E+003    3.67990E+003
   6.4560   5.89315E+003    3.58065E+003
   6.4590   5.91373E+003    3.56451E+003
   6.4620   5.99090E+003    3.46210E+003
   6.4660   5.92141E+003    3.43370E+003
   6.4680   5.88411E+003    3.45604E+003
   6.4710   6.05856E+003    3.53906E+003
   6.4720   5.96221E+003    3.48873E+003
   6.4770   5.97661E+003    3.46042E+003
   6.4790   5.98342E+003    3.45209E+003
   6.4830   5.94590E+003    3.48987E+003
   6.4860   5.93787E+003    3.39041E+003
   6.4880   5.91279E+003    3.46812E+003
   6.4900   5.82762E+003    3.35292E+003
   6.4930   5.94663E+003    3.36553E+003
   6.4960   5.84024E+003    3.37166E+003
   6.4990   5.93179E+003    3.31422E+003
   6.5020   5.87682E+003    3.35868E+003
   6.5050   5.93201E+003    3.30431E+003
   6.5080   6.06726E+003    3.32842E+003
   6.5100   5.97265E+003    3.32460E+003
   6.5120   6.05510E+003    3.36266E+003
   6.5140   5.94191E+003    3.31794E+003
   6.5170   6.01459E+003    3.22599E+003
   6.5200   6.07498E+003    3.21315E+003
   6.5230   6.03597E+003    3.03756E+003
   6.5260   5.88312E+003    3.08012E+003
   6.5300   5.93933E+003    2.99133E+003
   6.5320   5.84845E+003    3.02598E+003
   6.5340   5.93610E+003    3.12617E+003
   6.5370   5.92340E+003    3.14860E+003
   6.5410   5.89644E+003    3.08517E+003
   6.5420   5.83870E+003    3.09303E+003
   6.5450   6.02404E+003    3.08358E+003
   6.5470   5.82530E+003    3.01686E+003
   6.5490   5.78937E+003    2.98234E+003
   6.5510   5.82167E+003    2.99953E+003
   6.5550   5.92232E+003    2.90232E+003
   6.5580   5.92702E+003    3.00817E+003
   6.5600   5.87800E+003    3.02443E+003
   6.5630   5.85294E+003    3.00295E+003
   6.5660   5.83015E+003    2.92696E+003
   6.5690   5.79969E+003    2.88575E+003
   6.5710   5.80356E+003    2.87248E+003
   6.5730   5.81432E+003    2.88189E+003
   6.5760   5.83582E+003    2.77143E+003
   6.5790   5.81689E+003    2.75379E+003
   6.5830   5.69218E+003    2.81443E+003
   6.5860   5.83346E+003    2.77800E+003
   6.5880   5.79060E+003    2.83287E+003
   6.5890   5.83794E+003    2.77496E+003
   6.5930   5.77405E+003    2.77935E+003
   6.5970   5.78244E+003    2.85581E+003
   6.6000   5.79336E+003    2.72682E+003
   6.6020   5.73895E+003    2.74557E+003
   6.6040   5.72133E+003    2.75492E+003
   6.6070   5.64428E+003    2.73093E+003
   6.6100   5.71270E+003    2.68737E+003
   6.6140   5.65227E+003    2.70148E+003
   6.6170   5.73555E+003    2.70136E+003
   6.6190   5.73076E+003    2.72721E+003
   6.6220   5.76611E+003    2.70153E+003
   6.6250   5.75677E+003    2.68975E+003
   6.6270   5.74996E+003    2.71745E+003
   6.6310   5.81954E+003    2.68523E+003
   6.6330   5.67653E+003    2.59982E+003
   6.6350   5.65153E+003    2.64288E+003
   6.6380   5.63042E+003    2.64806E+003
   6.6410   5.59414E+003    2.65729E+003
   6.6430   5.65312E+003    2.54352E+003
   6.6460   5.57170E+003    2.60666E+003
   6.6490   5.57955E+003    2.59100E+003
   6.6520   5.55636E+003    2.58570E+003
   6.6540   5.62929E+003    2.55835E+003
   6.6580   5.53771E+003    2.57608E+003
   6.6610   5.59616E+003    2.51139E+003
   6.6620   5.62342E+003    2.56698E+003
   6.6650   5.57338E+003    2.52208E+003
   6.6690   5.48409E+003    2.49240E+003
   6.6710   5.48802E+003    2.52238E+003
   6.6740   5.44292E+003    2.45944E+003
   6.6760   5.44772E+003    2.48798E+003
   6.6780   5.48770E+003    2.46299E+003
   6.6800   5.34521E+003    2.51443E+003
   6.6830   5.40852E+003    2.49148E+003
   6.6870   5.43041E+003    2.49107E+003
   6.6900   5.43396E+003    2.50311E+003
   6.6920   5.40508E+003    2.46131E+003
   6.6940   5.41629E+003    2.51092E+003
   6.6990   5.53520E+003    2.49239E+003
   6.7010   5.39572E+003    2.48612E+003
   6.7050   5.39014E+003    2.34846E+003
   6.7080   5.35525E+003    2.40634E+003
   6.7130   5.34464E+003    2.41374E+003
   6.7150   5.27623E+003    2.36124E+003
   6.7180   5.28477E+003    2.40457E+003
   6.7190   5.33179E+003    2.37938E+003
   6.7240   5.36267E+003    2.37657E+003
   6.7260   5.30629E+003    2.37931E+003
   6.7280   5.27174E+003    2.35874E+003
   6.7310   5.33039E+003    2.41070E+003
   6.7340   5.34749E+003    2.42577E+003
   6.7370   5.31820E+003    2.40222E+003
   6.7420   5.31485E+003    2.36944E+003
   6.7450   5.19511E+003    2.40341E+003
   6.7470   5.10888E+003    2.30579E+003
   6.7510   5.13352E+003    2.27682E+003
   6.7550   5.05212E+003    2.27172E+003
   6.7590   5.08297E+003    2.23994E+003
   6.7610   5.15401E+003    2.26260E+003
   6.7630   5.10620E+003    2.30596E+003
   6.7660   5.12737E+003    2.20868E+003
   6.7700   5.09082E+003    2.24748E+003
   6.7720   5.10158E+003    2.31992E+003
   6.7750   5.05241E+003    2.18848E+003
   6.7770   5.13275E+003    2.22794E+003
   6.7790   5.13308E+003    2.19558E+003
   6.7810   5.13822E+003    2.15468E+003
   6.7830   5.01191E+003    2.30304E+003
   6.7860   5.10513E+003    2.23757E+003
   6.7900   5.10104E+003    2.20819E+003
   6.7930   5.11263E+003    2.24171E+003
   6.7950   4.97698E+003    2.25977E+003
   6.8000   5.01591E+003    2.24854E+003
   6.8020   5.05690E+003    2.25385E+003
   6.8040   5.02160E+003    2.23313E+003
   6.8070   5.07455E+003    2.26906E+003
   6.8110   5.09309E+003    2.23918E+003
   6.8150   5.11344E+003    2.22024E+003
   6.8190   5.04734E+003    2.23810E+003
   6.8210   4.98769E+003    2.26317E+003
   6.8230   5.02485E+003    2.26703E+003
   6.8260   5.05855E+003    2.23764E+003
   6.8290   5.00532E+003    2.26305E+003
   6.8320   5.00130E+003    2.24188E+003
   6.8350   5.05683E+003    2.26294E+003
   6.8380   5.05543E+003    2.23099E+003
   6.8410   4.98278E+003    2.24913E+003
   6.8440   5.05800E+003    2.26629E+003
   6.8460   5.06363E+003    2.25376E+003
   6.8480   5.04459E+003    2.34569E+003
   6.8530   5.05707E+003    2.22862E+003
   6.8570   5.08162E+003    2.28440E+003
   6.8600   4.99515E+003    2.23250E+003
   6.8620   5.05174E+003    2.24432E+003
   6.8650   5.04070E+003    2.22206E+003
   6.8680   4.96021E+003    2.25639E+003
   6.8710   4.96220E+003    2.19977E+003
   6.8750   4.93979E+003    2.20939E+003
   6.8770   4.92717E+003    2.13296E+003
   6.8800   4.94667E+003    2.20982E+003
   6.8830   4.97648E+003    2.23254E+003
   6.8860   4.87831E+003    2.26282E+003
   6.8890   4.99273E+003    2.21716E+003
   6.8910   4.92383E+003    2.14006E+003
   6.8950   4.97602E+003    2.27468E+003
   6.8980   5.01100E+003    2.22465E+003
   6.9000   4.95270E+003    2.19736E+003
   6.9040   5.01142E+003    2.22280E+003
   6.9070   4.98521E+003    2.17378E+003
   6.9110   4.94629E+003    2.18841E+003
   6.9140   4.92480E+003    2.16419E+003
   6.9160   4.96656E+003    2.15332E+003
   6.9180   4.99600E+003    2.17942E+003
   6.9220   4.91240E+003    2.19957E+003
   6.9250   4.96768E+003    2.12243E+003
   6.9290   4.92494E+003    2.09147E+003
   6.9310   4.90828E+003    2.15780E+003
   6.9330   4.78838E+003    2.11622E+003
   6.9360   4.78247E+003    2.06108E+003
   6.9400   4.75080E+003    2.15990E+003
   6.9450   4.75216E+003    2.12004E+003
   6.9470   4.74352E+003    2.04895E+003
   6.9500   4.73640E+003    2.09185E+003
   6.9520   4.76105E+003    2.04776E+003
   6.9560   4.77743E+003    2.11408E+003
   6.9600   4.67935E+003    2.11845E+003
   6.9610   4.64821E+003    2.15122E+003
   6.9640   4.77733E+003    2.08087E+003
   6.9680   4.72756E+003    2.12186E+003
   6.9720   4.68845E+003    2.12425E+003
   6.9760   4.73377E+003    2.14360E+003
   6.9770   4.69974E+003    2.08683E+003
   6.9810   4.72706E+003    2.07872E+003
   6.9830   4.73121E+003    2.09452E+003
   6.9860   4.79845E+003    2.15318E+003
   6.9890   4.81672E+003    2.13843E+003
   6.9920   4.69800E+003    2.10652E+003
   6.9960   4.75641E+003    2.02582E+003
   6.9980   4.66565E+003    2.06645E+003
   7.0010   4.68117E+003    2.07179E+003
   7.0040   4.66680E+003    2.08581E+003
   7.0050   4.66511E+003    2.05828E+003
   7.0100   4.63033E+003    2.04692E+003
   7.0150   4.60861E+003    2.01839E+003
   7.0170   4.75864E+003    2.03742E+003
   7.0200   4.56955E+003    2.02675E+003
   7.0210   4.61753E+003    2.03617E+003
   7.0260   4.56376E+003    2.02720E+003
   7.0300   4.54670E+003    1.97400E+003
   7.0330   4.45597E+003    1.97896E+003
   7.0350   4.48778E+003    1.97482E+003
   7.0380   4.43524E+003    2.07422E+003
   7.0420   4.51284E+003    2.02672E+003
   7.0450   4.56986E+003    2.04115E+003
   7.0480   4.55185E+003    2.03385E+003
   7.0510   4.58033E+003    2.02117E+003
   7.0530   4.54965E+003    2.00374E+003
   7.0570   4.59627E+003    2.04946E+003
   7.0610   4.67979E+003    2.02019E+003
   7.0640   4.41135E+003    1.97843E+003
   7.0670   4.42449E+003    2.01105E+003
   7.0700   4.55406E+003    1.99586E+003
   7.0730   4.54227E+003    1.97981E+003
   7.0760   4.52567E+003    1.97507E+003
   7.0790   4.50842E+003    1.91827E+003
   7.0820   4.43686E+003    1.99636E+003
   7.0850   4.42792E+003    1.97821E+003
   7.0880   4.54702E+003    1.97021E+003
   7.0910   4.48445E+003    1.97148E+003
   7.0950   4.42917E+003    1.96472E+003
   7.0970   4.46735E+003    1.93348E+003
   7.1000   4.39369E+003    1.94088E+003
   7.1040   4.55225E+003    2.02165E+003
   7.1070   4.51232E+003    1.92154E+003
   7.1090   4.43593E+003    1.93619E+003
   7.1130   4.38342E+003    1.88443E+003
   7.1160   4.49223E+003    1.86497E+003
   7.1180   4.47261E+003    1.84180E+003
   7.1220   4.39826E+003    1.84691E+003
   7.1250   4.45169E+003    1.82170E+003
   7.1290   4.43196E+003    1.77120E+003
   7.1320   4.41764E+003    1.75163E+003
   7.1350   4.41967E+003    1.65403E+003
   7.1360   4.43563E+003    1.67872E+003
   7.1410   4.42823E+003    1.59379E+003
   7.1450   4.33792E+003    1.44357E+003
   7.1480   4.35363E+003    1.38443E+003
   7.1510   4.45284E+003    1.16363E+003
