# Supplementary material for: Trigger factor both holds and folds its client proteins
Source: Nat Commun. 2022 Jul 15;13:4126. doi: 10.1038/s41467-022-31767-6 (PMC9287376; doi:10.1038/s41467-022-31767-6)
Supplement: Supplementary file 6 — Source Data [file 41467_2022_31767_MOESM6_ESM.zip › SourceDataFile/Fig1a-b/00094.RI1]

Sample
I 1 04.0 40000 0016744 2.9270E11 280 1 
   5.8000   4.30800E+001    1.71410E+002
   5.8050   1.63680E+002    2.04210E+002
   5.8060   2.23580E+002    2.23280E+002
   5.8070   2.41450E+002    2.25700E+002
   5.8090   2.73380E+002    3.16620E+002
   5.8130   3.33160E+002    3.46710E+002
   5.8150   3.96110E+002    4.26620E+002
   5.8160   4.54440E+002    4.77290E+002
   5.8180   5.28380E+002    6.07110E+002
   5.8190   6.11690E+002    6.92690E+002
   5.8210   7.10670E+002    6.61500E+002
   5.8260   9.64880E+002    1.04380E+003
   5.8280   1.17219E+003    1.51208E+003
   5.8290   1.50621E+003    1.52278E+003
   5.8330   1.77898E+003    1.91285E+003
   5.8350   2.00575E+003    2.41909E+003
   5.8370   2.47757E+003    2.83908E+003
   5.8400   3.00014E+003    3.21861E+003
   5.8420   3.26810E+003    3.72004E+003
   5.8440   3.56198E+003    4.16275E+003
   5.8460   3.79263E+003    4.38123E+003
   5.8490   4.30199E+003    4.81329E+003
   5.8510   4.79368E+003    5.14852E+003
   5.8530   5.13813E+003    5.33355E+003
   5.8550   5.28329E+003    5.40069E+003
   5.8560   5.38889E+003    5.55622E+003
   5.8570   5.52691E+003    5.57150E+003
   5.8600   5.44359E+003    5.68098E+003
   5.8620   5.75117E+003    5.77284E+003
   5.8650   5.61583E+003    5.75366E+003
   5.8670   5.74101E+003    5.67470E+003
   5.8690   5.53452E+003    5.68336E+003
   5.8720   5.56595E+003    5.71366E+003
   5.8740   5.52783E+003    5.63681E+003
   5.8760   5.67723E+003    5.67834E+003
   5.8780   5.60117E+003    5.71841E+003
   5.8810   5.63443E+003    5.62988E+003
   5.8850   5.59107E+003    5.75417E+003
   5.8870   5.60362E+003    5.65650E+003
   5.8890   5.68343E+003    5.70146E+003
   5.8920   5.74399E+003    5.72635E+003
   5.8940   5.69844E+003    5.60497E+003
   5.8960   5.73753E+003    5.57131E+003
   5.8990   5.68205E+003    5.53234E+003
   5.9010   5.79879E+003    5.63627E+003
   5.9030   5.83214E+003    5.65982E+003
   5.9050   5.69433E+003    5.76927E+003
   5.9080   5.69988E+003    5.83300E+003
   5.9100   5.69938E+003    5.80543E+003
   5.9120   5.74723E+003    5.90804E+003
   5.9130   5.70796E+003    5.77366E+003
   5.9160   5.76671E+003    5.78215E+003
   5.9190   5.87266E+003    5.88499E+003
   5.9210   5.94104E+003    5.98268E+003
   5.9230   5.93258E+003    6.07399E+003
   5.9260   6.03190E+003    6.08631E+003
   5.9280   6.12917E+003    6.10788E+003
   5.9300   6.16335E+003    6.25600E+003
   5.9340   6.06068E+003    6.07005E+003
   5.9360   6.17489E+003    6.08572E+003
   5.9380   6.27013E+003    6.12932E+003
   5.9390   6.23242E+003    6.33457E+003
   5.9420   6.27820E+003    6.43827E+003
   5.9450   6.41714E+003    6.32890E+003
   5.9470   6.28767E+003    6.29510E+003
   5.9490   6.09406E+003    6.37379E+003
   5.9510   6.32927E+003    6.31396E+003
   5.9530   6.21626E+003    6.43176E+003
   5.9540   6.30209E+003    6.26214E+003
   5.9580   6.23854E+003    6.42355E+003
   5.9600   6.32183E+003    6.38673E+003
   5.9630   6.36147E+003    6.35596E+003
   5.9660   6.25866E+003    6.39971E+003
   5.9680   6.39085E+003    6.40996E+003
   5.9700   6.29546E+003    6.36846E+003
   5.9740   6.25875E+003    6.32602E+003
   5.9760   6.21439E+003    6.42144E+003
   5.9790   6.22725E+003    6.28394E+003
   5.9810   6.12790E+003    6.33947E+003
   5.9840   6.09148E+003    6.37804E+003
   5.9860   6.23206E+003    6.29576E+003
   5.9880   6.50381E+003    6.40718E+003
   5.9910   6.29177E+003    6.45174E+003
   5.9920   6.23238E+003    6.49842E+003
   5.9950   6.34936E+003    6.91590E+003
   5.9970   6.46576E+003    8.08053E+003
   5.9990   6.34203E+003    1.06420E+004
   6.0020   6.29943E+003    1.07408E+004
   6.0050   6.31901E+003    1.07401E+004
   6.0070   6.28530E+003    8.80432E+003
   6.0080   6.14323E+003    2.44270E+002
   6.0170   1.06747E+004    3.52639E+003
   6.0230   8.79087E+003    7.21989E+003
   6.0250   2.36416E+003    6.38243E+003
   6.0270   2.14920E+002    6.23715E+003
   6.0300   2.42390E+002    6.17569E+003
   6.0330   6.55220E+002    6.18950E+003
   6.0360   2.15008E+003    6.22034E+003
   6.0370   6.36735E+003    6.26697E+003
   6.0390   7.61755E+003    6.13388E+003
   6.0420   6.21592E+003    6.25170E+003
   6.0440   6.31794E+003    6.14586E+003
   6.0470   6.28923E+003    6.12167E+003
   6.0480   6.31493E+003    6.15375E+003
   6.0510   6.31555E+003    6.04988E+003
   6.0530   6.26433E+003    6.12627E+003
   6.0560   6.21480E+003    6.06515E+003
   6.0590   6.17103E+003    6.07622E+003
   6.0600   6.27341E+003    6.01112E+003
   6.0630   6.04763E+003    6.06636E+003
   6.0660   6.23125E+003    6.08506E+003
   6.0680   6.32167E+003    6.20523E+003
   6.0710   6.24734E+003    6.09575E+003
   6.0730   6.17684E+003    6.11443E+003
   6.0760   6.24843E+003    6.04051E+003
   6.0780   6.30579E+003    6.07148E+003
   6.0800   6.23318E+003    6.12434E+003
   6.0820   6.26476E+003    6.14365E+003
   6.0840   6.38802E+003    6.05011E+003
   6.0890   6.28855E+003    6.15228E+003
   6.0910   6.08545E+003    6.00686E+003
   6.0940   6.24277E+003    6.01582E+003
   6.0960   6.24235E+003    6.18011E+003
   6.0980   6.26646E+003    6.25020E+003
   6.1020   6.31142E+003    6.13434E+003
   6.1040   6.16723E+003    6.06443E+003
   6.1050   6.19410E+003    6.06547E+003
   6.1080   6.04790E+003    5.97577E+003
   6.1110   6.15061E+003    5.98680E+003
   6.1150   6.00743E+003    6.04124E+003
   6.1180   6.12754E+003    6.03066E+003
   6.1200   6.24107E+003    6.07093E+003
   6.1220   6.09219E+003    6.10102E+003
   6.1240   6.18650E+003    6.06943E+003
   6.1270   6.15732E+003    6.06504E+003
   6.1290   6.06714E+003    6.03000E+003
   6.1310   6.15957E+003    6.10146E+003
   6.1330   6.27882E+003    6.08976E+003
   6.1380   6.20663E+003    6.11468E+003
   6.1400   6.21818E+003    6.05618E+003
   6.1430   6.15533E+003    6.03102E+003
   6.1450   6.13842E+003    5.91370E+003
   6.1470   6.15816E+003    5.91762E+003
   6.1480   6.11727E+003    5.94076E+003
   6.1520   6.12894E+003    6.04730E+003
   6.1540   6.18692E+003    5.98343E+003
   6.1590   6.08679E+003    5.90717E+003
   6.1610   6.15636E+003    5.88993E+003
   6.1630   6.12401E+003    6.00830E+003
   6.1660   6.19036E+003    5.92607E+003
   6.1690   6.21052E+003    6.10905E+003
   6.1720   6.27333E+003    6.00731E+003
   6.1750   6.09026E+003    6.02736E+003
   6.1770   6.10638E+003    6.09956E+003
   6.1800   6.10567E+003    6.02662E+003
   6.1820   6.03747E+003    6.10805E+003
   6.1850   6.09474E+003    5.97603E+003
   6.1890   6.13231E+003    5.87346E+003
   6.1910   6.10296E+003    5.96619E+003
   6.1930   6.08893E+003    6.10242E+003
   6.1960   6.13586E+003    6.11563E+003
   6.1980   6.06540E+003    5.98453E+003
   6.1990   6.07891E+003    6.12624E+003
   6.2030   6.20598E+003    6.06485E+003
   6.2070   6.15296E+003    6.10666E+003
   6.2090   6.17326E+003    6.08092E+003
   6.2120   6.08950E+003    6.04244E+003
   6.2140   6.02719E+003    5.99726E+003
   6.2160   6.04022E+003    6.07550E+003
   6.2190   6.07078E+003    6.02132E+003
   6.2230   6.09892E+003    6.17040E+003
   6.2260   6.15679E+003    5.95586E+003
   6.2280   6.06369E+003    6.04606E+003
   6.2300   6.05168E+003    5.94158E+003
   6.2340   6.12521E+003    6.00885E+003
   6.2370   6.09684E+003    6.03184E+003
   6.2390   6.01318E+003    6.06948E+003
   6.2410   6.05364E+003    6.03302E+003
   6.2440   6.04709E+003    5.96609E+003
   6.2470   6.01051E+003    6.05059E+003
   6.2490   6.16570E+003    6.15448E+003
   6.2530   5.95956E+003    5.89532E+003
   6.2550   5.97416E+003    5.98873E+003
   6.2580   5.96160E+003    5.93682E+003
   6.2630   5.93229E+003    5.95789E+003
   6.2640   5.95254E+003    5.99590E+003
   6.2670   5.88884E+003    5.91063E+003
   6.2690   5.92261E+003    5.88433E+003
   6.2720   6.01819E+003    5.95413E+003
   6.2760   5.99324E+003    6.11120E+003
   6.2790   5.97503E+003    5.98476E+003
   6.2810   5.83635E+003    5.96397E+003
   6.2820   5.88867E+003    5.98731E+003
   6.2850   5.92757E+003    6.04270E+003
   6.2880   5.83075E+003    5.96495E+003
   6.2920   5.90638E+003    6.05476E+003
   6.2930   5.89060E+003    5.96359E+003
   6.2950   5.86902E+003    6.05745E+003
   6.2990   5.80887E+003    6.06931E+003
   6.3010   5.80037E+003    5.80415E+003
   6.3040   5.61138E+003    5.82515E+003
   6.3080   5.77077E+003    5.95576E+003
   6.3100   5.83702E+003    5.98866E+003
   6.3130   5.85637E+003    6.12444E+003
   6.3160   5.78956E+003    6.05078E+003
   6.3200   5.65578E+003    5.92546E+003
   6.3220   5.67770E+003    5.87521E+003
   6.3240   5.64658E+003    5.90188E+003
   6.3260   5.69618E+003    5.94272E+003
   6.3290   5.65057E+003    5.89514E+003
   6.3310   5.60353E+003    5.94707E+003
   6.3350   5.58025E+003    5.86209E+003
   6.3380   5.58453E+003    5.91625E+003
   6.3400   5.54063E+003    5.91659E+003
   6.3420   5.50226E+003    5.91266E+003
   6.3450   5.57100E+003    6.01339E+003
   6.3470   5.42742E+003    5.90007E+003
   6.3490   5.52505E+003    5.93592E+003
   6.3520   5.42638E+003    5.82559E+003
   6.3560   5.47299E+003    5.82085E+003
   6.3580   5.48027E+003    5.84190E+003
   6.3630   5.55000E+003    5.63608E+003
   6.3650   5.55361E+003    5.77077E+003
   6.3670   5.42544E+003    5.77919E+003
   6.3700   5.44507E+003    5.71411E+003
   6.3750   5.41586E+003    5.91111E+003
   6.3770   5.51929E+003    5.87982E+003
   6.3800   5.52709E+003    5.81143E+003
   6.3820   5.46289E+003    5.78364E+003
   6.3840   5.32034E+003    5.72858E+003
   6.3860   5.32199E+003    5.67518E+003
   6.3900   5.31248E+003    5.57748E+003
   6.3920   5.32301E+003    5.59979E+003
   6.3940   5.35503E+003    5.49889E+003
   6.3970   5.30885E+003    5.54097E+003
   6.4000   5.23820E+003    5.72329E+003
   6.4020   5.22737E+003    5.65828E+003
   6.4050   5.20686E+003    5.61518E+003
   6.4080   5.08684E+003    5.56125E+003
   6.4110   5.11848E+003    5.42580E+003
   6.4140   5.06355E+003    5.51929E+003
   6.4170   5.05513E+003    5.47649E+003
   6.4210   5.04548E+003    5.54870E+003
   6.4240   5.05572E+003    5.55401E+003
   6.4270   5.00856E+003    5.49253E+003
   6.4290   5.07656E+003    5.65718E+003
   6.4320   5.18839E+003    5.57614E+003
   6.4340   5.16796E+003    5.65967E+003
   6.4360   5.09979E+003    5.52125E+003
   6.4390   5.21093E+003    5.61339E+003
   6.4420   5.11704E+003    5.65974E+003
   6.4450   5.12912E+003    5.69206E+003
   6.4470   5.21890E+003    5.72493E+003
   6.4490   5.19388E+003    5.61665E+003
   6.4520   5.17389E+003    5.55246E+003
   6.4540   5.26301E+003    5.72358E+003
   6.4580   5.28799E+003    5.61329E+003
   6.4610   5.25375E+003    5.69951E+003
   6.4650   5.21095E+003    5.61000E+003
   6.4670   5.20041E+003    5.64383E+003
   6.4700   5.29142E+003    5.62848E+003
   6.4740   5.30939E+003    5.58425E+003
   6.4770   5.21623E+003    5.58914E+003
   6.4790   5.24695E+003    5.53970E+003
   6.4820   5.24041E+003    5.50026E+003
   6.4840   5.15714E+003    5.55318E+003
   6.4860   5.17828E+003    5.56338E+003
   6.4880   5.34272E+003    5.57715E+003
   6.4910   5.21642E+003    5.53448E+003
   6.4930   5.16943E+003    5.53528E+003
   6.4960   5.17006E+003    5.49018E+003
   6.4980   5.17321E+003    5.49124E+003
   6.5010   5.27353E+003    5.52940E+003
   6.5050   5.16304E+003    5.58768E+003
   6.5080   5.17771E+003    5.66998E+003
   6.5100   5.20895E+003    5.59627E+003
   6.5120   5.16986E+003    5.50657E+003
   6.5160   5.23561E+003    5.48125E+003
   6.5190   5.20698E+003    5.48980E+003
   6.5230   5.33735E+003    5.49682E+003
   6.5250   5.16037E+003    5.52518E+003
   6.5270   5.10663E+003    5.41441E+003
   6.5310   5.21986E+003    5.45435E+003
   6.5330   5.20281E+003    5.33839E+003
   6.5350   5.11485E+003    5.29621E+003
   6.5390   5.16371E+003    5.39475E+003
   6.5410   5.09751E+003    5.31869E+003
   6.5440   5.15485E+003    5.36871E+003
   6.5470   5.09338E+003    5.25312E+003
   6.5500   5.11346E+003    5.40391E+003
   6.5530   5.09568E+003    5.28376E+003
   6.5540   5.16363E+003    5.36858E+003
   6.5590   5.12376E+003    5.30946E+003
   6.5600   5.09461E+003    5.26352E+003
   6.5660   5.04565E+003    5.24494E+003
   6.5680   5.11059E+003    5.15985E+003
   6.5700   5.08216E+003    5.17285E+003
   6.5720   5.08617E+003    5.17491E+003
   6.5760   5.06107E+003    5.16291E+003
   6.5790   5.09381E+003    5.15764E+003
   6.5820   4.97768E+003    5.12762E+003
   6.5850   4.99907E+003    5.18511E+003
   6.5880   5.06996E+003    5.12310E+003
   6.5890   4.98548E+003    5.15337E+003
   6.5920   5.00041E+003    5.07406E+003
   6.5950   5.01436E+003    5.13740E+003
   6.5980   5.11871E+003    5.15993E+003
   6.6000   5.08163E+003    5.09858E+003
   6.6020   4.92227E+003    5.03341E+003
   6.6060   4.97661E+003    5.03112E+003
   6.6090   4.88059E+003    5.01893E+003
   6.6130   4.88452E+003    5.00000E+003
   6.6150   4.91091E+003    5.06612E+003
   6.6170   5.02179E+003    5.04465E+003
   6.6190   4.89656E+003    5.02145E+003
   6.6220   4.90156E+003    4.98708E+003
   6.6270   5.01540E+003    4.98686E+003
   6.6290   4.97385E+003    5.01975E+003
   6.6320   4.92073E+003    4.96042E+003
   6.6350   5.04265E+003    5.04767E+003
   6.6380   4.96912E+003    4.93784E+003
   6.6400   4.99851E+003    4.90023E+003
   6.6420   4.95432E+003    5.04957E+003
   6.6450   4.86574E+003    4.95691E+003
   6.6470   4.90352E+003    4.81285E+003
   6.6510   4.88369E+003    4.82355E+003
   6.6530   4.91321E+003    4.89032E+003
   6.6560   4.86768E+003    4.90588E+003
   6.6600   4.85485E+003    4.85569E+003
   6.6630   4.92884E+003    4.84944E+003
   6.6670   4.82320E+003    4.88753E+003
   6.6690   4.90501E+003    4.86412E+003
   6.6720   4.88486E+003    4.83990E+003
   6.6740   4.89063E+003    4.82920E+003
   6.6780   4.93257E+003    4.79287E+003
   6.6800   4.87886E+003    4.68510E+003
   6.6830   4.87169E+003    4.79458E+003
   6.6870   4.82777E+003    4.77034E+003
   6.6900   4.82731E+003    4.74386E+003
   6.6920   4.82465E+003    4.82621E+003
   6.6940   4.80321E+003    4.81668E+003
   6.6980   4.85055E+003    4.74701E+003
   6.7000   4.83643E+003    4.70105E+003
   6.7020   4.89596E+003    4.72290E+003
   6.7060   4.81791E+003    4.63560E+003
   6.7080   4.82090E+003    4.65214E+003
   6.7120   4.77865E+003    4.64353E+003
   6.7150   4.63757E+003    4.63477E+003
   6.7190   4.64348E+003    4.59092E+003
   6.7220   4.66570E+003    4.57175E+003
   6.7250   4.74328E+003    4.52497E+003
   6.7270   4.76858E+003    4.52614E+003
   6.7280   4.78456E+003    4.62906E+003
   6.7310   4.77462E+003    4.59189E+003
   6.7340   4.73303E+003    4.60992E+003
   6.7380   4.72174E+003    4.62215E+003
   6.7390   4.76363E+003    4.61232E+003
   6.7410   4.73537E+003    4.56774E+003
   6.7450   4.76190E+003    4.40374E+003
   6.7470   4.70754E+003    4.35259E+003
   6.7490   4.70170E+003    4.41991E+003
   6.7540   4.61800E+003    4.38230E+003
   6.7560   4.63426E+003    4.29565E+003
   6.7590   4.55253E+003    4.32456E+003
   6.7620   4.58108E+003    4.27976E+003
   6.7660   4.59938E+003    4.36209E+003
   6.7680   4.61016E+003    4.39925E+003
   6.7700   4.56776E+003    4.39944E+003
   6.7750   4.59297E+003    4.41815E+003
   6.7770   4.58134E+003    4.47862E+003
   6.7790   4.58015E+003    4.39923E+003
   6.7820   4.62526E+003    4.38050E+003
   6.7840   4.57458E+003    4.37494E+003
   6.7880   4.49523E+003    4.33622E+003
   6.7910   4.41838E+003    4.32555E+003
   6.7950   4.55483E+003    4.28667E+003
   6.7980   4.61204E+003    4.37869E+003
   6.8000   4.55107E+003    4.50970E+003
   6.8020   4.49797E+003    4.40372E+003
   6.8040   4.57256E+003    4.43106E+003
   6.8070   4.61273E+003    4.44184E+003
   6.8110   4.72070E+003    4.47918E+003
   6.8130   4.67109E+003    4.53007E+003
   6.8170   4.55308E+003    4.48236E+003
   6.8210   4.56379E+003    4.37757E+003
   6.8230   4.60381E+003    4.48020E+003
   6.8260   4.63657E+003    4.48680E+003
   6.8280   4.58143E+003    4.45169E+003
   6.8310   4.58093E+003    4.41589E+003
   6.8340   4.58253E+003    4.37714E+003
   6.8370   4.59552E+003    4.41477E+003
   6.8390   4.60259E+003    4.41170E+003
   6.8410   4.64543E+003    4.44159E+003
   6.8460   4.63587E+003    4.43008E+003
   6.8490   4.59085E+003    4.50350E+003
   6.8520   4.64992E+003    4.53338E+003
   6.8550   4.68203E+003    4.53883E+003
   6.8580   4.60904E+003    4.48559E+003
   6.8610   4.62049E+003    4.46892E+003
   6.8630   4.62254E+003    4.38895E+003
   6.8670   4.56243E+003    4.38110E+003
   6.8690   4.50328E+003    4.43867E+003
   6.8730   4.56275E+003    4.34430E+003
   6.8760   4.62726E+003    4.41143E+003
   6.8780   4.52202E+003    4.36968E+003
   6.8820   4.51841E+003    4.27134E+003
   6.8840   4.50657E+003    4.32076E+003
   6.8870   4.58705E+003    4.34227E+003
   6.8900   4.47430E+003    4.34630E+003
   6.8930   4.49460E+003    4.35315E+003
   6.8960   4.54572E+003    4.41203E+003
   6.9000   4.46810E+003    4.33619E+003
   6.9040   4.66799E+003    4.41155E+003
   6.9080   4.49164E+003    4.41579E+003
   6.9110   4.54361E+003    4.36095E+003
   6.9130   4.49477E+003    4.40720E+003
   6.9160   4.51878E+003    4.32986E+003
   6.9190   4.50275E+003    4.38755E+003
   6.9220   4.54290E+003    4.36408E+003
   6.9250   4.57291E+003    4.31605E+003
   6.9280   4.63554E+003    4.36081E+003
   6.9310   4.57934E+003    4.25810E+003
   6.9340   4.50520E+003    4.22021E+003
   6.9370   4.40853E+003    4.16317E+003
   6.9390   4.44815E+003    4.06007E+003
   6.9420   4.38460E+003    4.19408E+003
   6.9450   4.42792E+003    4.14745E+003
   6.9490   4.50274E+003    4.19781E+003
   6.9520   4.42058E+003    4.18469E+003
   6.9550   4.45939E+003    4.08235E+003
   6.9580   4.43650E+003    4.15339E+003
   6.9610   4.34035E+003    4.13640E+003
   6.9650   4.46762E+003    4.18453E+003
   6.9690   4.29761E+003    4.20867E+003
   6.9710   4.28552E+003    4.12680E+003
   6.9740   4.29965E+003    4.09959E+003
   6.9770   4.34697E+003    4.16682E+003
   6.9810   4.42757E+003    4.12748E+003
   6.9820   4.41424E+003    4.11129E+003
   6.9850   4.43548E+003    4.10570E+003
   6.9890   4.34161E+003    4.13251E+003
   6.9920   4.35692E+003    4.09998E+003
   6.9960   4.32366E+003    4.10119E+003
   6.9970   4.28024E+003    4.09898E+003
   7.0010   4.45767E+003    3.95252E+003
   7.0050   4.41013E+003    4.18690E+003
   7.0070   4.39882E+003    4.04565E+003
   7.0110   4.31386E+003    4.11002E+003
   7.0150   4.37348E+003    4.15354E+003
   7.0170   4.34837E+003    4.07454E+003
   7.0210   4.31010E+003    4.14179E+003
   7.0240   4.20365E+003    4.03492E+003
   7.0260   4.30346E+003    4.07884E+003
   7.0290   4.17254E+003    4.10199E+003
   7.0320   4.26176E+003    4.01701E+003
   7.0350   4.21990E+003    4.03238E+003
   7.0380   4.23089E+003    3.98373E+003
   7.0400   4.24576E+003    4.01686E+003
   7.0440   4.27957E+003    4.00333E+003
   7.0470   4.12342E+003    4.05134E+003
   7.0510   4.03960E+003    4.03222E+003
   7.0540   4.09766E+003    4.06603E+003
   7.0560   4.18057E+003    4.04142E+003
   7.0610   4.21397E+003    4.05290E+003
   7.0640   4.21885E+003    4.08863E+003
   7.0680   4.23104E+003    4.01082E+003
   7.0700   4.30321E+003    3.94442E+003
   7.0730   4.19425E+003    3.99658E+003
   7.0770   4.26477E+003    3.95185E+003
   7.0790   4.31082E+003    3.90036E+003
   7.0830   4.25308E+003    3.97071E+003
   7.0860   4.23520E+003    4.03236E+003
   7.0890   4.21886E+003    3.95439E+003
   7.0920   4.20261E+003    3.92624E+003
   7.0950   4.21587E+003    3.97081E+003
   7.0970   4.18898E+003    3.91642E+003
   7.1020   4.25963E+003    3.88774E+003
   7.1040   4.22425E+003    3.92264E+003
   7.1080   4.27867E+003    3.92391E+003
   7.1110   4.26998E+003    3.91761E+003
   7.1140   4.19179E+003    3.93714E+003
   7.1160   4.12187E+003    3.93918E+003
   7.1200   4.12313E+003    3.89152E+003
   7.1230   4.19907E+003    3.91387E+003
   7.1270   4.13880E+003    3.85441E+003
   7.1300   3.95160E+003    3.90896E+003
   7.1330   4.04385E+003    3.89210E+003
   7.1350   3.95111E+003    3.88545E+003
   7.1390   3.88807E+003    3.88868E+003
   7.1420   3.89323E+003    3.86322E+003
   7.1440   3.88654E+003    3.86187E+003
   7.1480   3.79101E+003    3.83311E+003
   7.1500   3.74920E+003    3.78582E+003
