# Supplementary material for: Trigger factor both holds and folds its client proteins
Source: Nat Commun. 2022 Jul 15;13:4126. doi: 10.1038/s41467-022-31767-6 (PMC9287376; doi:10.1038/s41467-022-31767-6)
Supplement: Supplementary file 6 — Source Data [file 41467_2022_31767_MOESM6_ESM.zip › SourceDataFile/Fig1a-b/00094.RI3]

Sample
I 3 04.0 40000 0016861 2.9470E11 280 1 
   5.8000   1.47600E+002    2.20350E+002
   5.8050   2.27170E+002    2.25130E+002
   5.8080   2.59940E+002    2.82490E+002
   5.8100   3.36210E+002    3.43720E+002
   5.8120   3.94260E+002    3.79250E+002
   5.8140   4.16400E+002    4.35440E+002
   5.8150   4.49270E+002    4.64390E+002
   5.8170   4.66000E+002    4.69300E+002
   5.8180   6.00580E+002    6.07040E+002
   5.8190   7.10070E+002    7.38250E+002
   5.8210   8.55420E+002    8.84610E+002
   5.8230   9.39110E+002    1.08412E+003
   5.8260   1.22262E+003    1.29226E+003
   5.8280   1.33659E+003    1.49617E+003
   5.8290   1.61068E+003    1.86578E+003
   5.8330   1.90835E+003    2.16868E+003
   5.8350   2.49731E+003    2.66999E+003
   5.8360   2.73242E+003    2.80402E+003
   5.8400   3.09628E+003    3.19738E+003
   5.8410   3.48187E+003    3.70799E+003
   5.8440   4.04763E+003    4.10261E+003
   5.8460   4.50418E+003    4.41922E+003
   5.8490   4.68053E+003    4.64922E+003
   5.8510   4.78362E+003    4.94340E+003
   5.8530   5.17935E+003    5.34533E+003
   5.8550   5.16825E+003    5.41713E+003
   5.8580   5.38008E+003    5.39975E+003
   5.8600   5.44707E+003    5.42083E+003
   5.8620   5.58900E+003    5.51895E+003
   5.8630   5.60262E+003    5.42777E+003
   5.8670   5.53325E+003    5.58847E+003
   5.8690   5.56192E+003    5.58816E+003
   5.8710   5.53741E+003    5.51401E+003
   5.8740   5.48520E+003    5.50137E+003
   5.8760   5.54548E+003    5.45153E+003
   5.8780   5.52030E+003    5.64826E+003
   5.8810   5.56516E+003    5.49137E+003
   5.8830   5.52108E+003    5.48972E+003
   5.8850   5.53799E+003    5.53118E+003
   5.8870   5.45009E+003    5.47015E+003
   5.8900   5.46210E+003    5.58878E+003
   5.8920   5.51694E+003    5.64260E+003
   5.8940   5.59392E+003    5.69310E+003
   5.8960   5.68343E+003    5.87151E+003
   5.8990   5.74157E+003    5.80219E+003
   5.9010   5.70598E+003    5.69311E+003
   5.9060   5.70995E+003    5.66054E+003
   5.9090   5.72932E+003    5.61566E+003
   5.9110   5.76428E+003    5.74167E+003
   5.9130   5.70825E+003    5.96062E+003
   5.9140   5.94793E+003    5.85684E+003
   5.9170   5.68599E+003    5.90038E+003
   5.9180   5.70351E+003    5.90819E+003
   5.9210   5.83186E+003    5.95264E+003
   5.9230   5.86640E+003    5.98602E+003
   5.9260   5.97742E+003    6.05000E+003
   5.9290   6.06398E+003    6.16491E+003
   5.9300   6.10195E+003    6.18724E+003
   5.9320   6.27687E+003    6.29138E+003
   5.9330   6.26261E+003    6.21257E+003
   5.9360   6.32673E+003    6.60331E+003
   5.9380   6.47563E+003    7.52954E+003
   5.9400   6.32569E+003    1.10195E+004
   5.9450   6.63665E+003    1.34903E+004
   5.9470   6.50708E+003    1.20658E+004
   5.9500   6.93780E+003    8.85773E+003
   5.9510   7.62659E+003    2.25530E+002
   5.9580   1.15174E+004    4.07870E+002
   5.9610   9.92195E+003    1.92755E+003
   5.9620   1.26280E+003    6.90692E+003
   5.9680   1.89340E+002    6.09930E+003
   5.9700   5.40800E+002    6.29076E+003
   5.9750   5.35256E+003    6.25677E+003
   5.9770   7.96927E+003    6.23144E+003
   5.9780   6.42184E+003    6.21301E+003
   5.9790   6.04139E+003    6.27801E+003
   5.9810   6.46603E+003    6.20958E+003
   5.9850   6.28000E+003    6.35484E+003
   5.9870   6.13192E+003    6.08652E+003
   5.9890   6.38042E+003    6.12050E+003
   5.9920   6.34029E+003    6.16812E+003
   5.9930   6.18122E+003    6.03427E+003
   5.9980   6.20765E+003    6.06284E+003
   6.0000   6.24766E+003    6.32727E+003
   6.0010   6.11085E+003    6.11194E+003
   6.0040   6.14437E+003    6.13190E+003
   6.0060   6.10114E+003    6.00445E+003
   6.0100   6.19411E+003    6.07512E+003
   6.0140   6.12358E+003    6.06393E+003
   6.0160   6.11315E+003    5.94567E+003
   6.0180   6.19668E+003    6.16001E+003
   6.0220   6.10504E+003    6.01164E+003
   6.0240   6.06703E+003    6.17370E+003
   6.0250   6.14274E+003    6.04040E+003
   6.0280   5.96461E+003    5.97036E+003
   6.0330   6.03306E+003    5.95881E+003
   6.0360   6.07695E+003    6.04623E+003
   6.0380   6.28382E+003    6.07242E+003
   6.0400   6.18847E+003    6.12256E+003
   6.0440   6.19831E+003    5.94225E+003
   6.0460   6.08796E+003    6.01381E+003
   6.0470   6.11776E+003    6.04129E+003
   6.0500   6.09960E+003    6.04088E+003
   6.0560   5.99388E+003    6.08650E+003
   6.0590   6.05741E+003    6.02493E+003
   6.0600   6.03846E+003    6.06500E+003
   6.0640   6.06428E+003    6.07078E+003
   6.0680   6.05178E+003    6.11347E+003
   6.0690   6.05110E+003    6.20266E+003
   6.0710   6.07087E+003    6.20896E+003
   6.0730   5.97184E+003    6.13939E+003
   6.0750   6.08843E+003    6.07486E+003
   6.0800   6.03515E+003    6.03359E+003
   6.0820   6.06705E+003    5.99072E+003
   6.0850   6.04182E+003    5.92475E+003
   6.0870   5.94802E+003    5.85992E+003
   6.0890   6.07712E+003    5.52242E+003
   6.0920   6.03809E+003    5.46758E+003
   6.0940   5.90871E+003    5.61651E+003
   6.0980   6.08661E+003    5.62470E+003
   6.0990   5.98507E+003    5.46758E+003
   6.1020   6.08251E+003    5.53966E+003
   6.1040   6.00101E+003    5.48809E+003
   6.1050   6.00918E+003    5.47023E+003
   6.1100   5.98495E+003    5.45095E+003
   6.1130   5.99387E+003    5.27873E+003
   6.1160   5.97908E+003    5.41531E+003
   6.1180   5.81723E+003    5.42342E+003
   6.1190   5.87756E+003    5.30314E+003
   6.1220   5.92339E+003    5.73417E+003
   6.1240   5.94015E+003    5.44980E+003
   6.1270   5.99527E+003    4.87752E+003
   6.1310   6.02892E+003    4.96209E+003
   6.1330   6.09727E+003    4.65825E+003
   6.1340   6.10885E+003    4.63189E+003
   6.1380   6.06500E+003    4.91639E+003
   6.1400   5.94779E+003    5.23451E+003
   6.1430   6.08241E+003    5.48930E+003
   6.1450   5.97095E+003    5.84741E+003
   6.1470   5.96556E+003    5.87146E+003
   6.1490   6.02990E+003    5.58330E+003
   6.1520   5.93359E+003    5.58914E+003
   6.1540   5.97332E+003    5.82220E+003
   6.1560   5.87261E+003    5.60573E+003
   6.1610   6.15598E+003    5.57368E+003
   6.1630   5.96445E+003    5.41880E+003
   6.1650   5.90846E+003    5.50691E+003
   6.1680   6.05590E+003    5.32498E+003
   6.1710   6.09470E+003    5.42835E+003
   6.1740   6.04075E+003    5.42971E+003
   6.1760   6.03770E+003    5.27586E+003
   6.1780   6.13203E+003    5.39150E+003
   6.1800   6.02757E+003    5.57016E+003
   6.1830   5.98765E+003    5.53848E+003
   6.1870   6.01258E+003    5.36841E+003
   6.1890   5.97882E+003    5.44234E+003
   6.1910   6.03958E+003    5.44659E+003
   6.1930   6.09415E+003    5.48736E+003
   6.1960   6.10307E+003    5.41751E+003
   6.1980   6.01026E+003    5.41918E+003
   6.2000   6.02797E+003    5.53114E+003
   6.2030   6.11834E+003    5.37513E+003
   6.2050   6.10302E+003    5.31440E+003
   6.2070   6.07069E+003    5.39810E+003
   6.2100   5.89790E+003    5.09600E+003
   6.2120   6.06003E+003    5.24233E+003
   6.2160   6.05282E+003    4.93354E+003
   6.2190   6.05209E+003    5.15570E+003
   6.2230   5.98964E+003    5.31252E+003
   6.2240   6.06435E+003    5.39615E+003
   6.2260   6.01627E+003    5.30616E+003
   6.2300   5.98898E+003    5.19599E+003
   6.2320   5.97086E+003    4.98393E+003
   6.2350   6.09380E+003    5.08243E+003
   6.2380   5.94992E+003    5.04097E+003
   6.2410   6.04394E+003    4.70961E+003
   6.2440   5.96309E+003    4.79934E+003
   6.2460   5.97269E+003    5.03229E+003
   6.2480   6.01890E+003    5.04704E+003
   6.2500   6.03299E+003    5.03229E+003
   6.2530   5.81971E+003    4.75413E+003
   6.2550   5.73412E+003    4.83263E+003
   6.2570   5.87003E+003    4.71792E+003
   6.2600   5.95705E+003    4.81491E+003
   6.2630   5.92922E+003    4.65779E+003
   6.2650   5.90165E+003    4.78098E+003
   6.2690   5.98831E+003    4.90869E+003
   6.2720   6.08526E+003    4.85128E+003
   6.2740   6.11922E+003    4.80299E+003
   6.2760   6.05808E+003    4.75644E+003
   6.2790   6.02306E+003    4.59602E+003
   6.2810   5.99488E+003    4.47233E+003
   6.2860   6.13979E+003    4.57628E+003
   6.2880   6.00994E+003    4.64998E+003
   6.2900   6.04820E+003    4.74443E+003
   6.2920   6.14905E+003    4.85932E+003
   6.2940   5.96843E+003    4.82343E+003
   6.2960   5.98304E+003    4.76696E+003
   6.2990   5.97393E+003    4.72009E+003
   6.3000   5.97063E+003    4.45587E+003
   6.3040   5.93094E+003    4.47935E+003
   6.3060   6.09991E+003    4.57821E+003
   6.3080   6.09000E+003    4.58996E+003
   6.3110   6.06196E+003    4.56950E+003
   6.3150   6.00279E+003    4.35987E+003
   6.3170   6.00626E+003    4.55974E+003
   6.3200   6.07330E+003    4.49479E+003
   6.3220   5.93111E+003    4.58301E+003
   6.3240   6.05941E+003    4.54191E+003
   6.3260   5.89912E+003    4.37681E+003
   6.3300   5.96626E+003    4.46484E+003
   6.3320   5.95246E+003    4.41800E+003
   6.3360   6.02062E+003    4.27459E+003
   6.3380   6.03535E+003    4.27879E+003
   6.3400   5.92830E+003    4.28248E+003
   6.3420   5.99568E+003    4.35252E+003
   6.3450   5.90795E+003    4.19971E+003
   6.3470   5.89692E+003    4.29927E+003
   6.3490   6.00927E+003    4.25614E+003
   6.3520   5.72682E+003    4.22470E+003
   6.3560   5.71245E+003    4.20247E+003
   6.3590   5.72955E+003    4.03577E+003
   6.3600   5.81740E+003    4.06301E+003
   6.3630   5.79087E+003    4.11681E+003
   6.3650   5.91542E+003    4.03919E+003
   6.3670   5.89055E+003    4.04067E+003
   6.3710   5.96068E+003    4.11510E+003
   6.3750   5.99519E+003    3.98168E+003
   6.3780   5.91563E+003    3.98498E+003
   6.3800   5.75336E+003    3.93471E+003
   6.3820   5.91844E+003    3.88950E+003
   6.3840   5.97307E+003    3.98779E+003
   6.3880   5.81195E+003    3.97553E+003
   6.3900   5.88740E+003    3.87690E+003
   6.3930   5.77418E+003    3.91543E+003
   6.3950   5.79988E+003    3.90971E+003
   6.3980   5.81567E+003    3.94592E+003
   6.4000   5.74209E+003    3.93361E+003
   6.4030   5.75044E+003    3.81487E+003
   6.4060   5.70938E+003    3.85469E+003
   6.4090   5.69335E+003    3.73350E+003
   6.4120   5.74990E+003    3.64963E+003
   6.4140   5.72109E+003    3.63390E+003
   6.4160   5.70133E+003    3.58252E+003
   6.4200   5.72796E+003    3.61265E+003
   6.4230   5.55972E+003    3.68797E+003
   6.4270   5.81266E+003    3.70699E+003
   6.4290   5.77670E+003    3.74268E+003
   6.4320   5.68266E+003    3.65390E+003
   6.4360   5.75432E+003    3.65729E+003
   6.4380   5.85730E+003    3.73988E+003
   6.4400   5.93775E+003    3.71423E+003
   6.4430   5.86303E+003    3.60626E+003
   6.4450   5.86212E+003    3.62574E+003
   6.4490   5.90759E+003    3.65015E+003
   6.4500   5.91324E+003    3.70164E+003
   6.4520   5.93993E+003    3.70074E+003
   6.4540   5.94147E+003    3.69917E+003
   6.4580   5.83185E+003    3.63425E+003
   6.4610   6.03273E+003    3.65489E+003
   6.4650   6.03771E+003    3.53913E+003
   6.4670   6.00915E+003    3.48226E+003
   6.4690   5.98140E+003    3.56536E+003
   6.4700   5.97937E+003    3.57077E+003
   6.4740   6.10677E+003    3.61039E+003
   6.4780   5.96275E+003    3.58706E+003
   6.4810   5.96815E+003    3.51503E+003
   6.4830   6.01337E+003    3.56409E+003
   6.4850   6.02579E+003    3.44967E+003
   6.4870   6.03732E+003    3.52599E+003
   6.4910   5.96784E+003    3.48259E+003
   6.4940   5.93214E+003    3.40220E+003
   6.4950   5.94897E+003    3.46134E+003
   6.4980   6.02741E+003    3.43226E+003
   6.5000   5.93907E+003    3.41013E+003
   6.5030   6.00630E+003    3.39925E+003
   6.5060   5.96089E+003    3.45433E+003
   6.5100   6.02567E+003    3.35006E+003
   6.5120   6.05496E+003    3.41474E+003
   6.5150   6.04984E+003    3.40849E+003
   6.5170   6.06664E+003    3.31296E+003
   6.5210   6.02777E+003    3.21966E+003
   6.5240   5.99845E+003    3.15855E+003
   6.5260   6.02089E+003    3.12752E+003
   6.5290   5.87972E+003    3.11535E+003
   6.5330   5.97041E+003    3.12454E+003
   6.5350   5.95721E+003    3.20360E+003
   6.5380   5.87525E+003    3.23757E+003
   6.5400   5.99488E+003    3.20858E+003
   6.5420   5.89802E+003    3.14902E+003
   6.5450   5.90641E+003    3.06533E+003
   6.5470   5.86661E+003    3.10090E+003
   6.5500   5.94283E+003    3.06760E+003
   6.5520   5.88245E+003    3.16077E+003
   6.5560   5.94259E+003    3.00678E+003
   6.5590   5.95583E+003    3.03931E+003
   6.5610   5.97223E+003    3.10816E+003
   6.5640   5.95894E+003    3.00553E+003
   6.5680   5.91529E+003    3.03660E+003
   6.5700   5.97299E+003    2.93013E+003
   6.5720   5.89703E+003    2.90142E+003
   6.5730   5.92799E+003    2.92575E+003
   6.5780   5.85942E+003    2.78202E+003
   6.5810   5.89633E+003    2.85366E+003
   6.5830   5.85200E+003    2.85136E+003
   6.5870   5.80863E+003    2.80942E+003
   6.5890   5.91637E+003    2.86346E+003
   6.5920   5.77990E+003    2.80086E+003
   6.5940   5.83040E+003    2.86109E+003
   6.5970   5.82805E+003    2.91917E+003
   6.6000   5.77103E+003    2.73550E+003
   6.6040   5.87247E+003    2.86150E+003
   6.6060   5.83742E+003    2.86711E+003
   6.6090   5.79429E+003    2.77597E+003
   6.6130   5.75899E+003    2.79339E+003
   6.6150   5.79309E+003    2.76949E+003
   6.6180   5.76104E+003    2.75279E+003
   6.6210   5.79880E+003    2.77451E+003
   6.6240   5.77613E+003    2.79194E+003
   6.6260   5.75320E+003    2.71744E+003
   6.6290   5.78019E+003    2.68936E+003
   6.6320   5.70558E+003    2.74077E+003
   6.6350   5.72151E+003    2.74450E+003
   6.6380   5.67268E+003    2.73625E+003
   6.6400   5.74982E+003    2.66971E+003
   6.6440   5.70625E+003    2.65509E+003
   6.6460   5.65184E+003    2.64944E+003
   6.6470   5.65793E+003    2.56315E+003
   6.6510   5.62891E+003    2.58975E+003
   6.6530   5.62736E+003    2.60295E+003
   6.6560   5.65698E+003    2.65667E+003
   6.6590   5.64458E+003    2.58123E+003
   6.6620   5.62598E+003    2.56804E+003
   6.6650   5.64775E+003    2.55496E+003
   6.6680   5.60604E+003    2.57517E+003
   6.6700   5.69065E+003    2.59021E+003
   6.6730   5.55650E+003    2.58320E+003
   6.6760   5.69873E+003    2.54807E+003
   6.6790   5.49480E+003    2.55511E+003
   6.6830   5.47474E+003    2.51665E+003
   6.6840   5.58918E+003    2.51829E+003
   6.6870   5.50182E+003    2.47471E+003
   6.6900   5.42171E+003    2.54437E+003
   6.6920   5.50026E+003    2.47544E+003
   6.6940   5.47559E+003    2.54963E+003
   6.6960   5.48905E+003    2.49965E+003
   6.6990   5.41404E+003    2.53105E+003
   6.7010   5.50782E+003    2.48823E+003
   6.7060   5.44579E+003    2.44093E+003
   6.7080   5.34739E+003    2.45657E+003
   6.7110   5.34042E+003    2.45906E+003
   6.7140   5.39166E+003    2.38903E+003
   6.7180   5.30857E+003    2.42782E+003
   6.7210   5.33654E+003    2.42759E+003
   6.7220   5.34240E+003    2.39706E+003
   6.7250   5.32488E+003    2.42095E+003
   6.7280   5.37273E+003    2.42328E+003
   6.7320   5.42212E+003    2.47197E+003
   6.7360   5.45567E+003    2.42011E+003
   6.7380   5.42086E+003    2.39147E+003
   6.7400   5.42359E+003    2.42417E+003
   6.7430   5.29141E+003    2.42824E+003
   6.7450   5.20869E+003    2.39056E+003
   6.7480   5.18056E+003    2.34949E+003
   6.7500   5.27026E+003    2.32133E+003
   6.7540   5.11399E+003    2.31392E+003
   6.7570   5.16078E+003    2.31391E+003
   6.7590   5.22042E+003    2.24621E+003
   6.7630   5.22301E+003    2.26124E+003
   6.7650   5.11853E+003    2.34694E+003
   6.7680   5.14689E+003    2.34543E+003
   6.7720   5.26232E+003    2.32963E+003
   6.7740   5.21271E+003    2.28857E+003
   6.7770   5.30034E+003    2.27639E+003
   6.7800   5.16553E+003    2.19592E+003
   6.7840   5.15600E+003    2.21277E+003
   6.7860   5.11770E+003    2.26528E+003
   6.7880   5.15059E+003    2.27082E+003
   6.7920   5.10653E+003    2.21623E+003
   6.7950   5.01484E+003    2.31976E+003
   6.7970   5.13172E+003    2.26483E+003
   6.8010   5.08097E+003    2.26398E+003
   6.8030   5.07868E+003    2.27713E+003
   6.8070   5.09495E+003    2.28882E+003
   6.8090   5.09042E+003    2.25326E+003
   6.8110   5.14761E+003    2.28967E+003
   6.8130   5.10905E+003    2.24356E+003
   6.8160   5.17655E+003    2.31290E+003
   6.8210   5.10401E+003    2.28221E+003
   6.8230   5.07081E+003    2.29669E+003
   6.8260   5.17527E+003    2.26357E+003
   6.8300   4.97920E+003    2.31861E+003
   6.8310   5.03944E+003    2.30084E+003
   6.8350   5.06408E+003    2.30509E+003
   6.8370   5.07304E+003    2.23493E+003
   6.8410   5.10596E+003    2.26781E+003
   6.8430   5.05087E+003    2.30632E+003
   6.8460   5.19863E+003    2.36510E+003
   6.8490   5.16891E+003    2.32893E+003
   6.8520   5.18078E+003    2.25040E+003
   6.8550   5.15717E+003    2.27021E+003
   6.8570   5.05991E+003    2.20578E+003
   6.8600   5.24594E+003    2.25214E+003
   6.8630   5.11906E+003    2.20403E+003
   6.8660   5.10888E+003    2.23204E+003
   6.8690   5.00798E+003    2.28020E+003
   6.8720   5.09971E+003    2.15805E+003
   6.8750   5.06964E+003    2.20725E+003
   6.8780   4.97968E+003    2.16113E+003
   6.8820   5.04802E+003    2.24802E+003
   6.8840   5.05090E+003    2.22706E+003
   6.8880   5.06969E+003    2.23798E+003
   6.8910   5.06739E+003    2.23417E+003
   6.8930   5.00197E+003    2.21188E+003
   6.8950   4.96563E+003    2.21762E+003
   6.8980   5.01967E+003    2.22838E+003
   6.9020   4.98246E+003    2.29404E+003
   6.9060   4.98340E+003    2.21488E+003
   6.9090   5.04379E+003    2.16864E+003
   6.9130   5.02949E+003    2.26604E+003
   6.9160   4.95076E+003    2.23035E+003
   6.9190   4.98176E+003    2.25332E+003
   6.9220   4.94706E+003    2.17571E+003
   6.9230   4.96731E+003    2.20450E+003
   6.9270   4.92835E+003    2.16944E+003
   6.9290   4.89269E+003    2.17482E+003
   6.9340   4.90003E+003    2.18265E+003
   6.9360   4.89498E+003    2.09215E+003
   6.9380   4.87659E+003    2.11187E+003
   6.9410   4.78650E+003    2.16560E+003
   6.9450   4.80060E+003    2.14312E+003
   6.9480   4.80060E+003    2.12054E+003
   6.9500   4.78252E+003    2.09195E+003
   6.9540   4.87936E+003    2.10365E+003
   6.9580   4.85375E+003    2.16142E+003
   6.9610   4.72961E+003    2.12088E+003
   6.9640   4.73066E+003    2.14280E+003
   6.9670   4.75236E+003    2.15166E+003
   6.9690   4.83567E+003    2.13752E+003
   6.9720   4.81515E+003    2.16079E+003
   6.9750   4.81875E+003    2.13819E+003
   6.9780   4.77870E+003    2.15234E+003
   6.9800   4.86472E+003    2.15438E+003
   6.9830   4.81196E+003    2.11932E+003
   6.9870   4.77749E+003    2.12617E+003
   6.9890   4.77934E+003    2.11914E+003
   6.9910   4.77492E+003    2.09472E+003
   6.9940   4.76693E+003    2.05143E+003
   6.9970   4.73305E+003    2.08712E+003
   7.0010   4.73953E+003    2.12205E+003
   7.0050   4.68122E+003    2.11744E+003
   7.0070   4.71682E+003    2.09002E+003
   7.0100   4.66288E+003    2.04446E+003
   7.0130   4.65708E+003    2.06534E+003
   7.0170   4.67450E+003    2.06303E+003
   7.0190   4.65135E+003    2.12101E+003
   7.0220   4.68855E+003    2.07654E+003
   7.0240   4.56524E+003    2.05812E+003
   7.0260   4.60409E+003    2.01989E+003
   7.0300   4.52843E+003    2.04691E+003
   7.0330   4.43733E+003    2.03783E+003
   7.0350   4.49375E+003    2.03213E+003
   7.0370   4.53904E+003    2.00249E+003
   7.0400   4.55529E+003    2.01971E+003
   7.0440   4.67941E+003    2.02843E+003
   7.0490   4.63360E+003    2.07558E+003
   7.0520   4.67978E+003    2.07849E+003
   7.0530   4.53904E+003    2.08578E+003
   7.0590   4.59363E+003    2.07260E+003
   7.0620   4.62070E+003    2.03724E+003
   7.0650   4.51965E+003    2.04159E+003
   7.0680   4.48960E+003    2.02345E+003
   7.0720   4.57310E+003    1.99475E+003
   7.0740   4.59405E+003    2.00824E+003
   7.0770   4.55888E+003    2.03445E+003
   7.0790   4.56468E+003    1.96894E+003
   7.0810   4.45304E+003    2.00463E+003
   7.0860   4.41069E+003    1.96179E+003
   7.0880   4.55703E+003    1.98313E+003
   7.0930   4.53372E+003    1.96387E+003
   7.0950   4.51591E+003    1.96942E+003
   7.0990   4.44253E+003    2.01256E+003
   7.1030   4.47602E+003    2.01807E+003
   7.1060   4.66233E+003    1.98338E+003
   7.1090   4.48260E+003    1.99919E+003
   7.1130   4.48909E+003    1.97048E+003
   7.1150   4.48532E+003    1.92321E+003
   7.1180   4.40405E+003    1.90440E+003
   7.1220   4.44225E+003    1.87765E+003
   7.1240   4.44097E+003    1.83018E+003
   7.1260   4.47773E+003    1.77415E+003
   7.1290   4.43074E+003    1.75137E+003
   7.1330   4.46115E+003    1.74031E+003
   7.1360   4.49671E+003    1.74684E+003
   7.1390   4.39211E+003    1.64362E+003
   7.1410   4.43857E+003    1.50922E+003
   7.1450   4.43138E+003    1.49168E+003
   7.1480   4.45851E+003    1.41106E+003
   7.1510   4.42450E+003    1.18981E+003
