# Supplementary material for: Trigger factor both holds and folds its client proteins
Source: Nat Commun. 2022 Jul 15;13:4126. doi: 10.1038/s41467-022-31767-6 (PMC9287376; doi:10.1038/s41467-022-31767-6)
Supplement: Supplementary file 6 — Source Data [file 41467_2022_31767_MOESM6_ESM.zip › SourceDataFile/Fig1a-b/00095.RI1]

Sample
I 1 04.0 40000 0016925 2.9590E11 280 1 
   5.8000   8.11500E+001    1.82470E+002
   5.8030   1.95880E+002    2.04600E+002
   5.8040   2.44650E+002    2.25070E+002
   5.8060   2.55610E+002    2.68550E+002
   5.8070   2.62840E+002    2.89710E+002
   5.8080   2.60030E+002    2.88680E+002
   5.8090   2.68240E+002    3.47040E+002
   5.8110   3.37080E+002    3.76660E+002
   5.8130   3.92720E+002    4.51690E+002
   5.8140   4.64850E+002    4.68630E+002
   5.8170   5.11750E+002    5.30160E+002
   5.8180   6.10830E+002    6.86860E+002
   5.8190   6.41350E+002    7.70390E+002
   5.8200   8.30310E+002    8.36600E+002
   5.8230   9.14390E+002    9.72930E+002
   5.8240   1.08343E+003    1.10365E+003
   5.8260   1.14098E+003    1.33986E+003
   5.8270   1.36410E+003    1.33044E+003
   5.8280   1.46802E+003    1.69157E+003
   5.8300   1.67831E+003    1.91029E+003
   5.8330   1.95198E+003    2.29006E+003
   5.8350   2.21166E+003    2.61056E+003
   5.8360   2.75862E+003    2.75341E+003
   5.8370   2.99876E+003    3.07253E+003
   5.8390   3.03969E+003    3.44178E+003
   5.8420   3.11866E+003    3.67266E+003
   5.8440   3.67550E+003    4.29831E+003
   5.8460   4.14483E+003    4.66733E+003
   5.8490   4.51688E+003    4.65826E+003
   5.8510   4.77667E+003    5.26819E+003
   5.8530   5.21996E+003    5.34972E+003
   5.8550   5.18606E+003    5.33224E+003
   5.8580   5.30392E+003    5.48996E+003
   5.8600   5.49909E+003    5.65199E+003
   5.8610   5.55427E+003    5.59475E+003
   5.8630   5.55427E+003    5.78863E+003
   5.8640   5.49218E+003    5.64014E+003
   5.8670   5.58313E+003    5.67221E+003
   5.8690   5.57498E+003    5.59450E+003
   5.8710   5.45251E+003    5.61887E+003
   5.8740   5.61209E+003    5.53774E+003
   5.8760   5.47558E+003    5.47778E+003
   5.8780   5.55953E+003    5.44361E+003
   5.8800   5.47348E+003    5.49582E+003
   5.8810   5.55692E+003    5.50999E+003
   5.8830   5.52552E+003    5.58874E+003
   5.8850   5.57034E+003    5.61903E+003
   5.8900   5.55751E+003    5.66308E+003
   5.8920   5.63888E+003    5.60129E+003
   5.8940   5.60689E+003    5.51981E+003
   5.8950   5.58992E+003    5.48548E+003
   5.8970   5.55940E+003    5.47324E+003
   5.8990   5.51512E+003    5.51861E+003
   5.9020   5.63518E+003    5.53478E+003
   5.9050   5.58952E+003    5.73742E+003
   5.9090   5.62296E+003    5.65564E+003
   5.9100   5.64404E+003    5.84669E+003
   5.9110   5.61778E+003    5.71477E+003
   5.9120   5.60140E+003    5.72089E+003
   5.9160   5.69912E+003    5.69192E+003
   5.9180   5.75531E+003    5.68814E+003
   5.9200   5.74451E+003    5.80699E+003
   5.9230   5.85712E+003    5.83353E+003
   5.9250   5.77057E+003    5.72472E+003
   5.9270   5.91201E+003    5.93265E+003
   5.9290   5.82613E+003    6.06812E+003
   5.9300   5.98032E+003    6.13862E+003
   5.9330   5.96921E+003    5.96993E+003
   5.9360   6.12952E+003    5.94323E+003
   5.9370   6.13641E+003    5.99160E+003
   5.9380   6.16284E+003    6.04276E+003
   5.9410   6.14381E+003    6.21924E+003
   5.9430   6.29292E+003    6.24488E+003
   5.9470   6.23588E+003    6.20341E+003
   5.9490   6.18979E+003    6.22748E+003
   5.9520   6.15978E+003    6.24816E+003
   5.9540   6.27340E+003    6.36433E+003
   5.9550   6.23760E+003    6.28940E+003
   5.9580   6.10787E+003    6.21787E+003
   5.9600   6.30110E+003    6.29038E+003
   5.9650   6.40220E+003    6.24483E+003
   5.9670   6.13690E+003    6.31849E+003
   5.9690   6.36963E+003    6.37312E+003
   5.9720   6.37530E+003    6.40210E+003
   5.9750   6.39719E+003    6.29759E+003
   5.9790   6.15970E+003    6.35124E+003
   5.9810   6.19014E+003    6.27001E+003
   5.9840   6.12171E+003    6.28982E+003
   5.9860   6.17734E+003    6.34803E+003
   5.9900   6.31528E+003    6.24503E+003
   5.9920   6.11613E+003    6.29720E+003
   5.9950   6.14585E+003    6.46898E+003
   5.9970   6.33268E+003    8.39410E+003
   6.0000   6.18874E+003    1.06336E+004
   6.0030   6.27117E+003    1.06835E+004
   6.0080   6.12815E+003    6.12709E+003
   6.0100   6.42273E+003    2.45540E+002
   6.0160   1.04705E+004    9.27040E+002
   6.0210   1.03593E+004    7.00071E+003
   6.0250   1.37176E+003    5.79575E+003
   6.0270   2.10500E+002    6.18922E+003
   6.0280   2.02520E+002    6.11791E+003
   6.0310   3.61210E+002    6.13402E+003
   6.0330   1.19031E+003    6.05964E+003
   6.0370   5.09085E+003    5.98553E+003
   6.0400   7.15463E+003    6.00767E+003
   6.0420   5.96556E+003    6.07065E+003
   6.0440   6.28963E+003    6.12402E+003
   6.0450   6.32711E+003    5.97510E+003
   6.0490   6.13497E+003    5.97191E+003
   6.0510   6.31840E+003    5.92260E+003
   6.0540   6.15541E+003    5.99792E+003
   6.0560   6.18447E+003    5.92473E+003
   6.0590   6.06169E+003    5.93391E+003
   6.0610   6.17038E+003    5.91672E+003
   6.0660   6.09789E+003    5.98750E+003
   6.0680   6.13121E+003    6.01141E+003
   6.0690   6.11572E+003    5.99897E+003
   6.0730   6.10825E+003    5.97773E+003
   6.0750   6.22193E+003    6.03237E+003
   6.0780   6.03697E+003    5.92018E+003
   6.0790   6.11410E+003    6.01128E+003
   6.0810   6.29909E+003    6.06997E+003
   6.0840   6.09448E+003    6.04686E+003
   6.0860   6.12189E+003    6.01446E+003
   6.0890   6.21440E+003    5.95785E+003
   6.0910   6.13873E+003    5.93391E+003
   6.0930   6.21047E+003    6.03180E+003
   6.0960   6.08763E+003    5.96459E+003
   6.0980   6.05846E+003    5.91465E+003
   6.1010   6.03441E+003    5.95275E+003
   6.1050   6.09205E+003    5.91965E+003
   6.1070   5.96663E+003    5.86857E+003
   6.1090   5.94623E+003    5.96156E+003
   6.1120   6.00534E+003    5.89143E+003
   6.1150   6.06279E+003    5.93060E+003
   6.1170   6.04557E+003    5.95473E+003
   6.1200   6.00962E+003    5.91094E+003
   6.1220   6.02901E+003    5.99175E+003
   6.1270   6.03568E+003    5.90433E+003
   6.1290   6.13277E+003    6.01106E+003
   6.1310   6.01558E+003    5.99563E+003
   6.1330   5.99568E+003    5.99649E+003
   6.1360   6.17969E+003    6.04779E+003
   6.1380   6.19292E+003    5.98226E+003
   6.1400   6.11012E+003    5.99172E+003
   6.1430   6.12470E+003    5.96812E+003
   6.1450   6.00144E+003    5.89392E+003
   6.1470   6.04274E+003    5.99800E+003
   6.1520   6.03335E+003    5.87327E+003
   6.1540   6.05739E+003    5.93537E+003
   6.1560   6.03592E+003    5.91743E+003
   6.1590   6.07780E+003    5.88581E+003
   6.1630   5.98291E+003    5.90200E+003
   6.1660   6.06316E+003    5.94815E+003
   6.1670   6.10231E+003    6.01576E+003
   6.1700   6.13882E+003    5.98564E+003
   6.1720   6.11503E+003    5.96073E+003
   6.1760   5.96360E+003    5.96658E+003
   6.1800   5.99451E+003    5.90854E+003
   6.1820   6.05152E+003    5.97114E+003
   6.1840   6.10552E+003    5.95859E+003
   6.1870   5.99681E+003    5.81368E+003
   6.1890   6.03633E+003    5.80801E+003
   6.1930   5.98819E+003    5.90463E+003
   6.1960   6.04247E+003    5.96394E+003
   6.1980   6.00790E+003    5.95073E+003
   6.2000   5.96861E+003    6.13960E+003
   6.2030   6.09922E+003    6.18067E+003
   6.2070   6.07962E+003    6.00892E+003
   6.2090   6.09058E+003    5.97690E+003
   6.2110   6.00884E+003    6.00450E+003
   6.2140   5.98292E+003    6.08726E+003
   6.2160   6.01988E+003    6.01115E+003
   6.2200   5.98621E+003    5.84203E+003
   6.2230   5.94606E+003    5.85567E+003
   6.2250   6.02545E+003    5.85916E+003
   6.2280   5.94590E+003    5.97000E+003
   6.2330   6.04168E+003    6.04379E+003
   6.2370   6.05370E+003    5.94556E+003
   6.2390   5.95547E+003    5.95889E+003
   6.2410   6.03172E+003    6.05746E+003
   6.2440   5.96043E+003    5.90291E+003
   6.2460   5.94203E+003    6.06591E+003
   6.2500   5.94426E+003    5.97483E+003
   6.2530   5.86596E+003    5.79424E+003
   6.2550   5.99098E+003    5.90387E+003
   6.2570   5.96373E+003    6.04175E+003
   6.2600   5.86739E+003    5.87610E+003
   6.2640   5.80953E+003    5.96808E+003
   6.2670   5.90294E+003    5.79226E+003
   6.2690   5.82746E+003    5.83518E+003
   6.2720   5.88752E+003    5.80976E+003
   6.2740   5.83099E+003    5.85623E+003
   6.2760   5.82993E+003    6.02943E+003
   6.2810   5.90517E+003    5.88988E+003
   6.2830   5.81547E+003    5.91115E+003
   6.2850   5.81094E+003    5.91652E+003
   6.2880   5.83714E+003    5.90837E+003
   6.2900   5.81670E+003    5.96711E+003
   6.2920   5.75842E+003    5.92208E+003
   6.2950   5.76429E+003    5.84521E+003
   6.2970   5.77849E+003    5.91990E+003
   6.3010   5.84225E+003    5.94559E+003
   6.3040   5.65548E+003    5.74861E+003
   6.3060   5.62780E+003    5.87258E+003
   6.3080   5.76372E+003    5.92626E+003
   6.3130   5.74782E+003    5.99106E+003
   6.3150   5.80415E+003    5.77795E+003
   6.3190   5.58246E+003    5.85997E+003
   6.3220   5.52312E+003    5.81866E+003
   6.3260   5.60365E+003    5.83848E+003
   6.3280   5.63150E+003    5.73524E+003
   6.3290   5.63234E+003    5.86143E+003
   6.3310   5.63696E+003    5.74633E+003
   6.3350   5.51390E+003    5.89595E+003
   6.3380   5.48265E+003    5.83012E+003
   6.3400   5.40354E+003    5.80790E+003
   6.3430   5.50029E+003    5.73909E+003
   6.3460   5.45950E+003    5.74309E+003
   6.3490   5.36889E+003    5.71954E+003
   6.3530   5.31658E+003    5.72192E+003
   6.3550   5.44248E+003    5.74035E+003
   6.3570   5.38350E+003    5.75008E+003
   6.3600   5.45673E+003    5.72200E+003
   6.3630   5.45512E+003    5.63329E+003
   6.3670   5.53650E+003    5.79286E+003
   6.3680   5.38203E+003    5.63592E+003
   6.3710   5.32672E+003    5.69984E+003
   6.3730   5.21513E+003    5.70642E+003
   6.3760   5.39802E+003    5.69179E+003
   6.3780   5.43721E+003    5.83772E+003
   6.3820   5.31621E+003    5.57777E+003
   6.3840   5.29102E+003    5.60695E+003
   6.3870   5.22997E+003    5.59121E+003
   6.3890   5.32529E+003    5.54465E+003
   6.3920   5.22702E+003    5.57271E+003
   6.3950   5.28610E+003    5.38952E+003
   6.3980   5.22476E+003    5.45307E+003
   6.4020   5.15892E+003    5.54235E+003
   6.4040   5.05909E+003    5.41400E+003
   6.4070   5.10864E+003    5.49624E+003
   6.4090   5.01362E+003    5.40411E+003
   6.4120   5.02563E+003    5.41578E+003
   6.4150   5.00552E+003    5.38988E+003
   6.4180   4.90230E+003    5.40911E+003
   6.4210   4.90200E+003    5.41338E+003
   6.4240   4.96834E+003    5.49066E+003
   6.4270   5.01631E+003    5.38414E+003
   6.4290   4.97546E+003    5.46355E+003
   6.4310   5.05940E+003    5.49165E+003
   6.4330   5.06861E+003    5.50194E+003
   6.4370   5.11855E+003    5.48848E+003
   6.4400   5.08225E+003    5.49465E+003
   6.4410   5.05309E+003    5.54692E+003
   6.4440   5.12420E+003    5.48784E+003
   6.4480   5.16164E+003    5.52041E+003
   6.4490   5.11138E+003    5.53870E+003
   6.4540   5.11958E+003    5.51621E+003
   6.4560   5.11125E+003    5.49839E+003
   6.4590   5.11580E+003    5.56649E+003
   6.4620   5.12956E+003    5.51663E+003
   6.4650   5.09405E+003    5.58613E+003
   6.4680   5.20669E+003    5.54428E+003
   6.4700   5.14113E+003    5.44458E+003
   6.4720   5.21096E+003    5.58521E+003
   6.4740   5.14818E+003    5.60504E+003
   6.4780   5.16604E+003    5.45596E+003
   6.4820   5.16897E+003    5.46341E+003
   6.4840   5.07769E+003    5.46210E+003
   6.4860   5.13414E+003    5.47229E+003
   6.4880   5.16503E+003    5.44346E+003
   6.4910   5.04609E+003    5.53187E+003
   6.4940   5.00393E+003    5.36823E+003
   6.4970   5.13567E+003    5.34644E+003
   6.5000   5.02776E+003    5.41707E+003
   6.5020   5.17291E+003    5.46680E+003
   6.5050   5.14831E+003    5.37090E+003
   6.5090   5.03894E+003    5.52142E+003
   6.5120   5.17694E+003    5.58773E+003
   6.5140   5.22733E+003    5.59159E+003
   6.5160   5.18186E+003    5.47133E+003
   6.5190   5.15056E+003    5.53467E+003
   6.5210   5.17154E+003    5.45627E+003
   6.5260   5.09388E+003    5.51671E+003
   6.5280   4.99367E+003    5.31253E+003
   6.5300   5.10881E+003    5.37381E+003
   6.5320   5.09671E+003    5.36760E+003
   6.5350   5.04061E+003    5.35812E+003
   6.5380   5.01196E+003    5.27763E+003
   6.5420   5.05117E+003    5.26081E+003
   6.5440   4.98087E+003    5.19246E+003
   6.5460   5.10684E+003    5.18347E+003
   6.5500   5.06469E+003    5.35008E+003
   6.5530   5.04377E+003    5.43222E+003
   6.5560   5.09233E+003    5.39273E+003
   6.5590   5.03675E+003    5.20831E+003
   6.5620   5.04656E+003    5.22134E+003
   6.5640   5.06828E+003    5.15951E+003
   6.5680   5.07011E+003    5.14679E+003
   6.5690   5.06182E+003    5.03796E+003
   6.5720   4.96908E+003    5.15461E+003
   6.5740   5.02637E+003    5.24747E+003
   6.5780   4.91686E+003    5.20686E+003
   6.5800   4.99915E+003    5.13031E+003
   6.5820   4.93813E+003    5.09039E+003
   6.5850   4.89165E+003    5.22224E+003
   6.5880   5.02279E+003    5.14180E+003
   6.5910   4.84644E+003    5.11884E+003
   6.5950   4.89158E+003    5.12828E+003
   6.5990   4.96194E+003    5.10390E+003
   6.6000   4.89682E+003    5.03586E+003
   6.6040   4.98129E+003    5.15750E+003
   6.6080   4.84989E+003    5.07177E+003
   6.6100   4.80712E+003    5.03378E+003
   6.6130   4.79533E+003    5.06317E+003
   6.6160   4.99262E+003    4.94613E+003
   6.6200   4.94136E+003    4.99252E+003
   6.6220   4.92933E+003    5.00825E+003
   6.6240   4.92481E+003    4.96745E+003
   6.6270   4.85222E+003    4.96132E+003
   6.6310   4.94869E+003    5.01217E+003
   6.6330   4.87174E+003    4.97452E+003
   6.6360   4.95108E+003    4.91688E+003
   6.6380   4.86152E+003    4.92281E+003
   6.6400   4.84866E+003    4.85909E+003
   6.6440   4.87445E+003    4.89818E+003
   6.6470   4.83248E+003    4.92544E+003
   6.6510   4.80238E+003    4.91428E+003
   6.6530   4.90145E+003    4.87229E+003
   6.6560   4.79880E+003    4.83218E+003
   6.6580   4.89312E+003    4.89165E+003
   6.6610   4.82632E+003    4.80162E+003
   6.6650   4.83383E+003    4.94907E+003
   6.6680   4.79060E+003    4.80508E+003
   6.6700   4.82828E+003    4.78104E+003
   6.6720   4.75346E+003    4.70353E+003
   6.6760   4.74871E+003    4.74582E+003
   6.6780   4.79125E+003    4.74626E+003
   6.6810   4.74204E+003    4.74633E+003
   6.6850   4.73919E+003    4.70718E+003
   6.6870   4.74395E+003    4.82730E+003
   6.6900   4.79074E+003    4.76670E+003
   6.6920   4.78828E+003    4.78229E+003
   6.6940   4.75591E+003    4.71497E+003
   6.6980   4.80174E+003    4.70163E+003
   6.7010   4.67767E+003    4.71513E+003
   6.7030   4.72042E+003    4.66468E+003
   6.7070   4.73937E+003    4.60481E+003
   6.7090   4.76181E+003    4.68343E+003
   6.7120   4.65676E+003    4.58695E+003
   6.7150   4.69363E+003    4.52857E+003
   6.7170   4.49219E+003    4.47951E+003
   6.7190   4.54927E+003    4.48959E+003
   6.7250   4.59100E+003    4.47176E+003
   6.7270   4.62106E+003    4.49454E+003
   6.7290   4.67339E+003    4.57800E+003
   6.7310   4.69028E+003    4.50331E+003
   6.7350   4.65310E+003    4.65659E+003
   6.7370   4.71536E+003    4.49023E+003
   6.7400   4.71834E+003    4.53356E+003
   6.7430   4.58522E+003    4.52349E+003
   6.7450   4.65521E+003    4.23595E+003
   6.7480   4.55500E+003    4.40518E+003
   6.7520   4.56131E+003    4.30489E+003
   6.7540   4.54127E+003    4.28921E+003
   6.7570   4.58300E+003    4.24199E+003
   6.7610   4.52654E+003    4.24325E+003
   6.7630   4.53731E+003    4.28811E+003
   6.7660   4.48989E+003    4.33843E+003
   6.7700   4.46861E+003    4.39847E+003
   6.7730   4.51248E+003    4.37736E+003
   6.7750   4.41584E+003    4.34154E+003
   6.7790   4.49784E+003    4.33963E+003
   6.7820   4.53375E+003    4.31896E+003
   6.7840   4.42302E+003    4.32911E+003
   6.7870   4.50432E+003    4.29809E+003
   6.7900   4.47992E+003    4.29595E+003
   6.7930   4.46744E+003    4.32206E+003
   6.7960   4.49784E+003    4.32442E+003
   6.8000   4.50376E+003    4.30609E+003
   6.8020   4.48395E+003    4.33016E+003
   6.8050   4.57919E+003    4.32929E+003
   6.8100   4.54069E+003    4.43544E+003
   6.8130   4.51475E+003    4.41445E+003
   6.8160   4.50031E+003    4.41585E+003
   6.8170   4.50957E+003    4.53553E+003
   6.8200   4.54592E+003    4.43936E+003
   6.8240   4.42586E+003    4.47371E+003
   6.8280   4.50677E+003    4.37665E+003
   6.8300   4.50326E+003    4.45808E+003
   6.8350   4.49731E+003    4.35163E+003
   6.8370   4.46354E+003    4.31663E+003
   6.8390   4.54838E+003    4.37441E+003
   6.8420   4.57084E+003    4.41307E+003
   6.8460   4.49580E+003    4.40547E+003
   6.8490   4.60768E+003    4.42006E+003
   6.8520   4.62974E+003    4.38046E+003
   6.8550   4.54589E+003    4.33775E+003
   6.8570   4.49730E+003    4.42303E+003
   6.8600   4.53854E+003    4.31001E+003
   6.8630   4.49116E+003    4.34141E+003
   6.8670   4.54366E+003    4.35814E+003
   6.8700   4.43812E+003    4.36575E+003
   6.8720   4.48496E+003    4.34533E+003
   6.8750   4.53644E+003    4.32058E+003
   6.8780   4.51022E+003    4.33577E+003
   6.8820   4.53097E+003    4.26895E+003
   6.8850   4.42253E+003    4.39293E+003
   6.8870   4.47535E+003    4.40662E+003
   6.8910   4.33678E+003    4.31663E+003
   6.8930   4.37883E+003    4.31058E+003
   6.8950   4.42032E+003    4.31868E+003
   6.9000   4.44673E+003    4.39274E+003
   6.9020   4.48469E+003    4.34335E+003
   6.9060   4.48305E+003    4.26637E+003
   6.9090   4.46738E+003    4.29685E+003
   6.9130   4.53165E+003    4.29711E+003
   6.9160   4.50252E+003    4.25293E+003
   6.9180   4.48014E+003    4.23430E+003
   6.9200   4.44323E+003    4.22355E+003
   6.9250   4.46473E+003    4.20384E+003
   6.9270   4.50487E+003    4.20438E+003
   6.9300   4.54933E+003    4.20507E+003
   6.9320   4.38945E+003    4.23323E+003
   6.9350   4.39035E+003    4.13074E+003
   6.9390   4.38473E+003    4.06469E+003
   6.9420   4.34308E+003    4.11959E+003
   6.9450   4.33817E+003    4.12960E+003
   6.9490   4.42142E+003    4.08522E+003
   6.9520   4.36944E+003    3.95165E+003
   6.9540   4.37508E+003    4.02614E+003
   6.9580   4.32638E+003    4.11305E+003
   6.9600   4.28077E+003    4.05366E+003
   6.9640   4.31570E+003    4.02105E+003
   6.9680   4.26084E+003    4.12849E+003
   6.9710   4.23399E+003    4.12625E+003
   6.9740   4.31382E+003    4.12574E+003
   6.9760   4.29197E+003    4.12725E+003
   6.9790   4.37721E+003    4.08083E+003
   6.9830   4.40310E+003    4.08855E+003
   6.9850   4.36932E+003    4.12564E+003
   6.9880   4.30765E+003    4.03914E+003
   6.9910   4.35710E+003    4.02374E+003
   6.9960   4.25268E+003    4.03857E+003
   6.9990   4.27696E+003    3.99586E+003
   7.0010   4.32832E+003    3.95842E+003
   7.0050   4.30689E+003    4.03352E+003
   7.0100   4.26970E+003    4.03016E+003
   7.0120   4.30978E+003    4.01573E+003
   7.0150   4.32308E+003    4.04698E+003
   7.0170   4.23518E+003    4.01554E+003
   7.0210   4.24076E+003    3.99072E+003
   7.0250   4.15337E+003    4.03668E+003
   7.0280   4.23436E+003    3.97437E+003
   7.0310   4.22020E+003    4.01370E+003
   7.0320   4.30471E+003    4.02425E+003
   7.0350   4.18580E+003    3.92484E+003
   7.0380   4.19076E+003    3.97169E+003
   7.0410   4.11256E+003    4.03442E+003
   7.0450   4.19407E+003    3.97614E+003
   7.0470   3.99771E+003    3.97316E+003
   7.0520   4.01803E+003    4.01094E+003
   7.0530   4.06222E+003    4.01002E+003
   7.0590   4.13971E+003    3.95143E+003
   7.0620   4.19701E+003    3.95583E+003
   7.0640   4.17336E+003    3.92327E+003
   7.0670   4.26375E+003    3.93387E+003
   7.0700   4.21257E+003    3.94232E+003
   7.0740   4.19945E+003    3.89364E+003
   7.0770   4.21607E+003    3.90920E+003
   7.0790   4.17953E+003    3.90596E+003
   7.0820   4.21655E+003    3.90903E+003
   7.0850   4.18710E+003    3.87019E+003
   7.0870   4.13204E+003    3.82625E+003
   7.0900   4.15078E+003    3.83336E+003
   7.0950   4.20023E+003    3.88985E+003
   7.0970   4.14477E+003    3.94093E+003
   7.1020   4.13475E+003    4.00388E+003
   7.1060   4.24050E+003    3.96693E+003
   7.1080   4.18854E+003    3.81312E+003
   7.1110   4.09889E+003    3.86292E+003
   7.1150   4.08675E+003    3.94178E+003
   7.1170   4.07933E+003    3.78944E+003
   7.1210   4.02391E+003    3.84023E+003
   7.1230   4.03843E+003    3.89353E+003
   7.1270   4.01983E+003    3.77285E+003
   7.1290   3.99473E+003    3.82856E+003
   7.1330   3.98121E+003    3.81694E+003
   7.1350   3.87190E+003    3.80256E+003
   7.1380   3.84168E+003    3.89818E+003
   7.1410   3.86848E+003    3.82467E+003
   7.1440   3.82434E+003    3.75552E+003
   7.1480   3.67050E+003    3.82536E+003
   7.1500   3.59292E+003    3.64105E+003
