# Supplementary material for: Trigger factor both holds and folds its client proteins
Source: Nat Commun. 2022 Jul 15;13:4126. doi: 10.1038/s41467-022-31767-6 (PMC9287376; doi:10.1038/s41467-022-31767-6)
Supplement: Supplementary file 6 — Source Data [file 41467_2022_31767_MOESM6_ESM.zip › SourceDataFile/Fig1a-b/00095.RI3]

Sample
I 3 04.0 40000 0017040 2.9790E11 280 1 
   5.8000   1.32820E+002    1.95390E+002
   5.8020   1.88330E+002    2.04400E+002
   5.8030   2.36710E+002    2.17990E+002
   5.8050   2.29160E+002    2.48000E+002
   5.8060   2.41130E+002    2.74720E+002
   5.8070   2.56120E+002    2.69430E+002
   5.8080   2.61230E+002    2.85740E+002
   5.8090   3.41540E+002    3.12220E+002
   5.8100   3.31220E+002    3.79000E+002
   5.8120   3.85570E+002    4.12530E+002
   5.8130   3.85000E+002    4.27670E+002
   5.8150   4.69270E+002    5.05500E+002
   5.8170   5.19140E+002    5.53210E+002
   5.8180   6.68620E+002    7.06070E+002
   5.8210   7.90900E+002    8.17240E+002
   5.8220   8.96350E+002    9.35420E+002
   5.8240   1.05520E+003    1.33985E+003
   5.8260   1.33398E+003    1.41091E+003
   5.8280   1.50366E+003    1.54784E+003
   5.8310   1.65270E+003    1.78238E+003
   5.8330   2.02702E+003    2.24606E+003
   5.8350   2.47105E+003    2.65175E+003
   5.8380   3.11767E+003    3.27638E+003
   5.8400   3.31710E+003    3.47134E+003
   5.8420   3.80379E+003    3.76701E+003
   5.8450   4.21063E+003    4.34559E+003
   5.8460   4.53252E+003    4.54250E+003
   5.8490   4.58429E+003    4.80234E+003
   5.8510   5.04773E+003    4.96956E+003
   5.8530   5.22252E+003    5.39558E+003
   5.8540   5.36670E+003    5.26001E+003
   5.8550   5.29342E+003    5.29448E+003
   5.8580   5.40849E+003    5.40913E+003
   5.8600   5.36216E+003    5.47089E+003
   5.8620   5.44891E+003    5.47513E+003
   5.8640   5.48291E+003    5.51888E+003
   5.8650   5.56098E+003    5.62028E+003
   5.8690   5.58314E+003    5.44610E+003
   5.8700   5.55052E+003    5.49257E+003
   5.8720   5.43785E+003    5.46689E+003
   5.8740   5.41618E+003    5.43430E+003
   5.8760   5.49609E+003    5.46065E+003
   5.8780   5.42275E+003    5.63183E+003
   5.8810   5.55572E+003    5.39139E+003
   5.8820   5.59112E+003    5.55969E+003
   5.8850   5.44835E+003    5.52591E+003
   5.8880   5.54793E+003    5.53501E+003
   5.8900   5.38351E+003    5.55139E+003
   5.8920   5.45061E+003    5.78307E+003
   5.8940   5.45848E+003    5.67960E+003
   5.8970   5.67792E+003    5.88041E+003
   5.8990   5.72224E+003    5.70013E+003
   5.9030   5.67510E+003    5.69121E+003
   5.9060   5.56311E+003    5.58835E+003
   5.9090   5.63802E+003    5.58496E+003
   5.9100   5.69721E+003    5.67453E+003
   5.9120   5.70264E+003    5.82079E+003
   5.9150   5.81803E+003    5.95794E+003
   5.9170   5.75328E+003    5.87816E+003
   5.9200   5.79037E+003    5.82095E+003
   5.9210   5.82988E+003    5.98478E+003
   5.9230   5.85097E+003    5.88994E+003
   5.9260   5.93354E+003    6.02862E+003
   5.9270   6.12826E+003    6.01874E+003
   5.9290   6.05054E+003    6.13504E+003
   5.9320   6.11714E+003    6.11468E+003
   5.9340   6.13440E+003    6.34668E+003
   5.9360   6.29836E+003    6.49355E+003
   5.9380   6.52187E+003    7.38991E+003
   5.9400   6.45049E+003    1.17670E+004
   5.9450   6.59896E+003    1.28704E+004
   5.9470   6.56593E+003    1.18053E+004
   5.9500   6.82366E+003    9.92367E+003
   5.9510   7.33344E+003    2.01510E+002
   5.9570   1.19599E+004    4.12580E+002
   5.9610   9.21998E+003    3.09367E+003
   5.9630   4.24980E+002    7.98325E+003
   5.9670   1.87200E+002    6.04289E+003
   5.9700   3.55400E+002    6.47926E+003
   5.9720   1.04219E+003    6.30793E+003
   5.9740   3.15718E+003    6.27160E+003
   5.9770   7.50830E+003    6.28646E+003
   5.9790   6.60652E+003    6.21502E+003
   5.9810   6.45359E+003    6.10676E+003
   5.9840   6.22036E+003    6.12618E+003
   5.9860   6.11498E+003    6.17371E+003
   5.9880   6.21963E+003    6.12995E+003
   5.9900   6.18586E+003    6.18853E+003
   5.9920   6.23947E+003    6.18550E+003
   5.9950   6.14774E+003    6.21766E+003
   5.9970   6.15778E+003    6.10588E+003
   6.0030   6.08467E+003    5.96245E+003
   6.0040   5.95107E+003    6.03285E+003
   6.0060   6.17979E+003    5.93746E+003
   6.0080   6.18395E+003    6.05739E+003
   6.0110   6.08674E+003    6.11098E+003
   6.0140   6.05086E+003    6.04262E+003
   6.0150   6.05570E+003    6.00969E+003
   6.0170   6.08072E+003    6.01255E+003
   6.0200   6.20136E+003    6.05071E+003
   6.0240   6.06520E+003    5.95974E+003
   6.0250   6.07705E+003    5.96393E+003
   6.0260   5.99913E+003    5.98338E+003
   6.0290   5.97579E+003    5.93578E+003
   6.0320   6.01567E+003    6.04446E+003
   6.0360   6.03437E+003    6.14481E+003
   6.0380   6.16225E+003    6.02531E+003
   6.0400   6.15577E+003    6.08038E+003
   6.0420   6.08150E+003    6.03278E+003
   6.0450   6.12828E+003    6.14257E+003
   6.0480   6.06807E+003    5.98647E+003
   6.0500   6.04372E+003    6.06759E+003
   6.0530   5.94611E+003    6.03427E+003
   6.0550   6.05566E+003    5.96022E+003
   6.0570   5.99166E+003    6.03134E+003
   6.0590   6.04403E+003    6.02385E+003
   6.0620   5.91022E+003    5.91938E+003
   6.0650   5.92930E+003    6.08127E+003
   6.0660   6.03317E+003    5.89267E+003
   6.0680   6.02028E+003    6.08852E+003
   6.0700   5.99556E+003    6.05986E+003
   6.0730   5.89666E+003    6.11261E+003
   6.0750   6.08834E+003    5.95515E+003
   6.0770   6.06681E+003    5.94717E+003
   6.0800   6.02052E+003    5.97211E+003
   6.0820   6.01163E+003    5.97038E+003
   6.0840   6.09729E+003    5.89879E+003
   6.0870   5.97114E+003    5.87433E+003
   6.0890   5.98775E+003    5.65635E+003
   6.0910   6.08452E+003    5.60653E+003
   6.0940   5.91822E+003    5.61713E+003
   6.0980   6.05758E+003    5.46061E+003
   6.1000   6.16121E+003    5.48401E+003
   6.1050   5.96330E+003    5.46556E+003
   6.1080   5.90548E+003    5.48591E+003
   6.1110   5.91777E+003    5.40000E+003
   6.1140   5.95625E+003    5.39366E+003
   6.1160   5.92689E+003    5.44077E+003
   6.1190   5.83700E+003    5.40029E+003
   6.1220   5.87757E+003    5.71488E+003
   6.1240   5.87211E+003    5.76427E+003
   6.1260   6.05407E+003    4.99998E+003
   6.1290   6.07540E+003    5.00333E+003
   6.1310   6.07624E+003    4.91284E+003
   6.1340   6.04385E+003    4.65692E+003
   6.1360   6.08346E+003    4.61288E+003
   6.1380   6.00601E+003    4.90123E+003
   6.1400   6.00509E+003    5.42758E+003
   6.1430   5.95325E+003    5.29393E+003
   6.1450   5.98097E+003    5.80741E+003
   6.1470   5.97608E+003    5.85060E+003
   6.1500   6.00062E+003    5.62570E+003
   6.1540   6.01948E+003    5.67179E+003
   6.1570   5.97310E+003    5.77148E+003
   6.1580   5.87892E+003    5.57076E+003
   6.1610   6.07016E+003    5.74379E+003
   6.1630   5.97689E+003    5.60667E+003
   6.1650   6.08037E+003    5.44841E+003
   6.1680   6.07326E+003    5.33731E+003
   6.1700   6.03860E+003    5.23906E+003
   6.1720   5.90101E+003    5.33785E+003
   6.1750   5.98785E+003    5.39362E+003
   6.1770   6.14842E+003    5.33618E+003
   6.1800   5.95048E+003    5.40573E+003
   6.1840   5.91624E+003    5.53119E+003
   6.1870   5.96044E+003    5.41074E+003
   6.1890   5.88907E+003    5.24426E+003
   6.1910   5.94995E+003    5.38483E+003
   6.1930   6.12144E+003    5.46892E+003
   6.1970   6.10615E+003    5.44174E+003
   6.2000   6.11913E+003    5.59931E+003
   6.2020   6.09203E+003    5.57540E+003
   6.2050   6.08634E+003    5.39635E+003
   6.2070   5.93986E+003    5.34491E+003
   6.2090   5.99251E+003    5.16896E+003
   6.2140   5.92191E+003    5.32257E+003
   6.2160   6.00243E+003    5.18422E+003
   6.2170   5.94751E+003    5.05784E+003
   6.2200   5.99128E+003    5.11755E+003
   6.2230   5.98828E+003    5.46809E+003
   6.2250   5.97921E+003    5.55131E+003
   6.2280   5.92854E+003    5.38057E+003
   6.2300   5.99264E+003    5.20988E+003
   6.2320   5.93910E+003    5.17277E+003
   6.2340   5.97114E+003    5.10051E+003
   6.2390   5.98108E+003    5.12543E+003
   6.2410   6.08666E+003    4.81045E+003
   6.2430   5.95298E+003    4.70704E+003
   6.2460   5.95216E+003    4.97697E+003
   6.2500   5.96255E+003    4.93122E+003
   6.2510   5.93817E+003    4.86631E+003
   6.2550   5.87339E+003    4.91689E+003
   6.2570   5.80399E+003    4.72983E+003
   6.2600   5.87313E+003    4.70109E+003
   6.2620   5.79250E+003    4.76567E+003
   6.2650   5.88531E+003    4.77872E+003
   6.2680   5.84355E+003    4.86176E+003
   6.2700   5.97229E+003    4.80932E+003
   6.2720   6.03568E+003    4.82791E+003
   6.2750   6.09318E+003    4.77806E+003
   6.2790   6.03467E+003    4.75176E+003
   6.2800   5.96937E+003    4.53789E+003
   6.2830   5.96001E+003    4.45381E+003
   6.2850   6.02941E+003    4.48873E+003
   6.2880   5.95298E+003    4.72866E+003
   6.2910   6.01458E+003    4.79272E+003
   6.2940   5.92274E+003    4.69684E+003
   6.2980   6.07070E+003    4.79427E+003
   6.3000   6.02674E+003    4.64157E+003
   6.3020   5.89175E+003    4.46998E+003
   6.3040   5.88819E+003    4.46598E+003
   6.3080   5.98264E+003    4.51663E+003
   6.3110   6.06188E+003    4.40463E+003
   6.3130   6.03044E+003    4.47157E+003
   6.3160   6.05058E+003    4.53554E+003
   6.3170   5.91778E+003    4.56429E+003
   6.3200   5.94881E+003    4.44617E+003
   6.3240   5.95661E+003    4.47855E+003
   6.3260   5.87300E+003    4.47744E+003
   6.3290   5.96938E+003    4.44667E+003
   6.3310   5.92200E+003    4.44576E+003
   6.3330   5.94937E+003    4.43272E+003
   6.3360   6.01008E+003    4.27348E+003
   6.3390   5.98977E+003    4.36361E+003
   6.3420   5.98410E+003    4.25735E+003
   6.3450   5.98507E+003    4.28209E+003
   6.3470   5.84190E+003    4.23874E+003
   6.3490   5.80500E+003    4.24695E+003
   6.3540   5.85384E+003    4.31622E+003
   6.3560   5.68676E+003    4.24683E+003
   6.3570   5.71045E+003    4.04610E+003
   6.3600   5.61551E+003    3.95777E+003
   6.3640   5.73810E+003    4.05991E+003
   6.3660   5.96836E+003    4.00215E+003
   6.3680   5.93851E+003    4.09945E+003
   6.3730   5.96154E+003    4.05421E+003
   6.3750   5.97569E+003    4.09342E+003
   6.3770   5.99152E+003    4.03747E+003
   6.3800   5.95243E+003    4.04080E+003
   6.3820   5.87090E+003    3.94176E+003
   6.3860   5.78825E+003    3.89727E+003
   6.3880   5.78800E+003    4.01782E+003
   6.3910   5.79037E+003    4.00022E+003
   6.3940   5.73056E+003    3.94283E+003
   6.3970   5.82359E+003    3.97174E+003
   6.3990   5.79897E+003    3.91817E+003
   6.4020   5.79707E+003    3.85157E+003
   6.4040   5.80449E+003    3.85470E+003
   6.4070   5.69440E+003    3.85619E+003
   6.4090   5.63650E+003    3.65322E+003
   6.4120   5.70047E+003    3.71096E+003
   6.4140   5.62875E+003    3.69358E+003
   6.4170   5.65199E+003    3.67604E+003
   6.4200   5.69354E+003    3.65442E+003
   6.4220   5.69471E+003    3.57823E+003
   6.4230   5.57255E+003    3.66188E+003
   6.4260   5.77035E+003    3.66579E+003
   6.4290   5.72160E+003    3.69762E+003
   6.4320   5.67887E+003    3.64516E+003
   6.4340   5.66968E+003    3.80825E+003
   6.4380   5.79611E+003    3.76359E+003
   6.4400   5.92746E+003    3.74337E+003
   6.4430   5.81870E+003    3.68938E+003
   6.4470   5.78145E+003    3.62567E+003
   6.4490   5.90858E+003    3.61975E+003
   6.4510   5.85703E+003    3.63730E+003
   6.4540   5.85831E+003    3.69587E+003
   6.4560   6.00555E+003    3.67389E+003
   6.4590   5.97956E+003    3.66258E+003
   6.4610   5.98384E+003    3.67429E+003
   6.4630   5.97455E+003    3.52600E+003
   6.4680   5.98675E+003    3.55110E+003
   6.4700   6.02575E+003    3.57332E+003
   6.4720   6.03336E+003    3.60592E+003
   6.4750   6.02155E+003    3.60006E+003
   6.4770   5.97352E+003    3.53862E+003
   6.4790   6.01990E+003    3.59746E+003
   6.4830   5.92658E+003    3.56140E+003
   6.4860   6.09214E+003    3.50695E+003
   6.4880   6.01048E+003    3.48580E+003
   6.4930   5.85866E+003    3.44957E+003
   6.4940   6.00932E+003    3.44075E+003
   6.4970   5.94480E+003    3.41864E+003
   6.5010   6.01575E+003    3.45149E+003
   6.5040   5.89064E+003    3.51368E+003
   6.5050   5.94159E+003    3.40199E+003
   6.5080   6.03649E+003    3.40454E+003
   6.5100   5.99895E+003    3.38413E+003
   6.5140   6.03315E+003    3.52646E+003
   6.5160   6.02299E+003    3.49391E+003
   6.5180   6.02802E+003    3.35847E+003
   6.5190   6.09965E+003    3.35909E+003
   6.5230   6.04147E+003    3.20456E+003
   6.5240   6.05295E+003    3.18378E+003
   6.5280   5.99780E+003    3.12983E+003
   6.5300   6.00862E+003    3.11083E+003
   6.5320   6.01689E+003    3.08092E+003
   6.5350   5.89068E+003    3.25892E+003
   6.5390   5.94392E+003    3.19874E+003
   6.5410   5.96160E+003    3.22093E+003
   6.5440   5.81244E+003    3.15480E+003
   6.5460   5.92932E+003    3.10179E+003
   6.5500   5.82666E+003    3.02776E+003
   6.5530   5.84147E+003    3.06809E+003
   6.5560   5.93593E+003    3.04521E+003
   6.5600   5.93379E+003    3.09361E+003
   6.5620   5.85818E+003    3.08882E+003
   6.5630   5.93903E+003    3.10140E+003
   6.5660   5.82187E+003    3.06384E+003
   6.5700   5.95614E+003    3.03326E+003
   6.5710   5.91892E+003    3.00691E+003
   6.5730   5.91624E+003    2.93982E+003
   6.5760   5.92185E+003    2.79985E+003
   6.5800   5.87313E+003    2.81899E+003
   6.5840   5.72091E+003    2.90284E+003
   6.5870   5.87989E+003    2.86968E+003
   6.5890   5.89101E+003    2.82149E+003
   6.5920   5.75044E+003    2.86435E+003
   6.5950   5.86580E+003    2.86919E+003
   6.5990   5.78371E+003    2.83308E+003
   6.6010   5.81866E+003    2.80108E+003
   6.6030   5.84352E+003    2.87594E+003
   6.6060   5.84150E+003    2.82362E+003
   6.6070   5.78148E+003    2.83849E+003
   6.6110   5.73576E+003    2.83246E+003
   6.6130   5.69487E+003    2.77808E+003
   6.6170   5.75254E+003    2.80509E+003
   6.6200   5.75584E+003    2.79966E+003
   6.6220   5.77149E+003    2.73704E+003
   6.6240   5.71738E+003    2.67667E+003
   6.6280   5.84488E+003    2.77622E+003
   6.6310   5.77600E+003    2.74155E+003
   6.6330   5.71720E+003    2.68544E+003
   6.6360   5.71876E+003    2.70171E+003
   6.6400   5.76569E+003    2.69074E+003
   6.6430   5.65717E+003    2.69242E+003
   6.6460   5.65456E+003    2.65101E+003
   6.6490   5.61538E+003    2.58166E+003
   6.6510   5.65549E+003    2.61219E+003
   6.6540   5.66794E+003    2.61129E+003
   6.6580   5.65513E+003    2.62262E+003
   6.6600   5.61514E+003    2.60304E+003
   6.6620   5.65492E+003    2.61168E+003
   6.6650   5.55661E+003    2.57617E+003
   6.6670   5.62049E+003    2.54378E+003
   6.6710   5.53137E+003    2.56431E+003
   6.6730   5.49775E+003    2.55999E+003
   6.6760   5.54169E+003    2.52309E+003
   6.6780   5.51198E+003    2.54521E+003
   6.6830   5.47474E+003    2.54547E+003
   6.6850   5.47590E+003    2.55476E+003
   6.6880   5.44395E+003    2.50133E+003
   6.6900   5.49014E+003    2.52588E+003
   6.6940   5.49795E+003    2.50729E+003
   6.6960   5.44934E+003    2.56101E+003
   6.7010   5.46548E+003    2.46200E+003
   6.7030   5.48402E+003    2.56767E+003
   6.7060   5.62204E+003    2.44594E+003
   6.7080   5.33357E+003    2.48797E+003
   6.7100   5.34105E+003    2.43640E+003
   6.7130   5.25990E+003    2.38998E+003
   6.7160   5.26375E+003    2.43308E+003
   6.7190   5.27031E+003    2.44074E+003
   6.7200   5.29788E+003    2.45506E+003
   6.7230   5.33837E+003    2.50745E+003
   6.7250   5.34607E+003    2.42023E+003
   6.7280   5.30966E+003    2.40642E+003
   6.7310   5.42835E+003    2.46310E+003
   6.7340   5.39839E+003    2.46039E+003
   6.7360   5.36813E+003    2.38802E+003
   6.7370   5.43339E+003    2.43275E+003
   6.7430   5.33973E+003    2.38318E+003
   6.7450   5.21650E+003    2.44827E+003
   6.7470   5.17429E+003    2.29129E+003
   6.7490   5.28622E+003    2.30426E+003
   6.7530   5.15212E+003    2.29039E+003
   6.7570   5.17062E+003    2.26271E+003
   6.7590   5.11712E+003    2.27882E+003
   6.7620   5.16731E+003    2.27072E+003
   6.7650   5.14116E+003    2.31756E+003
   6.7680   5.16126E+003    2.34761E+003
   6.7700   5.16229E+003    2.29866E+003
   6.7740   5.13240E+003    2.24772E+003
   6.7760   5.19180E+003    2.22757E+003
   6.7790   5.12537E+003    2.24201E+003
   6.7820   5.18649E+003    2.21244E+003
   6.7850   5.11904E+003    2.22207E+003
   6.7880   5.17119E+003    2.25380E+003
   6.7920   5.13329E+003    2.22461E+003
   6.7950   5.04779E+003    2.29528E+003
   6.7990   5.08147E+003    2.30140E+003
   6.8010   5.08473E+003    2.31251E+003
   6.8040   5.00006E+003    2.25801E+003
   6.8070   4.98353E+003    2.35059E+003
   6.8080   5.11866E+003    2.27057E+003
   6.8120   5.12979E+003    2.25338E+003
   6.8160   5.08380E+003    2.27401E+003
   6.8190   5.03908E+003    2.20093E+003
   6.8210   5.01931E+003    2.33300E+003
   6.8230   5.00720E+003    2.26575E+003
   6.8280   5.14299E+003    2.30251E+003
   6.8300   5.02452E+003    2.25240E+003
   6.8330   5.09891E+003    2.22293E+003
   6.8360   5.15564E+003    2.26773E+003
   6.8380   5.10147E+003    2.27571E+003
   6.8410   5.09579E+003    2.23960E+003
   6.8440   5.10835E+003    2.23222E+003
   6.8480   5.12072E+003    2.27921E+003
   6.8490   5.13892E+003    2.37098E+003
   6.8530   5.14187E+003    2.29184E+003
   6.8560   5.10902E+003    2.31509E+003
   6.8590   5.09658E+003    2.26118E+003
   6.8620   5.11569E+003    2.26419E+003
   6.8650   5.03239E+003    2.32281E+003
   6.8670   4.96245E+003    2.24462E+003
   6.8710   5.02345E+003    2.23324E+003
   6.8740   5.08669E+003    2.20939E+003
   6.8770   5.04340E+003    2.21762E+003
   6.8790   5.01221E+003    2.25229E+003
   6.8830   5.04662E+003    2.22433E+003
   6.8860   4.96910E+003    2.29696E+003
   6.8880   5.08468E+003    2.21740E+003
   6.8910   4.94038E+003    2.21099E+003
   6.8940   4.94456E+003    2.24257E+003
   6.8960   4.99910E+003    2.19419E+003
   6.9000   4.96216E+003    2.25617E+003
   6.9040   5.02337E+003    2.23712E+003
   6.9070   5.00519E+003    2.19077E+003
   6.9100   4.97482E+003    2.21763E+003
   6.9130   5.03419E+003    2.19207E+003
   6.9160   4.89588E+003    2.21175E+003
   6.9200   4.97545E+003    2.22996E+003
   6.9220   4.93776E+003    2.15922E+003
   6.9250   4.96414E+003    2.24322E+003
   6.9290   4.91369E+003    2.16978E+003
   6.9320   4.85915E+003    2.14540E+003
   6.9350   4.89263E+003    2.14218E+003
   6.9380   4.82198E+003    2.13268E+003
   6.9410   4.80171E+003    2.10865E+003
   6.9430   4.88851E+003    2.15580E+003
   6.9470   4.72398E+003    2.13365E+003
   6.9500   4.80690E+003    2.12751E+003
   6.9530   4.83389E+003    2.07524E+003
   6.9550   4.82328E+003    2.15775E+003
   6.9590   4.83469E+003    2.13869E+003
   6.9610   4.72860E+003    2.10660E+003
   6.9640   4.78302E+003    2.12187E+003
   6.9670   4.79953E+003    2.15961E+003
   6.9700   4.75253E+003    2.16254E+003
   6.9730   4.87968E+003    2.14567E+003
   6.9770   4.69091E+003    2.15064E+003
   6.9800   4.73599E+003    2.11438E+003
   6.9830   4.73901E+003    2.10811E+003
   6.9870   4.73888E+003    2.12313E+003
   6.9890   4.77833E+003    2.11000E+003
   6.9930   4.79668E+003    2.09323E+003
   6.9960   4.73242E+003    2.02530E+003
   6.9990   4.80125E+003    2.07213E+003
   7.0030   4.78412E+003    2.07885E+003
   7.0050   4.70675E+003    2.16307E+003
   7.0070   4.78014E+003    2.04770E+003
   7.0100   4.76117E+003    2.05805E+003
   7.0140   4.71676E+003    2.06902E+003
   7.0170   4.68479E+003    2.05032E+003
   7.0190   4.54331E+003    2.11381E+003
   7.0220   4.69489E+003    2.03558E+003
   7.0250   4.65172E+003    2.03515E+003
   7.0290   4.44950E+003    2.07574E+003
   7.0320   4.46731E+003    1.99699E+003
   7.0350   4.51618E+003    2.07159E+003
   7.0370   4.56033E+003    2.04088E+003
   7.0410   4.57923E+003    2.04911E+003
   7.0450   4.64224E+003    2.01404E+003
   7.0480   4.52917E+003    2.01979E+003
   7.0510   4.62067E+003    2.04255E+003
   7.0530   4.57337E+003    1.98338E+003
   7.0560   4.63015E+003    2.00227E+003
   7.0600   4.63658E+003    2.02227E+003
   7.0620   4.57598E+003    1.98997E+003
   7.0660   4.50529E+003    1.99733E+003
   7.0680   4.54261E+003    2.02160E+003
   7.0710   4.55265E+003    2.02299E+003
   7.0740   4.56678E+003    2.00969E+003
   7.0780   4.56825E+003    2.02355E+003
   7.0820   4.50130E+003    2.06110E+003
   7.0840   4.43876E+003    1.99905E+003
   7.0880   4.52038E+003    1.96215E+003
   7.0910   4.52800E+003    2.00782E+003
   7.0940   4.53106E+003    1.93504E+003
   7.0970   4.51373E+003    1.96854E+003
   7.1000   4.44186E+003    2.00711E+003
   7.1030   4.49304E+003    1.96927E+003
   7.1080   4.58441E+003    1.94972E+003
   7.1100   4.48541E+003    1.96209E+003
   7.1130   4.56938E+003    1.95730E+003
   7.1150   4.51448E+003    1.91100E+003
   7.1170   4.45806E+003    1.88394E+003
   7.1200   4.43092E+003    1.87119E+003
   7.1220   4.41320E+003    1.83351E+003
   7.1270   4.42382E+003    1.82018E+003
   7.1310   4.46134E+003    1.75435E+003
   7.1340   4.49484E+003    1.68516E+003
   7.1380   4.44801E+003    1.63453E+003
   7.1410   4.43597E+003    1.58538E+003
   7.1440   4.44128E+003    1.51387E+003
   7.1480   4.47801E+003    1.46380E+003
   7.1500   4.42852E+003    1.33777E+003
