# Supplementary material for: Trigger factor both holds and folds its client proteins
Source: Nat Commun. 2022 Jul 15;13:4126. doi: 10.1038/s41467-022-31767-6 (PMC9287376; doi:10.1038/s41467-022-31767-6)
Supplement: Supplementary file 6 — Source Data [file 41467_2022_31767_MOESM6_ESM.zip › SourceDataFile/Fig1a-b/00096.RI1]

Sample
I 1 04.0 40000 0017103 2.9900E11 280 1 
   5.8000   6.18300E+001    1.67250E+002
   5.8020   1.56560E+002    1.90750E+002
   5.8030   1.78940E+002    1.94130E+002
   5.8070   2.74650E+002    2.48650E+002
   5.8080   2.70670E+002    3.00960E+002
   5.8090   3.11650E+002    3.56370E+002
   5.8120   3.75770E+002    3.91710E+002
   5.8140   3.93130E+002    4.65990E+002
   5.8150   4.90160E+002    4.96730E+002
   5.8170   5.65810E+002    6.15860E+002
   5.8180   6.46260E+002    7.26030E+002
   5.8210   8.01280E+002    8.58090E+002
   5.8230   9.04070E+002    9.77020E+002
   5.8240   1.04106E+003    1.07351E+003
   5.8260   1.18013E+003    1.29692E+003
   5.8270   1.41969E+003    1.57205E+003
   5.8300   1.57999E+003    1.68411E+003
   5.8320   1.86349E+003    2.20591E+003
   5.8330   2.19057E+003    2.44630E+003
   5.8360   2.46938E+003    2.95919E+003
   5.8370   3.04483E+003    3.00101E+003
   5.8390   2.91586E+003    3.36433E+003
   5.8420   3.28503E+003    3.74886E+003
   5.8440   3.71268E+003    4.25083E+003
   5.8450   3.90918E+003    4.36439E+003
   5.8460   4.33596E+003    4.84365E+003
   5.8490   4.86509E+003    4.99670E+003
   5.8510   5.20832E+003    5.32237E+003
   5.8530   5.24397E+003    5.39043E+003
   5.8550   5.36774E+003    5.54987E+003
   5.8580   5.43491E+003    5.61499E+003
   5.8600   5.63263E+003    5.62653E+003
   5.8620   5.56916E+003    5.76400E+003
   5.8640   5.49476E+003    5.64257E+003
   5.8670   5.54182E+003    5.65211E+003
   5.8690   5.56140E+003    5.71172E+003
   5.8710   5.50318E+003    5.67578E+003
   5.8730   5.71104E+003    5.60551E+003
   5.8740   5.57004E+003    5.63795E+003
   5.8770   5.47713E+003    5.56502E+003
   5.8780   5.55824E+003    5.66924E+003
   5.8810   5.55921E+003    5.48430E+003
   5.8830   5.56777E+003    5.70460E+003
   5.8850   5.58983E+003    5.80737E+003
   5.8870   5.57938E+003    5.58663E+003
   5.8900   5.66529E+003    5.75043E+003
   5.8920   5.67375E+003    5.60153E+003
   5.8950   5.57784E+003    5.43527E+003
   5.8970   5.64946E+003    5.50039E+003
   5.9010   5.63239E+003    5.79903E+003
   5.9030   5.70402E+003    5.77909E+003
   5.9060   5.69934E+003    5.59358E+003
   5.9090   5.67278E+003    5.67090E+003
   5.9100   5.65064E+003    5.70856E+003
   5.9120   5.68152E+003    5.76910E+003
   5.9150   5.69786E+003    5.93302E+003
   5.9180   5.82668E+003    5.83722E+003
   5.9200   5.98374E+003    5.89234E+003
   5.9210   5.90210E+003    5.98040E+003
   5.9240   6.01399E+003    6.05895E+003
   5.9260   5.92548E+003    6.08121E+003
   5.9290   6.00324E+003    6.19732E+003
   5.9300   6.10683E+003    6.07991E+003
   5.9340   6.13806E+003    5.90315E+003
   5.9360   6.12719E+003    6.03498E+003
   5.9370   6.23974E+003    6.20758E+003
   5.9400   6.24200E+003    6.34720E+003
   5.9430   6.21957E+003    6.30636E+003
   5.9450   6.25655E+003    6.39012E+003
   5.9470   6.11599E+003    6.23897E+003
   5.9490   6.12188E+003    6.24021E+003
   5.9510   6.23425E+003    6.28989E+003
   5.9540   6.26303E+003    6.34529E+003
   5.9550   6.21593E+003    6.24377E+003
   5.9590   6.31800E+003    6.39001E+003
   5.9610   6.40865E+003    6.27699E+003
   5.9620   6.33205E+003    6.33641E+003
   5.9660   6.34781E+003    6.33473E+003
   5.9670   6.33780E+003    6.38899E+003
   5.9720   6.37169E+003    6.43671E+003
   5.9740   6.19108E+003    6.28455E+003
   5.9770   6.21017E+003    6.33589E+003
   5.9790   6.21978E+003    6.19184E+003
   5.9820   5.95683E+003    6.26408E+003
   5.9850   6.28936E+003    6.20770E+003
   5.9870   6.23020E+003    6.42321E+003
   5.9900   6.39093E+003    6.35224E+003
   5.9940   6.29824E+003    6.54112E+003
   5.9960   6.41290E+003    7.65657E+003
   5.9980   6.58448E+003    1.10295E+004
   6.0020   6.35206E+003    1.04595E+004
   6.0050   6.21698E+003    1.00599E+004
   6.0080   6.02073E+003    2.21750E+002
   6.0130   1.09178E+004    3.64000E+002
   6.0150   1.03339E+004    6.08820E+002
   6.0170   1.03650E+004    7.10965E+003
   6.0240   8.12360E+002    5.81176E+003
   6.0260   1.75040E+002    6.30240E+003
   6.0280   2.12820E+002    6.10908E+003
   6.0290   2.72740E+002    6.06276E+003
   6.0330   1.08607E+003    6.12885E+003
   6.0360   4.52963E+003    6.11012E+003
   6.0380   6.61624E+003    6.08359E+003
   6.0420   6.49119E+003    6.06410E+003
   6.0430   6.28361E+003    6.04544E+003
   6.0450   6.24543E+003    6.03826E+003
   6.0480   6.23075E+003    6.18171E+003
   6.0530   6.11167E+003    6.04893E+003
   6.0540   6.24330E+003    5.97335E+003
   6.0580   6.20166E+003    6.21775E+003
   6.0590   6.27127E+003    6.08862E+003
   6.0610   6.20733E+003    6.01056E+003
   6.0640   6.10174E+003    5.98999E+003
   6.0660   6.19454E+003    5.99609E+003
   6.0680   6.16841E+003    5.97112E+003
   6.0700   6.19807E+003    6.00931E+003
   6.0720   6.24128E+003    6.08578E+003
   6.0750   6.16397E+003    6.05690E+003
   6.0770   6.14833E+003    6.02037E+003
   6.0800   6.25807E+003    6.11342E+003
   6.0820   6.11954E+003    6.00450E+003
   6.0840   6.16281E+003    6.03032E+003
   6.0860   6.23359E+003    6.02970E+003
   6.0910   6.18987E+003    6.10385E+003
   6.0930   6.22398E+003    6.06322E+003
   6.0960   6.18019E+003    5.90839E+003
   6.0970   6.19349E+003    6.06685E+003
   6.0980   6.14463E+003    6.10946E+003
   6.1020   6.09959E+003    6.02699E+003
   6.1050   6.15600E+003    6.11660E+003
   6.1070   6.06708E+003    6.01901E+003
   6.1090   6.17346E+003    5.93535E+003
   6.1130   6.03300E+003    5.98879E+003
   6.1150   6.07294E+003    5.87329E+003
   6.1170   6.16072E+003    6.03852E+003
   6.1200   6.16673E+003    5.90294E+003
   6.1240   6.14940E+003    6.09371E+003
   6.1250   6.10844E+003    5.97488E+003
   6.1270   6.09770E+003    6.02709E+003
   6.1300   6.19383E+003    6.07685E+003
   6.1330   6.22911E+003    6.05760E+003
   6.1360   6.21272E+003    6.20205E+003
   6.1380   6.19843E+003    6.11195E+003
   6.1400   6.08602E+003    6.02636E+003
   6.1430   6.18178E+003    6.12042E+003
   6.1470   6.07108E+003    5.99626E+003
   6.1490   6.06022E+003    6.03169E+003
   6.1520   6.10402E+003    6.04058E+003
   6.1540   6.08255E+003    6.00531E+003
   6.1560   6.10593E+003    5.96008E+003
   6.1600   6.15410E+003    5.88829E+003
   6.1630   6.08912E+003    5.90859E+003
   6.1650   6.17956E+003    5.93015E+003
   6.1670   6.06556E+003    5.97548E+003
   6.1700   6.01750E+003    6.04030E+003
   6.1730   6.15984E+003    6.10616E+003
   6.1750   6.05464E+003    6.03854E+003
   6.1770   6.07304E+003    6.10018E+003
   6.1800   6.00225E+003    6.08433E+003
   6.1810   6.12472E+003    6.02317E+003
   6.1850   6.02699E+003    5.92315E+003
   6.1890   6.15045E+003    5.92097E+003
   6.1910   6.05740E+003    5.97999E+003
   6.1930   6.07146E+003    5.96826E+003
   6.1960   6.02583E+003    6.04441E+003
   6.2000   6.19506E+003    6.09906E+003
   6.2020   6.09435E+003    6.07925E+003
   6.2050   6.07489E+003    6.09548E+003
   6.2070   6.11744E+003    5.97344E+003
   6.2110   6.16238E+003    6.03301E+003
   6.2140   6.09886E+003    5.95444E+003
   6.2160   6.01131E+003    6.05237E+003
   6.2180   6.01532E+003    6.03631E+003
   6.2210   6.06932E+003    5.98721E+003
   6.2230   6.02449E+003    6.01410E+003
   6.2260   5.99446E+003    6.09383E+003
   6.2280   6.04423E+003    6.12249E+003
   6.2310   6.05207E+003    5.98314E+003
   6.2340   6.01891E+003    6.01488E+003
   6.2370   6.01876E+003    6.02260E+003
   6.2410   6.08164E+003    6.16962E+003
   6.2440   6.01467E+003    5.94471E+003
   6.2460   6.08821E+003    6.02024E+003
   6.2490   5.93205E+003    6.06393E+003
   6.2520   6.03368E+003    5.99339E+003
   6.2550   5.90404E+003    6.00086E+003
   6.2570   6.06796E+003    5.94888E+003
   6.2610   5.85516E+003    5.96861E+003
   6.2630   5.90524E+003    5.86737E+003
   6.2660   5.92011E+003    5.91213E+003
   6.2690   5.93669E+003    5.84498E+003
   6.2720   5.90917E+003    5.89971E+003
   6.2760   5.87558E+003    5.99494E+003
   6.2780   5.88654E+003    5.98132E+003
   6.2810   5.88785E+003    6.00421E+003
   6.2830   6.01201E+003    5.97555E+003
   6.2860   5.89759E+003    5.95965E+003
   6.2900   5.89549E+003    6.05268E+003
   6.2920   5.83076E+003    6.01911E+003
   6.2950   5.91394E+003    5.97631E+003
   6.2990   5.91049E+003    5.99594E+003
   6.3010   5.90101E+003    5.89830E+003
   6.3030   5.64466E+003    5.72652E+003
   6.3060   5.74268E+003    6.02406E+003
   6.3080   5.88069E+003    6.03305E+003
   6.3130   5.84696E+003    6.03436E+003
   6.3150   5.74138E+003    5.98494E+003
   6.3180   5.68611E+003    5.94970E+003
   6.3200   5.63649E+003    5.80147E+003
   6.3240   5.66442E+003    5.79662E+003
   6.3260   5.61383E+003    5.95456E+003
   6.3280   5.66184E+003    5.86686E+003
   6.3310   5.69714E+003    5.73796E+003
   6.3330   5.60550E+003    5.79358E+003
   6.3370   5.53191E+003    5.91458E+003
   6.3400   5.54009E+003    5.87212E+003
   6.3430   5.45618E+003    5.82796E+003
   6.3450   5.52163E+003    5.85559E+003
   6.3470   5.47968E+003    5.72162E+003
   6.3490   5.48774E+003    5.83734E+003
   6.3530   5.36898E+003    5.83375E+003
   6.3560   5.45419E+003    5.79950E+003
   6.3590   5.55286E+003    5.85679E+003
   6.3610   5.52562E+003    5.79374E+003
   6.3650   5.46671E+003    5.72507E+003
   6.3670   5.37960E+003    5.84656E+003
   6.3700   5.34501E+003    5.64779E+003
   6.3730   5.30848E+003    5.77849E+003
   6.3750   5.36000E+003    5.75303E+003
   6.3780   5.47315E+003    5.68468E+003
   6.3800   5.44952E+003    5.71021E+003
   6.3840   5.39686E+003    5.60544E+003
   6.3860   5.36218E+003    5.67890E+003
   6.3900   5.32552E+003    5.64883E+003
   6.3930   5.30844E+003    5.57201E+003
   6.3940   5.23019E+003    5.35533E+003
   6.3960   5.26499E+003    5.46143E+003
   6.4000   5.25770E+003    5.62976E+003
   6.4030   5.15670E+003    5.53289E+003
   6.4050   5.15848E+003    5.59820E+003
   6.4080   5.12037E+003    5.52951E+003
   6.4110   5.14836E+003    5.46599E+003
   6.4140   5.09967E+003    5.43659E+003
   6.4160   5.18254E+003    5.42065E+003
   6.4190   4.97750E+003    5.41250E+003
   6.4210   5.11919E+003    5.42027E+003
   6.4240   5.00048E+003    5.46720E+003
   6.4270   5.07433E+003    5.42130E+003
   6.4290   5.11522E+003    5.60569E+003
   6.4320   5.06512E+003    5.47083E+003
   6.4340   5.12652E+003    5.55173E+003
   6.4380   5.07965E+003    5.52808E+003
   6.4410   5.16201E+003    5.63072E+003
   6.4450   5.14068E+003    5.57506E+003
   6.4470   5.14133E+003    5.57486E+003
   6.4500   5.20022E+003    5.66865E+003
   6.4540   5.20953E+003    5.61152E+003
   6.4560   5.16354E+003    5.58715E+003
   6.4580   5.26902E+003    5.72348E+003
   6.4610   5.31980E+003    5.66850E+003
   6.4630   5.28323E+003    5.67383E+003
   6.4660   5.24142E+003    5.55030E+003
   6.4680   5.24570E+003    5.61731E+003
   6.4710   5.30719E+003    5.60286E+003
   6.4740   5.22149E+003    5.55133E+003
   6.4770   5.33455E+003    5.63581E+003
   6.4790   5.25569E+003    5.68493E+003
   6.4830   5.19311E+003    5.75121E+003
   6.4860   5.17885E+003    5.66154E+003
   6.4890   5.13170E+003    5.52525E+003
   6.4910   5.09522E+003    5.52884E+003
   6.4940   5.17074E+003    5.47664E+003
   6.4970   5.14598E+003    5.42125E+003
   6.5010   5.20045E+003    5.52566E+003
   6.5050   5.16148E+003    5.42815E+003
   6.5070   5.13722E+003    5.51993E+003
   6.5090   5.13160E+003    5.46117E+003
   6.5100   5.22090E+003    5.42034E+003
   6.5140   5.22341E+003    5.54000E+003
   6.5150   5.15319E+003    5.62561E+003
   6.5190   5.28124E+003    5.47543E+003
   6.5220   5.19990E+003    5.45924E+003
   6.5240   5.19400E+003    5.39485E+003
   6.5280   5.12842E+003    5.56819E+003
   6.5310   5.18311E+003    5.45312E+003
   6.5330   5.08127E+003    5.42693E+003
   6.5350   5.11671E+003    5.34385E+003
   6.5390   5.04324E+003    5.28207E+003
   6.5410   5.04706E+003    5.29052E+003
   6.5440   5.20002E+003    5.22227E+003
   6.5480   5.10880E+003    5.33210E+003
   6.5510   4.99028E+003    5.27263E+003
   6.5540   5.06704E+003    5.31208E+003
   6.5570   5.05939E+003    5.25972E+003
   6.5600   5.14690E+003    5.30000E+003
   6.5630   5.03304E+003    5.22154E+003
   6.5660   5.08137E+003    5.22210E+003
   6.5680   5.02175E+003    5.11143E+003
   6.5700   5.08655E+003    5.24715E+003
   6.5730   5.05269E+003    5.26770E+003
   6.5750   5.02950E+003    5.21677E+003
   6.5780   5.05736E+003    5.21895E+003
   6.5800   5.00150E+003    5.14624E+003
   6.5850   4.97935E+003    5.13143E+003
   6.5880   5.02779E+003    5.12865E+003
   6.5920   5.00635E+003    5.03629E+003
   6.5940   5.11761E+003    5.09191E+003
   6.5970   5.05551E+003    5.10946E+003
   6.5990   5.00972E+003    5.07058E+003
   6.6020   4.89766E+003    5.08683E+003
   6.6060   4.95267E+003    5.03125E+003
   6.6080   4.92569E+003    5.08350E+003
   6.6100   4.91701E+003    5.05896E+003
   6.6110   4.88904E+003    5.05190E+003
   6.6150   4.97807E+003    5.11536E+003
   6.6190   4.96663E+003    5.13916E+003
   6.6220   4.97357E+003    5.05021E+003
   6.6240   4.95897E+003    5.04572E+003
   6.6270   5.00749E+003    5.11254E+003
   6.6290   4.96650E+003    4.95564E+003
   6.6310   4.95768E+003    4.99841E+003
   6.6350   4.93574E+003    5.02328E+003
   6.6380   4.91977E+003    4.97486E+003
   6.6400   4.91567E+003    4.92129E+003
   6.6430   4.88372E+003    4.89358E+003
   6.6470   4.88219E+003    4.88263E+003
   6.6510   4.96170E+003    5.01488E+003
   6.6530   4.90388E+003    4.92723E+003
   6.6550   4.83765E+003    4.87543E+003
   6.6580   4.89003E+003    4.89139E+003
   6.6610   4.87052E+003    4.79050E+003
   6.6630   4.89920E+003    4.82675E+003
   6.6660   4.90386E+003    4.85450E+003
   6.6680   4.87663E+003    4.93746E+003
   6.6720   4.82647E+003    4.91257E+003
   6.6740   4.86717E+003    4.85243E+003
   6.6760   4.83114E+003    4.85803E+003
   6.6780   4.75417E+003    4.79993E+003
   6.6810   4.85259E+003    4.76902E+003
   6.6850   4.88727E+003    4.75829E+003
   6.6880   4.83729E+003    4.82229E+003
   6.6920   4.78943E+003    4.80726E+003
   6.6940   4.80249E+003    4.70357E+003
   6.6970   4.82475E+003    4.75484E+003
   6.7010   4.82870E+003    4.67267E+003
   6.7040   4.79945E+003    4.65577E+003
   6.7070   4.72548E+003    4.68005E+003
   6.7100   4.80581E+003    4.67877E+003
   6.7120   4.66246E+003    4.71620E+003
   6.7140   4.69862E+003    4.68757E+003
   6.7170   4.63659E+003    4.60336E+003
   6.7190   4.62296E+003    4.65187E+003
   6.7220   4.63368E+003    4.65819E+003
   6.7240   4.68830E+003    4.58385E+003
   6.7280   4.71772E+003    4.68089E+003
   6.7310   4.65956E+003    4.60311E+003
   6.7340   4.78809E+003    4.66456E+003
   6.7360   4.79313E+003    4.57492E+003
   6.7410   4.76593E+003    4.64978E+003
   6.7440   4.63665E+003    4.45321E+003
   6.7470   4.69138E+003    4.26791E+003
   6.7500   4.63008E+003    4.45577E+003
   6.7520   4.55040E+003    4.31450E+003
   6.7560   4.57087E+003    4.31185E+003
   6.7590   4.61319E+003    4.30499E+003
   6.7610   4.53883E+003    4.34494E+003
   6.7630   4.54169E+003    4.33572E+003
   6.7660   4.47780E+003    4.42876E+003
   6.7680   4.62030E+003    4.35790E+003
   6.7720   4.53073E+003    4.37695E+003
   6.7750   4.45073E+003    4.41290E+003
   6.7770   4.62060E+003    4.45692E+003
   6.7810   4.53484E+003    4.36131E+003
   6.7840   4.53876E+003    4.47232E+003
   6.7860   4.62411E+003    4.35814E+003
   6.7900   4.37827E+003    4.38464E+003
   6.7930   4.49598E+003    4.41061E+003
   6.7960   4.56183E+003    4.43888E+003
   6.8000   4.50896E+003    4.35384E+003
   6.8020   4.63364E+003    4.34844E+003
   6.8050   4.50621E+003    4.29252E+003
   6.8070   4.54410E+003    4.38788E+003
   6.8110   4.64225E+003    4.49299E+003
   6.8140   4.57213E+003    4.39101E+003
   6.8180   4.59834E+003    4.46517E+003
   6.8210   4.62354E+003    4.36148E+003
   6.8220   4.57797E+003    4.44742E+003
   6.8260   4.59138E+003    4.42700E+003
   6.8280   4.51726E+003    4.40015E+003
   6.8310   4.52946E+003    4.40081E+003
   6.8350   4.59410E+003    4.42187E+003
   6.8370   4.51608E+003    4.38690E+003
   6.8400   4.55321E+003    4.36213E+003
   6.8440   4.64508E+003    4.38570E+003
   6.8460   4.61109E+003    4.48092E+003
   6.8490   4.60736E+003    4.55179E+003
   6.8530   4.67935E+003    4.45610E+003
   6.8550   4.66667E+003    4.47069E+003
   6.8580   4.69382E+003    4.50731E+003
   6.8610   4.59521E+003    4.43165E+003
   6.8640   4.60556E+003    4.39096E+003
   6.8670   4.63591E+003    4.29842E+003
   6.8690   4.48420E+003    4.35345E+003
   6.8730   4.53080E+003    4.41283E+003
   6.8760   4.50439E+003    4.28272E+003
   6.8790   4.49991E+003    4.37786E+003
   6.8840   4.48297E+003    4.29718E+003
   6.8860   4.49458E+003    4.35519E+003
   6.8900   4.38840E+003    4.30845E+003
   6.8930   4.49002E+003    4.27369E+003
   6.8950   4.56653E+003    4.43910E+003
   6.8980   4.50007E+003    4.31318E+003
   6.9020   4.48172E+003    4.30845E+003
   6.9050   4.56519E+003    4.28094E+003
   6.9080   4.50028E+003    4.35408E+003
   6.9110   4.44986E+003    4.31997E+003
   6.9150   4.51726E+003    4.22309E+003
   6.9180   4.51981E+003    4.34605E+003
   6.9200   4.49215E+003    4.42469E+003
   6.9230   4.43884E+003    4.31331E+003
   6.9270   4.43469E+003    4.27193E+003
   6.9290   4.48723E+003    4.27607E+003
   6.9320   4.47090E+003    4.27303E+003
   6.9360   4.42403E+003    4.12621E+003
   6.9390   4.36180E+003    4.20270E+003
   6.9410   4.40637E+003    4.21027E+003
   6.9450   4.45020E+003    4.25071E+003
   6.9480   4.39883E+003    4.20634E+003
   6.9500   4.39381E+003    4.14699E+003
   6.9520   4.36296E+003    4.11064E+003
   6.9560   4.41331E+003    4.08634E+003
   6.9600   4.33220E+003    4.09639E+003
   6.9630   4.33590E+003    4.09305E+003
   6.9660   4.35233E+003    4.01806E+003
   6.9690   4.30713E+003    4.06933E+003
   6.9710   4.26331E+003    4.09271E+003
   6.9760   4.36461E+003    4.08058E+003
   6.9780   4.33063E+003    4.14070E+003
   6.9810   4.46354E+003    4.12612E+003
   6.9840   4.40345E+003    4.08301E+003
   6.9870   4.35146E+003    4.13579E+003
   6.9910   4.35905E+003    4.10466E+003
   6.9940   4.34402E+003    4.07747E+003
   6.9970   4.33517E+003    4.06863E+003
   6.9990   4.29582E+003    4.02046E+003
   7.0030   4.40746E+003    4.07615E+003
   7.0060   4.35009E+003    3.96681E+003
   7.0090   4.29542E+003    4.06422E+003
   7.0120   4.38302E+003    4.04385E+003
   7.0150   4.27429E+003    4.14081E+003
   7.0170   4.29183E+003    4.08031E+003
   7.0210   4.25651E+003    4.18417E+003
   7.0240   4.22550E+003    4.06531E+003
   7.0280   4.29906E+003    4.05383E+003
   7.0320   4.26775E+003    3.97049E+003
   7.0350   4.24690E+003    4.07817E+003
   7.0370   4.23973E+003    3.97360E+003
   7.0390   4.21453E+003    4.06209E+003
   7.0430   4.24864E+003    4.04874E+003
   7.0470   4.08045E+003    3.97660E+003
   7.0490   4.05468E+003    4.02934E+003
   7.0530   3.99969E+003    4.00191E+003
   7.0550   4.10510E+003    4.03338E+003
   7.0600   4.16971E+003    3.95534E+003
   7.0620   4.19812E+003    4.00175E+003
   7.0640   4.22828E+003    3.98713E+003
   7.0680   4.20107E+003    4.06668E+003
   7.0710   4.32474E+003    4.02184E+003
   7.0730   4.23173E+003    4.06870E+003
   7.0770   4.19149E+003    3.89986E+003
   7.0800   4.24379E+003    3.86487E+003
   7.0840   4.19993E+003    3.94377E+003
   7.0880   4.20490E+003    3.92072E+003
   7.0920   4.23731E+003    3.91826E+003
   7.0940   4.26043E+003    3.89692E+003
   7.0970   4.21618E+003    3.94876E+003
   7.1000   4.18981E+003    3.92907E+003
   7.1040   4.16571E+003    3.91136E+003
   7.1050   4.17275E+003    3.95181E+003
   7.1100   4.12906E+003    3.97755E+003
   7.1130   4.13469E+003    4.03288E+003
   7.1170   4.13043E+003    3.81892E+003
   7.1200   4.08091E+003    3.92074E+003
   7.1220   4.05216E+003    3.89804E+003
   7.1240   4.10737E+003    3.88002E+003
   7.1290   4.00779E+003    3.84295E+003
   7.1320   3.99598E+003    3.86932E+003
   7.1360   4.01423E+003    3.83703E+003
   7.1380   3.90818E+003    3.84438E+003
   7.1430   3.86819E+003    3.85822E+003
   7.1470   3.79149E+003    3.81329E+003
   7.1490   3.79213E+003    3.74057E+003
   7.1530   3.60781E+003    3.73175E+003
