# Supplementary material for: Trigger factor both holds and folds its client proteins
Source: Nat Commun. 2022 Jul 15;13:4126. doi: 10.1038/s41467-022-31767-6 (PMC9287376; doi:10.1038/s41467-022-31767-6)
Supplement: Supplementary file 6 — Source Data [file 41467_2022_31767_MOESM6_ESM.zip › SourceDataFile/Fig1a-b/00096.RI3]

Sample
I 3 04.0 40000 0017219 3.0100E11 280 1 
   5.8010   7.06200E+001    2.13700E+002
   5.8050   2.20840E+002    2.11900E+002
   5.8070   2.37200E+002    2.47380E+002
   5.8090   2.42940E+002    2.71560E+002
   5.8110   2.70440E+002    3.00120E+002
   5.8130   3.41100E+002    3.54640E+002
   5.8150   4.20270E+002    4.69050E+002
   5.8170   4.59320E+002    4.92640E+002
   5.8180   5.85090E+002    5.97760E+002
   5.8210   6.13910E+002    7.49330E+002
   5.8240   9.03340E+002    9.26680E+002
   5.8250   1.02401E+003    1.23619E+003
   5.8280   1.15975E+003    1.21543E+003
   5.8300   1.49930E+003    1.54100E+003
   5.8320   1.84635E+003    2.27860E+003
   5.8360   2.40470E+003    2.65296E+003
   5.8370   2.80411E+003    3.05947E+003
   5.8390   2.94750E+003    3.13089E+003
   5.8420   3.19090E+003    3.46504E+003
   5.8440   3.71389E+003    3.94448E+003
   5.8470   4.15529E+003    4.24872E+003
   5.8490   4.43561E+003    4.64315E+003
   5.8510   4.84664E+003    4.84136E+003
   5.8530   4.97863E+003    5.14674E+003
   5.8550   5.19723E+003    5.19670E+003
   5.8570   5.31690E+003    5.50398E+003
   5.8600   5.34298E+003    5.27747E+003
   5.8620   5.41958E+003    5.42187E+003
   5.8650   5.52258E+003    5.57199E+003
   5.8670   5.45117E+003    5.54253E+003
   5.8690   5.60926E+003    5.50206E+003
   5.8710   5.53410E+003    5.60135E+003
   5.8740   5.37923E+003    5.47260E+003
   5.8760   5.51990E+003    5.48571E+003
   5.8780   5.43812E+003    5.49876E+003
   5.8810   5.48872E+003    5.33748E+003
   5.8850   5.47459E+003    5.52065E+003
   5.8860   5.56250E+003    5.45340E+003
   5.8890   5.30286E+003    5.47446E+003
   5.8910   5.48037E+003    5.71439E+003
   5.8920   5.50234E+003    5.58738E+003
   5.8940   5.43720E+003    5.62407E+003
   5.8980   5.63845E+003    5.62524E+003
   5.9000   5.58271E+003    5.62005E+003
   5.9020   5.71540E+003    5.64351E+003
   5.9030   5.65640E+003    5.59904E+003
   5.9090   5.66639E+003    5.64120E+003
   5.9100   5.64397E+003    5.64210E+003
   5.9120   5.64053E+003    5.75484E+003
   5.9140   5.66499E+003    5.86613E+003
   5.9170   5.82690E+003    5.71143E+003
   5.9200   5.74659E+003    5.81663E+003
   5.9210   5.81089E+003    5.94613E+003
   5.9240   5.95947E+003    5.89913E+003
   5.9260   5.95371E+003    5.85695E+003
   5.9290   5.83181E+003    6.08250E+003
   5.9300   6.11906E+003    6.09462E+003
   5.9330   6.15345E+003    6.25987E+003
   5.9360   6.24165E+003    6.51248E+003
   5.9370   6.25066E+003    6.57258E+003
   5.9390   6.31591E+003    7.41213E+003
   5.9400   6.36867E+003    9.07546E+003
   5.9440   6.40105E+003    1.24858E+004
   5.9450   6.48836E+003    1.27489E+004
   5.9470   6.58654E+003    1.13071E+004
   5.9510   7.29588E+003    2.03790E+002
   5.9570   1.15431E+004    4.08540E+002
   5.9610   1.04830E+004    6.93600E+003
   5.9680   1.71310E+002    6.01545E+003
   5.9690   2.91310E+002    6.55789E+003
   5.9700   5.34140E+002    6.30697E+003
   5.9740   2.40551E+003    6.29629E+003
   5.9770   5.87527E+003    6.22019E+003
   5.9780   6.58062E+003    6.18166E+003
   5.9820   6.38953E+003    6.07557E+003
   5.9830   6.21004E+003    5.99556E+003
   5.9860   6.09003E+003    6.03925E+003
   5.9880   6.18517E+003    6.04547E+003
   5.9890   6.15867E+003    6.08501E+003
   5.9920   6.16538E+003    6.07188E+003
   5.9950   6.12145E+003    6.07493E+003
   5.9970   6.09374E+003    6.06624E+003
   6.0000   6.21135E+003    6.08480E+003
   6.0040   6.19095E+003    6.02319E+003
   6.0070   6.12081E+003    6.17698E+003
   6.0080   6.08619E+003    5.98863E+003
   6.0100   6.11021E+003    6.04497E+003
   6.0120   6.15396E+003    6.02314E+003
   6.0140   5.98356E+003    5.98810E+003
   6.0160   6.17117E+003    6.05486E+003
   6.0170   6.05775E+003    6.04532E+003
   6.0220   6.11392E+003    6.01625E+003
   6.0250   6.09462E+003    5.92377E+003
   6.0270   6.11639E+003    6.01910E+003
   6.0310   6.02218E+003    5.91656E+003
   6.0350   5.94541E+003    6.03581E+003
   6.0370   6.08556E+003    6.02750E+003
   6.0390   6.19317E+003    5.92941E+003
   6.0410   6.23954E+003    5.92807E+003
   6.0460   6.06971E+003    5.90856E+003
   6.0480   6.03284E+003    5.89071E+003
   6.0500   5.94999E+003    5.96512E+003
   6.0530   5.92292E+003    5.97972E+003
   6.0540   5.96988E+003    6.03358E+003
   6.0570   5.96693E+003    5.95151E+003
   6.0590   6.02827E+003    5.96631E+003
   6.0620   5.94222E+003    5.90911E+003
   6.0660   5.93280E+003    6.02473E+003
   6.0690   5.90853E+003    6.08777E+003
   6.0710   6.06353E+003    6.01952E+003
   6.0730   5.96495E+003    6.04042E+003
   6.0750   5.96547E+003    5.97884E+003
   6.0770   5.88730E+003    5.92506E+003
   6.0810   6.03884E+003    6.01169E+003
   6.0820   6.09513E+003    5.88350E+003
   6.0850   6.04888E+003    5.79822E+003
   6.0870   6.10402E+003    5.69866E+003
   6.0890   6.04537E+003    5.60107E+003
   6.0930   5.97836E+003    5.41971E+003
   6.0940   5.95391E+003    5.48160E+003
   6.0980   5.96190E+003    5.41160E+003
   6.1010   6.07857E+003    5.47289E+003
   6.1040   5.92098E+003    5.39714E+003
   6.1050   5.97204E+003    5.38407E+003
   6.1110   5.83319E+003    5.44374E+003
   6.1130   5.91847E+003    5.41678E+003
   6.1150   6.00760E+003    5.43558E+003
   6.1180   5.90709E+003    5.42472E+003
   6.1210   5.93270E+003    5.62573E+003
   6.1240   5.87369E+003    5.77377E+003
   6.1270   5.97368E+003    5.00877E+003
   6.1290   5.98166E+003    4.90606E+003
   6.1310   5.99232E+003    4.92348E+003
   6.1330   6.08510E+003    4.57056E+003
   6.1360   5.98823E+003    4.67945E+003
   6.1380   5.97265E+003    4.94656E+003
   6.1400   5.97917E+003    5.28937E+003
   6.1430   5.93433E+003    5.46180E+003
   6.1450   6.01653E+003    5.78250E+003
   6.1480   5.98270E+003    5.65973E+003
   6.1510   5.89823E+003    5.64589E+003
   6.1540   5.87154E+003    5.69510E+003
   6.1560   5.89676E+003    5.66046E+003
   6.1600   5.96960E+003    5.55415E+003
   6.1610   6.01109E+003    5.57451E+003
   6.1650   5.87452E+003    5.47718E+003
   6.1680   5.94888E+003    5.53828E+003
   6.1690   5.93024E+003    5.27856E+003
   6.1710   6.03127E+003    5.30519E+003
   6.1720   6.08220E+003    5.39794E+003
   6.1770   5.91544E+003    5.27608E+003
   6.1790   5.94787E+003    5.42085E+003
   6.1830   5.95762E+003    5.61976E+003
   6.1840   6.04097E+003    5.44129E+003
   6.1870   6.03106E+003    5.52907E+003
   6.1890   5.92290E+003    5.34504E+003
   6.1910   5.96366E+003    5.41005E+003
   6.1930   6.08616E+003    5.54417E+003
   6.1960   5.92154E+003    5.53094E+003
   6.2000   6.03528E+003    5.52918E+003
   6.2030   6.00395E+003    5.47384E+003
   6.2050   5.99560E+003    5.41175E+003
   6.2070   5.94857E+003    5.45195E+003
   6.2090   5.90708E+003    5.23876E+003
   6.2120   5.94861E+003    5.13742E+003
   6.2140   5.85446E+003    5.20807E+003
   6.2160   5.92564E+003    5.08572E+003
   6.2210   5.92317E+003    5.09211E+003
   6.2230   5.93372E+003    5.32671E+003
   6.2250   5.96847E+003    5.42443E+003
   6.2270   5.92124E+003    5.27138E+003
   6.2300   6.02613E+003    5.20779E+003
   6.2320   6.12407E+003    5.09911E+003
   6.2350   6.03797E+003    5.07016E+003
   6.2370   5.95789E+003    5.02153E+003
   6.2400   5.99259E+003    4.87154E+003
   6.2410   5.89418E+003    4.70125E+003
   6.2440   5.95787E+003    4.86005E+003
   6.2470   5.87781E+003    4.92899E+003
   6.2510   5.96609E+003    4.96274E+003
   6.2540   5.68592E+003    4.74484E+003
   6.2570   5.77212E+003    4.78365E+003
   6.2590   5.74987E+003    4.70977E+003
   6.2600   5.77634E+003    4.76224E+003
   6.2640   5.79898E+003    4.79888E+003
   6.2670   5.93237E+003    4.94363E+003
   6.2710   5.83787E+003    4.93543E+003
   6.2730   6.13133E+003    4.88704E+003
   6.2740   5.92865E+003    4.83264E+003
   6.2760   5.93216E+003    4.70761E+003
   6.2790   5.92757E+003    4.61737E+003
   6.2830   5.95533E+003    4.56038E+003
   6.2850   5.96898E+003    4.63046E+003
   6.2880   5.98191E+003    4.79129E+003
   6.2910   6.04480E+003    4.84437E+003
   6.2950   5.97450E+003    4.70881E+003
   6.2970   5.96429E+003    4.76366E+003
   6.2990   6.01517E+003    4.76694E+003
   6.3020   5.88609E+003    4.46023E+003
   6.3040   5.87562E+003    4.50266E+003
   6.3080   6.07569E+003    4.60822E+003
   6.3110   5.92268E+003    4.46031E+003
   6.3130   6.01246E+003    4.39056E+003
   6.3150   5.89771E+003    4.31628E+003
   6.3170   5.95762E+003    4.46136E+003
   6.3200   5.91254E+003    4.42777E+003
   6.3220   5.94503E+003    4.55117E+003
   6.3240   5.99169E+003    4.53727E+003
   6.3270   5.92534E+003    4.53645E+003
   6.3310   5.98056E+003    4.51736E+003
   6.3330   5.92199E+003    4.43643E+003
   6.3360   5.89921E+003    4.27413E+003
   6.3380   5.98202E+003    4.31205E+003
   6.3400   5.90030E+003    4.30100E+003
   6.3420   5.93321E+003    4.32372E+003
   6.3450   5.73685E+003    4.29018E+003
   6.3490   5.76496E+003    4.24558E+003
   6.3520   5.80691E+003    4.29011E+003
   6.3540   5.86950E+003    4.24913E+003
   6.3580   5.76454E+003    4.10030E+003
   6.3590   5.71049E+003    3.97316E+003
   6.3630   5.78883E+003    4.07783E+003
   6.3650   5.84111E+003    4.05483E+003
   6.3690   5.90415E+003    4.04789E+003
   6.3710   5.89287E+003    4.11841E+003
   6.3740   5.88129E+003    4.02836E+003
   6.3780   5.93970E+003    3.93816E+003
   6.3800   5.88240E+003    4.08269E+003
   6.3820   5.93295E+003    3.94500E+003
   6.3840   5.88543E+003    3.99553E+003
   6.3860   5.92024E+003    3.91703E+003
   6.3890   5.72327E+003    4.03967E+003
   6.3910   5.83183E+003    3.95176E+003
   6.3930   5.80513E+003    3.98196E+003
   6.3960   5.73457E+003    3.85962E+003
   6.4000   5.67273E+003    3.90510E+003
   6.4020   5.70155E+003    3.82506E+003
   6.4040   5.70095E+003    3.90119E+003
   6.4070   5.66714E+003    3.93085E+003
   6.4090   5.62815E+003    3.73902E+003
   6.4120   5.62266E+003    3.74180E+003
   6.4150   5.71876E+003    3.62610E+003
   6.4180   5.55097E+003    3.66015E+003
   6.4200   5.72338E+003    3.67234E+003
   6.4220   5.77137E+003    3.63848E+003
   6.4250   5.67955E+003    3.70033E+003
   6.4290   5.76443E+003    3.68384E+003
   6.4300   5.78340E+003    3.70112E+003
   6.4320   5.66531E+003    3.66126E+003
   6.4360   5.73785E+003    3.72807E+003
   6.4380   5.81998E+003    3.75361E+003
   6.4400   5.85863E+003    3.71154E+003
   6.4430   5.90124E+003    3.71246E+003
   6.4450   5.89612E+003    3.67648E+003
   6.4480   5.82434E+003    3.64380E+003
   6.4520   5.98527E+003    3.72570E+003
   6.4540   5.90861E+003    3.74055E+003
   6.4570   5.94047E+003    3.64945E+003
   6.4610   5.89887E+003    3.67523E+003
   6.4620   5.92674E+003    3.59865E+003
   6.4650   5.99564E+003    3.51914E+003
   6.4680   5.98026E+003    3.58918E+003
   6.4700   5.99650E+003    3.57984E+003
   6.4720   6.10747E+003    3.69145E+003
   6.4750   6.10059E+003    3.57295E+003
   6.4770   5.94210E+003    3.70047E+003
   6.4810   6.05203E+003    3.52729E+003
   6.4850   5.97904E+003    3.48458E+003
   6.4860   5.95583E+003    3.48358E+003
   6.4890   5.94853E+003    3.48114E+003
   6.4910   5.91562E+003    3.47395E+003
   6.4950   5.96605E+003    3.51729E+003
   6.4980   6.07363E+003    3.45940E+003
   6.5000   6.03258E+003    3.45176E+003
   6.5030   5.97612E+003    3.44348E+003
   6.5060   5.99684E+003    3.42538E+003
   6.5080   6.00812E+003    3.52039E+003
   6.5110   6.13130E+003    3.46795E+003
   6.5140   6.11033E+003    3.39214E+003
   6.5160   6.02798E+003    3.41022E+003
   6.5170   6.06962E+003    3.36614E+003
   6.5210   5.97582E+003    3.27493E+003
   6.5240   5.99917E+003    3.22267E+003
   6.5280   6.10810E+003    3.11983E+003
   6.5300   5.89967E+003    3.17030E+003
   6.5320   5.92757E+003    3.16239E+003
   6.5350   5.91056E+003    3.28694E+003
   6.5380   5.92094E+003    3.26625E+003
   6.5410   5.95024E+003    3.23897E+003
   6.5420   5.98369E+003    3.13962E+003
   6.5460   5.93147E+003    3.11945E+003
   6.5480   5.88620E+003    3.09074E+003
   6.5520   5.86669E+003    3.10746E+003
   6.5560   5.89225E+003    3.09127E+003
   6.5590   5.93911E+003    3.10154E+003
   6.5600   5.79378E+003    3.09521E+003
   6.5640   5.84391E+003    2.99919E+003
   6.5660   5.88762E+003    3.11167E+003
   6.5690   5.91177E+003    3.04293E+003
   6.5710   5.91254E+003    2.99399E+003
   6.5730   5.92646E+003    3.04477E+003
   6.5760   5.87820E+003    2.86780E+003
   6.5790   5.86193E+003    2.80463E+003
   6.5820   5.83293E+003    2.96747E+003
   6.5840   5.62285E+003    2.88235E+003
   6.5870   5.97668E+003    2.86492E+003
   6.5880   5.84348E+003    2.87957E+003
   6.5910   5.88270E+003    2.81749E+003
   6.5960   5.81452E+003    2.92953E+003
   6.5980   5.78143E+003    2.85134E+003
   6.6000   5.78388E+003    2.81652E+003
   6.6030   5.74768E+003    2.87501E+003
   6.6060   5.83038E+003    2.86604E+003
   6.6090   5.81364E+003    2.83610E+003
   6.6130   5.71938E+003    2.82047E+003
   6.6160   5.77590E+003    2.79497E+003
   6.6180   5.80288E+003    2.79233E+003
   6.6200   5.73532E+003    2.80400E+003
   6.6220   5.75113E+003    2.73032E+003
   6.6250   5.68038E+003    2.72890E+003
   6.6280   5.78428E+003    2.78195E+003
   6.6300   5.74327E+003    2.71984E+003
   6.6320   5.67585E+003    2.74184E+003
   6.6350   5.65052E+003    2.70701E+003
   6.6380   5.73417E+003    2.65157E+003
   6.6420   5.70352E+003    2.62252E+003
   6.6440   5.60727E+003    2.66162E+003
   6.6470   5.63828E+003    2.58244E+003
   6.6510   5.55365E+003    2.68512E+003
   6.6530   5.67542E+003    2.66390E+003
   6.6560   5.60625E+003    2.60704E+003
   6.6600   5.53086E+003    2.64862E+003
   6.6620   5.56619E+003    2.62697E+003
   6.6650   5.64444E+003    2.61555E+003
   6.6670   5.58793E+003    2.54592E+003
   6.6710   5.58037E+003    2.57893E+003
   6.6740   5.50282E+003    2.51332E+003
   6.6760   5.59551E+003    2.51105E+003
   6.6800   5.43230E+003    2.56649E+003
   6.6830   5.59337E+003    2.56778E+003
   6.6850   5.47621E+003    2.52049E+003
   6.6870   5.44587E+003    2.49920E+003
   6.6900   5.40450E+003    2.51890E+003
   6.6940   5.51011E+003    2.53047E+003
   6.6970   5.41470E+003    2.52621E+003
   6.7000   5.47253E+003    2.50181E+003
   6.7020   5.51356E+003    2.53221E+003
   6.7050   5.45968E+003    2.43078E+003
   6.7070   5.42555E+003    2.43665E+003
   6.7100   5.26303E+003    2.44460E+003
   6.7140   5.23625E+003    2.41834E+003
   6.7180   5.24328E+003    2.41481E+003
   6.7190   5.18641E+003    2.42702E+003
   6.7210   5.30280E+003    2.48372E+003
   6.7220   5.36397E+003    2.45822E+003
   6.7250   5.36738E+003    2.51623E+003
   6.7290   5.38520E+003    2.47216E+003
   6.7310   5.34132E+003    2.46620E+003
   6.7340   5.31665E+003    2.44984E+003
   6.7360   5.28509E+003    2.36721E+003
   6.7390   5.41921E+003    2.48660E+003
   6.7430   5.26212E+003    2.38969E+003
   6.7450   5.25304E+003    2.38888E+003
   6.7480   5.15196E+003    2.35707E+003
   6.7520   5.22857E+003    2.29421E+003
   6.7560   5.15822E+003    2.26681E+003
   6.7590   5.11119E+003    2.27623E+003
   6.7610   5.16144E+003    2.30358E+003
   6.7630   5.22143E+003    2.28324E+003
   6.7680   5.14097E+003    2.39389E+003
   6.7700   5.17471E+003    2.29416E+003
   6.7740   5.08972E+003    2.28900E+003
   6.7750   5.08078E+003    2.23967E+003
   6.7780   5.23344E+003    2.23119E+003
   6.7800   5.08690E+003    2.22855E+003
   6.7830   5.20430E+003    2.26526E+003
   6.7840   5.14543E+003    2.33793E+003
   6.7860   5.15616E+003    2.25552E+003
   6.7900   5.11582E+003    2.23462E+003
   6.7930   5.05355E+003    2.28135E+003
   6.7970   5.12391E+003    2.29412E+003
   6.8000   5.07840E+003    2.29518E+003
   6.8020   5.02710E+003    2.25541E+003
   6.8060   5.01173E+003    2.27722E+003
   6.8090   5.09983E+003    2.22963E+003
   6.8110   5.07366E+003    2.32367E+003
   6.8140   5.07879E+003    2.22006E+003
   6.8170   5.17608E+003    2.28964E+003
   6.8200   5.10478E+003    2.26930E+003
   6.8220   4.98003E+003    2.27778E+003
   6.8260   5.08781E+003    2.25420E+003
   6.8280   5.03697E+003    2.29422E+003
   6.8310   5.06824E+003    2.26560E+003
   6.8330   5.07303E+003    2.25928E+003
   6.8360   5.04469E+003    2.27905E+003
   6.8390   5.14754E+003    2.23176E+003
   6.8430   5.05457E+003    2.27268E+003
   6.8460   5.06530E+003    2.29827E+003
   6.8490   5.08660E+003    2.34444E+003
   6.8510   5.17056E+003    2.28578E+003
   6.8550   5.10751E+003    2.28147E+003
   6.8580   5.07386E+003    2.26104E+003
   6.8610   5.08634E+003    2.25341E+003
   6.8630   5.07632E+003    2.25884E+003
   6.8670   4.98712E+003    2.17347E+003
   6.8700   4.95725E+003    2.27233E+003
   6.8720   4.96320E+003    2.22248E+003
   6.8750   4.96058E+003    2.13136E+003
   6.8780   5.00492E+003    2.17871E+003
   6.8810   4.98740E+003    2.21014E+003
   6.8840   5.02706E+003    2.22981E+003
   6.8860   4.98247E+003    2.24687E+003
   6.8890   4.90337E+003    2.20647E+003
   6.8930   4.95427E+003    2.23579E+003
   6.8960   4.98196E+003    2.24702E+003
   6.9000   5.00404E+003    2.23565E+003
   6.9030   4.97660E+003    2.26799E+003
   6.9050   4.96320E+003    2.18819E+003
   6.9090   4.93243E+003    2.19866E+003
   6.9120   5.02820E+003    2.19296E+003
   6.9140   4.98211E+003    2.24209E+003
   6.9180   4.96852E+003    2.17569E+003
   6.9210   4.97512E+003    2.22237E+003
   6.9230   4.96210E+003    2.17883E+003
   6.9270   5.02155E+003    2.18327E+003
   6.9300   4.87609E+003    2.14567E+003
   6.9320   4.86992E+003    2.11605E+003
   6.9340   4.89259E+003    2.18498E+003
   6.9380   4.78984E+003    2.18007E+003
   6.9410   4.77243E+003    2.10757E+003
   6.9430   4.79242E+003    2.13337E+003
   6.9470   4.72861E+003    2.16045E+003
   6.9500   4.93852E+003    2.05754E+003
   6.9520   4.80059E+003    2.08160E+003
   6.9550   4.72870E+003    2.08430E+003
   6.9580   4.82375E+003    2.11584E+003
   6.9610   4.71287E+003    2.08130E+003
   6.9640   4.71221E+003    2.09725E+003
   6.9670   4.77115E+003    2.16933E+003
   6.9700   4.77891E+003    2.13150E+003
   6.9730   4.75369E+003    2.15897E+003
   6.9760   4.82015E+003    2.07535E+003
   6.9780   4.81424E+003    2.10213E+003
   6.9800   4.78300E+003    2.13763E+003
   6.9840   4.71087E+003    2.10842E+003
   6.9870   4.71939E+003    2.12803E+003
   6.9900   4.73468E+003    2.13453E+003
   6.9940   4.79362E+003    2.07311E+003
   6.9960   4.69741E+003    2.04828E+003
   7.0010   4.73286E+003    2.07039E+003
   7.0030   4.66079E+003    2.11034E+003
   7.0070   4.72048E+003    2.10318E+003
   7.0100   4.67123E+003    2.05743E+003
   7.0120   4.66570E+003    2.02904E+003
   7.0140   4.63757E+003    2.00737E+003
   7.0190   4.64061E+003    2.05534E+003
   7.0210   4.63443E+003    2.06698E+003
   7.0240   4.60092E+003    2.03467E+003
   7.0280   4.62446E+003    2.04815E+003
   7.0310   4.52317E+003    2.03837E+003
   7.0340   4.51222E+003    2.03938E+003
   7.0370   4.45831E+003    2.00617E+003
   7.0400   4.56924E+003    2.05524E+003
   7.0430   4.52305E+003    2.04427E+003
   7.0460   4.61271E+003    2.01966E+003
   7.0490   4.56127E+003    2.04403E+003
   7.0520   4.59629E+003    2.02788E+003
   7.0560   4.58195E+003    2.03467E+003
   7.0600   4.56655E+003    2.05036E+003
   7.0620   4.61865E+003    2.02082E+003
   7.0630   4.45484E+003    2.01853E+003
   7.0670   4.40591E+003    2.03456E+003
   7.0700   4.57156E+003    2.02529E+003
   7.0730   4.47428E+003    1.96969E+003
   7.0770   4.51461E+003    1.99260E+003
   7.0790   4.53931E+003    1.99664E+003
   7.0820   4.49052E+003    2.02277E+003
   7.0860   4.50041E+003    1.96010E+003
   7.0890   4.46595E+003    2.00202E+003
   7.0920   4.54149E+003    1.94917E+003
   7.0950   4.54137E+003    1.94117E+003
   7.0980   4.35527E+003    1.99825E+003
   7.1030   4.47081E+003    1.97131E+003
   7.1060   4.54855E+003    1.93644E+003
   7.1090   4.50154E+003    1.92171E+003
   7.1110   4.44734E+003    1.95819E+003
   7.1150   4.49406E+003    1.92727E+003
   7.1180   4.42668E+003    1.91379E+003
   7.1200   4.37793E+003    1.89788E+003
   7.1230   4.40302E+003    1.79322E+003
   7.1270   4.54239E+003    1.79776E+003
   7.1300   4.39246E+003    1.75122E+003
   7.1320   4.42749E+003    1.72146E+003
   7.1360   4.47998E+003    1.68340E+003
   7.1420   4.48318E+003    1.59218E+003
   7.1440   4.41452E+003    1.51406E+003
   7.1480   4.45372E+003    1.43205E+003
   7.1500   4.52461E+003    1.25684E+003
