# Supplementary material for: Trigger factor both holds and folds its client proteins
Source: Nat Commun. 2022 Jul 15;13:4126. doi: 10.1038/s41467-022-31767-6 (PMC9287376; doi:10.1038/s41467-022-31767-6)
Supplement: Supplementary file 6 — Source Data [file 41467_2022_31767_MOESM6_ESM.zip › SourceDataFile/Fig1a-b/00097.RI1]

Sample
I 1 04.0 40000 0017281 3.0210E11 280 1 
   5.8000   1.05400E+002    2.02110E+002
   5.8020   1.52710E+002    2.20930E+002
   5.8040   2.26450E+002    2.49270E+002
   5.8060   2.71720E+002    2.61940E+002
   5.8080   2.79130E+002    2.95310E+002
   5.8090   2.84400E+002    3.15440E+002
   5.8100   3.11200E+002    3.60380E+002
   5.8120   3.48400E+002    3.84170E+002
   5.8140   4.23890E+002    4.50520E+002
   5.8160   6.02600E+002    6.16550E+002
   5.8190   6.31620E+002    7.56350E+002
   5.8210   8.46540E+002    9.74340E+002
   5.8240   1.04053E+003    1.02579E+003
   5.8260   1.35928E+003    1.41784E+003
   5.8280   1.47220E+003    1.57418E+003
   5.8300   1.63802E+003    1.85462E+003
   5.8330   2.06834E+003    2.27498E+003
   5.8370   3.00706E+003    2.92264E+003
   5.8390   3.07581E+003    3.43208E+003
   5.8420   3.40025E+003    4.11766E+003
   5.8440   3.93629E+003    4.50503E+003
   5.8460   4.54994E+003    4.72156E+003
   5.8490   4.66654E+003    4.99142E+003
   5.8510   5.07992E+003    5.40142E+003
   5.8530   5.23778E+003    5.45451E+003
   5.8550   5.35173E+003    5.54691E+003
   5.8580   5.56214E+003    5.58490E+003
   5.8620   5.60271E+003    5.69627E+003
   5.8640   5.54120E+003    5.65976E+003
   5.8670   5.54900E+003    5.65513E+003
   5.8690   5.50441E+003    5.65253E+003
   5.8710   5.46295E+003    5.66589E+003
   5.8740   5.57784E+003    5.53481E+003
   5.8760   5.54707E+003    5.44876E+003
   5.8780   5.55362E+003    5.58312E+003
   5.8810   5.46515E+003    5.61504E+003
   5.8830   5.49308E+003    5.54078E+003
   5.8850   5.51922E+003    5.63526E+003
   5.8870   5.59648E+003    5.68881E+003
   5.8900   5.64146E+003    5.55755E+003
   5.8940   5.66473E+003    5.50379E+003
   5.8960   5.55431E+003    5.55879E+003
   5.8990   5.64326E+003    5.56312E+003
   5.9010   5.61515E+003    5.74164E+003
   5.9030   5.62603E+003    5.69824E+003
   5.9060   5.68954E+003    5.75877E+003
   5.9080   5.74454E+003    5.66063E+003
   5.9100   5.59486E+003    5.76760E+003
   5.9120   5.53425E+003    5.63948E+003
   5.9150   5.74206E+003    5.70922E+003
   5.9170   5.68213E+003    5.85184E+003
   5.9200   5.76385E+003    5.82551E+003
   5.9210   5.76664E+003    5.89112E+003
   5.9230   5.89279E+003    5.92274E+003
   5.9260   5.88716E+003    6.00955E+003
   5.9280   5.97702E+003    6.07322E+003
   5.9300   5.99600E+003    6.04350E+003
   5.9320   6.12648E+003    5.95216E+003
   5.9360   6.16003E+003    6.03725E+003
   5.9380   6.15993E+003    6.06733E+003
   5.9390   6.23561E+003    6.17881E+003
   5.9410   6.14449E+003    6.27795E+003
   5.9450   6.19943E+003    6.20703E+003
   5.9470   6.11968E+003    6.17476E+003
   5.9490   6.11008E+003    6.30503E+003
   5.9520   6.17204E+003    6.29387E+003
   5.9540   6.18666E+003    6.23720E+003
   5.9560   6.13312E+003    6.21694E+003
   5.9590   6.20209E+003    6.28956E+003
   5.9610   6.23619E+003    6.22259E+003
   5.9630   6.26079E+003    6.30509E+003
   5.9660   6.16226E+003    6.33682E+003
   5.9670   6.34911E+003    6.39046E+003
   5.9690   6.23564E+003    6.25146E+003
   5.9720   6.21535E+003    6.37877E+003
   5.9750   6.34737E+003    6.27751E+003
   5.9790   6.09402E+003    6.30096E+003
   5.9810   6.09055E+003    6.14590E+003
   5.9830   6.06732E+003    6.24303E+003
   5.9860   6.16623E+003    6.18101E+003
   5.9870   6.20710E+003    6.27605E+003
   5.9920   6.14687E+003    6.05434E+003
   5.9940   6.22570E+003    6.62519E+003
   5.9970   6.28702E+003    8.41964E+003
   5.9990   6.32293E+003    1.05189E+004
   6.0010   6.30783E+003    1.02197E+004
   6.0030   6.17959E+003    1.03750E+004
   6.0060   6.10378E+003    9.19265E+003
   6.0080   6.08508E+003    2.38670E+002
   6.0150   1.04705E+004    4.98380E+002
   6.0170   1.05189E+004    4.18154E+003
   6.0220   5.93283E+003    6.76019E+003
   6.0270   3.74200E+002    6.01858E+003
   6.0290   1.80860E+002    6.01186E+003
   6.0310   2.81810E+002    6.00872E+003
   6.0330   7.67890E+002    6.12791E+003
   6.0360   3.01314E+003    6.05260E+003
   6.0380   7.56937E+003    5.96746E+003
   6.0400   6.72318E+003    5.97192E+003
   6.0430   6.45840E+003    6.08092E+003
   6.0460   6.24472E+003    5.96427E+003
   6.0500   6.21324E+003    5.98227E+003
   6.0530   6.11170E+003    5.98292E+003
   6.0560   6.13215E+003    6.04642E+003
   6.0590   6.16916E+003    6.15015E+003
   6.0620   6.20727E+003    6.01268E+003
   6.0640   6.09741E+003    6.05890E+003
   6.0660   6.11137E+003    5.99508E+003
   6.0690   6.15892E+003    6.09304E+003
   6.0700   6.15570E+003    6.03070E+003
   6.0730   6.22558E+003    6.06019E+003
   6.0770   6.17012E+003    5.94150E+003
   6.0780   6.11145E+003    5.99972E+003
   6.0800   6.17571E+003    6.00067E+003
   6.0820   6.21034E+003    5.98755E+003
   6.0850   6.11365E+003    6.03498E+003
   6.0880   6.14275E+003    6.03854E+003
   6.0910   6.13305E+003    5.89408E+003
   6.0930   6.16351E+003    5.95131E+003
   6.0960   6.17189E+003    5.92507E+003
   6.0980   6.10691E+003    5.96129E+003
   6.1010   6.20927E+003    5.90492E+003
   6.1050   6.10140E+003    5.93435E+003
   6.1070   5.97400E+003    5.86814E+003
   6.1100   6.11324E+003    5.93566E+003
   6.1120   5.97514E+003    5.92282E+003
   6.1150   6.15290E+003    5.93478E+003
   6.1160   6.01634E+003    5.96773E+003
   6.1210   6.10191E+003    5.97377E+003
   6.1240   6.06205E+003    6.01764E+003
   6.1260   6.05984E+003    5.91062E+003
   6.1290   6.12402E+003    5.90533E+003
   6.1310   6.09751E+003    5.99356E+003
   6.1360   6.14527E+003    5.98553E+003
   6.1380   6.06863E+003    6.02748E+003
   6.1390   6.24362E+003    6.06212E+003
   6.1410   6.13176E+003    5.90976E+003
   6.1450   5.96093E+003    5.92000E+003
   6.1470   6.01787E+003    5.89987E+003
   6.1500   6.06866E+003    5.95567E+003
   6.1540   6.01438E+003    5.87107E+003
   6.1560   5.98825E+003    5.93875E+003
   6.1590   6.13434E+003    5.97813E+003
   6.1610   6.13127E+003    5.91902E+003
   6.1630   6.08219E+003    5.95151E+003
   6.1660   6.09042E+003    5.93808E+003
   6.1680   6.15788E+003    5.98093E+003
   6.1700   6.03528E+003    6.00842E+003
   6.1740   6.05840E+003    5.91447E+003
   6.1760   6.01671E+003    5.97369E+003
   6.1800   6.10231E+003    5.94347E+003
   6.1820   5.97115E+003    5.89719E+003
   6.1850   6.10035E+003    5.98226E+003
   6.1860   6.15441E+003    5.96626E+003
   6.1890   6.11240E+003    5.87510E+003
   6.1910   6.04750E+003    5.83167E+003
   6.1950   6.02584E+003    5.97320E+003
   6.1980   6.09634E+003    5.95980E+003
   6.2000   6.16462E+003    6.01162E+003
   6.2030   6.13054E+003    5.97124E+003
   6.2070   6.06147E+003    5.88015E+003
   6.2090   6.10238E+003    5.94929E+003
   6.2110   6.04434E+003    5.90029E+003
   6.2140   5.95797E+003    5.94065E+003
   6.2170   5.95059E+003    5.87527E+003
   6.2200   5.99818E+003    5.93039E+003
   6.2230   6.04863E+003    5.89784E+003
   6.2250   6.00619E+003    6.00119E+003
   6.2270   6.01959E+003    5.98569E+003
   6.2300   6.03039E+003    5.99713E+003
   6.2340   5.98356E+003    6.02085E+003
   6.2370   5.98940E+003    5.99152E+003
   6.2380   6.01629E+003    6.04659E+003
   6.2400   5.87070E+003    5.93613E+003
   6.2430   5.98356E+003    5.97826E+003
   6.2460   5.93824E+003    5.89102E+003
   6.2480   5.95495E+003    6.02727E+003
   6.2530   5.96744E+003    5.93934E+003
   6.2550   5.92802E+003    5.90297E+003
   6.2570   5.89564E+003    5.87015E+003
   6.2600   5.89398E+003    5.93891E+003
   6.2630   5.86696E+003    5.91181E+003
   6.2670   5.85689E+003    5.83719E+003
   6.2690   5.86932E+003    5.73836E+003
   6.2720   5.82769E+003    5.77124E+003
   6.2730   5.93397E+003    6.07000E+003
   6.2770   6.01968E+003    5.95855E+003
   6.2810   5.90087E+003    5.99098E+003
   6.2820   5.91418E+003    5.98771E+003
   6.2850   5.86129E+003    5.95828E+003
   6.2860   5.88293E+003    5.97544E+003
   6.2900   5.86008E+003    5.91126E+003
   6.2910   5.78608E+003    5.87660E+003
   6.2950   5.83960E+003    6.04399E+003
   6.2990   5.77298E+003    5.97063E+003
   6.3020   5.86991E+003    6.00921E+003
   6.3040   5.54705E+003    5.77670E+003
   6.3080   5.72770E+003    5.91283E+003
   6.3100   5.91995E+003    5.97552E+003
   6.3130   5.73256E+003    5.97826E+003
   6.3150   5.86180E+003    5.94487E+003
   6.3170   5.71179E+003    5.90744E+003
   6.3200   5.58235E+003    5.84665E+003
   6.3240   5.53532E+003    5.92698E+003
   6.3260   5.66308E+003    5.88810E+003
   6.3290   5.60026E+003    5.85200E+003
   6.3310   5.61978E+003    5.78869E+003
   6.3330   5.50052E+003    5.84161E+003
   6.3360   5.53377E+003    5.88951E+003
   6.3380   5.45983E+003    5.90554E+003
   6.3420   5.45653E+003    5.80533E+003
   6.3450   5.46817E+003    5.79196E+003
   6.3470   5.35034E+003    5.76959E+003
   6.3510   5.41536E+003    5.80358E+003
   6.3540   5.36112E+003    5.78155E+003
   6.3560   5.39979E+003    5.84388E+003
   6.3580   5.42468E+003    5.72415E+003
   6.3630   5.48328E+003    5.78412E+003
   6.3660   5.49206E+003    5.74389E+003
   6.3680   5.33284E+003    5.67256E+003
   6.3700   5.35255E+003    5.70817E+003
   6.3730   5.32982E+003    5.74008E+003
   6.3760   5.32768E+003    5.73414E+003
   6.3790   5.41059E+003    5.79572E+003
   6.3820   5.37450E+003    5.69425E+003
   6.3840   5.34396E+003    5.65034E+003
   6.3860   5.33739E+003    5.60852E+003
   6.3890   5.36383E+003    5.68028E+003
   6.3910   5.29383E+003    5.68747E+003
   6.3960   5.20100E+003    5.43988E+003
   6.3980   5.18951E+003    5.52817E+003
   6.4020   5.18498E+003    5.59988E+003
   6.4040   5.12895E+003    5.50408E+003
   6.4070   5.07055E+003    5.57745E+003
   6.4100   5.07267E+003    5.36310E+003
   6.4130   5.10032E+003    5.42834E+003
   6.4150   4.99993E+003    5.48215E+003
   6.4170   5.13795E+003    5.34936E+003
   6.4200   5.02145E+003    5.54170E+003
   6.4230   5.02985E+003    5.43035E+003
   6.4250   4.97210E+003    5.44322E+003
   6.4280   5.12490E+003    5.50027E+003
   6.4310   5.12563E+003    5.43726E+003
   6.4330   5.04894E+003    5.44006E+003
   6.4360   5.05715E+003    5.40095E+003
   6.4380   5.08747E+003    5.54100E+003
   6.4410   5.04927E+003    5.48788E+003
   6.4450   5.15344E+003    5.53763E+003
   6.4470   5.14951E+003    5.55626E+003
   6.4490   5.12567E+003    5.55099E+003
   6.4540   5.15936E+003    5.67809E+003
   6.4570   5.19794E+003    5.66416E+003
   6.4590   5.24769E+003    5.58287E+003
   6.4610   5.24858E+003    5.59206E+003
   6.4630   5.20390E+003    5.64121E+003
   6.4670   5.21133E+003    5.57827E+003
   6.4680   5.25056E+003    5.57934E+003
   6.4720   5.21187E+003    5.59773E+003
   6.4750   5.17100E+003    5.60086E+003
   6.4770   5.30270E+003    5.55362E+003
   6.4790   5.18703E+003    5.51680E+003
   6.4810   5.17119E+003    5.57732E+003
   6.4840   5.09947E+003    5.58319E+003
   6.4870   5.21942E+003    5.43460E+003
   6.4910   5.13349E+003    5.51584E+003
   6.4940   5.07328E+003    5.44255E+003
   6.4960   5.05259E+003    5.43049E+003
   6.4990   5.09965E+003    5.55493E+003
   6.5020   5.07024E+003    5.52479E+003
   6.5050   5.13354E+003    5.54625E+003
   6.5080   5.17804E+003    5.57576E+003
   6.5100   5.11520E+003    5.58449E+003
   6.5140   5.14622E+003    5.47839E+003
   6.5150   5.21757E+003    5.43424E+003
   6.5190   5.20542E+003    5.47196E+003
   6.5220   5.24821E+003    5.41512E+003
   6.5240   5.17236E+003    5.41162E+003
   6.5260   4.92942E+003    5.41336E+003
   6.5290   5.11699E+003    5.36248E+003
   6.5320   5.12039E+003    5.47166E+003
   6.5330   5.14619E+003    5.28214E+003
   6.5370   5.09747E+003    5.28966E+003
   6.5400   5.03568E+003    5.29706E+003
   6.5420   5.04574E+003    5.23041E+003
   6.5440   5.08882E+003    5.24554E+003
   6.5480   5.12895E+003    5.26614E+003
   6.5520   5.01358E+003    5.24518E+003
   6.5550   4.99428E+003    5.24581E+003
   6.5580   4.98365E+003    5.29361E+003
   6.5600   5.07546E+003    5.21492E+003
   6.5630   5.04254E+003    5.24599E+003
   6.5670   5.03618E+003    5.18236E+003
   6.5690   5.05382E+003    5.16258E+003
   6.5710   5.00580E+003    5.23291E+003
   6.5730   4.99215E+003    5.31822E+003
   6.5760   4.99618E+003    5.20473E+003
   6.5790   5.01431E+003    5.16640E+003
   6.5800   4.99333E+003    5.14973E+003
   6.5840   4.94332E+003    5.21884E+003
   6.5860   4.97204E+003    5.16166E+003
   6.5890   4.87148E+003    5.18349E+003
   6.5930   5.01083E+003    5.17569E+003
   6.5970   5.02622E+003    5.23835E+003
   6.5980   4.97995E+003    5.12297E+003
   6.6010   4.83963E+003    5.03929E+003
   6.6060   4.97995E+003    5.02990E+003
   6.6070   4.90333E+003    5.01492E+003
   6.6110   4.89387E+003    5.00817E+003
   6.6130   4.74713E+003    5.06952E+003
   6.6160   4.93391E+003    5.03250E+003
   6.6190   4.88315E+003    5.04502E+003
   6.6220   4.92495E+003    4.98211E+003
   6.6240   4.90243E+003    5.03541E+003
   6.6260   4.90618E+003    5.03070E+003
   6.6290   4.95546E+003    4.98300E+003
   6.6310   4.91660E+003    5.04092E+003
   6.6340   4.95090E+003    5.08804E+003
   6.6370   4.91563E+003    4.93324E+003
   6.6400   4.83620E+003    4.99879E+003
   6.6420   4.96398E+003    4.91097E+003
   6.6460   4.87696E+003    4.95230E+003
   6.6490   4.84541E+003    4.89200E+003
   6.6530   4.88352E+003    4.80712E+003
   6.6560   4.83279E+003    4.90932E+003
   6.6580   4.83227E+003    4.87323E+003
   6.6620   4.88493E+003    4.75877E+003
   6.6650   4.81250E+003    4.86170E+003
   6.6680   4.79885E+003    4.81285E+003
   6.6710   4.79181E+003    4.74335E+003
   6.6730   4.91702E+003    4.73714E+003
   6.6760   4.72364E+003    4.85458E+003
   6.6780   4.81849E+003    4.69295E+003
   6.6810   4.78393E+003    4.67842E+003
   6.6840   4.85011E+003    4.72868E+003
   6.6870   4.78468E+003    4.82276E+003
   6.6900   4.83668E+003    4.77557E+003
   6.6920   4.74654E+003    4.68911E+003
   6.6960   4.82018E+003    4.71924E+003
   6.6990   4.76377E+003    4.73173E+003
   6.7020   4.80087E+003    4.75429E+003
   6.7060   4.81774E+003    4.61156E+003
   6.7080   4.73606E+003    4.69692E+003
   6.7110   4.65627E+003    4.64065E+003
   6.7140   4.64292E+003    4.62764E+003
   6.7150   4.47808E+003    4.57972E+003
   6.7190   4.54371E+003    4.52195E+003
   6.7220   4.60857E+003    4.55194E+003
   6.7240   4.74136E+003    4.44965E+003
   6.7280   4.51873E+003    4.52792E+003
   6.7300   4.67824E+003    4.64534E+003
   6.7320   4.66280E+003    4.54656E+003
   6.7340   4.72944E+003    4.54094E+003
   6.7380   4.58757E+003    4.63804E+003
   6.7420   4.67419E+003    4.64275E+003
   6.7450   4.63570E+003    4.38915E+003
   6.7470   4.69505E+003    4.21866E+003
   6.7490   4.52213E+003    4.36262E+003
   6.7540   4.49145E+003    4.29673E+003
   6.7560   4.51985E+003    4.32758E+003
   6.7590   4.57984E+003    4.21897E+003
   6.7630   4.59805E+003    4.36199E+003
   6.7660   4.60570E+003    4.33961E+003
   6.7680   4.52130E+003    4.33038E+003
   6.7720   4.51140E+003    4.35736E+003
   6.7740   4.52535E+003    4.38195E+003
   6.7770   4.52300E+003    4.32255E+003
   6.7790   4.50786E+003    4.40281E+003
   6.7820   4.53644E+003    4.36243E+003
   6.7840   4.53945E+003    4.39086E+003
   6.7880   4.50162E+003    4.35950E+003
   6.7910   4.36814E+003    4.34108E+003
   6.7930   4.46259E+003    4.41448E+003
   6.7950   4.53691E+003    4.39406E+003
   6.7990   4.47189E+003    4.39318E+003
   6.8020   4.43237E+003    4.43928E+003
   6.8050   4.47696E+003    4.37809E+003
   6.8090   4.55059E+003    4.44160E+003
   6.8110   4.58254E+003    4.35149E+003
   6.8140   4.60976E+003    4.46614E+003
   6.8180   4.47978E+003    4.38246E+003
   6.8210   4.49053E+003    4.43050E+003
   6.8230   4.56533E+003    4.38407E+003
   6.8260   4.58453E+003    4.35607E+003
   6.8290   4.53495E+003    4.31880E+003
   6.8320   4.56378E+003    4.36448E+003
   6.8350   4.50558E+003    4.39293E+003
   6.8370   4.46720E+003    4.40053E+003
   6.8400   4.46984E+003    4.36822E+003
   6.8420   4.54786E+003    4.33803E+003
   6.8460   4.53822E+003    4.41251E+003
   6.8490   4.57557E+003    4.40553E+003
   6.8530   4.57023E+003    4.40839E+003
   6.8550   4.62515E+003    4.38736E+003
   6.8580   4.50594E+003    4.36121E+003
   6.8600   4.61337E+003    4.38452E+003
   6.8620   4.58887E+003    4.42282E+003
   6.8670   4.50724E+003    4.31542E+003
   6.8690   4.49158E+003    4.39266E+003
   6.8720   4.54395E+003    4.35108E+003
   6.8750   4.48297E+003    4.29032E+003
   6.8780   4.49330E+003    4.31444E+003
   6.8820   4.45172E+003    4.33390E+003
   6.8840   4.47739E+003    4.33807E+003
   6.8880   4.49375E+003    4.33911E+003
   6.8910   4.36361E+003    4.38165E+003
   6.8950   4.47774E+003    4.27560E+003
   6.8980   4.51021E+003    4.34314E+003
   6.9020   4.52495E+003    4.32283E+003
   6.9070   4.48762E+003    4.32021E+003
   6.9100   4.52552E+003    4.31930E+003
   6.9130   4.49214E+003    4.27700E+003
   6.9160   4.45583E+003    4.28711E+003
   6.9190   4.50255E+003    4.26039E+003
   6.9230   4.53995E+003    4.29385E+003
   6.9270   4.51375E+003    4.25130E+003
   6.9290   4.45535E+003    4.25637E+003
   6.9310   4.44455E+003    4.27776E+003
   6.9340   4.40419E+003    4.10590E+003
   6.9370   4.36178E+003    4.09860E+003
   6.9400   4.36210E+003    4.18790E+003
   6.9430   4.26586E+003    4.09912E+003
   6.9470   4.34311E+003    4.16681E+003
   6.9500   4.38847E+003    4.18158E+003
   6.9540   4.38612E+003    4.10834E+003
   6.9570   4.36771E+003    4.10704E+003
   6.9600   4.32096E+003    4.05530E+003
   6.9620   4.36720E+003    4.09722E+003
   6.9660   4.23412E+003    4.12470E+003
   6.9700   4.18232E+003    4.09335E+003
   6.9720   4.29638E+003    4.06095E+003
   6.9760   4.23442E+003    4.11057E+003
   6.9780   4.36606E+003    4.05088E+003
   6.9800   4.35492E+003    4.10811E+003
   6.9850   4.40402E+003    4.03206E+003
   6.9870   4.36210E+003    4.07704E+003
   6.9890   4.32001E+003    4.12535E+003
   6.9940   4.21802E+003    4.14496E+003
   6.9970   4.23978E+003    4.09358E+003
   7.0010   4.32554E+003    4.06976E+003
   7.0030   4.35740E+003    4.05127E+003
   7.0050   4.33673E+003    3.99612E+003
   7.0100   4.29235E+003    4.05128E+003
   7.0120   4.32546E+003    4.06979E+003
   7.0150   4.26695E+003    4.05008E+003
   7.0170   4.31742E+003    3.96918E+003
   7.0210   4.19013E+003    4.03644E+003
   7.0250   4.23880E+003    3.97258E+003
   7.0280   4.20893E+003    4.02020E+003
   7.0310   4.24817E+003    3.99702E+003
   7.0340   4.15180E+003    3.95247E+003
   7.0370   4.17450E+003    3.96726E+003
   7.0420   4.27900E+003    3.96787E+003
   7.0440   4.13785E+003    3.91568E+003
   7.0460   4.10149E+003    3.97884E+003
   7.0480   3.98982E+003    4.01559E+003
   7.0520   4.01957E+003    4.00775E+003
   7.0570   4.15049E+003    3.92145E+003
   7.0600   4.20844E+003    4.03474E+003
   7.0620   4.22744E+003    3.88982E+003
   7.0640   4.20923E+003    3.88757E+003
   7.0680   4.30372E+003    3.99892E+003
   7.0700   4.22046E+003    3.96914E+003
   7.0740   4.24225E+003    3.95247E+003
   7.0760   4.18976E+003    3.89090E+003
   7.0790   4.22464E+003    3.93389E+003
   7.0820   4.14744E+003    3.93739E+003
   7.0860   4.14458E+003    3.87377E+003
   7.0900   4.17578E+003    3.85558E+003
   7.0930   4.17465E+003    3.89031E+003
   7.0970   4.18018E+003    3.82749E+003
   7.1000   4.18473E+003    3.88348E+003
   7.1020   4.11864E+003    3.96261E+003
   7.1060   4.13322E+003    3.86644E+003
   7.1100   4.14345E+003    3.87391E+003
   7.1130   4.19120E+003    3.91983E+003
   7.1160   4.10015E+003    3.79016E+003
   7.1180   4.11577E+003    3.84532E+003
   7.1200   3.98257E+003    3.82984E+003
   7.1240   4.04205E+003    3.88102E+003
   7.1270   3.99735E+003    3.90060E+003
   7.1310   3.92281E+003    3.82498E+003
   7.1330   3.96898E+003    3.80530E+003
   7.1350   3.83305E+003    3.90119E+003
   7.1400   3.87172E+003    3.87109E+003
   7.1440   3.82430E+003    3.74200E+003
   7.1480   3.67510E+003    3.75601E+003
   7.1490   3.72661E+003    3.77991E+003
   7.1530   3.51718E+003    3.71157E+003
