# Supplementary material for: Trigger factor both holds and folds its client proteins
Source: Nat Commun. 2022 Jul 15;13:4126. doi: 10.1038/s41467-022-31767-6 (PMC9287376; doi:10.1038/s41467-022-31767-6)
Supplement: Supplementary file 6 — Source Data [file 41467_2022_31767_MOESM6_ESM.zip › SourceDataFile/Fig1a-b/00097.RI3]

Sample
I 3 04.0 40000 0017393 3.0410E11 280 1 
   5.8000   6.38800E+001    1.96560E+002
   5.8020   1.37330E+002    1.84100E+002
   5.8030   2.00390E+002    2.07310E+002
   5.8040   2.21950E+002    2.16920E+002
   5.8060   2.34730E+002    2.31780E+002
   5.8080   2.29830E+002    2.49060E+002
   5.8090   2.52100E+002    2.88940E+002
   5.8120   3.38300E+002    3.61760E+002
   5.8140   3.75050E+002    3.68880E+002
   5.8150   3.64510E+002    4.59710E+002
   5.8170   4.66310E+002    5.70790E+002
   5.8210   6.74250E+002    7.38120E+002
   5.8230   8.05470E+002    8.84550E+002
   5.8240   9.37290E+002    9.93350E+002
   5.8250   1.06790E+003    1.01649E+003
   5.8260   1.06186E+003    1.12477E+003
   5.8270   1.30792E+003    1.34560E+003
   5.8300   1.54065E+003    1.66111E+003
   5.8320   1.73432E+003    2.03638E+003
   5.8350   2.16516E+003    2.35081E+003
   5.8370   2.56794E+003    2.73038E+003
   5.8390   2.91748E+003    3.01122E+003
   5.8420   3.35865E+003    3.45834E+003
   5.8440   3.67347E+003    4.02839E+003
   5.8460   4.26594E+003    4.49448E+003
   5.8490   4.59025E+003    4.56387E+003
   5.8500   4.70240E+003    4.73170E+003
   5.8510   4.82450E+003    4.94356E+003
   5.8530   4.94511E+003    4.99351E+003
   5.8540   5.13077E+003    5.27588E+003
   5.8560   5.26431E+003    5.31468E+003
   5.8580   5.33835E+003    5.34267E+003
   5.8600   5.39049E+003    5.32655E+003
   5.8610   5.45448E+003    5.49233E+003
   5.8620   5.52334E+003    5.49348E+003
   5.8650   5.53786E+003    5.53768E+003
   5.8670   5.64654E+003    5.51738E+003
   5.8690   5.61490E+003    5.45784E+003
   5.8710   5.69021E+003    5.60429E+003
   5.8720   5.49717E+003    5.56020E+003
   5.8740   5.50083E+003    5.50154E+003
   5.8760   5.60630E+003    5.52308E+003
   5.8780   5.60863E+003    5.54619E+003
   5.8810   5.61624E+003    5.55972E+003
   5.8820   5.57317E+003    5.37340E+003
   5.8850   5.54642E+003    5.50047E+003
   5.8880   5.47884E+003    5.51036E+003
   5.8920   5.53328E+003    5.63071E+003
   5.8940   5.62932E+003    5.64470E+003
   5.8960   5.64204E+003    5.71316E+003
   5.8970   5.65974E+003    5.78734E+003
   5.8990   5.73115E+003    5.80609E+003
   5.9010   5.82857E+003    5.73511E+003
   5.9030   5.76809E+003    5.74611E+003
   5.9050   5.71728E+003    5.61004E+003
   5.9080   5.72140E+003    5.57602E+003
   5.9100   5.81829E+003    5.58924E+003
   5.9130   5.71017E+003    5.71234E+003
   5.9140   5.78960E+003    5.83397E+003
   5.9160   5.79268E+003    5.77508E+003
   5.9180   5.86706E+003    5.77589E+003
   5.9200   5.83067E+003    5.87867E+003
   5.9220   5.81735E+003    5.97822E+003
   5.9230   5.92362E+003    5.94726E+003
   5.9250   5.97806E+003    6.10389E+003
   5.9260   6.03399E+003    6.09122E+003
   5.9300   6.05662E+003    6.17320E+003
   5.9320   6.21979E+003    6.24699E+003
   5.9350   6.21022E+003    6.38812E+003
   5.9380   6.40236E+003    6.60495E+003
   5.9390   6.36045E+003    7.46677E+003
   5.9410   6.35607E+003    1.02847E+004
   5.9450   6.52963E+003    1.33771E+004
   5.9470   6.47869E+003    1.22118E+004
   5.9490   6.63916E+003    1.15831E+004
   5.9520   7.41718E+003    1.94280E+002
   5.9570   1.27949E+004    3.41900E+002
   5.9610   1.11217E+004    2.92223E+003
   5.9650   3.90590E+002    6.76649E+003
   5.9670   1.61280E+002    6.77923E+003
   5.9690   2.49950E+002    6.15619E+003
   5.9710   4.34090E+002    6.32685E+003
   5.9720   1.33908E+003    6.58986E+003
   5.9760   4.65388E+003    6.39604E+003
   5.9790   6.67443E+003    6.24033E+003
   5.9830   6.45091E+003    6.11933E+003
   5.9860   6.30687E+003    6.24331E+003
   5.9880   6.23416E+003    6.12504E+003
   5.9910   6.32696E+003    6.06760E+003
   5.9930   6.21857E+003    6.24889E+003
   5.9950   6.19899E+003    6.14584E+003
   5.9990   6.25059E+003    6.12066E+003
   6.0010   6.21088E+003    6.05541E+003
   6.0040   6.15241E+003    6.02949E+003
   6.0060   6.15846E+003    6.00841E+003
   6.0080   6.13934E+003    6.08911E+003
   6.0100   6.27265E+003    6.14215E+003
   6.0130   6.05989E+003    6.02029E+003
   6.0150   6.10137E+003    6.02373E+003
   6.0170   6.21812E+003    6.08045E+003
   6.0210   6.12113E+003    6.06302E+003
   6.0220   6.10759E+003    6.14476E+003
   6.0240   6.13914E+003    6.03769E+003
   6.0270   6.13086E+003    6.15361E+003
   6.0290   6.02019E+003    6.07139E+003
   6.0310   6.04265E+003    6.06598E+003
   6.0330   6.11845E+003    6.01323E+003
   6.0360   6.14981E+003    6.08625E+003
   6.0390   6.19849E+003    6.09799E+003
   6.0430   6.16358E+003    6.26994E+003
   6.0450   6.12953E+003    6.13744E+003
   6.0480   6.06790E+003    6.12619E+003
   6.0500   6.11916E+003    5.97097E+003
   6.0520   6.10239E+003    6.19030E+003
   6.0550   6.18377E+003    6.16919E+003
   6.0570   6.14553E+003    6.11223E+003
   6.0590   6.03270E+003    6.05566E+003
   6.0610   5.93956E+003    6.04477E+003
   6.0640   6.08843E+003    6.09063E+003
   6.0660   6.06839E+003    6.04836E+003
   6.0680   6.09603E+003    6.06524E+003
   6.0700   5.96971E+003    6.15843E+003
   6.0730   5.99954E+003    6.12691E+003
   6.0780   6.17710E+003    5.94431E+003
   6.0790   5.94248E+003    6.00674E+003
   6.0810   6.06467E+003    5.97790E+003
   6.0840   6.08875E+003    5.89949E+003
   6.0870   6.02320E+003    5.91422E+003
   6.0890   6.21681E+003    5.76792E+003
   6.0940   6.04082E+003    5.56851E+003
   6.0980   6.00531E+003    5.57698E+003
   6.1010   6.05269E+003    5.50632E+003
   6.1040   5.95404E+003    5.47694E+003
   6.1070   5.97216E+003    5.60448E+003
   6.1090   5.95163E+003    5.51085E+003
   6.1120   5.98615E+003    5.47367E+003
   6.1150   6.02826E+003    5.38381E+003
   6.1160   5.89930E+003    5.56364E+003
   6.1180   5.82933E+003    5.42778E+003
   6.1200   5.94559E+003    5.75921E+003
   6.1240   5.87168E+003    5.70097E+003
   6.1280   6.11326E+003    5.01094E+003
   6.1300   6.11937E+003    5.07944E+003
   6.1310   6.16890E+003    4.83376E+003
   6.1340   6.22821E+003    4.63950E+003
   6.1360   6.14327E+003    4.81153E+003
   6.1400   6.04791E+003    5.28823E+003
   6.1430   6.11371E+003    5.88838E+003
   6.1450   5.99290E+003    5.91650E+003
   6.1470   5.99454E+003    5.85785E+003
   6.1500   5.89593E+003    5.65211E+003
   6.1520   6.04803E+003    5.75685E+003
   6.1540   6.03458E+003    5.71277E+003
   6.1570   5.97724E+003    5.61315E+003
   6.1590   6.13702E+003    5.65509E+003
   6.1610   6.12224E+003    5.58408E+003
   6.1640   6.09376E+003    5.50021E+003
   6.1670   6.02527E+003    5.39008E+003
   6.1690   6.08137E+003    5.38696E+003
   6.1730   6.06355E+003    5.43816E+003
   6.1750   6.04398E+003    5.38549E+003
   6.1780   6.04529E+003    5.50464E+003
   6.1810   6.06658E+003    5.54717E+003
   6.1830   6.19880E+003    5.67060E+003
   6.1850   6.06617E+003    5.56320E+003
   6.1870   6.08613E+003    5.49641E+003
   6.1900   6.08009E+003    5.55591E+003
   6.1930   6.12091E+003    5.62866E+003
   6.1970   6.11619E+003    5.67943E+003
   6.2000   6.20752E+003    5.75749E+003
   6.2010   6.10560E+003    5.52619E+003
   6.2050   6.09616E+003    5.51815E+003
   6.2070   6.03609E+003    5.41171E+003
   6.2090   6.05447E+003    5.32365E+003
   6.2120   6.04849E+003    5.33767E+003
   6.2140   6.06355E+003    5.26970E+003
   6.2160   6.04026E+003    5.13557E+003
   6.2200   6.18194E+003    5.36846E+003
   6.2230   6.00698E+003    5.46511E+003
   6.2260   5.96924E+003    5.49812E+003
   6.2280   5.98136E+003    5.28853E+003
   6.2320   6.10085E+003    5.34319E+003
   6.2340   6.04433E+003    5.19772E+003
   6.2370   6.15663E+003    5.29098E+003
   6.2390   6.04675E+003    4.96790E+003
   6.2430   6.07112E+003    4.85881E+003
   6.2460   6.03969E+003    5.13853E+003
   6.2490   6.02915E+003    5.14340E+003
   6.2530   5.92263E+003    4.96363E+003
   6.2550   5.83967E+003    4.87258E+003
   6.2570   5.84907E+003    4.87548E+003
   6.2590   5.84473E+003    4.90764E+003
   6.2630   5.82613E+003    4.85208E+003
   6.2640   6.02847E+003    4.82186E+003
   6.2670   5.96390E+003    4.97722E+003
   6.2690   6.00166E+003    4.97820E+003
   6.2720   6.07592E+003    4.94998E+003
   6.2760   6.11600E+003    4.87482E+003
   6.2780   6.14514E+003    4.72648E+003
   6.2820   6.15573E+003    4.65986E+003
   6.2840   6.18615E+003    4.55927E+003
   6.2880   6.09073E+003    4.78145E+003
   6.2900   6.06087E+003    4.97571E+003
   6.2920   6.07151E+003    4.96415E+003
   6.2950   6.07744E+003    4.83181E+003
   6.2970   5.99328E+003    4.79125E+003
   6.3000   6.13165E+003    4.77878E+003
   6.3040   5.88357E+003    4.44702E+003
   6.3060   6.05055E+003    4.58763E+003
   6.3080   6.05804E+003    4.62094E+003
   6.3100   6.07059E+003    4.61625E+003
   6.3130   5.99483E+003    4.50186E+003
   6.3150   6.03407E+003    4.49747E+003
   6.3170   6.07916E+003    4.59373E+003
   6.3200   5.96065E+003    4.59905E+003
   6.3240   5.95920E+003    4.51349E+003
   6.3280   6.02305E+003    4.58154E+003
   6.3310   6.03193E+003    4.64417E+003
   6.3330   6.01547E+003    4.47732E+003
   6.3350   6.07437E+003    4.40559E+003
   6.3380   5.94430E+003    4.46130E+003
   6.3400   5.95079E+003    4.48650E+003
   6.3420   6.17310E+003    4.48382E+003
   6.3450   5.94448E+003    4.29890E+003
   6.3470   5.93444E+003    4.42602E+003
   6.3490   5.85626E+003    4.48174E+003
   6.3540   5.91553E+003    4.44294E+003
   6.3560   5.84761E+003    4.27052E+003
   6.3590   5.76606E+003    4.04400E+003
   6.3610   5.83641E+003    4.16650E+003
   6.3630   5.81716E+003    4.14871E+003
   6.3650   5.90989E+003    4.14688E+003
   6.3690   6.05690E+003    4.32710E+003
   6.3730   6.02900E+003    4.27720E+003
   6.3770   5.99827E+003    4.10411E+003
   6.3820   5.99026E+003    4.20149E+003
   6.3840   5.89538E+003    4.06302E+003
   6.3870   5.90410E+003    4.00338E+003
   6.3900   5.86060E+003    4.03530E+003
   6.3910   5.93534E+003    3.97021E+003
   6.3940   5.82394E+003    4.01067E+003
   6.3980   5.84543E+003    4.08748E+003
   6.4000   5.75554E+003    3.93615E+003
   6.4040   5.82510E+003    3.96228E+003
   6.4060   5.80600E+003    4.00979E+003
   6.4080   5.87443E+003    3.85442E+003
   6.4110   5.66639E+003    3.80425E+003
   6.4120   5.69250E+003    3.77943E+003
   6.4160   5.77493E+003    3.72484E+003
   6.4180   5.79778E+003    3.68401E+003
   6.4200   5.78770E+003    3.65870E+003
   6.4240   5.70703E+003    3.75242E+003
   6.4300   5.80480E+003    3.85417E+003
   6.4330   5.81727E+003    3.81722E+003
   6.4360   5.84671E+003    3.91751E+003
   6.4370   5.88621E+003    3.84002E+003
   6.4400   5.85259E+003    3.86661E+003
   6.4430   5.89988E+003    3.78213E+003
   6.4450   5.88042E+003    3.74965E+003
   6.4470   5.89726E+003    3.70552E+003
   6.4500   5.85684E+003    3.74348E+003
   6.4540   5.96226E+003    3.86837E+003
   6.4560   5.88391E+003    3.80143E+003
   6.4590   5.93027E+003    3.76565E+003
   6.4610   6.10393E+003    3.68588E+003
   6.4630   6.13832E+003    3.70664E+003
   6.4650   6.10839E+003    3.67156E+003
   6.4670   6.13718E+003    3.64299E+003
   6.4700   6.03813E+003    3.72562E+003
   6.4740   6.00945E+003    3.72032E+003
   6.4760   6.07065E+003    3.75371E+003
   6.4790   6.10963E+003    3.68395E+003
   6.4810   5.99360E+003    3.64892E+003
   6.4860   6.07289E+003    3.64429E+003
   6.4890   6.08707E+003    3.51987E+003
   6.4910   5.97498E+003    3.57554E+003
   6.4930   6.00843E+003    3.51765E+003
   6.4940   6.01009E+003    3.51295E+003
   6.4970   5.96971E+003    3.48876E+003
   6.5010   6.03880E+003    3.64129E+003
   6.5050   5.99256E+003    3.53904E+003
   6.5070   6.11258E+003    3.52581E+003
   6.5090   6.10577E+003    3.52437E+003
   6.5120   6.04784E+003    3.60534E+003
   6.5140   6.02130E+003    3.55060E+003
   6.5170   6.17011E+003    3.49789E+003
   6.5190   6.05765E+003    3.38071E+003
   6.5220   6.15354E+003    3.33748E+003
   6.5260   6.04325E+003    3.17313E+003
   6.5280   6.05679E+003    3.27823E+003
   6.5320   6.02996E+003    3.25522E+003
   6.5350   6.12442E+003    3.33059E+003
   6.5380   6.02633E+003    3.33331E+003
   6.5400   6.04172E+003    3.22264E+003
   6.5420   6.01063E+003    3.19305E+003
   6.5440   5.98886E+003    3.25339E+003
   6.5470   6.01734E+003    3.21550E+003
   6.5510   6.00564E+003    3.23031E+003
   6.5540   6.02734E+003    3.22438E+003
   6.5550   5.90895E+003    3.21199E+003
   6.5590   6.00253E+003    3.11959E+003
   6.5610   5.95131E+003    3.19298E+003
   6.5640   5.89438E+003    3.12282E+003
   6.5650   5.99380E+003    3.15167E+003
   6.5690   5.95060E+003    3.10930E+003
   6.5710   5.94982E+003    3.06309E+003
   6.5730   6.01607E+003    3.11396E+003
   6.5760   5.98604E+003    2.94855E+003
   6.5780   5.89855E+003    2.88076E+003
   6.5800   5.93909E+003    2.98920E+003
   6.5850   5.87256E+003    2.91006E+003
   6.5870   5.98121E+003    2.99120E+003
   6.5890   6.12951E+003    2.99756E+003
   6.5910   5.88198E+003    2.99021E+003
   6.5950   5.94584E+003    2.96610E+003
   6.5980   5.75914E+003    2.91204E+003
   6.6010   5.80102E+003    2.89822E+003
   6.6040   5.90536E+003    3.01952E+003
   6.6060   5.80846E+003    2.91320E+003
   6.6080   5.83393E+003    2.93938E+003
   6.6110   5.92892E+003    2.85219E+003
   6.6140   5.82622E+003    2.88304E+003
   6.6170   5.87925E+003    2.86302E+003
   6.6200   5.78742E+003    2.83487E+003
   6.6230   5.79157E+003    2.78804E+003
   6.6250   5.77968E+003    2.79007E+003
   6.6270   5.81713E+003    2.85456E+003
   6.6310   5.80496E+003    2.78751E+003
   6.6330   5.82170E+003    2.84849E+003
   6.6360   5.72438E+003    2.76151E+003
   6.6390   5.88924E+003    2.77451E+003
   6.6420   5.82636E+003    2.76706E+003
   6.6450   5.77280E+003    2.71354E+003
   6.6470   5.78819E+003    2.72345E+003
   6.6490   5.76939E+003    2.66318E+003
   6.6510   5.65171E+003    2.68836E+003
   6.6560   5.68022E+003    2.64916E+003
   6.6580   5.69794E+003    2.66682E+003
   6.6620   5.65513E+003    2.62221E+003
   6.6640   5.68131E+003    2.64364E+003
   6.6660   5.69320E+003    2.63898E+003
   6.6700   5.58060E+003    2.59719E+003
   6.6730   5.51075E+003    2.61714E+003
   6.6760   5.62342E+003    2.56867E+003
   6.6780   5.56788E+003    2.58189E+003
   6.6800   5.54138E+003    2.57900E+003
   6.6830   5.57086E+003    2.59457E+003
   6.6850   5.63637E+003    2.59192E+003
   6.6890   5.57296E+003    2.58391E+003
   6.6920   5.68859E+003    2.53315E+003
   6.6940   5.52152E+003    2.56111E+003
   6.6970   5.53887E+003    2.58526E+003
   6.7000   5.52464E+003    2.46386E+003
   6.7010   5.53487E+003    2.55296E+003
   6.7050   5.70235E+003    2.51358E+003
   6.7070   5.39117E+003    2.50508E+003
   6.7100   5.44480E+003    2.50600E+003
   6.7120   5.34198E+003    2.50144E+003
   6.7150   5.39123E+003    2.41020E+003
   6.7170   5.37601E+003    2.53377E+003
   6.7210   5.41600E+003    2.44727E+003
   6.7240   5.34531E+003    2.46343E+003
   6.7280   5.40504E+003    2.49959E+003
   6.7310   5.44990E+003    2.50399E+003
   6.7340   5.53459E+003    2.50644E+003
   6.7360   5.47138E+003    2.43243E+003
   6.7380   5.38087E+003    2.49786E+003
   6.7430   5.40368E+003    2.40979E+003
   6.7450   5.28534E+003    2.40024E+003
   6.7470   5.20349E+003    2.38735E+003
   6.7490   5.23569E+003    2.34899E+003
   6.7520   5.24237E+003    2.31540E+003
   6.7560   5.15128E+003    2.33230E+003
   6.7590   5.25744E+003    2.33650E+003
   6.7610   5.23971E+003    2.31880E+003
   6.7630   5.23293E+003    2.33710E+003
   6.7670   5.21431E+003    2.33541E+003
   6.7700   5.34180E+003    2.32364E+003
   6.7730   5.28770E+003    2.34150E+003
   6.7750   5.23159E+003    2.27612E+003
   6.7770   5.28103E+003    2.25478E+003
   6.7810   5.18999E+003    2.22939E+003
   6.7840   5.19935E+003    2.26267E+003
   6.7860   5.19389E+003    2.29030E+003
   6.7880   5.14132E+003    2.32414E+003
   6.7920   5.10803E+003    2.24216E+003
   6.7950   5.22421E+003    2.31091E+003
   6.7970   5.22154E+003    2.34682E+003
   6.8000   5.12854E+003    2.34376E+003
   6.8040   5.18816E+003    2.29509E+003
   6.8070   5.19636E+003    2.35633E+003
   6.8100   5.14838E+003    2.30248E+003
   6.8130   5.15597E+003    2.28596E+003
   6.8160   5.24084E+003    2.27717E+003
   6.8190   5.10847E+003    2.32110E+003
   6.8220   5.12971E+003    2.30365E+003
   6.8260   5.10070E+003    2.30157E+003
   6.8280   5.22065E+003    2.34376E+003
   6.8320   5.12848E+003    2.34798E+003
   6.8350   5.13734E+003    2.26248E+003
   6.8370   5.14624E+003    2.22827E+003
   6.8410   5.09725E+003    2.31053E+003
   6.8440   5.18194E+003    2.33091E+003
   6.8460   5.11498E+003    2.28552E+003
   6.8490   5.17381E+003    2.37051E+003
   6.8510   5.18084E+003    2.37656E+003
   6.8540   5.25407E+003    2.33493E+003
   6.8580   5.17369E+003    2.29898E+003
   6.8600   5.15215E+003    2.25828E+003
   6.8630   5.11838E+003    2.29488E+003
   6.8670   5.07926E+003    2.22215E+003
   6.8710   5.12491E+003    2.20532E+003
   6.8740   5.10645E+003    2.21698E+003
   6.8770   5.09507E+003    2.23614E+003
   6.8790   5.08829E+003    2.25193E+003
   6.8840   5.13007E+003    2.26023E+003
   6.8870   5.08723E+003    2.24646E+003
   6.8890   4.99983E+003    2.28669E+003
   6.8930   5.02947E+003    2.23960E+003
   6.8950   5.04044E+003    2.25843E+003
   6.8980   5.15571E+003    2.27212E+003
   6.9000   5.03647E+003    2.24236E+003
   6.9020   5.06693E+003    2.29485E+003
   6.9070   5.18734E+003    2.27168E+003
   6.9100   5.07952E+003    2.24065E+003
   6.9130   5.05493E+003    2.31771E+003
   6.9150   5.03494E+003    2.21641E+003
   6.9200   5.03191E+003    2.18842E+003
   6.9230   4.95150E+003    2.21538E+003
   6.9250   5.04654E+003    2.19838E+003
   6.9290   4.94241E+003    2.19515E+003
   6.9320   4.93952E+003    2.16412E+003
   6.9360   4.94297E+003    2.15927E+003
   6.9390   4.89772E+003    2.18191E+003
   6.9400   4.85838E+003    2.14903E+003
   6.9450   4.81437E+003    2.13924E+003
   6.9480   4.90054E+003    2.08778E+003
   6.9500   4.86482E+003    2.14482E+003
   6.9530   4.96264E+003    2.13384E+003
   6.9550   4.89272E+003    2.10983E+003
   6.9600   4.83928E+003    2.14175E+003
   6.9620   4.75882E+003    2.17281E+003
   6.9640   4.72615E+003    2.17444E+003
   6.9680   4.89657E+003    2.13919E+003
   6.9710   4.75126E+003    2.18543E+003
   6.9760   4.78582E+003    2.17595E+003
   6.9790   4.78205E+003    2.14972E+003
   6.9830   4.80481E+003    2.13218E+003
   6.9850   4.80394E+003    2.17442E+003
   6.9870   4.86644E+003    2.11809E+003
   6.9910   4.82681E+003    2.17010E+003
   6.9940   4.87079E+003    2.06013E+003
   6.9960   4.82898E+003    2.09611E+003
   6.9990   4.90685E+003    2.08217E+003
   7.0030   4.75290E+003    2.11686E+003
   7.0060   4.82616E+003    2.10994E+003
   7.0080   4.81515E+003    2.09003E+003
   7.0120   4.70557E+003    2.05873E+003
   7.0140   4.74510E+003    2.05267E+003
   7.0170   4.64676E+003    2.09962E+003
   7.0190   4.58968E+003    2.09048E+003
   7.0230   4.76630E+003    2.04125E+003
   7.0260   4.60006E+003    2.07401E+003
   7.0310   4.58794E+003    2.08811E+003
   7.0330   4.51349E+003    2.09811E+003
   7.0360   4.60950E+003    2.12549E+003
   7.0390   4.58074E+003    2.09645E+003
   7.0430   4.64410E+003    2.03070E+003
   7.0450   4.67633E+003    2.07784E+003
   7.0500   4.71083E+003    2.04426E+003
   7.0520   4.73919E+003    2.06409E+003
   7.0540   4.66043E+003    2.07817E+003
   7.0580   4.59874E+003    2.05610E+003
   7.0610   4.71276E+003    2.06388E+003
   7.0630   4.52346E+003    2.06164E+003
   7.0650   4.57889E+003    2.02501E+003
   7.0690   4.69263E+003    2.07133E+003
   7.0720   4.54811E+003    2.10309E+003
   7.0760   4.61280E+003    2.04193E+003
   7.0790   4.58205E+003    2.03423E+003
   7.0820   4.59941E+003    2.03792E+003
   7.0860   4.56758E+003    2.01856E+003
   7.0890   4.56164E+003    2.02359E+003
   7.0920   4.60989E+003    2.00501E+003
   7.0950   4.56083E+003    1.95224E+003
   7.0970   4.48947E+003    2.04921E+003
   7.1000   4.53136E+003    2.04844E+003
   7.1040   4.55956E+003    2.00522E+003
   7.1070   4.62632E+003    1.98112E+003
   7.1090   4.55933E+003    2.01016E+003
   7.1110   4.57378E+003    1.93919E+003
   7.1160   4.52529E+003    1.92131E+003
   7.1200   4.52067E+003    1.88241E+003
   7.1230   4.49818E+003    1.86737E+003
   7.1260   4.45783E+003    1.83729E+003
   7.1300   4.54041E+003    1.76466E+003
   7.1330   4.49708E+003    1.73413E+003
   7.1360   4.44594E+003    1.66512E+003
   7.1400   4.50874E+003    1.60387E+003
   7.1440   4.49317E+003    1.51444E+003
   7.1460   4.50396E+003    1.46493E+003
   7.1490   4.43644E+003    1.26208E+003
   7.1530   4.44580E+003    1.24870E+003
