# Supplementary material for: Trigger factor both holds and folds its client proteins
Source: Nat Commun. 2022 Jul 15;13:4126. doi: 10.1038/s41467-022-31767-6 (PMC9287376; doi:10.1038/s41467-022-31767-6)
Supplement: Supplementary file 6 — Source Data [file 41467_2022_31767_MOESM6_ESM.zip › SourceDataFile/Fig1a-b/00098.RI1]

Sample
I 1 04.0 40000 0017454 3.0510E11 280 1 
   5.8000   5.45900E+001    1.47730E+002
   5.8020   1.19360E+002    1.43520E+002
   5.8030   1.54570E+002    2.07850E+002
   5.8050   2.21990E+002    2.22880E+002
   5.8060   2.30740E+002    2.47440E+002
   5.8070   2.65510E+002    2.47120E+002
   5.8090   2.71020E+002    3.17470E+002
   5.8120   3.23680E+002    3.38820E+002
   5.8140   3.70560E+002    3.83070E+002
   5.8150   4.07360E+002    4.37640E+002
   5.8170   4.95190E+002    4.91250E+002
   5.8180   5.36780E+002    6.06680E+002
   5.8190   6.20170E+002    6.92190E+002
   5.8200   7.14740E+002    7.88670E+002
   5.8230   8.54670E+002    8.79720E+002
   5.8240   8.79410E+002    1.09147E+003
   5.8260   1.11053E+003    1.18321E+003
   5.8280   1.20668E+003    1.61114E+003
   5.8290   1.53697E+003    1.81401E+003
   5.8320   1.91899E+003    2.07120E+003
   5.8350   2.19475E+003    2.47609E+003
   5.8370   2.82856E+003    3.09137E+003
   5.8400   2.98179E+003    3.51315E+003
   5.8420   3.27426E+003    3.68776E+003
   5.8440   3.48058E+003    4.07055E+003
   5.8460   3.66396E+003    4.40547E+003
   5.8480   4.56987E+003    4.92915E+003
   5.8510   4.92025E+003    5.25423E+003
   5.8550   5.12277E+003    5.42909E+003
   5.8580   5.47872E+003    5.58001E+003
   5.8590   5.54685E+003    5.61592E+003
   5.8600   5.59575E+003    5.64399E+003
   5.8620   5.77498E+003    5.69914E+003
   5.8640   5.59009E+003    5.72934E+003
   5.8670   5.72700E+003    5.79367E+003
   5.8690   5.69072E+003    5.85617E+003
   5.8710   5.62539E+003    5.67686E+003
   5.8730   5.58473E+003    5.62486E+003
   5.8760   5.66611E+003    5.62383E+003
   5.8780   5.59180E+003    5.65505E+003
   5.8790   5.59686E+003    5.71740E+003
   5.8810   5.59009E+003    5.74341E+003
   5.8830   5.71549E+003    5.59766E+003
   5.8850   5.70396E+003    5.77010E+003
   5.8870   5.73705E+003    5.70037E+003
   5.8890   5.63318E+003    5.63554E+003
   5.8920   5.62744E+003    5.79383E+003
   5.8940   5.81075E+003    5.64523E+003
   5.8960   5.71952E+003    5.56536E+003
   5.8980   5.68509E+003    5.65327E+003
   5.9000   5.74788E+003    5.61835E+003
   5.9010   5.75298E+003    5.65126E+003
   5.9030   5.67948E+003    5.73292E+003
   5.9070   5.72008E+003    5.76526E+003
   5.9100   5.73753E+003    5.76719E+003
   5.9120   5.67741E+003    5.69033E+003
   5.9140   5.72940E+003    5.76455E+003
   5.9180   5.93683E+003    5.83721E+003
   5.9210   5.88203E+003    5.85531E+003
   5.9220   6.01314E+003    5.77961E+003
   5.9250   5.93392E+003    5.96594E+003
   5.9280   6.08923E+003    5.96504E+003
   5.9300   6.09642E+003    6.18751E+003
   5.9320   6.16402E+003    6.21269E+003
   5.9330   6.14238E+003    6.20673E+003
   5.9360   6.37304E+003    6.01867E+003
   5.9380   6.28825E+003    6.15837E+003
   5.9410   6.22611E+003    6.29275E+003
   5.9430   6.26148E+003    6.45184E+003
   5.9440   6.31441E+003    6.42678E+003
   5.9460   6.19095E+003    6.43584E+003
   5.9490   6.10459E+003    6.25831E+003
   5.9520   6.34269E+003    6.43509E+003
   5.9550   6.28517E+003    6.28888E+003
   5.9580   6.20386E+003    6.38185E+003
   5.9610   6.26554E+003    6.33180E+003
   5.9630   6.42796E+003    6.26415E+003
   5.9650   6.38154E+003    6.37658E+003
   5.9670   6.30771E+003    6.43391E+003
   5.9690   6.39823E+003    6.34293E+003
   5.9720   6.36332E+003    6.36052E+003
   5.9750   6.35111E+003    6.45944E+003
   5.9770   6.35060E+003    6.42188E+003
   5.9790   6.16791E+003    6.25164E+003
   5.9810   6.26577E+003    6.36911E+003
   5.9840   6.29401E+003    6.33294E+003
   5.9860   6.24629E+003    6.27945E+003
   5.9880   6.42810E+003    6.42419E+003
   5.9900   6.43096E+003    6.27197E+003
   5.9920   6.25515E+003    6.41333E+003
   5.9950   6.31282E+003    6.71332E+003
   5.9960   6.60141E+003    7.98963E+003
   5.9990   6.42864E+003    1.07242E+004
   6.0030   6.31483E+003    1.12815E+004
   6.0040   6.30217E+003    1.05449E+004
   6.0080   6.10858E+003    1.06901E+003
   6.0110   7.50597E+003    2.52440E+002
   6.0150   1.03400E+004    6.07540E+002
   6.0170   1.06094E+004    6.56501E+003
   6.0240   2.34811E+003    6.25544E+003
   6.0270   1.75830E+002    6.27704E+003
   6.0290   2.45660E+002    6.14257E+003
   6.0320   7.22500E+002    6.27927E+003
   6.0330   1.84067E+003    6.13223E+003
   6.0350   6.03933E+003    6.18410E+003
   6.0380   7.51751E+003    6.06361E+003
   6.0410   6.46848E+003    6.11787E+003
   6.0450   6.30336E+003    6.12827E+003
   6.0480   6.30633E+003    6.18538E+003
   6.0500   6.31611E+003    6.19296E+003
   6.0510   6.25410E+003    6.04460E+003
   6.0540   6.18589E+003    6.05935E+003
   6.0590   6.21214E+003    6.03470E+003
   6.0610   6.19499E+003    6.11165E+003
   6.0630   6.22706E+003    6.22523E+003
   6.0660   6.14114E+003    6.03385E+003
   6.0670   6.35719E+003    6.08363E+003
   6.0700   6.26438E+003    6.19240E+003
   6.0730   6.15361E+003    6.09964E+003
   6.0750   6.26874E+003    6.16847E+003
   6.0770   6.26509E+003    6.02290E+003
   6.0790   6.10763E+003    6.10140E+003
   6.0820   6.37224E+003    6.26125E+003
   6.0840   6.33484E+003    6.04522E+003
   6.0870   6.19331E+003    6.11789E+003
   6.0890   6.25031E+003    6.00379E+003
   6.0910   6.18464E+003    6.03660E+003
   6.0950   6.27983E+003    6.12065E+003
   6.0980   6.18579E+003    5.99125E+003
   6.1010   6.19781E+003    6.07289E+003
   6.1030   6.22433E+003    6.13345E+003
   6.1050   6.06906E+003    6.03368E+003
   6.1080   6.06527E+003    5.94092E+003
   6.1110   6.03401E+003    5.95234E+003
   6.1130   6.09264E+003    6.00422E+003
   6.1160   6.17509E+003    6.04761E+003
   6.1190   6.18984E+003    6.16737E+003
   6.1210   6.07371E+003    6.14326E+003
   6.1220   6.14559E+003    6.06481E+003
   6.1250   6.24906E+003    6.07213E+003
   6.1290   6.21459E+003    6.02554E+003
   6.1310   6.14686E+003    6.10098E+003
   6.1330   6.07247E+003    6.12231E+003
   6.1360   6.10820E+003    6.17462E+003
   6.1380   6.18432E+003    6.12701E+003
   6.1400   6.20188E+003    6.11208E+003
   6.1430   6.07175E+003    6.04415E+003
   6.1450   6.08356E+003    6.00176E+003
   6.1480   6.01552E+003    6.05837E+003
   6.1520   6.15728E+003    6.00011E+003
   6.1540   6.10216E+003    6.07882E+003
   6.1580   6.11031E+003    6.07171E+003
   6.1600   6.17465E+003    5.95586E+003
   6.1630   6.04421E+003    5.88898E+003
   6.1650   6.13721E+003    6.03967E+003
   6.1680   6.14218E+003    6.07061E+003
   6.1700   6.15728E+003    6.06756E+003
   6.1730   6.08024E+003    6.10838E+003
   6.1750   6.13461E+003    6.20746E+003
   6.1780   6.12784E+003    6.11728E+003
   6.1800   6.13393E+003    6.05457E+003
   6.1840   6.04795E+003    6.07821E+003
   6.1860   6.03463E+003    5.97384E+003
   6.1890   6.19116E+003    5.99676E+003
   6.1910   6.19664E+003    5.91254E+003
   6.1940   6.04893E+003    6.02742E+003
   6.1960   6.09074E+003    6.14049E+003
   6.1990   6.19800E+003    6.04750E+003
   6.2030   6.15153E+003    6.08294E+003
   6.2050   6.13181E+003    6.07349E+003
   6.2080   6.20731E+003    6.07202E+003
   6.2100   6.16448E+003    6.11501E+003
   6.2140   6.10583E+003    6.10878E+003
   6.2150   6.12211E+003    6.01536E+003
   6.2190   6.04904E+003    6.03310E+003
   6.2210   6.01146E+003    6.01702E+003
   6.2230   6.03583E+003    6.01914E+003
   6.2260   6.05710E+003    6.10051E+003
   6.2300   6.08943E+003    6.17139E+003
   6.2320   6.05626E+003    6.11541E+003
   6.2340   6.09613E+003    6.08704E+003
   6.2370   6.11598E+003    6.06177E+003
   6.2390   6.14917E+003    6.08503E+003
   6.2430   6.11355E+003    6.11522E+003
   6.2460   5.98189E+003    6.01935E+003
   6.2480   6.08363E+003    6.07069E+003
   6.2510   6.08682E+003    6.02994E+003
   6.2540   5.97248E+003    6.08161E+003
   6.2560   5.99595E+003    6.00294E+003
   6.2600   5.91400E+003    5.93723E+003
   6.2620   5.91535E+003    5.94259E+003
   6.2650   6.03159E+003    5.88137E+003
   6.2670   5.90280E+003    5.88464E+003
   6.2700   5.93789E+003    5.89933E+003
   6.2720   6.01694E+003    6.02205E+003
   6.2750   6.01877E+003    6.08910E+003
   6.2780   5.96276E+003    6.17690E+003
   6.2810   5.98698E+003    6.07678E+003
   6.2830   5.98605E+003    6.06782E+003
   6.2850   5.97020E+003    6.04449E+003
   6.2880   5.90835E+003    6.12583E+003
   6.2900   5.98063E+003    6.01687E+003
   6.2940   5.93813E+003    6.10226E+003
   6.2970   5.90906E+003    6.07103E+003
   6.2990   5.88024E+003    6.27680E+003
   6.3010   6.03680E+003    5.98283E+003
   6.3060   5.85668E+003    6.02558E+003
   6.3090   5.90836E+003    6.13718E+003
   6.3130   5.91229E+003    6.01012E+003
   6.3150   5.83470E+003    6.00943E+003
   6.3170   5.74438E+003    6.04030E+003
   6.3200   5.70414E+003    5.79898E+003
   6.3220   5.71120E+003    5.95799E+003
   6.3240   5.77810E+003    5.93591E+003
   6.3260   5.71875E+003    5.84316E+003
   6.3310   5.71586E+003    5.86076E+003
   6.3330   5.59677E+003    5.91598E+003
   6.3360   5.63249E+003    5.94033E+003
   6.3380   5.68827E+003    5.92464E+003
   6.3400   5.66083E+003    5.98533E+003
   6.3440   5.66959E+003    6.00018E+003
   6.3470   5.60536E+003    5.88540E+003
   6.3490   5.61229E+003    5.88967E+003
   6.3520   5.50463E+003    5.95563E+003
   6.3560   5.54636E+003    5.88140E+003
   6.3580   5.57018E+003    5.89565E+003
   6.3610   5.60705E+003    5.82671E+003
   6.3640   5.61394E+003    5.75781E+003
   6.3670   5.70329E+003    5.83940E+003
   6.3700   5.61227E+003    5.80496E+003
   6.3730   5.48798E+003    5.91206E+003
   6.3750   5.51503E+003    5.86206E+003
   6.3780   5.74352E+003    5.88288E+003
   6.3800   5.56912E+003    5.79069E+003
   6.3830   5.42975E+003    5.74650E+003
   6.3860   5.50294E+003    5.81504E+003
   6.3880   5.41788E+003    5.64396E+003
   6.3910   5.36477E+003    5.57711E+003
   6.3930   5.38638E+003    5.62804E+003
   6.3970   5.32349E+003    5.51991E+003
   6.3990   5.38735E+003    5.70130E+003
   6.4030   5.28730E+003    5.57397E+003
   6.4060   5.30765E+003    5.63505E+003
   6.4080   5.31045E+003    5.51935E+003
   6.4120   5.20146E+003    5.56688E+003
   6.4150   5.15224E+003    5.54006E+003
   6.4180   5.17430E+003    5.64098E+003
   6.4200   5.13437E+003    5.52325E+003
   6.4230   5.16755E+003    5.52605E+003
   6.4250   5.05710E+003    5.60262E+003
   6.4290   5.13105E+003    5.51868E+003
   6.4310   5.26207E+003    5.57079E+003
   6.4340   5.19170E+003    5.69642E+003
   6.4360   5.14354E+003    5.61112E+003
   6.4380   5.17277E+003    5.62755E+003
   6.4400   5.22972E+003    5.60268E+003
   6.4430   5.22496E+003    5.72913E+003
   6.4470   5.30317E+003    5.67186E+003
   6.4500   5.32266E+003    5.69409E+003
   6.4510   5.27988E+003    5.75794E+003
   6.4550   5.23836E+003    5.72845E+003
   6.4590   5.28489E+003    5.63398E+003
   6.4610   5.37002E+003    5.62818E+003
   6.4630   5.31269E+003    5.71263E+003
   6.4660   5.31850E+003    5.71258E+003
   6.4690   5.33072E+003    5.68162E+003
   6.4720   5.26155E+003    5.69477E+003
   6.4760   5.31390E+003    5.79278E+003
   6.4790   5.28710E+003    5.64591E+003
   6.4810   5.33646E+003    5.76046E+003
   6.4830   5.29658E+003    5.71213E+003
   6.4850   5.19113E+003    5.62949E+003
   6.4890   5.20303E+003    5.61842E+003
   6.4910   5.21707E+003    5.60612E+003
   6.4930   5.11755E+003    5.56389E+003
   6.4960   5.23594E+003    5.63138E+003
   6.4990   5.24290E+003    5.60136E+003
   6.5030   5.21092E+003    5.60809E+003
   6.5060   5.40437E+003    5.56120E+003
   6.5090   5.18424E+003    5.73444E+003
   6.5120   5.23761E+003    5.51405E+003
   6.5140   5.34446E+003    5.66699E+003
   6.5170   5.25523E+003    5.55723E+003
   6.5210   5.35222E+003    5.54838E+003
   6.5230   5.24874E+003    5.53322E+003
   6.5250   5.06793E+003    5.45441E+003
   6.5280   5.09737E+003    5.50357E+003
   6.5310   5.20268E+003    5.54233E+003
   6.5330   5.25254E+003    5.48457E+003
   6.5370   5.13113E+003    5.50787E+003
   6.5390   5.17674E+003    5.50692E+003
   6.5400   5.11552E+003    5.37303E+003
   6.5440   5.20055E+003    5.33883E+003
   6.5470   5.17388E+003    5.53767E+003
   6.5510   5.16484E+003    5.46107E+003
   6.5540   5.18363E+003    5.42159E+003
   6.5560   5.17042E+003    5.48809E+003
   6.5590   5.02097E+003    5.49599E+003
   6.5630   5.11245E+003    5.25867E+003
   6.5660   5.05054E+003    5.28330E+003
   6.5680   5.18194E+003    5.19955E+003
   6.5710   5.11981E+003    5.27766E+003
   6.5740   5.17121E+003    5.36422E+003
   6.5770   5.10047E+003    5.25985E+003
   6.5800   5.17714E+003    5.29442E+003
   6.5820   5.06973E+003    5.31881E+003
   6.5840   5.08233E+003    5.21293E+003
   6.5880   5.17197E+003    5.34712E+003
   6.5890   4.99674E+003    5.23062E+003
   6.5920   5.02921E+003    5.21706E+003
   6.5950   5.04847E+003    5.26085E+003
   6.5980   5.10069E+003    5.20682E+003
   6.6010   4.94007E+003    5.25694E+003
   6.6040   5.05056E+003    5.19153E+003
   6.6070   4.88832E+003    5.18757E+003
   6.6100   4.92249E+003    5.19067E+003
   6.6130   4.98098E+003    5.11478E+003
   6.6160   4.94806E+003    5.11378E+003
   6.6200   5.02191E+003    5.03905E+003
   6.6220   5.02229E+003    5.09942E+003
   6.6250   5.06977E+003    5.05433E+003
   6.6270   4.99746E+003    5.11515E+003
   6.6310   4.94617E+003    5.05256E+003
   6.6330   5.04249E+003    5.08063E+003
   6.6360   4.91828E+003    5.10159E+003
   6.6380   4.95670E+003    5.05190E+003
   6.6400   5.04717E+003    5.00215E+003
   6.6440   4.86861E+003    4.97149E+003
   6.6460   4.95600E+003    4.93045E+003
   6.6490   4.92117E+003    4.99340E+003
   6.6530   4.96552E+003    4.91075E+003
   6.6540   4.93119E+003    5.03675E+003
   6.6580   4.94064E+003    5.01676E+003
   6.6610   4.94677E+003    4.95071E+003
   6.6650   5.00255E+003    4.91290E+003
   6.6670   4.88552E+003    5.01246E+003
   6.6690   4.88735E+003    4.85548E+003
   6.6710   4.93448E+003    4.84355E+003
   6.6760   4.98674E+003    4.90892E+003
   6.6780   4.84833E+003    4.79365E+003
   6.6810   4.77323E+003    4.81918E+003
   6.6830   4.80667E+003    4.76851E+003
   6.6850   4.81351E+003    4.85276E+003
   6.6890   4.87082E+003    4.96410E+003
   6.6920   4.82309E+003    4.85217E+003
   6.6940   4.89022E+003    4.83862E+003
   6.6960   4.86546E+003    4.92414E+003
   6.7010   4.80282E+003    4.74290E+003
   6.7030   4.81807E+003    4.72155E+003
   6.7070   4.75765E+003    4.81782E+003
   6.7100   4.75625E+003    4.71832E+003
   6.7120   4.77592E+003    4.75397E+003
   6.7150   4.55880E+003    4.64090E+003
   6.7180   4.62729E+003    4.66730E+003
   6.7220   4.74343E+003    4.62693E+003
   6.7240   4.78807E+003    4.57100E+003
   6.7270   4.78772E+003    4.68849E+003
   6.7310   4.77995E+003    4.69040E+003
   6.7330   4.75117E+003    4.73616E+003
   6.7360   4.80618E+003    4.64138E+003
   6.7380   4.75633E+003    4.58981E+003
   6.7400   4.76509E+003    4.68392E+003
   6.7430   4.72059E+003    4.54513E+003
   6.7470   4.71512E+003    4.39104E+003
   6.7490   4.67868E+003    4.42510E+003
   6.7520   4.65059E+003    4.38249E+003
   6.7540   4.65633E+003    4.31278E+003
   6.7560   4.62191E+003    4.34774E+003
   6.7610   4.58978E+003    4.32258E+003
   6.7630   4.57503E+003    4.34161E+003
   6.7680   4.61715E+003    4.47076E+003
   6.7690   4.65366E+003    4.39927E+003
   6.7720   4.55180E+003    4.44530E+003
   6.7750   4.53686E+003    4.48840E+003
   6.7770   4.52019E+003    4.44218E+003
   6.7790   4.60583E+003    4.50905E+003
   6.7830   4.56044E+003    4.47594E+003
   6.7860   4.64353E+003    4.40632E+003
   6.7890   4.47423E+003    4.38025E+003
   6.7930   4.54532E+003    4.46841E+003
   6.7950   4.61349E+003    4.47437E+003
   6.8000   4.58659E+003    4.44947E+003
   6.8020   4.50872E+003    4.49693E+003
   6.8040   4.52234E+003    4.37780E+003
   6.8090   4.56862E+003    4.54525E+003
   6.8110   4.64731E+003    4.54296E+003
   6.8150   4.57813E+003    4.50676E+003
   6.8180   4.66333E+003    4.55304E+003
   6.8210   4.69809E+003    4.57448E+003
   6.8240   4.59702E+003    4.50069E+003
   6.8260   4.54210E+003    4.51393E+003
   6.8280   4.69476E+003    4.39334E+003
   6.8310   4.57331E+003    4.40162E+003
   6.8340   4.56374E+003    4.41900E+003
   6.8350   4.62457E+003    4.47497E+003
   6.8390   4.54858E+003    4.50758E+003
   6.8430   4.61860E+003    4.52778E+003
   6.8470   4.65792E+003    4.52628E+003
   6.8510   4.59636E+003    4.56697E+003
   6.8530   4.64440E+003    4.50769E+003
   6.8570   4.62638E+003    4.61828E+003
   6.8590   4.62375E+003    4.45066E+003
   6.8620   4.53760E+003    4.43925E+003
   6.8660   4.55677E+003    4.48225E+003
   6.8670   4.58372E+003    4.27458E+003
   6.8690   4.61184E+003    4.39663E+003
   6.8730   4.52634E+003    4.41841E+003
   6.8760   4.55358E+003    4.41134E+003
   6.8800   4.52880E+003    4.47113E+003
   6.8820   4.56981E+003    4.41950E+003
   6.8840   4.52313E+003    4.42446E+003
   6.8880   4.56111E+003    4.41886E+003
   6.8910   4.47345E+003    4.43420E+003
   6.8950   4.55741E+003    4.43953E+003
   6.8980   4.53101E+003    4.39858E+003
   6.9010   4.53489E+003    4.43591E+003
   6.9040   4.54889E+003    4.37992E+003
   6.9080   4.50317E+003    4.37180E+003
   6.9110   4.52731E+003    4.34772E+003
   6.9140   4.59764E+003    4.29476E+003
   6.9170   4.47745E+003    4.33684E+003
   6.9210   4.56604E+003    4.42908E+003
   6.9230   4.48462E+003    4.32760E+003
   6.9270   4.52408E+003    4.37088E+003
   6.9290   4.57154E+003    4.23788E+003
   6.9320   4.51431E+003    4.32296E+003
   6.9350   4.46170E+003    4.17222E+003
   6.9380   4.52425E+003    4.16839E+003
   6.9410   4.45119E+003    4.17616E+003
   6.9440   4.37430E+003    4.16688E+003
   6.9470   4.45831E+003    4.26017E+003
   6.9510   4.42712E+003    4.19179E+003
   6.9550   4.50087E+003    4.19697E+003
   6.9580   4.40594E+003    4.16464E+003
   6.9610   4.43021E+003    4.12646E+003
   6.9650   4.26066E+003    4.19987E+003
   6.9680   4.32510E+003    4.16894E+003
   6.9700   4.26770E+003    4.25788E+003
   6.9740   4.33245E+003    4.24431E+003
   6.9760   4.24833E+003    4.17956E+003
   6.9790   4.38509E+003    4.13056E+003
   6.9810   4.46512E+003    4.16126E+003
   6.9850   4.36993E+003    4.16548E+003
   6.9870   4.37283E+003    4.14968E+003
   6.9910   4.39974E+003    4.12102E+003
   6.9940   4.31826E+003    4.17276E+003
   6.9960   4.31259E+003    4.07498E+003
   7.0000   4.29317E+003    4.10907E+003
   7.0030   4.40882E+003    4.07724E+003
   7.0060   4.41682E+003    4.03750E+003
   7.0100   4.35084E+003    4.13700E+003
   7.0130   4.37783E+003    4.11750E+003
   7.0150   4.36227E+003    4.07667E+003
   7.0190   4.31538E+003    4.08322E+003
   7.0230   4.23454E+003    4.09004E+003
   7.0260   4.25515E+003    4.11357E+003
   7.0280   4.23554E+003    4.04750E+003
   7.0320   4.27441E+003    4.12005E+003
   7.0350   4.22668E+003    4.04400E+003
   7.0370   4.23322E+003    4.12469E+003
   7.0400   4.17247E+003    4.02026E+003
   7.0440   4.24424E+003    4.09721E+003
   7.0470   4.05933E+003    4.10351E+003
   7.0510   4.08033E+003    4.01704E+003
   7.0540   4.02395E+003    4.09605E+003
   7.0570   4.27917E+003    4.08466E+003
   7.0610   4.23938E+003    4.04899E+003
   7.0630   4.27691E+003    4.05930E+003
   7.0680   4.20415E+003    4.02061E+003
   7.0700   4.24888E+003    4.04994E+003
   7.0720   4.26308E+003    4.04999E+003
   7.0770   4.37634E+003    4.05003E+003
   7.0790   4.33089E+003    4.08729E+003
   7.0820   4.28040E+003    4.04311E+003
   7.0840   4.23605E+003    3.91922E+003
   7.0880   4.27793E+003    3.95590E+003
   7.0910   4.15417E+003    3.94560E+003
   7.0940   4.24355E+003    3.98711E+003
   7.0980   4.16407E+003    3.96563E+003
   7.1000   4.19170E+003    3.99214E+003
   7.1030   4.22886E+003    3.98921E+003
   7.1070   4.19680E+003    3.95232E+003
   7.1090   4.20286E+003    3.96204E+003
   7.1130   4.18311E+003    3.94900E+003
   7.1160   4.16080E+003    3.96727E+003
   7.1190   4.07970E+003    3.85340E+003
   7.1220   4.10417E+003    3.96697E+003
   7.1260   4.09607E+003    3.84724E+003
   7.1270   4.02855E+003    3.83063E+003
   7.1300   4.04252E+003    3.86853E+003
   7.1350   3.94193E+003    3.81420E+003
   7.1370   3.96551E+003    3.87615E+003
   7.1400   3.91198E+003    3.94977E+003
   7.1430   3.89335E+003    3.86788E+003
   7.1450   3.73943E+003    3.83657E+003
   7.1510   3.71254E+003    3.77524E+003
