# Supplementary material for: Trigger factor both holds and folds its client proteins
Source: Nat Commun. 2022 Jul 15;13:4126. doi: 10.1038/s41467-022-31767-6 (PMC9287376; doi:10.1038/s41467-022-31767-6)
Supplement: Supplementary file 6 — Source Data [file 41467_2022_31767_MOESM6_ESM.zip › SourceDataFile/Fig1a-b/00098.RI3]

Sample
I 3 04.0 40000 0017568 3.0710E11 280 1 
   5.8000   7.89300E+001    2.07870E+002
   5.8050   2.09810E+002    1.96600E+002
   5.8060   2.46560E+002    2.30110E+002
   5.8070   2.36700E+002    2.47750E+002
   5.8080   2.50990E+002    2.69480E+002
   5.8090   2.85880E+002    3.14020E+002
   5.8120   3.19510E+002    3.66340E+002
   5.8140   3.75910E+002    4.31150E+002
   5.8170   4.40130E+002    4.95150E+002
   5.8180   6.09190E+002    5.83150E+002
   5.8200   5.90560E+002    6.75330E+002
   5.8210   7.11650E+002    7.46190E+002
   5.8240   8.39370E+002    9.38480E+002
   5.8260   1.04203E+003    1.14821E+003
   5.8280   1.13296E+003    1.35575E+003
   5.8290   1.56983E+003    1.66887E+003
   5.8330   1.69543E+003    1.95726E+003
   5.8340   2.13374E+003    2.15634E+003
   5.8350   2.10931E+003    2.41798E+003
   5.8370   2.65986E+003    2.86349E+003
   5.8400   3.19019E+003    3.24496E+003
   5.8420   3.55607E+003    3.58462E+003
   5.8440   3.93697E+003    4.19299E+003
   5.8460   4.36386E+003    4.23787E+003
   5.8490   4.43632E+003    4.54867E+003
   5.8500   4.71370E+003    4.82904E+003
   5.8530   4.95908E+003    5.11260E+003
   5.8560   5.21917E+003    5.24429E+003
   5.8580   5.40858E+003    5.38472E+003
   5.8600   5.47649E+003    5.50442E+003
   5.8620   5.50664E+003    5.56709E+003
   5.8650   5.57687E+003    5.58681E+003
   5.8670   5.65086E+003    5.68085E+003
   5.8710   5.47911E+003    5.50965E+003
   5.8740   5.46655E+003    5.63401E+003
   5.8760   5.54734E+003    5.67070E+003
   5.8780   5.43964E+003    5.55072E+003
   5.8800   5.65874E+003    5.54797E+003
   5.8820   5.59733E+003    5.35271E+003
   5.8850   5.56007E+003    5.47499E+003
   5.8870   5.52022E+003    5.52381E+003
   5.8900   5.49029E+003    5.56145E+003
   5.8920   5.63444E+003    5.59129E+003
   5.8940   5.47379E+003    5.73198E+003
   5.8960   5.61618E+003    5.81648E+003
   5.8990   5.81161E+003    5.82227E+003
   5.9010   5.71276E+003    5.82858E+003
   5.9030   5.87252E+003    5.85138E+003
   5.9070   5.72844E+003    5.50775E+003
   5.9090   5.73930E+003    5.72508E+003
   5.9100   5.69030E+003    5.60486E+003
   5.9120   5.73307E+003    5.77664E+003
   5.9140   5.71118E+003    5.88720E+003
   5.9180   5.78858E+003    5.80577E+003
   5.9210   5.80951E+003    5.83873E+003
   5.9230   6.01400E+003    5.94545E+003
   5.9250   5.90953E+003    6.07980E+003
   5.9260   6.01954E+003    6.03172E+003
   5.9290   6.10389E+003    6.17564E+003
   5.9320   6.13033E+003    6.13083E+003
   5.9350   6.23273E+003    6.42952E+003
   5.9370   6.32196E+003    6.48432E+003
   5.9380   6.46418E+003    6.70786E+003
   5.9400   6.49888E+003    7.97656E+003
   5.9420   6.42837E+003    1.26097E+004
   5.9450   6.61439E+003    1.27097E+004
   5.9480   6.66610E+003    1.20983E+004
   5.9490   6.75523E+003    1.07594E+004
   5.9520   7.22881E+003    2.27710E+002
   5.9590   1.18306E+004    6.96130E+002
   5.9620   5.08417E+003    6.53775E+003
   5.9670   1.79330E+002    6.76307E+003
   5.9700   2.75390E+002    6.58706E+003
   5.9720   9.23050E+002    6.42699E+003
   5.9740   2.65943E+003    6.39450E+003
   5.9760   6.56076E+003    6.30648E+003
   5.9780   7.80024E+003    6.35119E+003
   5.9810   6.08983E+003    6.30106E+003
   5.9830   6.26480E+003    6.29094E+003
   5.9850   6.32483E+003    6.30726E+003
   5.9880   6.17393E+003    6.21471E+003
   5.9900   6.18177E+003    6.09627E+003
   5.9920   6.20812E+003    6.27845E+003
   5.9950   6.23644E+003    6.14509E+003
   5.9970   6.20903E+003    6.13504E+003
   5.9990   6.22260E+003    6.13538E+003
   6.0010   6.25364E+003    6.07185E+003
   6.0040   6.28121E+003    6.05038E+003
   6.0060   6.10011E+003    6.04590E+003
   6.0090   6.24004E+003    6.00977E+003
   6.0100   6.23821E+003    6.03751E+003
   6.0130   6.18273E+003    6.12915E+003
   6.0150   6.16344E+003    6.10003E+003
   6.0170   6.16832E+003    6.08178E+003
   6.0220   6.21576E+003    6.18855E+003
   6.0250   6.10759E+003    6.03552E+003
   6.0280   6.08837E+003    6.08614E+003
   6.0310   6.06921E+003    5.99527E+003
   6.0330   6.02950E+003    6.03757E+003
   6.0340   6.02527E+003    6.02661E+003
   6.0360   6.21461E+003    6.06273E+003
   6.0400   6.21067E+003    6.12253E+003
   6.0440   6.18448E+003    6.05583E+003
   6.0480   6.15048E+003    5.96616E+003
   6.0490   6.11882E+003    5.98579E+003
   6.0510   6.08686E+003    6.04934E+003
   6.0530   6.09970E+003    6.07548E+003
   6.0570   6.15545E+003    6.06207E+003
   6.0590   5.98050E+003    6.00506E+003
   6.0620   6.12969E+003    6.11464E+003
   6.0640   6.00199E+003    6.03790E+003
   6.0660   6.06911E+003    6.03093E+003
   6.0690   6.12959E+003    6.15957E+003
   6.0710   5.97655E+003    6.18970E+003
   6.0750   6.07620E+003    6.00585E+003
   6.0770   6.09729E+003    6.04107E+003
   6.0800   6.10678E+003    6.11932E+003
   6.0820   6.04928E+003    6.01807E+003
   6.0860   6.13409E+003    5.96125E+003
   6.0890   6.05879E+003    5.86782E+003
   6.0910   6.15003E+003    5.61576E+003
   6.0930   6.05615E+003    5.67779E+003
   6.0960   5.95606E+003    5.66016E+003
   6.0980   6.06354E+003    5.47479E+003
   6.1020   6.19679E+003    5.63272E+003
   6.1030   6.04556E+003    5.55512E+003
   6.1050   6.07285E+003    5.43953E+003
   6.1070   5.94337E+003    5.58972E+003
   6.1100   6.03160E+003    5.50542E+003
   6.1120   5.98442E+003    5.32661E+003
   6.1150   6.03075E+003    5.49425E+003
   6.1190   5.90611E+003    5.52210E+003
   6.1220   5.95823E+003    5.90673E+003
   6.1240   5.97845E+003    5.69647E+003
   6.1270   6.00586E+003    5.07825E+003
   6.1290   6.19510E+003    4.96437E+003
   6.1310   6.12390E+003    4.87524E+003
   6.1360   6.05769E+003    4.66056E+003
   6.1380   6.13030E+003    4.78157E+003
   6.1400   6.10846E+003    5.32543E+003
   6.1420   6.10648E+003    5.42171E+003
   6.1450   6.04115E+003    5.81237E+003
   6.1470   5.92878E+003    5.84283E+003
   6.1500   6.00948E+003    5.72519E+003
   6.1520   6.00761E+003    5.67111E+003
   6.1540   6.02411E+003    5.68401E+003
   6.1570   5.92646E+003    5.67738E+003
   6.1600   6.04768E+003    5.82464E+003
   6.1610   6.11782E+003    5.58557E+003
   6.1640   6.05069E+003    5.50570E+003
   6.1660   5.91527E+003    5.45162E+003
   6.1700   6.12633E+003    5.51565E+003
   6.1730   6.04181E+003    5.41713E+003
   6.1750   6.01219E+003    5.53150E+003
   6.1780   6.15259E+003    5.46958E+003
   6.1800   6.07592E+003    5.61780E+003
   6.1810   6.13659E+003    5.74301E+003
   6.1850   6.02301E+003    5.56959E+003
   6.1880   6.00506E+003    5.52775E+003
   6.1910   6.05936E+003    5.58370E+003
   6.1930   6.04215E+003    5.55977E+003
   6.1960   6.15741E+003    5.61295E+003
   6.1980   6.00312E+003    5.68522E+003
   6.2000   6.04682E+003    5.55583E+003
   6.2030   6.15892E+003    5.57017E+003
   6.2050   6.09726E+003    5.40072E+003
   6.2070   6.03699E+003    5.48791E+003
   6.2100   6.09589E+003    5.19846E+003
   6.2120   6.04606E+003    5.29735E+003
   6.2160   6.03285E+003    5.14519E+003
   6.2190   6.01720E+003    5.21619E+003
   6.2210   6.04826E+003    5.42014E+003
   6.2230   6.07297E+003    5.53393E+003
   6.2250   6.05478E+003    5.36369E+003
   6.2280   5.94134E+003    5.36383E+003
   6.2320   6.05627E+003    5.19289E+003
   6.2340   6.15865E+003    5.15763E+003
   6.2370   5.98847E+003    5.09833E+003
   6.2390   6.04990E+003    4.86064E+003
   6.2430   6.02949E+003    4.87377E+003
   6.2460   6.06504E+003    5.10994E+003
   6.2480   6.03840E+003    5.10776E+003
   6.2500   5.95742E+003    5.13373E+003
   6.2520   6.05404E+003    5.07219E+003
   6.2550   5.81267E+003    4.91227E+003
   6.2570   5.86282E+003    4.86875E+003
   6.2620   5.89334E+003    4.90912E+003
   6.2630   5.92977E+003    4.83330E+003
   6.2660   5.95927E+003    4.97417E+003
   6.2690   5.89382E+003    5.06838E+003
   6.2720   6.03517E+003    4.96099E+003
   6.2750   6.13093E+003    4.96884E+003
   6.2770   6.19417E+003    4.80127E+003
   6.2800   6.11673E+003    4.74973E+003
   6.2820   6.15323E+003    4.66805E+003
   6.2850   6.03264E+003    4.53720E+003
   6.2880   6.07950E+003    4.84475E+003
   6.2900   6.12879E+003    4.85601E+003
   6.2920   5.95572E+003    4.90600E+003
   6.2940   5.97632E+003    4.93270E+003
   6.2970   6.11394E+003    4.86511E+003
   6.2990   6.11145E+003    4.62000E+003
   6.3040   5.85710E+003    4.58702E+003
   6.3060   6.03534E+003    4.74780E+003
   6.3090   6.06467E+003    4.59147E+003
   6.3100   6.12339E+003    4.65388E+003
   6.3130   6.03235E+003    4.55851E+003
   6.3150   6.07983E+003    4.57061E+003
   6.3200   5.96044E+003    4.48468E+003
   6.3220   5.97719E+003    4.61668E+003
   6.3240   6.00224E+003    4.58310E+003
   6.3270   6.01533E+003    4.50710E+003
   6.3300   5.98393E+003    4.58639E+003
   6.3330   6.02962E+003    4.48423E+003
   6.3360   5.99921E+003    4.37982E+003
   6.3380   5.94172E+003    4.35957E+003
   6.3400   5.93774E+003    4.45712E+003
   6.3420   6.06543E+003    4.34669E+003
   6.3450   5.99946E+003    4.29273E+003
   6.3470   5.95618E+003    4.37520E+003
   6.3490   5.99035E+003    4.39851E+003
   6.3510   5.88838E+003    4.35130E+003
   6.3550   5.96539E+003    4.37844E+003
   6.3580   5.81713E+003    4.18937E+003
   6.3600   5.80309E+003    4.06965E+003
   6.3630   5.83637E+003    4.13831E+003
   6.3650   5.79841E+003    4.23936E+003
   6.3680   5.89362E+003    4.16607E+003
   6.3710   6.02028E+003    4.25131E+003
   6.3740   6.01638E+003    4.16368E+003
   6.3750   6.00652E+003    4.19375E+003
   6.3780   5.99524E+003    4.12771E+003
   6.3820   5.97622E+003    4.11200E+003
   6.3840   5.93200E+003    4.16346E+003
   6.3860   5.87696E+003    4.05279E+003
   6.3890   5.84165E+003    4.04532E+003
   6.3910   5.87582E+003    4.07664E+003
   6.3930   5.81174E+003    4.03150E+003
   6.3950   5.93559E+003    3.99827E+003
   6.3980   5.80615E+003    4.02764E+003
   6.4000   5.80593E+003    3.92995E+003
   6.4030   5.75475E+003    3.92129E+003
   6.4060   5.80324E+003    3.99718E+003
   6.4080   5.78892E+003    3.90427E+003
   6.4110   5.77779E+003    3.82575E+003
   6.4120   5.76641E+003    3.81920E+003
   6.4160   5.69661E+003    3.83915E+003
   6.4200   5.89172E+003    3.76874E+003
   6.4220   5.71524E+003    3.72642E+003
   6.4250   5.82402E+003    3.88456E+003
   6.4270   5.80036E+003    3.85117E+003
   6.4310   5.87839E+003    3.87301E+003
   6.4340   5.87864E+003    3.81247E+003
   6.4370   5.91835E+003    3.86462E+003
   6.4380   5.84103E+003    3.81266E+003
   6.4400   5.95526E+003    3.82376E+003
   6.4430   5.96333E+003    3.81321E+003
   6.4460   5.86135E+003    3.78284E+003
   6.4490   5.96906E+003    3.72755E+003
   6.4510   6.02913E+003    3.79075E+003
   6.4520   5.98025E+003    3.80389E+003
   6.4560   5.94915E+003    3.83150E+003
   6.4580   5.97533E+003    3.83926E+003
   6.4610   5.98368E+003    3.74662E+003
   6.4640   6.02504E+003    3.66466E+003
   6.4670   6.08851E+003    3.63895E+003
   6.4700   6.07863E+003    3.75245E+003
   6.4730   6.01645E+003    3.71039E+003
   6.4760   6.10145E+003    3.73584E+003
   6.4770   6.02100E+003    3.70397E+003
   6.4810   6.02509E+003    3.64404E+003
   6.4850   6.08862E+003    3.55131E+003
   6.4880   6.03232E+003    3.64591E+003
   6.4900   5.95837E+003    3.58988E+003
   6.4930   5.99457E+003    3.59277E+003
   6.4940   5.93749E+003    3.51527E+003
   6.4970   6.02593E+003    3.66832E+003
   6.5010   6.02362E+003    3.51527E+003
   6.5020   6.08460E+003    3.62160E+003
   6.5050   6.00724E+003    3.54463E+003
   6.5080   6.20013E+003    3.57470E+003
   6.5100   6.08298E+003    3.58279E+003
   6.5140   6.09066E+003    3.53834E+003
   6.5160   6.06430E+003    3.57685E+003
   6.5190   6.14666E+003    3.42152E+003
   6.5220   6.08971E+003    3.48393E+003
   6.5240   6.07850E+003    3.37001E+003
   6.5280   6.12005E+003    3.25179E+003
   6.5330   6.08388E+003    3.34869E+003
   6.5350   5.94190E+003    3.38196E+003
   6.5370   6.04207E+003    3.42091E+003
   6.5390   5.97286E+003    3.33678E+003
   6.5420   5.98295E+003    3.27535E+003
   6.5460   5.99837E+003    3.24021E+003
   6.5480   5.92870E+003    3.25718E+003
   6.5490   5.96235E+003    3.18993E+003
   6.5520   6.04870E+003    3.23716E+003
   6.5550   5.94078E+003    3.20375E+003
   6.5570   6.04927E+003    3.13714E+003
   6.5600   5.94957E+003    3.23315E+003
   6.5640   5.98568E+003    3.22707E+003
   6.5670   6.05813E+003    3.16478E+003
   6.5690   5.94186E+003    3.13882E+003
   6.5720   5.95554E+003    3.07528E+003
   6.5750   5.92438E+003    2.95569E+003
   6.5790   5.90381E+003    2.94117E+003
   6.5810   5.95824E+003    2.99546E+003
   6.5850   5.70646E+003    2.99520E+003
   6.5880   5.95886E+003    2.92880E+003
   6.5890   5.88552E+003    2.92385E+003
   6.5930   5.81623E+003    2.97061E+003
   6.5950   5.85524E+003    2.96733E+003
   6.5960   5.88132E+003    3.05871E+003
   6.5980   5.86564E+003    2.92641E+003
   6.6020   5.87615E+003    2.94519E+003
   6.6060   5.89698E+003    2.95772E+003
   6.6080   5.95785E+003    2.90559E+003
   6.6100   5.87760E+003    2.95065E+003
   6.6140   5.73309E+003    2.92436E+003
   6.6160   5.74557E+003    2.89559E+003
   6.6200   5.75015E+003    2.90550E+003
   6.6240   5.83154E+003    2.87832E+003
   6.6270   5.84949E+003    2.91580E+003
   6.6280   5.78588E+003    2.82035E+003
   6.6330   5.79703E+003    2.82832E+003
   6.6350   5.74738E+003    2.77795E+003
   6.6380   5.77244E+003    2.78357E+003
   6.6400   5.75861E+003    2.76156E+003
   6.6420   5.67055E+003    2.73716E+003
   6.6470   5.79648E+003    2.71275E+003
   6.6500   5.71806E+003    2.75248E+003
   6.6530   5.68989E+003    2.69503E+003
   6.6560   5.72182E+003    2.66720E+003
   6.6580   5.69060E+003    2.71296E+003
   6.6620   5.68672E+003    2.71457E+003
   6.6650   5.60074E+003    2.66744E+003
   6.6670   5.71886E+003    2.64403E+003
   6.6700   5.55534E+003    2.68208E+003
   6.6720   5.61747E+003    2.61580E+003
   6.6760   5.56426E+003    2.70511E+003
   6.6780   5.51517E+003    2.59449E+003
   6.6800   5.54977E+003    2.65316E+003
   6.6830   5.58024E+003    2.57847E+003
   6.6870   5.67376E+003    2.62849E+003
   6.6900   5.53487E+003    2.58139E+003
   6.6920   5.63318E+003    2.53375E+003
   6.6940   5.54483E+003    2.59134E+003
   6.6960   5.57763E+003    2.52634E+003
   6.6990   5.49211E+003    2.55576E+003
   6.7030   5.56267E+003    2.51919E+003
   6.7070   5.48884E+003    2.49963E+003
   6.7100   5.46291E+003    2.51592E+003
   6.7120   5.47154E+003    2.49655E+003
   6.7150   5.39812E+003    2.44164E+003
   6.7190   5.36282E+003    2.44241E+003
   6.7240   5.34365E+003    2.48016E+003
   6.7260   5.40360E+003    2.48550E+003
   6.7290   5.41094E+003    2.40749E+003
   6.7310   5.41764E+003    2.49593E+003
   6.7340   5.45388E+003    2.50295E+003
   6.7380   5.36119E+003    2.42440E+003
   6.7410   5.36028E+003    2.54521E+003
   6.7450   5.31786E+003    2.44374E+003
   6.7470   5.33085E+003    2.41895E+003
   6.7500   5.29843E+003    2.39510E+003
   6.7520   5.22928E+003    2.34564E+003
   6.7540   5.28519E+003    2.33786E+003
   6.7570   5.23483E+003    2.39599E+003
   6.7610   5.20344E+003    2.30303E+003
   6.7630   5.22666E+003    2.33546E+003
   6.7650   5.24289E+003    2.31639E+003
   6.7670   5.21991E+003    2.29573E+003
   6.7700   5.25199E+003    2.29419E+003
   6.7720   5.19545E+003    2.30294E+003
   6.7750   5.21316E+003    2.24481E+003
   6.7790   5.21690E+003    2.33980E+003
   6.7810   5.15340E+003    2.22325E+003
   6.7840   5.29039E+003    2.26565E+003
   6.7860   5.22513E+003    2.26237E+003
   6.7880   5.21219E+003    2.39988E+003
   6.7910   5.15035E+003    2.32162E+003
   6.7930   5.14386E+003    2.30926E+003
   6.7950   5.14267E+003    2.37633E+003
   6.7990   5.15533E+003    2.28682E+003
   6.8020   5.22168E+003    2.31543E+003
   6.8040   5.18618E+003    2.35779E+003
   6.8090   5.17504E+003    2.33878E+003
   6.8110   5.23632E+003    2.33824E+003
   6.8140   5.21056E+003    2.26574E+003
   6.8170   5.25263E+003    2.26645E+003
   6.8210   5.10304E+003    2.32736E+003
   6.8250   5.13143E+003    2.35815E+003
   6.8270   5.21096E+003    2.30984E+003
   6.8300   5.15949E+003    2.33188E+003
   6.8330   5.07502E+003    2.30643E+003
   6.8360   5.08951E+003    2.29578E+003
   6.8390   5.13616E+003    2.26456E+003
   6.8440   5.15318E+003    2.34261E+003
   6.8460   5.22576E+003    2.34145E+003
   6.8480   5.16508E+003    2.33099E+003
   6.8510   5.20573E+003    2.31980E+003
   6.8550   5.25855E+003    2.27003E+003
   6.8570   5.18688E+003    2.28986E+003
   6.8610   5.19455E+003    2.27199E+003
   6.8630   5.21250E+003    2.32855E+003
   6.8660   5.08829E+003    2.28566E+003
   6.8700   5.09619E+003    2.32977E+003
   6.8730   5.13577E+003    2.25436E+003
   6.8750   4.98609E+003    2.18986E+003
   6.8780   5.12885E+003    2.21002E+003
   6.8800   5.02426E+003    2.26611E+003
   6.8830   5.11688E+003    2.28603E+003
   6.8850   5.04203E+003    2.26681E+003
   6.8880   5.06752E+003    2.24877E+003
   6.8910   5.11670E+003    2.27986E+003
   6.8930   5.08148E+003    2.22578E+003
   6.8960   4.99155E+003    2.23177E+003
   6.9000   5.13795E+003    2.27424E+003
   6.9020   5.03710E+003    2.31867E+003
   6.9070   5.05381E+003    2.25797E+003
   6.9100   5.03080E+003    2.24454E+003
   6.9130   5.02808E+003    2.23543E+003
   6.9160   5.09734E+003    2.24597E+003
   6.9200   5.06342E+003    2.22362E+003
   6.9230   5.00871E+003    2.20449E+003
   6.9250   4.97723E+003    2.19100E+003
   6.9290   5.07860E+003    2.20746E+003
   6.9320   4.94794E+003    2.15855E+003
   6.9360   4.85541E+003    2.19139E+003
   6.9380   4.86923E+003    2.17892E+003
   6.9400   4.93258E+003    2.12348E+003
   6.9420   4.87833E+003    2.14719E+003
   6.9460   4.85097E+003    2.19324E+003
   6.9480   4.82172E+003    2.15413E+003
   6.9520   4.84502E+003    2.18487E+003
   6.9540   4.95392E+003    2.12586E+003
   6.9580   4.88600E+003    2.18103E+003
   6.9610   4.77047E+003    2.14839E+003
   6.9650   4.82764E+003    2.13268E+003
   6.9670   4.84909E+003    2.18539E+003
   6.9700   4.81907E+003    2.17417E+003
   6.9740   4.80327E+003    2.17501E+003
   6.9780   4.86329E+003    2.11046E+003
   6.9800   4.85134E+003    2.13587E+003
   6.9820   4.79565E+003    2.13003E+003
   6.9850   4.95414E+003    2.14481E+003
   6.9880   4.82435E+003    2.18663E+003
   6.9920   4.87741E+003    2.13483E+003
   6.9940   4.81695E+003    2.14106E+003
   6.9960   4.83426E+003    2.11612E+003
   6.9990   4.82783E+003    2.18281E+003
   7.0030   4.81258E+003    2.17760E+003
   7.0060   4.75941E+003    2.09059E+003
   7.0100   4.84864E+003    2.11862E+003
   7.0120   4.70430E+003    2.10210E+003
   7.0150   4.76396E+003    2.07367E+003
   7.0190   4.72725E+003    2.11256E+003
   7.0210   4.76747E+003    2.14787E+003
   7.0250   4.67790E+003    2.07821E+003
   7.0280   4.62575E+003    2.06714E+003
   7.0300   4.57839E+003    2.08055E+003
   7.0340   4.53950E+003    2.03735E+003
   7.0380   4.61281E+003    2.06908E+003
   7.0400   4.65682E+003    2.09714E+003
   7.0440   4.66465E+003    2.05109E+003
   7.0470   4.64642E+003    2.04345E+003
   7.0500   4.69011E+003    2.11259E+003
   7.0520   4.66409E+003    2.07610E+003
   7.0540   4.64694E+003    2.07373E+003
   7.0580   4.71422E+003    2.06592E+003
   7.0630   4.59540E+003    2.03947E+003
   7.0660   4.50685E+003    2.02667E+003
   7.0690   4.64788E+003    2.04839E+003
   7.0710   4.62401E+003    2.04974E+003
   7.0750   4.62436E+003    2.05640E+003
   7.0770   4.54838E+003    2.04891E+003
   7.0810   4.62012E+003    2.01689E+003
   7.0840   4.63070E+003    2.05551E+003
   7.0860   4.56962E+003    2.00934E+003
   7.0880   4.57379E+003    2.03869E+003
   7.0930   4.59905E+003    1.97777E+003
   7.0970   4.58208E+003    2.05825E+003
   7.0990   4.54950E+003    2.06270E+003
   7.1010   4.48102E+003    2.01984E+003
   7.1040   4.57832E+003    1.95240E+003
   7.1080   4.60394E+003    1.99720E+003
   7.1110   4.48857E+003    1.95118E+003
   7.1140   4.58149E+003    1.93755E+003
   7.1170   4.60608E+003    1.90250E+003
   7.1180   4.51127E+003    1.93600E+003
   7.1230   4.50836E+003    1.83837E+003
   7.1270   4.47915E+003    1.80810E+003
   7.1310   4.50020E+003    1.81535E+003
   7.1340   4.52938E+003    1.74900E+003
   7.1360   4.56850E+003    1.63545E+003
   7.1400   4.58122E+003    1.62499E+003
   7.1430   4.50899E+003    1.55758E+003
   7.1470   4.57458E+003    1.50767E+003
   7.1500   4.53694E+003    1.30353E+003
