# Supplementary material for: Trigger factor both holds and folds its client proteins
Source: Nat Commun. 2022 Jul 15;13:4126. doi: 10.1038/s41467-022-31767-6 (PMC9287376; doi:10.1038/s41467-022-31767-6)
Supplement: Supplementary file 6 — Source Data [file 41467_2022_31767_MOESM6_ESM.zip › SourceDataFile/Fig1a-b/00099.RI1]

Sample
I 1 04.0 40000 0017629 3.0820E11 280 1 
   5.8000   4.50600E+001    1.29170E+002
   5.8030   1.32590E+002    1.81550E+002
   5.8050   1.63270E+002    1.93750E+002
   5.8060   2.35750E+002    2.39190E+002
   5.8080   2.57690E+002    2.73200E+002
   5.8090   2.76370E+002    2.99100E+002
   5.8100   2.95200E+002    3.62920E+002
   5.8120   3.40600E+002    3.49790E+002
   5.8140   3.95140E+002    4.07890E+002
   5.8170   4.26870E+002    4.66850E+002
   5.8180   5.87700E+002    5.73650E+002
   5.8210   6.27950E+002    7.43110E+002
   5.8230   8.12020E+002    8.69480E+002
   5.8250   9.91940E+002    9.96700E+002
   5.8260   1.05593E+003    1.11114E+003
   5.8280   1.26183E+003    1.30910E+003
   5.8290   1.54164E+003    1.79201E+003
   5.8330   1.81514E+003    2.16106E+003
   5.8350   2.26644E+003    2.51759E+003
   5.8370   2.82938E+003    2.87862E+003
   5.8400   3.01838E+003    3.09866E+003
   5.8420   3.10114E+003    3.62246E+003
   5.8440   3.38998E+003    4.07099E+003
   5.8460   3.91898E+003    4.42288E+003
   5.8490   4.44686E+003    4.82601E+003
   5.8510   4.77986E+003    4.96409E+003
   5.8530   5.24605E+003    5.40497E+003
   5.8560   5.24355E+003    5.45354E+003
   5.8580   5.44154E+003    5.47450E+003
   5.8620   5.65549E+003    5.59112E+003
   5.8650   5.53964E+003    5.73944E+003
   5.8670   5.54746E+003    5.68890E+003
   5.8690   5.51763E+003    5.77173E+003
   5.8710   5.56284E+003    5.64574E+003
   5.8740   5.35447E+003    5.67626E+003
   5.8750   5.64523E+003    5.54397E+003
   5.8760   5.66269E+003    5.57423E+003
   5.8780   5.57040E+003    5.64963E+003
   5.8800   5.53568E+003    5.53061E+003
   5.8830   5.57360E+003    5.49341E+003
   5.8870   5.50344E+003    5.63602E+003
   5.8880   5.58282E+003    5.69324E+003
   5.8900   5.62834E+003    5.66510E+003
   5.8920   5.63837E+003    5.66760E+003
   5.8940   5.65817E+003    5.51113E+003
   5.8960   5.65411E+003    5.53046E+003
   5.8990   5.68581E+003    5.57143E+003
   5.9010   5.65078E+003    5.60243E+003
   5.9030   5.62131E+003    5.68514E+003
   5.9060   5.68531E+003    5.72408E+003
   5.9080   5.64853E+003    5.64253E+003
   5.9100   5.62559E+003    5.69968E+003
   5.9120   5.69340E+003    5.81060E+003
   5.9130   5.74293E+003    5.73803E+003
   5.9170   5.71017E+003    5.77325E+003
   5.9180   5.86450E+003    5.74135E+003
   5.9210   5.95078E+003    5.81875E+003
   5.9220   5.76264E+003    5.83473E+003
   5.9230   5.78717E+003    5.82492E+003
   5.9250   5.87286E+003    5.94768E+003
   5.9280   6.08766E+003    6.04532E+003
   5.9300   6.00860E+003    6.13470E+003
   5.9330   6.15943E+003    5.92480E+003
   5.9360   6.07004E+003    5.90227E+003
   5.9380   6.18680E+003    6.04773E+003
   5.9390   6.30735E+003    6.12430E+003
   5.9430   6.23842E+003    6.37901E+003
   5.9450   6.20474E+003    6.37058E+003
   5.9480   6.20505E+003    6.36792E+003
   5.9510   6.08593E+003    6.23093E+003
   5.9520   6.28852E+003    6.30330E+003
   5.9540   6.30877E+003    6.31469E+003
   5.9560   6.18291E+003    6.22213E+003
   5.9600   6.20963E+003    6.25963E+003
   5.9620   6.24756E+003    6.13757E+003
   5.9630   6.33236E+003    6.27141E+003
   5.9650   6.35827E+003    6.27453E+003
   5.9660   6.18647E+003    6.37495E+003
   5.9700   6.26614E+003    6.29353E+003
   5.9720   6.25739E+003    6.33227E+003
   5.9760   6.26069E+003    6.26198E+003
   5.9770   6.21330E+003    6.25328E+003
   5.9790   6.15920E+003    6.15159E+003
   5.9810   6.10738E+003    6.33676E+003
   5.9850   6.18832E+003    6.22506E+003
   5.9880   6.21230E+003    6.29982E+003
   5.9900   6.22900E+003    6.28001E+003
   5.9920   6.20005E+003    6.41528E+003
   5.9950   6.32726E+003    6.79067E+003
   5.9990   6.33947E+003    9.34068E+003
   6.0010   6.29869E+003    1.07945E+004
   6.0030   6.30955E+003    1.07945E+004
   6.0060   6.13763E+003    1.04810E+004
   6.0080   6.11551E+003    5.27635E+003
   6.0110   6.48191E+003    2.23920E+002
   6.0150   1.03693E+004    4.98900E+002
   6.0200   1.03387E+004    6.35636E+003
   6.0240   2.96501E+003    6.75545E+003
   6.0260   3.92770E+002    6.15118E+003
   6.0300   2.24780E+002    6.15975E+003
   6.0340   6.30180E+002    6.12435E+003
   6.0350   3.14211E+003    6.09722E+003
   6.0380   6.96529E+003    6.10483E+003
   6.0400   6.46319E+003    6.17104E+003
   6.0420   6.34439E+003    6.02727E+003
   6.0460   6.31512E+003    6.08190E+003
   6.0480   6.16816E+003    5.96908E+003
   6.0520   6.16155E+003    5.96410E+003
   6.0550   6.14726E+003    5.97376E+003
   6.0570   6.14290E+003    5.97935E+003
   6.0590   6.20630E+003    5.89919E+003
   6.0620   6.24691E+003    6.08917E+003
   6.0640   6.08706E+003    6.02231E+003
   6.0660   6.17485E+003    6.07399E+003
   6.0680   6.16560E+003    6.05436E+003
   6.0700   6.17773E+003    6.06350E+003
   6.0730   6.16809E+003    6.11569E+003
   6.0750   6.20876E+003    5.91413E+003
   6.0770   6.11728E+003    5.96228E+003
   6.0800   6.23718E+003    6.00597E+003
   6.0830   6.20267E+003    5.99355E+003
   6.0850   6.24742E+003    5.95692E+003
   6.0880   6.13023E+003    5.99670E+003
   6.0910   6.13099E+003    6.11038E+003
   6.0930   6.16984E+003    6.00255E+003
   6.0960   6.06801E+003    6.02922E+003
   6.1000   6.09243E+003    6.05635E+003
   6.1030   6.09163E+003    5.90480E+003
   6.1050   6.12315E+003    5.95050E+003
   6.1070   6.08119E+003    6.00064E+003
   6.1090   6.03891E+003    5.85927E+003
   6.1120   6.02810E+003    5.96410E+003
   6.1150   6.04798E+003    5.92012E+003
   6.1180   6.02396E+003    5.88053E+003
   6.1200   6.01945E+003    5.87364E+003
   6.1220   6.07603E+003    6.00930E+003
   6.1240   6.03852E+003    5.94636E+003
   6.1270   6.15206E+003    6.09136E+003
   6.1300   6.15117E+003    6.09596E+003
   6.1330   6.14343E+003    6.06849E+003
   6.1360   6.01319E+003    6.06310E+003
   6.1380   6.14804E+003    6.14826E+003
   6.1400   6.25188E+003    5.98431E+003
   6.1450   6.02518E+003    5.95217E+003
   6.1470   6.03009E+003    5.90296E+003
   6.1500   5.99868E+003    5.86971E+003
   6.1520   5.93083E+003    6.04189E+003
   6.1540   6.02427E+003    5.92067E+003
   6.1560   6.05802E+003    5.92489E+003
   6.1590   5.96897E+003    5.89591E+003
   6.1610   5.98732E+003    5.84751E+003
   6.1650   6.01577E+003    5.87796E+003
   6.1680   6.05451E+003    5.91602E+003
   6.1690   6.02901E+003    6.00069E+003
   6.1720   6.07172E+003    5.96910E+003
   6.1750   6.00201E+003    5.94361E+003
   6.1780   6.04825E+003    5.94775E+003
   6.1820   6.03136E+003    5.94136E+003
   6.1840   6.04543E+003    5.94813E+003
   6.1870   5.94937E+003    5.83815E+003
   6.1890   6.09688E+003    5.86675E+003
   6.1910   6.04167E+003    5.92067E+003
   6.1950   6.14393E+003    5.98588E+003
   6.1980   6.01897E+003    6.23314E+003
   6.2000   6.03288E+003    6.00275E+003
   6.2030   6.02555E+003    5.98226E+003
   6.2050   6.11059E+003    6.03185E+003
   6.2070   6.06174E+003    6.06304E+003
   6.2090   6.03376E+003    5.99335E+003
   6.2120   6.08260E+003    5.88506E+003
   6.2150   6.04539E+003    5.97091E+003
   6.2190   6.07488E+003    6.05406E+003
   6.2210   6.05488E+003    5.97996E+003
   6.2230   5.98756E+003    5.87600E+003
   6.2260   6.10912E+003    6.01871E+003
   6.2280   6.10741E+003    5.96046E+003
   6.2320   5.98036E+003    6.03240E+003
   6.2350   5.97460E+003    6.01871E+003
   6.2370   6.03701E+003    5.94989E+003
   6.2400   5.97150E+003    5.97677E+003
   6.2440   6.02362E+003    5.96850E+003
   6.2460   5.97195E+003    5.98228E+003
   6.2500   5.95691E+003    5.90016E+003
   6.2520   5.99059E+003    5.96283E+003
   6.2540   5.90790E+003    5.89517E+003
   6.2560   5.87751E+003    5.91867E+003
   6.2600   5.83962E+003    5.97018E+003
   6.2620   5.90395E+003    5.79111E+003
   6.2650   5.83873E+003    5.85413E+003
   6.2660   5.82633E+003    5.75245E+003
   6.2690   5.95169E+003    5.75465E+003
   6.2720   5.86511E+003    5.94484E+003
   6.2760   5.92225E+003    5.93282E+003
   6.2790   5.88449E+003    6.01604E+003
   6.2810   5.90330E+003    5.92951E+003
   6.2840   5.96048E+003    6.01827E+003
   6.2860   5.90961E+003    5.97080E+003
   6.2900   5.92376E+003    5.87580E+003
   6.2920   5.82734E+003    5.87987E+003
   6.2970   5.93691E+003    6.01067E+003
   6.2990   5.85483E+003    5.96504E+003
   6.3010   5.89901E+003    5.94258E+003
   6.3040   5.65070E+003    5.77398E+003
   6.3060   5.82722E+003    5.88996E+003
   6.3080   5.90660E+003    5.89177E+003
   6.3100   5.88381E+003    5.90097E+003
   6.3130   5.85573E+003    5.92501E+003
   6.3150   5.67612E+003    5.90574E+003
   6.3190   5.68284E+003    5.84332E+003
   6.3220   5.75150E+003    5.84210E+003
   6.3240   5.65664E+003    5.89088E+003
   6.3270   5.69294E+003    5.82806E+003
   6.3310   5.63885E+003    5.80022E+003
   6.3330   5.58092E+003    5.94500E+003
   6.3350   5.63251E+003    5.92188E+003
   6.3380   5.62976E+003    5.84466E+003
   6.3400   5.56939E+003    5.77147E+003
   6.3430   5.52104E+003    5.76098E+003
   6.3470   5.47061E+003    5.83205E+003
   6.3490   5.49058E+003    5.76255E+003
   6.3520   5.51615E+003    5.81380E+003
   6.3540   5.49863E+003    5.80264E+003
   6.3560   5.52301E+003    5.73739E+003
   6.3590   5.53588E+003    5.79378E+003
   6.3620   5.43284E+003    5.79901E+003
   6.3650   5.48822E+003    5.76609E+003
   6.3670   5.53097E+003    5.67568E+003
   6.3690   5.43540E+003    5.80862E+003
   6.3730   5.43833E+003    5.69167E+003
   6.3750   5.40902E+003    5.77888E+003
   6.3800   5.58439E+003    5.68531E+003
   6.3820   5.46277E+003    5.72279E+003
   6.3840   5.38117E+003    5.66483E+003
   6.3870   5.37417E+003    5.49136E+003
   6.3910   5.41242E+003    5.65346E+003
   6.3930   5.34682E+003    5.46519E+003
   6.3960   5.26986E+003    5.48641E+003
   6.3980   5.33786E+003    5.56874E+003
   6.4000   5.23496E+003    5.79207E+003
   6.4040   5.26097E+003    5.66223E+003
   6.4070   5.22228E+003    5.53438E+003
   6.4090   5.23254E+003    5.45355E+003
   6.4120   5.17863E+003    5.50582E+003
   6.4140   5.08112E+003    5.56851E+003
   6.4160   5.20927E+003    5.56333E+003
   6.4180   5.08319E+003    5.49241E+003
   6.4220   5.09593E+003    5.48144E+003
   6.4240   5.00308E+003    5.41982E+003
   6.4270   4.96793E+003    5.42726E+003
   6.4300   5.09731E+003    5.56905E+003
   6.4330   5.17988E+003    5.50896E+003
   6.4360   5.06735E+003    5.55610E+003
   6.4390   5.27628E+003    5.59212E+003
   6.4400   5.15174E+003    5.54723E+003
   6.4430   5.14051E+003    5.54704E+003
   6.4460   5.24458E+003    5.76062E+003
   6.4500   5.18991E+003    5.69919E+003
   6.4520   5.19565E+003    5.56652E+003
   6.4560   5.27145E+003    5.59589E+003
   6.4590   5.26370E+003    5.64432E+003
   6.4620   5.25178E+003    5.62537E+003
   6.4650   5.28451E+003    5.63941E+003
   6.4680   5.31560E+003    5.75614E+003
   6.4700   5.19572E+003    5.60031E+003
   6.4750   5.26746E+003    5.73136E+003
   6.4770   5.25290E+003    5.57169E+003
   6.4790   5.28755E+003    5.64392E+003
   6.4810   5.25080E+003    5.58886E+003
   6.4850   5.10822E+003    5.56431E+003
   6.4880   5.18737E+003    5.54012E+003
   6.4910   5.08673E+003    5.56168E+003
   6.4940   5.06877E+003    5.59913E+003
   6.4970   5.18154E+003    5.56351E+003
   6.4990   5.17017E+003    5.55333E+003
   6.5030   5.14250E+003    5.56563E+003
   6.5060   5.16371E+003    5.52025E+003
   6.5080   5.21714E+003    5.64186E+003
   6.5100   5.19417E+003    5.71201E+003
   6.5120   5.20162E+003    5.54465E+003
   6.5140   5.23972E+003    5.53576E+003
   6.5160   5.16423E+003    5.52092E+003
   6.5200   5.25642E+003    5.52891E+003
   6.5220   5.30738E+003    5.46375E+003
   6.5250   4.96367E+003    5.56456E+003
   6.5280   5.07246E+003    5.39385E+003
   6.5310   5.12615E+003    5.50179E+003
   6.5330   5.08908E+003    5.38203E+003
   6.5370   5.11482E+003    5.36071E+003
   6.5390   5.03732E+003    5.31078E+003
   6.5420   5.09387E+003    5.38824E+003
   6.5450   5.12696E+003    5.35409E+003
   6.5480   5.05734E+003    5.42474E+003
   6.5500   5.06267E+003    5.38103E+003
   6.5530   5.06359E+003    5.38072E+003
   6.5560   5.05151E+003    5.32837E+003
   6.5590   5.01171E+003    5.37052E+003
   6.5600   5.08218E+003    5.27456E+003
   6.5630   5.01865E+003    5.30058E+003
   6.5670   5.03171E+003    5.14979E+003
   6.5690   5.07012E+003    5.19924E+003
   6.5710   5.10630E+003    5.29470E+003
   6.5750   5.09855E+003    5.35302E+003
   6.5780   5.05502E+003    5.21480E+003
   6.5830   4.95127E+003    5.20718E+003
   6.5850   5.00568E+003    5.30430E+003
   6.5880   5.16962E+003    5.12949E+003
   6.5900   4.98841E+003    5.18810E+003
   6.5930   4.99240E+003    5.25870E+003
   6.5950   5.00747E+003    5.27379E+003
   6.5980   5.11366E+003    5.29449E+003
   6.6020   5.00434E+003    5.16841E+003
   6.6040   4.91786E+003    5.12740E+003
   6.6070   4.93395E+003    5.13459E+003
   6.6100   4.86979E+003    5.16002E+003
   6.6130   4.90368E+003    5.02775E+003
   6.6160   4.91451E+003    5.07641E+003
   6.6180   4.97302E+003    5.04671E+003
   6.6220   4.96862E+003    5.17349E+003
   6.6240   4.98449E+003    5.10708E+003
   6.6270   4.98418E+003    5.20236E+003
   6.6290   4.89715E+003    5.00327E+003
   6.6320   4.90293E+003    5.01148E+003
   6.6350   4.95692E+003    5.00011E+003
   6.6380   4.91668E+003    4.93330E+003
   6.6410   4.92678E+003    4.97867E+003
   6.6440   4.85571E+003    4.97739E+003
   6.6460   4.81499E+003    5.00323E+003
   6.6490   4.82080E+003    4.99233E+003
   6.6520   4.84108E+003    4.98541E+003
   6.6550   5.00795E+003    4.95991E+003
   6.6580   4.90743E+003    4.93771E+003
   6.6600   4.84589E+003    5.05642E+003
   6.6630   4.89457E+003    4.93528E+003
   6.6650   4.94258E+003    5.03995E+003
   6.6690   4.83428E+003    4.89589E+003
   6.6710   4.81543E+003    4.85833E+003
   6.6740   4.82376E+003    4.77056E+003
   6.6780   4.77485E+003    4.79731E+003
   6.6800   4.80822E+003    4.74458E+003
   6.6850   4.80667E+003    4.74399E+003
   6.6870   4.75747E+003    4.79347E+003
   6.6890   4.81994E+003    4.74267E+003
   6.6920   4.78502E+003    4.82310E+003
   6.6940   4.80162E+003    4.80854E+003
   6.6980   4.81910E+003    4.79608E+003
   6.7010   4.76586E+003    4.88138E+003
   6.7030   4.80563E+003    4.74924E+003
   6.7070   4.73512E+003    4.69565E+003
   6.7100   4.71549E+003    4.72284E+003
   6.7120   4.72416E+003    4.64715E+003
   6.7140   4.67121E+003    4.71871E+003
   6.7180   4.60161E+003    4.67581E+003
   6.7220   4.61232E+003    4.53921E+003
   6.7250   4.72467E+003    4.53128E+003
   6.7280   4.67197E+003    4.55731E+003
   6.7300   4.74931E+003    4.71941E+003
   6.7310   4.76680E+003    4.68034E+003
   6.7350   4.74917E+003    4.65483E+003
   6.7380   4.66775E+003    4.54594E+003
   6.7400   4.66796E+003    4.66398E+003
   6.7430   4.72947E+003    4.56905E+003
   6.7450   4.66883E+003    4.35491E+003
   6.7470   4.64695E+003    4.32529E+003
   6.7520   4.63589E+003    4.36813E+003
   6.7540   4.56393E+003    4.29507E+003
   6.7560   4.55722E+003    4.30639E+003
   6.7610   4.49920E+003    4.24856E+003
   6.7630   4.48904E+003    4.28106E+003
   6.7650   4.52310E+003    4.31672E+003
   6.7680   4.50065E+003    4.37519E+003
   6.7710   4.52277E+003    4.46502E+003
   6.7750   4.47685E+003    4.38856E+003
   6.7770   4.55161E+003    4.42952E+003
   6.7810   4.56919E+003    4.37013E+003
   6.7830   4.56358E+003    4.42853E+003
   6.7860   4.49734E+003    4.41065E+003
   6.7880   4.48587E+003    4.38759E+003
   6.7920   4.38614E+003    4.31460E+003
   6.7950   4.46768E+003    4.31618E+003
   6.7980   4.49474E+003    4.33497E+003
   6.8000   4.46290E+003    4.36988E+003
   6.8020   4.48419E+003    4.41017E+003
   6.8070   4.51705E+003    4.39357E+003
   6.8110   4.60867E+003    4.47232E+003
   6.8140   4.54043E+003    4.43294E+003
   6.8170   4.55934E+003    4.49177E+003
   6.8190   4.56525E+003    4.53695E+003
   6.8230   4.50522E+003    4.47240E+003
   6.8260   4.56693E+003    4.44694E+003
   6.8300   4.52089E+003    4.53121E+003
   6.8320   4.62208E+003    4.49777E+003
   6.8350   4.48432E+003    4.32954E+003
   6.8380   4.55344E+003    4.44481E+003
   6.8400   4.54032E+003    4.44871E+003
   6.8440   4.59271E+003    4.45910E+003
   6.8460   4.66310E+003    4.47908E+003
   6.8480   4.56618E+003    4.47699E+003
   6.8500   4.59358E+003    4.43097E+003
   6.8530   4.60610E+003    4.56761E+003
   6.8560   4.62905E+003    4.39499E+003
   6.8600   4.61249E+003    4.43405E+003
   6.8630   4.51413E+003    4.33366E+003
   6.8660   4.62414E+003    4.35099E+003
   6.8690   4.48864E+003    4.40275E+003
   6.8720   4.52350E+003    4.38253E+003
   6.8750   4.48207E+003    4.34533E+003
   6.8780   4.52030E+003    4.31047E+003
   6.8810   4.55418E+003    4.34214E+003
   6.8850   4.44692E+003    4.35342E+003
   6.8870   4.51011E+003    4.32985E+003
   6.8910   4.39014E+003    4.36719E+003
   6.8930   4.52833E+003    4.33259E+003
   6.8960   4.51906E+003    4.29301E+003
   6.9000   4.41764E+003    4.39299E+003
   6.9020   4.49694E+003    4.39710E+003
   6.9040   4.51646E+003    4.40968E+003
   6.9050   4.53508E+003    4.40275E+003
   6.9100   4.49770E+003    4.27701E+003
   6.9130   4.48545E+003    4.40275E+003
   6.9160   4.49353E+003    4.32223E+003
   6.9180   4.48924E+003    4.33476E+003
   6.9230   4.45946E+003    4.37000E+003
   6.9270   4.48814E+003    4.31013E+003
   6.9300   4.50188E+003    4.25539E+003
   6.9320   4.40483E+003    4.16170E+003
   6.9350   4.37138E+003    4.14378E+003
   6.9380   4.40641E+003    4.14689E+003
   6.9410   4.31779E+003    4.17477E+003
   6.9450   4.34689E+003    4.12446E+003
   6.9470   4.36005E+003    4.27639E+003
   6.9500   4.31572E+003    4.11396E+003
   6.9520   4.32878E+003    4.14504E+003
   6.9560   4.36703E+003    4.12203E+003
   6.9590   4.39147E+003    4.22452E+003
   6.9620   4.38453E+003    4.15990E+003
   6.9640   4.41124E+003    4.14058E+003
   6.9690   4.28310E+003    4.16041E+003
   6.9710   4.22255E+003    4.16993E+003
   6.9750   4.30079E+003    4.16078E+003
   6.9780   4.35601E+003    4.15915E+003
   6.9830   4.38735E+003    4.10352E+003
   6.9850   4.35100E+003    4.11225E+003
   6.9880   4.23354E+003    4.13283E+003
   6.9900   4.38069E+003    4.09541E+003
   6.9940   4.28712E+003    4.13209E+003
   6.9990   4.32911E+003    4.06195E+003
   7.0010   4.32812E+003    4.04790E+003
   7.0030   4.33224E+003    4.09401E+003
   7.0050   4.40223E+003    4.04665E+003
   7.0080   4.31791E+003    4.09946E+003
   7.0120   4.32710E+003    4.05687E+003
   7.0140   4.26509E+003    4.02919E+003
   7.0170   4.23131E+003    4.21715E+003
   7.0220   4.18471E+003    4.00677E+003
   7.0250   4.23950E+003    4.01540E+003
   7.0290   4.20851E+003    4.03162E+003
   7.0320   4.27641E+003    4.00598E+003
   7.0350   4.20625E+003    4.06292E+003
   7.0370   4.19637E+003    4.01429E+003
   7.0420   4.21301E+003    4.03070E+003
   7.0440   4.16203E+003    4.01595E+003
   7.0470   4.05411E+003    4.10267E+003
   7.0490   4.10460E+003    3.97273E+003
   7.0530   3.94295E+003    4.00026E+003
   7.0560   4.11546E+003    4.00963E+003
   7.0610   4.21711E+003    3.99567E+003
   7.0620   4.24327E+003    3.98746E+003
   7.0650   4.19220E+003    4.03840E+003
   7.0700   4.19472E+003    4.05834E+003
   7.0720   4.28969E+003    3.99517E+003
   7.0750   4.18507E+003    3.96989E+003
   7.0790   4.27466E+003    3.94030E+003
   7.0810   4.22310E+003    3.98788E+003
   7.0840   4.24583E+003    3.95213E+003
   7.0880   4.16946E+003    3.93551E+003
   7.0910   4.14559E+003    3.87618E+003
   7.0950   4.19443E+003    3.93314E+003
   7.0970   4.10535E+003    3.93037E+003
   7.1020   4.15240E+003    4.04823E+003
   7.1040   4.21839E+003    3.96121E+003
   7.1070   4.14667E+003    3.95141E+003
   7.1090   4.20898E+003    3.91526E+003
   7.1130   4.22944E+003    3.91266E+003
   7.1160   4.24388E+003    3.91082E+003
   7.1180   4.20216E+003    3.97492E+003
   7.1220   4.13745E+003    4.01869E+003
   7.1250   4.09515E+003    3.98570E+003
   7.1280   4.09908E+003    3.94828E+003
   7.1320   4.11142E+003    3.95905E+003
   7.1340   4.10025E+003    3.86599E+003
   7.1380   4.04918E+003    3.92581E+003
   7.1420   4.03161E+003    3.79023E+003
   7.1450   3.96527E+003    3.91084E+003
   7.1480   3.95278E+003    3.84857E+003
   7.1490   3.84677E+003    3.81676E+003
   7.1530   3.89038E+003    3.85068E+003
