# Supplementary material for: Trigger factor both holds and folds its client proteins
Source: Nat Commun. 2022 Jul 15;13:4126. doi: 10.1038/s41467-022-31767-6 (PMC9287376; doi:10.1038/s41467-022-31767-6)
Supplement: Supplementary file 6 — Source Data [file 41467_2022_31767_MOESM6_ESM.zip › SourceDataFile/Fig1a-b/00099.RI3]

Sample
I 3 04.0 40000 0017743 3.1020E11 280 1 
   5.8000   9.20200E+001    2.08390E+002
   5.8020   1.75850E+002    2.03860E+002
   5.8040   2.43920E+002    2.33180E+002
   5.8050   2.39240E+002    2.26220E+002
   5.8070   2.47510E+002    2.76740E+002
   5.8080   2.55160E+002    2.88430E+002
   5.8110   2.81010E+002    3.72770E+002
   5.8140   3.80420E+002    4.28880E+002
   5.8170   5.09980E+002    5.85610E+002
   5.8190   6.75520E+002    7.38990E+002
   5.8210   7.74120E+002    8.00450E+002
   5.8220   8.70180E+002    9.37270E+002
   5.8230   9.83570E+002    1.03278E+003
   5.8240   1.03847E+003    1.18036E+003
   5.8260   1.28703E+003    1.31512E+003
   5.8270   1.38349E+003    1.61758E+003
   5.8300   1.64974E+003    1.74505E+003
   5.8330   2.12222E+003    2.39890E+003
   5.8350   2.38418E+003    2.67403E+003
   5.8370   2.82032E+003    2.82277E+003
   5.8400   3.24654E+003    3.50343E+003
   5.8420   3.71216E+003    3.89643E+003
   5.8440   4.17168E+003    4.20213E+003
   5.8460   4.45190E+003    4.65075E+003
   5.8490   4.84975E+003    4.87567E+003
   5.8530   5.07123E+003    5.30933E+003
   5.8550   5.27175E+003    5.45355E+003
   5.8570   5.47578E+003    5.38194E+003
   5.8600   5.42550E+003    5.52191E+003
   5.8630   5.55442E+003    5.58637E+003
   5.8650   5.51086E+003    5.73743E+003
   5.8670   5.64294E+003    5.59004E+003
   5.8690   5.61110E+003    5.63656E+003
   5.8710   5.57417E+003    5.58266E+003
   5.8740   5.43109E+003    5.59723E+003
   5.8760   5.52624E+003    5.55399E+003
   5.8780   5.52533E+003    5.71694E+003
   5.8810   5.55047E+003    5.56320E+003
   5.8830   5.76072E+003    5.58123E+003
   5.8850   5.60637E+003    5.56174E+003
   5.8870   5.51387E+003    5.56932E+003
   5.8900   5.39957E+003    5.72354E+003
   5.8920   5.56598E+003    5.68842E+003
   5.8940   5.58123E+003    5.66899E+003
   5.8960   5.65058E+003    5.77074E+003
   5.8990   5.84478E+003    5.86290E+003
   5.9000   5.93206E+003    5.84641E+003
   5.9030   5.69507E+003    5.81694E+003
   5.9050   5.90690E+003    5.76534E+003
   5.9070   5.66785E+003    5.69226E+003
   5.9090   5.96500E+003    5.69963E+003
   5.9100   5.73143E+003    5.89024E+003
   5.9120   5.75197E+003    5.85477E+003
   5.9140   5.69599E+003    5.93557E+003
   5.9170   5.86861E+003    5.98887E+003
   5.9180   5.74082E+003    5.96369E+003
   5.9200   5.97571E+003    5.95722E+003
   5.9220   5.83824E+003    6.01071E+003
   5.9250   6.05715E+003    6.04013E+003
   5.9280   6.07808E+003    6.13338E+003
   5.9300   6.22276E+003    6.19358E+003
   5.9330   6.14182E+003    6.32897E+003
   5.9360   6.28130E+003    6.50930E+003
   5.9380   6.34217E+003    7.08936E+003
   5.9390   6.37982E+003    7.89876E+003
   5.9410   6.57564E+003    1.26754E+004
   5.9450   6.67418E+003    1.26756E+004
   5.9470   6.67383E+003    1.20588E+004
   5.9490   7.06600E+003    6.85662E+003
   5.9520   8.51162E+003    2.20880E+002
   5.9570   1.16790E+004    4.03270E+002
   5.9610   1.02948E+004    1.73722E+003
   5.9630   1.00253E+003    7.57530E+003
   5.9670   2.01100E+002    6.08031E+003
   5.9690   4.32850E+002    6.33395E+003
   5.9720   1.86798E+003    6.43358E+003
   5.9740   5.46868E+003    6.42719E+003
   5.9760   7.54013E+003    6.43094E+003
   5.9790   6.12781E+003    6.29938E+003
   5.9810   6.50927E+003    6.20423E+003
   5.9830   6.44206E+003    6.20455E+003
   5.9860   6.16764E+003    6.31586E+003
   5.9880   6.36813E+003    6.25321E+003
   5.9930   6.16750E+003    6.18226E+003
   5.9950   6.17012E+003    6.22700E+003
   5.9970   6.23458E+003    6.19754E+003
   6.0000   6.20196E+003    6.12280E+003
   6.0020   6.38961E+003    6.17701E+003
   6.0060   6.24654E+003    6.08554E+003
   6.0080   6.20186E+003    6.08155E+003
   6.0110   6.08627E+003    6.13115E+003
   6.0130   6.15678E+003    6.12056E+003
   6.0150   6.19644E+003    6.14019E+003
   6.0210   6.11638E+003    6.16043E+003
   6.0220   6.30044E+003    6.05259E+003
   6.0250   6.23995E+003    6.17285E+003
   6.0260   6.07304E+003    6.05225E+003
   6.0310   6.04728E+003    6.06007E+003
   6.0330   6.19967E+003    6.16506E+003
   6.0370   6.10808E+003    6.09870E+003
   6.0400   6.30695E+003    6.07719E+003
   6.0420   6.12722E+003    6.12532E+003
   6.0450   6.20158E+003    6.14576E+003
   6.0480   6.10950E+003    6.09200E+003
   6.0500   6.13940E+003    6.05252E+003
   6.0510   5.97533E+003    6.17675E+003
   6.0540   6.04437E+003    6.02245E+003
   6.0560   6.13647E+003    6.22535E+003
   6.0590   6.03114E+003    6.04468E+003
   6.0610   6.07167E+003    6.12241E+003
   6.0660   6.14957E+003    6.07169E+003
   6.0680   6.03899E+003    6.14144E+003
   6.0700   6.13254E+003    6.06861E+003
   6.0710   5.99127E+003    6.17440E+003
   6.0750   6.18532E+003    6.12013E+003
   6.0770   6.09843E+003    6.04515E+003
   6.0800   6.17464E+003    6.13791E+003
   6.0840   6.17086E+003    5.97182E+003
   6.0870   6.19873E+003    5.78705E+003
   6.0890   6.20917E+003    5.69913E+003
   6.0910   6.06619E+003    5.62526E+003
   6.0940   6.11582E+003    5.59882E+003
   6.0980   6.06494E+003    5.57390E+003
   6.1010   6.15854E+003    5.65640E+003
   6.1020   6.10975E+003    5.61348E+003
   6.1040   5.98243E+003    5.50664E+003
   6.1070   5.97687E+003    5.53732E+003
   6.1090   6.03405E+003    5.42746E+003
   6.1130   5.98142E+003    5.32319E+003
   6.1150   6.16451E+003    5.52611E+003
   6.1160   6.02473E+003    5.51828E+003
   6.1200   5.93184E+003    5.68899E+003
   6.1220   5.91348E+003    5.86464E+003
   6.1250   5.98043E+003    5.50940E+003
   6.1270   6.12140E+003    5.05189E+003
   6.1290   6.16390E+003    5.00354E+003
   6.1320   6.29926E+003    4.88343E+003
   6.1360   6.17174E+003    4.84000E+003
   6.1380   6.05731E+003    4.94835E+003
   6.1400   6.15678E+003    5.43608E+003
   6.1420   6.09785E+003    5.46147E+003
   6.1450   6.07691E+003    5.87039E+003
   6.1470   6.04349E+003    5.87953E+003
   6.1490   6.01218E+003    5.66738E+003
   6.1520   6.01740E+003    5.72706E+003
   6.1550   6.06280E+003    5.82415E+003
   6.1570   6.00641E+003    5.73466E+003
   6.1590   6.05347E+003    5.78936E+003
   6.1610   6.12543E+003    5.65252E+003
   6.1640   6.09643E+003    5.49687E+003
   6.1670   6.13614E+003    5.41242E+003
   6.1700   6.13939E+003    5.52177E+003
   6.1720   6.15090E+003    5.51923E+003
   6.1750   6.10880E+003    5.58645E+003
   6.1780   6.10539E+003    5.57246E+003
   6.1800   6.08802E+003    5.70930E+003
   6.1820   6.09067E+003    5.71032E+003
   6.1870   6.07989E+003    5.53594E+003
   6.1880   6.07671E+003    5.41452E+003
   6.1910   6.01229E+003    5.55355E+003
   6.1930   6.06027E+003    5.58478E+003
   6.1960   6.13065E+003    5.52793E+003
   6.1980   6.00995E+003    5.57321E+003
   6.2010   6.22951E+003    5.77075E+003
   6.2030   6.11181E+003    5.49912E+003
   6.2050   6.00584E+003    5.45827E+003
   6.2070   6.04970E+003    5.50454E+003
   6.2100   6.05811E+003    5.30462E+003
   6.2140   6.14990E+003    5.35257E+003
   6.2160   6.08205E+003    5.07895E+003
   6.2190   6.08912E+003    5.22261E+003
   6.2210   6.05634E+003    5.38056E+003
   6.2250   6.05367E+003    5.52773E+003
   6.2280   6.08026E+003    5.33781E+003
   6.2300   6.18508E+003    5.36313E+003
   6.2320   6.11824E+003    5.23353E+003
   6.2350   6.12238E+003    5.23866E+003
   6.2380   6.02702E+003    5.21002E+003
   6.2410   6.12293E+003    4.83177E+003
   6.2440   6.08317E+003    4.93933E+003
   6.2460   6.04038E+003    5.27563E+003
   6.2480   6.01069E+003    5.10061E+003
   6.2520   6.12527E+003    5.09535E+003
   6.2540   5.88362E+003    4.97334E+003
   6.2550   5.91651E+003    4.92154E+003
   6.2580   5.94776E+003    4.88597E+003
   6.2610   5.93592E+003    4.92623E+003
   6.2640   5.93288E+003    4.84849E+003
   6.2660   5.92749E+003    5.15805E+003
   6.2680   5.95711E+003    5.11896E+003
   6.2720   6.11479E+003    4.92136E+003
   6.2730   6.18754E+003    4.98167E+003
   6.2760   6.20087E+003    4.93094E+003
   6.2810   6.06313E+003    4.70367E+003
   6.2830   6.04165E+003    4.66458E+003
   6.2860   6.08386E+003    4.67752E+003
   6.2880   6.10012E+003    4.82286E+003
   6.2900   6.09401E+003    4.90591E+003
   6.2930   6.02446E+003    4.96839E+003
   6.2970   6.03577E+003    4.88443E+003
   6.2990   6.15817E+003    4.91100E+003
   6.3010   6.10485E+003    4.64019E+003
   6.3040   5.91964E+003    4.61097E+003
   6.3070   6.18020E+003    4.68287E+003
   6.3100   6.10412E+003    4.58037E+003
   6.3130   6.11955E+003    4.62861E+003
   6.3150   6.03367E+003    4.56704E+003
   6.3170   6.09941E+003    4.63461E+003
   6.3200   6.00946E+003    4.67307E+003
   6.3240   5.98317E+003    4.63812E+003
   6.3260   6.09603E+003    4.64076E+003
   6.3310   6.00149E+003    4.69689E+003
   6.3350   6.21602E+003    4.46892E+003
   6.3380   6.01416E+003    4.50248E+003
   6.3400   6.07149E+003    4.52412E+003
   6.3420   6.04133E+003    4.56383E+003
   6.3450   6.04224E+003    4.45106E+003
   6.3470   6.02276E+003    4.48688E+003
   6.3490   5.97840E+003    4.38015E+003
   6.3510   5.91252E+003    4.50658E+003
   6.3550   5.78395E+003    4.49490E+003
   6.3580   5.72778E+003    4.26162E+003
   6.3600   5.73070E+003    4.15997E+003
   6.3610   5.85837E+003    4.17455E+003
   6.3650   5.80740E+003    4.19764E+003
   6.3680   6.06359E+003    4.29277E+003
   6.3700   6.02007E+003    4.35027E+003
   6.3730   6.08413E+003    4.24624E+003
   6.3760   6.00612E+003    4.26429E+003
   6.3800   5.96718E+003    4.29758E+003
   6.3820   6.03464E+003    4.16081E+003
   6.3840   6.03991E+003    4.22941E+003
   6.3870   5.90481E+003    4.12271E+003
   6.3900   5.94607E+003    4.17438E+003
   6.3930   5.87823E+003    4.19822E+003
   6.3950   5.92976E+003    4.16002E+003
   6.3980   5.86249E+003    4.10539E+003
   6.4000   5.75538E+003    4.02544E+003
   6.4030   5.82944E+003    4.02368E+003
   6.4050   5.77226E+003    4.13344E+003
   6.4080   5.75188E+003    3.95538E+003
   6.4110   5.78118E+003    3.78424E+003
   6.4120   5.77008E+003    3.86712E+003
   6.4140   5.80762E+003    3.82183E+003
   6.4170   5.74473E+003    3.81007E+003
   6.4200   5.83672E+003    3.74742E+003
   6.4230   5.69479E+003    3.90480E+003
   6.4250   5.82709E+003    3.81957E+003
   6.4290   5.83595E+003    3.92110E+003
   6.4310   5.87885E+003    3.80085E+003
   6.4340   5.89204E+003    3.92786E+003
   6.4370   5.88005E+003    3.88034E+003
   6.4400   5.95982E+003    3.85711E+003
   6.4430   5.90003E+003    3.91120E+003
   6.4450   6.03749E+003    3.84093E+003
   6.4480   5.99076E+003    3.77430E+003
   6.4490   5.97239E+003    3.84134E+003
   6.4520   5.91050E+003    3.85355E+003
   6.4540   6.04038E+003    3.87716E+003
   6.4560   6.03361E+003    3.84734E+003
   6.4590   5.97628E+003    3.82421E+003
   6.4620   6.10682E+003    3.81445E+003
   6.4650   6.05100E+003    3.73033E+003
   6.4670   6.20297E+003    3.71795E+003
   6.4700   6.07105E+003    3.72340E+003
   6.4720   6.19173E+003    3.85402E+003
   6.4760   6.15832E+003    3.79458E+003
   6.4790   6.02479E+003    3.83897E+003
   6.4820   6.07600E+003    3.68993E+003
   6.4850   6.12709E+003    3.68752E+003
   6.4880   6.09677E+003    3.80168E+003
   6.4910   6.08269E+003    3.68983E+003
   6.4930   6.01888E+003    3.67291E+003
   6.4950   5.90359E+003    3.62768E+003
   6.4970   6.13491E+003    3.63678E+003
   6.5000   6.02096E+003    3.67374E+003
   6.5030   6.07558E+003    3.66159E+003
   6.5050   6.10969E+003    3.56592E+003
   6.5080   6.15446E+003    3.57849E+003
   6.5100   6.06609E+003    3.64940E+003
   6.5120   6.12489E+003    3.72704E+003
   6.5150   6.16816E+003    3.61023E+003
   6.5170   6.21019E+003    3.54871E+003
   6.5200   6.19355E+003    3.49635E+003
   6.5240   6.09142E+003    3.44573E+003
   6.5280   6.02866E+003    3.28308E+003
   6.5310   6.09860E+003    3.31914E+003
   6.5330   6.12562E+003    3.38927E+003
   6.5350   6.08220E+003    3.48717E+003
   6.5400   6.07958E+003    3.32332E+003
   6.5420   6.05111E+003    3.39936E+003
   6.5460   6.00597E+003    3.27282E+003
   6.5480   5.96291E+003    3.39113E+003
   6.5510   6.05236E+003    3.33634E+003
   6.5530   6.01656E+003    3.34342E+003
   6.5560   5.96033E+003    3.21945E+003
   6.5590   5.96499E+003    3.21896E+003
   6.5600   6.14544E+003    3.29427E+003
   6.5630   6.01630E+003    3.24989E+003
   6.5660   6.00857E+003    3.21987E+003
   6.5700   6.06753E+003    3.15801E+003
   6.5710   6.01059E+003    3.09952E+003
   6.5750   6.01993E+003    3.09015E+003
   6.5780   6.06744E+003    3.03598E+003
   6.5800   5.99633E+003    3.01352E+003
   6.5840   5.86885E+003    3.07550E+003
   6.5880   6.01480E+003    3.02233E+003
   6.5890   5.97940E+003    3.03468E+003
   6.5910   5.89891E+003    2.99967E+003
   6.5940   5.91787E+003    3.04378E+003
   6.5980   5.89048E+003    3.05050E+003
   6.6000   5.90942E+003    2.93154E+003
   6.6020   5.99753E+003    2.95880E+003
   6.6060   5.84478E+003    2.98690E+003
   6.6080   5.85036E+003    2.97745E+003
   6.6120   5.83807E+003    2.94301E+003
   6.6140   5.76630E+003    2.92736E+003
   6.6170   5.87281E+003    2.89082E+003
   6.6200   5.82481E+003    2.90279E+003
   6.6230   5.88470E+003    2.87774E+003
   6.6250   5.75732E+003    2.93041E+003
   6.6280   5.90359E+003    2.89494E+003
   6.6310   5.90020E+003    2.86379E+003
   6.6330   5.84929E+003    2.83371E+003
   6.6360   5.81211E+003    2.86330E+003
   6.6380   5.81751E+003    2.81791E+003
   6.6420   5.83776E+003    2.75812E+003
   6.6440   5.82428E+003    2.80086E+003
   6.6460   5.77694E+003    2.80771E+003
   6.6480   5.70240E+003    2.70924E+003
   6.6520   5.79521E+003    2.74680E+003
   6.6560   5.70393E+003    2.75412E+003
   6.6580   5.68056E+003    2.71340E+003
   6.6610   5.75192E+003    2.62064E+003
   6.6630   5.73594E+003    2.71421E+003
   6.6650   5.68953E+003    2.62686E+003
   6.6700   5.64962E+003    2.68827E+003
   6.6720   5.60669E+003    2.70414E+003
   6.6740   5.64461E+003    2.70004E+003
   6.6770   5.64448E+003    2.63238E+003
   6.6810   5.52413E+003    2.58822E+003
   6.6840   5.53110E+003    2.61327E+003
   6.6870   5.56197E+003    2.59841E+003
   6.6890   5.56658E+003    2.56768E+003
   6.6920   5.59119E+003    2.58661E+003
   6.6930   5.63057E+003    2.57933E+003
   6.6960   5.66343E+003    2.61539E+003
   6.6990   5.58850E+003    2.63456E+003
   6.7010   5.58726E+003    2.55727E+003
   6.7030   5.61625E+003    2.48326E+003
   6.7060   5.63510E+003    2.51134E+003
   6.7090   5.56752E+003    2.54297E+003
   6.7130   5.43615E+003    2.48488E+003
   6.7150   5.42523E+003    2.45562E+003
   6.7180   5.47861E+003    2.49329E+003
   6.7190   5.35524E+003    2.52662E+003
   6.7240   5.42444E+003    2.50990E+003
   6.7270   5.44406E+003    2.51033E+003
   6.7320   5.51821E+003    2.53366E+003
   6.7340   5.54381E+003    2.48058E+003
   6.7360   5.51001E+003    2.53169E+003
   6.7380   5.56048E+003    2.49746E+003
   6.7400   5.51142E+003    2.51269E+003
   6.7440   5.40210E+003    2.46138E+003
   6.7460   5.33388E+003    2.45928E+003
   6.7480   5.42121E+003    2.40288E+003
   6.7510   5.34133E+003    2.37507E+003
   6.7540   5.31461E+003    2.38940E+003
   6.7560   5.34187E+003    2.38211E+003
   6.7590   5.42520E+003    2.46029E+003
   6.7610   5.21259E+003    2.30472E+003
   6.7630   5.34522E+003    2.37034E+003
   6.7660   5.35543E+003    2.28653E+003
   6.7700   5.27133E+003    2.28988E+003
   6.7730   5.28277E+003    2.44421E+003
   6.7760   5.18775E+003    2.29108E+003
   6.7790   5.29017E+003    2.34811E+003
   6.7820   5.30695E+003    2.28398E+003
   6.7840   5.18952E+003    2.27896E+003
   6.7880   5.17596E+003    2.31946E+003
   6.7910   5.23635E+003    2.37662E+003
   6.7920   5.18127E+003    2.29585E+003
   6.7950   5.08049E+003    2.35048E+003
   6.7980   5.15176E+003    2.33157E+003
   6.8000   5.25075E+003    2.37969E+003
   6.8020   5.12948E+003    2.30610E+003
   6.8040   5.19854E+003    2.33434E+003
   6.8070   5.22417E+003    2.32048E+003
   6.8120   5.18479E+003    2.33898E+003
   6.8140   5.17999E+003    2.32451E+003
   6.8180   5.19718E+003    2.29840E+003
   6.8200   5.11496E+003    2.28581E+003
   6.8230   5.15556E+003    2.34139E+003
   6.8260   5.20183E+003    2.30421E+003
   6.8300   5.22555E+003    2.34739E+003
   6.8330   5.13500E+003    2.31416E+003
   6.8360   5.15380E+003    2.34737E+003
   6.8390   5.20068E+003    2.27465E+003
   6.8410   5.13617E+003    2.25196E+003
   6.8440   5.26249E+003    2.33471E+003
   6.8460   5.23064E+003    2.33293E+003
   6.8510   5.31415E+003    2.39241E+003
   6.8530   5.22277E+003    2.34152E+003
   6.8550   5.29619E+003    2.28083E+003
   6.8580   5.24197E+003    2.31894E+003
   6.8610   5.28198E+003    2.27278E+003
   6.8640   5.25940E+003    2.26831E+003
   6.8690   5.22014E+003    2.29745E+003
   6.8730   5.20112E+003    2.26232E+003
   6.8750   5.15212E+003    2.22559E+003
   6.8780   5.06166E+003    2.22419E+003
   6.8800   5.11722E+003    2.27157E+003
   6.8840   5.10370E+003    2.22762E+003
   6.8860   5.13633E+003    2.23261E+003
   6.8900   5.11721E+003    2.31000E+003
   6.8930   5.07966E+003    2.28061E+003
   6.8950   5.15023E+003    2.27330E+003
   6.8980   5.05856E+003    2.29596E+003
   6.9000   5.19652E+003    2.28371E+003
   6.9020   5.18108E+003    2.29051E+003
   6.9050   5.08666E+003    2.22044E+003
   6.9090   5.20037E+003    2.25258E+003
   6.9130   5.12393E+003    2.28832E+003
   6.9160   5.10593E+003    2.27431E+003
   6.9200   5.14215E+003    2.22646E+003
   6.9230   5.06743E+003    2.25766E+003
   6.9270   5.13909E+003    2.20736E+003
   6.9290   4.96857E+003    2.20188E+003
   6.9320   4.97612E+003    2.17020E+003
   6.9360   4.97058E+003    2.20324E+003
   6.9390   4.86194E+003    2.23559E+003
   6.9410   4.92841E+003    2.14073E+003
   6.9450   4.85448E+003    2.15932E+003
   6.9470   4.88754E+003    2.18777E+003
   6.9500   4.85896E+003    2.17943E+003
   6.9520   4.84463E+003    2.15963E+003
   6.9560   4.85398E+003    2.18396E+003
   6.9600   4.90223E+003    2.13763E+003
   6.9630   4.76281E+003    2.15991E+003
   6.9670   4.88206E+003    2.17668E+003
   6.9680   4.87395E+003    2.16105E+003
   6.9710   4.85737E+003    2.18110E+003
   6.9750   4.90482E+003    2.17328E+003
   6.9780   4.90051E+003    2.14587E+003
   6.9820   4.84785E+003    2.12766E+003
   6.9850   4.88936E+003    2.20627E+003
   6.9870   4.85936E+003    2.21880E+003
   6.9900   4.81656E+003    2.21632E+003
   6.9930   4.90901E+003    2.14604E+003
   6.9940   4.93481E+003    2.13430E+003
   6.9990   4.87619E+003    2.07755E+003
   7.0010   4.85192E+003    2.22301E+003
   7.0030   4.79802E+003    2.12249E+003
   7.0070   4.82648E+003    2.12220E+003
   7.0100   4.79916E+003    2.06238E+003
   7.0140   4.84527E+003    2.07583E+003
   7.0170   4.63545E+003    2.12354E+003
   7.0190   4.67485E+003    2.08242E+003
   7.0210   4.74371E+003    2.08886E+003
   7.0250   4.66287E+003    2.09500E+003
   7.0280   4.62496E+003    2.05592E+003
   7.0310   4.57969E+003    2.04319E+003
   7.0350   4.53673E+003    2.10662E+003
   7.0370   4.62389E+003    2.09870E+003
   7.0400   4.70899E+003    2.11700E+003
   7.0440   4.75573E+003    2.12222E+003
   7.0460   4.69728E+003    2.11975E+003
   7.0490   4.69808E+003    2.15130E+003
   7.0520   4.74945E+003    2.09533E+003
   7.0550   4.65967E+003    2.11575E+003
   7.0590   4.66921E+003    2.03896E+003
   7.0610   4.68504E+003    2.05333E+003
   7.0650   4.59008E+003    2.07855E+003
   7.0680   4.70676E+003    2.07899E+003
   7.0710   4.64860E+003    2.10238E+003
   7.0740   4.59742E+003    2.05406E+003
   7.0770   4.68004E+003    2.05685E+003
   7.0810   4.63838E+003    2.00632E+003
   7.0840   4.53336E+003    2.01301E+003
   7.0860   4.57779E+003    2.03670E+003
   7.0900   4.56009E+003    2.10782E+003
   7.0930   4.55935E+003    2.05305E+003
   7.0970   4.51460E+003    2.02896E+003
   7.1000   4.53649E+003    2.02810E+003
   7.1020   4.65254E+003    1.99184E+003
   7.1040   4.61859E+003    1.98553E+003
   7.1080   4.61757E+003    1.98881E+003
   7.1110   4.60388E+003    1.98610E+003
   7.1150   4.56674E+003    1.91410E+003
   7.1170   4.48589E+003    1.92049E+003
   7.1200   4.56540E+003    1.95325E+003
   7.1230   4.53134E+003    1.93524E+003
   7.1270   4.58613E+003    1.82428E+003
   7.1310   4.60960E+003    1.79288E+003
   7.1320   4.58998E+003    1.77960E+003
   7.1350   4.53950E+003    1.67449E+003
   7.1400   4.53520E+003    1.65612E+003
   7.1420   4.56473E+003    1.56508E+003
   7.1450   4.44061E+003    1.53267E+003
   7.1480   4.49864E+003    1.34871E+003
   7.1510   4.53201E+003    1.22821E+003
