# Supplementary material for: Trigger factor both holds and folds its client proteins
Source: Nat Commun. 2022 Jul 15;13:4126. doi: 10.1038/s41467-022-31767-6 (PMC9287376; doi:10.1038/s41467-022-31767-6)
Supplement: Supplementary file 6 — Source Data [file 41467_2022_31767_MOESM6_ESM.zip › SourceDataFile/Fig1a-b/00100.RI1]

Sample
I 1 04.0 40000 0017804 3.1130E11 280 1 
   5.8000   6.56300E+001    1.56150E+002
   5.8020   1.03380E+002    1.82260E+002
   5.8030   1.99230E+002    2.13660E+002
   5.8050   2.65060E+002    2.48300E+002
   5.8070   2.63470E+002    2.55010E+002
   5.8080   2.49010E+002    2.77570E+002
   5.8090   3.01650E+002    3.44720E+002
   5.8120   3.67190E+002    3.67930E+002
   5.8140   3.91200E+002    4.29980E+002
   5.8150   4.54290E+002    5.20120E+002
   5.8170   5.48750E+002    5.52740E+002
   5.8180   5.79670E+002    7.05120E+002
   5.8210   8.14560E+002    8.62070E+002
   5.8240   1.05179E+003    1.20667E+003
   5.8260   1.25573E+003    1.49334E+003
   5.8280   1.53042E+003    1.69424E+003
   5.8310   1.59284E+003    1.73501E+003
   5.8320   1.85748E+003    2.26966E+003
   5.8330   2.08193E+003    2.54712E+003
   5.8370   2.74613E+003    2.94552E+003
   5.8380   3.06607E+003    3.15893E+003
   5.8390   3.10586E+003    3.48123E+003
   5.8420   3.35796E+003    3.89842E+003
   5.8440   3.65954E+003    4.30133E+003
   5.8450   4.00410E+003    4.45342E+003
   5.8460   4.31648E+003    4.81670E+003
   5.8510   4.87545E+003    5.11740E+003
   5.8530   5.25149E+003    5.19416E+003
   5.8550   5.39004E+003    5.41362E+003
   5.8580   5.39404E+003    5.64480E+003
   5.8600   5.51032E+003    5.76809E+003
   5.8640   5.50908E+003    5.60802E+003
   5.8660   5.55411E+003    5.66675E+003
   5.8670   5.47830E+003    5.68857E+003
   5.8690   5.50485E+003    5.68697E+003
   5.8720   5.38200E+003    5.61851E+003
   5.8740   5.58462E+003    5.47653E+003
   5.8760   5.60375E+003    5.42288E+003
   5.8780   5.57686E+003    5.51672E+003
   5.8800   5.55319E+003    5.69125E+003
   5.8830   5.62065E+003    5.64141E+003
   5.8850   5.65254E+003    5.67108E+003
   5.8870   5.58405E+003    5.63564E+003
   5.8900   5.59373E+003    5.65079E+003
   5.8920   5.76133E+003    5.59771E+003
   5.8940   5.59160E+003    5.51184E+003
   5.8960   5.70497E+003    5.49688E+003
   5.8980   5.69032E+003    5.67186E+003
   5.8990   5.65361E+003    5.61594E+003
   5.9010   5.62085E+003    5.70653E+003
   5.9030   5.78937E+003    5.74866E+003
   5.9050   5.70586E+003    5.75308E+003
   5.9080   5.60233E+003    5.68564E+003
   5.9100   5.66414E+003    5.79711E+003
   5.9120   5.66003E+003    5.73649E+003
   5.9150   5.64427E+003    5.81219E+003
   5.9170   5.85886E+003    5.78152E+003
   5.9190   5.91809E+003    5.96565E+003
   5.9220   5.79404E+003    5.79048E+003
   5.9240   5.93002E+003    5.92994E+003
   5.9280   5.89449E+003    6.02541E+003
   5.9300   5.96179E+003    6.14963E+003
   5.9310   5.96976E+003    6.00470E+003
   5.9340   6.10012E+003    5.89519E+003
   5.9350   6.09412E+003    5.97840E+003
   5.9390   6.16702E+003    6.22770E+003
   5.9420   6.21138E+003    6.28487E+003
   5.9450   6.24180E+003    6.24214E+003
   5.9460   6.36155E+003    6.39190E+003
   5.9500   6.21590E+003    6.24130E+003
   5.9540   6.25111E+003    6.33125E+003
   5.9550   6.21949E+003    6.18834E+003
   5.9560   6.17594E+003    6.20002E+003
   5.9600   6.44313E+003    6.37285E+003
   5.9630   6.29656E+003    6.45403E+003
   5.9650   6.36495E+003    6.32480E+003
   5.9670   6.32858E+003    6.35414E+003
   5.9700   6.50740E+003    6.26367E+003
   5.9720   6.28574E+003    6.43501E+003
   5.9750   6.26051E+003    6.39337E+003
   5.9810   6.12810E+003    6.30421E+003
   5.9830   6.14632E+003    6.28142E+003
   5.9860   6.20098E+003    6.33985E+003
   5.9880   6.21918E+003    6.29824E+003
   5.9900   6.22214E+003    6.28239E+003
   5.9920   6.24263E+003    6.32890E+003
   5.9950   6.30729E+003    7.41294E+003
   5.9990   6.35324E+003    1.01357E+004
   6.0000   6.29755E+003    1.03225E+004
   6.0020   6.26873E+003    1.06603E+004
   6.0040   6.19934E+003    1.05943E+004
   6.0060   6.16676E+003    6.77840E+003
   6.0080   6.15443E+003    2.32950E+002
   6.0150   1.05780E+004    4.62220E+002
   6.0170   1.03543E+004    1.20780E+003
   6.0200   1.02613E+004    5.89013E+003
   6.0260   1.86070E+002    6.14238E+003
   6.0290   2.48920E+002    6.03231E+003
   6.0310   4.37310E+002    6.11537E+003
   6.0350   1.55388E+003    6.07526E+003
   6.0360   6.13152E+003    6.01765E+003
   6.0380   6.75715E+003    6.18697E+003
   6.0410   6.35965E+003    5.97478E+003
   6.0450   6.25780E+003    6.04424E+003
   6.0470   6.21856E+003    6.10667E+003
   6.0480   6.23324E+003    5.99937E+003
   6.0500   6.22612E+003    6.08016E+003
   6.0540   6.18375E+003    6.02452E+003
   6.0560   6.13327E+003    6.08016E+003
   6.0590   6.12246E+003    6.06700E+003
   6.0600   6.16281E+003    5.93823E+003
   6.0640   6.03327E+003    6.00271E+003
   6.0680   6.15093E+003    5.96609E+003
   6.0690   6.15698E+003    6.00199E+003
   6.0710   6.22181E+003    6.08079E+003
   6.0750   6.16841E+003    6.06264E+003
   6.0770   6.14586E+003    5.98172E+003
   6.0780   6.22539E+003    5.98995E+003
   6.0820   6.12263E+003    6.01254E+003
   6.0840   6.17138E+003    6.05666E+003
   6.0870   6.09995E+003    6.10364E+003
   6.0890   6.22081E+003    6.13097E+003
   6.0910   6.08328E+003    6.08007E+003
   6.0930   6.16961E+003    5.93645E+003
   6.0960   6.16810E+003    6.03815E+003
   6.0980   6.12968E+003    6.10369E+003
   6.1010   6.09814E+003    5.97725E+003
   6.1030   6.07689E+003    5.97074E+003
   6.1050   6.06536E+003    5.98901E+003
   6.1080   6.11797E+003    5.91265E+003
   6.1100   6.13426E+003    5.96443E+003
   6.1150   6.12272E+003    5.92476E+003
   6.1180   6.04401E+003    6.03427E+003
   6.1190   6.00988E+003    6.02880E+003
   6.1220   6.12958E+003    5.98646E+003
   6.1240   6.01243E+003    5.96337E+003
   6.1270   6.13430E+003    6.00662E+003
   6.1290   6.10723E+003    6.07097E+003
   6.1320   6.12458E+003    5.91047E+003
   6.1340   6.03943E+003    6.02887E+003
   6.1380   6.12417E+003    6.03427E+003
   6.1400   6.06571E+003    5.99200E+003
   6.1430   6.10508E+003    6.06281E+003
   6.1440   6.13080E+003    6.03836E+003
   6.1470   6.05705E+003    5.90631E+003
   6.1490   6.03557E+003    6.01548E+003
   6.1520   6.00727E+003    5.94825E+003
   6.1550   6.06234E+003    6.02933E+003
   6.1580   6.09500E+003    5.91035E+003
   6.1600   6.02555E+003    5.90098E+003
   6.1630   6.07845E+003    5.89771E+003
   6.1660   6.10211E+003    5.88772E+003
   6.1690   6.00532E+003    5.98609E+003
   6.1710   6.04862E+003    6.05258E+003
   6.1730   6.06627E+003    5.97547E+003
   6.1760   6.09478E+003    6.02685E+003
   6.1800   6.08408E+003    5.99861E+003
   6.1830   6.11671E+003    5.93543E+003
   6.1850   5.91782E+003    5.97266E+003
   6.1870   6.08805E+003    5.99420E+003
   6.1900   6.03609E+003    5.90790E+003
   6.1940   6.02224E+003    6.13846E+003
   6.1960   6.04871E+003    5.95692E+003
   6.1980   5.98188E+003    5.99273E+003
   6.1990   6.11454E+003    6.15174E+003
   6.2030   6.19775E+003    6.05601E+003
   6.2050   6.03299E+003    6.05151E+003
   6.2090   6.03857E+003    6.07982E+003
   6.2120   6.06887E+003    6.14677E+003
   6.2150   6.10485E+003    6.01288E+003
   6.2170   6.08841E+003    5.98385E+003
   6.2190   6.01827E+003    5.95201E+003
   6.2230   6.06041E+003    6.02237E+003
   6.2250   5.98964E+003    5.89854E+003
   6.2280   6.05516E+003    6.00395E+003
   6.2310   6.05272E+003    5.95975E+003
   6.2340   6.12338E+003    6.00194E+003
   6.2350   5.99225E+003    6.10142E+003
   6.2390   5.97570E+003    5.96330E+003
   6.2420   6.01110E+003    5.99803E+003
   6.2440   5.97478E+003    5.89608E+003
   6.2470   6.04281E+003    5.89302E+003
   6.2480   5.93532E+003    6.06779E+003
   6.2500   6.01638E+003    5.93521E+003
   6.2530   5.97239E+003    5.95625E+003
   6.2570   5.93117E+003    5.88421E+003
   6.2610   5.85875E+003    5.99514E+003
   6.2640   5.91458E+003    5.84400E+003
   6.2670   5.92355E+003    5.76266E+003
   6.2690   5.91731E+003    5.85896E+003
   6.2730   5.90711E+003    5.95946E+003
   6.2760   5.91584E+003    5.96026E+003
   6.2790   5.96688E+003    6.03889E+003
   6.2810   5.99114E+003    5.93976E+003
   6.2830   5.93409E+003    5.89160E+003
   6.2860   5.90678E+003    5.91950E+003
   6.2900   5.93907E+003    5.96214E+003
   6.2920   5.89298E+003    5.88201E+003
   6.2940   5.85576E+003    5.83799E+003
   6.2970   6.07207E+003    5.90581E+003
   6.2990   5.85988E+003    5.95163E+003
   6.3010   5.69772E+003    5.79409E+003
   6.3060   5.70785E+003    5.83738E+003
   6.3100   5.80924E+003    5.90262E+003
   6.3150   5.77633E+003    5.91791E+003
   6.3180   5.71419E+003    5.84496E+003
   6.3200   5.63502E+003    5.83162E+003
   6.3220   5.57500E+003    5.79208E+003
   6.3240   5.77082E+003    5.96269E+003
   6.3290   5.62039E+003    5.88946E+003
   6.3310   5.61979E+003    5.85239E+003
   6.3330   5.59110E+003    5.88631E+003
   6.3360   5.69282E+003    5.92824E+003
   6.3380   5.59366E+003    5.88440E+003
   6.3400   5.59125E+003    5.82941E+003
   6.3420   5.62566E+003    5.88743E+003
   6.3460   5.52754E+003    5.86426E+003
   6.3470   5.56635E+003    5.88876E+003
   6.3490   5.51834E+003    5.90090E+003
   6.3530   5.43855E+003    5.78940E+003
   6.3560   5.53957E+003    5.78678E+003
   6.3590   5.54102E+003    5.81777E+003
   6.3620   5.57081E+003    5.65180E+003
   6.3640   5.56296E+003    5.68275E+003
   6.3670   5.58806E+003    5.66621E+003
   6.3700   5.47761E+003    5.67114E+003
   6.3730   5.43199E+003    5.89416E+003
   6.3770   5.55750E+003    5.85390E+003
   6.3800   5.58753E+003    5.84527E+003
   6.3820   5.46729E+003    5.76952E+003
   6.3840   5.43719E+003    5.64055E+003
   6.3870   5.43365E+003    5.64830E+003
   6.3890   5.41201E+003    5.68883E+003
   6.3930   5.36536E+003    5.72805E+003
   6.3940   5.33732E+003    5.57270E+003
   6.3970   5.38048E+003    5.54526E+003
   6.4000   5.36539E+003    5.70926E+003
   6.4030   5.23237E+003    5.51794E+003
   6.4040   5.19931E+003    5.57028E+003
   6.4070   5.17801E+003    5.48958E+003
   6.4110   5.18858E+003    5.43539E+003
   6.4140   5.10218E+003    5.38764E+003
   6.4180   5.09634E+003    5.52318E+003
   6.4200   5.02948E+003    5.55266E+003
   6.4220   5.11660E+003    5.52092E+003
   6.4250   5.05843E+003    5.50043E+003
   6.4290   5.20564E+003    5.60637E+003
   6.4320   5.23874E+003    5.56750E+003
   6.4340   5.13156E+003    5.52780E+003
   6.4360   5.24667E+003    5.60933E+003
   6.4390   5.18858E+003    5.55372E+003
   6.4410   5.25608E+003    5.51080E+003
   6.4440   5.23265E+003    5.63738E+003
   6.4470   5.20503E+003    5.59848E+003
   6.4500   5.29127E+003    5.60759E+003
   6.4520   5.19285E+003    5.57556E+003
   6.4540   5.16142E+003    5.64628E+003
   6.4560   5.19263E+003    5.66780E+003
   6.4590   5.28014E+003    5.74916E+003
   6.4630   5.22054E+003    5.63217E+003
   6.4660   5.33275E+003    5.62004E+003
   6.4680   5.27714E+003    5.69214E+003
   6.4720   5.35454E+003    5.75764E+003
   6.4740   5.23944E+003    5.67948E+003
   6.4770   5.22926E+003    5.62834E+003
   6.4790   5.22285E+003    5.58674E+003
   6.4820   5.24800E+003    5.69241E+003
   6.4850   5.21082E+003    5.55633E+003
   6.4890   5.17775E+003    5.56946E+003
   6.4930   5.12089E+003    5.59826E+003
   6.4940   5.16199E+003    5.69660E+003
   6.4950   5.12171E+003    5.54581E+003
   6.4980   5.08342E+003    5.60504E+003
   6.5020   5.15174E+003    5.69722E+003
   6.5050   5.21392E+003    5.56828E+003
   6.5070   5.28065E+003    5.65825E+003
   6.5100   5.26850E+003    5.59974E+003
   6.5130   5.20949E+003    5.52899E+003
   6.5160   5.17774E+003    5.53687E+003
   6.5190   5.17543E+003    5.58288E+003
   6.5220   5.30988E+003    5.51032E+003
   6.5250   5.03350E+003    5.48308E+003
   6.5300   5.23179E+003    5.45235E+003
   6.5330   5.06849E+003    5.41805E+003
   6.5350   5.09542E+003    5.49752E+003
   6.5380   5.13974E+003    5.46690E+003
   6.5400   5.17067E+003    5.44636E+003
   6.5420   5.08413E+003    5.31275E+003
   6.5470   5.09338E+003    5.31625E+003
   6.5500   5.09502E+003    5.38950E+003
   6.5530   5.10314E+003    5.37499E+003
   6.5560   5.07520E+003    5.36133E+003
   6.5600   5.13111E+003    5.39464E+003
   6.5630   5.06216E+003    5.35283E+003
   6.5650   5.10284E+003    5.22889E+003
   6.5670   5.02977E+003    5.15046E+003
   6.5690   5.06135E+003    5.17221E+003
   6.5720   5.08116E+003    5.25194E+003
   6.5770   5.02562E+003    5.24588E+003
   6.5800   5.01292E+003    5.33477E+003
   6.5820   4.92608E+003    5.23604E+003
   6.5850   4.93824E+003    5.14315E+003
   6.5870   5.10311E+003    5.23456E+003
   6.5910   5.00201E+003    5.17951E+003
   6.5940   4.99258E+003    5.21465E+003
   6.5970   4.95541E+003    5.14256E+003
   6.5980   4.94083E+003    5.21764E+003
   6.6010   4.88303E+003    5.21607E+003
   6.6040   4.95112E+003    5.09660E+003
   6.6070   4.89853E+003    5.07675E+003
   6.6110   4.89013E+003    5.08757E+003
   6.6130   4.84524E+003    5.07665E+003
   6.6160   4.93563E+003    5.07458E+003
   6.6200   4.91910E+003    5.11677E+003
   6.6220   4.93462E+003    5.11380E+003
   6.6240   4.97527E+003    5.11610E+003
   6.6270   4.95972E+003    5.03283E+003
   6.6290   4.96555E+003    5.05559E+003
   6.6330   4.97805E+003    5.07864E+003
   6.6360   4.98833E+003    5.07003E+003
   6.6380   4.92440E+003    5.02155E+003
   6.6420   4.91665E+003    5.04820E+003
   6.6450   4.89797E+003    4.89991E+003
   6.6470   4.85294E+003    4.91987E+003
   6.6490   4.78941E+003    4.99671E+003
   6.6520   4.84163E+003    4.95942E+003
   6.6540   4.84840E+003    4.89924E+003
   6.6560   4.89814E+003    4.94351E+003
   6.6600   4.82554E+003    4.88654E+003
   6.6630   4.78137E+003    4.95002E+003
   6.6670   4.86445E+003    4.91318E+003
   6.6710   4.80641E+003    4.87494E+003
   6.6740   4.78127E+003    4.86996E+003
   6.6780   4.80576E+003    4.84787E+003
   6.6810   4.74517E+003    4.72137E+003
   6.6830   4.71233E+003    4.73268E+003
   6.6860   4.78091E+003    4.84875E+003
   6.6900   4.77183E+003    4.85789E+003
   6.6920   4.85762E+003    4.84481E+003
   6.6940   4.78886E+003    4.77239E+003
   6.6970   4.74694E+003    4.83871E+003
   6.7000   4.80550E+003    4.78358E+003
   6.7010   4.86017E+003    4.73935E+003
   6.7060   4.67989E+003    4.75787E+003
   6.7090   4.77101E+003    4.67698E+003
   6.7120   4.69740E+003    4.72145E+003
   6.7150   4.66151E+003    4.67946E+003
   6.7180   4.59534E+003    4.53004E+003
   6.7210   4.67124E+003    4.62071E+003
   6.7220   4.58952E+003    4.57391E+003
   6.7270   4.74569E+003    4.62887E+003
   6.7300   4.75916E+003    4.64323E+003
   6.7340   4.77091E+003    4.59910E+003
   6.7360   4.66295E+003    4.76030E+003
   6.7380   4.68567E+003    4.60566E+003
   6.7400   4.66178E+003    4.70375E+003
   6.7430   4.60323E+003    4.60270E+003
   6.7450   4.62589E+003    4.38427E+003
   6.7500   4.65519E+003    4.40731E+003
   6.7520   4.56745E+003    4.50348E+003
   6.7540   4.62363E+003    4.42369E+003
   6.7560   4.50750E+003    4.38386E+003
   6.7590   4.50620E+003    4.29779E+003
   6.7630   4.47918E+003    4.34466E+003
   6.7660   4.55147E+003    4.38631E+003
   6.7700   4.49999E+003    4.41724E+003
   6.7730   4.47998E+003    4.38680E+003
   6.7750   4.52019E+003    4.34325E+003
   6.7770   4.52015E+003    4.40154E+003
   6.7790   4.53158E+003    4.53239E+003
   6.7830   4.54184E+003    4.40284E+003
   6.7860   4.49995E+003    4.39067E+003
   6.7880   4.45747E+003    4.42448E+003
   6.7910   4.44280E+003    4.40449E+003
   6.7930   4.51054E+003    4.42076E+003
   6.7950   4.55918E+003    4.38114E+003
   6.8000   4.52754E+003    4.34123E+003
   6.8020   4.47702E+003    4.30017E+003
   6.8040   4.47257E+003    4.35914E+003
   6.8090   4.57504E+003    4.40107E+003
   6.8120   4.56627E+003    4.48785E+003
   6.8160   4.48665E+003    4.51229E+003
   6.8180   4.54518E+003    4.49627E+003
   6.8210   4.56107E+003    4.44875E+003
   6.8230   4.49554E+003    4.45681E+003
   6.8280   4.52967E+003    4.38301E+003
   6.8300   4.48829E+003    4.44348E+003
   6.8350   4.48236E+003    4.40240E+003
   6.8370   4.55502E+003    4.46787E+003
   6.8380   4.49777E+003    4.40171E+003
   6.8410   4.53740E+003    4.50487E+003
   6.8460   4.55429E+003    4.42776E+003
   6.8480   4.59740E+003    4.46252E+003
   6.8510   4.55720E+003    4.49085E+003
   6.8550   4.63951E+003    4.52233E+003
   6.8580   4.58912E+003    4.44893E+003
   6.8620   4.58326E+003    4.43590E+003
   6.8640   4.59584E+003    4.44799E+003
   6.8670   4.56786E+003    4.39866E+003
   6.8710   4.54464E+003    4.38905E+003
   6.8730   4.54989E+003    4.34938E+003
   6.8760   4.53534E+003    4.39170E+003
   6.8790   4.57838E+003    4.38979E+003
   6.8820   4.53266E+003    4.30681E+003
   6.8850   4.48581E+003    4.36993E+003
   6.8880   4.53582E+003    4.31751E+003
   6.8910   4.39695E+003    4.41934E+003
   6.8940   4.41778E+003    4.39676E+003
   6.8960   4.49405E+003    4.34984E+003
   6.8990   4.43906E+003    4.30776E+003
   6.9020   4.51038E+003    4.30761E+003
   6.9060   4.45729E+003    4.35548E+003
   6.9080   4.46788E+003    4.33742E+003
   6.9130   4.43782E+003    4.34870E+003
   6.9150   4.49471E+003    4.34365E+003
   6.9200   4.51642E+003    4.30433E+003
   6.9230   4.41249E+003    4.30121E+003
   6.9250   4.43895E+003    4.24105E+003
   6.9290   4.47944E+003    4.28086E+003
   6.9320   4.45584E+003    4.23919E+003
   6.9350   4.42304E+003    4.22859E+003
   6.9360   4.42582E+003    4.13788E+003
   6.9400   4.35325E+003    4.07549E+003
   6.9430   4.34938E+003    4.24197E+003
   6.9470   4.32503E+003    4.13384E+003
   6.9500   4.38372E+003    4.18392E+003
   6.9540   4.38506E+003    4.06011E+003
   6.9570   4.39463E+003    4.18939E+003
   6.9610   4.40860E+003    4.16107E+003
   6.9630   4.43494E+003    4.08507E+003
   6.9660   4.28773E+003    4.05050E+003
   6.9690   4.24956E+003    4.06933E+003
   6.9720   4.28502E+003    4.15687E+003
   6.9760   4.37952E+003    4.09010E+003
   6.9790   4.41165E+003    4.10461E+003
   6.9830   4.40495E+003    4.13115E+003
   6.9850   4.39861E+003    4.11973E+003
   6.9880   4.29167E+003    4.13731E+003
   6.9900   4.36286E+003    4.14687E+003
   6.9930   4.19392E+003    4.09572E+003
   6.9960   4.31088E+003    4.05953E+003
   6.9990   4.26297E+003    4.02822E+003
   7.0010   4.38193E+003    4.04493E+003
   7.0050   4.27190E+003    4.06012E+003
   7.0080   4.37196E+003    4.04782E+003
   7.0120   4.30352E+003    4.14230E+003
   7.0150   4.27599E+003    4.08780E+003
   7.0170   4.23980E+003    4.10045E+003
   7.0210   4.23236E+003    4.09718E+003
   7.0240   4.25843E+003    4.06968E+003
   7.0260   4.25627E+003    4.09633E+003
   7.0310   4.20767E+003    3.99862E+003
   7.0330   4.20206E+003    4.06472E+003
   7.0350   4.19458E+003    3.95044E+003
   7.0400   4.16301E+003    3.94052E+003
   7.0430   4.27060E+003    4.03919E+003
   7.0470   4.08856E+003    4.12487E+003
   7.0490   4.01449E+003    4.14345E+003
   7.0520   4.03882E+003    4.03052E+003
   7.0560   4.14820E+003    4.02942E+003
   7.0600   4.26637E+003    4.03365E+003
   7.0620   4.23623E+003    4.05924E+003
   7.0640   4.17083E+003    4.01539E+003
   7.0680   4.23871E+003    4.15075E+003
   7.0710   4.19589E+003    3.97434E+003
   7.0750   4.24495E+003    3.99367E+003
   7.0790   4.27461E+003    3.91208E+003
   7.0800   4.16824E+003    3.89964E+003
   7.0810   4.17475E+003    3.99485E+003
   7.0860   4.11835E+003    3.94300E+003
   7.0900   4.19293E+003    3.96529E+003
   7.0930   4.15259E+003    3.90692E+003
   7.0970   4.13037E+003    3.90960E+003
   7.1000   4.11979E+003    3.92395E+003
   7.1030   4.16749E+003    3.98481E+003
   7.1060   4.17700E+003    3.96215E+003
   7.1080   4.14214E+003    3.96423E+003
   7.1110   4.12191E+003    3.98782E+003
   7.1160   4.12554E+003    3.92116E+003
   7.1180   3.99205E+003    3.91662E+003
   7.1210   4.02416E+003    3.89399E+003
   7.1230   4.09937E+003    3.88665E+003
   7.1270   4.04250E+003    3.84031E+003
   7.1310   3.92278E+003    3.84948E+003
   7.1350   3.92858E+003    3.83068E+003
   7.1360   3.94927E+003    3.85309E+003
   7.1390   3.85347E+003    3.85922E+003
   7.1440   3.89246E+003    3.86229E+003
   7.1470   3.92914E+003    3.80578E+003
   7.1500   3.90353E+003    3.83060E+003
