# Supplementary material for: Trigger factor both holds and folds its client proteins
Source: Nat Commun. 2022 Jul 15;13:4126. doi: 10.1038/s41467-022-31767-6 (PMC9287376; doi:10.1038/s41467-022-31767-6)
Supplement: Supplementary file 6 — Source Data [file 41467_2022_31767_MOESM6_ESM.zip › SourceDataFile/Fig1a-b/00100.RI3]

Sample
I 3 04.0 40000 0017921 3.1330E11 280 1 
   5.8000   1.26320E+002    2.13700E+002
   5.8030   2.43920E+002    2.22050E+002
   5.8040   2.42440E+002    2.35290E+002
   5.8050   2.47610E+002    2.30270E+002
   5.8060   2.43920E+002    2.52320E+002
   5.8080   2.78250E+002    2.63800E+002
   5.8090   3.23410E+002    3.00540E+002
   5.8100   3.27850E+002    3.60080E+002
   5.8110   3.50260E+002    3.82050E+002
   5.8120   4.07230E+002    4.20740E+002
   5.8140   4.35480E+002    4.47670E+002
   5.8150   4.94350E+002    4.83630E+002
   5.8170   4.89070E+002    5.05460E+002
   5.8180   6.40470E+002    6.54320E+002
   5.8200   8.73190E+002    9.24350E+002
   5.8230   1.01388E+003    1.20812E+003
   5.8260   1.29718E+003    1.27281E+003
   5.8280   1.41327E+003    1.58982E+003
   5.8310   1.67956E+003    1.76925E+003
   5.8350   2.37290E+003    2.54364E+003
   5.8370   2.92443E+003    3.16503E+003
   5.8400   3.27182E+003    3.30313E+003
   5.8420   3.54391E+003    3.65860E+003
   5.8440   4.02637E+003    4.33257E+003
   5.8470   4.62605E+003    4.62302E+003
   5.8490   4.87394E+003    4.84640E+003
   5.8510   5.06765E+003    5.00585E+003
   5.8530   5.32888E+003    5.36487E+003
   5.8550   5.47710E+003    5.40252E+003
   5.8580   5.38149E+003    5.52056E+003
   5.8600   5.40713E+003    5.54815E+003
   5.8620   5.67660E+003    5.56510E+003
   5.8650   5.60640E+003    5.66456E+003
   5.8670   5.73801E+003    5.65141E+003
   5.8690   5.66717E+003    5.56086E+003
   5.8710   5.59482E+003    5.58113E+003
   5.8740   5.51308E+003    5.56173E+003
   5.8760   5.56598E+003    5.51404E+003
   5.8780   5.75506E+003    5.80853E+003
   5.8810   5.57743E+003    5.50030E+003
   5.8820   5.54476E+003    5.55846E+003
   5.8850   5.63966E+003    5.60605E+003
   5.8870   5.53280E+003    5.68432E+003
   5.8890   5.62140E+003    5.65876E+003
   5.8920   5.64002E+003    5.77055E+003
   5.8930   5.62944E+003    5.85236E+003
   5.8940   5.69723E+003    5.85913E+003
   5.8960   5.72483E+003    5.69409E+003
   5.8990   5.80580E+003    5.81035E+003
   5.9000   5.76643E+003    5.88355E+003
   5.9010   5.85151E+003    5.86471E+003
   5.9050   5.70351E+003    5.71315E+003
   5.9070   5.60519E+003    5.69971E+003
   5.9100   5.74987E+003    5.74923E+003
   5.9130   5.79158E+003    5.89601E+003
   5.9140   5.72975E+003    5.85587E+003
   5.9170   5.83916E+003    5.90424E+003
   5.9190   5.79182E+003    5.90792E+003
   5.9210   5.95711E+003    6.03883E+003
   5.9230   6.04647E+003    6.02805E+003
   5.9260   6.07306E+003    6.16470E+003
   5.9290   6.19253E+003    6.14650E+003
   5.9300   6.22156E+003    6.31731E+003
   5.9340   6.24932E+003    6.30316E+003
   5.9360   6.29843E+003    6.56298E+003
   5.9370   6.33358E+003    6.90652E+003
   5.9390   6.47598E+003    1.09228E+004
   5.9450   6.44416E+003    1.29650E+004
   5.9460   6.61596E+003    1.19590E+004
   5.9470   6.67317E+003    1.17455E+004
   5.9480   7.25606E+003    3.61552E+003
   5.9510   9.43215E+003    2.28390E+002
   5.9570   1.16503E+004    5.12480E+002
   5.9610   9.20100E+003    6.98491E+003
   5.9650   1.51450E+002    6.93850E+003
   5.9670   2.66860E+002    6.23240E+003
   5.9690   5.43340E+002    6.32875E+003
   5.9720   2.17130E+003    6.36397E+003
   5.9740   4.61574E+003    6.24341E+003
   5.9770   7.84110E+003    6.50966E+003
   5.9780   6.06247E+003    6.16786E+003
   5.9810   6.34865E+003    6.17832E+003
   5.9840   6.27725E+003    6.25315E+003
   5.9870   6.32178E+003    6.12363E+003
   5.9900   6.18481E+003    6.20325E+003
   5.9910   6.22769E+003    6.14973E+003
   5.9920   6.28288E+003    6.17870E+003
   5.9950   6.21029E+003    6.14498E+003
   5.9980   6.24267E+003    6.13682E+003
   6.0030   6.20043E+003    6.15329E+003
   6.0040   6.13962E+003    6.09717E+003
   6.0060   6.15420E+003    6.04723E+003
   6.0080   6.17128E+003    6.03088E+003
   6.0100   6.18481E+003    6.25691E+003
   6.0130   6.26297E+003    6.11144E+003
   6.0150   6.27018E+003    6.23346E+003
   6.0170   6.22101E+003    6.15403E+003
   6.0200   6.17479E+003    6.10069E+003
   6.0240   6.18352E+003    6.11822E+003
   6.0270   6.15100E+003    6.12006E+003
   6.0290   6.04678E+003    6.15544E+003
   6.0310   6.00166E+003    6.11914E+003
   6.0340   6.14872E+003    6.07496E+003
   6.0360   6.17868E+003    6.17604E+003
   6.0370   6.15130E+003    6.11989E+003
   6.0420   6.27139E+003    6.13038E+003
   6.0450   6.20024E+003    6.12768E+003
   6.0480   6.21829E+003    6.09448E+003
   6.0500   6.11874E+003    5.91398E+003
   6.0520   6.17437E+003    6.05561E+003
   6.0540   6.17303E+003    6.18842E+003
   6.0590   6.06982E+003    6.08862E+003
   6.0610   6.05249E+003    6.04548E+003
   6.0630   6.05410E+003    6.15311E+003
   6.0640   6.10140E+003    5.93949E+003
   6.0660   6.07890E+003    5.98234E+003
   6.0690   6.20903E+003    6.26892E+003
   6.0710   6.08497E+003    6.16181E+003
   6.0750   6.11353E+003    6.06575E+003
   6.0770   6.13851E+003    6.09161E+003
   6.0790   6.11526E+003    6.11119E+003
   6.0820   6.09476E+003    6.06744E+003
   6.0860   6.11857E+003    5.97251E+003
   6.0870   6.12927E+003    5.74292E+003
   6.0890   6.19396E+003    5.93281E+003
   6.0910   6.14799E+003    5.57362E+003
   6.0940   6.05538E+003    5.52109E+003
   6.0980   6.08991E+003    5.54780E+003
   6.1000   6.08624E+003    5.64481E+003
   6.1040   6.08502E+003    5.53628E+003
   6.1070   6.13190E+003    5.56864E+003
   6.1090   6.06921E+003    5.49334E+003
   6.1120   6.09373E+003    5.38462E+003
   6.1150   6.06598E+003    5.52415E+003
   6.1180   5.94583E+003    5.55124E+003
   6.1200   5.96960E+003    5.67344E+003
   6.1220   5.99047E+003    5.86070E+003
   6.1240   6.04126E+003    5.51350E+003
   6.1290   6.11540E+003    4.98715E+003
   6.1310   6.15895E+003    5.14453E+003
   6.1340   6.16221E+003    4.63405E+003
   6.1360   6.09030E+003    4.85307E+003
   6.1380   6.03933E+003    5.08277E+003
   6.1400   6.10396E+003    5.46235E+003
   6.1450   6.09666E+003    5.93838E+003
   6.1470   6.02727E+003    5.90280E+003
   6.1500   6.03590E+003    5.80672E+003
   6.1520   6.08393E+003    5.73611E+003
   6.1540   6.05438E+003    5.76850E+003
   6.1560   6.08183E+003    5.77259E+003
   6.1600   6.12841E+003    5.77116E+003
   6.1610   6.06227E+003    5.74663E+003
   6.1640   6.16429E+003    5.53964E+003
   6.1660   6.15176E+003    5.54548E+003
   6.1680   6.10141E+003    5.41140E+003
   6.1700   6.03949E+003    5.47808E+003
   6.1730   6.18009E+003    5.64354E+003
   6.1770   6.16059E+003    5.59849E+003
   6.1800   6.03630E+003    5.58399E+003
   6.1810   5.99921E+003    5.68740E+003
   6.1840   6.08576E+003    5.55170E+003
   6.1870   6.01020E+003    5.61286E+003
   6.1890   6.02755E+003    5.66695E+003
   6.1910   6.07515E+003    5.62897E+003
   6.1940   6.16730E+003    5.69933E+003
   6.1960   6.08807E+003    5.63923E+003
   6.1990   6.13202E+003    5.70629E+003
   6.2010   6.22687E+003    5.54097E+003
   6.2030   6.10981E+003    5.53496E+003
   6.2070   6.07990E+003    5.55615E+003
   6.2100   6.06708E+003    5.36975E+003
   6.2110   6.07867E+003    5.30443E+003
   6.2140   6.16592E+003    5.38990E+003
   6.2150   6.06380E+003    5.14305E+003
   6.2190   6.05050E+003    5.20773E+003
   6.2210   6.06732E+003    5.32455E+003
   6.2250   6.04494E+003    5.66514E+003
   6.2270   6.13077E+003    5.46404E+003
   6.2300   6.14614E+003    5.44088E+003
   6.2320   6.19841E+003    5.26883E+003
   6.2350   6.09716E+003    5.34927E+003
   6.2370   6.18949E+003    5.16918E+003
   6.2410   6.11343E+003    4.89170E+003
   6.2430   6.01527E+003    5.04606E+003
   6.2460   6.04463E+003    5.10493E+003
   6.2480   6.01518E+003    5.15802E+003
   6.2510   5.98832E+003    5.10869E+003
   6.2530   5.90585E+003    4.85714E+003
   6.2550   5.91002E+003    4.88331E+003
   6.2580   5.88720E+003    4.93673E+003
   6.2610   5.89432E+003    4.92147E+003
   6.2640   6.13296E+003    5.05191E+003
   6.2670   6.01913E+003    5.01631E+003
   6.2690   6.01596E+003    4.98704E+003
   6.2720   6.06943E+003    5.03629E+003
   6.2750   6.05520E+003    4.99558E+003
   6.2780   6.00922E+003    4.82090E+003
   6.2810   6.18850E+003    4.79971E+003
   6.2840   6.06786E+003    4.60059E+003
   6.2880   6.07565E+003    4.79749E+003
   6.2900   6.08221E+003    4.97389E+003
   6.2920   6.10194E+003    5.06819E+003
   6.2970   6.23055E+003    4.99702E+003
   6.3010   6.11709E+003    4.76325E+003
   6.3030   5.95807E+003    4.74999E+003
   6.3060   6.05535E+003    4.83539E+003
   6.3080   6.10194E+003    4.70977E+003
   6.3100   6.17251E+003    4.67885E+003
   6.3130   6.09743E+003    4.72028E+003
   6.3150   6.03790E+003    4.64198E+003
   6.3180   6.15467E+003    4.64398E+003
   6.3220   6.04093E+003    4.70114E+003
   6.3240   6.01934E+003    4.70012E+003
   6.3260   6.00612E+003    4.57624E+003
   6.3290   6.13165E+003    4.64756E+003
   6.3330   6.08952E+003    4.63223E+003
   6.3350   6.03335E+003    4.50377E+003
   6.3370   6.04831E+003    4.46192E+003
   6.3400   6.04117E+003    4.57509E+003
   6.3420   6.17531E+003    4.56327E+003
   6.3450   6.04688E+003    4.48685E+003
   6.3470   5.99185E+003    4.49794E+003
   6.3500   5.91527E+003    4.39687E+003
   6.3520   5.93380E+003    4.47124E+003
   6.3540   5.92113E+003    4.46447E+003
   6.3560   5.90745E+003    4.44663E+003
   6.3590   5.80972E+003    4.18857E+003
   6.3620   5.82240E+003    4.25735E+003
   6.3650   5.89166E+003    4.38094E+003
   6.3670   6.08046E+003    4.21178E+003
   6.3710   6.04061E+003    4.37252E+003
   6.3730   5.96093E+003    4.30183E+003
   6.3760   6.03961E+003    4.27413E+003
   6.3790   5.99343E+003    4.24479E+003
   6.3820   5.94589E+003    4.20209E+003
   6.3840   6.04592E+003    4.20475E+003
   6.3860   5.83031E+003    4.10485E+003
   6.3900   5.91782E+003    4.13395E+003
   6.3930   5.89469E+003    4.13572E+003
   6.3950   5.97820E+003    4.18780E+003
   6.3970   5.89979E+003    4.12106E+003
   6.3980   5.81227E+003    4.10877E+003
   6.4020   5.86056E+003    4.02977E+003
   6.4040   5.94199E+003    4.08460E+003
   6.4070   5.84816E+003    4.06072E+003
   6.4090   5.75409E+003    3.88972E+003
   6.4110   5.81178E+003    3.97500E+003
   6.4140   5.70172E+003    3.90749E+003
   6.4170   5.76569E+003    3.81107E+003
   6.4180   5.76801E+003    3.79175E+003
   6.4220   5.69922E+003    3.79148E+003
   6.4240   5.74986E+003    3.87193E+003
   6.4280   5.95324E+003    3.94321E+003
   6.4300   5.87421E+003    3.98436E+003
   6.4330   5.87340E+003    3.92389E+003
   6.4360   5.83565E+003    3.96076E+003
   6.4390   5.93924E+003    3.90540E+003
   6.4410   5.91034E+003    3.90770E+003
   6.4440   5.94823E+003    3.89312E+003
   6.4470   5.92158E+003    3.92919E+003
   6.4490   6.01604E+003    3.80178E+003
   6.4520   6.01518E+003    3.98607E+003
   6.4540   5.98630E+003    3.97602E+003
   6.4560   5.98926E+003    3.94609E+003
   6.4590   6.04780E+003    3.83639E+003
   6.4610   6.00799E+003    3.83256E+003
   6.4650   6.12787E+003    3.77070E+003
   6.4670   6.00650E+003    3.71287E+003
   6.4690   6.02396E+003    3.87096E+003
   6.4720   6.08114E+003    3.88218E+003
   6.4750   6.20500E+003    3.78782E+003
   6.4790   6.07965E+003    3.84421E+003
   6.4820   6.11169E+003    3.84566E+003
   6.4840   6.10004E+003    3.69013E+003
   6.4860   6.06115E+003    3.70729E+003
   6.4890   6.12955E+003    3.76839E+003
   6.4920   6.09716E+003    3.66921E+003
   6.4950   5.98673E+003    3.69011E+003
   6.4970   6.07331E+003    3.67832E+003
   6.4990   6.03973E+003    3.63085E+003
   6.5010   6.12971E+003    3.69144E+003
   6.5050   5.96813E+003    3.68956E+003
   6.5070   6.17701E+003    3.62347E+003
   6.5100   6.12712E+003    3.62802E+003
   6.5120   6.15965E+003    3.67294E+003
   6.5140   6.13713E+003    3.62334E+003
   6.5170   6.15579E+003    3.58146E+003
   6.5210   6.17896E+003    3.52373E+003
   6.5230   6.14074E+003    3.43808E+003
   6.5260   6.06409E+003    3.36188E+003
   6.5300   6.14194E+003    3.40600E+003
   6.5320   6.12806E+003    3.33932E+003
   6.5350   6.03115E+003    3.63214E+003
   6.5370   6.07759E+003    3.50240E+003
   6.5410   6.18974E+003    3.42869E+003
   6.5420   5.99570E+003    3.34430E+003
   6.5460   6.00342E+003    3.35362E+003
   6.5480   5.93977E+003    3.28055E+003
   6.5520   6.01134E+003    3.35022E+003
   6.5540   6.00534E+003    3.35895E+003
   6.5570   5.97641E+003    3.32786E+003
   6.5590   6.04657E+003    3.29694E+003
   6.5620   5.99837E+003    3.29572E+003
   6.5640   6.02376E+003    3.25361E+003
   6.5680   6.07723E+003    3.30603E+003
   6.5700   6.02694E+003    3.21465E+003
   6.5720   6.02122E+003    3.13843E+003
   6.5760   5.98534E+003    3.09193E+003
   6.5800   5.99096E+003    2.99988E+003
   6.5820   6.07054E+003    3.08104E+003
   6.5830   5.81270E+003    3.10941E+003
   6.5870   5.90586E+003    3.04500E+003
   6.5890   5.94705E+003    3.07412E+003
   6.5940   5.89525E+003    3.09088E+003
   6.5970   5.91107E+003    3.07813E+003
   6.6000   6.01798E+003    2.99878E+003
   6.6010   5.88040E+003    2.97807E+003
   6.6040   5.94607E+003    3.07602E+003
   6.6070   5.86362E+003    3.03132E+003
   6.6110   5.85590E+003    2.97101E+003
   6.6130   5.83924E+003    2.99741E+003
   6.6150   5.89891E+003    2.96073E+003
   6.6170   5.86717E+003    2.99437E+003
   6.6190   5.85928E+003    2.97121E+003
   6.6230   5.85038E+003    2.92551E+003
   6.6260   5.86038E+003    2.91255E+003
   6.6290   5.86745E+003    2.89853E+003
   6.6310   5.82352E+003    2.94738E+003
   6.6350   5.89270E+003    2.82969E+003
   6.6380   5.88013E+003    2.88960E+003
   6.6400   5.85045E+003    2.83753E+003
   6.6430   5.79545E+003    2.83847E+003
   6.6440   5.81558E+003    2.85169E+003
   6.6470   5.77752E+003    2.79001E+003
   6.6490   5.76359E+003    2.79115E+003
   6.6530   5.69167E+003    2.74605E+003
   6.6550   5.72688E+003    2.77572E+003
   6.6570   5.72044E+003    2.80748E+003
   6.6580   5.74579E+003    2.72954E+003
   6.6630   5.72464E+003    2.71704E+003
   6.6650   5.73754E+003    2.69253E+003
   6.6670   5.80401E+003    2.72482E+003
   6.6710   5.63165E+003    2.67885E+003
   6.6740   5.61875E+003    2.63040E+003
   6.6760   5.65648E+003    2.66812E+003
   6.6790   5.65209E+003    2.63432E+003
   6.6820   5.59170E+003    2.60461E+003
   6.6850   5.58899E+003    2.63648E+003
   6.6870   5.54002E+003    2.64756E+003
   6.6900   5.54321E+003    2.64752E+003
   6.6930   5.64672E+003    2.59870E+003
   6.6950   5.53565E+003    2.60925E+003
   6.6970   5.59131E+003    2.62101E+003
   6.7000   5.65827E+003    2.67127E+003
   6.7030   5.54293E+003    2.58100E+003
   6.7060   5.63464E+003    2.50568E+003
   6.7080   5.46159E+003    2.49840E+003
   6.7130   5.48773E+003    2.60284E+003
   6.7150   5.46125E+003    2.52467E+003
   6.7190   5.32937E+003    2.53148E+003
   6.7220   5.55555E+003    2.50032E+003
   6.7270   5.46550E+003    2.52457E+003
   6.7280   5.43094E+003    2.54997E+003
   6.7320   5.47589E+003    2.48443E+003
   6.7360   5.47273E+003    2.52217E+003
   6.7380   5.49050E+003    2.51732E+003
   6.7400   5.46118E+003    2.55024E+003
   6.7430   5.40799E+003    2.50555E+003
   6.7450   5.36121E+003    2.47567E+003
   6.7490   5.32509E+003    2.40992E+003
   6.7510   5.34168E+003    2.36977E+003
   6.7540   5.31099E+003    2.40997E+003
   6.7560   5.26159E+003    2.37446E+003
   6.7610   5.36165E+003    2.38710E+003
   6.7630   5.34979E+003    2.35122E+003
   6.7660   5.30275E+003    2.32141E+003
   6.7690   5.24384E+003    2.41709E+003
   6.7720   5.26517E+003    2.38027E+003
   6.7750   5.22470E+003    2.30857E+003
   6.7770   5.24547E+003    2.35240E+003
   6.7820   5.28267E+003    2.29342E+003
   6.7840   5.26984E+003    2.26974E+003
   6.7860   5.21507E+003    2.32184E+003
   6.7900   5.20175E+003    2.36398E+003
   6.7930   5.18940E+003    2.35181E+003
   6.7950   5.17746E+003    2.37714E+003
   6.7980   5.22731E+003    2.40470E+003
   6.8000   5.18397E+003    2.33966E+003
   6.8020   5.18315E+003    2.36574E+003
   6.8060   5.26806E+003    2.30893E+003
   6.8090   5.25810E+003    2.39302E+003
   6.8110   5.24886E+003    2.33680E+003
   6.8140   5.34115E+003    2.30725E+003
   6.8170   5.33686E+003    2.29206E+003
   6.8200   5.23262E+003    2.28096E+003
   6.8250   5.16296E+003    2.40544E+003
   6.8280   5.27254E+003    2.37011E+003
   6.8300   5.12052E+003    2.34475E+003
   6.8330   5.19717E+003    2.32422E+003
   6.8360   5.17326E+003    2.36639E+003
   6.8390   5.16407E+003    2.30771E+003
   6.8420   5.23528E+003    2.33441E+003
   6.8460   5.21481E+003    2.33497E+003
   6.8480   5.29144E+003    2.35751E+003
   6.8500   5.38176E+003    2.40199E+003
   6.8530   5.27038E+003    2.32282E+003
   6.8550   5.25314E+003    2.27822E+003
   6.8580   5.30710E+003    2.33648E+003
   6.8620   5.15158E+003    2.30066E+003
   6.8650   5.17944E+003    2.28369E+003
   6.8680   5.14105E+003    2.32480E+003
   6.8710   5.12159E+003    2.29682E+003
   6.8750   5.11834E+003    2.27655E+003
   6.8780   5.15003E+003    2.23310E+003
   6.8820   5.15174E+003    2.30639E+003
   6.8840   5.09606E+003    2.29599E+003
   6.8860   5.13424E+003    2.28921E+003
   6.8890   5.15461E+003    2.29778E+003
   6.8930   5.05868E+003    2.25723E+003
   6.8950   5.18220E+003    2.24053E+003
   6.8980   5.19537E+003    2.31473E+003
   6.9000   5.12942E+003    2.34819E+003
   6.9040   5.21191E+003    2.25344E+003
   6.9070   5.11153E+003    2.29899E+003
   6.9090   5.05306E+003    2.29025E+003
   6.9110   5.09280E+003    2.27228E+003
   6.9150   5.14791E+003    2.34270E+003
   6.9180   5.07388E+003    2.26582E+003
   6.9220   5.07898E+003    2.26436E+003
   6.9270   4.99033E+003    2.25652E+003
   6.9290   5.09654E+003    2.21796E+003
   6.9310   4.94210E+003    2.28940E+003
   6.9330   5.05149E+003    2.17816E+003
   6.9380   4.98809E+003    2.23070E+003
   6.9400   4.95264E+003    2.17981E+003
   6.9430   4.87429E+003    2.12546E+003
   6.9460   4.90983E+003    2.19987E+003
   6.9480   4.93505E+003    2.13472E+003
   6.9520   4.90500E+003    2.16090E+003
   6.9550   4.97287E+003    2.14101E+003
   6.9580   4.85150E+003    2.13628E+003
   6.9610   4.96754E+003    2.19379E+003
   6.9640   4.92013E+003    2.15394E+003
   6.9670   4.84979E+003    2.24435E+003
   6.9690   4.94318E+003    2.21583E+003
   6.9740   5.00636E+003    2.21615E+003
   6.9770   4.82173E+003    2.16259E+003
   6.9800   4.89377E+003    2.13190E+003
   6.9840   4.86602E+003    2.19524E+003
   6.9850   4.93679E+003    2.17371E+003
   6.9890   4.86583E+003    2.17486E+003
   6.9920   4.87356E+003    2.12354E+003
   6.9960   4.86539E+003    2.16369E+003
   6.9990   4.90413E+003    2.09336E+003
   7.0010   4.86320E+003    2.13011E+003
   7.0030   4.85059E+003    2.17345E+003
   7.0070   4.86665E+003    2.16751E+003
   7.0100   4.93095E+003    2.10697E+003
   7.0120   4.80444E+003    2.08478E+003
   7.0150   4.74110E+003    2.11042E+003
   7.0190   4.73992E+003    2.09814E+003
   7.0230   4.75800E+003    2.09442E+003
   7.0260   4.73864E+003    2.09483E+003
   7.0280   4.60883E+003    2.04067E+003
   7.0310   4.57964E+003    2.06620E+003
   7.0350   4.58831E+003    2.08190E+003
   7.0390   4.68378E+003    2.11418E+003
   7.0420   4.65432E+003    2.07192E+003
   7.0440   4.66344E+003    2.10545E+003
   7.0470   4.76325E+003    2.12347E+003
   7.0500   4.73023E+003    2.09527E+003
   7.0530   4.68327E+003    2.12309E+003
   7.0560   4.73527E+003    2.09818E+003
   7.0590   4.68534E+003    2.07621E+003
   7.0620   4.69807E+003    2.07271E+003
   7.0660   4.63377E+003    2.09087E+003
   7.0690   4.75924E+003    2.09244E+003
   7.0710   4.61448E+003    2.07166E+003
   7.0740   4.71486E+003    2.06554E+003
   7.0770   4.59048E+003    2.06944E+003
   7.0810   4.60399E+003    2.04838E+003
   7.0840   4.56618E+003    1.99984E+003
   7.0860   4.57352E+003    2.03615E+003
   7.0910   4.63726E+003    2.05838E+003
   7.0930   4.70121E+003    2.03923E+003
   7.0970   4.56674E+003    2.03326E+003
   7.0990   4.57346E+003    2.00291E+003
   7.1020   4.57014E+003    2.00052E+003
   7.1050   4.65342E+003    1.98291E+003
   7.1080   4.59206E+003    2.02177E+003
   7.1110   4.66499E+003    1.97491E+003
   7.1140   4.62571E+003    1.96780E+003
   7.1170   4.62535E+003    1.96502E+003
   7.1200   4.64533E+003    1.89415E+003
   7.1240   4.57306E+003    1.83810E+003
   7.1270   4.47233E+003    1.79284E+003
   7.1300   4.55443E+003    1.80582E+003
   7.1350   4.58306E+003    1.73706E+003
   7.1360   4.57839E+003    1.70492E+003
   7.1400   4.58937E+003    1.57888E+003
   7.1430   4.60702E+003    1.49693E+003
   7.1460   4.57013E+003    1.45476E+003
   7.1500   4.57657E+003    1.21760E+003
